# Supplementary material for: Constructing marine expert management knowledge graph based on Trellisnet-CRF
Source: PeerJ Comput Sci. 2022 Sep 5;8:e1083. doi: 10.7717/peerj-cs.1083 (PMC9455288; doi:10.7717/peerj-cs.1083)
Supplement: Supplemental Information 1 [file peerj-cs-08-1083-s001.zip]

Archive with 8 entries (8 files):
- base(Chinese).csv
- base(English).csv
- name(Chinese).csv
- name(English).csv
- paper(Chinese).csv
- paper(English).csv
- rel(Chinese).csv
- rel(English).csv
