# Supplementary material for: Constructing marine expert management knowledge graph based on Trellisnet-CRF
Source: PeerJ Comput Sci. 2022 Sep 5;8:e1083. doi: 10.7717/peerj-cs.1083 (PMC9455288; doi:10.7717/peerj-cs.1083)
Supplement: Supplemental Information 1 [file peerj-cs-08-1083-s001.zip › base(Chinese).csv]

ÐÕÃû	»ú¹¹	Ê¡ÊÐ	ÁìÓò	µØÖ·
³Â½¨·å',	±±¾©»¯¹¤´óÑ§	±±¾©ÊÐ	º£ÑóÄÜÔ´	±±¾©ÊÐ³¯ÑôÇø±±Èý»·¶«Â·15ºÅ
µËÔË»ª',	ÖÐ¹úº£ÑóÊ¯ÓÍ×Ü¹«Ë¾	±±¾©ÊÐ	Ê¯ÓÍ¿±Ì½¼¼Êõ	±±¾©ÊÐ¶«³ÇÇø³¯ÑôÃÅ±±´ó½Ö25ºÅ
¶¡Ò»»ã',	¹ú¼ÒÆøÏóÖÐÐÄ	±±¾©ÊÐ	º£ÑóÔ¤±¨	ÔÝÎÞ
½ª¾°É½',	ÖÐ¹ú¿ÆÑ§ÔºÎ¢²¨Ò£¸Ð¼¼ÊõÖØµãÊµÑéÊÒ	±±¾©ÊÐ	Ò£¸Ð	±±¾©ÊÐº£µíÇøÖÐ¹Ø´åÄÏ¶þÌõÒ»ºÅ¡¡
½¯ÐËÎ°',	¹ú¼ÒÎÀÐÇº£ÑóÓ¦ÓÃÖÐÐÄ	±±¾©ÊÐ	ÎÀÐÇÒ£¸Ð	±±¾©º£µí´ó»ÛËÂ°ËºÅ
ÖÜÊØÎª',	ÖÐ¹úº£ÑóÊ¯ÓÍ×Ü¹«Ë¾	±±¾©ÊÐ	º£ÑóÊ¯ÓÍ	±±¾©ÊÐ¶«³ÇÇø³¯ÑôÃÅ±±´ó½Ö25ºÅ
²Ìâù',	¹ú¼Òº£Ñó»·¾³Ô¤±¨ÖÐÐÄ	±±¾©ÊÐ	º£ÑóÆøºòÔ¤²â	±±¾©º£µí´ó»ÛËÂ°ËºÅ
³Â·å',	±±¾©´óÑ§	±±¾©ÊÐ	Î¢ÔåÉúÎï¼¼Êõ	±±¾©ÊÐº£µíÇøÒÃºÍÔ°Â·5ºÅ
³ÂÊéº£',	ÖÐ¹ú´¬²°ÖØ¹¤¼¯ÍÅ¹«Ë¾µÚÆßÒ»ËÄÑÐ¾¿Ëù	±±¾©ÊÐ	´¬Ìå	±±¾©ÊÐ¿ÆÜöÂ·55ºÅÔº1ºÅÂ¥
³ÂÐÂ»ª',	ÖÐ¹ú¿ÆÑ§ÔºÉùÑ§ÑÐ¾¿Ëù	±±¾©ÊÐ	Ë®Éù¹¤³Ì	±±¾©ÊÐº£µíÇø±±ËÄ»·Î÷Â·21ºÅ
³ÂÐÒÈÙ',	¹ú¼Òº£Ñó»·¾³Ô¤±¨ÖÐÐÄ	±±¾©ÊÐ	´ó³ß¶Èº£ÆøÏà»¥×÷ÓÃ	±±¾©º£µí´ó»ÛËÂ°ËºÅ
³ÂÓÀË³',	±±¾©´óÑ§	±±¾©ÊÐ	º£ÑóµØÇòÎïÀíÑ§	±±¾©ÊÐº£µíÇøÒÃºÍÔ°Â·5ºÅ
µ³¸£ÐÇ',	ÖÐ¹ú¹úÍÁ×ÊÔ´º½¿ÕÎïÌ½Ò£¸ÐÖÐÐÄ	±±¾©ÊÐ	¾üÊÂÆøÏóË®ÎÄ	±±¾©ÊÐº£µíÇøÑ§ÔºÂ·31ºÅº½¿ÕÎïÌ½Ò£¸ÐÖÐÐÄ
¶­½£Ï£',	¹ú¼Òº£Ñó»·¾³Ô¤±¨ÖÐÐÄ	±±¾©ÊÐ	·ç±©³±Ô¤±¨ÓëÑÐ¾¿	±±¾©ÊÐº£µíÇø´ó»ÛËÂ8ºÅ
¶ÅÔÆÑà',	ÖÐ¿ÆÔºµØÀíËù	±±¾©ÊÐ	Ë®Éù¹¤³Ì	±±¾©ÊÐ³¯ÑôÇø´óÍÍÂ·¼×11ºÅ
·½ÄîÇÇ',	ÖÐ¹ú¿óÒµ´óÑ§(±±¾©)	±±¾©ÊÐ	º£µ×¹¹ÔìÓëº£ÑóµØÇòÎïÀí	±±¾©ÊÐº£µíÇøÑ§ÔºÂ·¶¡11ºÅ
·ëÊ¦¾ü',	ÖÐ¹ú¿ÆÑ§ÔºÉùÑ§ÑÐ¾¿Ëù	±±¾©ÊÐ	ÐÅºÅÓëÐÅÏ¢´¦Àí	±±¾©ÊÐº£µíÇø±±ËÄ»·Î÷Â·21ºÅ
¸ßÅô',	ÖÐ¹ú¿ÆÑ§ÔºÉùÑ§ÑÐ¾¿Ëù	±±¾©ÊÐ	Ë®Éù¹¤³Ì	±±¾©ÊÐº£µíÇø±±ËÄ»·Î÷Â·21ºÅ
¸ßÖ®¹ú',	×ÔÈ»×ÊÔ´²¿º£Ñó·¢Õ¹Õ½ÂÔÑÐ¾¿Ëù	±±¾©ÊÐ	º£Ñó·¨ÂÉ	ÔÝÎÞ
¹ùÁ¼ºÆ',	ÖÐ¹ú¿ÆÑ§ÔºÉùÑ§ÑÐ¾¿Ëù	±±¾©ÊÐ	Ë®Éù¹¤³Ì	±±¾©ÊÐº£µíÇø±±ËÄ»·Î÷Â·21ºÅ
ºÂ´º½­',	¹ú¼Òº£Ñó»·¾³Ô¤±¨ÖÐÐÄ	±±¾©ÊÐ	Êý¾Ý¹ÜÀí¼°×÷ÒµÁ÷³Ì¹ÜÀí	±±¾©º£µí´ó»ÛËÂ°ËºÅ
ºÂÌìçò',	ÖÐ¹ú¿ÆÑ§ÔºµØÖÊÓëµØÇòÎïÀíÑÐ¾¿Ëù	±±¾©ÊÐ	Ë®Éù¹¤³Ì	±±¾©ÊÐ³¯ÑôÇø±±ÍÁ³ÇÎ÷Â·19ºÅ
ºúÃô',	±±¾©´óÑ§	±±¾©ÊÐ	º£ÑóµØÖÊ»·¾³	±±¾©ÊÐº£µíÇøÒÃºÍÔ°Â·5ºÅ
»Æº£Äþ',	ÖÐ¹ú¿ÆÑ§ÔºÉùÑ§ÑÐ¾¿Ëù	±±¾©ÊÐ	ÉùÑ§¹¤³Ì	±±¾©ÊÐº£µíÇø±±ËÄ»·Î÷Â·21ºÅ
»Æ½ø',	ÖÐ¹ú±ê×¼»¯ÑÐ¾¿Ôº	±±¾©ÊÐ	±ê×¼»¯ÑÐ¾¿	±±¾©ÊÐº£µíÇøÖª´ºÂ·4ºÅ
»ÆÓÂ',	ÖÐ¹ú¿ÆÑ§ÔºÉùÑ§ÑÐ¾¿Ëù	±±¾©ÊÐ	ÐÅºÅ´¦Àí	±±¾©ÊÐº£µíÇø±±ËÄ»·Î÷Â·21ºÅ
»ÆÕ¼±ó',	ÖÐ¹ú¿óÒµ´óÑ§(±±¾©)	±±¾©ÊÐ	ÉúÌ¬Ñ§Óë»·¾³ÉúÎï¼¼Êõ	±±¾©ÊÐº£µíÇøÑ§ÔºÂ·¶¡11ºÅ
¼ÖÓî',	×ÔÈ»×ÊÔ´²¿º£Ñó·¢Õ¹Õ½ÂÔÑÐ¾¿Ëù	±±¾©ÊÐ	º£Ñó·¨ÂÉ	±±¾©ÊÐ·áÌ¨ÇøÂí¹ÙÓª¼ÒÔ°ÈýºÅ¡¡
½ª¼Ò¿¡',	ÖÐº£ÓÍÐÂÄÜÔ´Í¶×ÊÓÐÏÞ¹«Ë¾	±±¾©ÊÐ	ÔÝÎÞ	±±¾©ÊÐ³¯ÑôÇø¾ÆÏÉÇÅÂ·ÒÒ21ºÅ¹ú±ö´óÏÃ16AÊÒ
½ð²ÓÈÙ',	ÖÐ¹úÈËÃñ´óÑ§	±±¾©ÊÐ	º£Ñó¹ÜÀí	ÔÝÎÞ
À¼ÓÑ²ý',	¹ú¼Òº£Ñó»·¾³Ô¤±¨ÖÐÐÄ	±±¾©ÊÐ	ÎïÀíº£Ñó£¬º£ÑóË®ÎÄ	±±¾©º£µí´ó»ÛËÂ°ËºÅ
Àî±¦»Ô',	¹ú¼Òº£Ñó»·¾³Ô¤±¨ÖÐÐÄ	±±¾©ÊÐ	ÎïÀíº£Ñó£¬º£ÑóË®ÎÄ	±±¾©º£µí´ó»ÛËÂ°ËºÅ
Àî±¾Ï¼',	¹ú¼Òº£Ñó»·¾³Ô¤±¨ÖÐÐÄ	±±¾©ÊÐ	º£ÀËÔ¤±¨¼°Ô¤±¨¼¼ÊõÑÐ¾¿	±±¾©º£µí´ó»ÛËÂ°ËºÅ
Àî³Ì',	ÖÐº½¹¤Òµ±±¾©³¤³Ç¼ÆÁ¿²âÊÔ¼¼ÊõÑÐ¾¿Ëù	±±¾©ÊÐ	¼ÆÁ¿¼ì²â	±±¾©ÊÐº£µíÇøº½²Ä´óµÀ»·É½´å108ºÅ
Àî´º»¨',	¹ú¼Òº£Ñó»·¾³Ô¤±¨ÖÐÐÄ	±±¾©ÊÐ	º£±ùÔ¤±¨ÓëÑÐ¾¿	±±¾©º£µí´ó»ÛËÂ°ËºÅ
Àî·¨ÐÂ',	±±¾©´óÑ§	±±¾©ÊÐ	º£ÑóµØÇòÎïÀíÑ§	±±¾©ÊÐº£µíÇøÒÃºÍÔ°Â·5ºÅ
Àî·ç»ª',	ÖÐ¹ú¿ÆÑ§ÔºÉùÑ§ÑÐ¾¿Ëù	±±¾©ÊÐ	ÐÅºÅÓëÐÅÏ¢´¦Àí	±±¾©ÊÐº£µíÇø±±ËÄ»·Î÷Â·21ºÅ
Àîº£',	¹ú¼Òº£Ñó»·¾³Ô¤±¨ÖÐÐÄ	±±¾©ÊÐ	ÎïÀíº£Ñó£¬º£ÑóË®ÎÄ	±±¾©º£µí´ó»ÛËÂ°ËºÅ
ÀîÊ«Ãñ',	¹ú¼Òº£Ñó»·¾³Ô¤±¨ÖÐÐÄ	±±¾©ÊÐ	ÎïÀíº£Ñó£¬º£ÑóË®ÎÄ	±±¾©º£µí´ó»ÛËÂ°ËºÅ
ÀîÊçÇï',	ÖÐ¹ú¿ÆÑ§ÔºÉùÑ§ÑÐ¾¿Ëù	±±¾©ÊÐ	Ë®Éù¹¤³Ì	±±¾©ÊÐº£µíÇø±±ËÄ»·Î÷Â·21ºÅ
ÀîÑà',	¹ú¼Òº£Ñó»·¾³Ô¤±¨ÖÐÐÄ	±±¾©ÊÐ	ÈýÎ¬ÎÂÑÎÁ÷Ô¤±¨	±±¾©º£µí´ó»ÛËÂ°ËºÅ
ÀîÓî',	ÖÐ¹ú¿ÆÑ§ÔºÉùÑ§ÑÐ¾¿Ëù	±±¾©ÊÐ	ÐÅºÅÓëÐÅÏ¢´¦Àí	±±¾©ÊÐº£µíÇø±±ËÄ»·Î÷Â·21ºÅ
ÀîÔó´»',	¹ú¼ÒÆøÏóÖÐÐÄ	±±¾©ÊÐ	º£Ñó»¯Ñ§	±±¾©ÊÐÖÐ¹Ø´åÄÏ´ó½Ö46ºÅ
ÀîÕûÁÖ',	ÖÐ¹ú¿ÆÑ§ÔºÉùÑ§ÑÐ¾¿Ëù	±±¾©ÊÐ	Ë®Éù¹¤³Ì	±±¾©ÊÐº£µíÇø±±ËÄ»·Î÷Â·21ºÅ
ÀîÖ¾Ç¿',	¹ú¼Òº£Ñó»·¾³Ô¤±¨ÖÐÐÄ	±±¾©ÊÐ	º£ÑóÆøÏóÔ¤±¨	±±¾©º£µí´ó»ÛËÂ°ËºÅ
ÁÖÃ÷É­',	¹ú¼ÒÎÀÐÇº£ÑóÓ¦ÓÃÖÐÐÄ	±±¾©ÊÐ	º£ÑóÎÀÐÇ¼°ÆäÓ¦ÓÃ	±±¾©º£µí´ó»ÛËÂ°ËºÅ
ÁÖÅô',	ÖÐ¿ÆÔºÀí»¯¼¼ÊõÑÐ¾¿Ëù	±±¾©ÊÐ	µÍÎÂÎÂ¶È²âÁ¿	±±¾©ÊÐº£µíÇøÖÐ¹Ø´å¶«Â·29ºÅ
ÁÖÌÎ',	±±¾©ÊÐ»·±£¼à²âÖÐÐÄ	±±¾©ÊÐ	Ë®ÖÊ¼ìÑé	±±¾©ÊÐº£µíÇø³µ¹«×¯Î÷Â·14ºÅ
ÁÖÖ¾»·',	¹ú¼Òº£Ñó»·¾³Ô¤±¨ÖÐÐÄ	±±¾©ÊÐ	¼ÆËã»úÍøÂçµÄÓ¦ÓÃ¼°¹ÜÀí	±±¾©º£µí´ó»ÛËÂ°ËºÅ
ÁèÌú¾ü',	¹ú¼Òº£Ñó»·¾³Ô¤±¨ÖÐÐÄ	±±¾©ÊÐ	ÆøºòÊýÖµÄ£Ê½Ó¦ÓÃ	±±¾©º£µí´ó»ÛËÂ°ËºÅ
Áõ¹ðÃ·',	¹ú¼Òº£Ñó»·¾³Ô¤±¨ÖÐÐÄ	±±¾©ÊÐ	ÈýÎ¬ÎÂÑÎÁ÷Ô¤±¨	±±¾©º£µí´ó»ÛËÂ°ËºÅ
ÁõºêÎ°',	ÖÐ¹ú¿ÆÑ§ÔºÉùÑ§ÑÐ¾¿Ëù	±±¾©ÊÐ	¹ÌÌåÁ¦Ñ§	±±¾©ÊÐº£µíÇø±±ËÄ»·Î÷Â·21ºÅ
Áõ¼ÍÔª',	ÖÐ¹ú¿ÆÑ§ÔºÉùÑ§ÑÐ¾¿Ëù	±±¾©ÊÐ	ÐÅºÅ´¦Àí	±±¾©ÊÐº£µíÇø±±ËÄ»·Î÷Â·21ºÅ
Áõ½¨Ç¿',	¹ú¼ÒÎÀÐÇº£ÑóÓ¦ÓÃÖÐÐÄ	±±¾©ÊÐ	º£ÑóÎÀÐÇ¼°ÆäÓ¦ÓÃ	±±¾©º£µí´ó»ÛËÂ°ËºÅ
ÁõÇÕÕþ',	×ÔÈ»×ÊÔ´²¿º£Ñó¼õÔÖÖÐÐÄ	±±¾©ÊÐ	º£Ñó¿ÆÑ§	±±¾©ÊÐº£µíÇøÆßÍõ·Ø±±Â·6ºÅ
ÁõÇàËÉ',	ÖÐ¹ú¿ÆÑ§ÔºµØÖÊÓëµØÇòÎïÀíÑÐ¾¿Ëù	±±¾©ÊÐ	Ë®Éù¹¤³Ì	±±¾©ÊÐ³¯ÑôÇø±±ÍÁ³ÇÎ÷Â·19ºÅ
ÁõÎÄ',	Ë®Àû·¢Õ¹ÑÐ¾¿ÖÐÐÄ	±±¾©ÊÐ	º£Ñó»¯Ñ§	±±¾©ÊÐÓñÔ¨Ì¶ÄÏÂ·3ºÅ
ÁõìÏ',	¹ú¼Òº£Ñó»·¾³Ô¤±¨ÖÐÐÄ	±±¾©ÊÐ	º£±ùÔ¤±¨¼°Ô¤±¨¼¼ÊõÑÐ¾¿	±±¾©º£µí´ó»ÛËÂ°ËºÅ
ÁõÕ÷ÌÎ',	ÖÐ¹ú»·¾³¿ÆÑ§ÑÐ¾¿Ôº	±±¾©ÊÐ	¾üÊÂÆøÏóË®ÎÄ	±±¾©ÊÐ³¯ÑôÇø°²Íâ±±Ô·´óÑò·»8ºÅ
Âí³¬·É',	¹ú¼ÒÎÀÐÇº£ÑóÓ¦ÓÃÖÐÐÄ	±±¾©ÊÐ	º£ÑóÎÀÐÇ¼°ÆäÓ¦ÓÃ	±±¾©º£µí´ó»ÛËÂ°ËºÅ
Âí¼ªÔö',	ÖÐ¹úÔ­×ÓÄÜ¿ÆÑ§Ôº	±±¾©ÊÐ	·øÉä¼à²â	±±¾©ÊÐ·¿É½ÇøÐÂÕòÔ­×ÓÄÜ¿ÆÑ§ÑÐ¾¿Ôº
ÂíÁ¦',	ÖÐ¹ú¿ÆÑ§ÔºÉùÑ§ÑÐ¾¿Ëù	±±¾©ÊÐ	Ë®ÉùÎïÀí	±±¾©ÊÐº£µíÇø±±ËÄ»·Î÷Â·21ºÅ
ÂíÏþ´¨',	ÖÐ¹ú¿ÆÑ§ÔºÉùÑ§ÑÐ¾¿Ëù	±±¾©ÊÐ	ÐÅºÅ´¦Àí	±±¾©ÊÐº£µíÇø±±ËÄ»·Î÷Â·21ºÅ
ÂíÑàºÏ',	¿Æ¼¼²¿Éç»á·¢Õ¹¿Æ¼¼Ë¾	±±¾©ÊÐ	º£Ñó»¯Ñ§	±±¾©ÊÐ¸´ÐËÂ·ÒÒ15ºÅ
Ã·É½',	¹ú¼Òº£Ñó»·¾³Ô¤±¨ÖÐÐÄ	±±¾©ÊÐ	º£Ñó×ÊÁÏÍ¬»¯	±±¾©º£µí´ó»ÛËÂ°ËºÅ
ÃÏÉÏ',	¹ú¼Òº£Ñó»·¾³Ô¤±¨ÖÐÐÄ	±±¾©ÊÐ	¼«µØÆøÏóÔ¤±¨ÓëÑÐ¾¿	±±¾©º£µí´ó»ÛËÂ°ËºÅ
ÅÓÖÒºÍ',	ÖÐ¹ú¿ÆÑ§ÔºµØÖÊÓëµØÇòÎïÀíÑÐ¾¿Ëù	±±¾©ÊÐ	Ë®Éù¹¤³Ì	±±¾©ÊÐ³¯ÑôÇø±±ÍÁ³ÇÎ÷Â·19ºÅ
Åí°®Îä',	ÖÐ¹ú¿ÆÑ§Ôºµç¹¤ÑÐ¾¿Ëù	±±¾©ÊÐ	²¢Íø¼°¶ÀÁ¢ÔËÐÐ·çÁ¦·¢µç	±±¾©ÊÐº£µíÇøÖÐ¹Ø´å±±¶þÌõÁùºÅ
Åí³¯êÍ',	ÖÐ¹ú¿ÆÑ§ÔºÉùÑ§ÑÐ¾¿Ëù	±±¾©ÊÐ	ÐÅºÅ´¦Àí	±±¾©ÊÐº£µíÇø±±ËÄ»·Î÷Â·21ºÅ
Åíº£Áú',	¹ú¼ÒÎÀÐÇº£ÑóÓ¦ÓÃÖÐÐÄ	±±¾©ÊÐ	Ò£¸Ð¶¨±ê	±±¾©º£µí´ó»ÛËÂ°ËºÅ
ÇÇÈ»',	¹ú¼Òº£Ñó»·¾³Ô¤±¨ÖÐÐÄ	±±¾©ÊÐ	º£Ñó×ÊÁÏÍ¬»¯	±±¾©º£µí´ó»ÛËÂ°ËºÅ
ÈÎ½¨¹ú',	¹ú¼Ò×ÔÈ»¿ÆÑ§»ù½ðÎ¯Ô±»áµØÇò¿ÆÑ§²¿	±±¾©ÊÐ	º£Ñó»¯Ñ§	±±¾©ÊÐº£µíÇøË«ÇåÂ·83ºÅ
Ê·ÎÄ½Ü',	ÖÐ¹úº½Ìì¿Æ¹¤¼¯ÍÅÈýÔº8358Ëù	±±¾©ÊÐ	¹âµç¼¼Êõ	±±¾©ÊÐ·áÌ¨ÇøÔÆ¸Ú±±ÇøÎ÷Àï1ºÅ
ËÎº£±ó',	ÖÐ¹ú¿ÆÑ§ÔºµØÖÊÓëµØÇòÎïÀíÑÐ¾¿Ëù	±±¾©ÊÐ	Ë®Éù¹¤³Ì	±±¾©ÊÐ³¯ÑôÇø±±ÍÁ³ÇÎ÷Â·19ºÅ
ËÎÑ§¼Ò',	¹ú¼Òº£Ñó»·¾³Ô¤±¨ÖÐÐÄ	±±¾©ÊÐ	ÎïÀíº£Ñó£¬º£ÑóË®ÎÄ	±±¾©º£µí´ó»ÛËÂ°ËºÅ
ËÎÔ¥ÇØ',	±±¾©´óÑ§	±±¾©ÊÐ	º£ÑóµØÖÊ»·¾³	±±¾©ÊÐº£µíÇøÒÃºÍÔ°Â·5ºÅ
ËÕ·ÜÕñ',	ÖÐ¿ÆÔºµØÀí¿ÆÑ§Óë×ÊÔ´ÑÐ¾¿Ëù	±±¾©ÊÐ	º£°¶´ø¿ª·¢ÀûÓÃÒ£¸ÐÓëµØÀíÐÅÏ¢	±±¾©ÊÐ³¯ÑôÇø´óÍÍÂ·¼×11ºÅ
Ëï³¤è¤',	ÖÐ¹ú¿ÆÑ§ÔºÉùÑ§ÑÐ¾¿Ëù	±±¾©ÊÐ	Ë®ÉùÎïÀí	±±¾©ÊÐº£µíÇø±±ËÄ»·Î÷Â·21ºÅ
Ëï´ÓÈÝ',	¹ú¼ÒÎÀÐÇº£ÑóÓ¦ÓÃÖÐÐÄ	±±¾©ÊÐ	º£ÑóÎÀÐÇ¹¤³Ì	±±¾©º£µí´ó»ÛËÂ°ËºÅ
Ëï¹óÇà',	ÖÐ¹ú¿ÆÑ§ÔºÉùÑ§ÑÐ¾¿Ëù	±±¾©ÊÐ	Ë®ÉùÎïÀí	±±¾©ÊÐº£µíÇø±±ËÄ»·Î÷Â·21ºÅ
ÌÀÍò½ð',	ÖÐ¹ú±ê×¼»¯ÑÐ¾¿Ôº	±±¾©ÊÐ	º£Ñó±ê×¼»¯ÑÐ¾¿	±±¾©ÊÐº£µíÇøÖª´ºÂ·4ºÅ
ëø¿¥»ª',	¹ú¼Òº£Ñó»·¾³Ô¤±¨ÖÐÐÄ	±±¾©ÊÐ	º£Ñó»·¾³×ÊÁÏ´¦Àí·½·¨ÑÐ¾¿¡¢ÒµÎñ»¯Êý¾Ý´¦ÀíÁ÷³Ì½¨Éè¡¢Êý¾ÝÖÊÁ¿¿ØÖÆ·½·¨ÑÐ¾¿¡¢²úÆ·¿ª·¢ÖÆ×÷¡¢Ïà¹Ø±ê×¼Óë¹æ·¶µÄÖÆÐÞ¶¨µÈ	±±¾©º£µí´ó»ÛËÂ°ËºÅ
ÍòÀòÓ±',	¹ú¼Òº£Ñó»·¾³Ô¤±¨ÖÐÐÄ	±±¾©ÊÐ	º£Ñó»·Á÷ÊýÖµÔ¤±¨	±±¾©º£µí´ó»ÛËÂ°ËºÅ
Íõ³¤ºì',	ÖÐ¹ú¿ÆÑ§ÔºÉùÑ§ÑÐ¾¿Ëù	±±¾©ÊÐ	Ë®ÉùÎïÀí	±±¾©ÊÐº£µíÇø±±ËÄ»·Î÷Â·21ºÅ
Íõ·¼',	×ÔÈ»×ÊÔ´²¿º£Ñó·¢Õ¹Õ½ÂÔÑÐ¾¿Ëù	±±¾©ÊÐ	º£ÑóÕþ²ßÓë¹ÜÀí	ÔÝÎÞ
Íõº£±ó',	ÖÐ¹ú¿ÆÑ§ÔºÉùÑ§ÑÐ¾¿Ëù	±±¾©ÊÐ	ÐÅºÅÓëÐÅÏ¢´¦Àí	±±¾©ÊÐº£µíÇø±±ËÄ»·Î÷Â·21ºÅ
Íõ»Ô',	¹ú¼Òº£Ñó»·¾³Ô¤±¨ÖÐÐÄ	±±¾©ÊÐ	ÎïÀíº£ÑóÑ§	±±¾©º£µí´ó»ÛËÂ°ËºÅ
ÍõÆäÃ¯',	¹ú¼ÒÎÀÐÇº£ÑóÓ¦ÓÃÖÐÐÄ	±±¾©ÊÐ	º£ÑóÎÀÐÇ¹¤³Ì	±±¾©º£µí´ó»ÛËÂ°ËºÅ
ÍõÐãÃ÷',	ÖÐ¹ú¿ÆÑ§ÔºÉùÑ§ÑÐ¾¿Ëù	±±¾©ÊÐ	ÐÅºÅÓëÐÅÏ¢´¦Àí	±±¾©ÊÐº£µíÇø±±ËÄ»·Î÷Â·21ºÅ
ÍõÐñ',	¹ú¼Òº£Ñó»·¾³Ô¤±¨ÖÐÐÄ	±±¾©ÊÐ	ÈýÎ¬ÎÂÑÎÁ÷Ô¤±¨	±±¾©º£µí´ó»ÛËÂ°ËºÅ
ÍõÒã',	¹ú¼Òº£Ñó»·¾³Ô¤±¨ÖÐÐÄ	±±¾©ÊÐ	ÎïÀíº£ÑóÑ§	±±¾©º£µí´ó»ÛËÂ°ËºÅ
ÍõÕÃ¹ó',	¹ú¼Òº£Ñó»·¾³Ô¤±¨ÖÐÐÄ	±±¾©ÊÐ	ÎïÀíº£ÑóÑ§	±±¾©º£µí´ó»ÛËÂ°ËºÅ
ÍõÕýÎ°',	Çå»ª´óÑ§	±±¾©ÊÐ	»·¾³¹¤³Ì	±±¾©ÊÐº£µíÇøÇå»ª´óÑ§
ÎºÁ¢ÐÂ',	¹ú¼Òº£Ñó»·¾³Ô¤±¨ÖÐÐÄ	±±¾©ÊÐ	ÎïÀíº£ÑóÑ§	±±¾©º£µí´ó»ÛËÂ°ËºÅ
Îâ³¯¶«',	±±¾©´óÑ§	±±¾©ÊÐ	º£ÑóµØÇòÎïÀíÑ§	±±¾©ÊÐº£µíÇøÒÃºÍÔ°Â·5ºÅ
Îâð©',	ÖÐ¿ÆÔº´óÆøÎïÀíÑÐ¾¿Ëù	±±¾©ÊÐ	´óÆøÌ½²âÓë´óÆøÒ£¸Ð	ÔÝÎÞ
ÎâÊçÆ¼',	¹ú¼Òº£Ñó»·¾³Ô¤±¨ÖÐÐÄ	±±¾©ÊÐ	º£ÀËÔ¤±¨Óë¿ÆÑÐ¹¤×÷	±±¾©º£µí´ó»ÛËÂ°ËºÅ
ÎâÏþÀÚ',	±±¾©´óÑ§	±±¾©ÊÐ	»·¾³Î¢ÉúÎï	±±¾©ÊÐº£µíÇøÒÃºÍÔ°Â·5ºÅ
Ð¤¸Ö',	ÖÐº£ÓÍÑÐ¾¿×ÜÔºÐÂÄÜÔ´ÑÐ¾¿ÖÐÐÄ	±±¾©ÊÐ	ÔÝÎÞ	±±¾©ÊÐ²ýÆ½ÇøÎ´À´¿Æ¼¼³Ç¶«Â·ÓëÓ¢²ÅÄÏÈý½Ö½»²æ¿Ú
Ð»´º»ª',	¹ú¼ÒÎÀÐÇº£ÑóÓ¦ÓÃÖÐÐÄ	±±¾©ÊÐ	ÎÀÐÇÏµÍ³¹¤³Ì	±±¾©º£µí´ó»ÛËÂ°ËºÅ
ÐíäÈ',	¹ú¼Òº£Ñó»·¾³Ô¤±¨ÖÐÐÄ	±±¾©ÊÐ	¼«µØº£ÑóÆøÏóÑÐ¾¿Ô¤±¨	±±¾©º£µí´ó»ÛËÂ°ËºÅ
Ðí¸»Ïé',	¹ú¼Òº£Ñó»·¾³Ô¤±¨ÖÐÐÄ	±±¾©ÊÐ	ÎïÀíº£Ñó£¬º£ÑóË®ÎÄ	±±¾©º£µí´ó»ÛËÂ°ËºÅ
Ðíºé»ª',	ÖÐ¹ú¿ÆÑ§Ôºµç¹¤ÑÐ¾¿Ëù	±±¾©ÊÐ	²¢Íø¼°¶ÀÁ¢ÔËÐÐ·çÁ¦·¢µç	±±¾©ÊÐº£µíÇøÖÐ¹Ø´å±±¶þÌõÁùºÅ
Û³Éç·æ',	ÖÐ¹ú¿ÆÑ§ÔºÉùÑ§ÑÐ¾¿Ëù	±±¾©ÊÐ	Ë®Éù¹¤³Ì	±±¾©ÊÐº£µíÇø±±ËÄ»·Î÷Â·21ºÅ
ÑîÆ½',	ÖÐ¹ú¼ÆÁ¿¿ÆÑ§ÑÐ¾¿Ôº	±±¾©ÊÐ	ÉùÑ§¼ÆÁ¿	±±¾©ÊÐ³¯ÑôÇø±±Èý»·¶«Â·18ºÅ
ÑîÐ£Éú',	ÖÐ¹úÅ©Òµ»úÐµ¹¤ÒµÐ­»á·çÁ¦»úÐµ·Ö»á	±±¾©ÊÐ	¿ÉÔÙÉúÄÜÔ´¹¤³Ì¿ª·¢	ÔÝÎÞ
ÑîÑ§Áª',	¹ú¼Òº£Ñó»·¾³Ô¤±¨ÖÐÐÄ	±±¾©ÊÐ	ÒµÎñ»¯ÊýÖµÌìÆøÔ¤±¨	±±¾©º£µí´ó»ÛËÂ°ËºÅ
ÑîÒåÏÈ',	±±¾©ÓÊµç´óÑ§	±±¾©ÊÐ	ÐÅÏ¢¹¤³Ì	ÔÝÎÞ
ÒªÃ¯Ê¢',	±±¾©´óÑ§	±±¾©ÊÐ	º£ÑóµØÖÊ»·¾³	±±¾©ÊÐº£µíÇøÒÃºÍÔ°Â·5ºÅ
ÒüÁ¦',	ÖÐ¹ú¿ÆÑ§ÔºÉùÑ§ÑÐ¾¿Ëù	±±¾©ÊÐ	Ë®Éù¹¤³Ì	±±¾©ÊÐº£µíÇø±±ËÄ»·Î÷Â·21ºÅ
ÓÎÐ¡±¦',	×Ü²Î´óÆø»·¾³ÑÐ¾¿Ëù	±±¾©ÊÐ	ÎïÀíº£Ñó£¬º£ÑóË®ÎÄ	±±¾©ÊÐ³¯ÑôÇø»ªÑÏ±±Àï£¶£¶ºÅ
ÓÚ¸£½­',	¹ú¼Òº£Ñó»·¾³Ô¤±¨ÖÐÐÄ	±±¾©ÊÐ	ÎïÀíº£Ñó£¬º£ÑóË®ÎÄ	±±¾©º£µí´ó»ÛËÂ°ËºÅ
Óà»ª±ø',	ÖÐ¹ú¿ÆÑ§ÔºÉùÑ§ÑÐ¾¿Ëù	±±¾©ÊÐ	ÐÅºÅÓëÐÅÏ¢´¦Àí	±±¾©ÊÐº£µíÇø±±ËÄ»·Î÷Â·21ºÅ
ÓàÂ',	¹ú¼Òº£Ñó»·¾³Ô¤±¨ÖÐÐÄ	±±¾©ÊÐ	¸ßÐÔÄÜ¼ÆËã»úÏµÍ³	±±¾©º£µí´ó»ÛËÂ°ËºÅ
ÓàÖæÎÄ',	¹ú¼Òº£Ñó»·¾³Ô¤±¨ÖÐÐÄ	±±¾©ÊÐ	ÎïÀíº£Ñó£¬º£ÑóË®ÎÄ	±±¾©º£µí´ó»ÛËÂ°ËºÅ
ÕÅº£ÎÄ',	×ÔÈ»×ÊÔ´²¿º£Ñó·¢Õ¹Õ½ÂÔÑÐ¾¿Ëù	±±¾©ÊÐ	º£Ñó·¨ÂÉ	±±¾©ÊÐ·áÌ¨ÇøÂí¹ÙÓª¼ÒÔ°ÈýºÅ¡¡
ÕÅ½¨»ª',	¹ú¼Òº£Ñó»·¾³Ô¤±¨ÖÐÐÄ	±±¾©ÊÐ	ÎïÀíº£Ñó£¬º£ÑóË®ÎÄ	±±¾©º£µí´ó»ÛËÂ°ËºÅ
ÕÅ½¡',	ÖÐ¹ú¿ÆÑ§Ôº´óÑ§	±±¾©ÊÐ	·øÉä¼à²â	±±¾©ÊÐÊ¯¾°É½ÇøÓñÈªÂ·19ºÅ£¨¼×£©
ÕÅÁÖ',	¹ú¼Òº£Ñó»·¾³Ô¤±¨ÖÐÐÄ	±±¾©ÊÐ	¼«µØÌìÆø	±±¾©º£µí´ó»ÛËÂ°ËºÅ
ÕÅÆôÎÄ',	¹ú¼Òº£Ñó»·¾³Ô¤±¨ÖÐÐÄ	±±¾©ÊÐ	ÎïÀíº£Ñó£¬º£ÑóË®ÎÄ	±±¾©º£µí´ó»ÛËÂ°ËºÅ
ÕÅÈÊºÍ',	ÖÐ¹ú¿ÆÑ§ÔºÉùÑ§ÑÐ¾¿Ëù	±±¾©ÊÐ	Ë®Éù¹¤³Ì	±±¾©ÊÐº£µíÇø±±ËÄ»·Î÷Â·21ºÅ
ÕÅÈð·å',	¹ú¼Òº£Ñó»·¾³Ô¤±¨ÖÐÐÄ	±±¾©ÊÐ	¼ÆËã»úÓëÍøÂçÏµÍ³	±±¾©º£µí´ó»ÛËÂ°ËºÅ
ÕÅÍ®',	¹ú¼Òº£Ñó»·¾³Ô¤±¨ÖÐÐÄ	±±¾©ÊÐ	ÌìÆø¶¯Á¦	±±¾©º£µí´ó»ÛËÂ°ËºÅ
ÕÅÏò¾ü',	ÖÐ¹ú¿ÆÑ§ÔºÉùÑ§ÑÐ¾¿Ëù	±±¾©ÊÐ	Ë®Éù¹¤³Ì	±±¾©ÊÐº£µíÇø±±ËÄ»·Î÷Â·21ºÅ
ÕÅÐÅÈÙ',	±±¾©´óÑ§	±±¾©ÊÐ	¹¤³ÌÈÈÎïÀíÓë¿ÉÔÙÉúÄÜÔ´	±±¾©ÊÐº£µíÇøÒÃºÍÔ°Â·5ºÅ
ÕÅÓÀÁ¼',	Çå»ª´óÑ§	±±¾©ÊÐ	»·¾³¹¤³Ì	±±¾©ÊÐº£µíÇøÇå»ª´óÑ§
ÕÅÓÐ¹ã',	¹ú¼ÒÎÀÐÇº£ÑóÓ¦ÓÃÖÐÐÄ	±±¾©ÊÐ	º£ÑóÒ£¸ÐÓ¦ÓÃ	±±¾©º£µí´ó»ÛËÂ°ËºÅ
ÕÅÔÌì³',	¹ú¼Òº£Ñó»·¾³Ô¤±¨ÖÐÐÄ	±±¾©ÊÐ	ÎïÀíº£Ñó£¬º£ÑóË®ÎÄ	±±¾©º£µí´ó»ÛËÂ°ËºÅ
ÕÅÖ¾²©',	ÖÐ¹ú¿ÆÑ§ÔºÉùÑ§ÑÐ¾¿Ëù	±±¾©ÊÐ	Ë®Éù¹¤³Ì	±±¾©ÊÐº£µíÇø±±ËÄ»·Î÷Â·21ºÅ
ØëÌìÓî',	¹ú¼Òº£Ñó»·¾³Ô¤±¨ÖÐÐÄ	±±¾©ÊÐ	ÎïÀíº£Ñó£¬º£ÑóË®ÎÄ	±±¾©º£µí´ó»ÛËÂ°ËºÅ
ÕÔ»ªÕÂ',	±±¾©´óÑ§	±±¾©ÊÐ	»·¾³¹¤³Ì	±±¾©ÊÐº£µíÇøÒÃºÍÔ°Â·5ºÅ
Ö£Ãµ',	±±¾©´óÑ§	±±¾©ÊÐ	º£Ñó»¯Ñ§	±±¾©ÊÐº£µíÇøÒÃºÍÔ°Â·5ºÅ
ÖÜ¹ãÇì',	ÖÐ¿ÆÔº´óÆøÎïÀíÑÐ¾¿Ëù	±±¾©ÊÐ	ÔÝÎÞ	±±¾©ÊÐ³¯ÑôÇø±±³½Î÷Â·»ªÑÏÀï40ºÅÂ¥
ÖÜÁ¦Æ½',	±±¾©´óÑ§	±±¾©ÊÐ	º£ÑóµØÖÊ»·¾³	±±¾©ÊÐº£µíÇøÒÃºÍÔ°Â·5ºÅ
Öì»³Çò',	±±¾©´óÑ§	±±¾©ÊÐ	ÉúÎïÐÅÏ¢Ñ§	±±¾©ÊÐº£µíÇøÒÃºÍÔ°Â·5ºÅ
Öì½­',	ÖÐ¿ÆÔº´óÆøÎïÀíÑÐ¾¿Ëù	±±¾©ÊÐ	ÎïÀíº£Ñó£¬º£ÑóË®ÎÄ	±±¾©ÊÐ³¯ÑôÇø±±³½Î÷Â·»ªÑÏÀï40ºÅÂ¥
×Þ±ó',	¹ú¼ÒÎÀÐÇº£ÑóÓ¦ÓÃÖÐÐÄ	±±¾©ÊÐ	º£ÑóÒ£¸ÐÓ¦ÓÃ	±±¾©º£µí´ó»ÛËÂ°ËºÅ
×ÞÑÇÈÙ',	¹ú¼ÒÎÀÐÇº£ÑóÓ¦ÓÃÖÐÐÄ	±±¾©ÊÐ	º£ÑóÒ£¸ÐÓ¦ÓÃ	±±¾©º£µí´ó»ÛËÂ°ËºÅ
ÕÅÇì¾ý',	ÖÐ¹úº½Ìì¿Æ¼¼¼¯ÍÅÓÐÏÞ¹«Ë¾	±±¾©ÊÐ	Ò£¸ÐÎÀÐÇ	±±¾©ÊÐº£µíÇø¸·³ÉÂ·16ºÅ
Ðìä­',	×ÔÈ»×ÊÔ´²¿µÚÈýº£ÑóÑÐ¾¿Ëù	¸£½¨Ê¡	º£ÑóÎÞ¼¹×µ¶¯ÎïÃâÒß	¸£½¨Ê¡ÏÃÃÅÊÐ´óÑ§Â·178ºÅ
³Â±ò',	×ÔÈ»×ÊÔ´²¿µÚÈýº£ÑóÑÐ¾¿Ëù	¸£½¨Ê¡	º£ÑóÉúÌ¬±£»¤ÓëÉúÌ¬ÆÀ¼ÛÑÐ¾¿	¸£½¨Ê¡ÏÃÃÅÊÐ´óÑ§Â·178ºÅ
³Â²ýÉú',	¼¯ÃÀ´óÑ§	¸£½¨Ê¡	º£ÑóÉúÎï	¸£½¨Ê¡ÏÃÃÅÊÐ¼¯ÃÀÇøÒø½­Â·185ºÅ
³Â³¯»ª',	×ÔÈ»×ÊÔ´²¿µÚÈýº£ÑóÑÐ¾¿Ëù	¸£½¨Ê¡	º£ÑóÉúÌ¬±£»¤ÓëÉúÌ¬ÆÀ¼ÛÑÐ¾¿	¸£½¨Ê¡ÏÃÃÅÊÐ´óÑ§Â·178ºÅ
³Â¹úÇ¿',	¼¯ÃÀ´óÑ§	¸£½¨Ê¡	º£Ñó×ÊÔ´¿É³ÖÐøÀûÓÃ	¸£½¨Ê¡ÏÃÃÅÊÐ¼¯ÃÀÇøÒø½­Â·185ºÅ
³Â¼á',	×ÔÈ»×ÊÔ´²¿µÚÈýº£ÑóÑÐ¾¿Ëù	¸£½¨Ê¡	º£ÑóµØÖÊ	¸£½¨Ê¡ÏÃÃÅÊÐ´óÑ§Â·178ºÅ
³Â½¨Ã÷',	×ÔÈ»×ÊÔ´²¿µÚÈýº£ÑóÑÐ¾¿Ëù	¸£½¨Ê¡	º£Ñó»îÐÔÎïÖÊ	¸£½¨Ê¡ÏÃÃÅÊÐ´óÑ§Â·178ºÅ
³Âá°',	¸£½¨º£ÑóÑÐ¾¿Ëù	¸£½¨Ê¡	º£ÑóÉúÎï	¸£½¨Ê¡ÏÃÃÅÊÐºþÀïÇø¶«¶Éº£É½Â·30ºÅ
³ÂÑÜË³',	¸£½¨Ê¡Ë®²úÉè¼ÆÔº	¸£½¨Ê¡	º£Ñó»·¾³¼à²âÓëÆÀ¼Û	¸£½¨Ê¡¸£ÖÝÊÐ¹ÄÂ¥Çø»ªÁÖÂ·201ºÅ
³ØÐÅ²Å',	ÏÃÃÅÊÐº£ÑóÓëÓæÒµ¾Ö	¸£½¨Ê¡	º£ÑóÉúÎïÑ§	¸£½¨Ê¡ÏÃÃÅÊÐ³¤ÇàÂ·191ºÅ
¶¡Ý¼',	¸£½¨Ê¡º£Ñó»·¾³ÓëÓæÒµ×ÊÔ´¼à²âÖÐÐÄ	¸£½¨Ê¡	º£Ñó»·¾³¼à²âÓëÆÀ¼Û	¸£½¨Ê¡¸£ÖÝÊÐÒ±É½Â·26
¶¡ÉÙÐÛ',	ÏÃÃÅ´óÑ§	¸£½¨Ê¡	º£Ñó¶¯ÎïÖÖÖÊ¼ø¶¨	¸£½¨Ê¡ÏÃÃÅÊÐË¼Ã÷ÄÏÂ·422ºÅ
¶¡Ô¾³±',	¼¯ÃÀ´óÑ§	¸£½¨Ê¡	º£Ñó×ÊÔ´¿É³ÖÐøÀûÓÃ	¸£½¨Ê¡ÏÃÃÅÊÐ¼¯ÃÀÇøÒø½­Â·185ºÅ
¶­ÔÆÎ°',	ÏÃÃÅ´óÑ§	¸£½¨Ê¡	È«Çò±ä»¯Óë³±¼ä´øÉúÎïÑ§	¸£½¨Ê¡ÏÃÃÅÊÐË¼Ã÷ÄÏÂ·422ºÅ
·½ÉÙ»ª',	¸£½¨º£ÑóÑÐ¾¿Ëù	¸£½¨Ê¡	º£ÑóÉúÎï	¸£½¨Ê¡ÏÃÃÅÊÐºþÀïÇø¶«¶Éº£É½Â·30ºÅ
¸ß°®¹ú',	ÏÃÃÅ´óÑ§	¸£½¨Ê¡	È«Çò±ä»¯Óë»·¾³±£»¤	¸£½¨Ê¡ÏÃÃÅÊÐË¼Ã÷ÄÏÂ·422ºÅ
¸ßÊ÷»ù',	ÏÃÃÅ´óÑ§	¸£½¨Ê¡	µØÇò»¯Ñ§	¸£½¨Ê¡ÏÃÃÅÊÐË¼Ã÷ÄÏÂ·422ºÅ
¸ßÖÚÓÂ',	×ÔÈ»×ÊÔ´²¿µÚÈýº£ÑóÑÐ¾¿Ëù	¸£½¨Ê¡	¼«Çøº£Ñó´óÆø»¯Ñ§	¸£½¨Ê¡ÏÃÃÅÊÐ´óÑ§Â·178ºÅ
¹Ëº£·å',	×ÔÈ»×ÊÔ´²¿µÚÈýº£ÑóÑÐ¾¿Ëù	¸£½¨Ê¡	¸¡ÓÎÖ²Îï	¸£½¨Ê¡ÏÃÃÅÊÐ´óÑ§Â·178ºÅ
¹ùÃ÷ÖÒ',	¸£½¨Ê¡Ë®²úÑÐ¾¿Ëù	¸£½¨Ê¡	Ë®²ú¼Ó¹¤	¸£½¨Ê¡ÏÃÃÅÊÐºþÀïÇøº£É½Â·7ºÅ
¹ùÎÀ¶«',	ÏÃÃÅ´óÑ§	¸£½¨Ê¡	º£Ñó»¯Ñ§	¸£½¨Ê¡ÏÃÃÅÊÐË¼Ã÷ÄÏÂ·422ºÅ
¹ùÕ¼ÈÙ',	ÏÃÃÅ´óÑ§	¸£½¨Ê¡	µØÇò»¯Ñ§	¸£½¨Ê¡ÏÃÃÅÊÐË¼Ã÷ÄÏÂ·422ºÅ
ºÎºêÖÛ',	¼¯ÃÀ´óÑ§	¸£½¨Ê¡	º£Ñó×ÊÔ´¿É³ÖÐøÀûÓÃ	¸£½¨Ê¡ÏÃÃÅÊÐ¼¯ÃÀÇøÒø½­Â·185ºÅ
ºÎ½¨»ª',	×ÔÈ»×ÊÔ´²¿µÚÈýº£ÑóÑÐ¾¿Ëù	¸£½¨Ê¡	º£ÑóÍ¬Î»ËØ»¯Ñ§ÑÐ¾¿ÓëÓ¦ÓÃ	¸£½¨Ê¡ÏÃÃÅÊÐ´óÑ§Â·178ºÅ
ºé±Ìºì',	×ÔÈ»×ÊÔ´²¿µÚÈýº£ÑóÑÐ¾¿Ëù	¸£½¨Ê¡	ÐÂÒ©¿ª·¢Óë²úÒµ»¯	¸£½¨Ê¡ÏÃÃÅÊÐ´óÑ§Â·178ºÅ
ºé½¨Ê¤',	¸£½¨º£ÑóÑÐ¾¿Ëù	¸£½¨Ê¡	º£ÑóÉúÎï	¸£½¨Ê¡ÏÃÃÅÊÐºþÀïÇø¶«¶Éº£É½Â·30ºÅ
ºéÍòÊ÷',	ÏÃÃÅ´óÑ§	¸£½¨Ê¡	ÓãÀàÉúÀíÉúÌ¬Ñ§	¸£½¨Ê¡ÏÃÃÅÊÐË¼Ã÷ÄÏÂ·422ºÅ
ºé×¨',	×ÔÈ»×ÊÔ´²¿µÚÈýº£ÑóÑÐ¾¿Ëù	¸£½¨Ê¡	º£ÑóÒ©Îï	¸£½¨Ê¡ÏÃÃÅÊÐ´óÑ§Â·178ºÅ
ºúÒã',	×ÔÈ»×ÊÔ´²¿µÚÈýº£ÑóÑÐ¾¿Ëù	¸£½¨Ê¡	º£ÑóµØÖÊµØÇòÎïÀí	¸£½¨Ê¡ÏÃÃÅÊÐ´óÑ§Â·178ºÅ
»Æ°îÇÕ',	ÏÃÃÅ´óÑ§	¸£½¨Ê¡	º£ÑóÉúÌ¬Ñ§	¸£½¨Ê¡ÏÃÃÅÊÐË¼Ã÷ÄÏÂ·422ºÅ
»Æ¶«ÈÊ',	¸£½¨Ê¡º£Ñó»·¾³ÓëÓæÒµ×ÊÔ´¼à²âÖÐÐÄ	¸£½¨Ê¡	º£Ñó»·¾³¼à²âÓëÆÀ¼Û	¸£½¨Ê¡¸£ÖÝÊÐÒ±É½Â·26
»Æ·¢Ã÷',	×ÔÈ»×ÊÔ´²¿µÚÈýº£ÑóÑÐ¾¿Ëù	¸£½¨Ê¡	º£Óò¹æ»®	¸£½¨Ê¡ÏÃÃÅÊÐ´óÑ§Â·178ºÅ
»Æ¹ð·¼',	¸£½¨Ê¡Ë®²úÑÐ¾¿Ëù	¸£½¨Ê¡	ÓæÒµÉèÊ©Óë×°±¸ÑÐ¾¿	¸£½¨Ê¡ÏÃÃÅÊÐºþÀïÇøº£É½Â·7ºÅ
»Æ½¡',	¸£½¨Ê¡Ë®²ú¼¼ÊõÍÆ¹ã×ÜÕ¾	¸£½¨Ê¡	º£ÑóÉúÎï	¸£½¨Ê¡¸£ÖÝÊÐ¹ÄÂ¥ÇøÎ÷ºéÂ·555ºÅ
»Æ½ðÁ¼',	ÏÃÃÅ´óÑ§	¸£½¨Ê¡	¸ÛÍåË®»·¾³	¸£½¨Ê¡ÏÃÃÅÊÐË¼Ã÷ÄÏÂ·422ºÅ
»ÆÁè·ç',	ÏÃÃÅ´óÑ§	¸£½¨Ê¡	º£ÑóÉúÌ¬Ñ§	¸£½¨Ê¡ÏÃÃÅÊÐË¼Ã÷ÄÏÂ·422ºÅ
»ÆÈð·¼',	¸£½¨Ê¡Ë®²úÑÐ¾¿Ëù	¸£½¨Ê¡	º£ÑóÉúÎï	¸£½¨Ê¡ÏÃÃÅÊÐºþÀïÇøº£É½Â·7ºÅ
»ÆÖÖ³Ö',	¸£½¨Ê¡Ë®²úÑÐ¾¿Ëù	¸£½¨Ê¡	º£ÑóÉúÎï	¸£½¨Ê¡ÏÃÃÅÊÐºþÀïÇøº£É½Â·7ºÅ
ôßÎÀ¶«',	×ÔÈ»×ÊÔ´²¿µÚÈýº£ÑóÑÐ¾¿Ëù	¸£½¨Ê¡	º£Ñó»¯Ñ§	¸£½¨Ê¡ÏÃÃÅÊÐ´óÑ§Â·178ºÅ
¾¸´ºÉú',	×ÔÈ»×ÊÔ´²¿µÚÈýº£ÑóÑÐ¾¿Ëù	¸£½¨Ê¡	ÎïÀíº£ÑóÑ§	¸£½¨Ê¡ÏÃÃÅÊÐ´óÑ§Â·178ºÅ
¿Â²Å»À',	ÏÃÃÅ´óÑ§	¸£½¨Ê¡	º£Ñó·ÀÎÛ¼¼Êõ	¸£½¨Ê¡ÏÃÃÅÊÐË¼Ã÷ÄÏÂ·422ºÅ
À×»³Ñå',	ÏÃÃÅ´óÑ§	¸£½¨Ê¡	º£Ñó¿ó²úÓëÓÍÆø×ÊÔ´	¸£½¨Ê¡ÏÃÃÅÊÐË¼Ã÷ÄÏÂ·422ºÅ
ÀîÈÙÃ¯',	¸£½¨Ê¡º£Ñó»·¾³ÓëÓæÒµ×ÊÔ´¼à²âÖÐÐÄ	¸£½¨Ê¡	º£ÑóÉúÎï	¸£½¨Ê¡¸£ÖÝÊÐÒ±É½Â·26
ÀîÉÙÝ¼',	ÏÃÃÅ´óÑ§	¸£½¨Ê¡	º£ÑóÉúÎïÑ§	¸£½¨Ê¡ÏÃÃÅÊÐË¼Ã÷ÄÏÂ·422ºÅ
ÀîÎÄÈ¨',	ÏÃÃÅ´óÑ§	¸£½¨Ê¡	º£Ñó»¯Ñ§	¸£½¨Ê¡ÏÃÃÅÊÐË¼Ã÷ÄÏÂ·422ºÅ
ÁººìÐÇ',	¸£½¨º£ÑóÑÐ¾¿Ëù	¸£½¨Ê¡	º£ÑóÉúÎï	¸£½¨Ê¡ÏÃÃÅÊÐºþÀïÇø¶«¶Éº£É½Â·30ºÅ
ÁÖ·¨Áá',	¸£½¨Ê¡º£ÑóÔ¤±¨Ì¨	¸£½¨Ê¡	º£Ñó¹Û²âÔ¤±¨	¸£½¨Ê¡¸£ÖÝÊÐÒ±É½Â·26
ÁÖ¹ðÀ¼',	×ÔÈ»×ÊÔ´²¿µÚÈýº£ÑóÑÐ¾¿Ëù	¸£½¨Ê¡	º£Óò¿ª·¢Óë±£»¤Õþ²ßÓë¹ÜÀí¼¼ÊõÑÐ¾¿	¸£½¨Ê¡ÏÃÃÅÊÐ´óÑ§Â·178ºÅ
ÁÖ¹úÇå',	¸£½¨Ê¡Ë®²ú¼¼ÊõÍÆ¹ã×ÜÕ¾	¸£½¨Ê¡	º£ÑóÉúÎï	¸£½¨Ê¡¸£ÖÝÊÐ¹ÄÂ¥ÇøÎ÷ºéÂ·555ºÅ
ÁÖº£»ª',	¸£½¨Ê¡º£ÑóÔ¤±¨Ì¨	¸£½¨Ê¡	º£Ñó¹Û²âÔ¤±¨	¸£½¨Ê¡¸£ÖÝÊÐÒ±É½Â·26
ÁÖ»Ô',	×ÔÈ»×ÊÔ´²¿µÚÈýº£ÑóÑÐ¾¿Ëù	¸£½¨Ê¡	º£Ñó»¯Ñ§	¸£½¨Ê¡ÏÃÃÅÊÐ´óÑ§Â·178ºÅ
ÁÖÁúÉ½',	×ÔÈ»×ÊÔ´²¿µÚÈýº£ÑóÑÐ¾¿Ëù	¸£½¨Ê¡	ÓæÒµ×ÊÔ´¡¢º£ÑóÉúÎï¶àÑùÐÔ	¸£½¨Ê¡ÏÃÃÅÊÐ´óÑ§Â·178ºÅ
ÁÖÃ¯',	×ÔÈ»×ÊÔ´²¿µÚÈýº£ÑóÑÐ¾¿Ëù	¸£½¨Ê¡	º£Ñó¸¡ÓÎÉúÎïÑÐ¾¿	¸£½¨Ê¡ÏÃÃÅÊÐ´óÑ§Â·178ºÅ
ÁÖÆæ',	×ÔÈ»×ÊÔ´²¿µÚÈýº£ÑóÑÐ¾¿Ëù	¸£½¨Ê¡	·ÖÎö»¯Ñ§	¸£½¨Ê¡ÏÃÃÅÊÐ´óÑ§Â·178ºÅ
ÁÖç÷',	¸£½¨Ê¡Ë®²úÑÐ¾¿Ëù	¸£½¨Ê¡	º£ÑóÉúÎï·Ö×ÓÉúÎïÑ§	¸£½¨Ê¡ÏÃÃÅÊÐºþÀïÇøº£É½Â·7ºÅ
ÁÖÈÙ³Î',	×ÔÈ»×ÊÔ´²¿µÚÈýº£ÑóÑÐ¾¿Ëù	¸£½¨Ê¡	½ü°¶Éºº÷ÉúÀíÑ§	¸£½¨Ê¡ÏÃÃÅÊÐ´óÑ§Â·178ºÅ
ÁÖÈð²Å',	ÏÃÃÅÊÐº£ÑóÓëÓæÒµ¾Ö	¸£½¨Ê¡	º£Ñó¿ÆÑÐÏîÄ¿¹ÜÀí	¸£½¨Ê¡ÏÃÃÅÊÐ³¤ÇàÂ·191ºÅ
ÁÖÏéÖ¾',	×ÔÈ»×ÊÔ´²¿µÚÈýº£ÑóÑÐ¾¿Ëù	¸£½¨Ê¡	º£ÑóÉúÎï×ÊÔ´¿ª·¢	¸£½¨Ê¡ÏÃÃÅÊÐ´óÑ§Â·178ºÅ
ÁÖÔªÉÕ',	ÏÃÃÅ´óÑ§	¸£½¨Ê¡	º£Ñó¸¡ÓÎÉúÎïÑ§	¸£½¨Ê¡ÏÃÃÅÊÐË¼Ã÷ÄÏÂ·422ºÅ
ÁÖÔ½ôñ',	¸£½¨Ê¡Ë®²úÑÐ¾¿Ëù	¸£½¨Ê¡	º£ÑóÉúÎï	¸£½¨Ê¡ÏÃÃÅÊÐºþÀïÇøº£É½Â·7ºÅ
Áõ´ºÈÙ',	¸£½¨Ê¡Ë®²úÉè¼ÆÔº	¸£½¨Ê¡	º£Ñó»·¾³¼à²âÓëÆÀ¼Û	¸£½¨Ê¡¸£ÖÝÊÐ¹ÄÂ¥Çø»ªÁÖÂ·201ºÅ
ÁõÃô',	ÏÃÃÅ´óÑ§	¸£½¨Ê¡	º£ÑóÓãÀàÉúÎïÑ§	¸£½¨Ê¡ÏÃÃÅÊÐË¼Ã÷ÄÏÂ·422ºÅ
ÁõÖÇÓí',	¸£½¨Ê¡Ë®²úÑÐ¾¿Ëù	¸£½¨Ê¡	º£Ñó»îÐÔÎïÖÊ¿ª·¢	¸£½¨Ê¡ÏÃÃÅÊÐºþÀïÇøº£É½Â·7ºÅ
Â¬¿¡½Ü',	¸£½¨Ê¡Ë®²úÑÐ¾¿Ëù	¸£½¨Ê¡	º£Ñó²â»æ	¸£½¨Ê¡ÏÃÃÅÊÐºþÀïÇøº£É½Â·7ºÅ
ÂÞ¶¬Á«',	¸£½¨Ê¡Ë®²úÑÐ¾¿Ëù	¸£½¨Ê¡	º£ÑóÉúÌ¬»·¾³¼à²âÓëÑÐ¾¿	¸£½¨Ê¡ÏÃÃÅÊÐºþÀïÇøº£É½Â·7ºÅ
ÂÞ½ò¾§',	ÏÃÃÅ´óÑ§	¸£½¨Ê¡	º£Ñó»·¾³¹¤³Ì	¸£½¨Ê¡ÏÃÃÅÊÐË¼Ã÷ÄÏÂ·422ºÅ
ÂÞÃÀÑ©',	¸£½¨º£ÑóÑÐ¾¿Ëù	¸£½¨Ê¡	º£ÑóÉúÎï	¸£½¨Ê¡ÏÃÃÅÊÐºþÀïÇø¶«¶Éº£É½Â·30ºÅ
ÂíÀö',	×ÔÈ»×ÊÔ´²¿µÚÈýº£ÑóÑÐ¾¿Ëù	¸£½¨Ê¡	»·¾³Ó°ÏìÆÀ¼Û¡¢º£Ñó¹¤³ÌÉúÌ¬Ð§Ó¦ÆÀ¹À¡¢º£°¶´ø×ÛºÏ¹ÜÀí¼¼ÊõÑÐ¾¿	¸£½¨Ê¡ÏÃÃÅÊÐ´óÑ§Â·178ºÅ
ÂíÆ½',	¸£½¨Ê¡Ë®²ú¼¼ÊõÍÆ¹ã×ÜÕ¾	¸£½¨Ê¡	º£ÑóÉúÎï	¸£½¨Ê¡¸£ÖÝÊÐ¹ÄÂ¥ÇøÎ÷ºéÂ·555ºÅ
ÅË°®¾ü',	×ÔÈ»×ÊÔ´²¿µÚÈýº£ÑóÑÐ¾¿Ëù	¸£½¨Ê¡	ÄÏº£Â½¼ÜÎïÀíº£ÑóÑ§	¸£½¨Ê¡ÏÃÃÅÊÐ´óÑ§Â·178ºÅ
Åí¹ú¾ù',	¼¯ÃÀ´óÑ§	¸£½¨Ê¡	¹Û²âµ÷²é¼à²âÓëÐÅÏ¢	¸£½¨Ê¡ÏÃÃÅÊÐ¼¯ÃÀÇøÒø½­Â·185ºÅ
Èî½¨Æ¼',	¸£½¨Ê¡Ë®²úÉè¼ÆÔº	¸£½¨Ê¡	º£Ñó»·¾³¼à²âÓëÆÀ¼Û	¸£½¨Ê¡¸£ÖÝÊÐ¹ÄÂ¥Çø»ªÁÖÂ·201ºÅ
Éò³¤´º',	¸£½¨Ê¡Ë®²úÑÐ¾¿Ëù	¸£½¨Ê¡	Ë®²ú²¡º¦	¸£½¨Ê¡ÏÃÃÅÊÐºþÀïÇøº£É½Â·7ºÅ
ËÕ¹úÇ¿',	¸£½¨Ê¡Ë®²úÑÐ¾¿Ëù	¸£½¨Ê¡	º£ÑóÉúÎïÉúÌ¬	¸£½¨Ê¡ÏÃÃÅÊÐºþÀïÇøº£É½Â·7ºÅ
ËÕÓÀÈ«',	ÏÃÃÅ´óÑ§	¸£½¨Ê¡	º£ÑóÉúÎï×ÊÔ´¿ª·¢ÓëÓ¦ÓÃ	¸£½¨Ê¡ÏÃÃÅÊÐË¼Ã÷ÄÏÂ·422ºÅ
ËÕÔ¾ÖÐ',	¸£½¨Ê¡º£Ñó»·¾³ÓëÓæÒµ×ÊÔ´¼à²âÖÐÐÄ	¸£½¨Ê¡	º£Ñó»·¾³¼à²âÓëÆÀ¼Û	¸£½¨Ê¡¸£ÖÝÊÐÒ±É½Â·26
ÌÀ¾ü½¡',	×ÔÈ»×ÊÔ´²¿µÚÈýº£ÑóÑÐ¾¿Ëù	¸£½¨Ê¡	º£ÑóË®ÎÄË®¶¯Á¦	ÏÃÃÅÊÐ´óÑ§Â·178ºÅº£ÑóÈýËùµØÖÊÊÒ
ÌÆÐñ',	×ÔÈ»×ÊÔ´²¿µÚÈýº£ÑóÑÐ¾¿Ëù	¸£½¨Ê¡	º£ÑóÉúÎï×ÊÔ´¿ª·¢ÀûÓÃ	¸£½¨Ê¡ÏÃÃÅÊÐ´óÑ§Â·178ºÅ
ÍôÉÙÜ¿',	¸£ÖÝ´óÑ§	¸£½¨Ê¡	¹¦ÄÜÊ³Æ·ÓëÊ³Æ·ÉúÎï¼¼ÊõÑÐ¾¿	¸£½¨Ê¡¸£ÖÝÊÐ¸£ÖÝµØÇø´óÑ§ÐÂÇøÑ§Ô°Â·2ºÅ
Íõ°®¾ü',	×ÔÈ»×ÊÔ´²¿µÚÈýº£ÑóÑÐ¾¿Ëù	¸£½¨Ê¡	º£Ñó³Á»ýÑ§	¸£½¨Ê¡ÏÃÃÅÊÐË¼Ã÷Çø´óÑ§Â·178ºÅ
Íõ´ºÉú',	ÏÃÃÅÊÐº£ÑóÓëÓæÒµ¾Ö	¸£½¨Ê¡	º£Ñó¿ÆÑÐÏîÄ¿¹ÜÀí	¸£½¨Ê¡ÏÃÃÅÊÐ³¤ÇàÂ·191ºÅ
ÍõµÂÏé',	ÏÃÃÅ´óÑ§	¸£½¨Ê¡	º£Ñóµ×ÆÜÉúÎïÑ§	¸£½¨Ê¡ÏÃÃÅÊÐË¼Ã÷ÄÏÂ·422ºÅ
Íõ¹ðÖÒ',	ÏÃÃÅ´óÑ§	¸£½¨Ê¡	º£Ë®ÑøÖ³Óë¸¡ÓÎÉúÎïÑ§	¸£½¨Ê¡ÏÃÃÅÊÐË¼Ã÷ÄÏÂ·422ºÅ
Íõº£Ñà',	×ÔÈ»×ÊÔ´²¿µÚÈýº£ÑóÑÐ¾¿Ëù	¸£½¨Ê¡	º£Ñó»¯Ñ§	¸£½¨Ê¡ÏÃÃÅÊÐ´óÑ§Â·178ºÅ
Íõ½ð¿Ó',	×ÔÈ»×ÊÔ´²¿µÚÈýº£ÑóÑÐ¾¿Ëù	¸£½¨Ê¡	º£Ñó»¯Ñ§	¸£½¨Ê¡ÏÃÃÅÊÐ´óÑ§Â·178ºÅ
Íõ¾ü',	ÏÃÃÅ´óÑ§	¸£½¨Ê¡	º£ÑóÉúÎï×ÊÔ´¿ª·¢ÓëÓ¦ÓÃ	¸£½¨Ê¡ÏÃÃÅÊÐË¼Ã÷ÄÏÂ·422ºÅ
ÍõÎÄÇä',	ÏÃÃÅ´óÑ§	¸£½¨Ê¡	ºìÊ÷ÁÖÊªµØÉúÌ¬Ñ§	¸£½¨Ê¡ÏÃÃÅÊÐË¼Ã÷ÄÏÂ·422ºÅ
ÍõÐÂºì',	ÏÃÃÅ´óÑ§	¸£½¨Ê¡	³±Ï«³±Á÷ºÍº£Ñó»·Á÷ÑÐ¾¿ º£Ñó»·¾³ÊýÖµÄ£Äâ	¸£½¨Ê¡ÏÃÃÅÊÐË¼Ã÷ÄÏÂ·422ºÅ
ÎÌÓî±ó',	¸£½¨º£ÑóÑÐ¾¿Ëù	¸£½¨Ê¡	º£ÑóÉúÎï	¸£½¨Ê¡ÏÃÃÅÊÐºþÀïÇø¶«¶Éº£É½Â·30ºÅ
ÎÌ×æÍ©',	¸£½¨Ê¡Ë®²ú¼¼ÊõÍÆ¹ã×ÜÕ¾	¸£½¨Ê¡	º£ÑóÉúÎï	¸£½¨Ê¡¸£ÖÝÊÐ¹ÄÂ¥ÇøÎ÷ºéÂ·555ºÅ
Îâ³ÉÒµ',	¸£½¨Ê¡Ë®²úÑÐ¾¿Ëù	¸£½¨Ê¡	Ë®²ú¼Ó¹¤	¸£½¨Ê¡ÏÃÃÅÊÐºþÀïÇøº£É½Â·7ºÅ
ÎâÈÕÉý',	×ÔÈ»×ÊÔ´²¿µÚÈýº£ÑóÑÐ¾¿Ëù	¸£½¨Ê¡	ÎïÀíº£ÑóÑ§	¸£½¨Ê¡ÏÃÃÅÊÐ´óÑ§Â·178ºÅ
ÎâÎ¬µÇ',	×ÔÈ»×ÊÔ´²¿µÚÈýº£ÑóÑÐ¾¿Ëù	¸£½¨Ê¡	²¨ÀËÀíÂÛ	¸£½¨Ê¡ÏÃÃÅÊÐ´óÑ§Â·178ºÅ
Ðí³¿',	×ÔÈ»×ÊÔ´²¿µÚÈýº£ÑóÑÐ¾¿Ëù	¸£½¨Ê¡	ÉúÎï×ÊÔ´ÀûÓÃ¼¼Êõ	¸£½¨Ê¡ÏÃÃÅÊÐ´óÑ§Â·178ºÅ
Ðí½¨ÖÐ',	×ÔÈ»×ÊÔ´²¿µÚÈýº£ÑóÑÐ¾¿Ëù	¸£½¨Ê¡	ÉúÎï×ÊÔ´ÀûÓÃ¼¼Êõ	¸£½¨Ê¡ÏÃÃÅÊÐ´óÑ§Â·178ºÅ
Ðí½­',	×ÔÈ»×ÊÔ´²¿µÚÈýº£ÑóÑÐ¾¿Ëù	¸£½¨Ê¡	µØÇòÎïÀí¹¤³Ì	¸£½¨Ê¡ÏÃÃÅÊÐ´óÑ§Â·178ºÅ
Ðí½ðµç',	×ÔÈ»×ÊÔ´²¿µÚÈýº£ÑóÑÐ¾¿Ëù	¸£½¨Ê¡	ÎïÀíº£ÑóÑ§	¸£½¨Ê¡ÏÃÃÅÊÐ´óÑ§Â·178ºÅ
ÐíÀ¥²Ó',	×ÔÈ»×ÊÔ´²¿µÚÈýº£ÑóÑÐ¾¿Ëù	¸£½¨Ê¡	º£Ñó»¯Ñ§	¸£½¨Ê¡ÏÃÃÅÊÐ´óÑ§Â·178ºÅ
ÐíÓÀ°²',	¸£½¨Ê¡Ë®²úÑÐ¾¿Ëù	¸£½¨Ê¡	Ë®²ú¼Ó¹¤	¸£½¨Ê¡ÏÃÃÅÊÐºþÀïÇøº£É½Â·7ºÅ
ÑÏÖØÁá',	ÏÃÃÅ´óÑ§	¸£½¨Ê¡	³±Ï«³±Á÷ºÍº£Ñó»·Á÷ÑÐ¾¿ º£Ñó»·¾³ÊýÖµÄ£Äâ	¸£½¨Ê¡ÏÃÃÅÊÐË¼Ã÷ÄÏÂ·422ºÅ
ÑÕÓÈÃ÷',	¸£½¨Ê¡Ë®²úÑÐ¾¿Ëù	¸£½¨Ê¡	º£ÑóÉúÎïÉúÌ¬	¸£½¨Ê¡ÏÃÃÅÊÐºþÀïÇøº£É½Â·7ºÅ
Ñî·á',	×ÔÈ»×ÊÔ´²¿µÚÈýº£ÑóÑÐ¾¿Ëù	¸£½¨Ê¡	¶ÔÏº²¡¶¾ÑÐ¾¿	¸£½¨Ê¡ÏÃÃÅÊÐ´óÑ§Â·178ºÅ
ÑîÉñ»¯',	¼¯ÃÀ´óÑ§	¸£½¨Ê¡	º£Ñó×ÊÔ´¿É³ÖÐøÀûÓÃ	¸£½¨Ê¡ÏÃÃÅÊÐ¼¯ÃÀÇøÒø½­Â·185ºÅ
ÑîÊ¥ÔÆ',	ÏÃÃÅ´óÑ§	¸£½¨Ê¡	º£ÑóÉúÎïÑ§	¸£½¨Ê¡ÏÃÃÅÊÐË¼Ã÷ÄÏÂ·422ºÅ
ÑîÊ¢²ý',	ÏÃÃÅ´óÑ§	¸£½¨Ê¡	³±Ï«³±Á÷ºÍº£Ñó»·Á÷ÑÐ¾¿ º£Ñó»·¾³ÊýÖµÄ£Äâ	¸£½¨Ê¡ÏÃÃÅÊÐË¼Ã÷ÄÏÂ·422ºÅ
ÑîË³Á¼',	¸£½¨º£ÑóÑÐ¾¿Ëù	¸£½¨Ê¡	¹æ»®¼°º£ÑóÄÜ¿ª·¢Éè¼Æ	¸£½¨Ê¡ÏÃÃÅÊÐºþÀïÇø¶«¶Éº£É½Â·30ºÅ
ÑîÑàÃ÷',	×ÔÈ»×ÊÔ´²¿µÚÈýº£ÑóÑÐ¾¿Ëù	¸£½¨Ê¡	º£ÑóÉùÑ§ÓëÒ£¸Ð	¸£½¨Ê¡ÏÃÃÅÊÐ´óÑ§Â·178ºÅ
ÑîÕÂÎä',	¸£½¨Ê¡Ë®²úÑÐ¾¿Ëù	¸£½¨Ê¡	º£ÑóÉúÎï	¸£½¨Ê¡ÏÃÃÅÊÐºþÀïÇøº£É½Â·7ºÅ
Ò¦´äð½',	¼¯ÃÀ´óÑ§	¸£½¨Ê¡	º£ÑóÉúÎï	¸£½¨Ê¡ÏÃÃÅÊÐ¼¯ÃÀÇøÒø½­Â·185ºÅ
Ò¶º£»Ô',	ÏÃÃÅ´óÑ§	¸£½¨Ê¡	¼×¿ÇÀà·Ö×ÓÉúÎïÑ§	¸£½¨Ê¡ÏÃÃÅÊÐË¼Ã÷ÄÏÂ·422ºÅ
Ò×ÈðÔî',	×ÔÈ»×ÊÔ´²¿µÚÈýº£ÑóÑÐ¾¿Ëù	¸£½¨Ê¡	º£ÑóÒ©Îï	¸£½¨Ê¡ÏÃÃÅÊÐ´óÑ§Â·178ºÅ
ÒüÃ÷¶Ë',	×ÔÈ»×ÊÔ´²¿µÚÈýº£ÑóÑÐ¾¿Ëù	¸£½¨Ê¡	·ÅÉä»¯Ñ§	¸£½¨Ê¡ÏÃÃÅÊÐ´óÑ§Â·178ºÅ
ÒüÎÀÆ½',	×ÔÈ»×ÊÔ´²¿µÚÈýº£ÑóÑÐ¾¿Ëù	¸£½¨Ê¡	º£ÑóÉúÎï	¸£½¨Ê¡ÏÃÃÅÊÐ´óÑ§Â·178ºÅ
ÓÎÓî',	¸£½¨Ê¡Ë®²ú¼¼ÊõÍÆ¹ã×ÜÕ¾	¸£½¨Ê¡	º£ÑóÉúÎï	¸£½¨Ê¡¸£ÖÝÊÐ¹ÄÂ¥ÇøÎ÷ºéÂ·555ºÅ
ÓÎÔ¶ÐÂ',	¸£½¨Ê¡Ë®²úÑÐ¾¿Ëù	¸£½¨Ê¡	º£Ñó¹¤³Ì¿±²ì	¸£½¨Ê¡ÏÃÃÅÊÐºþÀïÇøº£É½Â·7ºÅ
ÓÚ¶«Éú',	×ÔÈ»×ÊÔ´²¿µÚÈýº£ÑóÑÐ¾¿Ëù	¸£½¨Ê¡	ÎïÀíº£Ñó¡¢º£°¶¶¯Á¦Ñ§	¸£½¨Ê¡ÏÃÃÅÊÐ´óÑ§Â·178ºÅ
ÓÚÌÎ',	×ÔÈ»×ÊÔ´²¿µÚÈýº£ÑóÑÐ¾¿Ëù	¸£½¨Ê¡	º£Ñó×ÊÔ´»·¾³ÆÀ¹À	¸£½¨Ê¡ÏÃÃÅÊÐË¼Ã÷Çø´óÑ§Â·184ºÅ
ÓàÐË¹â',	×ÔÈ»×ÊÔ´²¿µÚÈýº£ÑóÑÐ¾¿Ëù	¸£½¨Ê¡	º£°¶´ø×ÛºÏ¹ÜÀí	¸£½¨Ê¡ÏÃÃÅÊÐ´óÑ§Â·178ºÅ
ÔøÇìÃñ',	¸£½¨Ê¡Ë®²úÑÐ¾¿Ëù	¸£½¨Ê¡	º£ÑóÉúÎï	¸£½¨Ê¡ÏÃÃÅÊÐºþÀïÇøº£É½Â·7ºÅ
ÔøÈóÓ±',	×ÔÈ»×ÊÔ´²¿µÚÈýº£ÑóÑÐ¾¿Ëù	¸£½¨Ê¡	º£ÑóÉúÎïÃ¸¹¤³Ì	¸£½¨Ê¡ÏÃÃÅÊÐ´óÑ§Â·178ºÅ
ÔøÒø¶«',	¸£½¨Ê¡º£ÑóÔ¤±¨Ì¨	¸£½¨Ê¡	º£ÑóÔ¤±¨	¸£½¨Ê¡¸£ÖÝÊÐÒ±É½Â·26
ÔøÖ¾ÄÏ',	¸£½¨Ê¡Ë®²úÑÐ¾¿Ëù	¸£½¨Ê¡	º£ÑóÉúÎï	¸£½¨Ê¡ÏÃÃÅÊÐºþÀïÇøº£É½Â·7ºÅ
Õ²ÐËÍú',	×ÔÈ»×ÊÔ´²¿µÚÈýº£ÑóÑÐ¾¿Ëù	¸£½¨Ê¡	º£ÑóÉúÎïÃ¸¹¤³Ì	¸£½¨Ê¡ÏÃÃÅÊÐ´óÑ§Â·178ºÅ
ÕÅ²ÊÔÆ',	ÏÃÃÅ´óÑ§	¸£½¨Ê¡	ÎÀÐÇº£ÑóÑ§	¸£½¨Ê¡ÏÃÃÅÊÐË¼Ã÷ÄÏÂ·422ºÅ
ÕÅ³ÎÃ¯',	¸£½¨Ê¡Ë®²úÑÐ¾¿Ëù	¸£½¨Ê¡	Ë®²ú²¡º¦	¸£½¨Ê¡ÏÃÃÅÊÐºþÀïÇøº£É½Â·7ºÅ
ÕÅ´ºÏþ',	¼¯ÃÀ´óÑ§	¸£½¨Ê¡	º£ÑóÉúÎï	¸£½¨Ê¡ÏÃÃÅÊÐ¼¯ÃÀÇøÒø½­Â·185ºÅ
ÕÅ·°',	¸£½¨º£ÑóÑÐ¾¿Ëù	¸£½¨Ê¡	¹æ»®¼°º£ÑóÄÜ¿ª·¢Éè¼Æ	¸£½¨Ê¡ÏÃÃÅÊÐºþÀïÇø¶«¶Éº£É½Â·30ºÅ
ÕÅ¼ÌÎ°',	×ÔÈ»×ÊÔ´²¿µÚÈýº£ÑóÑÐ¾¿Ëù	¸£½¨Ê¡	º£Ñó»·¾³¹ÜÀí	¸£½¨Ê¡ÏÃÃÅÊÐ´óÑ§Â·178ºÅ
ÕÅ¾ü',	×ÔÈ»×ÊÔ´²¿µÚÈýº£ÑóÑÐ¾¿Ëù	¸£½¨Ê¡	º£°¶Ë®ÎÄ¶¯Á¦ÊýÖµÄ£Äâ	¸£½¨Ê¡ÏÃÃÅÊÐ´óÑ§Â·178ºÅ
ÕÅçóÆ½',	ÏÃÃÅ´óÑ§	¸£½¨Ê¡	ÎÀÐÇº£ÑóÑ§	¸£½¨Ê¡ÏÃÃÅÊÐË¼Ã÷ÄÏÂ·422ºÅ
ÕÅÅ©',	¸£½¨Ê¡Ë®²úÑÐ¾¿Ëù	¸£½¨Ê¡	º£ÑóÉúÌ¬»·¾³¼à²âÓëÑÐ¾¿	¸£½¨Ê¡ÏÃÃÅÊÐºþÀïÇøº£É½Â·7ºÅ
ÕÅÎÄ¾²',	ÏÃÃÅ´óÑ§	¸£½¨Ê¡	¼×¿ÇÀà·Ö×ÓÉúÎïÑ§	¸£½¨Ê¡ÏÃÃÅÊÐË¼Ã÷ÄÏÂ·422ºÅ
ÕÅÓ°',	¸£½¨º£ÑóÑÐ¾¿Ëù	¸£½¨Ê¡	¹æ»®¼°º£ÑóÄÜ¿ª·¢Éè¼Æ	¸£½¨Ê¡ÏÃÃÅÊÐºþÀïÇø¶«¶Éº£É½Â·30ºÅ
ÕÅÓÂ',	ÏÃÃÅ´óÑ§	¸£½¨Ê¡	³±Ï«³±Á÷ºÍº£Ñó»·Á÷ÑÐ¾¿ º£Ñó»·¾³ÊýÖµÄ£Äâ	¸£½¨Ê¡ÏÃÃÅÊÐË¼Ã÷ÄÏÂ·422ºÅ
ÕÅÓî',	ÏÃÃÅ´óÑ§	¸£½¨Ê¡	ÎïÀíº£Ñó£¬º£ÑóË®ÎÄ	¸£½¨Ê¡ÏÃÃÅÊÐË¼Ã÷ÄÏÂ·422ºÅ
ÕÅÓñÉú',	×ÔÈ»×ÊÔ´²¿µÚÈýº£ÑóÑÐ¾¿Ëù	¸£½¨Ê¡	º£ÑóÉúÎïÉúÌ¬	¸£½¨Ê¡ÏÃÃÅÊÐ´óÑ§Â·178ºÅ
ÕÅÔª±ê',	×ÔÈ»×ÊÔ´²¿µÚÈýº£ÑóÑÐ¾¿Ëù	¸£½¨Ê¡	º£Ñó»¯Ñ§	¸£½¨Ê¡ÏÃÃÅÊÐ´óÑ§Â·178ºÅ
ÕÅÔ¶»Ô',	×ÔÈ»×ÊÔ´²¿µÚÈýº£ÑóÑÐ¾¿Ëù	¸£½¨Ê¡	º£Ñó»¯Ñ§	¸£½¨Ê¡ÏÃÃÅÊÐ´óÑ§Â·178ºÅ
ÕÅÔ¾Æ½',	¸£½¨º£ÑóÑÐ¾¿Ëù	¸£½¨Ê¡	º£ÑóÉúÎï	¸£½¨Ê¡ÏÃÃÅÊÐºþÀïÇø¶«¶Éº£É½Â·30ºÅ
Ö£°®éÅ',	ÏÃÃÅ´óÑ§	¸£½¨Ê¡	½ü°¶¸ÛÍåÓªÑøÒªËØÓëÎÛÈ¾Îïµ÷²é	¸£½¨Ê¡ÏÃÃÅÊÐË¼Ã÷ÄÏÂ·422ºÅ
Ö£³ÐÖÒ',	¸£½¨º£ÑóÑÐ¾¿Ëù	¸£½¨Ê¡	º£ÑóÉúÎï	¸£½¨Ê¡ÏÃÃÅÊÐºþÀïÇø¶«¶Éº£É½Â·30ºÅ
Ö£¹ú¸»',	¸£½¨Ê¡Ë®²úÑÐ¾¿Ëù	¸£½¨Ê¡	Ë®²ú¼Ó¹¤	¸£½¨Ê¡ÏÃÃÅÊÐºþÀïÇøº£É½Â·7ºÅ
ÖÓ½¨ÐË',	¸£½¨Ê¡Ë®²úÑÐ¾¿Ëù	¸£½¨Ê¡	Ë®²úÑøÖ³ÓëÒÅ´«ÓýÖÖ	¸£½¨Ê¡ÏÃÃÅÊÐºþÀïÇøº£É½Â·7ºÅ
ÖÓË¶Á¼',	¸£½¨Ê¡Ë®²úÑÐ¾¿Ëù	¸£½¨Ê¡	º£Ñó»¯Ñ§	¸£½¨Ê¡ÏÃÃÅÊÐºþÀïÇøº£É½Â·7ºÅ
ÖÜå·',	¸£½¨Ê¡Ë®²úÑÐ¾¿Ëù	¸£½¨Ê¡	Ë®²ú²¡º¦	¸£½¨Ê¡ÏÃÃÅÊÐºþÀïÇøº£É½Â·7ºÅ
Öì½¨Ã÷',	×ÔÈ»×ÊÔ´²¿µÚÈýº£ÑóÑÐ¾¿Ëù	¸£½¨Ê¡	Ò½Ò©¹¤³Ì	ÔÝÎÞ
Öì½¡¿µ',	¸£½¨Ê¡Ë®²úÑÐ¾¿Ëù	¸£½¨Ê¡	º£Ñó»¯Ñ§	¸£½¨Ê¡ÏÃÃÅÊÐºþÀïÇøº£É½Â·7ºÅ
×£Üç',	×ÔÈ»×ÊÔ´²¿µÚÈýº£ÑóÑÐ¾¿Ëù	¸£½¨Ê¡	º£Ñó¶¯ÎïµÄ±£»¤ÉúÎïÑ§	¸£½¨Ê¡ÏÃÃÅÊÐ´óÑ§Â·178ºÅ
ÕÅÆ',	ÖÐ¹ú¿ÆÑ§ÔºÄÏº£º£ÑóÑÐ¾¿Ëù	¹ã¶«Ê¡	º£Ñó¿ÆÑ§¹¤³Ì	¹ã¶«Ê¡¹ãÖÝÊÐº£ÖéÇøÐÂ¸ÛÎ÷Â·164ºÅ
°×Ö²ã©',	ÖÐ½»¹ãÖÝº½µÀ¾Ö	¹ã¶«Ê¡	¸Ûº½Éè¼Æ×¨Òµ	¹ã¶«Ê¡¹ãÖÝÊÐº£ÖéÇøÁ¤òÂ·298ºÅ
²Ì½¨¶«',	×ÔÈ»×ÊÔ´²¿ÄÏº£¾Ö	¹ã¶«Ê¡	º£Ñó»·¾³¼à²âÓëÆÀ¼Û	¹ã¶«Ê¡¹ãÖÝÊÐº£ÖéÇøÐÂ¸ÛÖÐÂ·353ºÅ
²ÌÊ÷Èº',	ÖÐ¹ú¿ÆÑ§ÔºÄÏº£º£ÑóÑÐ¾¿Ëù	¹ã¶«Ê¡	º£Ë®×ÛºÏÑøÖ³Ä£Ê½	¹ã¶«Ê¡¹ãÖÝÊÐº£ÖéÇøÐÂ¸ÛÎ÷Â·164ºÅ
²ÌÎÄ¹ó',	ÖÐ¹úË®²ú¿ÆÑ§ÑÐ¾¿ÔºÄÏº£Ë®²úÑÐ¾¿Ëù	¹ã¶«Ê¡	ÓæÒµÉúÌ¬ÏµÍ³	¹ã¶«Ê¡ÉîÛÚÊÐÁú¸ÚÇø´óíÔ´å83ºÅ
²ÌÑï',	×ÔÈ»×ÊÔ´²¿ÄÏº£¾Ö	¹ã¶«Ê¡	º£ÑóË®ÎÄµ÷²éÑÐ¾¿¼°ÐÅÏ¢¿ª·¢	¹ã¶«Ê¡¹ãÖÝÊÐº£ÖéÇøÐÂ¸ÛÖÐÂ·353ºÅ
²ÌÖÐ»ª',	Çå»ª´óÑ§ÉîÛÚÑÐ¾¿ÉúÔº	¹ã¶«Ê¡	ÓãÀàÃâÒßÑ§	¹ã¶«Ê¡ÉîÛÚÊÐÎ÷ÀöÕòÉîÛÚ´óÑ§³ÇÇå»ªÐ£ÇøB¶°201ÊÒ
³Â³¥',	ÖÐ¹ú¿ÆÑ§ÔºÄÏº£º£ÑóÑÐ¾¿Ëù	¹ã¶«Ê¡	º£ÑóÉúÎï»îÐÔÎïÖÊ	¹ã¶«Ê¡¹ãÖÝÊÐº£ÖéÇøÐÂ¸ÛÎ÷Â·164ºÅ
³ÂµÀÒã',	Çå»ª´óÑ§ÉîÛÚÑÐ¾¿ÉúÔº	¹ã¶«Ê¡	Ë®ÉúÉúÎïÑ§	¹ã¶«Ê¡ÉîÛÚÊÐÎ÷ÀöÕòÉîÛÚ´óÑ§³ÇÇå»ªÐ£ÇøB¶°201ÊÒ
³Â¹ú±¦',	ÖÐ¹úË®²ú¿ÆÑ§ÑÐ¾¿ÔºÄÏº£Ë®²úÑÐ¾¿Ëù	¹ã¶«Ê¡	Ë®²úÆ·¼Ó¹¤ÓëÖÊÁ¿°²È«¿ØÖÆ	¹ã¶«Ê¡ÉîÛÚÊÐÁú¸ÚÇø´óíÔ´å83ºÅ
³Â¹úÄÜ',	ÖÐÉ½´óÑ§	¹ã¶«Ê¡	´óÂ½±ßÔµµØÖÊÑ§	¹ã¶«Ê¡¹ãÖÝÊÐÐÂ¸ÛÎ÷Â·135ºÅ
³Â½à',	¹ãÖÝº£ÑóµØÖÊµ÷²é¾Ö	¹ã¶«Ê¡	¹ÌÌåµØÇòÎïÀí	¹ã¶«Ê¡¹ãÖÝÊÐ»·ÊÐ¶«Â·477ºÅ
³ÂÃÀÕä',	ÉÇÍ·´óÑ§	¹ã¶«Ê¡	Ê³Æ·ÉúÎï¼¼Êõ½ÌÑ§	¹ã¶«Ê¡ÉÇÍ·ÊÐ´óÑ§Â·243ºÅ
³ÂØ§Ã¯',	ÖÐ¹úË®²ú¿ÆÑ§ÑÐ¾¿ÔºÄÏº£Ë®²úÑÐ¾¿Ëù	¹ã¶«Ê¡	Ë®²úÆ·¼Ó¹¤ÓëÖÊÁ¿°²È«¿ØÖÆ	¹ã¶«Ê¡ÉîÛÚÊÐÁú¸ÚÇø´óíÔ´å83ºÅ
³ÂÇÉµÜ',	×ÔÈ»×ÊÔ´²¿ÄÏº£¾Ö	¹ã¶«Ê¡	º£Ñó»·¾³¼à²âÓëÆÀ¼Û	¹ã¶«Ê¡¹ãÖÝÊÐº£ÖéÇøÐÂ¸ÛÖÐÂ·353ºÅ
³ÂÊ¤¾ü',	ÖÐ¹úË®²ú¿ÆÑ§ÑÐ¾¿ÔºÄÏº£Ë®²úÑÐ¾¿Ëù	¹ã¶«Ê¡	Ë®²úÆ·¼Ó¹¤ÓëÖÊÁ¿°²È«¿ØÖÆ	¹ã¶«Ê¡ÉîÛÚÊÐÁú¸ÚÇø´óíÔ´å83ºÅ
³ÂËØÎÄ',	ÖÐ¹úË®²ú¿ÆÑ§ÑÐ¾¿ÔºÄÏº£Ë®²úÑÐ¾¿Ëù	¹ã¶«Ê¡	Ë®²úÆ·¼Ó¹¤ÓëÖÊÁ¿°²È«¿ØÖÆ	¹ã¶«Ê¡ÉîÛÚÊÐÁú¸ÚÇø´óíÔ´å83ºÅ
³ÂÎ°ÖÞ',	ÉÇÍ·´óÑ§	¹ã¶«Ê¡	´óÐÍº£ÔåÉúÎïÑ§ÓëÉúÌ¬Ñ§ÑÐ¾¿	¹ã¶«Ê¡ÉÇÍ·ÊÐ´óÑ§Â·243ºÅ
³ÂÑÏ',	ÉÇÍ·´óÑ§	¹ã¶«Ê¡	¹¤³ÌÎïÀí	¹ã¶«Ê¡ÉÇÍ·ÊÐ´óÑ§Â·243ºÅ
³ÂÓÀÇà',	ÖÐ¹úË®²ú¿ÆÑ§ÑÐ¾¿ÔºÄÏº£Ë®²úÑÐ¾¿Ëù	¹ã¶«Ê¡	Ë®²úÆ·¼Ó¹¤ÓëÖÊÁ¿°²È«¿ØÖÆ	¹ã¶«Ê¡ÉîÛÚÊÐÁú¸ÚÇø´óíÔ´å83ºÅ
³Â×Óö',	ÖÐÉ½´óÑ§	¹ã¶«Ê¡	ºÓ¿ÚÓë½ü°¶º£Ñó»·¾³ÑÝ±ä	¹ã¶«Ê¡¹ãÖÝÊÐÐÂ¸ÛÎ÷Â·135ºÅ
µËÀû',	ÉîÛÚ´óÑ§ÉúÃü¿ÆÑ§Ñ§Ôº(ÉîÛÚ´óÑ§ÉúÃüÓëº£Ñó¿ÆÑ§Ñ§Ôº)	¹ã¶«Ê¡	º£ÑóÉúÎïÑ§	¹ã¶«Ê¡ÉîÛÚÊÐÄÏÉ½ÇøÄÏº£´óµÀ3688ºÅ
µËÈæÈæ',	ÖÐÉ½´óÑ§	¹ã¶«Ê¡	º£ÑóÒ£¸ÐÓë´óÆø»·¾³Ò£¸Ð	¹ã¶«Ê¡¹ãÖÝÊÐÐÂ¸ÛÎ÷Â·135ºÅ
µËËÉ',	×ÔÈ»×ÊÔ´²¿ÄÏº£¾Ö	¹ã¶«Ê¡	º£ÑóË®ÎÄµ÷²éÑÐ¾¿¼°ÐÅÏ¢¿ª·¢	¹ã¶«Ê¡¹ãÖÝÊÐº£ÖéÇøÐÂ¸ÛÖÐÂ·353ºÅ
µËÏ£¹â',	¹ãÖÝº£ÑóµØÖÊµ÷²é¾Ö	¹ã¶«Ê¡	µØÇò»¯Ñ§	¹ã¶«Ê¡¹ãÖÝÊÐ»·ÊÐ¶«Â·477ºÅ
µËÐñ',	ÉîÛÚ´óÑ§ÉúÃü¿ÆÑ§Ñ§Ôº(ÉîÛÚ´óÑ§ÉúÃüÓëº£Ñó¿ÆÑ§Ñ§Ôº)	¹ã¶«Ê¡	ÉúÎï´ß»¯µÄÀíÂÛ¼°Ó¦ÓÃÑÐ¾¿	¹ã¶«Ê¡ÉîÛÚÊÐÄÏÉ½ÇøÄÏº£´óµÀ3688ºÅ
µóÊ¯Ç¿',	ÖÐ¹úË®²ú¿ÆÑ§ÑÐ¾¿ÔºÄÏº£Ë®²úÑÐ¾¿Ëù	¹ã¶«Ê¡	Ë®²úÆ·¼Ó¹¤ÓëÖÊÁ¿°²È«¿ØÖÆ	¹ã¶«Ê¡ÉîÛÚÊÐÁú¸ÚÇø´óíÔ´å83ºÅ
¶¡À¼Æ½',	ÉÇÍ·´óÑ§	¹ã¶«Ê¡	º£ÑóÉúÎïÑ§	¹ã¶«Ê¡ÉÇÍ·ÊÐ´óÑ§Â·243ºÅ
¶¡ÏÍ',	ÖÐ¹úË®²ú¿ÆÑ§ÑÐ¾¿ÔºÄÏº£Ë®²úÑÐ¾¿Ëù	¹ã¶«Ê¡	Ë®²úÆ·¼Ó¹¤ÓëÖÊÁ¿°²È«¿ØÖÆ	¹ã¶«Ê¡ÉîÛÚÊÐÁú¸ÚÇø´óíÔ´å83ºÅ
¶­Ïþ»Û',	¹ã¶«º£Ñó´óÑ§	¹ã¶«Ê¡	º£Ñó¿ÉÔÙÉúÄÜÔ´	¹ã¶«Ê¡Õ¿½­ÊÐÂéÕÂÇøº£´óÂ·1ºÅ
¶­Ñàºì',	×ÔÈ»×ÊÔ´²¿ÄÏº£¾Ö	¹ã¶«Ê¡	º£ÑóÉúÎïÉúÌ¬	¹ã¶«Ê¡¹ãÖÝÊÐº£ÖéÇøÐÂ¸ÛÖÐÂ·353ºÅ
ñ¼½ðÀ´',	×ÔÈ»×ÊÔ´²¿ÄÏº£¾Ö	¹ã¶«Ê¡	º£ÑóË®ÎÄÆøÏó¹Û²â	¹ã¶«Ê¡¹ãÖÝÊÐº£ÖéÇøÐÂ¸ÛÖÐÂ·353ºÅ
¶Å·ÉÑã',	ÖÐ¹úË®²ú¿ÆÑ§ÑÐ¾¿ÔºÄÏº£Ë®²úÑÐ¾¿Ëù	¹ã¶«Ê¡	Ë®²úÆ·¼Ó¹¤ÓëÖÊÁ¿°²È«¿ØÖÆ	¹ã¶«Ê¡ÉîÛÚÊÐÁú¸ÚÇø´óíÔ´å83ºÅ
¶Åºç',	ÉÇÍ·´óÑ§	¹ã¶«Ê¡	º£ÑóÉúÎï	¹ã¶«Ê¡ÉÇÍ·ÊÐ´óÑ§Â·243ºÅ
¶ÅÑÒ',	ÖÐ¹ú¿ÆÑ§ÔºÄÏº£º£ÑóÑÐ¾¿Ëù	¹ã¶«Ê¡	º£Ñó»·Á÷Óëº£ÆøÏà»¥×÷ÓÃ	¹ã¶«Ê¡¹ãÖÝÊÐº£ÖéÇøÐÂ¸ÛÎ÷Â·164ºÅ
·ë¾ê',	ÖÐ¹úË®²ú¿ÆÑ§ÑÐ¾¿ÔºÄÏº£Ë®²úÑÐ¾¿Ëù	¹ã¶«Ê¡	Ë®²ú²¡º¦·ÀÖÎ	¹ã¶«Ê¡ÉîÛÚÊÐÁú¸ÚÇø´óíÔ´å83ºÅ
·ëÎ°ÖÒ',	×ÔÈ»×ÊÔ´²¿ÄÏº£¾Ö	¹ã¶«Ê¡	º£Ñó»·¾³·ÖÎöÓëÔ¤±¨	¹ã¶«Ê¡¹ãÖÝÊÐº£ÖéÇøÐÂ¸ÛÖÐÂ·353ºÅ
·ëÑâÇà',	×ÔÈ»×ÊÔ´²¿ÄÏº£¾Ö	¹ã¶«Ê¡	ÎïÀíº£Ñó£¬º£ÑóË®ÎÄ	¹ã¶«Ê¡¹ãÖÝÊÐº£ÖéÇøÐÂ¸ÛÖÐÂ·353ºÅ
¸Ê¾ÓÀû',	ÖÐ¹úË®²ú¿ÆÑ§ÑÐ¾¿ÔºÄÏº£Ë®²úÑÐ¾¿Ëù	¹ã¶«Ê¡	Ë®²ú²¡º¦·ÀÖÎ	¹ã¶«Ê¡ÉîÛÚÊÐÁú¸ÚÇø´óíÔ´å83ºÅ
¸ßê»',	ôßÄÏ´óÑ§	¹ã¶«Ê¡	º£ÑóÉúÎï»îÐÔÎïÖÊ	¹ã¶«Ê¡¹ãÖÝÊÐ»ÆÆÒ´óµÀÎ÷601ºÅ
¹¨ÎÄÆ½',	ÖÐÉ½´óÑ§	¹ã¶«Ê¡	ºÓ¿Úº£°¶Ñ§	¹ã¶«Ê¡¹ãÖÝÊÐÐÂ¸ÛÎ÷Â·135ºÅ
¹ØÖ¾±ó',	×ÔÈ»×ÊÔ´²¿ÄÏº£¾Ö	¹ã¶«Ê¡	º£Ñó»·¾³ÒÇÆ÷Ó¦ÓÃÓëÎ¬»¤	¹ã¶«Ê¡¹ãÖÝÊÐº£ÖéÇøÐÂ¸ÛÖÐÂ·353ºÅ
¹ù¸ùÏ²',	ÖÐ¹úË®²ú¿ÆÑ§ÑÐ¾¿ÔºÄÏº£Ë®²úÑÐ¾¿Ëù	¹ã¶«Ê¡	ÓæÒµ×°±¸Óë¹¤³Ì	¹ã¶«Ê¡ÉîÛÚÊÐÁú¸ÚÇø´óíÔ´å83ºÅ
¹ùÖ¾Ñ«',	ÖÐ¹úË®²ú¿ÆÑ§ÑÐ¾¿ÔºÄÏº£Ë®²úÑÐ¾¿Ëù	¹ã¶«Ê¡	Ë®²ú²¡º¦·ÀÖÎ	¹ã¶«Ê¡ÉîÛÚÊÐÁú¸ÚÇø´óíÔ´å83ºÅ
º«Î¬¶°',	¹ã¶«º£Ñó´óÑ§	¹ã¶«Ê¡	º£ÑóÉúÌ¬	¹ã¶«Ê¡Õ¿½­ÊÐÂéÕÂÇøº£´óÂ·1ºÅ
ºÂÊçÏÍ',	ÖÐ¹úË®²ú¿ÆÑ§ÑÐ¾¿ÔºÄÏº£Ë®²úÑÐ¾¿Ëù	¹ã¶«Ê¡	Ë®²ú²¡º¦·ÀÖÎ	¹ã¶«Ê¡ÉîÛÚÊÐÁú¸ÚÇø´óíÔ´å83ºÅ
ºÎ¸ßÎÄ',	¹ãÖÝº£ÑóµØÖÊµ÷²é¾Ö	¹ã¶«Ê¡	¿óÎïÑ§ÑÒÊ¯Ñ§¿ó´²Ñ§	¹ã¶«Ê¡¹ãÖÝÊÐ»·ÊÐ¶«Â·477ºÅ
ºÎ¹ð·¼',	×ÔÈ»×ÊÔ´²¿ÄÏº£¾Ö	¹ã¶«Ê¡	º£Ñó³Á»ýÎï	¹ã¶«Ê¡¹ãÖÝÊÐº£ÖéÇøÐÂ¸ÛÖÐÂ·353ºÅ
ºÎ½¨¹ú',	ÖÐÉ½´óÑ§	¹ã¶«Ê¡	Ë®Éú¾­¼Ã¶¯Îï²¡Ô­·Ö×ÓÉúÎïÑ§	¹ã¶«Ê¡¹ãÖÝÊÐÐÂ¸ÛÎ÷Â·135ºÅ
ºÎÃ«ÏÍ',	ÖÐ¹ú¿ÆÑ§ÔºÄÏº£º£ÑóÑÐ¾¿Ëù	¹ã¶«Ê¡	º£ÑóÉúÎï	¹ã¶«Ê¡¹ãÖÝÊÐº£ÖéÇøÐÂ¸ÛÎ÷Â·164ºÅ
ºÎË®Ô­',	¹ãÖÝº£ÑóµØÖÊµ÷²é¾Ö	¹ã¶«Ê¡	µç×ÓÐÅÏ¢¹¤³Ì	¹ã¶«Ê¡¹ãÖÝÊÐ»·ÊÐ¶«Â·477ºÅ
ºÎÒ»½ð',	×ÔÈ»×ÊÔ´²¿ÄÏº£¾Ö	¹ã¶«Ê¡	º£ÑóÆøÏóË®ÎÄ×ÊÁÏÊý¾Ý¿â¿ª·¢	¹ã¶«Ê¡¹ãÖÝÊÐº£ÖéÇøÐÂ¸ÛÖÐÂ·353ºÅ
ºÎÔ¶Ê¤',	×ÔÈ»×ÊÔ´²¿ÄÏº£¾Ö	¹ã¶«Ê¡	º£Ñó¼à²âÓëµ÷²é	¹ã¶«Ê¡¹ãÖÝÊÐº£ÖéÇøÐÂ¸ÛÖÐÂ·353ºÅ
ºéÒå¹ú',	ÖÐ¹ú¿ÆÑ§ÔºÄÏº£º£ÑóÑÐ¾¿Ëù	¹ã¶«Ê¡	º£ÑóÎ¢ÉúÎïµªÑ­»·	¹ã¶«Ê¡¹ãÖÝÊÐº£ÖéÇøÐÂ¸ÛÎ÷Â·164ºÅ
ºú³¬Èº',	ÖÐ¹ú¿ÆÑ§ÔºÄÏº£º£ÑóÑÐ¾¿Ëù	¹ã¶«Ê¡	º£ÑóÉúÎï	¹ã¶«Ê¡¹ãÖÝÊÐº£ÖéÇøÐÂ¸ÛÎ÷Â·164ºÅ
ºúÕÂÁ¢',	ÉîÛÚ´óÑ§ÉúÃü¿ÆÑ§Ñ§Ôº(ÉîÛÚ´óÑ§ÉúÃüÓëº£Ñó¿ÆÑ§Ñ§Ôº)	¹ã¶«Ê¡	º£ÑóÉúÎï×ÊÔ´ÀûÓÃ	¹ã¶«Ê¡ÉîÛÚÊÐÄÏÉ½ÇøÄÏº£´óµÀ3688ºÅ
ºúÖÒ',	ÉÇÍ·´óÑ§	¹ã¶«Ê¡	º£Ñó»·¾³ÎÛÈ¾¼°ÆäÐÞ¸´	¹ã¶«Ê¡ÉÇÍ·ÊÐ´óÑ§Â·243ºÅ
»Æ³þ¹â',	×ÔÈ»×ÊÔ´²¿ÄÏº£¾Ö	¹ã¶«Ê¡	º£Ñó»·¾³¼à²âÓëÆÀ¼Û	¹ã¶«Ê¡¹ãÖÝÊÐº£ÖéÇøÐÂ¸ÛÖÐÂ·353ºÅ
»Æ¸ù»ª',	×ÔÈ»×ÊÔ´²¿ÄÏº£¾Ö	¹ã¶«Ê¡	º£Ñó»·¾³¼à²âÓëÆÀ¼Û	¹ã¶«Ê¡¹ãÖÝÊÐº£ÖéÇøÐÂ¸ÛÖÐÂ·353ºÅ
»Æºé»Ô',	ÖÐ¹úË®²ú¿ÆÑ§ÑÐ¾¿ÔºÄÏº£Ë®²úÑÐ¾¿Ëù	¹ã¶«Ê¡	Ë®²ú²¡º¦·ÀÖÎ	¹ã¶«Ê¡ÉîÛÚÊÐÁú¸ÚÇø´óíÔ´å83ºÅ
»ÆêÍ',	ÖÐ¹ú¿ÆÑ§ÔºÄÏº£º£ÑóÑÐ¾¿Ëù	¹ã¶«Ê¡	Éºº÷½¸ÉúÌ¬ÓëÉúÎïÑ§	¹ã¶«Ê¡¹ãÖÝÊÐº£ÖéÇøÐÂ¸ÛÎ÷Â·164ºÅ
»Æ½¨»ª',	ÖÐ¹úË®²ú¿ÆÑ§ÑÐ¾¿ÔºÄÏº£Ë®²úÑÐ¾¿Ëù	¹ã¶«Ê¡	Ë®²ú²¡º¦·ÀÖÎ	¹ã¶«Ê¡ÉîÛÚÊÐÁú¸ÚÇø´óíÔ´å83ºÅ
»Æ½¡×Ó',	ÉîÛÚ´óÑ§ÉúÃü¿ÆÑ§Ñ§Ôº(ÉîÛÚ´óÑ§ÉúÃüÓëº£Ñó¿ÆÑ§Ñ§Ôº)	¹ã¶«Ê¡	Ö²Îï·Ö×ÓÉúÎïÑ§	¹ã¶«Ê¡ÉîÛÚÊÐÄÏÉ½ÇøÄÏº£´óµÀ3688ºÅ
»ÆÆ½',	ÖÐÉ½´óÑ§	¹ã¶«Ê¡	Ë®×ÊÔ´ÓëË®»·¾³ÑÐ¾¿	¹ã¶«Ê¡¹ãÖÝÊÐÐÂ¸ÛÎ÷Â·135ºÅ
»ÆÇÉÕä',	×ÔÈ»×ÊÔ´²¿ÄÏº£¾Ö	¹ã¶«Ê¡	º£Ñó»¯Ñ§	¹ã¶«Ê¡¹ãÖÝÊÐº£ÖéÇøÐÂ¸ÛÖÐÂ·353ºÅ
»ÆÐ¡Æ½',	ÖÐ¹ú¿ÆÑ§ÔºÄÏº£º£ÑóÑÐ¾¿Ëù	¹ã¶«Ê¡	º£Ñó»·¾³ÓëÉúÌ¬±£»¤	¹ã¶«Ê¡¹ãÖÝÊÐº£ÖéÇøÐÂ¸ÛÎ÷Â·164ºÅ
¼ÖºóÀÚ',	×ÔÈ»×ÊÔ´²¿ÄÏº£¾Ö	¹ã¶«Ê¡	º£Ñó»·¾³Ó°ÏìÓëº£Óò¹ÜÀíÑÐ¾¿	¹ã¶«Ê¡¹ãÖÝÊÐº£ÖéÇøÐÂ¸ÛÖÐÂ·353ºÅ
¼ÖÏþÆ½',	ÖÐ¹úË®²ú¿ÆÑ§ÑÐ¾¿ÔºÄÏº£Ë®²úÑÐ¾¿Ëù	¹ã¶«Ê¡	Ë®²ú²¡º¦·ÀÖÎ	¹ã¶«Ê¡ÉîÛÚÊÐÁú¸ÚÇø´óíÔ´å83ºÅ
¼ò¼Í³£',	¹ã¶«º£Ñó´óÑ§	¹ã¶«Ê¡	º£ÑóÉúÌ¬	¹ã¶«Ê¡Õ¿½­ÊÐÂéÕÂÇøº£´óÂ·1ºÅ
½­ÊÀ¹ó',	ÖÐ¹úË®²ú¿ÆÑ§ÑÐ¾¿ÔºÄÏº£Ë®²úÑÐ¾¿Ëù	¹ã¶«Ê¡	º£Ë®ÑøÖ³ÓëÒÅ´«ÓýÖÖ	¹ã¶«Ê¡ÉîÛÚÊÐÁú¸ÚÇø´óíÔ´å83ºÅ
½­ËÄÒå',	×ÔÈ»×ÊÔ´²¿ÄÏº£¾Ö	¹ã¶«Ê¡	º£Ñó»·¾³µ÷²éÑÐ¾¿Óë¹ÜÀí	¹ã¶«Ê¡¹ãÖÝÊÐº£ÖéÇøÐÂ¸ÛÖÐÂ·353ºÅ
½­Ìì¾Ã',	ôßÄÏ´óÑ§	¹ã¶«Ê¡	Ë®ÉúÉúÎïÑ§	¹ã¶«Ê¡¹ãÖÝÊÐ»ÆÆÒ´óµÀÎ÷601ºÅ
½ªÊË¾ü',	ôßÄÏ´óÑ§	¹ã¶«Ê¡	¹Åº£ÑóÑ§	¹ã¶«Ê¡¹ãÖÝÊÐ»ÆÆÒ´óµÀÎ÷601ºÅ
½¯Ô¾½ø',	×ÔÈ»×ÊÔ´²¿ÄÏº£¾Ö	¹ã¶«Ê¡	º£Ñó»·¾³¼à²âÓëÆÀ¼Û	¹ã¶«Ê¡¹ãÖÝÊÐº£ÖéÇøÐÂ¸ÛÖÐÂ·353ºÅ
½ð»Ô',	ÖÐÉ½´óÑ§	¹ã¶«Ê¡	º£ÑóË®×ÊÔ´µÄÀûÓÃÓë¿ª·¢	¹ã¶«Ê¡¹ãÖÝÊÐÐÂ¸ÛÎ÷Â·135ºÅ
¾ÓÕ¼½Ü',	¹ã¶«º£Ñó´óÑ§	¹ã¶«Ê¡	¾­¼ÃÑ§	¹ã¶«Ê¡Õ¿½­ÊÐÂéÕÂÇøº£´óÂ·1ºÅ
¿Â¶«Ê¤',	×ÔÈ»×ÊÔ´²¿ÄÏº£¾Ö	¹ã¶«Ê¡	º£Ñó»·¾³»¯Ñ§Óëº£ÑóÉúÎïÉúÌ¬	¹ã¶«Ê¡¹ãÖÝÊÐº£ÖéÇøÐÂ¸ÛÖÐÂ·353ºÅ
ÀèÎ°±ê',	ÖÐÉ½´óÑ§	¹ã¶«Ê¡	ºÓ¿ÚÓë½ü°¶º£ÓòË®»·¾³Ä£ÄâÑÐ¾¿	¹ã¶«Ê¡¹ãÖÝÊÐÐÂ¸ÛÎ÷Â·135ºÅ
Àè×æ¸£',	ÖÐÉ½´óÑ§	¹ã¶«Ê¡	º£ÑóÔöÑøÖ³	¹ã¶«Ê¡¹ãÖÝÊÐÐÂ¸ÛÎ÷Â·135ºÅ
Àî°²ÐË',	ÖÐÉ½´óÑ§	¹ã¶«Ê¡	º£Ë®ÑøÖ³¶¯Îï²¡º¦·À¿Ø	¹ã¶«Ê¡¹ãÖÝÊÐÐÂ¸ÛÎ÷Â·135ºÅ
Àî²Ê',	ÖÐ¹ú¿ÆÑ§ÔºÄÏº£º£ÑóÑÐ¾¿Ëù	¹ã¶«Ê¡	º£ÑóÎ¢ÉúÎïµªÑ­»·	¹ã¶«Ê¡¹ãÖÝÊÐº£ÖéÇøÐÂ¸ÛÎ÷Â·164ºÅ
Àî³¯êÍ',	ôßÄÏ´óÑ§	¹ã¶«Ê¡	Éîº£¸ßËÙ¹âÍ¨ÐÅÏµÍ³	¹ã¶«Ê¡¹ãÖÝÊÐ»ÆÆÒ´óµÀÎ÷601ºÅ
Àî´¿ºñ',	ÖÐ¹úË®²ú¿ÆÑ§ÑÐ¾¿ÔºÄÏº£Ë®²úÑÐ¾¿Ëù	¹ã¶«Ê¡	º£Ë®ÑøÖ³ÓëÒÅ´«ÓýÖÖ	¹ã¶«Ê¡ÉîÛÚÊÐÁú¸ÚÇø´óíÔ´å83ºÅ
Àî¹ãÀö',	¹ã¶«º£Ñó´óÑ§	¹ã¶«Ê¡	¾­¼ÃÑ§	¹ã¶«Ê¡Õ¿½­ÊÐÂéÕÂÇøº£´óÂ·1ºÅ
Àî¹ð·å',	ÖÐÉ½´óÑ§	¹ã¶«Ê¡	º£Ë®ÑøÖ³Óëº£ÑóÉúÎï×ÊÔ´±£»¤¼°ÀûÓÃ	¹ã¶«Ê¡¹ãÖÝÊÐÐÂ¸ÛÎ÷Â·135ºÅ
ÀîºêÒµ',	ôßÄÏ´óÑ§	¹ã¶«Ê¡	Î¢Ôå»ùÒò¹¤³Ì	¹ã¶«Ê¡¹ãÖÝÊÐ»ÆÆÒ´óµÀÎ÷601ºÅ
Àîºé²Å',	×ÔÈ»×ÊÔ´²¿ÄÏº£¾Ö	¹ã¶«Ê¡	·ç±©³±Ô¤±¨¼°ÊýÖµÄ£Äâ	¹ã¶«Ê¡¹ãÖÝÊÐº£ÖéÇøÐÂ¸ÛÖÐÂ·353ºÅ
Àîºñ½ð',	ÖÐÉ½´óÑ§	¹ã¶«Ê¡	º£ÑóÉúÎï»îÐÔÎïÖÊ	¹ã¶«Ê¡¹ãÖÝÊÐÐÂ¸ÛÎ÷Â·135ºÅ
Àî»Ô',	ÉîÛÚ´óÑ§ÉúÃü¿ÆÑ§Ñ§Ôº(ÉîÛÚ´óÑ§ÉúÃüÓëº£Ñó¿ÆÑ§Ñ§Ôº)	¹ã¶«Ê¡	ÉúÎï´ß»¯µÄÀíÂÛ¼°Ó¦ÓÃÑÐ¾¿	¹ã¶«Ê¡ÉîÛÚÊÐÄÏÉ½ÇøÄÏº£´óµÀ3688ºÅ
Àî»ÔÈ¨',	¹ã¶«Ê¡º£ÑóÓëÓæÒµÌü	¹ã¶«Ê¡	º£ÑóÓæÒµ×ÊÔ´»·¾³	¹ã¶«Ê¡¹ãÖÝÊÐº£ÖéÇøÄÏ´åÂ·10ºÅ
Àî¼Ó¶ù',	ÖÐ¹úË®²ú¿ÆÑ§ÑÐ¾¿ÔºÄÏº£Ë®²úÑÐ¾¿Ëù	¹ã¶«Ê¡	º£Ë®ÑøÖ³ÓëÒÅ´«ÓýÖÖ	¹ã¶«Ê¡ÉîÛÚÊÐÁú¸ÚÇø´óíÔ´å83ºÅ
ÀîÀ´ºÃ',	ÖÐ¹úË®²ú¿ÆÑ§ÑÐ¾¿ÔºÄÏº£Ë®²úÑÐ¾¿Ëù	¹ã¶«Ê¡	Ë®²úÆ·¼Ó¹¤ÓëÖÊÁ¿¿ØÖÆ	¹ã¶«Ê¡ÉîÛÚÊÐÁú¸ÚÇø´óíÔ´å83ºÅ
ÀîÀó',	ÉîÛÚ´óÑ§ÉúÃü¿ÆÑ§Ñ§Ôº(ÉîÛÚ´óÑ§ÉúÃüÓëº£Ñó¿ÆÑ§Ñ§Ôº)	¹ã¶«Ê¡	·Ö×ÓÉúÎïÑ§ÑÐ¾¿	¹ã¶«Ê¡ÉîÛÚÊÐÄÏÉ½ÇøÄÏº£´óµÀ3688ºÅ
ÀîÁõ¶¬',	ÖÐ¹úË®²ú¿ÆÑ§ÑÐ¾¿ÔºÄÏº£Ë®²úÑÐ¾¿Ëù	¹ã¶«Ê¡	Ë®²úÆ·ÖÊÁ¿¿ØÖÆ	¹ã¶«Ê¡ÉîÛÚÊÐÁú¸ÚÇø´óíÔ´å83ºÅ
ÀîÉ¯',	ÖÐ¹ú¿ÆÑ§ÔºÄÏº£º£ÑóÑÐ¾¿Ëù	¹ã¶«Ê¡	º£ÑóÊý¾Ý¿â	¹ã¶«Ê¡¹ãÖÝÊÐº£ÖéÇøÐÂ¸ÛÎ÷Â·164ºÅ
ÀîÉý¿µ',	ÉÇÍ·´óÑ§	¹ã¶«Ê¡	º£ÑóÉúÎï	¹ã¶«Ê¡ÉÇÍ·ÊÐ´óÑ§Â·243ºÅ
ÀîÊÊÓî',	ÖÐÉ½´óÑ§	¹ã¶«Ê¡	ºÓ¿ÚÓë½ü°¶º£ÓòË®»·¾³Ä£ÄâÑÐ¾¿	¹ã¶«Ê¡¹ãÖÝÊÐÐÂ¸ÛÎ÷Â·135ºÅ
ÀîÍÅ½á',	×ÔÈ»×ÊÔ´²¿ÄÏº£¾Ö	¹ã¶«Ê¡	º£µ×¹¹ÔìÓëº£ÑóµØÇòÎïÀí	¹ã¶«Ê¡¹ãÖÝÊÐº£ÖéÇøÐÂ¸ÛÖÐÂ·353ºÅ
ÀîÎäÈ«',	×ÔÈ»×ÊÔ´²¿ÄÏº£¾Ö	¹ã¶«Ê¡	º£Ñó»¯Ñ§	¹ã¶«Ê¡¹ãÖÝÊÐº£ÖéÇøÐÂ¸ÛÖÐÂ·353ºÅ
ÀîÏòÃ÷',	¹ã¶«º£Ñó´óÑ§	¹ã¶«Ê¡	Ë®²úÑøÖ³	ÔÝÎÞ
ÀîÏþ·«',	ÉîÛÚ´óÑ§ÉúÃü¿ÆÑ§Ñ§Ôº(ÉîÛÚ´óÑ§ÉúÃüÓëº£Ñó¿ÆÑ§Ñ§Ôº)	¹ã¶«Ê¡	·Ö×ÓÉúÎïÑ§ÑÐ¾¿	¹ã¶«Ê¡ÉîÛÚÊÐÄÏÉ½ÇøÄÏº£´óµÀ3688ºÅ
ÀîÐ÷Â¼',	×ÔÈ»×ÊÔ´²¿ÄÏº£¾Ö	¹ã¶«Ê¡	º£µ×¹¹ÔìÓëº£ÑóµØÇòÎïÀí	¹ã¶«Ê¡¹ãÖÝÊÐº£ÖéÇøÐÂ¸ÛÖÐÂ·353ºÅ
ÀîÑ§½Ü',	¹ãÖÝº£ÑóµØÖÊµ÷²é¾Ö	¹ã¶«Ê¡	º£µ×¹¹ÔìÓëº£ÑóµØÇòÎïÀí	¹ã¶«Ê¡¹ãÖÝÊÐ»·ÊÐ¶«Â·477ºÅ
ÀîÔ¶ÓÑ',	ÉÇÍ·´óÑ§	¹ã¶«Ê¡	º£ÑóÉúÎï	¹ã¶«Ê¡ÉÇÍ·ÊÐ´óÑ§Â·243ºÅ
Àî×¿¼Ñ',	ÖÐ¹úË®²ú¿ÆÑ§ÑÐ¾¿ÔºÄÏº£Ë®²úÑÐ¾¿Ëù	¹ã¶«Ê¡	Ë®²úÆ·ÖÊÁ¿¿ØÖÆ	¹ã¶«Ê¡ÉîÛÚÊÐÁú¸ÚÇø´óíÔ´å83ºÅ
ÁÖµÏÑó',	×ÔÈ»×ÊÔ´²¿ÄÏº£¾Ö	¹ã¶«Ê¡	ÎïÀíº£Ñó£¬º£ÑóË®ÎÄ	¹ã¶«Ê¡¹ãÖÝÊÐº£ÖéÇøÐÂ¸ÛÖÐÂ·353ºÅ
ÁÖ¸Ö',	ÖÐÉ½´óÑ§	¹ã¶«Ê¡	º£ÑóÒ©Îï	¹ã¶«Ê¡¹ãÖÝÊÐÐÂ¸ÛÎ÷Â·135ºÅ
ÁÖºÆÈ»',	ÖÐÉ½´óÑ§	¹ã¶«Ê¡	Ë®²úÉúÎïÑ§	¹ã¶«Ê¡¹ãÖÝÊÐÐÂ¸ÛÎ÷Â·135ºÅ
ÁÖºÚ×Å',	ÖÐ¹úË®²ú¿ÆÑ§ÑÐ¾¿ÔºÄÏº£Ë®²úÑÐ¾¿Ëù	¹ã¶«Ê¡	Ë®²úÆ·ÖÊÁ¿¿ØÖÆ	¹ã¶«Ê¡ÉîÛÚÊÐÁú¸ÚÇø´óíÔ´å83ºÅ
ÁÖÃ÷Ô£',	×ÔÈ»×ÊÔ´²¿ÄÏº£¾Ö	¹ã¶«Ê¡	º£Ñó»¯Ñ§	¹ã¶«Ê¡¹ãÖÝÊÐº£ÖéÇøÐÂ¸ÛÖÐÂ·353ºÅ
ÁÖÇ¿',	ÖÐ¹ú¿ÆÑ§ÔºÄÏº£º£ÑóÑÐ¾¿Ëù	¹ã¶«Ê¡	º£ÑóÒ©Ô´ÕäÏ¡¶¯ÎïÐÐÎªÓë½ø»¯	¹ã¶«Ê¡¹ãÖÝÊÐº£ÖéÇøÐÂ¸ÛÎ÷Â·164ºÅ
ÁÖÇÕ',	ÖÐ¹úË®²ú¿ÆÑ§ÑÐ¾¿ÔºÄÏº£Ë®²úÑÐ¾¿Ëù	¹ã¶«Ê¡	Ë®²úÆ·ÖÊÁ¿¿ØÖÆ	¹ã¶«Ê¡ÉîÛÚÊÐÁú¸ÚÇø´óíÔ´å83ºÅ
ÁÖÐ¡ÌÎ',	ôßÄÏ´óÑ§	¹ã¶«Ê¡	Ë®ÉúÉúÎïÑ§	¹ã¶«Ê¡¹ãÖÝÊÐ»ÆÆÒ´óµÀÎ÷601ºÅ
ÁÖÓÀ³É',	ÖÐÉ½´óÑ§	¹ã¶«Ê¡	ÌìÈ»²úÎï»¯Ñ§	¹ã¶«Ê¡¹ãÖÝÊÐÐÂ¸ÛÎ÷Â·135ºÅ
Áè³¤Ã÷',	¹ã¶«º£Ñó´óÑ§	¹ã¶«Ê¡	¹¤³ÌÎïÀí	¹ã¶«Ê¡Õ¿½­ÊÐÂéÕÂÇøº£´óÂ·1ºÅ
Áõ´ºÁ«',	ÖÐÉ½´óÑ§	¹ã¶«Ê¡	Öé½­¿ÚÅèµØÐÂÉú´úµØÖÊ	¹ã¶«Ê¡¹ãÖÝÊÐÐÂ¸ÛÎ÷Â·135ºÅ
Áõ´ºÉ¼',	¹ã¶«Ê¡º£ÑóÓëÓæÒµÌü	¹ã¶«Ê¡	º£Ñó²â»æ	¹ã¶«Ê¡¹ãÖÝÊÐº£ÖéÇøÄÏ´åÂ·10ºÅ
Áõ¸¶ÓÀÖÒ',	¹ã¶«Ê¡Ë®²ú¼¼ÊõÍÆ¹ã×ÜÕ¾	¹ã¶«Ê¡	º£ÑóÉúÎï	¹ã¶«Ê¡¹ãÖÝÊÐÄÏ´åÂ·20
Áõ¸Õ',	ÉîÛÚ´óÑ§ÉúÃü¿ÆÑ§Ñ§Ôº(ÉîÛÚ´óÑ§ÉúÃüÓëº£Ñó¿ÆÑ§Ñ§Ôº)	¹ã¶«Ê¡	Ó¦ÓÃÎ¢ÉúÎïÑ§	¹ã¶«Ê¡ÉîÛÚÊÐÄÏÉ½ÇøÄÏº£´óµÀ3688ºÅ
ÁõººÖÇ',	×ÔÈ»×ÊÔ´²¿ÄÏº£¾Ö	¹ã¶«Ê¡	º£ÑóÐÅÏ¢×Ô¶¯»¯¼¼Êõ	¹ã¶«Ê¡¹ãÖÝÊÐº£ÖéÇøÐÂ¸ÛÖÐÂ·353ºÅ
Áõ»ªÖÒ',	¹ã¶«º£Ñó´óÑ§	¹ã¶«Ê¡	º£ÑóÉúÎï	¹ã¶«Ê¡Õ¿½­ÊÐÂéÕÂÇøº£´óÂ·1ºÅ
Áõ½àÉú',	ôßÄÏ´óÑ§	¹ã¶«Ê¡	³±Ï«³±Á÷ºÍº£Ñó»·Á÷ÑÐ¾¿ º£Ñó»·¾³ÊýÖµÄ£Äâ	¹ã¶«Ê¡¹ãÖÝÊÐ»ÆÆÒ´óµÀÎ÷601ºÅ
ÁõÇí',	ÉîÛÚ´óÑ§ÉúÃü¿ÆÑ§Ñ§Ôº(ÉîÛÚ´óÑ§ÉúÃüÓëº£Ñó¿ÆÑ§Ñ§Ôº)	¹ã¶«Ê¡	ÉúÎï»¯Ñ§Óë·Ö×ÓÉúÎïÑ§	¹ã¶«Ê¡ÉîÛÚÊÐÄÏÉ½ÇøÄÏº£´óµÀ3688ºÅ
ÁõÊ¿µÂ',	ÉîÛÚ´óÑ§ÉúÃü¿ÆÑ§Ñ§Ôº(ÉîÛÚ´óÑ§ÉúÃüÓëº£Ñó¿ÆÑ§Ñ§Ôº)	¹ã¶«Ê¡	ÉúÎï»¯Ñ§Óë·Ö×ÓÉúÎïÑ§	¹ã¶«Ê¡ÉîÛÚÊÐÄÏÉ½ÇøÄÏº£´óµÀ3688ºÅ
ÁõÎÄ»ª',	ÉÇÍ·´óÑ§	¹ã¶«Ê¡	º£ÑóÉúÎï	¹ã¶«Ê¡ÉÇÍ·ÊÐ´óÑ§Â·243ºÅ
ÁõÎÄÓÂ',	×ÔÈ»×ÊÔ´²¿ÄÏº£¾Ö	¹ã¶«Ê¡	º£Ñó²â»æ	¹ã¶«Ê¡¹ãÖÝÊÐº£ÖéÇøÐÂ¸ÛÖÐÂ·353ºÅ
ÁõÏþ´º',	ÖÐÉ½´óÑ§	¹ã¶«Ê¡	Ë®ÉúÉúÎïÑ§	¹ã¶«Ê¡¹ãÖÝÊÐÐÂ¸ÛÎ÷Â·135ºÅ
ÁõÑî',	ÉÇÍ·´óÑ§	¹ã¶«Ê¡	ÌìÈ»Ò©ÓÃ»îÐÔ³É·Ö·ÖÀë	¹ã¶«Ê¡ÉÇÍ·ÊÐ´óÑ§Â·243ºÅ
ÁõÓÀºê',	ÖÐ¹ú¿ÆÑ§ÔºÄÏº£º£ÑóÑÐ¾¿Ëù	¹ã¶«Ê¡	º£ÑóÒ©Îï	¹ã¶«Ê¡¹ãÖÝÊÐº£ÖéÇøÐÂ¸ÛÎ÷Â·164ºÅ
ÁõÓñ',	ÖÐÉ½´óÑ§	¹ã¶«Ê¡	º£ÑóÉúÌ¬Ñ§	¹ã¶«Ê¡¹ãÖÝÊÐÐÂ¸ÛÎ÷Â·135ºÅ
ÁõêÀ',	ÉîÛÚ´óÑ§ÉúÃü¿ÆÑ§Ñ§Ôº(ÉîÛÚ´óÑ§ÉúÃüÓëº£Ñó¿ÆÑ§Ñ§Ôº)	¹ã¶«Ê¡	Ö²ÎïÄæ¾³·Ö×ÓÉúÎïÑ§	¹ã¶«Ê¡ÉîÛÚÊÐÄÏÉ½ÇøÄÏº£´óµÀ3688ºÅ
ÁõÕñºþ',	¹ãÖÝº£ÑóµØÖÊµ÷²é¾Ö	¹ã¶«Ê¡	Ê¯ÓÍµØÖÊ¿±Ì½	¹ã¶«Ê¡¹ãÖÝÊÐ»·ÊÐ¶«Â·477ºÅ
ÁõÖ¾¸Õ',	¹ã¶«º£Ñó´óÑ§	¹ã¶«Ê¡	º£ÑóÉúÎï	¹ã¶«Ê¡Õ¿½­ÊÐÂéÕÂÇøº£´óÂ·1ºÅ
ÁõÖù',	ÉÇÍ·´óÑ§	¹ã¶«Ê¡	º£ÑóÎ¢ÉúÎï×ÊÔ´ÊÕ¼¯ÓëÀûÓÃ	¹ã¶«Ê¡ÉÇÍ·ÊÐ´óÑ§Â·243ºÅ
Â¦È«Ê¤',	×ÔÈ»×ÊÔ´²¿ÄÏº£¾Ö	¹ã¶«Ê¡	Ò£¸Ð¼°GISÔÚº£Ñó¹ÜÀíÓ¦ÓÃ¼°¹æ»®	¹ã¶«Ê¡¹ãÖÝÊÐº£ÖéÇøÐÂ¸ÛÖÐÂ·353ºÅ
Â³ÒåÉÆ',	¹ã¶«º£Ñó´óÑ§	¹ã¶«Ê¡	º£ÑóÉúÎï	¹ã¶«Ê¡Õ¿½­ÊÐÂéÕÂÇøº£´óÂ·1ºÅ
Â½³¬»ª',	¹ã¶«Ê¡º£ÑóÓëÓæÒµÌü	¹ã¶«Ê¡	º£Ñó»·¾³¼à²âÓëÆÀ¼Û	¹ã¶«Ê¡¹ãÖÝÊÐº£ÖéÇøÄÏ´åÂ·10ºÅ
ÂÀ±¦·ï',	ÖÐÉ½´óÑ§	¹ã¶«Ê¡	ÓÐ»úµØÇò»¯Ñ§	¹ã¶«Ê¡¹ãÖÝÊÐÐÂ¸ÛÎ÷Â·135ºÅ
ÂÀ¹úÃô',	ÖÐ¹úË®²ú¿ÆÑ§ÑÐ¾¿ÔºÄÏº£Ë®²úÑÐ¾¿Ëù	¹ã¶«Ê¡	Ë®²úÆ·ÖÊÁ¿¿ØÖÆ	¹ã¶«Ê¡ÉîÛÚÊÐÁú¸ÚÇø´óíÔ´å83ºÅ
ÂÀ»Û',	ÖÐÉ½´óÑ§	¹ã¶«Ê¡	º£ÑóË®×ÊÔ´µÄÀûÓÃÓë¿ª·¢	¹ã¶«Ê¡¹ãÖÝÊÐÐÂ¸ÛÎ÷Â·135ºÅ
ÂÀËÌ»Ô',	ôßÄÏ´óÑ§	¹ã¶«Ê¡	º£ÑóÉúÌ¬Ñ§	¹ã¶«Ê¡¹ãÖÝÊÐ»ÆÆÒ´óµÀÎ÷601ºÅ
èïÌìî¸',	ÖÐÉ½´óÑ§	¹ã¶«Ê¡	ÓÐ»úµØÇò»¯Ñ§	¹ã¶«Ê¡¹ãÖÝÊÐÐÂ¸ÛÎ÷Â·135ºÅ
ÂíÂ¡Áú',	ÖÐ¹ú¿ÆÑ§Ôº¹ãÖÝÄÜÔ´ÑÐ¾¿Ëù	¹ã¶«Ê¡	ÉúÎïÖÊÄÜ	¹ã¶«Ê¡¹ãÖÝÊÐÌìºÓÇøÎåÉ½ÄÜÔ´Â·2ºÅ
ÂíÉê´ï',	¹ãÖÝº£ÑóµØÖÊµ÷²é¾Ö	¹ã¶«Ê¡	Ë®ÎÄµØÖÊ	¹ã¶«Ê¡¹ãÖÝÊÐ»·ÊÐ¶«Â·477ºÅ
ÂíÒã',	×ÔÈ»×ÊÔ´²¿ÄÏº£¾Ö	¹ã¶«Ê¡	º£ÑóÔ¤±¨¼õÔÖ	¹ã¶«Ê¡¹ãÖÝÊÐº£ÖéÇøÐÂ¸ÛÖÐÂ·353ºÅ
Ã·Ö¾Æ½',	ÉÇÍ·´óÑ§	¹ã¶«Ê¡	º£ÑóÉúÎïÑ§	¹ã¶«Ê¡ÉÇÍ·ÊÐ´óÑ§Â·243ºÅ
ÄªÈçÏ²',	×ÔÈ»×ÊÔ´²¿ÄÏº£¾Ö	¹ã¶«Ê¡	º£ÑóË®ÎÄÆøÏó	¹ã¶«Ê¡¹ãÖÝÊÐº£ÖéÇøÐÂ¸ÛÖÐÂ·353ºÅ
Å¥ÖÇÍú',	×ÔÈ»×ÊÔ´²¿ÄÏº£¾Ö	¹ã¶«Ê¡	ÎïÀíº£ÑóÓëº£ÑóÐÅÏ¢¹ÜÀí	¹ã¶«Ê¡¹ãÖÝÊÐº£ÖéÇøÐÂ¸ÛÖÐÂ·353ºÅ
Å·Ñô¶«',	ôßÄÏ´óÑ§	¹ã¶«Ê¡	º£Ñó¿ó²ú×ÊÔ´ÀûÓÃ	¹ã¶«Ê¡¹ãÖÝÊÐ»ÆÆÒ´óµÀÎ÷601ºÅ
ÅÓ¼½Ñà',	ÖÐÉ½´óÑ§	¹ã¶«Ê¡	º£ÑóÒ©Îï	¹ã¶«Ê¡¹ãÖÝÊÐÐÂ¸ÛÎ÷Â·135ºÅ
ÅíÀ¥ÂØ',	×ÔÈ»×ÊÔ´²¿ÄÏº£¾Ö	¹ã¶«Ê¡	º£ÑóÉúÎïÑÐ¾¿	¹ã¶«Ê¡¹ãÖÝÊÐº£ÖéÇøÐÂ¸ÛÖÐÂ·353ºÅ
ÅíÊÀÇò',	ÖÐ¹ú¿ÆÑ§ÔºÄÏº£º£ÑóÑÐ¾¿Ëù	¹ã¶«Ê¡	ÎïÀíº£Ñó£¬º£ÑóË®ÎÄ	¹ã¶«Ê¡¹ãÖÝÊÐº£ÖéÇøÐÂ¸ÛÎ÷Â·164ºÅ
ÆáÊç»ª',	ÖÐ¹ú¿ÆÑ§ÔºÄÏº£º£ÑóÑÐ¾¿Ëù	¹ã¶«Ê¡	º£ÑóÉúÎï	¹ã¶«Ê¡¹ãÖÝÊÐº£ÖéÇøÐÂ¸ÛÎ÷Â·164ºÅ
ÇØÆôÎ°',	ÖÐ¹ú¿ÆÑ§ÔºÄÏº£º£ÑóÑÐ¾¿Ëù	¹ã¶«Ê¡	º£ÑóÉúÎïÑ§	¹ã¶«Ê¡¹ãÖÝÊÐº£ÖéÇøÐÂ¸ÛÎ÷Â·164ºÅ
ÇñÀö»ª',	ÖÐ¹úË®²ú¿ÆÑ§ÑÐ¾¿ÔºÄÏº£Ë®²úÑÐ¾¿Ëù	¹ã¶«Ê¡	Ë®²úÆ·ÖÊÁ¿¿ØÖÆ	¹ã¶«Ê¡ÉîÛÚÊÐÁú¸ÚÇø´óíÔ´å83ºÅ
ÇñÑà',	¹ãÖÝº£ÑóµØÖÊµ÷²é¾Ö	¹ã¶«Ê¡	º£µ×¹¹ÔìÓëº£ÑóµØÇòÎïÀí	¹ã¶«Ê¡¹ãÖÝÊÐ»·ÊÐ¶«Â·477ºÅ
ÇñÓÀËÉ',	ÖÐ¹úË®²ú¿ÆÑ§ÑÐ¾¿ÔºÄÏº£Ë®²úÑÐ¾¿Ëù	¹ã¶«Ê¡	Ë®²úÆ·ÖÊÁ¿¿ØÖÆ	¹ã¶«Ê¡ÉîÛÚÊÐÁú¸ÚÇø´óíÔ´å83ºÅ
ÇøÓÖ¾ý',	ÖÐ¹úË®²ú¿ÆÑ§ÑÐ¾¿ÔºÄÏº£Ë®²úÑÐ¾¿Ëù	¹ã¶«Ê¡	Ë®²úÆ·ÖÊÁ¿¿ØÖÆ	¹ã¶«Ê¡ÉîÛÚÊÐÁú¸ÚÇø´óíÔ´å83ºÅ
ÉÐÏþ¶«',	ÖÐ¹ú¿ÆÑ§ÔºÄÏº£º£ÑóÑÐ¾¿Ëù	¹ã¶«Ê¡	º£ÑóÉúÎïÑ§	¹ã¶«Ê¡¹ãÖÝÊÐº£ÖéÇøÐÂ¸ÛÎ÷Â·164ºÅ
ÙÜÖ¾¸Õ',	ÖÐÉ½´óÑ§	¹ã¶«Ê¡	º£ÑóÒ©Îï	¹ã¶«Ê¡¹ãÖÝÊÐÐÂ¸ÛÎ÷Â·135ºÅ
ÉòÁ¢Ã÷',	ÉîÛÚ´óÑ§ÉúÃü¿ÆÑ§Ñ§Ôº(ÉîÛÚ´óÑ§ÉúÃüÓëº£Ñó¿ÆÑ§Ñ§Ôº)	¹ã¶«Ê¡	µ°°×ÖÊ×éÑ§¡¢º£Ñó»¯Ñ§	¹ã¶«Ê¡ÉîÛÚÊÐÄÏÉ½ÇøÄÏº£´óµÀ3688ºÅ
Ê©Æ½',	ÖÐ¹ú¿ÆÑ§ÔºÄÏº£º£ÑóÑÐ¾¿Ëù	¹ã¶«Ê¡	º£ÑóÉúÎï	¹ã¶«Ê¡¹ãÖÝÊÐº£ÖéÇøÐÂ¸ÛÎ÷Â·164ºÅ
Ê¯Æ¼',	×ÔÈ»×ÊÔ´²¿ÄÏº£¾Ö	¹ã¶«Ê¡	º£Ñó»·¾³±£»¤	¹ã¶«Ê¡¹ãÖÝÊÐº£ÖéÇøÐÂ¸ÛÖÐÂ·353ºÅ
Ê¯Çí',	ÉîÛÚ»ª´ó»ùÒòÑÐ¾¿Ôº	¹ã¶«Ê¡	Ë®ÉúÉúÎïÑ§	¹ã¶«Ê¡ÉîÛÚÊÐÑÎÌïÇø±±É½µÀ136
Êæ½Ü',	ÖÐ¹ú¿ÆÑ§Ôº¹ãÖÝÄÜÔ´ÑÐ¾¿Ëù	¹ã¶«Ê¡	µçÁ¦µç×Ó¼°¿ØÖÆ¼¼Êõ	¹ã¶«Ê¡¹ãÖÝÊÐÌìºÓÇøÎåÉ½ÄÜÔ´Â·2ºÅ
ËÎÆ¼Æ¼',	×ÔÈ»×ÊÔ´²¿ÄÏº£¾Ö	¹ã¶«Ê¡	º£Ñó»·¾³Ô¤±¨ÓëÔÖº¦ÆÀ¹ÀÔ¤²â	¹ã¶«Ê¡¹ãÖÝÊÐº£ÖéÇøÐÂ¸ÛÖÐÂ·353ºÅ
ËÎÆô¶«',	×ÔÈ»×ÊÔ´²¿ÄÏº£¾Ö	¹ã¶«Ê¡	Ë®ÎÄÆøÏó	¹ã¶«Ê¡¹ãÖÝÊÐº£ÖéÇøÐÂ¸ÛÖÐÂ·353ºÅ
ËÎÎÄ¶«',	¹ã¶«º£Ñó´óÑ§	¹ã¶«Ê¡	º£ÑóÉúÎï	¹ã¶«Ê¡Õ¿½­ÊÐÂéÕÂÇøº£´óÂ·1ºÅ
Ëï³É²¨',	¹ã¶«º£Ñó´óÑ§	¹ã¶«Ê¡	º£ÑóÉúÎï	¹ã¶«Ê¡Õ¿½­ÊÐÂéÕÂÇøº£´óÂ·1ºÅ
Ëï´ä´È',	ÖÐ¹ú¿ÆÑ§ÔºÄÏº£º£ÑóÑÐ¾¿Ëù	¹ã¶«Ê¡	º£Ñó»·¾³ÉúÌ¬	¹ã¶«Ê¡¹ãÖÝÊÐº£ÖéÇøÐÂ¸ÛÎ÷Â·164ºÅ
ËïµäÈÙ',	ÖÐ¹úË®²ú¿ÆÑ§ÑÐ¾¿ÔºÄÏº£Ë®²úÑÐ¾¿Ëù	¹ã¶«Ê¡	Ë®²úÆ·ÖÊÁ¿¿ØÖÆ	¹ã¶«Ê¡ÉîÛÚÊÐÁú¸ÚÇø´óíÔ´å83ºÅ
Ëï»ÖÀñ',	ÖÐ¹ú¿ÆÑ§ÔºÄÏº£º£ÑóÑÐ¾¿Ëù	¹ã¶«Ê¡	º£Ñó¸ßÖµ²úÆ·¼°ÆäÂÌÉ«¼¼Êõ¿ª·¢	¹ã¶«Ê¡¹ãÖÝÊÐº£ÖéÇøÐÂ¸ÛÎ÷Â·164ºÅ
ËïÕä',	ÖÐ¹ú¿ÆÑ§ÔºÄÏº£º£ÑóÑÐ¾¿Ëù	¹ã¶«Ê¡	±ßÔµº£ÐÎ³ÉÑÝ»¯	¹ã¶«Ê¡¹ãÖÝÊÐº£ÖéÇøÐÂ¸ÛÎ÷Â·164ºÅ
Ì·ìÇ»Ô',	ÖÐ¹ú¿ÆÑ§ÔºÄÏº£º£ÑóÑÐ¾¿Ëù	¹ã¶«Ê¡	º£ÑóÉúÎï	¹ã¶«Ê¡¹ãÖÝÊÐº£ÖéÇøÐÂ¸ÛÎ÷Â·164ºÅ
ÌÀË³Çå',	ôßÄÏ´óÑ§	¹ã¶«Ê¡	º£ÑóÉúÎï²ÄÁÏ	¹ã¶«Ê¡¹ãÖÝÊÐ»ÆÆÒ´óµÀÎ÷601ºÅ
ÌÆµ¤Áá',	ÖÐ¹ú¿ÆÑ§ÔºÄÏº£º£ÑóÑÐ¾¿Ëù	¹ã¶«Ê¡	º£Ñó»·¾³ÉúÌ¬Ò£¸Ð	¹ã¶«Ê¡¹ãÖÝÊÐº£ÖéÇøÐÂ¸ÛÎ÷Â·164ºÅ
ÌÕÆôÓÑ',	ÖÐ¹úË®²ú¿ÆÑ§ÑÐ¾¿ÔºÄÏº£Ë®²úÑÐ¾¿Ëù	¹ã¶«Ê¡	º£Ë®ÉèÊ©ÑøÖ³	¹ã¶«Ê¡ÉîÛÚÊÐÁú¸ÚÇø´óíÔ´å83ºÅ
ÌÕÎ°',	×ÔÈ»×ÊÔ´²¿ÄÏº£¾Ö	¹ã¶«Ê¡	º£Ñó»·¾³¼à²âÓëÆÀ¼Û	¹ã¶«Ê¡¹ãÖÝÊÐº£ÖéÇøÐÂ¸ÛÖÐÂ·353ºÅ
ÌïÐÂÅó',	ÖÐ¹ú¿ÆÑ§ÔºÄÏº£º£ÑóÑÐ¾¿Ëù	¹ã¶«Ê¡	º£ÑóÎ¢ÉúÎï×ÊÔ´¼°ÉúÌ¬	¹ã¶«Ê¡¹ãÖÝÊÐº£ÖéÇøÐÂ¸ÛÎ÷Â·164ºÅ
Íõ±ó»á',	ôßÄÏ´óÑ§	¹ã¶«Ê¡	Í³¼ÆÑ§	¹ã¶«Ê¡¹ãÖÝÊÐ»ÆÆÒ´óµÀÎ÷601ºÅ
Íõ³¯êÍ',	ôßÄÏ´óÑ§	¹ã¶«Ê¡	º£ÑóÉúÌ¬Ñ§	¹ã¶«Ê¡¹ãÖÝÊÐ»ÆÆÒ´óµÀÎ÷601ºÅ
Íõ·¢×ó',	ÖÐ¹ú¿ÆÑ§ÔºÄÏº£º£ÑóÑÐ¾¿Ëù	¹ã¶«Ê¡	º£ÑóÎ¢ÉúÎï×ÊÔ´¼°ÉúÌ¬	¹ã¶«Ê¡¹ãÖÝÊÐº£ÖéÇøÐÂ¸ÛÎ÷Â·164ºÅ
Íõ»ª½Ó',	¹ã¶«Ê¡º£ÑóÓëÓæÒµÌü	¹ã¶«Ê¡	º£Ñó»·¾³¼à²âÓëÆÀ¼Û	¹ã¶«Ê¡¹ãÖÝÊÐº£ÖéÇøÄÏ´åÂ·10ºÅ
Íõ»Ô',	¹ã¶«º£Ñó´óÑ§	¹ã¶«Ê¡	º£ÑóÉúÎï	¹ã¶«Ê¡Õ¿½­ÊÐÂéÕÂÇøº£´óÂ·1ºÅ
Íõ½¨»ª',	ÖÐÉ½´óÑ§	¹ã¶«Ê¡	º£Ñó³Á»ýÑ§	¹ã¶«Ê¡¹ãÖÝÊÐÐÂ¸ÛÎ÷Â·135ºÅ
Íõ½­ÓÂ',	ÖÐ¹úË®²ú¿ÆÑ§ÑÐ¾¿ÔºÄÏº£Ë®²úÑÐ¾¿Ëù	¹ã¶«Ê¡	Ë®²ú²¡º¦·ÀÖÎ	¹ã¶«Ê¡ÉîÛÚÊÐÁú¸ÚÇø´óíÔ´å83ºÅ
ÍõÁ¢ÑÒ',	ÉîÛÚ´óÑ§ÉúÃü¿ÆÑ§Ñ§Ôº(ÉîÛÚ´óÑ§ÉúÃüÓëº£Ñó¿ÆÑ§Ñ§Ôº)	¹ã¶«Ê¡	º£ÑóÎ¢ÉúÎï»îÐÔ³É·ÖÑÐ¾¿	¹ã¶«Ê¡ÉîÛÚÊÐÄÏÉ½ÇøÄÏº£´óµÀ3688ºÅ
ÍõÆ½',	×ÔÈ»×ÊÔ´²¿ÄÏº£¾Ö	¹ã¶«Ê¡	Ò£¸ÐÓë²â»æ	¹ã¶«Ê¡¹ãÖÝÊÐº£ÖéÇøÐÂ¸ÛÖÐÂ·353ºÅ
ÍõËØ·Ò',	ÖÐ¹ú¿ÆÑ§ÔºÄÏº£º£ÑóÑÐ¾¿Ëù	¹ã¶«Ê¡	º£ÑóÒ£¸ÐÓëÉúÌ¬»·¾³	¹ã¶«Ê¡¹ãÖÝÊÐº£ÖéÇøÐÂ¸ÛÎ÷Â·164ºÅ
ÍõÓÑÉÜ',	ÖÐ¹ú¿ÆÑ§ÔºÄÏº£º£ÑóÑÐ¾¿Ëù	¹ã¶«Ê¡	º£Ñó»·¾³ÓëÉúÌ¬Ñ§	¹ã¶«Ê¡¹ãÖÝÊÐº£ÖéÇøÐÂ¸ÛÎ÷Â·164ºÅ
ÍõÔÆÐÂ',	¹ã¶«Ê¡Ë®Éú¶¯ÎïÒß²¡Ô¤·À¿ØÖÆÖÐÐÄ	¹ã¶«Ê¡	º£ÑóÉúÎï	¹ã¶«Ê¡¹ãÖÝÊÐº£ÖéÇø±õ½­ÖÐÂ·296ºÅ×Ô±à2ºÅ
ÎÂÄþ',	¹ãÖÝº£ÑóµØÖÊµ÷²é¾Ö	¹ã¶«Ê¡	Ê¯ÓÍÎïÌ½	¹ã¶«Ê¡¹ãÖÝÊÐ»·ÊÐ¶«Â·477ºÅ
ÎÂÐ¡²¨',	ÉÇÍ·´óÑ§	¹ã¶«Ê¡	º£ÑóÉúÎï	¹ã¶«Ê¡ÉÇÍ·ÊÐ´óÑ§Â·243ºÅ
Îâ±Ø¾ü',	ÖÐ¹ú¿ÆÑ§Ôº¹ãÖÝÄÜÔ´ÑÐ¾¿Ëù	¹ã¶«Ê¡	º£Ñó¿ÉÔÙÉúÄÜÔ´ÀûÓÃ	¹ã¶«Ê¡¹ãÖÝÊÐÌìºÓÇøÎåÉ½ÄÜÔ´Â·2ºÅ
ÎâµÏÉú',	×ÔÈ»×ÊÔ´²¿ÄÏº£¾Ö	¹ã¶«Ê¡	º£Ñó»·¾³Ô¤±¨ÑÐ¾¿	¹ã¶«Ê¡¹ãÖÝÊÐº£ÖéÇøÐÂ¸ÛÖÐÂ·353ºÅ
Îâº£Ç¿',	ÉîÛÚ´óÑ§ÉúÃü¿ÆÑ§Ñ§Ôº(ÉîÛÚ´óÑ§ÉúÃüÓëº£Ñó¿ÆÑ§Ñ§Ôº)	¹ã¶«Ê¡	ÌìÈ»²úÎï»îÐÔ³É·Ö¼ø¶¨	¹ã¶«Ê¡ÉîÛÚÊÐÄÏÉ½ÇøÄÏº£´óµÀ3688ºÅ
Îâ¼ÓÑ§',	ÖÐÉ½´óÑ§	¹ã¶«Ê¡	ÎïÀíº£ÑóÑ§	¹ã¶«Ê¡¹ãÖÝÊÐÐÂ¸ÛÎ÷Â·135ºÅ
Îâ½¨ÖÐ',	ôßÄÏ´óÑ§	¹ã¶«Ê¡	Ë®²úÆ·¼Ó¹¤ÓëË®²úÆ·ÖÊÁ¿°²È«¿ØÖÆ	¹ã¶«Ê¡¹ãÖÝÊÐ»ÆÆÒ´óµÀÎ÷601ºÅ
Îâ¿ª³©',	ÖÐ¹úË®²ú¿ÆÑ§ÑÐ¾¿ÔºÄÏº£Ë®²úÑÐ¾¿Ëù	¹ã¶«Ê¡	Ë®²ú²¡º¦·ÀÖÎ	¹ã¶«Ê¡ÉîÛÚÊÐÁú¸ÚÇø´óíÔ´å83ºÅ
ÎâÃ·ÁÖ',	ÖÐ¹ú¿ÆÑ§ÔºÄÏº£º£ÑóÑÐ¾¿Ëù	¹ã¶«Ê¡	º£ÑóÉúÎïµØÇò»¯Ñ§Ñ­»·	¹ã¶«Ê¡¹ãÖÝÊÐº£ÖéÇøÐÂ¸ÛÎ÷Â·164ºÅ
ÎâÄÜÓÑ',	ÖÐ¹ú¿ÆÑ§Ôº¹ãÖÝÄÜÔ´ÑÐ¾¿Ëù	¹ã¶«Ê¡	µØÇò»¯Ñ§	¹ã¶«Ê¡¹ãÖÝÊÐÌìºÓÇøÎåÉ½ÄÜÔ´Â·2ºÅ
ÎâÓñÆ¼',	ÖÐÉ½´óÑ§	¹ã¶«Ê¡	º£ÑóÉúÎïÑ§	¹ã¶«Ê¡¹ãÖÝÊÐÐÂ¸ÛÎ÷Â·135ºÅ
ÎâÔîºÍ',	ÖÙâýÅ©Òµ¹¤³ÌÑ§Ôº	¹ã¶«Ê¡	º£ÑóÉúÎï	¹ã¶«Ê¡¹ãÖÝÊÐ°×ÔÆÇø¹ãÐÂÂ·388ºÅ
ÏÄ»ªÓÀ',	×ÔÈ»×ÊÔ´²¿ÄÏº£¾Ö	¹ã¶«Ê¡	Ò£¸Ð¼°GISÔÚº£Ñó¹ÜÀíÓ¦ÓÃ¼°¹æ»®	¹ã¶«Ê¡¹ãÖÝÊÐº£ÖéÇøÐÂ¸ÛÖÐÂ·353ºÅ
Ð»½¡',	×ÔÈ»×ÊÔ´²¿ÄÏº£¾Ö	¹ã¶«Ê¡	º£Ñó»¯Ñ§	¹ã¶«Ê¡¹ãÖÝÊÐº£ÖéÇøÐÂ¸ÛÖÐÂ·353ºÅ
Ð»Ç¿',	ÖÐ¹ú¿ÆÑ§ÔºÄÏº£º£ÑóÑÐ¾¿Ëù	¹ã¶«Ê¡	ÎïÀíº£ÑóÑ§	¹ã¶«Ê¡¹ãÖÝÊÐº£ÖéÇøÐÂ¸ÛÎ÷Â·164ºÅ
Ð»ÊËÒå',	¹ã¶«º£Ñó´óÑ§	¹ã¶«Ê¡	º£ÑóÉúÎï	¹ã¶«Ê¡Õ¿½­ÊÐÂéÕÂÇøº£´óÂ·1ºÅ
ÐìººÎÄ',	×ÔÈ»×ÊÔ´²¿ÄÏº£¾Ö	¹ã¶«Ê¡	º£Ñó»·¾³¼à²âÓëÆÀ¼Û	¹ã¶«Ê¡¹ãÖÝÊÐº£ÖéÇøÐÂ¸ÛÖÐÂ·353ºÅ
Ðìºê',	ÉîÛÚ´óÑ§ÉúÃü¿ÆÑ§Ñ§Ôº(ÉîÛÚ´óÑ§ÉúÃüÓëº£Ñó¿ÆÑ§Ñ§Ôº)	¹ã¶«Ê¡	º£Ñó»¯Ñ§	¹ã¶«Ê¡ÉîÛÚÊÐÄÏÉ½ÇøÄÏº£´óµÀ3688ºÅ
ÐìÃ÷·¼',	ôßÄÏ´óÑ§	¹ã¶«Ê¡	Ë®²úÆ·¼Ó¹¤ÓëË®²úÆ·ÖÊÁ¿°²È«¿ØÖÆ	¹ã¶«Ê¡¹ãÖÝÊÐ»ÆÆÒ´óµÀÎ÷601ºÅ
ÐìÊ¯º£',	ôßÄÏ´óÑ§	¹ã¶«Ê¡	Ë®²úÆ·¼Ó¹¤ÓëË®²úÆ·ÖÊÁ¿°²È«¿ØÖÆ	¹ã¶«Ê¡¹ãÖÝÊÐ»ÆÆÒ´óµÀÎ÷601ºÅ
ÐìÏòÈÙ',	ÖÐ¹ú¿ÆÑ§ÔºÄÏº£º£ÑóÑÐ¾¿Ëù	¹ã¶«Ê¡	º£ÑóÉúÎïµØÇò»¯Ñ§Ñ­»·	¹ã¶«Ê¡¹ãÖÝÊÐº£ÖéÇøÐÂ¸ÛÎ÷Â·164ºÅ
ÐìÏþ·å',	ÉîÛÚ´óÑ§ÉúÃü¿ÆÑ§Ñ§Ôº(ÉîÛÚ´óÑ§ÉúÃüÓëº£Ñó¿ÆÑ§Ñ§Ôº)	¹ã¶«Ê¡	Ö²ÎïÑ§	¹ã¶«Ê¡ÉîÛÚÊÐÄÏÉ½ÇøÄÏº£´óµÀ3688ºÅ
ÐìÐÐ',	¹ãÖÝº£ÑóµØÖÊµ÷²é¾Ö	¹ã¶«Ê¡	µØÇòÎïÀí¿±Ì½	¹ã¶«Ê¡¹ãÖÝÊÐ»·ÊÐ¶«Â·477ºÅ
Ðí¶«êÍ',	ÖÐÉ½´óÑ§	¹ã¶«Ê¡	º£ÑóÉúÎïÐÂÒ©ÑÐ¾¿	¹ã¶«Ê¡¹ãÖÝÊÐÐÂ¸ÛÎ÷Â·135ºÅ
Ðíº×»ª',	ÖÐ¹ú¿ÆÑ§ÔºÄÏº£º£ÑóÑÐ¾¿Ëù	¹ã¶«Ê¡	º£µ×¹¹ÔìÓëº£ÑóµØÇòÎïÀí	¹ã¶«Ê¡¹ãÖÝÊÐº£ÖéÇøÐÂ¸ÛÎ÷Â·164ºÅ
ÐøÐñ',	ÉîÛÚ´óÑ§ÉúÃü¿ÆÑ§Ñ§Ôº(ÉîÛÚ´óÑ§ÉúÃüÓëº£Ñó¿ÆÑ§Ñ§Ôº)	¹ã¶«Ê¡	º£ÑóÒ©Ñ§	¹ã¶«Ê¡ÉîÛÚÊÐÄÏÉ½ÇøÄÏº£´óµÀ3688ºÅ
ÑÏ½ð»Ô',	×ÔÈ»×ÊÔ´²¿ÄÏº£¾Ö	¹ã¶«Ê¡	ÎïÀíº£Ñó£¬º£ÑóË®ÎÄ	¹ã¶«Ê¡¹ãÖÝÊÐº£ÖéÇøÐÂ¸ÛÖÐÂ·353ºÅ
ÑÏÑÒ',	ÖÐ¹ú¿ÆÑ§ÔºÄÏº£º£ÑóÑÐ¾¿Ëù	¹ã¶«Ê¡	º£ÑóÉúÎïÉúÌ¬Ñ§	¹ã¶«Ê¡¹ãÖÝÊÐº£ÖéÇøÐÂ¸ÛÎ÷Â·164ºÅ
ÑÖÆ¶',	ÖÐ¹ú¿ÆÑ§ÔºÄÏº£º£ÑóÑÐ¾¿Ëù	¹ã¶«Ê¡	µØÇòÎïÀí¡¢º£ÑóµØÖÊÓÍÆø	¹ã¶«Ê¡¹ãÖÝÊÐº£ÖéÇøÐÂ¸ÛÎ÷Â·164ºÅ
ÑÕÎÄ',	ÖÐ¹ú¿ÆÑ§ÔºÄÏº£º£ÑóÑÐ¾¿Ëù	¹ã¶«Ê¡	º£Ñó»·¾³µØÇò»¯Ñ§	¹ã¶«Ê¡¹ãÖÝÊÐº£ÖéÇøÐÂ¸ÛÎ÷Â·164ºÅ
Ñî¶¥Ìï',	ÖÐ¹ú¿ÆÑ§ÔºÄÏº£º£ÑóÑÐ¾¿Ëù	¹ã¶«Ê¡	º£ÑóÉúÎïµØÇò»¯Ñ§Ñ­»·	¹ã¶«Ê¡¹ãÖÝÊÐº£ÖéÇøÐÂ¸ÛÎ÷Â·164ºÅ
ÑîÁß',	ÖÐ¹úË®²ú¿ÆÑ§ÑÐ¾¿ÔºÄÏº£Ë®²úÑÐ¾¿Ëù	¹ã¶«Ê¡	Ë®²ú²¡º¦·ÀÖÎ	¹ã¶«Ê¡ÉîÛÚÊÐÁú¸ÚÇø´óíÔ´å83ºÅ
ÑîÇåÊé',	ÖÐÉ½´óÑ§	¹ã¶«Ê¡	ºÓ¿Úº£°¶Ñ§	¹ã¶«Ê¡¹ãÖÝÊÐÐÂ¸ÛÎ÷Â·135ºÅ
ÑîÊ¤ÐÛ',	¹ãÖÝº£ÑóµØÖÊµ÷²é¾Ö	¹ã¶«Ê¡	º£µ×¹¹ÔìÓëº£ÑóµØÇòÎïÀí	¹ã¶«Ê¡¹ãÖÝÊÐ»·ÊÐ¶«Â·477ºÅ
ÑîÎ¬¶«',	ôßÄÏ´óÑ§	¹ã¶«Ê¡	Ë®²úÆ·¼Ó¹¤ÓëË®²úÆ·ÖÊÁ¿°²È«¿ØÖÆ	¹ã¶«Ê¡¹ãÖÝÊÐ»ÆÆÒ´óµÀÎ÷601ºÅ
ÑîÏÍÇì',	ÖÐ¹úË®²ú¿ÆÑ§ÑÐ¾¿ÔºÄÏº£Ë®²úÑÐ¾¿Ëù	¹ã¶«Ê¡	Ë®²úÆ·¼Ó¹¤ÓëÖÊÁ¿¿ØÖÆ	¹ã¶«Ê¡ÉîÛÚÊÐÁú¸ÚÇø´óíÔ´å83ºÅ
ÑîÑô',	×ÔÈ»×ÊÔ´²¿ÄÏº£¾Ö	¹ã¶«Ê¡	ÎïÀíº£Ñó£¬º£ÑóË®ÎÄ	¹ã¶«Ê¡¹ãÖÝÊÐº£ÖéÇøÐÂ¸ÛÖÐÂ·353ºÅ
ÑîÝºÝº',	ÖÐ¹úË®²ú¿ÆÑ§ÑÐ¾¿ÔºÄÏº£Ë®²úÑÐ¾¿Ëù	¹ã¶«Ê¡	Ë®²úÆ·¼Ó¹¤ÓëÖÊÁ¿¿ØÖÆ	¹ã¶«Ê¡ÉîÛÚÊÐÁú¸ÚÇø´óíÔ´å83ºÅ
ÑîÓî·å',	ôßÄÏ´óÑ§	¹ã¶«Ê¡	Ë®²úÆ·¼Ó¹¤ÓëË®²úÆ·ÖÊÁ¿°²È«¿ØÖÆ	¹ã¶«Ê¡¹ãÖÝÊÐ»ÆÆÒ´óµÀÎ÷601ºÅ
ÑîçÇ',	ÉîÛÚ´óÑ§ÉúÃü¿ÆÑ§Ñ§Ôº(ÉîÛÚ´óÑ§ÉúÃüÓëº£Ñó¿ÆÑ§Ñ§Ôº)	¹ã¶«Ê¡	ÉúÎï´ß»¯µÄÀíÂÛ¼°Ó¦ÓÃÑÐ¾¿	¹ã¶«Ê¡ÉîÛÚÊÐÄÏÉ½ÇøÄÏº£´óµÀ3688ºÅ
Ò¦ÐÂÉú',	ôßÄÏ´óÑ§	¹ã¶«Ê¡	º£ÑóÉúÎï»îÐÔÎïÖÊ	¹ã¶«Ê¡¹ãÖÝÊÐ»ÆÆÒ´óµÀÎ÷601ºÅ
Ò¦ÓÀ¼á',	¹ãÖÝº£ÑóµØÖÊµ÷²é¾Ö	¹ã¶«Ê¡	Ê¯ÓÍÓëÌìÈ»ÆøµØÖÊ	¹ã¶«Ê¡¹ãÖÝÊÐ»·ÊÐ¶«Â·477ºÅ
Ò¶´ºÇà',	×ÔÈ»×ÊÔ´²¿ÄÏº£¾Ö	¹ã¶«Ê¡	º£ÑóË®ÎÄÆøÏó	¹ã¶«Ê¡¹ãÖÝÊÐº£ÖéÇøÐÂ¸ÛÖÐÂ·353ºÅ
Ò¶¼Òçâ',	»ªÄÏÀí¹¤´óÑ§	¹ã¶«Ê¡	º£ÑóÉúÎï	¹ã¶«Ê¡¹ãÖÝÊÐÌìºÓÇøÎåÉ½Â·381ºÅ
Ò¶ÀÖ',	ÖÐ¹úË®²ú¿ÆÑ§ÑÐ¾¿ÔºÄÏº£Ë®²úÑÐ¾¿Ëù	¹ã¶«Ê¡	Ë®²úÆ·¼Ó¹¤ÓëÖÊÁ¿¿ØÖÆ	¹ã¶«Ê¡ÉîÛÚÊÐÁú¸ÚÇø´óíÔ´å83ºÅ
Ò×Ã·Éú',	ÖÐÉ½´óÑ§	¹ã¶«Ê¡	º£Ñó¿ÆÑ§Óë»·¾³±£»¤	¹ã¶«Ê¡¹ãÖÝÊÐÐÂ¸ÛÎ÷Â·135ºÅ
Òó²¨',	ÖÐ¹ú¿ÆÑ§ÔºÄÏº£º£ÑóÑÐ¾¿Ëù	¹ã¶«Ê¡	º£ÑóÉúÎïµØÇò»¯Ñ§Ñ­»·	¹ã¶«Ê¡¹ãÖÝÊÐº£ÖéÇøÐÂ¸ÛÎ÷Â·164ºÅ
Òó¿Ë¶«',	ÖÐÉ½´óÑ§	¹ã¶«Ê¡	º£Ñó¿ÆÑ§Óë»·¾³±£»¤	¹ã¶«Ê¡¹ãÖÝÊÐÐÂ¸ÛÎ÷Â·135ºÅ
ÒüÆ½ºÓ',	ôßÄÏ´óÑ§	¹ã¶«Ê¡	ÎÛÈ¾ÎïÖÎÀíÐÂ¼¼Êõ	¹ã¶«Ê¡¹ãÖÝÊÐ»ÆÆÒ´óµÀÎ÷601ºÅ
ÓÎÑÇ¸ê',	ÖÐ¹ú¿ÆÑ§Ôº¹ãÖÝÄÜÔ´ÑÐ¾¿Ëù	¹ã¶«Ê¡	µØÇò»¯Ñ§	¹ã¶«Ê¡¹ãÖÝÊÐÌìºÓÇøÎåÉ½ÄÜÔ´Â·2ºÅ
ÓÚ±ó',	×ÔÈ»×ÊÔ´²¿ÄÏº£¾Ö	¹ã¶«Ê¡	º£Ñóµ÷²éÑÐ¾¿¼°º£Ñó¹ÜÀí	¹ã¶«Ê¡¹ãÖÝÊÐº£ÖéÇøÐÂ¸ÛÖÐÂ·353ºÅ
ÓàÏéÓÂ',	¹ã¶«º£Ñó´óÑ§	¹ã¶«Ê¡	º£ÑóÉúÎï	¹ã¶«Ê¡Õ¿½­ÊÐÂéÕÂÇøº£´óÂ·1ºÅ
ÓàÖ¾',	ÖÐÉ½´óÑ§	¹ã¶«Ê¡	º£Ñó¿ÉÔÙÉúÄÜÔ´	¹ã¶«Ê¡¹ãÖÝÊÐÐÂ¸ÛÎ÷Â·135ºÅ
Ó÷´ï»Ô',	ÖÐ¹úË®²ú¿ÆÑ§ÑÐ¾¿ÔºÄÏº£Ë®²úÑÐ¾¿Ëù	¹ã¶«Ê¡	Ë®²úÒÅ´«ÓýÖÖ	¹ã¶«Ê¡ÉîÛÚÊÐÁú¸ÚÇø´óíÔ´å83ºÅ
Ó÷×ÓÅ£',	ÖÐ¹ú¿ÆÑ§ÔºÄÏº£º£ÑóÑÐ¾¿Ëù	¹ã¶«Ê¡	º£ÑóÉúÎïÒÅ´«ÓëÓýÖÖ	¹ã¶«Ê¡¹ãÖÝÊÐº£ÖéÇøÐÂ¸ÛÎ÷Â·164ºÅ
Ô¬½¨Æ½',	ÖÐÉ½´óÑ§	¹ã¶«Ê¡	ÓÐ»úµØÇò»¯Ñ§	¹ã¶«Ê¡¹ãÖÝÊÐÐÂ¸ÛÎ÷Â·135ºÅ
Ô¬Õñºê',	ÖÐ¹ú¿ÆÑ§Ôº¹ãÖÝÄÜÔ´ÑÐ¾¿Ëù	¹ã¶«Ê¡	µçÁ¦µç×Ó¼°¿ØÖÆ¼¼Êõ	¹ã¶«Ê¡¹ãÖÝÊÐÌìºÓÇøÎåÉ½ÄÜÔ´Â·2ºÅ
ÔøÏéÐÛ',	×ÔÈ»×ÊÔ´²¿ÄÏº£¾Ö	¹ã¶«Ê¡	ÎïÀíº£Ñó£¬º£ÑóË®ÎÄ	¹ã¶«Ê¡¹ãÖÝÊÐº£ÖéÇøÐÂ¸ÛÖÐÂ·353ºÅ
ÕÅ´º»ª',	×ÔÈ»×ÊÔ´²¿ÄÏº£¾Ö	¹ã¶«Ê¡	Ë®ÎÄÆøÏó	¹ã¶«Ê¡¹ãÖÝÊÐº£ÖéÇøÐÂ¸ÛÖÐÂ·353ºÅ
ÕÅ¹ãÈª',	×ÔÈ»×ÊÔ´²¿ÄÏº£¾Ö	¹ã¶«Ê¡	ÎïÀíº£Ñó£¬º£ÑóË®ÎÄ	¹ã¶«Ê¡¹ãÖÝÊÐº£ÖéÇøÐÂ¸ÛÖÐÂ·353ºÅ
ÕÅº£·¢',	¹ã¶«Ê¡´óÑÇÍåË®²úÊÔÑéÖÐÐÄ	¹ã¶«Ê¡	º£ÑóÉúÎï	¹ã¶«Ê¡´óÑÇÍå°ÄÍ·°ìÊÂ´¦°ÄÍ·ÕòÑÃÇ°´å
ÕÅºº»ª',	ÖÐ¹úË®²ú¿ÆÑ§ÑÐ¾¿ÔºÄÏº£Ë®²úÑÐ¾¿Ëù	¹ã¶«Ê¡	º£Ë®×ÛºÏÑøÖ³Ä£Ê½	¹ã¶«Ê¡ÉîÛÚÊÐÁú¸ÚÇø´óíÔ´å83ºÅ
ÕÅ¼ÒËÉ',	ÖÐ¹úË®²ú¿ÆÑ§ÑÐ¾¿ÔºÄÏº£Ë®²úÑÐ¾¿Ëù	¹ã¶«Ê¡	º£Ë®ÉèÊ©ÑøÖ³	¹ã¶«Ê¡ÉîÛÚÊÐÁú¸ÚÇø´óíÔ´å83ºÅ
ÕÅ¿¡·å',	×ÔÈ»×ÊÔ´²¿ÄÏº£¾Ö	¹ã¶«Ê¡	º£ÑóÔÖº¦Ô¤¾¯Ô¤±¨	¹ã¶«Ê¡¹ãÖÝÊÐº£ÖéÇøÐÂ¸ÛÖÐÂ·353ºÅ
ÕÅ¿ª³Ç',	¹ã¶«º£Ñó´óÑ§	¹ã¶«Ê¡	º£ÑóÉúÎï	¹ã¶«Ê¡Õ¿½­ÊÐÂéÕÂÇøº£´óÂ·1ºÅ
ÕÅÀ¼À¼',	ÖÐ¹ú¿ÆÑ§ÔºÄÏº£º£ÑóÑÐ¾¿Ëù	¹ã¶«Ê¡	º£ÑóÎ¢Ìå¹ÅÉúÎïÓëº£Ñó³Á»ý¹Åº£Ñó»·¾³ÑÐ¾¿	¹ã¶«Ê¡¹ãÖÝÊÐº£ÖéÇøÐÂ¸ÛÎ÷Â·164ºÅ
ÕÅÀè',	ÖÐ¹ú¿ÆÑ§ÔºÄÏº£º£ÑóÑÐ¾¿Ëù	¹ã¶«Ê¡	º£ÑóÉúÎïÑ§	¹ã¶«Ê¡¹ãÖÝÊÐº£ÖéÇøÐÂ¸ÛÎ÷Â·164ºÅ
ÕÅÅô',	ÖÐ¹úË®²ú¿ÆÑ§ÑÐ¾¿ÔºÄÏº£Ë®²úÑÐ¾¿Ëù	¹ã¶«Ê¡	²¶ÀÌ¼¼Êõ	¹ã¶«Ê¡ÉîÛÚÊÐÁú¸ÚÇø´óíÔ´å83ºÅ
ÕÅÆäÖÐ',	ôßÄÏ´óÑ§	¹ã¶«Ê¡	º£ÑóÉúÎïÑ§	¹ã¶«Ê¡¹ãÖÝÊÐ»ÆÆÒ´óµÀÎ÷601ºÅ
ÕÅÈñ',	¹ã¶«º£Ñó´óÑ§	¹ã¶«Ê¡	º£ÑóÉúÎï	¹ã¶«Ê¡Õ¿½­ÊÐÂéÕÂÇøº£´óÂ·1ºÅ
ÕÅÒí',	¹ã¶«º£Ñó´óÑ§	¹ã¶«Ê¡	º£ÑóÉúÎïÖÆÒ©	ÔÝÎÞ
ÕÅÓ¡Í©',	ÉîÛÚº£ÓÍ¹¤³ÌË®ÏÂ¼¼ÊõÓÐÏÞ¹«Ë¾	¹ã¶«Ê¡	º£ÑóÉúÎï	¹ã¶«Ê¡ÉîÛÚÊÐÉß¿Ú¹¤ÒµÇøº£ÍåÂ·9ºÅ
ÕÅÓÀÏÄ',	ÉîÛÚ´óÑ§ÉúÃü¿ÆÑ§Ñ§Ôº(ÉîÛÚ´óÑ§ÉúÃüÓëº£Ñó¿ÆÑ§Ñ§Ôº)	¹ã¶«Ê¡	Ö²ÎïÑ§	¹ã¶«Ê¡ÉîÛÚÊÐÄÏÉ½ÇøÄÏº£´óµÀ3688ºÅ
ÕÂÔ¾Áê',	ÉÇÍ·´óÑ§	¹ã¶«Ê¡	º£ÑóÉúÎï	¹ã¶«Ê¡ÉÇÍ·ÊÐ´óÑ§Â·243ºÅ
ÕÔÃ÷»Ô',	ÖÐ¹ú¿ÆÑ§ÔºÄÏº£º£ÑóÑÐ¾¿Ëù	¹ã¶«Ê¡	´óÑóÈÈÒºÑ­»·»úÖÆ	¹ã¶«Ê¡¹ãÖÝÊÐº£ÖéÇøÐÂ¸ÛÎ÷Â·164ºÅ
ÕÔÑ©',	×ÔÈ»×ÊÔ´²¿ÄÏº£¾Ö	¹ã¶«Ê¡	º£ÑóÔÖº¦Ô¤¾¯Ô¤±¨	¹ã¶«Ê¡¹ãÖÝÊÐº£ÖéÇøÐÂ¸ÛÖÐÂ·353ºÅ
Ö£»³Æ½',	ÉÇÍ·´óÑ§	¹ã¶«Ê¡	º£ÑóÉúÎï	¹ã¶«Ê¡ÉÇÍ·ÊÐ´óÑ§Â·243ºÅ
Ö£ÉÆ´«',	×ÔÈ»×ÊÔ´²¿ÄÏº£¾Ö	¹ã¶«Ê¡	º£Ñó±ê×¼¼ÆÁ¿Óë¼ø¶¨	¹ã¶«Ê¡¹ãÖÝÊÐº£ÖéÇøÐÂ¸ÛÖÐÂ·353ºÅ
Ö£×¿',	ÖÐÉ½´óÑ§	¹ã¶«Ê¡	´óÂ½±ßÔµµØÖÊÑ§	¹ã¶«Ê¡¹ãÖÝÊÐÐÂ¸ÛÎ÷Â·135ºÅ
ÖÜ´äÓ¢',	ÖÐÉ½´óÑ§	¹ã¶«Ê¡	½ü°¶º£Ñó¹¤³ÌÓëË®Àû¹¤³Ì	¹ã¶«Ê¡¹ãÖÝÊÐÐÂ¸ÛÎ÷Â·135ºÅ
ÖÜºñ³Ï',	¹ã¶«Ê¡º£Ñó×ÊÔ´ÑÐ¾¿·¢Õ¹ÖÐÐÄ	¹ã¶«Ê¡	¸Ûº½Éè¼Æ×¨Òµ	¹ã¶«Ê¡¹ãÖÝÊÐÏÈÁÒÖÐÂ·100ºÅ´óÔº34ºÅ
ÖÜ¾ÞËø',	×ÔÈ»×ÊÔ´²¿ÄÏº£¾Ö	¹ã¶«Ê¡	º£Ñó²â»æ	¹ã¶«Ê¡¹ãÖÝÊÐº£ÖéÇøÐÂ¸ÛÖÐÂ·353ºÅ
ÖÜÈðÁ«',	¹ã¶«Ê¡º£ÑóÓëÓæÒµÌü	¹ã¶«Ê¡	º£ÑóÉúÎï	¹ã¶«Ê¡¹ãÖÝÊÐº£ÖéÇøÄÏ´åÂ·10ºÅ
ÖÜÉúÆô',	ÖÐ¹ú¿ÆÑ§ÔºÄÏº£º£ÑóÑÐ¾¿Ëù	¹ã¶«Ê¡	Éîº£¶¯Á¦Ñ§	¹ã¶«Ê¡¹ãÖÝÊÐº£ÖéÇøÐÂ¸ÛÎ÷Â·164ºÅ
ÖÜÐÛ',	×ÔÈ»×ÊÔ´²¿ÄÏº£¾Ö	¹ã¶«Ê¡	Ë®ÎÄÆøÏó	¹ã¶«Ê¡¹ãÖÝÊÐº£ÖéÇøÐÂ¸ÛÖÐÂ·353ºÅ
ÖÜÑ©·å',	ÖÐ¹ú¿ÆÑ§ÔºÄÏº£º£ÑóÑÐ¾¿Ëù	¹ã¶«Ê¡	º£ÑóÉúÎï»îÐÔÎïÖÊ	¹ã¶«Ê¡¹ãÖÝÊÐº£ÖéÇøÐÂ¸ÛÎ÷Â·164ºÅ
ÖÜÓ¢',	×ÔÈ»×ÊÔ´²¿ÄÏº£¾Ö	¹ã¶«Ê¡	º£µ×¹¹ÔìÓëº£ÑóµØÇòÎïÀí	¹ã¶«Ê¡¹ãÖÝÊÐº£ÖéÇøÐÂ¸ÛÖÐÂ·353ºÅ
Öì³¤²¨',	ÖÐ¹úË®²ú¿ÆÑ§ÑÐ¾¿ÔºÄÏº£Ë®²úÑÐ¾¿Ëù	¹ã¶«Ê¡	º£Ë®×ÛºÏÑøÖ³Ä£Ê½	¹ã¶«Ê¡ÉîÛÚÊÐÁú¸ÚÇø´óíÔ´å83ºÅ
×¯Ôó±ò',	×ÔÈ»×ÊÔ´²¿ÄÏº£¾Ö	¹ã¶«Ê¡	º£Ñó»·¾³¼à²âÓëÆÀ¼Û	¹ã¶«Ê¡¹ãÖÝÊÐº£ÖéÇøÐÂ¸ÛÖÐÂ·353ºÅ
×Þ¼ÇÐË',	»ªÄÏÅ©Òµ´óÑ§	¹ã¶«Ê¡	º£ÑóÉúÎï	¹ã¶«Ê¡¹ãÖÝÊÐÌìºÓÇøÎåÉ½½ÖÎåÉ½Â·483ºÅ
×ÞÊÀ´º',	ÖÐÉ½´óÑ§	¹ã¶«Ê¡	ÎïÀíº£ÑóÑ§	¹ã¶«Ê¡¹ãÖÝÊÐÐÂ¸ÛÎ÷Â·135ºÅ
³Â²¨',	¹ãÎ÷¿ÆÑ§Ôº	¹ãÎ÷×³×å×ÔÖÎÇø	ÎïÀíº£Ñó£¬º£ÑóË®ÎÄ	¹ãÎ÷ÄÏÄþÊÐ´óÁëÂ·98ºÅ
³ÂÏþºº',	¹ãÎ÷Ë®²ú¿ÆÑ§ÑÐ¾¿Ôº	¹ãÎ÷×³×å×ÔÖÎÇø	ÎïÀíº£Ñó£¬º£ÑóË®ÎÄ	¹ãÎ÷ÄÏÄþÊÐÇàÉ½Â·8ºÅ
µË³¯ÁÁ',	¹ãÎ÷ºìÊ÷ÁÖÑÐ¾¿ÖÐÐÄ	¹ãÎ÷×³×å×ÔÖÎÇø	ÎïÀíº£Ñó£¬º£ÑóË®ÎÄ	¹ãÎ÷³¤Çà¶«Â·92ºÅ
·¶º½Çå',	¹ãÎ÷ºìÊ÷ÁÖÑÐ¾¿ÖÐÐÄ	¹ãÎ÷×³×å×ÔÖÎÇø	º£ÑóÉúÌ¬	¹ãÎ÷³¤Çà¶«Â·92ºÅ
·½Áú¾Ô',	¹ãÎ÷×³×å×ÔÖÎÇøË®ÎÄË®×ÊÔ´¾Ö	¹ãÎ÷×³×å×ÔÖÎÇø	º£Ñó»·¾³¼à²âÓëÆÀ¼Û	¹ãÎ÷ÄÏÄþÊÐÇàÐãÇø½¨ÕþÂ·12ºÅ
»Æ³õÉý',	ÄÏÄþÊ¦·¶´óÑ§	¹ãÎ÷×³×å×ÔÖÎÇø	ÓÐ»ú»¯Ñ§	ÔÝÎÞ
»ÆðÀ',	ÇÕÖÝÑ§Ôº	¹ãÎ÷×³×å×ÔÖÎÇø	ÓãÀàÃâÒßÑ§	ÔÝÎÞ
½¯Ã÷ÐÇ',	¹ãÎ÷¹úÍÁ×ÊÔ´Ìü	¹ãÎ÷×³×å×ÔÖÎÇø	º£ÑóÉúÎï	¹ãÎ÷ÄÏÄþÊÐÖÐÐÂÂ·2ºÅ
À¼¹ú±¦',	¹ãÎ÷ºìÊ÷ÁÖÑÐ¾¿ÖÐÐÄ	¹ãÎ÷×³×å×ÔÖÎÇø	º£ÑóÉúÎï	¹ãÎ÷³¤Çà¶«Â·92ºÅ
Àè¹ãîÈ',	¹ãÎ÷ºìÊ÷ÁÖÑÐ¾¿ÖÐÐÄ	¹ãÎ÷×³×å×ÔÖÎÇø	º£µ×¹¹ÔìÓëº£ÑóµØÇòÎïÀí	¹ãÎ÷³¤Çà¶«Â·92ºÅ
ÀîÊ÷»ª',	¹ãÎ÷±±º£ÊÐÕþÐ­	¹ãÎ÷×³×å×ÔÖÎÇø	ÎïÀíº£Ñó£¬º£ÑóË®ÎÄ	¹ãÎ÷±±º£ÊÐº£³ÇÇø±±º£´óµÀ169ºÅ
ÀîÕ¼Ôª',	¹ãÎ÷×³×å×ÔÖÎÇø²â»æ¾Ö	¹ãÎ÷×³×å×ÔÖÎÇø	º£Ñó²âÁ¿¹¤³Ì	¹ãÎ÷ÄÏÄþÊÐ½¨ÕþÂ·5ºÅ
ÁºÎÄ',	¹ãÎ÷ºìÊ÷ÁÖÑÐ¾¿ÖÐÐÄ	¹ãÎ÷×³×å×ÔÖÎÇø	º£ÑóÉúÎï	¹ãÎ÷³¤Çà¶«Â·92ºÅ
Â½ºê½¡',	¹ãÎ÷½»Í¨¹æ»®¿±²ìÉè¼ÆÑÐ¾¿Ôº	¹ãÎ÷×³×å×ÔÖÎÇø	¸Û¿Úº½µÀÓëº£°¶¹¤³Ì	¹ãÎ÷ÄÏÄþÊÐÃñ×å´óµÀ153ºÅ
Í¯ÍòÆ½',	¹ãÎ÷º£ÑóÑÐ¾¿Ëù	¹ãÎ÷×³×å×ÔÖÎÇø	º£Ñó»¯Ñ§	¹ãÎ÷±±º£ÊÐº£³ÇÇø³¤Çà¶«Â·92ºÅ
Î¤ÉÆºÀ',	ÇÕÖÝÑ§Ôº	¹ãÎ÷×³×å×ÔÖÎÇø	×ÔÈ»µØÀíÑ§	¹ãÎ÷ÇÕÖÝÊÐ±õº£ÐÂ³Ç±õº£´óµÀ12ºÅ
Î¤ÖÒ',	¹ãÎ÷×³×å×ÔÖÎÇøº£ÑóºÍÓæÒµÌü	¹ãÎ÷×³×å×ÔÖÎÇø	º£ÑóÉúÎï	¹ãÎ÷ÄÏÄþÊÐÇàÉ½Â·8ºÅ
ÑÖ±ù',	¹ãÎ÷ºìÊ÷ÁÖÑÐ¾¿ÖÐÐÄ	¹ãÎ÷×³×å×ÔÖÎÇø	º£µ×¹¹ÔìÓëº£ÑóµØÇòÎïÀí	¹ãÎ÷³¤Çà¶«Â·92ºÅ
ÑîÐ¡ÐÛ',	ÄÏÄþÊ¦·¶´óÑ§	¹ãÎ÷×³×å×ÔÖÎÇø	ÓÐ»ú»¯Ñ§	ÔÝÎÞ
Ò¶Î¬Ç¿',	±±º£ÊÐÂÃÓÎ¾Ö	¹ãÎ÷×³×å×ÔÖÎÇø	ÂÃÓÎ¹ÜÀí	¹ãÎ÷±±º£ÊÐ¹óÖÝÂ·35ºÅ
ÕÅ³¿Ïþ',	ÇÕÖÝÑ§Ôº	¹ãÎ÷×³×å×ÔÖÎÇø	ÉúÎïÒ½Ñ§¹¤³Ì	¹ãÎ÷ÇÕÖÝÊÐ±õº£ÐÂ³Ç±õº£´óµÀ12ºÅ
ÖÓÇïÆ½',	ÇÕÖÝÑ§Ôº	¹ãÎ÷×³×å×ÔÖÎÇø	ÓÐ»ú»¯Ñ§	¹ãÎ÷ÇÕÖÝÊÐ±õº£ÐÂ³Ç±õº£´óµÀ12ºÅ
ÖÜºÆÀÉ',	¹ãÎ÷ºìÊ÷ÁÖÑÐ¾¿ÖÐÐÄ	¹ãÎ÷×³×å×ÔÖÎÇø	º£ÑóÖ²Îï	¹ãÎ÷³¤Çà¶«Â·92ºÅ
³Â´º»ª',	º£ÄÏÊ¡º£ÑóÓëÓæÒµ¿ÆÑ§Ôº	º£ÄÏÊ¡	»·¾³º£ÑóÑ§	º£ÄÏÊ¡º£¿ÚÊÐº£¸®Â·69ºÅ
¸µ½Ý',	º£ÄÏÊ¡º£ÑóÓëÓæÒµ¿ÆÑ§Ôº	º£ÄÏÊ¡	»·¾³º£ÑóÑ§	º£ÄÏÊ¡º£¿ÚÊÐº£¸®Â·69ºÅ
ÁÖ±óÈº',	º£ÄÏÊ¡º£ÑóÓëÓæÒµ¿ÆÑ§Ôº	º£ÄÏÊ¡	»·¾³º£ÑóÑ§	º£ÄÏÊ¡º£¿ÚÊÐº£¸®Â·69ºÅ
ÍõµÀÈå',	º£ÄÏÊ¡º£ÑóÓëÓæÒµ¿ÆÑ§Ôº	º£ÄÏÊ¡	»·¾³º£ÑóÑ§	º£ÄÏÊ¡º£¿ÚÊÐº£¸®Â·69ºÅ
³ÂÐãÃô',	ºÓ±±Å©Òµ´óÑ§	ºÓ±±Ê¡	Ë®²úÑøÖ³	ºÓ±±Ê¡±£¶¨ÁéÓêËÂ½Ö289ºÅ
¶ÅÐËÃ÷',	ºÓ±±Ê¡µØ¿ó¾Ö	ºÓ±±Ê¡	Ë®ÎÄ¹¤³ÌµØÖÊ	ºÓ±±Ê¡Ê¯¼Ò×¯ÊÐÇÅÎ÷Çø¹¤Å©Â·410ºÅ
¸¶ÖÙ',	ºÓ±±Ê¡º£ÑóÓëË®²ú¿ÆÑ§ÑÐ¾¿Ôº	ºÓ±±Ê¡	º£ÑóÉúÎï	ºÓ±±Ê¡ÇØ»ÊµºÊÐ¶«¸ÛÂ·2ºÅ
¸ßÏþÀò',	ºÓ±±Å©Òµ´óÑ§	ºÓ±±Ê¡	Ë®²ú¶¯ÎïÉú»¯	ºÓ±±Ê¡±£¶¨ÁéÓêËÂ½Ö289ºÅ
¹¬´º¹â',	ºÓ±±Å©Òµ´óÑ§	ºÓ±±Ê¡	Ë®²ú¶¯Îï²¡º¦	ºÓ±±Ê¡±£¶¨ÁéÓêËÂ½Ö289ºÅ
¹Ë½¨Çå',	ºÓ±±Ê¡¿ÆÑ§ÔºµØÀí¿ÆÑ§ÑÐ¾¿Ëù	ºÓ±±Ê¡	ÓæÒµ»úÐµ	ºÓ±±Ê¡Ê¯¼Ò×¯ÊÐ³¤°²Çø³¤°²Î÷´ó½Ö94ºÅÎå·½ÖÐÐÄ
¹ÜÔ½Ç¿',	ºÓ±±´óÑ§	ºÓ±±Ê¡	º£ÑóÉúÎïÑ§	ºÓ±±Ê¡±£¶¨ÊÐÎåËÄ¶«Â·180ºÅ
¿µÏÖ½­',	ºÓ±±´óÑ§	ºÓ±±Ê¡	Ë®ÉúÉúÎïÑ§	ºÓ±±Ê¡±£¶¨ÊÐÎåËÄ¶«Â·180ºÅ
ÀîâùÈº',	ºÓ±±Ê¡º£ÑóÓëË®²ú¿ÆÑ§ÑÐ¾¿Ôº	ºÓ±±Ê¡	ÓæÒµ»úÐµ	ºÓ±±Ê¡ÇØ»ÊµºÊÐ¶«¸ÛÂ·2ºÅ
ÀîÖ¾Ï¼',	ºÓ±±Å©Òµ´óÑ§	ºÓ±±Ê¡	Ë®ÉúÉúÎï	ºÓ±±Ê¡±£¶¨ÁéÓêËÂ½Ö289ºÅ
ÁºÊçÐù',	ºÓ±±´óÑ§	ºÓ±±Ê¡	Å©ÐóË®²úÆ·Öü²ØÓë¼Ó¹¤	ºÓ±±Ê¡±£¶¨ÊÐÎåËÄ¶«Â·180ºÅ
ÁõºìÓ¢',	ºÓ±±Å©Òµ´óÑ§	ºÓ±±Ê¡	Ë®ÉúÉúÎï	ºÓ±±Ê¡±£¶¨ÁéÓêËÂ½Ö289ºÅ
ÁõÆMÑÒ',	ºÓ±±´óÑ§	ºÓ±±Ê¡	Å©ÐóË®²úÆ·Öü²ØÓë¼Ó¹¤	ºÓ±±Ê¡±£¶¨ÊÐÎåËÄ¶«Â·180ºÅ
ÁõÔöÊÙ',	ºÓ±±Ê¡µØ¿ó¾Ö	ºÓ±±Ê¡	Ë®ÎÄ¹¤³ÌµØÖÊ	ºÓ±±Ê¡Ê¯¼Ò×¯ÊÐÇÅÎ÷Çø¹¤Å©Â·410ºÅ
ÁõÖ¾Ç¿',	ºÓ±±´óÑ§	ºÓ±±Ê¡	Ë®ÉúÉúÎïÑ§	ºÓ±±Ê¡±£¶¨ÊÐÎåËÄ¶«Â·180ºÅ
ÂíÕ¯è±',	ºÓ±±´óÑ§	ºÓ±±Ê¡	Å©ÐóË®²úÆ·Öü²ØÓë¼Ó¹¤	ºÓ±±Ê¡±£¶¨ÊÐÎåËÄ¶«Â·180ºÅ
Æë·ïÉú',	ºÓ±±Å©Òµ´óÑ§	ºÓ±±Ê¡	Ë®²úÆ·¼Ó¹¤¹¤ÒÕ	ºÓ±±Ê¡±£¶¨ÁéÓêËÂ½Ö289ºÅ
Æë×ñÀû',	ºÓ±±Å©Òµ´óÑ§	ºÓ±±Ê¡	Ë®²úÑøÖ³	ºÓ±±Ê¡±£¶¨ÁéÓêËÂ½Ö289ºÅ
ÈÎÏþ»Û',	ºÓ±±Å©Òµ´óÑ§	ºÓ±±Ê¡	ÉúÎï»¯Ñ§ÓëÏ¸°ûÉúÎïÑ§	ºÓ±±Ê¡±£¶¨ÁéÓêËÂ½Ö289ºÅ
É£ÑÇÐÂ',	ºÓ±±Å©Òµ´óÑ§	ºÓ±±Ê¡	º£ÑóÊ³Æ·×ÊÔ´¼Ó¹¤ÀûÓÃ	ºÓ±±Ê¡±£¶¨ÁéÓêËÂ½Ö289ºÅ
ÉêÊççù',	ºÓ±±Å©Òµ´óÑ§	ºÓ±±Ê¡	Å©ÐóË®²úÆ·Öü²ØÓë¼Ó¹¤	ºÓ±±Ê¡±£¶¨ÁéÓêËÂ½Ö289ºÅ
ËÎ²¨À½',	ºÓ±±Å©Òµ´óÑ§	ºÓ±±Ê¡	Ë®ÉúÉúÎï	ºÓ±±Ê¡±£¶¨ÁéÓêËÂ½Ö289ºÅ
ËÎÇà´º',	ºÓ±±Å©Òµ´óÑ§	ºÓ±±Ê¡	Ë®²úÑøÖ³	ºÓ±±Ê¡±£¶¨ÁéÓêËÂ½Ö289ºÅ
ËÕÀû',	ºÓ±±Å©Òµ´óÑ§	ºÓ±±Ê¡	µ­Ë®ÓæÒµ	ºÓ±±Ê¡±£¶¨ÁéÓêËÂ½Ö289ºÅ
Íõò¡',	ºÓ±±Å©Òµ´óÑ§	ºÓ±±Ê¡	º£ÑóÊ³Æ·×ÊÔ´¼Ó¹¤ÀûÓÃ	ºÓ±±Ê¡±£¶¨ÁéÓêËÂ½Ö289ºÅ
ÍõÏòºì',	ºÓ±±Å©Òµ´óÑ§	ºÓ±±Ê¡	º£ÑóÊ³Æ·×ÊÔ´¼Ó¹¤ÀûÓÃ	ºÓ±±Ê¡±£¶¨ÁéÓêËÂ½Ö289ºÅ
ÎâÐÂÃñ',	ºÓ±±Ê¡º£ÑóÓëË®²ú¿ÆÑ§ÑÐ¾¿Ôº	ºÓ±±Ê¡	Î¢ÉúÎïÉú»¯	ºÓ±±Ê¡ÇØ»ÊµºÊÐ¶«¸ÛÂ·2ºÅ
ÐÏÖÒÐÅ',	ºÓ±±Ê¡µØ¿ó¾Ö	ºÓ±±Ê¡	Ë®ÎÄ¹¤³ÌµØÖÊ	ºÓ±±Ê¡Ê¯¼Ò×¯ÊÐÇÅÎ÷Çø¹¤Å©Â·410ºÅ
Ðì´ºÏ¼',	ºÓ±±Å©Òµ´óÑ§	ºÓ±±Ê¡	Ë®ÉúÉúÎï	ºÓ±±Ê¡±£¶¨ÁéÓêËÂ½Ö289ºÅ
ÐìÈ«ºé',	ºÓ±±Ê¡¿ÆÑ§ÔºµØÀí¿ÆÑ§ÑÐ¾¿Ëù	ºÓ±±Ê¡	ÓæÒµ»úÐµ	ºÓ±±Ê¡Ê¯¼Ò×¯ÊÐ³¤°²Çø³¤°²Î÷´ó½Ö94ºÅÎå·½ÖÐÐÄ
Ñà»ÝÔ´',	ºÓ±±ÄÏ±¤ÑÎ³¡	ºÓ±±Ê¡	º£Ñó»¯¹¤	ºÓ±±Ê¡ÌÆÉ½ÊÐ²ÜåúµéÇøÎÄÃ÷µÀ402
ÑîÑàÐÛ',	ºÓ±±Ê¡µØ¿ó¾Ö	ºÓ±±Ê¡	º£µ×¹¹ÔìÓëº£ÑóµØÇòÎïÀí	ºÓ±±Ê¡Ê¯¼Ò×¯ÊÐÇÅÎ÷Çø¹¤Å©Â·410ºÅ
ÕÅÎ°',	ºÓ±±Å©Òµ´óÑ§	ºÓ±±Ê¡	º£ÑóÊ³Æ·×ÊÔ´¼Ó¹¤ÀûÓÃ	ºÓ±±Ê¡±£¶¨ÁéÓêËÂ½Ö289ºÅ
ÕÅÖ¾Ê¤',	ºÓ±±Å©Òµ´óÑ§	ºÓ±±Ê¡	º£ÑóÊ³Æ·×ÊÔ´¼Ó¹¤ÀûÓÃ	ºÓ±±Ê¡±£¶¨ÁéÓêËÂ½Ö289ºÅ
ÕÔ´ºÃñ',	ºÓ±±Å©Òµ´óÑ§	ºÓ±±Ê¡	º£µ­Ë®ÓãÏºÐ··±Óý	ºÓ±±Ê¡±£¶¨ÁéÓêËÂ½Ö289ºÅ
ÕÔÑÞÕä',	ºÓ±±Å©Òµ´óÑ§	ºÓ±±Ê¡	º£Ë®ÑøÖ³Óë¹ÜÀí	ºÓ±±Ê¡±£¶¨ÁéÓêËÂ½Ö289ºÅ
ÕÔÕñºê',	ºÓ±±Ê¡µØ¿ó¾Ö	ºÓ±±Ê¡	Ë®ÎÄ¹¤³ÌµØÖÊ	ºÓ±±Ê¡Ê¯¼Ò×¯ÊÐÇÅÎ÷Çø¹¤Å©Â·410ºÅ
ÕÔÕñÁ¼',	ºÓ±±Ê¡º£ÑóÓëË®²ú¿ÆÑ§ÑÐ¾¿Ôº	ºÓ±±Ê¡	Î¢ÉúÎïÉú»¯	ºÓ±±Ê¡ÇØ»ÊµºÊÐ¶«¸ÛÂ·2ºÅ
ÖÜ¾ü',	ºÓ±±Ê¡º£ÑóÓëË®²ú¿ÆÑ§ÑÐ¾¿Ôº	ºÓ±±Ê¡	ÓæÒµ»úÐµ	ºÓ±±Ê¡ÇØ»ÊµºÊÐ¶«¸ÛÂ·2ºÅ
ÐìÓñÈç',	¹þ¶û±õ¹¤³Ì´óÑ§	ºÚÁú½­Ê¡	Ë®ÏÂ»úÆ÷ÈË	ºÚÁú½­Ê¡¹þ¶û±õÊÐÄÏ¸ÚÇøÄÏÍ¨´ó½Ö145ºÅ
ÑîµÂÉ­',	¹þ¶û±õ¹¤³Ì´óÑ§	ºÚÁú½­Ê¡	Ê¸Á¿ÉùÄÅ¼¼Êõ¡¢Ë®ÏÂÉùÒþÉíÕñ¶¯ÔëÉù²âÁ¿¼¼Êõ	ºÚÁú½­Ê¡¹þ¶û±õÊÐÄÏ¸ÚÇøÄÏÍ¨´ó½Ö145ºÅ
ºÂÑàÁá',	¹þ¶û±õ¹¤³Ì´óÑ§	ºÚÁú½­Ê¡	½¢´¬µ¼º½¼¼Êõ	ºÚÁú½­Ê¡¹þ¶û±õÊÐÄÏ¸ÚÇøÄÏÍ¨´ó½Ö145ºÅ
ÕÅÁÁ',	¹þ¶û±õ¹¤³Ì´óÑ§	ºÚÁú½­Ê¡	´¬²°Óëº£Ñó¹¤³Ì¼ÆËãÁ÷ÌåÁ¦Ñ§	ºÚÁú½­Ê¡¹þ¶û±õÊÐÄÏ¸ÚÇøÄÏÍ¨´ó½Ö145ºÅ
ÕÅ½ð÷ë',	ÖÐ¹ú´¬²°ÖØ¹¤¼¯ÍÅ¹«Ë¾µÚÆßÒ»¾ÅÑÐ¾¿Ëù	ºþ±±Ê¡	´¬²°Óëº£Ñó¹¤³Ì	ºþ±±Ê¡ÎäººÊÐ½­ÏÄÇø²ØÁúµº¿ª·¢ÇøÑîÇÅºþ´óµÀ19ºÅ
ÖìÓ¢¸»',	ÖÐ¹ú´¬²°ÖØ¹¤¼¯ÍÅ¹«Ë¾µÚÆß©Ò»ÑÐ¾¿Ëù	ºþ±±Ê¡	´¬²°Óëº£Ñó¹¤³Ì	ºþ±±Ê¡ÒË²ýÊÐÊ¤ÀûÈýÂ·58ºÅ
²ÌÇì»ª',	ÖÐ¹ú¿ÆÑ§ÔºË®ÉúÉúÎïÑÐ¾¿Ëù	ºþ±±Ê¡	ÏµÍ³ÓëÁ÷ÓòÉúÌ¬Ñ§	ºþ±±Ê¡ÎäººÊÐÎä²ý¶«ºþÄÏÂ·7ºÅ
²ìºÀ',	º£¾ü¹¤³Ì´óÑ§	ºþ±±Ê¡	À×´ï¹¤³Ì	ºþ±±Ê¡ÎäººÊÐ³~¿ÚÇø½â·Å´óµÀ717ºÅ
³ÂÏþÁá',	Îäºº´óÑ§	ºþ±±Ê¡	¸ßÆµµØ²¨À×´ïº£ÑóÌ½²âÀíÂÛÓë¼¼Êõ	ºþ±±Ê¡ÎäººÊÐÎä²ýÇøçóçìÉ½½Ö16ºÅ
³ÂÔó×Ú',	Îäºº´óÑ§	ºþ±±Ê¡	ÎÞÏßµçº£Ñóº£Ñó»·¾³¼à²â¼¼Êõ	ºþ±±Ê¡ÎäººÊÐÎä²ýÇøçóçìÉ½½Ö16ºÅ
¶Î¹ðÁÖ',	ÖÐ¹ú´¬²°ÖØ¹¤¼¯ÍÅ¹«Ë¾µÚÆßÒ»OÑÐ¾¿Ëù	ºþ±±Ê¡	Ë®À×·Ç´¥·¢ÒýÐÅ×¨Òµ	ºþ±±Ê¡ÒË²ýÌåÓý³¡Â·15ºÅ
¶õ¶°³¼',	Îäºº´óÑ§	ºþ±±Ê¡	ÎÞÏßµçº£Ñóº£Ñó»·¾³¼à²â¼¼Êõ	ºþ±±Ê¡ÎäººÊÐÎä²ýÇøçóçìÉ½½Ö16ºÅ
¹ð½¨·¼',	ÖÐ¹ú¿ÆÑ§ÔºË®ÉúÉúÎïÑÐ¾¿Ëù	ºþ±±Ê¡	ÓãÀàÒÅ´«ÓýÖÖÑ§	ºþ±±Ê¡ÎäººÊÐÎä²ý¶«ºþÄÏÂ·7ºÅ
ºÎË´Æ½',	ÖÐ¹ú¿ÆÑ§ÔºË®ÉúÉúÎïÑÐ¾¿Ëù	ºþ±±Ê¡	ÓãÀàÏµÍ³Ñ§ÓëÉúÎïµØÀíÑ§	ºþ±±Ê¡ÎäººÊÐÎä²ý¶«ºþÄÏÂ·7ºÅ
¿ÂºàÓñ',	Îäºº´óÑ§	ºþ±±Ê¡	ÎÞÏßµçº£Ñó¼à²â¼¼Êõ	ºþ±±Ê¡ÎäººÊÐÎä²ýÇøçóçìÉ½½Ö16ºÅ
Àîì³',	Îäºº´óÑ§	ºþ±±Ê¡	ÎÞÏßµçº£Ñó¼à²â¼¼Êõ	ºþ±±Ê¡ÎäººÊÐÎä²ýÇøçóçìÉ½½Ö16ºÅ
Àî½¨³É',	Îäºº´óÑ§	ºþ±±Ê¡	µØÇòÖØÁ¦³¡	ºþ±±Ê¡ÎäººÊÐÎä²ýÇøçóçìÉ½½Ö16ºÅ
ÀîÈÊ»Ô',	ÖÐ¹ú¿ÆÑ§ÔºË®ÉúÉúÎïÑÐ¾¿Ëù	ºþ±±Ê¡	ÓÐº¦ÔåÀàÉúÎïÑ§	ºþ±±Ê¡ÎäººÊÐÎä²ý¶«ºþÄÏÂ·7ºÅ
ÀîÖÓ½Ü',	ÖÐ¹ú¿ÆÑ§ÔºË®ÉúÉúÎïÑÐ¾¿Ëù	ºþ±±Ê¡	Ë®²úÑøÖ³	ºþ±±Ê¡ÎäººÊÐÎä²ý¶«ºþÄÏÂ·7ºÅ
Áõ×æÔ´',	ÎäººÀí¹¤´óÑ§	ºþ±±Ê¡	º£Ñó²â»æ	ºþ±±Ê¡ÎäººÊÐçóÊ¨Â·122ºÅ
ÄßÀÖÒâ',	ÖÐ¹ú¿ÆÑ§ÔºË®ÉúÉúÎïÑÐ¾¿Ëù	ºþ±±Ê¡	Ë®ÉúÖ²ÎïÓëÉúÌ¬Ñ§	ºþ±±Ê¡ÎäººÊÐÎä²ý¶«ºþÄÏÂ·7ºÅ
Äô¹ð¸ù',	Îäºº´óÑ§	ºþ±±Ê¡	¿Õ¼ä´óµØ²âÁ¿	ºþ±±Ê¡ÎäººÊÐÎä²ýÇøçóçìÉ½½Ö16ºÅ
ÄôÆ·',	ÖÐ¹ú¿ÆÑ§ÔºË®ÉúÉúÎïÑÐ¾¿Ëù	ºþ±±Ê¡	ÓãÀàÃâÒßÑ§	ºþ±±Ê¡ÎäººÊÐÎä²ý¶«ºþÄÏÂ·7ºÅ
Å£Ð¡æ÷',	Îäºº´óÑ§	ºþ±±Ê¡	GNSSÓëINS×éºÏµ¼º½	ºþ±±Ê¡ÎäººÊÐÎä²ýÇøçóçìÉ½½Ö16ºÅ
ÅÓÐ¡Æ½',	Îäºº´óÑ§	ºþ±±Ê¡	µØÍ¼Ñ§ÓëµØÀíÐÅÏ¢ÏµÍ³	ºþ±±Ê¡ÎäººÊÐÎä²ýÇøçóçìÉ½½Ö16ºÅ
ËÎÁ¢ÈÙ',	ÖÐ¹ú¿ÆÑ§ÔºË®ÉúÉúÎïÑÐ¾¿Ëù	ºþ±±Ê¡	ÔåÖÖ×ÊÔ´ÓëÔåÀà¶¾ÀíÑ§	ºþ±±Ê¡ÎäººÊÐÎä²ý¶«ºþÄÏÂ·7ºÅ
ÌÆÎÀÃ÷',	Îäºº´óÑ§	ºþ±±Ê¡	´óµØ²âÁ¿Óë²âÁ¿¹¤³Ì	ºþ±±Ê¡ÎäººÊÐÎä²ýÇøçóçìÉ½½Ö16ºÅ
ÌïÀñÇÇ',	Îäºº´óÑ§	ºþ±±Ê¡	¶¨Á¿Ò£¸Ð	ºþ±±Ê¡ÎäººÊÐÎä²ýÇøçóçìÉ½½Ö16ºÅ
Íô¶«Æ½',	ÖÐ¹ú´¬²°ÖØ¹¤¼¯ÍÅ¹«Ë¾µÚÆßÒ»OÑÐ¾¿Ëù	ºþ±±Ê¡	¼ì²â¼¼Êõ¼°ÒÇÆ÷	ºþ±±Ê¡ÒË²ýÌåÓý³¡Â·15ºÅ
Íõ¶¡',	ÖÐ¹ú¿ÆÑ§ÔºË®ÉúÉúÎïÑÐ¾¿Ëù	ºþ±±Ê¡	¾¨Àà±£»¤ÉúÎïÑ§	ºþ±±Ê¡ÎäººÊÐÎä²ý¶«ºþÄÏÂ·7ºÅ
ÍõºéÖý',	ÖÐ¹ú¿ÆÑ§ÔºË®ÉúÉúÎïÑÐ¾¿Ëù	ºþ±±Ê¡	µ×ÆÜ¶¯Îï·ÖÀàÓëÉúÌ¬	ºþ±±Ê¡ÎäººÊÐÎä²ý¶«ºþÄÏÂ·7ºÅ
ÍõÔóÃñ',	Îäºº´óÑ§	ºþ±±Ê¡	¶¨Á¿Ò£¸Ð	ºþ±±Ê¡ÎäººÊÐÎä²ýÇøçóçìÉ½½Ö16ºÅ
ÎÄ±ØÑó',	Îäºº´óÑ§	ºþ±±Ê¡	¸ßÆµÎÞÏßµçº£ÑóÒ£¸ÐÀíÂÛÓë¼¼Êõ	ºþ±±Ê¡ÎäººÊÐÎä²ýÇøçóçìÉ½½Ö16ºÅ
ÎâÄî',	ÖÐ¹ú´¬²°ÖØ¹¤¼¯ÍÅ¹«Ë¾µÚÆß0Ò»ÑÐ¾¿Ëù	ºþ±±Ê¡	Ë®À×·Ç´¥·¢ÒýÐÅ×¨Òµ	ºþ±±Ê¡ÎäººÊÐÎä²ýÇøÊ×ÒåÂ·129ºÅ
ÎâÐÛ±ó',	Îäºº´óÑ§	ºþ±±Ê¡	¸ßÆµµØ²¨À×´ïº£ÑóÌ½²âÀíÂÛÓë¼¼Êõ	ºþ±±Ê¡ÎäººÊÐÎä²ýÇøçóçìÉ½½Ö16ºÅ
ÎâÕñ±ó',	ÖÐ¹ú¿ÆÑ§ÔºË®ÉúÉúÎïÑÐ¾¿Ëù	ºþ±±Ê¡	¾»»¯Óë»Ö¸´ÉúÌ¬Ñ§	ºþ±±Ê¡ÎäººÊÐÎä²ý¶«ºþÄÏÂ·7ºÅ
Ð¤Îäºº',	ÖÐ¹ú¿ÆÑ§ÔºË®ÉúÉúÎïÑÐ¾¿Ëù	ºþ±±Ê¡	·Ö×Ó¶¾ÀíÑ§	ºþ±±Ê¡ÎäººÊÐÎä²ý¶«ºþÄÏÂ·7ºÅ
Ð»Æ½',	ÖÐ¹ú¿ÆÑ§ÔºË®ÉúÉúÎïÑÐ¾¿Ëù	ºþ±±Ê¡	ºþ²´ÉúÌ¬Ñ§	ºþ±±Ê¡ÎäººÊÐÎä²ý¶«ºþÄÏÂ·7ºÅ
Ò¶ÊÀéÅ',	Îäºº´óÑ§	ºþ±±Ê¡	ÎÀÐÇµ¼º½¶¨Î»¼¼ÊõÓ¦ÓÃ	ºþ±±Ê¡ÎäººÊÐÎä²ýÇøçóçìÉ½½Ö16ºÅ
ÔøÁ¢²¨',	Îäºº´óÑ§	ºþ±±Ê¡	¹âÆ×·ÖÎöÒÇÆ÷	ºþ±±Ê¡ÎäººÊÐÎä²ýÇøçóçìÉ½½Ö16ºÅ
ÕÅÆæÑÇ',	ÖÐ¹ú¿ÆÑ§ÔºË®ÉúÉúÎïÑÐ¾¿Ëù	ºþ±±Ê¡	Ë®Éú²¡¶¾Ñ§¼°Æä·Ö×ÓÉúÎïÑ§	ºþ±±Ê¡ÎäººÊÐÎä²ý¶«ºþÄÏÂ·7ºÅ
ÕÅÏÈ·æ',	ÖÐ¹ú¿ÆÑ§ÔºË®ÉúÉúÎïÑÐ¾¿Ëù	ºþ±±Ê¡	¾¨Àà±£»¤ÉúÎïÑ§	ºþ±±Ê¡ÎäººÊÐÎä²ý¶«ºþÄÏÂ·7ºÅ
ÕÔ½¨»¢',	Îäºº´óÑ§	ºþ±±Ê¡	º£Ñó²â»æ	ºþ±±Ê¡ÎäººÊÐÎä²ýÇøçóçìÉ½½Ö16ºÅ
ËÎ¾ýÇ¿',	¹ú·À¿Æ¼¼´óÑ§	ºþÄÏÊ¡	´óÆø¿ÆÑ§¹¤³ÌÓë¼¼Êõ	ÔÝÎÞ
ÕÅÑ©Ã÷',	¶«±±Ê¦·¶´óÑ§	¼ªÁÖÊ¡	¿ÉÔÙÉúÄÜÔ´ÓëÓ¦ÓÃ»úµç¼¼Êõ	¼ªÁÖÊ¡³¤´ºÊÐÄÏ¹ØÇøÈËÃñ´ó½Ö5268ºÅ
ÐìÜ»ÄÏ',	ÖÐ¹ú´¬²°ÖØ¹¤¼¯ÍÅ¹«Ë¾µÚ702ÑÐ¾¿Ëù	½­ËÕÊ¡	ÉîÇ±Æ÷¼¼Êõ	ÖÐ¹ú½­ËÕÊ¡ÎÞÎýÊÐ±õºþÇøÉ½Ë®¶«Â·222ºÅ
°×ÊÀ±ë',	ÄÏ¾©Ê¦·¶´óÑ§	½­ËÕÊ¡	µØÃ²¹ý³ÌÓëÔÖº¦·ÀÓùÓë·çÏÕ·ÖÎö	½­ËÕÊ¡ÄÏ¾©ÊÐÄþº£Â·122ºÅ
³Â°®»ª',	½­ËÕÊ¡º£ÑóË®²úÑÐ¾¿Ëù	½­ËÕÊ¡	Ë®²úÑøÖ³	½­ËÕÊ¡ÄÏÍ¨ÊÐ³ç´¨Çø½ÌÓýÂ·31ºÅ
³Â°ÙÒ¢',	Á¬ÔÆ¸ÛÊÐº£ÑóÓëË®²ú¿ÆÑ§ÑÐ¾¿Ëù	½­ËÕÊ¡	Ë®²úÑøÖ³	½­ËÕÊ¡Á¬ÔÆ¸ÛÊÐÐ¡¸ßÏßÓëºËµçÂ·½»²æ¿Ú¶«ÄÏ150Ã×
³Â¹úÆ½',	ºÓº£´óÑ§	½­ËÕÊ¡	¸Û¿Úº£°¶¼°½üº£¹¤³Ì½ÌÑ§	½­ËÕÊ¡ÄÏ¾©ÊÐÎ÷¿µÂ·1ºÅ
³ÂÀö',	½­ËÕÊ¡º£Ñó×ÊÔ´¿ª·¢ÑÐ¾¿Ôº	½­ËÕÊ¡	Ë®²ú¶¯Îï²¡º¦	½­ËÕÊ¡Á¬ÔÆ¸ÛÊÐº£ÖÝÇøÍ¨¹àÄÏÂ·108-1ºÅ
³ÂÊçÒ÷',	½­ËÕÊ¡º£ÑóË®²úÑÐ¾¿Ëù	½­ËÕÊ¡	Ë®²úÑøÖ³	½­ËÕÊ¡ÄÏÍ¨ÊÐ³ç´¨Çø½ÌÓýÂ·31ºÅ
³ÂË¬',	ÖÐ¿ÆÔºÄÏ¾©µØÀíÓëºþ²´ÑÐ¾¿Ëù	½­ËÕÊ¡	³ÇÊÐÉúÌ¬Ñ§	½­ËÕÊ¡ÄÏ¾©ÊÐ±±¾©¶«Â·73ºÅ
µËÏæÁ«',	Á¬ÔÆ¸ÛÊÐº£ÖÝÇøÅ©ÁÖË®Àû¾Ö	½­ËÕÊ¡	Ë®²úÑøÖ³	½­ËÕÊ¡Á¬ÔÆ¸ÛÊÐ³¯ÑôÎ÷Â·109-1ºÅ
·½Î»´ï',	½­ËÕÊ¡²â»æ¹¤³ÌÔº	½­ËÕÊ¡	²â»æ¹¤³Ì	½­ËÕÊ¡ÄÏ¾©ÊÐ±±¾©Î÷Â·75ºÅ
¸ð³¿¶«',	ÄÏ¾©´óÑ§	½­ËÕÊ¡	Ë®²úÑøÖ³	½­ËÕÊ¡ÄÏ¾©ÊÐºº¿ÚÂ·22ºÅ
ºÎÐã·ï',	ºÓº£´óÑ§	½­ËÕÊ¡	ÎÀÐÇ²â¸ß	½­ËÕÊ¡ÄÏ¾©ÊÐÎ÷¿µÂ·1ºÅ
ºÎÒË¾ü',	ÄÏ¾©ÐÅÏ¢¹¤³Ì´óÑ§º£Ñó¿ÆÑ§Ñ§Ôº	½­ËÕÊ¡	µç´Å³¡ÓëÎ¢²¨¼¼Êõ	ÄÏ¾©ÊÐÄþÁùÂ·219ºÅ£¬210044
ºîÊé¹ó',	ÄÏ¾©´óÑ§	½­ËÕÊ¡	¼«µØ¿ÆÑ§ÓëÈ«Çò±ä»¯	½­ËÕÊ¡ÄÏ¾©ÊÐºº¿ÚÂ·22ºÅ
ºúÎ¬Æ½',	ÖÐ¿ÆÔºÄÏ¾©µØÀíÓëºþ²´ÑÐ¾¿Ëù	½­ËÕÊ¡	ÎïÀíºþ²´Ñ§	½­ËÕÊ¡ÄÏ¾©ÊÐ±±¾©¶«Â·73ºÅ
»ÆÕð·½',	ÄÏ¾©Ê¦·¶´óÑ§	½­ËÕÊ¡	ÂÃÓÎ¿ÆÑ§	½­ËÕÊ¡ÄÏ¾©ÊÐÄþº£Â·122ºÅ
¼ªºì¾Å',	½­ËÕÊ¡º£ÑóË®²úÑÐ¾¿Ëù	½­ËÕÊ¡	º£ÑóÉúÎï	½­ËÕÊ¡ÄÏÍ¨ÊÐ³ç´¨Çø½ÌÓýÂ·31ºÅ
½¯¹úÈÙ',	½â·Å¾üÀí¹¤´óÑ§	½­ËÕÊ¡	ÎïÀíº£ÑóÑ§	½­ËÕÊ¡ÄÏ¾©ÊÐÇØ»´Çøºó±êÓªÂ·88ºÅ
½¯ÉÙÓ¿',	ÄÏ¾©´óÑ§	½­ËÕÊ¡	µØÖÊÄê´úÑ§	½­ËÕÊ¡ÄÏ¾©ÊÐºº¿ÚÂ·22ºÅ
ÀîºãÅô',	ÖÐ¿ÆÔºÄÏ¾©µØÀíÓëºþ²´ÑÐ¾¿Ëù	½­ËÕÊ¡	Á÷ÓòË®ÎÄÓëË®»·¾³¹ý³ÌÄ£Äâ	½­ËÕÊ¡ÄÏ¾©ÊÐ±±¾©¶«Â·73ºÅ
Àî½¨ºê',	ÄÏ¾©Ê¦·¶´óÑ§	½­ËÕÊ¡	Ö²ÎïÑ§	½­ËÕÊ¡ÄÏ¾©ÊÐÄþº£Â·122ºÅ
ÀîÁú',	ºÓº£´óÑ§	½­ËÕÊ¡	Á÷Ìå»úÐµ¼°¹¤³Ì	½­ËÕÊ¡ÄÏ¾©ÊÐÎ÷¿µÂ·1ºÅ
ÀîÈð½Ü',	ºÓº£´óÑ§	½­ËÕÊ¡	ºÓ¿Úº£°¶Ñ§	½­ËÕÊ¡ÄÏ¾©ÊÐÎ÷¿µÂ·1ºÅ
ÁÖÏé',	ºÓº£´óÑ§	½­ËÕÊ¡	º£Ñó¶¯Á¦ÒªËØÏà»¥×÷ÓÃ»úÖÆÀíÂÛÑÐ¾¿	½­ËÕÊ¡ÄÏ¾©ÊÐÎ÷¿µÂ·1ºÅ
ÁõÅàÍ¢',	½­ËÕÊ¡º£ÑóË®²úÑÐ¾¿Ëù	½­ËÕÊ¡	º£Ñó²¶ÀÌ	½­ËÕÊ¡ÄÏÍ¨ÊÐ³ç´¨Çø½ÌÓýÂ·31ºÅ
Áõçâì¿',	»´º£¹¤Ñ§Ôº	½­ËÕÊ¡	º£ÑóÒ©Îï	½­ËÕÊ¡Á¬ÔÆ¸ÛÊÐÐÂÆÖÇø²ÔÎàÂ·59ºÅ
Â½ÇÚÇÚ',	½­ËÕÊ¡º£ÑóË®²úÑÐ¾¿Ëù	½­ËÕÊ¡	Ë®²úÑøÖ³	½­ËÕÊ¡ÄÏÍ¨ÊÐ³ç´¨Çø½ÌÓýÂ·31ºÅ
Âí·É',	ÄÏ¾©Ê¦·¶´óÑ§	½­ËÕÊ¡	º£Ñó¶¯Îï±È½Ï»ùÒò×éÑ§	½­ËÕÊ¡ÄÏ¾©ÊÐÄþº£Â·122ºÅ
ÉêÐÀ',	»´º£¹¤Ñ§Ôº	½­ËÕÊ¡	º£ÑóÉúÎï»ùÒò×éÑ§	½­ËÕÊ¡Á¬ÔÆ¸ÛÊÐÐÂÆÖÇø²ÔÎàÂ·59ºÅ
Ê¢½¨Ã÷',	½­ËÕÊ¡º£Í¿ÑÐ¾¿ÖÐÐÄ	½­ËÕÊ¡	º£Ñó»·¾³ÆÀ¼Û	½­ËÕÊ¡ÄÏ¾©ÊÐººÖÐÃÅ´ó½Ö300ºÅ
ËÎÏþ´å',	½­ËÕÊ¡º£Í¿ÑÐ¾¿ÖÐÐÄ	½­ËÕÊ¡	º£Ñó»·¾³ÆÀ¼Û	½­ËÕÊ¡ÄÏ¾©ÊÐººÖÐÃÅ´ó½Ö300ºÅ
ËÎÓñ±ø',	½­ËÕÊ¡²â»æ¹¤³ÌÔº	½­ËÕÊ¡	²â»æ¹¤³Ì	½­ËÕÊ¡ÄÏ¾©ÊÐ±±¾©Î÷Â·75ºÅ
ËïºìÓ¢',	ÄÏ¾©Ê¦·¶´óÑ§	½­ËÕÊ¡	º£Ñó¶¯Îï±È½Ï»ùÒò×éÑ§	½­ËÕÊ¡ÄÏ¾©ÊÐÄþº£Â·122ºÅ
ÌÀ½¨»ª',	½­ËÕÊ¡º£ÑóË®²úÑÐ¾¿Ëù	½­ËÕÊ¡	º£Ñó²¶ÀÌ	½­ËÕÊ¡ÄÏÍ¨ÊÐ³ç´¨Çø½ÌÓýÂ·31ºÅ
ÍôÏþ»Û',	Á¬ÔÆ¸ÛÊÐÓæÒµ¼¼ÊõÖ¸µ¼Õ¾	½­ËÕÊ¡	Ë®²úÑøÖ³Òß²¡Ô¤·À¿ØÖÆ	½­ËÕÊ¡Á¬ÔÆ¸ÛÊÐ³¯ÑôÖÐÂ·14ºÅ
ÍôÑÇÆ½',	ÄÏ¾©´óÑ§	½­ËÕÊ¡	º£µ×¹¹ÔìÓëº£ÑóµØÇòÎïÀí	½­ËÕÊ¡ÄÏ¾©ÊÐºº¿ÚÂ·22ºÅ
Íõ¹úÏé',	ÄÏ¾©Ê¦·¶´óÑ§	½­ËÕÊ¡	Ë®ÉúÉúÌ¬Ñ§	½­ËÕÊ¡ÄÏ¾©ÊÐÄþº£Â·122ºÅ
Íõ¼áºì',	ÄÏ¾©ÐÅÏ¢¹¤³Ì´óÑ§	½­ËÕÊ¡	º£ÑóÆøÏóÑ§	½­ËÕÊ¡ÄÏ¾©ÊÐÄþÁùÂ·219ºÅ
Íõ½¨',	ÄÏ¾©Ê¦·¶´óÑ§	½­ËÕÊ¡	Ë®²úÑøÖ³	½­ËÕÊ¡ÄÏ¾©ÊÐÄþº£Â·122ºÅ
ÍõÈÃ»á',	ÄÏ¾©ÐÅÏ¢¹¤³Ì´óÑ§	½­ËÕÊ¡	Ò£¸ÐÓ¦ÓÃ¼°¾°¹ÛÉúÌ¬	½­ËÕÊ¡ÄÏ¾©ÊÐÄþÁùÂ·219ºÅ
ÍõÎÄ',	ÄÏ¾©Ê¦·¶´óÑ§	½­ËÕÊ¡	º£Ñó¶¯Îï±È½Ï»ùÒò×éÑ§	½­ËÕÊ¡ÄÏ¾©ÊÐÄþº£Â·122ºÅ
ÍõÏþÈØ',	ÄÏ¾©´óÑ§	½­ËÕÊ¡	ÎÛÈ¾Îï´æÔÚÐÎÌ¬	½­ËÕÊ¡ÄÏ¾©ÊÐºº¿ÚÂ·22ºÅ
ÍõÒå¸Õ',	ºÓº£´óÑ§	½­ËÕÊ¡	º£Ñó¶¯Á¦ÒªËØÏà»¥×÷ÓÃ»úÖÆÀíÂÛÑÐ¾¿	½­ËÕÊ¡ÄÏ¾©ÊÐÎ÷¿µÂ·1ºÅ
ÍõÕñ»á',	ÄÏ¾©ÐÅÏ¢¹¤³Ì´óÑ§	½­ËÕÊ¡	´óÆøÌ½²âÓë´óÆøÒ£¸Ð	½­ËÕÊ¡ÄÏ¾©ÊÐÄþÁùÂ·219ºÅ
Îº°®ãü',	½­ËÕÊ¡º£Í¿ÑÐ¾¿ÖÐÐÄ	½­ËÕÊ¡	º£ÑóÉúÌ¬»·¾³±£»¤	½­ËÕÊ¡ÄÏ¾©ÊÐººÖÐÃÅ´ó½Ö300ºÅ
Îâ·å',	ºÓº£´óÑ§	½­ËÕÊ¡	¿ÉÔÙÉúÄÜÔ´·¢µçÏµÍ³µÄ½¨Ä£Óë¿ØÖÆ	½­ËÕÊ¡ÄÏ¾©ÊÐÎ÷¿µÂ·1ºÅ
Îâ½¨ÐÂ',	»´º£¹¤Ñ§Ôº	½­ËÕÊ¡	º£ÑóÉúÎïÑ§	½­ËÕÊ¡Á¬ÔÆ¸ÛÊÐÐÂÆÖÇø²ÔÎàÂ·59ºÅ
Ð»ºêÈ«',	»´º£¹¤Ñ§Ôº	½­ËÕÊ¡	º£Ñó´øÉúÌ¬»·¾³	½­ËÕÊ¡Á¬ÔÆ¸ÛÊÐÐÂÆÖÇø²ÔÎàÂ·59ºÅ
Ð»Ð¡»ª',	Á¬ÔÆ¸ÛÊÐº£Ñó»·¾³¼à²âÖÐÐÄ	½­ËÕÊ¡	º£Ñó»·¾³¼à²âÓëÆÀ¼Û	½­ËÕÊ¡Á¬ÔÆ¸ÛÊÐº£ÖÝÇø³¯ÑôÖÐÂ·14ºÅ
ÐÏÃö',	½­ËÕÊ¡²â»æ¹¤³ÌÔº	½­ËÕÊ¡	²â»æ¹¤³Ì	½­ËÕÊ¡ÄÏ¾©ÊÐ±±¾©Î÷Â·75ºÅ
ÐìµØ±£',	½­ËÕÊ¡²â»æ¹¤³ÌÔº	½­ËÕÊ¡	¹¤³Ì²âÁ¿	½­ËÕÊ¡ÄÏ¾©ÊÐ±±¾©Î÷Â·75ºÅ
ÐìÃô',	ÄÏ¾©Ê¦·¶´óÑ§	½­ËÕÊ¡	×ÔÈ»µØÀíÑ§	½­ËÕÊ¡ÄÏ¾©ÊÐÄþº£Â·122ºÅ
ÐìÇà',	ºÓº£´óÑ§	½­ËÕÊ¡	º£ÑóÒ£¸ÐÓëÎïÀíº£ÑóÑ§	½­ËÕÊ¡ÄÏ¾©ÊÐÎ÷¿µÂ·1ºÅ
Ðí³¤ÐÂ',	ºÓº£´óÑ§	½­ËÕÊ¡	Ë®ÔË¾­¼Ã	½­ËÕÊ¡ÄÏ¾©ÊÐÎ÷¿µÂ·1ºÅ
Ðíè±',	½­ËÕÊ¡º£ÑóË®²úÑÐ¾¿Ëù	½­ËÕÊ¡	º£ÑóÉúÎïÑ§	ÔÝÎÞ
Ðí×£»ª',	Á¬ÔÆ¸ÛÊÐº£ÓòÊ¹ÓÃ±£»¤¶¯Ì¬¹ÜÀíÖÐÐÄ	½­ËÕÊ¡	º£Óòº£µº×ÛºÏ¹ÜÀí¡¢ º£Óòº£µºÊ¹ÓÃÐÅÏ¢»¯¶¯Ì¬¼à¹Ü¡¢º£Ñó¹ÜÀíÐÂ¼¼ÊõÑÐ¾¿ÓëÓ¦ÓÃ	½­ËÕÊ¡Á¬ÔÆ¸ÛÊÐ³¯ÑôÖÐÂ·14ºÅ
ÑÖ±óÂ×',	»´º£¹¤Ñ§Ôº	½­ËÕÊ¡	º£ÑóË®²úÑøÖ³	½­ËÕÊ¡Á¬ÔÆ¸ÛÊÐÐÂÆÖÇø²ÔÎàÂ·59ºÅ
Ñî¹â',	ÄÏ¾©Ê¦·¶´óÑ§	½­ËÕÊ¡	º£Ñó¶¯Îï±È½Ï»ùÒò×éÑ§	½­ËÕÊ¡ÄÏ¾©ÊÐÄþº£Â·122ºÅ
Ñî¹ðÉ½',	ÖÐ¿ÆÔºÄÏ¾©µØÀíÓëºþ²´ÑÐ¾¿Ëù	½­ËÕÊ¡	ÍÁµØÀûÓÃÓë»·¾³Ð§Ó¦	½­ËÕÊ¡ÄÏ¾©ÊÐ±±¾©¶«Â·73ºÅ
Ñî¼ÒÐÂ',	ÄÏ¾©Ê¦·¶´óÑ§	½­ËÕÊ¡	Ë®²úÑøÖ³	½­ËÕÊ¡ÄÏ¾©ÊÐÄþº£Â·122ºÅ
ÑîÉ½',	ÄÏ¾©Ê¦·¶´óÑ§	½­ËÕÊ¡	ÇøÓò·¢Õ¹Óë³ÇÏç¹æ»®	½­ËÕÊ¡ÄÏ¾©ÊÐÄþº£Â·122ºÅ
ÑîÐÞÈº',	ÄÏ¾©´óÑ§	½­ËÕÊ¡	ÎÛÈ¾Îï´æÔÚÐÎÌ¬	½­ËÕÊ¡ÄÏ¾©ÊÐºº¿ÚÂ·22ºÅ
Ò¦¶«Èð',	»´º£¹¤Ñ§Ôº	½­ËÕÊ¡	º£Ñó¼¼Êõ	½­ËÕÊ¡Á¬ÔÆ¸ÛÊÐÐÂÆÖÇø²ÔÎàÂ·59ºÅ
Ò¦¹úÐË',	½­ËÕÊ¡º£ÑóË®²úÑÐ¾¿Ëù	½­ËÕÊ¡	º£ÑóÉúÎï	½­ËÕÊ¡ÄÏÍ¨ÊÐ³ç´¨Çø½ÌÓýÂ·31ºÅ
ÕÅ°®Ã÷',	½­ËÕÊ¡²â»æ¹¤³ÌÔº	½­ËÕÊ¡	ÐÅÏ¢¹¤³Ì	½­ËÕÊ¡ÄÏ¾©ÊÐ±±¾©Î÷Â·75ºÅ
ÕÅ³¯êÍ',	½­ËÕÊ¡º£ÑóË®²úÑÐ¾¿Ëù	½­ËÕÊ¡	º£ÑóÓæÒµ	½­ËÕÊ¡ÄÏÍ¨ÊÐ³ç´¨Çø½ÌÓýÂ·31ºÅ
ÕÅ¾°·É',	ÄÏ¾©´óÑ§	½­ËÕÊ¡	ÎÛÈ¾Îï´æÔÚÐÎÌ¬	½­ËÕÊ¡ÄÏ¾©ÊÐºº¿ÚÂ·22ºÅ
ÕÅÂä³É',	ÖÐ¿ÆÔºÄÏ¾©µØÀíÓëºþ²´ÑÐ¾¿Ëù	½­ËÕÊ¡	²úÒµ·¢Õ¹Óë²¼¾Ö	½­ËÕÊ¡ÄÏ¾©ÊÐ±±¾©¶«Â·73ºÅ
ÕÅÃÀÈç',	½­ËÕÊ¡º£ÑóË®²úÑÐ¾¿Ëù	½­ËÕÊ¡	º£Ë®ÑøÖ³Óë¹ÜÀí	½­ËÕÊ¡ÄÏÍ¨ÊÐ³ç´¨Çø½ÌÓýÂ·31ºÅ
ÕÅÈÌË³',	ÄÏ¾©Ê¦·¶´óÑ§	½­ËÕÊ¡	º£°¶ÑÝ±ä	½­ËÕÊ¡ÄÏ¾©ÊÐÄþº£Â·122ºÅ
ÕÅçâ',	ºÓº£´óÑ§	½­ËÕÊ¡	º£Ñó¶¯Á¦ÒªËØÏà»¥×÷ÓÃ»úÖÆÀíÂÛÑÐ¾¿	½­ËÕÊ¡ÄÏ¾©ÊÐÎ÷¿µÂ·1ºÅ
ÕÅÏþ¾ý',	»´º£¹¤Ñ§Ôº	½­ËÕÊ¡	º£ÑóÉúÎïÑ§	½­ËÕÊ¡Á¬ÔÆ¸ÛÊÐÐÂÆÖÇø²ÔÎàÂ·59ºÅ
ÕÅÖ¾ÓÂ',	½­ËÕÊ¡º£ÑóË®²úÑÐ¾¿Ëù	½­ËÕÊ¡	º£Ë®ÑøÖ³Óë¹ÜÀí	½­ËÕÊ¡ÄÏÍ¨ÊÐ³ç´¨Çø½ÌÓýÂ·31ºÅ
ÕÔÐÂÎ°',	½­ËÕÊ¡º£Í¿ÑÐ¾¿ÖÐÐÄ	½­ËÕÊ¡	º£ÑóÉúÎïÉúÌ¬¼à²âÓëÆÀ¼Û	½­ËÕÊ¡ÄÏ¾©ÊÐººÖÐÃÅ´ó½Ö300ºÅ
Ö£½ðº£',	ºÓº£´óÑ§	½­ËÕÊ¡	¸Û¿Úº½µÀÓëº£°¶¹¤³Ì	½­ËÕÊ¡ÄÏ¾©ÊÐÎ÷¿µÂ·1ºÅ
Ö£Ô´',	ºÓº£´óÑ§	½­ËÕÊ¡	Ë®ÀûË®µç¹¤³Ì	½­ËÕÊ¡ÄÏ¾©ÊÐÎ÷¿µÂ·1ºÅ
ÖÙÏ¼Ãú',	½­ËÕÊ¡º£ÑóË®²úÑÐ¾¿Ëù	½­ËÕÊ¡	º£ÑóÓæÒµ	½­ËÕÊ¡ÄÏÍ¨ÊÐ³ç´¨Çø½ÌÓýÂ·31ºÅ
ÖÜµÂÉ½',	Á¬ÔÆ¸ÛÊÐº£Ñó»·¾³¼à²âÖÐÐÄ	½­ËÕÊ¡	º£Óòº£µº×ÛºÏ¹ÜÀí¡¢ º£Óòº£µºÊ¹ÓÃÐÅÏ¢»¯¶¯Ì¬¼à¹Ü¡¢º£Ñó¹ÜÀíÐÂ¼¼ÊõÑÐ¾¿ÓëÓ¦ÓÃ	½­ËÕÊ¡Á¬ÔÆ¸ÛÊÐº£ÖÝÇø³¯ÑôÖÐÂ·14ºÅ
ÖÜ¿ªÑÇ',	ÄÏ¾©Ê¦·¶´óÑ§	½­ËÕÊ¡	Ë®²úÑøÖ³	½­ËÕÊ¡ÄÏ¾©ÊÐÄþº£Â·122ºÅ
ÖÜÁ¢',	»´º£¹¤Ñ§Ôº	½­ËÕÊ¡	º£Ñó²âÁ¿	½­ËÕÊ¡Á¬ÔÆ¸ÛÊÐÐÂÆÖÇø²ÔÎàÂ·59ºÅ
ÖÜÌÎ',	ÖÐ¹ú´¬²°ÖØ¹¤¼¯ÍÅ¹«Ë¾µÚÆß¶þËÄÑÐ¾¿Ëù	½­ËÕÊ¡	ÎÞÏßµç¼¼Êõ	½­ËÕÊ¡ÄÏ¾©ÊÐÖÐÉ½±±Â·346ºÅ
ÖÜÎÀ',	ÄÏ¾©Ê¦·¶´óÑ§	½­ËÕÊ¡	º£°¶ÑÝ±ä	½­ËÕÊ¡ÄÏ¾©ÊÐÄþº£Â·122ºÅ
Öì¿×ÎÄ',	Á¬ÔÆ¸ÛÊÐº£ÑóÓëÓæÒµ¾Ö	½­ËÕÊ¡	º£Óòº£µº×ÛºÏ¹ÜÀí¡¢ º£Óòº£µºÊ¹ÓÃÐÅÏ¢»¯¶¯Ì¬¼à¹Ü¡¢º£Ñó¹ÜÀíÐÂ¼¼ÊõÑÐ¾¿ÓëÓ¦ÓÃ	½­ËÕÊ¡Á¬ÔÆ¸ÛÊÐÐÂÆÖÇø³¯ÑôÖÐÂ·14ºÅ
ÖìÊ¿²Å',	½­ËÕÊ¡²â»æ¹¤³ÌÔº	½­ËÕÊ¡	ÉãÓ°²âÁ¿ÓëÒ£¸Ð	½­ËÕÊ¡ÄÏ¾©ÊÐ±±¾©Î÷Â·75ºÅ
ÖìÏþ¶«',	ÄÏ¾©´óÑ§	½­ËÕÊ¡	ÎÛÈ¾Îï´æÔÚÐÎÌ¬	½­ËÕÊ¡ÄÏ¾©ÊÐºº¿ÚÂ·22ºÅ
ÖìÕñÀÖ',	½­ËÕÊ¡¸ÓÓÜÏØº£ÑóÓëÓæÒµ¾Ö	½­ËÕÊ¡	º£Óò¹ÜÀí	½­ËÕÊ¡Á¬ÔÆ¸ÛÊÐ¸ÓÓÜÏØ½ðº£¶«Â·44ºÅ
×ÞÐÀÇì',	ÄÏ¾©´óÑ§	½­ËÕÊ¡	º£°¶´ø¹ÜÀíÑÐ¾¿	½­ËÕÊ¡ÄÏ¾©ÊÐºº¿ÚÂ·22ºÅ
×ó¾ü³É',	ºÓº£´óÑ§	½­ËÕÊ¡	³±²¨¶¯Á¦Ñ§	½­ËÕÊ¡ÄÏ¾©ÊÐÎ÷¿µÂ·1ºÅ
×óÆä»ª',	ÄÏ¾©Ë®Àû¿ÆÑ§ÑÐ¾¿Ôº	½­ËÕÊ¡	Ë®²úÑøÖ³	½­ËÕÊ¡ÄÏ¾©ÊÐ¹ÄÂ¥Çø»¢¾á¹Ø34ºÅ
ÖìÝíÞ±',	´óÁ¬¹¤Òµ´óÑ§	ÁÉÄþÊ¡	º£ÑóÊ³Æ·	´óÁ¬ÊÐ¸Ê¾®×ÓÇøÇá¹¤Ô·1ºÅ
°×ÒãÆ½',	´óÁ¬¹¤Òµ´óÑ§	ÁÉÄþÊ¡	º£ÑóÔÖº¦Ô¤¾¯Ô¤±¨	´óÁ¬ÊÐ¸Ê¾®×ÓÇøÇá¹¤Ô·1ºÅ
±ÏÔ¶äß',	ÁÉÄþÊ¡º£ÑóË®²ú¿ÆÑ§ÑÐ¾¿Ôº	ÁÉÄþÊ¡	º£µºº£°¶´ø¿ª·¢	ÁÉÄþÊ¡´óÁ¬ÊÐÉ³ºÓ¿ÚÇøºÚÊ¯½¸½Ö50ºÅ
²ÜÐñÅô',	ÖÐ¹ú¿ÆÑ§Ôº´óÁ¬»¯Ñ§ÎïÀíÑÐ¾¿Ëù	ÁÉÄþÊ¡	Î¢ÔåÉúÎï¹¤³ÌÓëÎ¢Ôå¹æÄ£ÅàÑø	ÁÉÄþÊ¡´óÁ¬ÊÐÉ³ºÓ¿ÚÇøÖÐÉ½Â·457ºÅ
³£ÑÇÇà',	´óÁ¬º£Ñó´óÑ§	ÁÉÄþÊ¡	º£ÑóÉúÎïÑ§	ÁÉÄþÊ¡´óÁ¬ÊÐÉ³ºÓ¿ÚÇøºÚÊ¯½¸½Ö52ºÅ
³ÂÎ°±ó',	¹ú¼Òº£Ñó»·¾³¼à²âÖÐÐÄ	ÁÉÄþÊ¡	ÎïÀíº£ÑóÑ§	ÁÉÄþÊ¡´óÁ¬ÊÐÉ³ºÓ¿ÚÇøÁèºÓ½Ö42ºÅ
³ÂÓÂ',	´óÁ¬º£Ñó´óÑ§	ÁÉÄþÊ¡	ÓæÒµ×ÊÔ´Óë»·¾³	ÁÉÄþÊ¡´óÁ¬ÊÐÉ³ºÓ¿ÚÇøºÚÊ¯½¸½Ö52ºÅ
´ÔØ§¸£',	¹ú¼Òº£Ñó»·¾³¼à²âÖÐÐÄ	ÁÉÄþÊ¡	º£Ñó»·¾³ÒªËØÒ£¸Ð·´ÑÝ	ÁÉÄþÊ¡´óÁ¬ÊÐÉ³ºÓ¿ÚÇøÁèºÓ½Ö42ºÅ
´ÞÎ¡',	´óÁ¬º£ÊÂ´óÑ§	ÁÉÄþÊ¡	¹¤ÉÌ¹ÜÀí	ÁÉÄþÊ¡´óÁ¬ÊÐÁèº£Â·1ºÅ
´÷ºéÁÁ',	¹ú¼Òº£Ñó»·¾³¼à²âÖÐÐÄ	ÁÉÄþÊ¡	º£Ñó»·¾³ÒªËØÒ£¸Ð·´ÑÝ	ÁÉÄþÊ¡´óÁ¬ÊÐÉ³ºÓ¿ÚÇøÁèºÓ½Ö42ºÅ
¶¡¾ý',	´óÁ¬º£Ñó´óÑ§	ÁÉÄþÊ¡	º£ÑóÉúÎï	ÁÉÄþÊ¡´óÁ¬ÊÐÉ³ºÓ¿ÚÇøºÚÊ¯½¸½Ö52ºÅ
¶¡Ïþ·Ç',	´óÁ¬º£Ñó´óÑ§	ÁÉÄþÊ¡	´¬²°²ÄÁÏÇ¿¶È¼°ÉúÎï·ÂÉú²ÄÁÏÑÐ¾¿	ÁÉÄþÊ¡´óÁ¬ÊÐÉ³ºÓ¿ÚÇøºÚÊ¯½¸½Ö52ºÅ
¶­æº',	ÁÉÄþÊ¡º£ÑóË®²ú¿ÆÑ§ÑÐ¾¿Ôº	ÁÉÄþÊ¡	º£ÑóÉúÎïÉúÌ¬	ÁÉÄþÊ¡´óÁ¬ÊÐÉ³ºÓ¿ÚÇøºÚÊ¯½¸½Ö50ºÅ
¶ÅêÅ¹â',	ÖÐ¹ú¿ÆÑ§Ôº´óÁ¬»¯Ñ§ÎïÀíÑÐ¾¿Ëù	ÁÉÄþÊ¡	ÉúÎï»¯¹¤	ÁÉÄþÊ¡´óÁ¬ÊÐÉ³ºÓ¿ÚÇøÖÐÉ½Â·457ºÅ
·®¾°·ï',	¹ú¼Òº£Ñó»·¾³¼à²âÖÐÐÄ	ÁÉÄþÊ¡	º£ÑóÉúÌ¬Ñ§	ÁÉÄþÊ¡´óÁ¬ÊÐÉ³ºÓ¿ÚÇøÁèºÓ½Ö42ºÅ
¸¶ÍíÌÎ',	´óÁ¬º£Ñó´óÑ§	ÁÉÄþÊ¡	º£ÑóÉúÎï	ÁÉÄþÊ¡´óÁ¬ÊÐÉ³ºÓ¿ÚÇøºÚÊ¯½¸½Ö52ºÅ
¸¶Ôª±ö',	¹ú¼Òº£Ñó»·¾³¼à²âÖÐÐÄ	ÁÉÄþÊ¡	º£Ñó¿Õ¼ä¹æ»®¡¢º£µºº£°¶´ø×ÊÔ´»·¾³	ÁÉÄþÊ¡´óÁ¬ÊÐÉ³ºÓ¿ÚÇøÁèºÓ½Ö42ºÅ
¹´Î¬Ãñ',	´óÁ¬º£Ñó´óÑ§	ÁÉÄþÊ¡	º£ÑóË®²úÁìÓòÕþ²ßÏÖÊµÎÊÌâÆÀ¼Û	ÁÉÄþÊ¡´óÁ¬ÊÐÉ³ºÓ¿ÚÇøºÚÊ¯½¸½Ö52ºÅ
¹ùð©',	¹ú¼Òº£Ñó»·¾³¼à²âÖÐÐÄ	ÁÉÄþÊ¡	º£ÑóÉúÌ¬Ñ§	ÁÉÄþÊ¡´óÁ¬ÊÐÉ³ºÓ¿ÚÇøÁèºÓ½Ö42ºÅ
¹ùð©',	¹ú¼Òº£Ñó»·¾³¼à²âÖÐÐÄ	ÁÉÄþÊ¡	º£Ñó»·¾³ÉúÌ¬	ÁÉÄþÊ¡´óÁ¬ÊÐÉ³ºÓ¿ÚÇøÁèºÓ½Ö42ºÅ
¹ùÍþ',	ÖÐ¹ú¿ÆÑ§ÔºÉòÑô×Ô¶¯»¯ÑÐ¾¿Ëù	ÁÉÄþÊ¡	Ë®ÏÂ»úÆ÷ÈË¼°Ïà¹ØË®ÏÂ×°±¸ÑÐ·¢	ÁÉÄþÊ¡ÉòÑôÊÐÉòºÓÇøÄÏËþ½Ö114ºÅ
º«¼Ò²¨',	ÁÉÄþÊ¡º£ÑóË®²ú¿ÆÑ§ÑÐ¾¿Ôº	ÁÉÄþÊ¡	º£ÑóÓæÒµ	ÁÉÄþÊ¡´óÁ¬ÊÐÉ³ºÓ¿ÚÇøºÚÊ¯½¸½Ö50ºÅ
º«½¨²¨',	¹ú¼Òº£Ñó»·¾³¼à²âÖÐÐÄ	ÁÉÄþÊ¡	Éæº£¹¤³Ì»·¾³±£»¤·½·¨	ÁÉÄþÊ¡´óÁ¬ÊÐÉ³ºÓ¿ÚÇøÁèºÓ½Ö42ºÅ
º«¿µ',	¹ú¼Òº£Ñó»·¾³¼à²âÖÐÐÄ	ÁÉÄþÊ¡	º£ÑóË®ÎÄ¶¯Á¦»·¾³µ÷²éÓëÆÀ¼Û	ÁÉÄþÊ¡´óÁ¬ÊÐÉ³ºÓ¿ÚÇøÁèºÓ½Ö42ºÅ
º«Á¢ÐÂ',	´óÁ¬º£ÊÂ´óÑ§	ÁÉÄþÊ¡	¹ú¼Ê·¨Ñ§	ÁÉÄþÊ¡´óÁ¬ÊÐÁèº£Â·1ºÅ
º«Ê¤¾Õ',	´óÁ¬º£Ñó´óÑ§	ÁÉÄþÊ¡	ÓæÒµ×ÊÔ´ÐÅÏ¢ÏµÍ³	ÁÉÄþÊ¡´óÁ¬ÊÐÉ³ºÓ¿ÚÇøºÚÊ¯½¸½Ö52ºÅ
º«ÔöÁÖ',	ÁÉÄþÊ¦·¶´óÑ§	ÁÉÄþÊ¡	ÈËÎÄµØÀí¿ÆÑÐ	ÔÝÎÞ
ºÎ½à',	´óÁ¬º£Ñó´óÑ§	ÁÉÄþÊ¡	º£Ñó»¯Ñ§	ÁÉÄþÊ¡´óÁ¬ÊÐÉ³ºÓ¿ÚÇøºÚÊ¯½¸½Ö52ºÅ
»ô³Ç',	¹ú¼Òº£Ñó»·¾³¼à²âÖÐÐÄ	ÁÉÄþÊ¡	º£Ë®»·¾³ÖÊÁ¿ÆÀ¼Û	ÁÉÄþÊ¡´óÁ¬ÊÐÉ³ºÓ¿ÚÇøÁèºÓ½Ö42ºÅ
»ô´«ÁÖ',	¹ú¼Òº£Ñó»·¾³¼à²âÖÐÐÄ	ÁÉÄþÊ¡	º£Ñó»·¾³¼à²âÓëÆÀ¼Û	ÁÉÄþÊ¡´óÁ¬ÊÐÉ³ºÓ¿ÚÇøÁèºÓ½Ö42ºÅ
½ªÁ¬ÐÂ',	ÁÉÄþÊ¡º£ÑóË®²ú¿ÆÑ§ÑÐ¾¿Ôº	ÁÉÄþÊ¡	¿ÆÑÐ¹ÜÀí	ÁÉÄþÊ¡´óÁ¬ÊÐÉ³ºÓ¿ÚÇøºÚÊ¯½¸½Ö50ºÅ
½ªÖ¾Ç¿',	´óÁ¬º£Ñó´óÑ§	ÁÉÄþÊ¡	Ë®²úÑøÖ³	ÁÉÄþÊ¡´óÁ¬ÊÐÉ³ºÓ¿ÚÇøºÚÊ¯½¸½Ö52ºÅ
¿×·±¶«',	´óÁ¬¹¤Òµ´óÑ§	ÁÉÄþÊ¡	Ë®²úÆ·¼Ó¹¤¼¼ÊõÑÐ¾¿	ÔÝÎÞ
¿×ÁÁ',	´óÁ¬º£Ñó´óÑ§	ÁÉÄþÊ¡	º£ÑóÎÛÈ¾ÎïÓëº£ÑóÉúÎïÏà¹ØÐÔÑÐ¾¿	ÁÉÄþÊ¡´óÁ¬ÊÐÉ³ºÓ¿ÚÇøºÚÊ¯½¸½Ö52ºÅ
Àî²ª',	´óÁ¬ÊÐË®²ú¼¼ÊõÍÆ¹ã×ÜÕ¾	ÁÉÄþÊ¡	º£ÑóÉúÎï	ÁÉÄþÊ¡´óÁ¬ÊÐ±õº£Î÷Â·80ºÅ
Àîºê¿¡',	¹ú¼Òº£Ñó»·¾³¼à²âÖÐÐÄ	ÁÉÄþÊ¡	º£ÑóÉúÌ¬¼à²âÆÀ¼Û¡¢·Ö×ÓÉúÌ¬Ñ§	ÁÉÄþÊ¡´óÁ¬ÊÐÉ³ºÓ¿ÚÇøÁèºÓ½Ö42ºÅ
ÀîÇìÎ°',	ÁÉÄþÊ¦·¶´óÑ§	ÁÉÄþÊ¡	º£ÑóÉúÎïÑ§	ÔÝÎÞ
ÀîÎ°',	´óÁ¬º£Ñó´óÑ§	ÁÉÄþÊ¡	ÉúÎï»¯Ñ§	ÁÉÄþÊ¡´óÁ¬ÊÐÉ³ºÓ¿ÚÇøºÚÊ¯½¸½Ö52ºÅ
ÀîÎÄ¼§',	ÁÉÄþÊ¡º£ÑóË®²ú¿ÆÑ§ÑÐ¾¿Ôº	ÁÉÄþÊ¡	º£Ë®ÔöÑøÖ³¼¼Êõ	ÁÉÄþÊ¡´óÁ¬ÊÐÉ³ºÓ¿ÚÇøºÚÊ¯½¸½Ö50ºÅ
ÀîÐã³½',	´óÁ¬º£Ñó´óÑ§	ÁÉÄþÊ¡	º£ÑóÅ©Òµ	ÁÉÄþÊ¡´óÁ¬ÊÐÉ³ºÓ¿ÚÇøºÚÊ¯½¸½Ö52ºÅ
ÀîÑÇéª',	¹ú¼Òº£Ñó»·¾³¼à²âÖÐÐÄ	ÁÉÄþÊ¡	º£Ñó»·¾³¼à²âÒµÎñ¹ÜÀí	ÁÉÄþÊ¡´óÁ¬ÊÐÉ³ºÓ¿ÚÇøÁèºÓ½Ö42ºÅ
ÀîÒ»Æ½',	ÖÐ¹ú¿ÆÑ§ÔºÉòÑô×Ô¶¯»¯ÑÐ¾¿Ëù	ÁÉÄþÊ¡	»úÆ÷ÈË¿ØÖÆÏµÍ³ÑÐ¾¿	ÁÉÄþÊ¡ÉòÑôÊÐÉòºÓÇøÄÏËþ½Ö114ºÅ
ÀîÓ±',	´óÁ¬º£ÊÂ´óÑ§	ÁÉÄþÊ¡	¼ÆËã»ú¿ÆÑ§Óë¼¼Êõ	ÁÉÄþÊ¡´óÁ¬ÊÐÁèº£Â·1ºÅ
ÀîÔÃï£',	ÁÉÄþÊ¦·¶´óÑ§	ÁÉÄþÊ¡	ÇøÓò¾­¼Ã	ÔÝÎÞ
ÀîÕñ¸£',	´óÁ¬º£ÊÂ´óÑ§	ÁÉÄþÊ¡	½»Í¨ÔËÊä¹æ»®Óë¹ÜÀí	ÁÉÄþÊ¡´óÁ¬ÊÐÁèº£Â·1ºÅ
ÀîÖÇ¸Õ',	ÖÐ¹ú¿ÆÑ§ÔºÉòÑô×Ô¶¯»¯ÑÐ¾¿Ëù	ÁÉÄþÊ¡	Ë®ÏÂ»úÆ÷ÈËÑÐ¾¿	ÁÉÄþÊ¡ÉòÑôÊÐÉòºÓÇøÄÏËþ½Ö114ºÅ
ÁÖ·ï°¿',	¹ú¼Òº£Ñó»·¾³¼à²âÖÐÐÄ	ÁÉÄþÊ¡	º£Ñó³à³±¼à²â	ÁÉÄþÊ¡´óÁ¬ÊÐÉ³ºÓ¿ÚÇøÁèºÓ½Ö42ºÅ
ÁÖÑï',	ÖÐ¹ú¿ÆÑ§ÔºÉòÑô×Ô¶¯»¯ÑÐ¾¿Ëù	ÁÉÄþÊ¡	Ë®ÏÂ»úÆ÷ÈËÑÐ¾¿	ÁÉÄþÊ¡ÉòÑôÊÐÉòºÓÇøÄÏËþ½Ö114ºÅ
ÁÖÖÒÊ¤',	¹ú¼Òº£Ñó»·¾³¼à²âÖÐÐÄ	ÁÉÄþÊ¡	º£Ñó»·¾³¼à²âÓëÆÀ¼Û¼¼ÊõÑÐ·¢	ÁÉÄþÊ¡´óÁ¬ÊÐÉ³ºÓ¿ÚÇøÁèºÓ½Ö42ºÅ
Áõ³¤°²',	¹ú¼Òº£Ñó»·¾³¼à²âÖÐÐÄ	ÁÉÄþÊ¡	º£ÑóÉúÌ¬±£»¤Óë¹ÜÀí	ÁÉÄþÊ¡´óÁ¬ÊÐÉ³ºÓ¿ÚÇøÁèºÓ½Ö42ºÅ
Áõ³¤·¢',	´óÁ¬º£Ñó´óÑ§	ÁÉÄþÊ¡	ÉúÎï»·¾³µØÇò»¯Ñ§	ÁÉÄþÊ¡´óÁ¬ÊÐÉ³ºÓ¿ÚÇøºÚÊ¯½¸½Ö52ºÅ
Áõº£Ó³',	´óÁ¬º£Ñó´óÑ§	ÁÉÄþÊ¡	ÓæÒµ×ÊÔ´ÔöÖ³	ÁÉÄþÊ¡´óÁ¬ÊÐÉ³ºÓ¿ÚÇøºÚÊ¯½¸½Ö52ºÅ
ÁõÈÊÑØ',	¹ú¼Òº£Ñó»·¾³¼à²âÖÐÐÄ	ÁÉÄþÊ¡	º£Ñó»¯Ñ§¼°³à³±ÉúÌ¬Ñ§	ÁÉÄþÊ¡´óÁ¬ÊÐÉ³ºÓ¿ÚÇøÁèºÓ½Ö42ºÅ
Áõ¬r',	´óÁ¬º£ÊÂ´óÑ§	ÁÉÄþÊ¡	º£Ñó¿ÆÑ§	ÁÉÄþÊ¡´óÁ¬ÊÐÁèº£Â·1ºÅ
ÁõÔöÎä',	ÖÐ¹ú´¬²°ÖØ¹¤¼¯ÍÅ¹«Ë¾µÚÆßÁù©ÑÐ¾¿Ëù	ÁÉÄþÊ¡	º£Ñó¼¼Êõ	ÁÉÄþÊ¡´óÁ¬ÊÐÖÐÉ½Çøº£±õ½Ö14ºÅ
Â³Ã÷Óð',	´óÁ¬º£ÊÂ´óÑ§	ÁÉÄþÊ¡	¼ÆËã»ú¿ÆÑ§Óë¼¼Êõ	ÁÉÄþÊ¡´óÁ¬ÊÐÁèº£Â·1ºÅ
èïÓñ¬u',	´óÁ¬ÊÐº£ÑóÓëÓæÒµ¾Ö	ÁÉÄþÊ¡	º£ÓòºÍº£µº¹ÜÀí	ÁÉÄþÊ¡´óÁ¬ÊÐ¼ªÇì½Ö100ºÅ
ÂíÐ¡¾ü',	ÖÐ¹ú¿ÆÑ§Ôº´óÁ¬»¯Ñ§ÎïÀíÑÐ¾¿Ëù	ÁÉÄþÊ¡	ÉúÎïÒ½ÓÃ²ÄÁÏ¹¤³Ì	ÁÉÄþÊ¡´óÁ¬ÊÐÉ³ºÓ¿ÚÇøÖÐÉ½Â·457ºÅ
ÂíÓÀ°²',	¹ú¼Òº£Ñó»·¾³¼à²âÖÐÐÄ	ÁÉÄþÊ¡	º£Ñó»·¾³±£»¤Óë¼à²âÓëÆÀ¼Û	ÁÉÄþÊ¡´óÁ¬ÊÐÉ³ºÓ¿ÚÇøÁèºÓ½Ö42ºÅ
ÂíÔÃÐÀ',	´óÁ¬º£Ñó´óÑ§	ÁÉÄþÊ¡	ÓãÀà¼¯Ô¼»¯ÑøÖ³¼¼ÊõÑÐ¾¿	ÁÉÄþÊ¡´óÁ¬ÊÐÉ³ºÓ¿ÚÇøºÚÊ¯½¸½Ö52ºÅ
Ãç·áÃñ',	¹ú¼Òº£Ñó»·¾³¼à²âÖÐÐÄ	ÁÉÄþÊ¡	º£ÓòÊ¹ÓÃ¹ÜÀí	ÁÉÄþÊ¡´óÁ¬ÊÐÉ³ºÓ¿ÚÇøÁèºÓ½Ö42ºÅ
ÃçÀö¾ê',	¹ú¼Òº£Ñó»·¾³¼à²âÖÐÐÄ	ÁÉÄþÊ¡	º£ÑóÉúÌ¬»·¾³±£»¤	ÁÉÄþÊ¡´óÁ¬ÊÐÉ³ºÓ¿ÚÇøÁèºÓ½Ö42ºÅ
ÄÇ½¡',	ÖÐ¹ú´¬²°ÖØ¹¤¼¯ÍÅ¹«Ë¾µÚÆßÁù©ÑÐ¾¿Ëù	ÁÉÄþÊ¡	´¬²°Óëº£Ñó¹¤³Ì	ÁÉÄþÊ¡´óÁ¬ÊÐÖÐÉ½Çøº£±õ½Ö14ºÅ
ÆÑºìÓî',	´óÁ¬º£Ñó´óÑ§	ÁÉÄþÊ¡	ÓãÀà¼¯Ô¼»¯ÑøÖ³¼¼ÊõÑÐ¾¿	ÁÉÄþÊ¡´óÁ¬ÊÐÉ³ºÓ¿ÚÇøºÚÊ¯½¸½Ö52ºÅ
ÆÝºÆÈ»',	´óÁ¬ÊÐº£ÑóÓëÓæÒµ¾Ö	ÁÉÄþÊ¡	º£Ñó¾­¼Ãºê¹Ûµ÷¿Ø¹ÜÀí	ÁÉÄþÊ¡´óÁ¬ÊÐ¼ªÇì½Ö100ºÅ
ÇÇÏè',	´óÁ¬º£Ñó´óÑ§	ÁÉÄþÊ¡	º£Ñó¾­¼ÃÀíÂÛÓëÕþ²ß	ÁÉÄþÊ¡´óÁ¬ÊÐÉ³ºÓ¿ÚÇøºÚÊ¯½¸½Ö52ºÅ
ÇØÁú',	´óÁ¬º£ÊÂ´óÑ§	ÁÉÄþÊ¡	¹ÜÀíÑ§	ÁÉÄþÊ¡´óÁ¬ÊÐÁèº£Â·1ºÅ
ÈÎ¸£°²',	´óÁ¬º£ÊÂ´óÑ§	ÁÉÄþÊ¡	¹ÜÀíÑ§	ÁÉÄþÊ¡´óÁ¬ÊÐÁèº£Â·1ºÅ
ËÕÑÓÃ÷',	´óÁ¬º£Ñó´óÑ§	ÁÉÄþÊ¡	Ë®²úÑøÖ³Ñ§	ÁÉÄþÊ¡´óÁ¬ÊÐÉ³ºÓ¿ÚÇøºÚÊ¯½¸½Ö52ºÅ
Ëï±ó',	ÖÐ¹ú¿ÆÑ§ÔºÉòÑô×Ô¶¯»¯ÑÐ¾¿Ëù	ÁÉÄþÊ¡	Ë®ÏÂ»úÆ÷ÈË¼°Ïà¹ØË®ÏÂ×°±¸ÑÐ·¢	ÁÉÄþÊ¡ÉòÑôÊÐÉòºÓÇøÄÏËþ½Ö114ºÅ
Ëï±ù',	´óÁ¬º£ÊÂ´óÑ§	ÁÉÄþÊ¡	ÉúÎï»¯Ñ§	ÁÉÄþÊ¡´óÁ¬ÊÐÁèº£Â·1ºÅ
Ëï²ÅÖ¾',	ÁÉÄþÊ¦·¶´óÑ§	ÁÉÄþÊ¡	ÇøÓò¾­¼Ã	ÔÝÎÞ
Ëï¹ãì¿',	ÖÐ¹ú¿ÆÑ§Ôº´óÁ¬»¯Ñ§ÎïÀíÑÐ¾¿Ëù	ÁÉÄþÊ¡	×éÖ¯¹¤³Ì	ÁÉÄþÊ¡´óÁ¬ÊÐÉ³ºÓ¿ÚÇøÖÐÉ½Â·457ºÅ
Ëï½¨¸»',	´óÁ¬º£Ñó´óÑ§	ÁÉÄþÊ¡	Ë®²úÆ·ÊÐ³¡ÓëË®²úÆ·ÓªÏú	ÁÉÄþÊ¡´óÁ¬ÊÐÉ³ºÓ¿ÚÇøºÚÊ¯½¸½Ö52ºÅ
ËïÒ°Çà',	´óÁ¬º£ÊÂ´óÑ§	ÁÉÄþÊ¡	ÉúÎï»¯Ñ§	ÁÉÄþÊ¡´óÁ¬ÊÐÁèº£Â·1ºÅ
Ì·³ÉÓñ',	´óÁ¬º£Ñó´óÑ§	ÁÉÄþÊ¡	º£Ñó×ÊÔ´ÀûÓÃ	ÁÉÄþÊ¡´óÁ¬ÊÐÉ³ºÓ¿ÚÇøºÚÊ¯½¸½Ö52ºÅ
Ì·¿Ë·Ç',	ÁÉÄþÊ¡º£ÑóË®²ú¿ÆÑ§ÑÐ¾¿Ôº	ÁÉÄþÊ¡	º£ÑóÓæÒµ	ÁÉÄþÊ¡´óÁ¬ÊÐÉ³ºÓ¿ÚÇøºÚÊ¯½¸½Ö50ºÅ
Ì·Ã÷Ç¬',	ÖÐ¹ú¿ÆÑ§Ôº´óÁ¬»¯Ñ§ÎïÀíÑÐ¾¿Ëù	ÁÉÄþÊ¡	±ê¼ÇÎïºÏ³É»¯Ñ§	ÁÉÄþÊ¡´óÁ¬ÊÐÉ³ºÓ¿ÚÇøÖÐÉ½Â·457ºÅ
ÌÀÓÂ',	´óÁ¬º£Ñó´óÑ§	ÁÉÄþÊ¡	Ë®ÉùÑ§	ÁÉÄþÊ¡´óÁ¬ÊÐÉ³ºÓ¿ÚÇøºÚÊ¯½¸½Ö52ºÅ
ÍôÇï¿í',	´óÁ¬º£Ñó´óÑ§	ÁÉÄþÊ¡	Ë®²úÆ·¼Ó¹¤¼°Öü²Ø¹¤³Ì	ÁÉÄþÊ¡´óÁ¬ÊÐÉ³ºÓ¿ÚÇøºÚÊ¯½¸½Ö52ºÅ
Íõ³¿Ïé',	´óÁ¬º£ÊÂ´óÑ§	ÁÉÄþÊ¡	º£ÉÏÊäËÍÏµÍ³¿ÆÑ§	ÁÉÄþÊ¡´óÁ¬ÊÐÁèº£Â·1ºÅ
Íõ¹úÈÊ',	¶«±±´óÑ§	ÁÉÄþÊ¡	¿ÉÔÙÉúÄÜÔ´ÓëÓ¦ÓÃ»úµç¼¼Êõ	ÁÉÄþÊ¡ÉòÑôÊÐºÍÆ½ÇøÎÄ»¯Â·ÈýÏï11ºÅ
Íõ½¡¹ú',	¹ú¼Òº£Ñó»·¾³¼à²âÖÐÐÄ	ÁÉÄþÊ¡	º£Ñó»·¾³¹æ»®Óë±£»¤¼¼Êõ	ÁÉÄþÊ¡´óÁ¬ÊÐÉ³ºÓ¿ÚÇøÁèºÓ½Ö42ºÅ
Íõ¾ÕÓ¢',	¹ú¼Òº£Ñó»·¾³¼à²âÖÐÐÄ	ÁÉÄþÊ¡	º£Ñó»·¾³¹æ»®Óë±£»¤¼¼Êõ	ÁÉÄþÊ¡´óÁ¬ÊÐÉ³ºÓ¿ÚÇøÁèºÓ½Ö42ºÅ
ÍõÁ¢¿¡',	¹ú¼Òº£Ñó»·¾³¼à²âÖÐÐÄ	ÁÉÄþÊ¡	º£ÑóÍâÀ´ÉúÎïÓ°ÏìÑÐ¾¿	ÁÉÄþÊ¡´óÁ¬ÊÐÉ³ºÓ¿ÚÇøÁèºÓ½Ö42ºÅ
ÍõÄê±ó',	ÁÉÄþÊ¡º£ÑóË®²ú¿ÆÑ§ÑÐ¾¿Ôº	ÁÉÄþÊ¡	º£ÑóÉúÌ¬»·¾³±£»¤	ÁÉÄþÊ¡´óÁ¬ÊÐÉ³ºÓ¿ÚÇøºÚÊ¯½¸½Ö50ºÅ
ÍõÏþ»Ô',	ÖÐ¹ú¿ÆÑ§ÔºÉòÑô×Ô¶¯»¯ÑÐ¾¿Ëù	ÁÉÄþÊ¡	Ë®ÏÂ»úÆ÷ÈË¼¼Êõ	ÁÉÄþÊ¡ÉòÑôÊÐÉòºÓÇøÄÏËþ½Ö114ºÅ
ÍõÓñ¹ã',	¹ú¼Òº£Ñó»·¾³¼à²âÖÐÐÄ	ÁÉÄþÊ¡	º£°¶Óëº£ÑóµØÖÊµØÃ²	ÁÉÄþÊ¡´óÁ¬ÊÐÉ³ºÓ¿ÚÇøÁèºÓ½Ö42ºÅ
ÎÂÈª',	¹ú¼Òº£Ñó»·¾³¼à²âÖÐÐÄ	ÁÉÄþÊ¡	º£Ñó»·¾³¹ÜÀí	ÁÉÄþÊ¡´óÁ¬ÊÐÉ³ºÓ¿ÚÇøÁèºÓ½Ö42ºÅ
ÎÄÎä',	¹ú¼Òº£Ñó»·¾³¼à²âÖÐÐÄ	ÁÉÄþÊ¡	º£Ñó¹¤³Ì	ÁÉÄþÊ¡´óÁ¬ÊÐÉ³ºÓ¿ÚÇøÁèºÓ½Ö42ºÅ
Îâ¹Ú',	¹ú¼Òº£Ñó»·¾³¼à²âÖÐÐÄ	ÁÉÄþÊ¡	ÎïÀíº£Ñó	ÁÉÄþÊ¡´óÁ¬ÊÐÉ³ºÓ¿ÚÇøÁèºÓ½Ö42ºÅ
Ð¤ÓñÖÙ',	¹ú¼Òº£Ñó»·¾³¼à²âÖÐÐÄ	ÁÉÄþÊ¡	º£ÑóµØÖÊ¡¢º£Ñó»·¾³±£»¤	ÁÉÄþÊ¡´óÁ¬ÊÐÉ³ºÓ¿ÚÇøÁèºÓ½Ö42ºÅ
ÐìºãÕñ',	¹ú¼Òº£Ñó»·¾³¼à²âÖÐÐÄ	ÁÉÄþÊ¡	º£Ñó»·¾³¼à²â¼¼ÊõÑÐ¾¿	ÁÉÄþÊ¡´óÁ¬ÊÐÉ³ºÓ¿ÚÇøÁèºÓ½Ö42ºÅ
ÐìÔÆÅô',	ÖÐ¹ú¿ÆÑ§Ôº´óÁ¬»¯Ñ§ÎïÀíÑÐ¾¿Ëù	ÁÉÄþÊ¡	º£Ñó»¯Ñ§	ÁÉÄþÊ¡´óÁ¬ÊÐÉ³ºÓ¿ÚÇøÖÐÉ½Â·457ºÅ
Ñ¦ËÉ',	ÖÐ¹ú¿ÆÑ§Ôº´óÁ¬»¯Ñ§ÎïÀíÑÐ¾¿Ëù	ÁÉÄþÊ¡	º£ÑóÉúÎïÄÜÔ´	ÁÉÄþÊ¡´óÁ¬ÊÐÉ³ºÓ¿ÚÇøÖÐÉ½Â·457ºÅ
ãÆÆôÂØ',	¹ú¼Òº£Ñó»·¾³¼à²âÖÐÐÄ	ÁÉÄþÊ¡	º£ÑóÉúÎïÉúÌ¬	ÁÉÄþÊ¡´óÁ¬ÊÐÉ³ºÓ¿ÚÇøÁèºÓ½Ö42ºÅ
Ò¦×ÓÎ°',	¹ú¼Òº£Ñó»·¾³¼à²âÖÐÐÄ	ÁÉÄþÊ¡	»·¾³¿ÆÑ§¡¢º£Ñó¼à²â	ÁÉÄþÊ¡´óÁ¬ÊÐÉ³ºÓ¿ÚÇøÁèºÓ½Ö42ºÅ
ÓÚºì',	´óÁ¬º£Ñó´óÑ§	ÁÉÄþÊ¡	Êý¾ÝÍÚ¾ò	ÁÉÄþÊ¡´óÁ¬ÊÐÉ³ºÓ¿ÚÇøºÚÊ¯½¸½Ö52ºÅ
ÓÚì¿æÃ',	ÖÐ¹ú¿ÆÑ§Ôº´óÁ¬»¯Ñ§ÎïÀíÑÐ¾¿Ëù	ÁÉÄþÊ¡	ÉúÎïÒ½ÓÃ²ÄÁÏ¹¤³ÌÁìÓò	ÁÉÄþÊ¡´óÁ¬ÊÐÉ³ºÓ¿ÚÇøÖÐÉ½Â·457ºÅ
ÓÚÓÀº£',	¹ú¼Òº£Ñó»·¾³¼à²âÖÐÐÄ	ÁÉÄþÊ¡	º£Ñó¹ÜÀí	ÁÉÄþÊ¡´óÁ¬ÊÐÉ³ºÓ¿ÚÇøÁèºÓ½Ö42ºÅ
Ô¬ÐãÌÃ',	¹ú¼Òº£Ñó»·¾³¼à²âÖÐÐÄ	ÁÉÄþÊ¡	º£Ñó×ÊÔ´»Ö¸´¼°»·¾³ÐÞ¸´	ÁÉÄþÊ¡´óÁ¬ÊÐÉ³ºÓ¿ÚÇøÁèºÓ½Ö42ºÅ
ÕÅ°¬Èº',	ÖÐ¹ú¿ÆÑ§ÔºÉòÑô×Ô¶¯»¯ÑÐ¾¿Ëù	ÁÉÄþÊ¡	Ë®ÏÂ»úÆ÷ÈË¼¼Êõ	ÁÉÄþÊ¡ÉòÑôÊÐÉòºÓÇøÄÏËþ½Ö114ºÅ
ÕÅ¸¶ÔÆ',	´óÁ¬º£Ñó´óÑ§	ÁÉÄþÊ¡	º£ÑóÉúÎï×ÊÔ´×ÛºÏÀûÓÃ	ÁÉÄþÊ¡´óÁ¬ÊÐÉ³ºÓ¿ÚÇøºÚÊ¯½¸½Ö52ºÅ
ÕÅ¹úè¡',	´óÁ¬º£Ñó´óÑ§	ÁÉÄþÊ¡	Ë®²úÆ·¼Ó¹¤ÓëÖü²Ø¹¤³Ì	ÁÉÄþÊ¡´óÁ¬ÊÐÉ³ºÓ¿ÚÇøºÚÊ¯½¸½Ö52ºÅ
ÕÅºéÅó',	´óÁ¬º£ÊÂ´óÑ§	ÁÉÄþÊ¡	ÂÖ»ú¹¤³Ì	ÁÉÄþÊ¡´óÁ¬ÊÐÁèº£Â·1ºÅ
ÕÅÎ¬Ó¢',	´óÁ¬º£Ñó´óÑ§	ÁÉÄþÊ¡	¼¯×°ÏäÔËÊäÓÅ»¯µ÷¶È	ÁÉÄþÊ¡´óÁ¬ÊÐÉ³ºÓ¿ÚÇøºÚÊ¯½¸½Ö52ºÅ
ÕÅÓÀ»ª',	¹ú¼Òº£Ñó»·¾³¼à²âÖÐÐÄ	ÁÉÄþÊ¡	º£Óò¹ÜÀí	ÁÉÄþÊ¡´óÁ¬ÊÐÉ³ºÓ¿ÚÇøÁèºÓ½Ö42ºÅ
ÕÅÕñ¶¬',	¹ú¼Òº£Ñó»·¾³¼à²âÖÐÐÄ	ÁÉÄþÊ¡	º£ÑóÉúÌ¬Ñ§	ÁÉÄþÊ¡´óÁ¬ÊÐÉ³ºÓ¿ÚÇøÁèºÓ½Ö42ºÅ
ÕÅÖ¾·æ',	¹ú¼Òº£Ñó»·¾³¼à²âÖÐÐÄ	ÁÉÄþÊ¡	º£Ñó»·¾³ÖÊÁ¿¼à²âÆÀ¼Û	ÁÉÄþÊ¡´óÁ¬ÊÐÉ³ºÓ¿ÚÇøÁèºÓ½Ö42ºÅ
ÕÔ¶¬ÖÁ',	¹ú¼Òº£Ñó»·¾³¼à²âÖÐÐÄ	ÁÉÄþÊ¡	º£ÑóÒ£¸ÐÓëGISÓ¦ÓÃ	ÁÉÄþÊ¡´óÁ¬ÊÐÉ³ºÓ¿ÚÇøÁèºÓ½Ö42ºÅ
ÕÔ½¨»ª',	¹ú¼Òº£Ñó»·¾³¼à²âÖÐÐÄ	ÁÉÄþÊ¡	º£°¶´øÒ£¸Ð¼à²â	ÁÉÄþÊ¡´óÁ¬ÊÐÉ³ºÓ¿ÚÇøÁèºÓ½Ö42ºÅ
ÕÔÇ°³Ì',	´óÁ¬º£Ñó´óÑ§	ÁÉÄþÊ¡	Ë®²úÆ·¾«Éî¼Ó¹¤Óë¸±²úÎï×ÛºÏÀûÓÃ	ÁÉÄþÊ¡´óÁ¬ÊÐÉ³ºÓ¿ÚÇøºÚÊ¯½¸½Ö52ºÅ
ÕÔÈ«Ãñ',	¹ú¼Òº£Ñó»·¾³¼à²âÖÐÐÄ	ÁÉÄþÊ¡	º£ÓòÊ¹ÓÃÈ¨¼ÛÖµÆÀ¹ÀÓëÓÐ³¥Ê¹ÓÃ	ÁÉÄþÊ¡´óÁ¬ÊÐÉ³ºÓ¿ÚÇøÁèºÓ½Ö42ºÅ
ÕÔÎÄ',	´óÁ¬º£Ñó´óÑ§	ÁÉÄþÊ¡	º£ÑóÉúÌ¬Ñ§	ÁÉÄþÊ¡´óÁ¬ÊÐÉ³ºÓ¿ÚÇøºÚÊ¯½¸½Ö52ºÅ
ÕÔÐ¡Ã÷',	ÖÐ¹ú¿ÆÑ§Ôº´óÁ¬»¯Ñ§ÎïÀíÑÐ¾¿Ëù	ÁÉÄþÊ¡	Ö²ÎïÌÇÉúÎïÑ§	ÁÉÄþÊ¡´óÁ¬ÊÐÉ³ºÓ¿ÚÇøÖÐÉ½Â·457ºÅ
Ö£ÑÞÄÈ',	´óÁ¬º£Ñó´óÑ§	ÁÉÄþÊ¡	¸Û¿Úº£°¶¼°½üº£¹¤³Ì	ÁÉÄþÊ¡´óÁ¬ÊÐÉ³ºÓ¿ÚÇøºÚÊ¯½¸½Ö52ºÅ
ÖÜçâ',	´óÁ¬º£Ñó´óÑ§	ÁÉÄþÊ¡	Ë®²úÑøÖ³Ñ§	ÁÉÄþÊ¡´óÁ¬ÊÐÉ³ºÓ¿ÚÇøºÚÊ¯½¸½Ö52ºÅ
ÖÜÒ»±ø',	´óÁ¬º£Ñó´óÑ§	ÁÉÄþÊ¡	º£ÑóÉúÎïÑ§Óëµ×ÆÜ¶¯ÎïÑ§	ÁÉÄþÊ¡´óÁ¬ÊÐÉ³ºÓ¿ÚÇøºÚÊ¯½¸½Ö52ºÅ
ÖÜÖ¾Ãñ',	ÖÐ¹ú´¬²°ÖØ¹¤¼¯ÍÅ¹«Ë¾µÚÆßÁù©ÑÐ¾¿Ëù	ÁÉÄþÊ¡	º£Ñó¼¼Êõ	ÁÉÄþÊ¡´óÁ¬ÊÐÖÐÉ½Çøº£±õ½Ö14ºÅ
ÖÜ×ñ´º',	ÁÉÄþÊ¡º£ÑóË®²ú¿ÆÑ§ÑÐ¾¿Ôº	ÁÉÄþÊ¡	ÉúÌ¬½¡¿µÑøÖ³	ÁÉÄþÊ¡´óÁ¬ÊÐÉ³ºÓ¿ÚÇøºÚÊ¯½¸½Ö50ºÅ
°üÕñÃñ',	ÖÐ¹úº£Ñó´óÑ§	É½¶«Ê¡	º£ÑóÉúÎïÒÅ´«Ñ§ÓëÓýÖÖ	É½¶«Ê¡ÇàµºÊÐËÉÁëÂ·238ºÅ
¶¡µÂÎÄ',	×ÔÈ»×ÊÔ´²¿µÚÒ»º£ÑóÑÐ¾¿Ëù	É½¶«Ê¡	º£ÑóÉúÌ¬Óë¹ÜÀí	É½¶«Ê¡ÇàµºÊÐáÀÉ½ÇøÏÉÏ¼ÁëÂ·6ºÅ
·½¹úºé',	×ÔÈ»×ÊÔ´²¿µÚÒ»º£ÑóÑÐ¾¿Ëù	É½¶«Ê¡	º£µ×¹¹ÔìÓëº£ÑóµØÇòÎïÀí	É½¶«Ê¡ÇàµºÊÐáÀÉ½ÇøÏÉÏ¼ÁëÂ·6ºÅ
·ëÊ¿¹i',	ÖÐ¹úº£Ñó´óÑ§	É½¶«Ê¡	ÎïÀíº£ÑóºÍ»·¾³º£Ñó	É½¶«Ê¡ÇàµºÊÐËÉÁëÂ·238ºÅ
¹Ü»ªÊ«',	ÖÐ¹úº£Ñó´óÑ§	É½¶«Ê¡	º£ÑóÒ©ÎïÓëÉúÎï¹¦ÄÜÖÆÆ·µÄÑÐ¾¿Óë¿ª·¢	É½¶«Ê¡ÇàµºÊÐËÉÁëÂ·238ºÅ
ºî±£ÈÙ',	ÖÐ¹ú¿ÆÑ§Ôºº£ÑóÑÐ¾¿Ëù	É½¶«Ê¡	º£Ñó»¯Ñ§	É½¶«Ê¡ÇàµºÊÐÄÏº£Â·7ºÅ
ºú¶ØÐÀ',	ÖÐ¹ú¿ÆÑ§Ôºº£ÑóÑÐ¾¿Ëù	É½¶«Ê¡	ÎïÀíº£Ñó£¬º£ÑóË®ÎÄ	É½¶«Ê¡ÇàµºÊÐÄÏº£Â·7ºÅ
À×ö«ÁØ',	ÖÐ¹úË®²ú¿ÆÑ§Ôº»Æº£Ë®²úÑÐ¾¿Ëù	É½¶«Ê¡	Ë®²úÑøÖ³	ÔÝÎÞ
Àî»ª¾ü',	ÖÐ¹úº£Ñó´óÑ§	É½¶«Ê¡	º£Ñó¹¤³Ì½á¹¹¶¯Á¦·ÖÎö	É½¶«Ê¡ÇàµºÊÐËÉÁëÂ·238ºÅ
ÀîÇìÖÒ',	ÖÐ¹úº£Ñó´óÑ§	É½¶«Ê¡	Ê¯ÓÍ¿±Ì½	É½¶«Ê¡ÇàµºÊÐËÉÁëÂ·238ºÅ
ÁõºèÁÁ',	ÖÐ¹úº£Ñó´óÑ§	É½¶«Ê¡	»·¾³¹¤³Ì	É½¶«Ê¡ÇàµºÊÐËÉÁëÂ·238ºÅ
Âó¿µÉ­',	ÖÐ¹úº£Ñó´óÑ§	É½¶«Ê¡	¶¯ÎïÓªÑøÓëËÇÁÏÑ§	É½¶«Ê¡ÇàµºÊÐËÉÁëÂ·238ºÅ
ËÎÎ¢²¨',	ÖÐ¹úº£Ñó´óÑ§	É½¶«Ê¡	Ô­ÉúÉúÎïÑ§	É½¶«Ê¡ÇàµºÊÐËÉÁëÂ·238ºÅ
ÌÆÆôÉý',	ÖÐ¹úË®²ú¿ÆÑ§Ôº»Æº£Ë®²úÑÐ¾¿Ëù	É½¶«Ê¡	º£ÑóÓæÒµ	É½¶«Ê¡ÇàµºÊÐÄÏ¾©Â·106ºÅ
ÎÄÊ¥³£',	ÖÐ¹úº£Ñó´óÑ§	É½¶«Ê¡	º£ÀËÀíÂÛºÍÓ¦ÓÃÑÐ¾¿	É½¶«Ê¡ÇàµºÊÐËÉÁëÂ·238ºÅ
ÎâÁ¢ÐÂ',	ÖÐ¹úº£Ñó´óÑ§	É½¶«Ê¡	ÎïÀíº£Ñó	É½¶«Ê¡ÇàµºÊÐËÉÁëÂ·238ºÅ
ÕÅ¸£Ëç',	ÖÐ¹ú¿ÆÑ§Ôºº£ÑóÑÐ¾¿Ëù	É½¶«Ê¡	Ë®²úÑøÖ³	ÔÝÎÞ
ÕÅ¹úÎ°',	ÖÐ¹úº£Ñó´óÑ§	É½¶«Ê¡	µØÖÊ	É½¶«Ê¡ÇàµºÊÐËÉÁëÂ·238ºÅ
±Ï½¨Ç¿',	×ÔÈ»×ÊÔ´²¿±±º£¾Ö	É½¶«Ê¡	º£ÑóÎïÌ½	É½¶«Ê¡ÇàµºáÀÉ½ÇøÔÆÁëÂ·27ºÅ
²·ÎÄÈð',	×ÔÈ»×ÊÔ´²¿µÚÒ»º£ÑóÑÐ¾¿Ëù	É½¶«Ê¡	µØÇò»¯Ñ§	É½¶«Ê¡ÇàµºÊÐáÀÉ½ÇøÏÉÏ¼ÁëÂ·6ºÅ
²ÌµÂÈª',	Íþº£ÊÐÓæÒµ¼¼ÊõÍÆ¹ãÕ¾	É½¶«Ê¡	º£Óò¹ÜÀí	É½¶«Ê¡Íþº£ÊÐ¹Ûº£¶«Â·140ºÅ
²Ü´Ô»ª',	×ÔÈ»×ÊÔ´²¿±±º£¾Ö	É½¶«Ê¡	º£Ñó¹Û²âÔ¤±¨	É½¶«Ê¡ÇàµºáÀÉ½ÇøÔÆÁëÂ·27ºÅ
²Ü½¨Í¤',	É½¶«Ê¡Î«·»ÊÐº£Ñó»·¾³¼ì²âÖÐÐÄÕ¾	É½¶«Ê¡	º£Ñó¹ÜÀí	É½¶«Ê¡Î«·»ÊÐº®Í¤ÇøÖÐ¹úÊ³Æ·¹ÈÊ³Æ·´ó½Ö1ºÅ
²ÜÕñ½Ü',	É½¶«Ê¡µ­Ë®ÓæÒµÑÐ¾¿Ôº	É½¶«Ê¡	¿ÆÑÐ¹ÜÀí¼°º£Ñó¹«Òæ×¨ÏîÑÐ¾¿	É½¶«Ê¡¼ÃÄÏÊÐÀúÏÂÇø½â·ÅÂ·162ºÅ
³Â³¤¹ó',	ÖÐ³Ï¹ú¼Êº£Ñó¹¤³Ì¿±²ìÉè¼ÆÓÐÏÞ¹«Ë¾	É½¶«Ê¡	¸Û¿ÚÓëº½µÀ	É½¶«Ê¡ÇàµºÊÐáÀÉ½Çøº£¶ûÂ·176ºÅ
³Â¹úÃ÷',	ÖÐ¹úÊ¯ÓÍ´óÑ§£¨»ª¶«£©	É½¶«Ê¡	º£ÑóÊ¯ÓÍ¹¤³Ì	É½¶«Ê¡ÇàµºÊÐ»ÆµºÇø³¤½­Î÷Â·66ºÅ
³Âò«',	×ÔÈ»×ÊÔ´²¿µÚÒ»º£ÑóÑÐ¾¿Ëù	É½¶«Ê¡	º£ÑóÌìÈ»²úÎï	É½¶«Ê¡ÇàµºÊÐáÀÉ½ÇøÏÉÏ¼ÁëÂ·6ºÅ
³Â½õÄê',	ÖÐ¹ú¿ÆÑ§Ôºº£ÑóÑÐ¾¿Ëù	É½¶«Ê¡	Ë®µçÉè±¸	É½¶«Ê¡ÇàµºÊÐÄÏº£Â·7ºÅ
³ÂÉÐ',	ÖÐº«º£Ñó¿ÆÑ§¹²Í¬ÑÐ¾¿ÖÐÐÄ	É½¶«Ê¡	º£ÑóÉúÌ¬	É½¶«Ê¡ÇàµºÊÐáÀÉ½ÇøÏÉÏ¼ÁëÂ·6ºÅ
³Â½«',	×ÔÈ»×ÊÔ´²¿µÚÒ»º£ÑóÑÐ¾¿Ëù	É½¶«Ê¡	º£ÑóÉúÌ¬ÆÀ¼ÛÓë¹ÜÀí¡¡	É½¶«Ê¡ÇàµºÊÐáÀÉ½ÇøÏÉÏ¼ÁëÂ·6ºÅ
³ÂÊÀÕÜ',	É½¶«Ê¡¿ÆÑ§Ôºº£ÑóÒÇÆ÷ÒÇ±íÑÐ¾¿Ëù	É½¶«Ê¡	º£Ñó»·¾³¼à²â¼¼ÊõÁìÓò	É½¶«Ê¡ÇàµºÕã½­Â·28ºÅ
³ÂÊö½­',	É½¶«Ê¡µ­Ë®ÓæÒµÑÐ¾¿Ôº	É½¶«Ê¡	º£ÑóÓëÓæÒµÑÐ¾¿	É½¶«Ê¡¼ÃÄÏÊÐÀúÏÂÇø½â·ÅÂ·162ºÅ
³ÂÓÐ¹â',	É½¶«Ê¡µ­Ë®ÓæÒµÑÐ¾¿Ôº	É½¶«Ê¡	Ë®²úÑøÖ³¼°ÉèÊ©ÓæÒµ	É½¶«Ê¡¼ÃÄÏÊÐÀúÏÂÇø½â·ÅÂ·162ºÅ
³ÂÖ¾»ª',	×ÔÈ»×ÊÔ´²¿µÚÒ»º£ÑóÑÐ¾¿Ëù	É½¶«Ê¡	¼«µØº£ÑóµØÖÊ	ÇàµºÊÐáÀÉ½ÇøÏÉÏ¼ÁëÂ·6ºÅ
³ÌÕñ²¨',	×ÔÈ»×ÊÔ´²¿µÚÒ»º£ÑóÑÐ¾¿Ëù	É½¶«Ê¡	º£ÑóµØÖÊÑ§¼°Î¢Ìå¹ÅÉúÎïÑ§	É½¶«Ê¡ÇàµºÊÐáÀÉ½ÇøÏÉÏ¼ÁëÂ·6ºÅ
´Ôº¼¾ü',	É½¶«Ê¡Ë®²úÉè¼ÆÔº	É½¶«Ê¡	Ë®²úÑøÖ³	É½¶«Ê¡¼ÃÄÏÊÐ½â·ÅÂ·162ºÅ
´ÔÈÕÏé',	À³É½Çøº£ÑóÓëÓæÒµ¾ÖÓæÒµº£ÑóÕ¾	É½¶«Ê¡	Ë®²úÑøÖ³	É½¶«Ê¡ÑÌÌ¨ÊÐÀ³É½ÇøÓ­´º´ó½Ö172ºÅ
´Þ¹úÆ½',	É½¶«Ê¡º£Ñó×ÊÔ´Óë»·¾³ÑÐ¾¿Ôº	É½¶«Ê¡	ÓæÒµ¹¤³Ì	É½¶«Ê¡ÑÌÌ¨ÊÐ¾­¼Ã¿ª·¢Çø³¤½­Â·216ºÅ
´ÞÎÄÁÖ',	×ÔÈ»×ÊÔ´²¿±±º£¾Ö	É½¶«Ê¡	º£Ñó»·¾³¼à²âÓëÆÀ¼Û	É½¶«Ê¡ÇàµºáÀÉ½ÇøÔÆÁëÂ·27ºÅ
´ÞÏþ¾ü',	×ÔÈ»×ÊÔ´²¿±±º£¾Ö	É½¶«Ê¡	º£ÑóÐÐÕþÖ´·¨	É½¶«Ê¡ÇàµºáÀÉ½ÇøÔÆÁëÂ·27ºÅ
´ÞÓ­´º',	×ÔÈ»×ÊÔ´²¿µÚÒ»º£ÑóÑÐ¾¿Ëù	É½¶«Ê¡	º£µ×¹¹ÔìÓëº£ÑóµØÇòÎïÀí	É½¶«Ê¡ÇàµºÊÐáÀÉ½ÇøÏÉÏ¼ÁëÂ·6ºÅ
óÎÁ¼Áú',	º£¾üÇ±Í§Ñ§Ôº	É½¶«Ê¡	Ë®Éù¹¤³Ì	É½¶«Ê¡ÇàµºÊÐËÄ·½Çø´óÉ³Ö§Â·4ºÅ
´÷ÓÀÊÙ',	ÖÐ¹úÊ¯ÓÍ´óÑ§£¨»ª¶«£©	É½¶«Ê¡	º£Ñó»·¾³¼à²âÓëº£ÑóÐÅÏ¢´¦Àí	É½¶«Ê¡ÇàµºÊÐ»ÆµºÇø³¤½­Î÷Â·66ºÅ
µ¥¿¡Î°',	Çàµºº£´óÉúÎï¼¯ÍÅÓÐÏÞ¹«Ë¾	É½¶«Ê¡	º£ÑóÉúÎï	É½¶«Ê¡ÇàµºÊÐÏã¸Û¶«Â·23ºÅ
µ³ºêÔÂ',	ÖÐ¹úÊ¯ÓÍ´óÑ§£¨»ª¶«£©	É½¶«Ê¡	º£Ñó»·¾³¼à²âÓëº£ÑóÐÅÏ¢´¦Àí	É½¶«Ê¡ÇàµºÊÐ»ÆµºÇø³¤½­Î÷Â·66ºÅ
¶¡ÈðÊ¤',	É½¶«Ê¡Ë®²úÉè¼ÆÔº	É½¶«Ê¡	º£Óò²âÁ¿	É½¶«Ê¡¼ÃÄÏÊÐ½â·ÅÂ·162ºÅ
¶¡ÓÀÒ«',	×ÔÈ»×ÊÔ´²¿µÚÒ»º£ÑóÑÐ¾¿Ëù	É½¶«Ê¡	ÎïÀíº£Ñó£¬º£ÑóË®ÎÄ	É½¶«Ê¡ÇàµºÊÐáÀÉ½ÇøÏÉÏ¼ÁëÂ·6ºÅ
¶¡Ö¾Ï°',	É½¶«Ê¡º£ÑóÓëÓæÒµÐÅÏ¢ÖÐÐÄ	É½¶«Ê¡	ÐÅÏ¢¹¤³Ì	É½¶«Ê¡¼ÃÄÏÊÐÊÐÖÐÇøË´¸ûÂ·48ºÅ
¶­¼Ã¾ü',	É½¶«Ê¡ÓæÒµ¼¼ÊõÍÆ¹ãÕ¾	É½¶«Ê¡	Ë®²úÑøÖ³	É½¶«Ê¡¼ÃÄÏÊÐ½â·ÅÂ·162ºÅ
¶­Ë«ÁÖ',	ÖÐ¹úº£Ñó´óÑ§	É½¶«Ê¡	Ë®²úÑøÖ³	É½¶«Ê¡ÇàµºÊÐËÉÁëÂ·238ºÅ
¶­Ë³ÀÖ',	ÖÐ¹úº£Ñó´óÑ§	É½¶«Ê¡	¹ÌÌå²ÄÁÏµÄ¼ÆËã»úÄ£ÄâÑÐ¾¿	É½¶«Ê¡ÇàµºÊÐËÉÁëÂ·238ºÅ
ñ¼Ë¶Ôö',	ÖÐ¹ú¿ÆÑ§Ôºº£ÑóÑÐ¾¿Ëù	É½¶«Ê¡	º£ÑóÉúÌ¬Ñ§	É½¶«Ê¡ÇàµºÊÐÄÏº£Â·7ºÅ
¶ÅµÂÎÄ',	×ÔÈ»×ÊÔ´²¿µÚÒ»º£ÑóÑÐ¾¿Ëù	É½¶«Ê¡	º£µ×¹¹ÔìÓëº£ÑóµØÇòÎïÀí	É½¶«Ê¡ÇàµºÊÐáÀÉ½ÇøÏÉÏ¼ÁëÂ·6ºÅ
¶ÅÁ¢±ò',	É½¶«Ê¡¿ÆÑ§Ôºº£ÑóÒÇÆ÷ÒÇ±íÑÐ¾¿Ëù	É½¶«Ê¡	Í¶ÆúÊ½ÆÊÃæÌ½²â¼¼Êõ	É½¶«Ê¡ÇàµºÕã½­Â·28ºÅ
¶ÅÃô',	ÖÐ¹úº£Ñó´óÑ§	É½¶«Ê¡	º£Ñó¸¯Ê´ÑÐ¾¿	É½¶«Ê¡ÇàµºÊÐËÉÁëÂ·238ºÅ
¶ÅÈôÇ«',	É½¶«Ë®²úÍâ¾­×Ü¹«Ë¾	É½¶«Ê¡	Ë®²úÑøÖ³	É½¶«Ê¡¼ÃÄÏÊÐ½â·ÅÂ·162ºÅ
¶ÅÌÎ',	ÖÐ¹úº£Ñó´óÑ§	É½¶«Ê¡	ÖÐ¹úº£º£ÑóÄÚ²¨	É½¶«Ê¡ÇàµºÊÐËÉÁëÂ·238ºÅ
¶ÎµÂ÷ë',	ÖÐ¹ú¿ÆÑ§Ôºº£ÑóÑÐ¾¿Ëù	É½¶«Ê¡	º£ÑóÉúÎï	É½¶«Ê¡ÇàµºÊÐÄÏº£Â·7ºÅ
¶ÎµÇÑ¡',	É½¶«Ê¡µ­Ë®ÓæÒµÑÐ¾¿Ôº	É½¶«Ê¡	Ë®²úÑøÖ³	É½¶«Ê¡¼ÃÄÏÊÐÀúÏÂÇø½â·ÅÂ·162ºÅ
¶Î¼ÌÖÜ',	ÖÐ¹ú¿ÆÑ§Ôºº£ÑóÑÐ¾¿Ëù	É½¶«Ê¡	º£Ñó¸¯Ê´Óë·À»¤	É½¶«Ê¡ÇàµºÊÐÄÏº£Â·7ºÅ
·®Í¢¿¡',	ÖÐ¹úº£Ñó´óÑ§	É½¶«Ê¡	º£Ñó¶¯ÎïÏ¸°û¹¤³Ì	É½¶«Ê¡ÇàµºÊÐËÉÁëÂ·238ºÅ
·¶µÂ½­',	ÖÐ¹úº£Ñó´óÑ§	É½¶«Ê¡	º£Ñóµ÷²éÓë¼à²â	É½¶«Ê¡ÇàµºÊÐËÉÁëÂ·238ºÅ
·¶Óñ»ª',	ÖÐ¹úº£Ñó´óÑ§	É½¶«Ê¡	ÅäÎ»»¯Ñ§¼°ÉúÎïÎÞ»ú»¯Ñ§	É½¶«Ê¡ÇàµºÊÐËÉÁëÂ·238ºÅ
·¶Ö²ËÉ',	ÖÐ¹úº£Ñó´óÑ§	É½¶«Ê¡	ÎïÀíº£ÑóÑ§	É½¶«Ê¡ÇàµºÊÐËÉÁëÂ·238ºÅ
·½½¨¹â',	ÖÐ¹úË®²ú¿ÆÑ§Ôº»Æº£Ë®²úÑÐ¾¿Ëù	É½¶«Ê¡	º£ÑóÉúÎïÉúÌ¬Ñ§	É½¶«Ê¡ÇàµºÊÐÄÏ¾©Â·106ºÅ
·½ÆæÖ¾',	ÖÐ¹úº£Ñó´óÑ§	É½¶«Ê¡	Í¼ÂÛ×éºÏÓÅ»¯	É½¶«Ê¡ÇàµºÊÐËÉÁëÂ·238ºÅ
·¿Ê÷ÁÖ',	×ÔÈ»×ÊÔ´²¿±±º£¾Ö	É½¶«Ê¡	º£Ñó¹Û²âÔ¤±¨ÒµÎñ¹ÜÀí	É½¶«Ê¡ÇàµºáÀÉ½ÇøÔÆÁëÂ·27ºÅ
·ë¾Þ¸¶',	ÖÐ³Ï¹ú¼Êº£Ñó¹¤³Ì¿±²ìÉè¼ÆÓÐÏÞ¹«Ë¾	É½¶«Ê¡	¸Û¿ÚÓëº½µÀ	É½¶«Ê¡ÇàµºÊÐáÀÉ½Çøº£¶ûÂ·176ºÅ
·ëÁ¦¿¥',	É½¶«´óÑ§	É½¶«Ê¡	º£ÑóÉúÎï¹¦ÄÜ»ùÒò¿ËÂ¡	É½¶«Ê¡¼ÃÄÏÊÐÉ½´óÄÏÂ·27ºÅ
·ëÀö¾ê',	ÖÐ¹úº£Ñó´óÑ§	É½¶«Ê¡	ÌØÊâ¾Û¼¯Ì¬ÎïÖÊÖÆ±¸ÓëÓ¦ÓÃ	É½¶«Ê¡ÇàµºÊÐËÉÁëÂ·238ºÅ
·ëÐãÀö',	ÖÐ¹úº£Ñó´óÑ§	É½¶«Ê¡	º£ÑóµØÖÊ»·¾³Óë¹¤³Ì	É½¶«Ê¡ÇàµºÊÐËÉÁëÂ·238ºÅ
¸¶ÅåÊ¤',	É½¶«Ê¡µ­Ë®ÓæÒµÑÐ¾¿Ôº	É½¶«Ê¡	Ë®²úÑøÖ³	É½¶«Ê¡¼ÃÄÏÊÐÀúÏÂÇø½â·ÅÂ·162ºÅ
¸µ¸Õ',	ÖÐ¹úº£Ñó´óÑ§	É½¶«Ê¡	º£Îí	É½¶«Ê¡ÇàµºÊÐËÉÁëÂ·238ºÅ
¸ß»áÍú',	ÖÐ¹úº£Ñó´óÑ§	É½¶«Ê¡	º£ÑóÉúÌ¬¶¯Á¦Ñ§	É½¶«Ê¡ÇàµºÊÐËÉÁëÂ·238ºÅ
¸ß»Ýçø',	ÖÐ¹úº£Ñó´óÑ§	É½¶«Ê¡	ÍÁÄ¾¹¤³ÌÑ§	É½¶«Ê¡ÇàµºÊÐËÉÁëÂ·238ºÅ
¸ßÌìÏè',	ÖÐ¹úº£Ñó´óÑ§	É½¶«Ê¡	ÓæÒµ×ÊÔ´ÉúÎïÑ§	É½¶«Ê¡ÇàµºÊÐËÉÁëÂ·238ºÅ
¸ßÑÓÃú',	×ÔÈ»×ÊÔ´²¿±±º£¾Ö	É½¶«Ê¡	ÎïÀíº£Ñó¡¢º£ÑóÐÅÏ¢¼¼Êõ¡¢º£Ñó×ÛºÏ¹ÜÀí	É½¶«Ê¡ÇàµºáÀÉ½ÇøÔÆÁëÂ·27ºÅ
¸ßÕñ»á',	¹ú¼ÒÉîº£»ùµØ¹ÜÀíÖÐÐÄ	É½¶«Ê¡	Éîº£×÷Òµ¼¼Êõ	É½¶«Ê¡ÇàµºÊÐ¼´Ä«Çø÷¡É½ÎÀÕòÎÀÑôÂ·1ºÅ
¹¬ÇìÀñ',	ÖÐ¹úº£Ñó´óÑ§	É½¶«Ê¡	´óÐÍÔåÀàÑøÖ³Óë»·¾³Ïà¹Ø¼¼Êõ	É½¶«Ê¡ÇàµºÊÐËÉÁëÂ·238ºÅ
¹¬Ïòºì',	É½¶«Ê¡º£Ñó×ÊÔ´Óë»·¾³ÑÐ¾¿Ôº	É½¶«Ê¡	Ë®²úÑøÖ³ÓëË®Éú¶¯ÎïÒÅ´«ÓýÖÖ	É½¶«Ê¡ÑÌÌ¨ÊÐ¾­¼Ã¿ª·¢Çø³¤½­Â·216ºÅ
¹È¶«Æð',	×ÔÈ»×ÊÔ´²¿µÚÒ»º£ÑóÑÐ¾¿Ëù	É½¶«Ê¡	º£µºº£°¶´ø»·¾³ÑÝ»¯	É½¶«Ê¡ÇàµºÊÐáÀÉ½ÇøÏÉÏ¼ÁëÂ·6ºÅ
¹Ë³É°Ø',	ÈÕÕÕÖ°Òµ¼¼ÊõÑ§ÔºË®²úÑ§Ôº	É½¶«Ê¡	Ë®²úÑøÖ³	É½¶«Ê¡ÈÕÕÕÊÐÑÌÌ¨±±Â·16ºÅ
¹ËÇ«Èº',	ÖÐ¹úº£Ñó´óÑ§	É½¶«Ê¡	º£ÑóÌìÈ»Ò©Îï»¯Ñ§	É½¶«Ê¡ÇàµºÊÐËÉÁëÂ·238ºÅ
¹ÙÊï¹â',	É½¶«Ê¡º£ÑóÉúÎïÑÐ¾¿Ôº	É½¶«Ê¡	Ë®²ú½¡¿µÑøÖ³¼¼Êõ	É½¶«Ê¡ÇàµºÊÐáÀÉ½ÇøÓÎÔÆÂ·7ºÅ
¹Ü³¤Áú',	ÖÐ¹úº£Ñó´óÑ§	É½¶«Ê¡	ÎïÀíº£Ñó£¬º£ÑóË®ÎÄ	É½¶«Ê¡ÇàµºÊÐËÉÁëÂ·238ºÅ
¹ÜÀÚ',	ÖÐ¹úº£Ñó´óÑ§	É½¶«Ê¡	º£ÑóÒ©ÎïÓëÉúÎï¹¦ÄÜÖÆÆ·µÄÑÐ¾¿Óë¿ª·¢	É½¶«Ê¡ÇàµºÊÐËÉÁëÂ·238ºÅ
¹ÜÃ÷²Æ',	Î«·»ÊÐº£ÑóÓëÓæÒµ¾Ö	É½¶«Ê¡	º£Ñó²¶ÀÌ	É½¶«Ê¡Íþº£ÊÐ¿üÎÄÇø¶«·ç¶«½Ö6396ºÅ
¹ù±þ»ð',	×ÔÈ»×ÊÔ´²¿µÚÒ»º£ÑóÑÐ¾¿Ëù	É½¶«Ê¡	´óÑó¼°Â½¼Ü»·Á÷ÑÐ¾¿	É½¶«Ê¡ÇàµºÊÐáÀÉ½ÇøÏÉÏ¼ÁëÂ·6ºÅ
¹ùº£Ñà',	ÖÐ¹úº£Ñó´óÑ§	É½¶«Ê¡	º£ÑóÁ¢¹Ü¶¯Á¦ÐÔÄÜ¼°·ÀÔÖ	É½¶«Ê¡ÇàµºÊÐËÉÁëÂ·238ºÅ
¹ù»ªÈÙ',	ÖÐ¹úº£Ñó´óÑ§	É½¶«Ê¡	ÓãÀàÏ¸°û¶¾ÀíÑ§	É½¶«Ê¡ÇàµºÊÐËÉÁëÂ·238ºÅ
¹ù½¨¹ú',	×ÔÈ»×ÊÔ´²¿±±º£¾Ö	É½¶«Ê¡	º£Ñó»·¾³¼à²âÓë¹ÜÀí	É½¶«Ê¡ÇàµºáÀÉ½ÇøÔÆÁëÂ·27ºÅ
¹ù¿É²Ê',	×ÔÈ»×ÊÔ´²¿±±º£¾Ö	É½¶«Ê¡	º£ÑóÔÖº¦Ô¤±¨ÑÐ¾¿	É½¶«Ê¡ÇàµºáÀÉ½ÇøÔÆÁëÂ·27ºÅ
¹ùÃ÷¿Ë',	×ÔÈ»×ÊÔ´²¿±±º£¾Ö	É½¶«Ê¡	º£Ñó¹Û²â¼¼Êõ	É½¶«Ê¡ÇàµºáÀÉ½ÇøÔÆÁëÂ·27ºÅ
¹ùÅå·¼',	ÖÐ¹úº£Ñó´óÑ§	É½¶«Ê¡	º£Ñó×ÊÔ´ÓëÈ¨Òæ×ÛºÏ¹ÜÀí	É½¶«Ê¡ÇàµºÊÐËÉÁëÂ·238ºÅ
¹ùÎÄ',	É½¶«Ê¡º£ÑóÉúÎïÑÐ¾¿Ôº	É½¶«Ê¡	Ë®²ú½¡¿µÑøÖ³¼¼Êõ	É½¶«Ê¡ÇàµºÊÐáÀÉ½ÇøÓÎÔÆÂ·7ºÅ
¹ùÓÂ',	É½¶«Ë®²úÍâ¾­×Ü¹«Ë¾	É½¶«Ê¡	Ë®²úÑøÖ³	É½¶«Ê¡¼ÃÄÏÊÐ½â·ÅÂ·162ºÅ
º«±¦ÇÛ',	ÖÐ¹úº£Ñó´óÑ§	É½¶«Ê¡	º£Ñó×ÊÔ´ÓëÈ¨Òæ×ÛºÏ¹ÜÀí	É½¶«Ê¡ÇàµºÊÐËÉÁëÂ·238ºÅ
º«Àö¾ý',	ÖÐ¹ú¿ÆÑ§Ôºº£ÑóÑÐ¾¿Ëù	É½¶«Ê¡	º£Ñó»¯Ñ§	É½¶«Ê¡ÇàµºÊÐÄÏº£Â·7ºÅ
º«Ê÷×Ú',	ÖÐ¹úº£Ñó´óÑ§	É½¶«Ê¡	ÎïÀíº£Ñó£¬º£ÑóË®ÎÄ	É½¶«Ê¡ÇàµºÊÐËÉÁëÂ·238ºÅ
ºÎÀûÃñ',	ÖÐ¹úÊ¯ÓÍ´óÑ§£¨»ª¶«£©	É½¶«Ê¡	Éîº£¼¯ÊäÏµÍ³Á÷¶¯±£ÕÏ¼°°²È«±£ÕÏÑÐ¾¿	É½¶«Ê¡ÇàµºÊÐ»ÆµºÇø³¤½­Î÷Â·66ºÅ
ºÎÆðÏé',	Çàµºº£ÑóµØÖÊÑÐ¾¿Ëù	É½¶«Ê¡	º£µ×¹¹ÔìÓëº£ÑóµØÇòÎïÀí	É½¶«Ê¡ÇàµºÊÐ¸£ÖÝÄÏÂ·62ºÅ
ºî¹ãÀû',	É½¶«Ê¡¿ÆÑ§Ôºº£ÑóÒÇÆ÷ÒÇ±íÑÐ¾¿Ëù	É½¶«Ê¡	º£Ñó»·¾³¼à²â¼¼ÊõÁìÓò	É½¶«Ê¡ÇàµºÕã½­Â·28ºÅ
ºîÒ»óÞ',	ÖÐ¹ú¿ÆÑ§Ôºº£ÑóÑÐ¾¿Ëù	É½¶«Ê¡	ÎïÀíº£Ñó£¬º£ÑóË®ÎÄ	É½¶«Ê¡ÇàµºÊÐÄÏº£Â·7ºÅ
ºú±¦Ç¿',	×ÔÈ»×ÊÔ´²¿±±º£¾Ö	É½¶«Ê¡	º£ÑóÐÐÕþÖ´·¨	É½¶«Ê¡ÇàµºáÀÉ½ÇøÔÆÁëÂ·27ºÅ
ºúÏþÖÓ',	ÖÐ¹úº£Ñó´óÑ§	É½¶«Ê¡	Ô­Éú¶¯ÎïÑ§	É½¶«Ê¡ÇàµºÊÐËÉÁëÂ·238ºÅ
ºúÑÓÖÒ',	×ÔÈ»×ÊÔ´²¿±±º£¾Ö	É½¶«Ê¡	º£ÑóÐÐÕþÖ´·¨	É½¶«Ê¡ÇàµºáÀÉ½ÇøÔÆÁëÂ·27ºÅ
»ª·æ',	×ÔÈ»×ÊÔ´²¿µÚÒ»º£ÑóÑÐ¾¿Ëù	É½¶«Ê¡	º£ÀËÊýÖµÄ£Äâ	É½¶«Ê¡ÇàµºÊÐáÀÉ½ÇøÏÉÏ¼ÁëÂ·6ºÅ
»Æ±þÉ½',	É½¶«Ê¡º£Ñó×ÊÔ´Óë»·¾³ÑÐ¾¿Ôº	É½¶«Ê¡	Ë®Éú¶¯ÎïÓªÑøÓëËÇÁÏ	É½¶«Ê¡ÑÌÌ¨ÊÐ¾­¼Ã¿ª·¢Çø³¤½­Â·216ºÅ
»Æ·Æ',	ÖÐ¹úº£Ñó´óÑ§	É½¶«Ê¡	È«ÇòÆøºò±ä»¯¼°Æøºò¶¯Á¦Ñ§	É½¶«Ê¡ÇàµºÊÐËÉÁëÂ·238ºÅ
»Æº£¾ü',	ÖÐ¹ú¿ÆÑ§Ôºº£ÑóÑÐ¾¿Ëù	É½¶«Ê¡	º£µ×¹¹ÔìÓëº£ÑóµØÇòÎïÀí	É½¶«Ê¡ÇàµºÊÐÄÏº£Â·7ºÅ
»ÆÊ÷Çì',	É½¶«Ê¡ÓæÒµ¼¼ÊõÍÆ¹ãÕ¾	É½¶«Ê¡	Ë®²úÑøÖ³	É½¶«Ê¡¼ÃÄÏÊÐ½â·ÅÂ·162ºÅ
»ÆÎ¬Æ½',	ÖÐ¹úº£Ñó´óÑ§	É½¶«Ê¡	ÉîË®ÓÍÆø¿ª·¢×°±¸Éè¼ÆÑÐ·¢	É½¶«Ê¡ÇàµºÊÐËÉÁëÂ·238ºÅ
»ÆÏþº½',	×ÔÈ»×ÊÔ´²¿µÚÒ»º£ÑóÑÐ¾¿Ëù	É½¶«Ê¡	º£ÑóÉúÎïÑ§	É½¶«Ê¡ÇàµºÊÐáÀÉ½ÇøÏÉÏ¼ÁëÂ·6ºÅ
»ÆÑåÁ¼',	ÖÐ¹ú¿ÆÑ§Ôºº£ÑóÑÐ¾¿Ëù	É½¶«Ê¡	º£µ×¹¹ÔìÓëº£ÑóµØÇòÎïÀí	É½¶«Ê¡ÇàµºÊÐÄÏº£Â·7ºÅ
¼§¹âÈÙ',	ÖÐ¹úº£Ñó´óÑ§	É½¶«Ê¡	ÉîË®ÓÍÆø¿ª·¢×°±¸Éè¼ÆÑÐ·¢	É½¶«Ê¡ÇàµºÊÐËÉÁëÂ·238ºÅ
¼ÍÁé',	×ÔÈ»×ÊÔ´²¿±±º£¾Ö	É½¶«Ê¡	º£Ñó»·¾³¼à²âÓëÆÀ¼Û	É½¶«Ê¡ÇàµºáÀÉ½ÇøÔÆÁëÂ·27ºÅ
¼Í×÷¸£',	ÖÐº£ÓÍÉ½¶«º£»¯¼¯ÍÅÁòËá¼Ø³§	É½¶«Ê¡	º£Ñó»¯¹¤	É½¶«Ê¡Î«·»±õº£¾­¼Ã¿ª·¢Çø
¼ÖÓÀ¸Õ',	ÖÐ¹úº£Ñó´óÑ§	É½¶«Ê¡	º£ÑóµØÖÊÔÖº¦»úÀíÓë¼à²âÑÐ¾¿	É½¶«Ê¡ÇàµºÊÐËÉÁëÂ·238ºÅ
¼ûÀ¼Ìï',	Î«·»ÊÐº£ÑóÓëÓæÒµ¾Ö	É½¶«Ê¡	Ë®²úÑøÖ³	É½¶«Ê¡Íþº£ÊÐ¿üÎÄÇø¶«·ç¶«½Ö6396ºÅ
½­³ç²¨',	×ÔÈ»×ÊÔ´²¿±±º£¾Ö	É½¶«Ê¡	º£ÑóÔ¤±¨	É½¶«Ê¡ÇàµºáÀÉ½ÇøÔÆÁëÂ·27ºÅ
½­ÌÎ',	ÖÐ¹úº£Ñó´óÑ§	É½¶«Ê¡	ÉúÎï»îÐÔÑÐ¾¿	É½¶«Ê¡ÇàµºÊÐËÉÁëÂ·238ºÅ
½­ÎÄÊ¤',	ÖÐ¹úº£Ñó´óÑ§	É½¶«Ê¡	ÎïÀíº£ÑóÑ§	É½¶«Ê¡ÇàµºÊÐËÉÁëÂ·238ºÅ
½­ÏþÂ·',	ÖÐ¹úº£Ñó´óÑ§	É½¶«Ê¡	Õæ¾ú»îÐÔ¶àÌÇµÄ·¢½Í¹¤ÒÕ¼°Ò©ÀíÑÐ¾¿	É½¶«Ê¡ÇàµºÊÐËÉÁëÂ·238ºÅ
½ªº£±õ',	É½¶«Ê¡º£Ñó×ÊÔ´Óë»·¾³ÑÐ¾¿Ôº	É½¶«Ê¡	Ë®²úÑøÖ³	É½¶«Ê¡ÑÌÌ¨ÊÐ¾­¼Ã¿ª·¢Çø³¤½­Â·216ºÅ
½ªºê´¨',	×ÔÈ»×ÊÔ´²¿±±º£¾Ö	É½¶«Ê¡	Ë®ÎÄÆøÏó	É½¶«Ê¡ÇàµºáÀÉ½ÇøÔÆÁëÂ·27ºÅ
½ªÁ¢Éú',	É½¶«Ê¡º£Ñó×ÊÔ´Óë»·¾³ÑÐ¾¿Ôº	É½¶«Ê¡	Ë®Éú¶¯ÎïÓªÑøÓëËÇÁÏ	É½¶«Ê¡ÑÌÌ¨ÊÐ¾­¼Ã¿ª·¢Çø³¤½­Â·216ºÅ
½ªÈËºÃ',	É½¶«Ê¡¿ÆÑ§Ôºº£ÑóÒÇÆ÷ÒÇ±íÑÐ¾¿Ëù	É½¶«Ê¡	º£ÑóË®ÎÄÆøÏó¹Û²â	É½¶«Ê¡ÇàµºÕã½­Â·28ºÅ
½ªÎýÈÊ',	×ÔÈ»×ÊÔ´²¿±±º£¾Ö	É½¶«Ê¡	º£ÑóÐÐÕþÖ´·¨	É½¶«Ê¡ÇàµºáÀÉ½ÇøÔÆÁëÂ·27ºÅ
½ª×÷Õæ',	ÑÌÌ¨ÊÐË®²úÑÐ¾¿Ëù	É½¶«Ê¡	¸Û¿ÚÓëº½µÀ	É½¶«Ê¡ÑÌÌ¨ÊÐÀ³É½ÇøÒøº£Â·26ºÅ
½¯¼ÃÍ¬',	ÖÐ¹úº£Ñó´óÑ§	É½¶«Ê¡	½á¹¹½¡¿µ¼à²â	É½¶«Ê¡ÇàµºÊÐËÉÁëÂ·238ºÅ
½âÏàÁÖ',	ÈÕÕÕÖ°Òµ¼¼ÊõÑ§ÔºË®²úÑ§Ôº	É½¶«Ê¡	Ë®²úÑøÖ³	É½¶«Ê¡ÈÕÕÕÊÐÑÌÌ¨±±Â·16ºÅ
öÁÔÆ²ý',	É½¶«Ê¡Î«·»ÊÐº£Ñó»·¾³¼ì²âÖÐÐÄÕ¾	É½¶«Ê¡	Ë®²úÑøÖ³	É½¶«Ê¡Î«·»ÊÐº®Í¤ÇøÖÐ¹úÊ³Æ·¹ÈÊ³Æ·´ó½Ö1ºÅ
À¼½¡',	ÖÐ¹úº£Ñó´óÑ§	É½¶«Ê¡	ÎïÀíº£Ñó£¬º£ÑóË®ÎÄ	É½¶«Ê¡ÇàµºÊÐËÉÁëÂ·238ºÅ
À¶ÏÈºé',	Çàµºº£ÑóµØÖÊÑÐ¾¿Ëù	É½¶«Ê¡	º£µ×¹¹ÔìÓëº£ÑóµØÇòÎïÀí	É½¶«Ê¡ÇàµºÊÐ¸£ÖÝÄÏÂ·62ºÅ
ÀàÑåÁ¢',	ÖÐ¹ú¿ÆÑ§Ôºº£ÑóÑÐ¾¿Ëù	É½¶«Ê¡	Î¢ÐÍµ×ÆÜÉúÎï	É½¶«Ê¡ÇàµºÊÐÄÏº£Â·7ºÅ
Àî°²´º',	ÖÐ¹ú¿ÆÑ§Ôºº£ÑóÑÐ¾¿Ëù	É½¶«Ê¡	º£µ×¹¹ÔìÓëº£ÑóµØÇòÎïÀí	É½¶«Ê¡ÇàµºÊÐÄÏº£Â·7ºÅ
Àî°Ë·½',	ÖÐ¹úº£Ñó´óÑ§	É½¶«Ê¡	º£Ñó»îÐÔÎïÖÊ¼«Æä¹¦ÄÜÖÆÆ·ÑÐ¾¿	É½¶«Ê¡ÇàµºÊÐËÉÁëÂ·238ºÅ
Àî³ÉÁÖ',	É½¶«Ê¡º£ÑóÉúÎïÑÐ¾¿Ôº	É½¶«Ê¡	Ë®²ú½¡¿µÑøÖ³¼¼Êõ	É½¶«Ê¡ÇàµºÊÐáÀÉ½ÇøÓÎÔÆÂ·7ºÅ
Àî´º',	Çàµºº£ÑóµØÖÊÑÐ¾¿Ëù	É½¶«Ê¡	¹¤³ÌµØÖÊ	É½¶«Ê¡ÇàµºÊÐ¸£ÖÝÄÏÂ·62ºÅ
Àî´º»¢',	ÖÐ¹úº£Ñó´óÑ§	É½¶«Ê¡	ÌìÈ»ÆøºÍÃºÆøÍÑÁò	É½¶«Ê¡ÇàµºÊÐËÉÁëÂ·238ºÅ
ÀîµÂË³',	²ýÒØÊÐº£ÑóÓëÓæÒµ¾Ö	É½¶«Ê¡	Ë®²úÑøÖ³	É½¶«Ê¡²ýÒØÊÐÆ½°²½Ö1669ºÅ
Àî¹ãÑ©',	ÖÐ¹úº£Ñó´óÑ§	É½¶«Ê¡	ÌìÈ»ÆøºÍÃºÆøÍÑÁò	É½¶«Ê¡ÇàµºÊÐËÉÁëÂ·238ºÅ
Àî¹ú½­',	À³ÖÝÊÐº£ÑóÓëÓæÒµ¾Ö	É½¶«Ê¡	Ë®²úÑøÖ³	É½¶«Ê¡À³ÖÝÊÐÀ³ÖÝ±±Â·760ºÅ
Àî¾ü',	ÖÐ¹ú¿ÆÑ§Ôºº£ÑóÑÐ¾¿Ëù	É½¶«Ê¡	º£ÑóÉúÎï	É½¶«Ê¡ÇàµºÊÐÄÏº£Â·7ºÅ
ÀîÂ³¾§',	É½¶«Ê¡ÓæÒµ¼¼ÊõÍÆ¹ãÕ¾	É½¶«Ê¡	Ë®ÉúÉúÎïÔöÑøÖ³¼¼Êõ	É½¶«Ê¡¼ÃÄÏÊÐ½â·ÅÂ·162ºÅ
ÀîÃÀÕæ',	É½¶«Ê¡º£ÑóÉúÎïÑÐ¾¿Ôº	É½¶«Ê¡	º£ÔåÉúÎïÑ§ÓëÔÔÅà¼¼Êõ	É½¶«Ê¡ÇàµºÊÐáÀÉ½ÇøÓÎÔÆÂ·7ºÅ
ÀîÃñ',	É½¶«Ê¡¿ÆÑ§Ôºº£ÑóÒÇÆ÷ÒÇ±íÑÐ¾¿Ëù	É½¶«Ê¡	º£Ñó¼¼Êõ	É½¶«Ê¡ÇàµºÕã½­Â·28ºÅ
ÀîÅàË³',	×ÔÈ»×ÊÔ´²¿±±º£¾Ö	É½¶«Ê¡	ÎïÀíº£Ñó£¬º£ÑóË®ÎÄ	É½¶«Ê¡ÇàµºáÀÉ½ÇøÔÆÁëÂ·27ºÅ
ÀîÅàÓ¢',	×ÔÈ»×ÊÔ´²¿µÚÒ»º£ÑóÑÐ¾¿Ëù	É½¶«Ê¡	º£µ×¹¹ÔìÓëº£ÑóµØÇòÎïÀí	É½¶«Ê¡ÇàµºÊÐáÀÉ½ÇøÏÉÏ¼ÁëÂ·6ºÅ
ÀîÅô³Ì',	ÖÐ¹ú¿ÆÑ§Ôºº£ÑóÑÐ¾¿Ëù	É½¶«Ê¡	º£Ñó»¯Ñ§	É½¶«Ê¡ÇàµºÊÐÄÏº£Â·7ºÅ
ÀîÆ¼',	×ÔÈ»×ÊÔ´²¿µÚÒ»º£ÑóÑÐ¾¿Ëù	É½¶«Ê¡	º£µ×¹¹ÔìÓëº£ÑóµØÇòÎïÀí	É½¶«Ê¡ÇàµºÊÐáÀÉ½ÇøÏÉÏ¼ÁëÂ·6ºÅ
Àîç÷',	ÖÐ¹úº£Ñó´óÑ§	É½¶«Ê¡	Ë®²ú¶¯ÎïÒÅ´«ÓýÖÖ	É½¶«Ê¡ÇàµºÊÐËÉÁëÂ·238ºÅ
ÀîÈðÏã',	×ÔÈ»×ÊÔ´²¿µÚÒ»º£ÑóÑÐ¾¿Ëù	É½¶«Ê¡	º£ÑóÉúÎï	É½¶«Ê¡ÇàµºÊÐáÀÉ½ÇøÏÉÏ¼ÁëÂ·6ºÅ
ÀîÈýÖÒ',	ÖÐ¹úº£Ñó´óÑ§	É½¶«Ê¡	¹¹ÔìµØÖÊÓë´óµØ¹¹Ôì	É½¶«Ê¡ÇàµºÊÐËÉÁëÂ·238ºÅ
ÀîÉÜÈ«',	Çàµºº£ÑóµØÖÊÑÐ¾¿Ëù	É½¶«Ê¡	º£µ×¹¹ÔìÓëº£ÑóµØÇòÎïÀí	É½¶«Ê¡ÇàµºÊÐ¸£ÖÝÄÏÂ·62ºÅ
ÀîÊçÃñ',	º£ÑóÊ¯ÓÍ¹¤³Ì£¨Çàµº£©ÓÐÏÞ¹«Ë¾	É½¶«Ê¡	Ë®²úÑøÖ³	É½¶«Ê¡ÇàµºÊÐ¾­¼Ã¼¼Êõ¿ª·¢ÇøÁ¬½­Â·492ºÅ
ÀîÌì±£',	É½¶«Ê¡º£ÑóÉúÎïÑÐ¾¿Ôº	É½¶«Ê¡	²¡º¦·ÀÖÎ	É½¶«Ê¡ÇàµºÊÐáÀÉ½ÇøÓÎÔÆÂ·7ºÅ
ÀîÌú¸Õ',	ÖÐ¹ú¿ÆÑ§Ôºº£ÑóÑÐ¾¿Ëù	É½¶«Ê¡	º£µ×¹¹ÔìÓëº£ÑóµØÇòÎïÀí	É½¶«Ê¡ÇàµºÊÐÄÏº£Â·7ºÅ
ÀîÏÈ¹ú',	ÖÐ¹úº£Ñó´óÑ§	É½¶«Ê¡	º£ÑóÓÐ»úÉúÎïµØÇò»¯Ñ§	É½¶«Ê¡ÇàµºÊÐËÉÁëÂ·238ºÅ
ÀîÐÀ',	ÖÐ¹úº£Ñó´óÑ§	É½¶«Ê¡	Í¨ÐÅ´«Êä¼¼Êõ	É½¶«Ê¡ÇàµºÊÐËÉÁëÂ·238ºÅ
ÀîÐÂÕý',	ÖÐ¹ú¿ÆÑ§Ôºº£ÑóÑÐ¾¿Ëù	É½¶«Ê¡	º£ÑóÉúÎï	É½¶«Ê¡ÇàµºÊÐÄÏº£Â·7ºÅ
ÀîÐãÆô',	É½¶«Ê¡µ­Ë®ÓæÒµÑÐ¾¿Ôº	É½¶«Ê¡	Ë®²úÑøÖ³	É½¶«Ê¡¼ÃÄÏÊÐÀúÏÂÇø½â·ÅÂ·162ºÅ
ÀîÑÓÍÅ',	ÖÐ¹úº£Ñó´óÑ§	É½¶«Ê¡	º£Ñó»îÐÔ²úÎïµÄÐÞÊÎÓëÓÅ»¯	É½¶«Ê¡ÇàµºÊÐËÉÁëÂ·238ºÅ
ÀîÑï',	ÖÐ³Ï¹ú¼Êº£Ñó¹¤³Ì¿±²ìÉè¼ÆÓÐÏÞ¹«Ë¾	É½¶«Ê¡	¸Û¿ÚÓëº½µÀ	É½¶«Ê¡ÇàµºÊÐáÀÉ½Çøº£¶ûÂ·176ºÅ
ÀîÓè¹ú',	ÖÐ¹úº£Ñó´óÑ§	É½¶«Ê¡	µç´Å³¡ÊýÖµÄ£Äâ¼°×ÊÁÏ½âÊÍ·½·¨	É½¶«Ê¡ÇàµºÊÐáÀÉ½ÇøËÉÁëÂ·238ºÅ
ÀîÓñ´º',	É½¶«´óÑ§	É½¶«Ê¡	¶¯ÎïÑ§Óë¶¯ÎïÉúÌ¬Ñ§	É½¶«Ê¡¼ÃÄÏÊÐÉ½´óÄÏÂ·27ºÅ
ÀîÔ½ÖÐ',	É½¶«´óÑ§	É½¶«Ê¡	Ó¦ÓÃÎ¢ÉúÎïÑ§	É½¶«Ê¡¼ÃÄÏÊÐÉ½´óÄÏÂ·27ºÅ
ÀîÕñ´º',	ÖÐ¹úÊ¯ÓÍ´óÑ§£¨»ª¶«£©	É½¶«Ê¡	Ó¦ÓÃµØÇòÎïÀí	É½¶«Ê¡ÇàµºÊÐ»ÆµºÇø³¤½­Î÷Â·66ºÅ
Àî×ÔÇ¿',	×Ü²ÎÆøÏóË®ÎÄ¿Õ¼äÌìÆø×ÜÕ¾	É½¶«Ê¡	Ó¦ÓÃº£ÑóÑ§	NULL
ÁºÈð²Å',	×ÔÈ»×ÊÔ´²¿µÚÒ»º£ÑóÑÐ¾¿Ëù	É½¶«Ê¡	µØÖÊµØÇòÎïÀí	É½¶«Ê¡ÇàµºÊÐáÀÉ½ÇøÏÉÏ¼ÁëÂ·6ºÅ
ÁºÈðÇà',	É½¶«Ê¡ÓæÒµ¼¼ÊõÍÆ¹ãÕ¾	É½¶«Ê¡	Ë®ÉúÉúÎïÔöÑøÖ³¼¼Êõ	É½¶«Ê¡¼ÃÄÏÊÐ½â·ÅÂ·162ºÅ
ÁºÓ¢',	ÖÐ¹úº£Ñó´óÑ§	É½¶«Ê¡	µç´Å³¡ÊýÖµÄ£Äâ¼°×ÊÁÏ½âÊÍ·½·¨	É½¶«Ê¡ÇàµºÊÐËÉÁëÂ·238ºÅ
ÁºÕñÁÖ',	É½¶«´óÑ§	É½¶«Ê¡	º£Ñó²¶ÀÌ	É½¶«Ê¡Íþº£ÊÐÎÄ»¯Î÷Â·180ºÅ
ÁÖºé',	ÖÐ¹úº£Ñó´óÑ§	É½¶«Ê¡	µç´Å³¡ÊýÖµÄ£Äâ¼°×ÊÁÏ½âÊÍ·½·¨	É½¶«Ê¡ÇàµºÊÐËÉÁëÂ·238ºÅ
ÁÖÑ§Õþ',	×ÔÈ»×ÊÔ´²¿µÚÒ»º£ÑóÑÐ¾¿Ëù	É½¶«Ê¡	º£ÑóÉúÎï»îÐÔÎïÖÊ	É½¶«Ê¡ÇàµºÊÐáÀÉ½ÇøÏÉÏ¼ÁëÂ·6ºÅ
Áõ°®Ó¢',	É½¶«Ê¡º£Ñó×ÊÔ´Óë»·¾³ÑÐ¾¿Ôº	É½¶«Ê¡	º£ÑóÓëÓæÒµ»·¾³¼à²âÓëÆÀ¼Û	É½¶«Ê¡ÑÌÌ¨ÊÐ¾­¼Ã¿ª·¢Çø³¤½­Â·216ºÅ
Áõ±£»ª',	¹ú¼ÒÉîº£»ùµØ¹ÜÀíÖÐÐÄ	É½¶«Ê¡	Éîº£µ÷²é¼¼Êõ	É½¶«Ê¡ÇàµºÊÐ¼´Ä«Çø÷¡É½ÎÀÕòÎÀÑôÂ·1ºÅ
Áõ³¿¹â',	ÖÐ¹úº£Ñó´óÑ§	É½¶«Ê¡	ÉúÎï»¯Ñ§ÓëÄÉÃ×ÉúÎï¼¼Êõ	É½¶«Ê¡ÇàµºÊÐËÉÁëÂ·238ºÅ
Áõ¹áÈº',	ÖÐ¹úº£Ñó´óÑ§	É½¶«Ê¡	µØÏÂË®×ÊÔ´ÆÀ¼ÛÓë¹ÜÀí	É½¶«Ê¡ÇàµºÊÐËÉÁëÂ·238ºÅ
Áõ¹âÐË',	ÖÐ¹úº£Ñó´óÑ§	É½¶«Ê¡	º£ÑóÉúÌ¬Ñ§	É½¶«Ê¡ÇàµºÊÐËÉÁëÂ·238ºÅ
Áõ¹ó½Ü',	ÖÐ¹úº£Ñó´óÑ§	É½¶«Ê¡	Ë®ÏÂ×ÔÖÎº½ÐÐÆ÷Ö÷ÌåÉè¼Æ	É½¶«Ê¡ÇàµºÊÐËÉÁëÂ·238ºÅ
Áõºì¾ü',	ÖÐ¹úº£Ñó´óÑ§	É½¶«Ê¡	Ë®ÏÂ×ÔÖÎº½ÐÐÆ÷Ö÷ÌåÉè¼Æ	É½¶«Ê¡ÇàµºÊÐËÉÁëÂ·238ºÅ
Áõºé¾ü',	É½¶«Ê¡º£ÑóÉúÎïÑÐ¾¿Ôº	É½¶«Ê¡	Ë®²úÑøÖ³	É½¶«Ê¡ÇàµºÊÐáÀÉ½ÇøÓÎÔÆÂ·7ºÅ
Áõ»³É½',	ÖÐ¹úº£Ñó´óÑ§	É½¶«Ê¡	ÓÍÆø¿±Ì½	É½¶«Ê¡ÇàµºÊÐËÉÁëÂ·238ºÅ
Áõ½¨¹ú',	ÖÐ¹ú¿ÆÑ§Ôºº£ÑóÑÐ¾¿Ëù	É½¶«Ê¡	º£ÑóÉúÎï	É½¶«Ê¡ÇàµºÊÐÄÏº£Â·7ºÅ
Áõ½¡',	Çàµºº£ÑóµØÖÊÑÐ¾¿Ëù	É½¶«Ê¡	º£µ×¹¹ÔìÓëº£ÑóµØÇòÎïÀí	É½¶«Ê¡ÇàµºÊÐ¸£ÖÝÄÏÂ·62ºÅ
Áõ½Ü',	ÈÕÕÕÊÐË®²úÃûÓÅÃçÖÖ³¡	É½¶«Ê¡	Ë®²úÑøÖ³	É½¶«Ê¡ÈÕÕÕÊÐ¶«¸ÛÇøÕÅ¼ÒÌ¨´å±±
ÁõÀÖ¾ü',	×ÔÈ»×ÊÔ´²¿µÚÒ»º£ÑóÑÐ¾¿Ëù	É½¶«Ê¡	º£ÑóÔÖº¦µØÖÊÓë¹¤³ÌµØÖÊ	É½¶«Ê¡ÇàµºÊÐáÀÉ½ÇøÏÉÏ¼ÁëÂ·6ºÅ
ÁõÀö¾ê',	É½¶«Ê¡º£Ñó×ÊÔ´Óë»·¾³ÑÐ¾¿Ôº	É½¶«Ê¡	º£ÑóÉúÌ¬»·¾³¼à²â	É½¶«Ê¡ÑÌÌ¨ÊÐ¾­¼Ã¿ª·¢Çø³¤½­Â·216ºÅ
ÁõÃÎÏÀ',	É½¶«Ê¡º£ÑóÉúÎïÑÐ¾¿Ôº	É½¶«Ê¡	Ë®²úÑøÖ³	É½¶«Ê¡ÇàµºÊÐáÀÉ½ÇøÓÎÔÆÂ·7ºÅ
ÁõÆÄÏÍ',	ÈÕÕÕÊÐË®²ú¼¯ÍÅ×Ü¹«Ë¾	É½¶«Ê¡	Ë®²úÑøÖ³	É½¶«Ê¡ÈÕÕÕÊÐ±±¾©Â·231
ÁõÇØÓñ',	ÖÐ¹úº£Ñó´óÑ§	É½¶«Ê¡	º£Ñó¶¯Á¦Ñ§Óëº£Ñó´óÆøÏà»¥×÷ÓÃ	É½¶«Ê¡ÇàµºÊÐËÉÁëÂ·238ºÅ
ÁõÇå»ª',	ÖÐ¹ú¿ÆÑ§Ôºº£ÑóÑÐ¾¿Ëù	É½¶«Ê¡	º£ÑóÉúÎï	É½¶«Ê¡ÇàµºÊÐÄÏº£Â·7ºÅ
ÁõÉýÆ½',	ÇàµºÅ©Òµ´óÑ§	É½¶«Ê¡	Ë®²úÑøÖ³	É½¶«Ê¡ÇàµºÊÐ³ÇÑôÇø³¤³ÇÂ·700ºÅ
ÁõÊÀÝæ',	É½¶«Ê¡¿ÆÑ§Ôºº£ÑóÒÇÆ÷ÒÇ±íÑÐ¾¿Ëù	É½¶«Ê¡	º£Ñó»·¾³¼à²â¼¼ÊõÁìÓò	É½¶«Ê¡ÇàµºÕã½­Â·28ºÅ
ÁõÊØÈ«',	Çàµºº£ÑóµØÖÊÑÐ¾¿Ëù	É½¶«Ê¡	º£µ×¹¹ÔìÓëº£ÑóµØÇòÎïÀí	É½¶«Ê¡ÇàµºÊÐ¸£ÖÝÄÏÂ·62ºÅ
ÁõËØÃÀ',	ÖÐ¹úº£Ñó´óÑ§	É½¶«Ê¡	ÉúÔ´ÒªËØµÄº£ÑóÉúÎïµØÇò»¯Ñ§	É½¶«Ê¡ÇàµºÊÐËÉÁëÂ·238ºÅ
ÁõÌÎ',	ÖÐ¹úº£Ñó´óÑ§	É½¶«Ê¡	ÔåÀàÓýÖÖÑ§	É½¶«Ê¡ÇàµºÊÐËÉÁëÂ·238ºÅ
ÁõÍòË³',	ÖÐ¹úº£Ñó´óÑ§	É½¶«Ê¡	ÔåÀàÓýÖÖÑ§	É½¶«Ê¡ÇàµºÊÐËÉÁëÂ·238ºÅ
ÁõÎ°Ãñ',	×ÔÈ»×ÊÔ´²¿µÚÒ»º£ÑóÑÐ¾¿Ëù	É½¶«Ê¡	º£Ñó¿ÉÔÙÉúÄÜÔ´	É½¶«Ê¡ÇàµºÊÐáÀÉ½ÇøÏÉÏ¼ÁëÂ·6ºÅ
ÁõÏàÈ«',	É½¶«Ê¡º£Ñó×ÊÔ´Óë»·¾³ÑÐ¾¿Ôº	É½¶«Ê¡	Ë®²úÑøÖ³	É½¶«Ê¡ÑÌÌ¨ÊÐ¾­¼Ã¿ª·¢Çø³¤½­Â·216ºÅ
ÁõÏþ',	ÖÐ¹ú¿ÆÑ§Ôºº£ÑóÑÐ¾¿Ëù	É½¶«Ê¡	º£ÑóÉúÎï	É½¶«Ê¡ÇàµºÊÐÄÏº£Â·7ºÅ
ÁõÑÒ',	É½¶«Ê¡¿ÆÑ§Ôºº£ÑóÒÇÆ÷ÒÇ±íÑÐ¾¿Ëù	É½¶«Ê¡	º£ÑóÉúÌ¬»·¾³¼à²â¼¼Êõ	É½¶«Ê¡ÇàµºÕã½­Â·28ºÅ
ÁõìÍÐÛ',	×ÔÈ»×ÊÔ´²¿µÚÒ»º£ÑóÑÐ¾¿Ëù	É½¶«Ê¡	º£Ñó²â»æ	É½¶«Ê¡ÇàµºÊÐáÀÉ½ÇøÏÉÏ¼ÁëÂ·6ºÅ
ÁõÒåºÀ',	É½¶«Ê¡º£Ñó×ÊÔ´Óë»·¾³ÑÐ¾¿Ôº	É½¶«Ê¡	Ë®Éú¶¯ÎïÓªÑøÓëËÇÁÏ	É½¶«Ê¡ÑÌÌ¨ÊÐ¾­¼Ã¿ª·¢Çø³¤½­Â·216ºÅ
ÁõÓÀÊ¤',	ÑÌÌ¨ÊÐË®²úÑÐ¾¿Ëù	É½¶«Ê¡	¸Û¿ÚÓëº½µÀ	É½¶«Ê¡ÑÌÌ¨ÊÐÀ³É½ÇøÒøº£Â·26ºÅ
ÁõÓñ»á',	ÈéÉ½ÊÐË®²ú¼¼ÊõÍÆ¹ãÕ¾	É½¶«Ê¡	Ë®²úÑøÖ³	É½¶«Ê¡ÈéÉ½ÊÐ¸®Ç°Â·4ºÅ
ÁõÕñ»ª',	ÈÕÕÕÖ°Òµ¼¼ÊõÑ§ÔºË®²úÑ§Ôº	É½¶«Ê¡	Ë®²úÑøÖ³	É½¶«Ê¡ÈÕÕÕÊÐÑÌÌ¨±±Â·16ºÅ
ÁõÕñÁÖ',	Íþº£ÊÐ»·´äÇøº£ÑóÓëÓæÒµ¾Ö	É½¶«Ê¡	º£Ñó¹Û²â¡¢¼à²â º£Ñó¿ÉÔÙÉúÄÜÔ´¿ª·¢ÀûÓÃ	É½¶«Ê¡Íþº£ÊÐ»·´äÇøÓæ¸ÛÂ·68ºÅ-2
ÁõÕþº£',	Íþº£ÊÐÓæÒµ¼¼ÊõÍÆ¹ãÕ¾	É½¶«Ê¡	Ë®²úÑøÖ³	É½¶«Ê¡Íþº£ÊÐ¹Ûº£¶«Â·140ºÅ
ÁøÑ§ÖÜ',	ÖÐ¹úË®²ú¿ÆÑ§Ôº»Æº£Ë®²úÑÐ¾¿Ëù	É½¶«Ê¡	º£ÑóÉúÎï	É½¶«Ê¡ÇàµºÊÐÄÏ¾©Â·106ºÅ
Â½»áÊ¤',	×ÔÈ»×ÊÔ´²¿±±º£¾Ö	É½¶«Ê¡	´¬²°¹ÜÀí	É½¶«Ê¡ÇàµºáÀÉ½ÇøÔÆÁëÂ·27ºÅ
ÂÀº£Á¼',	×ÔÈ»×ÊÔ´²¿±±º£¾Ö	É½¶«Ê¡	ÎïÀíº£Ñó¡¢º£ÑóÐÅÏ¢¼¼Êõ¡¢º£Ñó×ÛºÏ¹ÜÀí	É½¶«Ê¡ÇàµºáÀÉ½ÇøÔÆÁëÂ·27ºÅ
ÂÀÏÌÇà',	ÖÐ¹úº£Ñó´óÑ§	É½¶«Ê¡	º£Ñó¶¯Á¦Ñ§	É½¶«Ê¡ÇàµºÊÐËÉÁëÂ·238ºÅ
ÂÀÔªÃÈ',	É½¶«ÈÙÐÅË®²úÊ³Æ·¼¯ÍÅ¹É·ÝÓÐÏÞ¹«Ë¾	É½¶«Ê¡	ÎÀ¼ì	É½¶«Ê¡ÈÕÕÕÊÐ¶«¸ÛÇø¸ß¿Æ¼¼Ô°Çø¸»ÑôÂ·
ÂÀÕñ²¨',	É½¶«Ê¡º£Ñó×ÊÔ´Óë»·¾³ÑÐ¾¿Ôº	É½¶«Ê¡	ÓæÒµ¹¤³Ì	É½¶«Ê¡ÑÌÌ¨ÊÐ¾­¼Ã¿ª·¢Çø³¤½­Â·216ºÅ
ÂÀÖ¾»ª',	ÖÐ¹úº£Ñó´óÑ§	É½¶«Ê¡	º£ÑóÒ©Îï	É½¶«Ê¡ÇàµºÊÐËÉÁëÂ·238ºÅ
ÂíµÂÒã',	×ÔÈ»×ÊÔ´²¿µÚÒ»º£ÑóÑÐ¾¿Ëù	É½¶«Ê¡	º£ÑóÉúÌ¬»·¾³±£»¤	É½¶«Ê¡ÇàµºÊÐáÀÉ½ÇøÏÉÏ¼ÁëÂ·6ºÅ
Âí¼ÌÖÒ',	ÊÙ¹âÊÐÓæÕþ¼à¶½¹ÜÀíÕ¾	É½¶«Ê¡	Ë®²úÑøÖ³	É½¶«Ê¡ÊÙ¹âÊÐÑò¿ÚÕòÍûº£½ÖÊÙ¹âÓæ¸Û
Âí½¨ÐÂ',	É½¶«Ê¡º£Ñó×ÊÔ´Óë»·¾³ÑÐ¾¿Ôº	É½¶«Ê¡	º£ÑóÓëÓæÒµ»·¾³¼à²âÓëÆÀ¼Û	É½¶«Ê¡ÑÌÌ¨ÊÐ¾­¼Ã¿ª·¢Çø³¤½­Â·216ºÅ
ÂíÉÜÈü',	ÖÐ¹úË®²ú¿ÆÑ§Ôº»Æº£Ë®²úÑÐ¾¿Ëù	É½¶«Ê¡	º£ÑóÉúÎï	É½¶«Ê¡ÇàµºÊÐÄÏ¾©Â·106ºÅ
Ã«ÎÄ¾ý',	ÖÐ¹úº£Ñó´óÑ§	É½¶«Ê¡	º£ÑóÉúÎï	É½¶«Ê¡ÇàµºÊÐËÉÁëÂ·238ºÅ
Ã©ÔÆÏè',	ÖÐ¹úº£Ñó´óÑ§	É½¶«Ê¡	ÔåÀà·Ö×ÓÉúÎïÑ§ÓëÒÅ´«ÓýÖÖ	É½¶«Ê¡ÇàµºÊÐËÉÁëÂ·238ºÅ
çÑ½õÀ´',	×ÔÈ»×ÊÔ´²¿µÚÒ»º£ÑóÑÐ¾¿Ëù	É½¶«Ê¡	º£ÑóÉúÎï¹¤³ÌÓë¼¼Êõ	É½¶«Ê¡ÇàµºÊÐáÀÉ½ÇøÏÉÏ¼ÁëÂ·6ºÅ
Ä²ÐÅÙ©',	×ÔÈ»×ÊÔ´²¿±±º£¾Ö	É½¶«Ê¡	¹¤³ÌµØÖÊ	É½¶«Ê¡ÇàµºáÀÉ½ÇøÔÆÁëÂ·27ºÅ
ÄÂÄÂ',	ÖÐ¹ú¿ÆÑ§Ôºº£ÑóÑÐ¾¿Ëù	É½¶«Ê¡	Ó¦ÓÃÊýÑ§	É½¶«Ê¡ÇàµºÊÐÄÏº£Â·7ºÅ
Äô°®ºê',	É½¶«Ê¡º£ÑóÉúÎïÑÐ¾¿Ôº	É½¶«Ê¡	Ë®²úÑøÖ³	É½¶«Ê¡ÇàµºÊÐáÀÉ½ÇøÓÎÔÆÂ·7ºÅ
ÅË¿Ëºñ',	ÖÐ¹úº£Ñó´óÑ§	É½¶«Ê¡	Ó¦ÓÃÎ¢ÔåÉúÎïÑ§	É½¶«Ê¡ÇàµºÊÐËÉÁëÂ·238ºÅ
ÅËÂ³Çà',	ÖÐ¹úº£Ñó´óÑ§	É½¶«Ê¡	Ë®²ú¶¯Îï»·¾³ÉúÀíÑ§	É½¶«Ê¡ÇàµºÊÐËÉÁëÂ·238ºÅ
ÅËÐãÁ«',	É½¶«Ê¡ÓæÒµ¼¼ÊõÍÆ¹ãÕ¾	É½¶«Ê¡	º£Ñó¹ÜÀí	É½¶«Ê¡¼ÃÄÏÊÐ½â·ÅÂ·162ºÅ
åÌÉÙ¾ü',	ÖÐ¹ú¿ÆÑ§Ôºº£ÑóÑÐ¾¿Ëù	É½¶«Ê¡	º£ÑóÉúÎï	É½¶«Ê¡ÇàµºÊÐÄÏº£Â·7ºÅ
ÅíÓ¢º£',	É½¶«ÃÀ¼Ñ¼¯ÍÅÓÐÏÞ¹«Ë¾	É½¶«Ê¡	Ë®²ú¼Ó¹¤	É½¶«Ê¡ÈÕÕÕÊÐº£±õÒ»Â·119ºÅ
ÆáËæÆ½',	É½¶«Ê¡¿ÆÑ§Ôºº£ÑóÒÇÆ÷ÒÇ±íÑÐ¾¿Ëù	É½¶«Ê¡	º£Ñó»·¾³¼à²â¼¼Êõ¼°×°±¸	É½¶«Ê¡ÇàµºÕã½­Â·28ºÅ
ÆëÅô',	ÖÐ¹ú¿ÆÑ§Ôºº£ÑóÑÐ¾¿Ëù	É½¶«Ê¡	ÎïÀíº£ÑóÑ§	É½¶«Ê¡ÇàµºÊÐÄÏº£Â·7ºÅ
ÇÇ·½Àû',	×ÔÈ»×ÊÔ´²¿µÚÒ»º£ÑóÑÐ¾¿Ëù	É½¶«Ê¡	º£Ñó¶¯Á¦Ñ§	É½¶«Ê¡ÇàµºÊÐáÀÉ½ÇøÏÉÏ¼ÁëÂ·6ºÅ
ÇÇÊçÇä',	×ÔÈ»×ÊÔ´²¿µÚÒ»º£ÑóÑÐ¾¿Ëù	É½¶«Ê¡	º£µ×¹¹ÔìÓëº£ÑóµØÇòÎïÀí	É½¶«Ê¡ÇàµºÊÐáÀÉ½ÇøÏÉÏ¼ÁëÂ·6ºÅ
ÇØ²ª',	ÖÐ¹úº£Ñó´óÑ§	É½¶«Ê¡	º£Ñó»¯Ñ§	É½¶«Ê¡ÇàµºÊÐËÉÁëÂ·238ºÅ
ÇØÆ½',	×ÔÈ»×ÊÔ´²¿±±º£¾Ö	É½¶«Ê¡	º£Ñó±ê×¼¼ÆÁ¿	É½¶«Ê¡ÇàµºáÀÉ½ÇøÔÆÁëÂ·27ºÅ
ÇØËÉ',	ÖÐ¹ú¿ÆÑ§ÔºÑÌÌ¨º£°¶´øÑÐ¾¿Ëù	É½¶«Ê¡	º£ÑóÉúÎïÑ§	É½¶«Ê¡ÑÌÌ¨ÊÐÀ³É½Çø´ºêÍÂ·17ºÅ
ÇØÔÌÉº',	ÖÐ¹ú¿ÆÑ§Ôºº£ÑóÑÐ¾¿Ëù	É½¶«Ê¡	º£µ×¹¹ÔìÓëº£ÑóµØÇòÎïÀí	É½¶«Ê¡ÇàµºÊÐÄÏº£Â·7ºÅ
ÇñÕ×ÐÇ',	É½¶«Ê¡º£ÑóÉúÎïÑÐ¾¿Ôº	É½¶«Ê¡	Ë®²úÑøÖ³	É½¶«Ê¡ÇàµºÊÐáÀÉ½ÇøÓÎÔÆÂ·7ºÅ
ÇúÎ¬¹¦',	ÑÌÌ¨ÊÐº£Ñó²¶ÀÌÔöÖ³¹ÜÀíÕ¾	É½¶«Ê¡	º£Ñó¹ÜÀí	É½¶«Ê¡ÑÌÌ¨ÊÐÒøº£Â·26ºÅ
ÇúÑ§ÖÒ',	É½¶«Ê¡º£Ñó×ÊÔ´Óë»·¾³ÑÐ¾¿Ôº	É½¶«Ê¡	º£Ñó²¶ÀÌ	É½¶«Ê¡ÑÌÌ¨ÊÐ¾­¼Ã¿ª·¢Çø³¤½­Â·216ºÅ
ÈÎÏòÎÄ',	×ÔÈ»×ÊÔ´²¿µÚÒ»º£ÑóÑÐ¾¿Ëù	É½¶«Ê¡	¸»îÜ½á¿Ç³É¿ó×÷ÓÃ	É½¶«Ê¡ÇàµºÊÐáÀÉ½ÇøÏÉÏ¼ÁëÂ·6ºÅ
ÈÎÓÀÇï',	º£ÑôÊÐ´óÉ½º£ÑóÓëÓæÒµ¹¤×÷Õ¾	É½¶«Ê¡	Ë®²úÑøÖ³	É½¶«Ê¡º£ÑôÊÐ´óÉ½Ïç
ÈêÉÙ¹ú',	ÖÐ¹úº£Ñó´óÑ§	É½¶«Ê¡	ÎÛÈ¾ÉúÌ¬Ñ§	É½¶«Ê¡ÇàµºÊÐËÉÁëÂ·238ºÅ
ÉòÖ¾Á¼',	ÖÐ¹ú¿ÆÑ§Ôºº£ÑóÑÐ¾¿Ëù	É½¶«Ê¡	º£Ñó»¯Ñ§	É½¶«Ê¡ÇàµºÊÐÄÏº£Â·7ºÅ
ÉþÐãÕä',	ÖÐ¹úº£Ñó´óÑ§	É½¶«Ê¡	Ë®²ú¶¯Îï²¡º¦ÓëÃâÒßÑ§	É½¶«Ê¡ÇàµºÊÐËÉÁëÂ·238ºÅ
Ê¢Á¢·¼',	ÖÐ¹úº£Ñó´óÑ§	É½¶«Ê¡	º£Ãæ·ç³¡	É½¶«Ê¡ÇàµºÊÐËÉÁëÂ·238ºÅ
Ê¯ºé»ª',	×ÔÈ»×ÊÔ´²¿µÚÒ»º£ÑóÑÐ¾¿Ëù	É½¶«Ê¡	º£ÑóÉúÌ¬Ñ§	É½¶«Ê¡ÇàµºÊÐáÀÉ½ÇøÏÉÏ¼ÁëÂ·6ºÅ
Ê¯Ç¿',	×ÔÈ»×ÊÔ´²¿±±º£¾Ö	É½¶«Ê¡	ÎïÀíº£Ñó£¬º£ÑóË®ÎÄ	É½¶«Ê¡ÇàµºáÀÉ½ÇøÔÆÁëÂ·27ºÅ
Ê¯ÏþÓÂ',	ÖÐ¹úº£Ñó´óÑ§	É½¶«Ê¡	º£Ãæ·ç³¡	É½¶«Ê¡ÇàµºÊÐËÉÁëÂ·238ºÅ
Ê±½à',	ÑÌÌ¨ÊÐË®²úÑÐ¾¿Ëù	É½¶«Ê¡	º£Ñó»¯Ñ§	ÔÝÎÞ
Ê·´óÓÀ',	ÖÐ¹ú¿ÆÑ§Ôºº£ÑóÑÐ¾¿Ëù	É½¶«Ê¡	º£ÑóÒ©Îï	É½¶«Ê¡ÇàµºÊÐÄÏº£Â·7ºÅ
Ê·ºê´ï',	ÖÐ¹úº£Ñó´óÑ§	É½¶«Ê¡	º£Ñó¿ÉÔÙÉúÄÜÔ´	É½¶«Ê¡ÇàµºÊÐËÉÁëÂ·238ºÅ
Ê·¾ÃÐÂ',	ÖÐ¹úº£Ñó´óÑ§	É½¶«Ê¡	¼«µØÎïÀíº£ÑóÑ§	É½¶«Ê¡ÇàµºÊÐËÉÁëÂ·238ºÅ
ÊÌÃ¯³ç',	ÖÐ¹úº£Ñó´óÑ§	É½¶«Ê¡	Ç³º£º£Á÷¶¯Á¦Ñ§	É½¶«Ê¡ÇàµºÊÐËÉÁëÂ·238ºÅ
ËÎ¼ªµÂ',	Íþº£ÊÐÓæÒµ¼¼ÊõÍÆ¹ãÕ¾	É½¶«Ê¡	º£ÑóÓëÓæÒµ»·¾³¼à²âÆÀ¼Û	É½¶«Ê¡Íþº£ÊÐ¹Ûº£¶«Â·140ºÅ
ËÎ½ð±¦',	ÖÐ¹ú¿ÆÑ§Ôºº£ÑóÑÐ¾¿Ëù	É½¶«Ê¡	ÎïÀíº£Ñó£¬º£ÑóË®ÎÄ	É½¶«Ê¡ÇàµºÊÐÄÏº£Â·7ºÅ
ËÎÀíÆ½',	É½¶«Ê¡µ­Ë®ÓæÒµÑÐ¾¿Ôº	É½¶«Ê¡	Ë®²ú¶¯ÎïÓªÑø	É½¶«Ê¡¼ÃÄÏÊÐÀúÏÂÇø½â·ÅÂ·162ºÅ
ËÎÁÖÉú',	ÖÐ¹ú¿ÆÑ§Ôºº£ÑóÑÐ¾¿Ëù	É½¶«Ê¡	º£ÑóÉúÎïÒÅ´«Ñ§	É½¶«Ê¡ÇàµºÊÐÄÏº£Â·7ºÅ
ËÎÈ«É½',	ÈÕÕÕÊÐº£ÑóÓëÓæÒµ¾Ö	É½¶«Ê¡	ÂÖ»ú¹ÜÀí	É½¶«Ê¡ÈÕÕÕÊÐ±±¾©Â·188ºÅ
ËÎÎ¬Ñå',	ÈÕÕÕÖ°Òµ¼¼ÊõÑ§ÔºË®²úÑ§Ôº	É½¶«Ê¡	Ë®²úÑøÖ³	É½¶«Ê¡ÈÕÕÕÊÐÑÌÌ¨±±Â·16ºÅ
ËÎÏò¾ü',	É½¶«Ê¡º£Ñó×ÊÔ´Óë»·¾³ÑÐ¾¿Ôº	É½¶«Ê¡	º£ÑóÉúÎï	É½¶«Ê¡ÑÌÌ¨ÊÐ¾­¼Ã¿ª·¢Çø³¤½­Â·216ºÅ
ËÎÖ¾ÀÖ',	ÑÌÌ¨ÊÐÖ¥î·ÇøÓæÒµ¼¼ÊõÍÆ¹ãÕ¾	É½¶«Ê¡	º£Ñó²¶ÀÌ	É½¶«Ê¡ÑÌÌ¨ÊÐ±±ÂíÂ·194ºÅ
ËåÕýºì',	ÖÐ¹úº£Ñó´óÑ§	É½¶«Ê¡	Ô­ÉúÉúÎïÑ§	É½¶«Ê¡ÇàµºÊÐËÉÁëÂ·238ºÅ
Ëï±¦½­',	ÖÐ¹úÊ¯ÓÍ´óÑ§£¨»ª¶«£©	É½¶«Ê¡	ÓÍÆø¾®Á÷ÌåÁ¦Ñ§Óë¹¤³Ì	É½¶«Ê¡ÇàµºÊÐ»ÆµºÇø³¤½­Î÷Â·66ºÅ
Ëï³º',	ÖÐ¹ú¿ÆÑ§Ôºº£ÑóÑÐ¾¿Ëù	É½¶«Ê¡	ÎïÀíº£Ñó£¬º£ÑóË®ÎÄ	É½¶«Ê¡ÇàµºÊÐÄÏº£Â·7ºÅ
Ëï³Ð¾ý',	×ÔÈ»×ÊÔ´²¿µÚÒ»º£ÑóÑÐ¾¿Ëù	É½¶«Ê¡	ÉúÎï»¯Ñ§	É½¶«Ê¡ÇàµºÊÐáÀÉ½ÇøÏÉÏ¼ÁëÂ·6ºÅ
Ëï´ºÂ¼',	ÑÌÌ¨¾­¼Ã¼¼Êõ¿ª·¢ÇøÅ©ÒµÓëº£ÑóÓæÒµ¾Ö	É½¶«Ê¡	º£Ñó²¶ÀÌ	É½¶«Ê¡ÑÌÌ¨ÊÐ³¤½­Â·129ºÅ
Ëï¸£ÐÂ',	É½¶«Ê¡º£ÑóÉúÎïÑÐ¾¿Ôº	É½¶«Ê¡	Ë®²úÑøÖ³	É½¶«Ê¡ÇàµºÊÐáÀÉ½ÇøÓÎÔÆÂ·7ºÅ
Ëï¹ú»ª',	É½¶«Ê¡º£Ñó×ÊÔ´Óë»·¾³ÑÐ¾¿Ôº	É½¶«Ê¡	º£ÑóÉúÎïÒÅ´«ÓýÖÖÓëº£ÑóÉúÎïÉúÌ¬	É½¶«Ê¡ÑÌÌ¨ÊÐ¾­¼Ã¿ª·¢Çø³¤½­Â·216ºÅ
Ëï¼ªÍ¤',	É½¶«Ê¡º£Ñó¾­¼ÃÎÄ»¯ÑÐ¾¿ÔºÉ½¶«Éç»á¿ÆÑ§Ôº	É½¶«Ê¡	º£ÑóÐÅÏ¢»¯¡¢º£Ñó¾­¼Ã¡¢º£ÑóÕ½ÂÔ¹æ»®Óë·¨ÂÉ	É½¶«Ê¡ÇàµºÊÐ½ðºþÂ·8ºÅ
Ëï¼´ÁØ',	ÖÐ¹úº£Ñó´óÑ§	É½¶«Ê¡	´ó³ß¶Èº£ÆøÏà»¥×÷ÓÃºÍÆøºò±ä»¯	É½¶«Ê¡ÇàµºÊÐËÉÁëÂ·238ºÅ
Ëï¼Ì²ý',	É½¶«Ê¡¿ÆÑ§Ôºº£ÑóÒÇÆ÷ÒÇ±íÑÐ¾¿Ëù	É½¶«Ê¡	º£Ñó¹Û²â¡¢¼à²â º£Ñó¿ÉÔÙÉúÄÜÔ´¿ª·¢ÀûÓÃ	É½¶«Ê¡ÇàµºÕã½­Â·28ºÅ
ËïÀ¤ÑÔ',	ÈéÉ½ÊÐË®Éú¶¯ÎïÒß²¡·ÀÒßÕ¾	É½¶«Ê¡	Ë®²úÑøÖ³	É½¶«Ê¡ÈéÉ½ÊÐ¸®Ç°Â·6ºÅ
ËïÀè',	ÖÐ¹ú¿ÆÑ§Ôºº£ÑóÑÐ¾¿Ëù	É½¶«Ê¡	ÎïÀíº£Ñó£¬º£ÑóË®ÎÄ	É½¶«Ê¡ÇàµºÊÐÄÏº£Â·7ºÅ
ËïÅàÑÞ',	×ÔÈ»×ÊÔ´²¿±±º£¾Ö	É½¶«Ê¡	º£Ñó»¯Ñ§	É½¶«Ê¡ÇàµºáÀÉ½ÇøÔÆÁëÂ·27ºÅ
ËïÊ¥ÌÃ',	×ÔÈ»×ÊÔ´²¿±±º£¾Ö	É½¶«Ê¡	º£Ñó²â»æ	É½¶«Ê¡ÇàµºáÀÉ½ÇøÔÆÁëÂ·27ºÅ
ËïÊÀ´º',	ÖÐ¹úº£Ñó´óÑ§	É½¶«Ê¡	º£ÑóÎÞ¼¹×µ¶¯ÎïÉúÎïÑ§	É½¶«Ê¡ÇàµºÊÐËÉÁëÂ·238ºÅ
ËïËÉ',	ÖÐ¹ú¿ÆÑ§Ôºº£ÑóÑÐ¾¿Ëù	É½¶«Ê¡	º£ÑóÉúÌ¬	É½¶«Ê¡ÇàµºÊÐÄÏº£Â·7ºÅ
ËïÏæÆ½',	×ÔÈ»×ÊÔ´²¿µÚÒ»º£ÑóÑÐ¾¿Ëù	É½¶«Ê¡	ÖÐ¹úº£ÇøÓòº£ÑóÑ§	É½¶«Ê¡ÇàµºÊÐáÀÉ½ÇøÏÉÏ¼ÁëÂ·6ºÅ
ËïÐÞÇÚ',	×ÔÈ»×ÊÔ´²¿µÚÒ»º£ÑóÑÐ¾¿Ëù	É½¶«Ê¡	º£ÑóÉúÎï»îÐÔÎïÖÊ	É½¶«Ê¡ÇàµºÊÐáÀÉ½ÇøÏÉÏ¼ÁëÂ·6ºÅ
ËïÓÀ½Ü',	ÑÌÌ¨ÊÐÖ¥î·ÇøÓæÒµ¼¼ÊõÍÆ¹ãÕ¾	É½¶«Ê¡	º£Ñó²¶ÀÌ	É½¶«Ê¡ÑÌÌ¨ÊÐ±±ÂíÂ·194ºÅ
ËïÓñÔö',	É½¶«Ê¡º£Ñó×ÊÔ´Óë»·¾³ÑÐ¾¿Ôº	É½¶«Ê¡	ÓæÒµ²úÆ·ÖÊÁ¿°²È«¼ìÑéÓëÆÀ¼Û	É½¶«Ê¡ÑÌÌ¨ÊÐ¾­¼Ã¿ª·¢Çø³¤½­Â·216ºÅ
ËïÓñÖÒ',	É½¶«Ê¡ÈÕÕÕÊÐË®²úÑÐ¾¿Ëù	É½¶«Ê¡	¸Û¿ÚÓëº½µÀ	É½¶«Ê¡ÈÕÕÕÊÐ¶«¸ÛÇø±Ìº£Â·88ºÅ
ÌÀØ¹Ïé',	×ÔÈ»×ÊÔ´²¿µÚÒ»º£ÑóÑÐ¾¿Ëù	É½¶«Ê¡	º£ÑóÉúÎï»îÐÔÎïÖÊ	É½¶«Ê¡ÇàµºÊÐáÀÉ½ÇøÏÉÏ¼ÁëÂ·6ºÅ
ÌÆÑ§çô',	ÖÐ¹úº£Ñó´óÑ§	É½¶«Ê¡	º£ÑóÉúÌ¬Ñ§	É½¶«Ê¡ÇàµºÊÐËÉÁëÂ·238ºÅ
ÌÆÓñ¹â',	ÊÙ¹âÊÐÓæÕþ¼à¶½¹ÜÀíÕ¾	É½¶«Ê¡	º£Ñó¹Û²â¡¢¼à²â º£Ñó¿ÉÔÙÉúÄÜÔ´¿ª·¢ÀûÓÃ	É½¶«Ê¡ÊÙ¹âÊÐÑò¿ÚÕòÍûº£½ÖÊÙ¹âÓæ¸Û
ÌÆÔ­¹ã',	ÖÐ¹úº£Ñó´óÑ§	É½¶«Ê¡	º£ÑóÒÇÆ÷µÄÑÐÖÆÓë¿ª·¢	É½¶«Ê¡ÇàµºÊÐËÉÁëÂ·238ºÅ
Ìá½¨ÐÂ',	À³ÖÝÊÐº£ÑóÓëÓæÒµ¾Ö	É½¶«Ê¡	Ë®²úÑøÖ³	É½¶«Ê¡À³ÖÝÊÐÀ³ÖÝ±±Â·760ºÅ
Ìï¼ÍÎ°',	ÖÐ¹úº£Ñó´óÑ§	É½¶«Ê¡	º£ÑóÒÇÆ÷µÄÑÐÖÆÓë¿ª·¢	É½¶«Ê¡ÇàµºÊÐËÉÁëÂ·238ºÅ
ÌïÀè',	×ÔÈ»×ÊÔ´²¿µÚÒ»º£ÑóÑÐ¾¿Ëù	É½¶«Ê¡	º£ÑóÉúÎï×ÊÔ´ÀûÓÃ	É½¶«Ê¡ÇàµºÊÐáÀÉ½ÇøÏÉÏ¼ÁëÂ·6ºÅ
ÍòÈÙ',	ÖÐ¹úº£Ñó´óÑ§	É½¶«Ê¡	ÔöÖ³ÑøÖ³¹¤³ÌË®¶¯Á¦Ñ§	É½¶«Ê¡ÇàµºÊÐËÉÁëÂ·238ºÅ
Íô¶«·ç',	ÖÐ¹úº£Ñó´óÑ§	É½¶«Ê¡	Ê³Æ·»¯Ñ§ÓëÓªÑø	É½¶«Ê¡ÇàµºÊÐËÉÁëÂ·238ºÅ
Íõ±£¶°',	×ÔÈ»×ÊÔ´²¿µÚÒ»º£ÑóÑÐ¾¿Ëù	É½¶«Ê¡	º£Ñó»¯Ñ§	É½¶«Ê¡ÇàµºÊÐáÀÉ½ÇøÏÉÏ¼ÁëÂ·6ºÅ
Íõ±ó¹ó',	ÖÐ¹ú¿ÆÑ§Ôºº£ÑóÑÐ¾¿Ëù	É½¶«Ê¡	º£ÑóÒ©Îï	É½¶«Ê¡ÇàµºÊÐÄÏº£Â·7ºÅ
Íõ²¨',	×ÔÈ»×ÊÔ´²¿µÚÒ»º£ÑóÑÐ¾¿Ëù	É½¶«Ê¡	Ë®²úÑøÖ³	É½¶«Ê¡ÇàµºÊÐáÀÉ½ÇøÏÉÏ¼ÁëÂ·6ºÅ
Íõ³¤ÔÆ',	ÖÐ¹úº£Ñó´óÑ§	É½¶«Ê¡	º£ÑóÒ©Îï»¯Ñ§	É½¶«Ê¡ÇàµºÊÐËÉÁëÂ·238ºÅ
Íõ´ºÉú',	É½¶«Ê¡µ­Ë®ÓæÒµÑÐ¾¿Ôº	É½¶«Ê¡	Ë®²ú¶¯ÎïÓªÑø	É½¶«Ê¡¼ÃÄÏÊÐÀúÏÂÇø½â·ÅÂ·162ºÅ
Íõ¶«Ã÷',	É½¶«Ê¡¿ÆÑ§Ôºº£ÑóÒÇÆ÷ÒÇ±íÑÐ¾¿Ëù	É½¶«Ê¡	º£ÑóÒÇÆ÷µÄÑÐ¾¿Óë¿ª·¢	É½¶«Ê¡ÇàµºÕã½­Â·28ºÅ
Íõ·¨Ã÷',	ÖÐ¹ú¿ÆÑ§Ôºº£ÑóÑÐ¾¿Ëù	É½¶«Ê¡	ÎïÀíº£Ñó£¬º£ÑóË®ÎÄ	É½¶«Ê¡ÇàµºÊÐÄÏº£Â·7ºÅ
Íõ·²',	ÖÐ¹ú¿ÆÑ§Ôºº£ÑóÑÐ¾¿Ëù	É½¶«Ê¡	ÎïÀíº£Ñó£¬º£ÑóË®ÎÄ	É½¶«Ê¡ÇàµºÊÐÄÏº£Â·7ºÅ
Íõ·¼',	ÖÐ¹úº£Ñó´óÑ§	É½¶«Ê¡	Ë®²úÑøÖ³ÉúÌ¬Ñ§	É½¶«Ê¡ÇàµºÊÐËÉÁëÂ·238ºÅ
Íõ¸Õ',	×ÔÈ»×ÊÔ´²¿±±º£¾Ö	É½¶«Ê¡	»·¾³ÉúÌ¬	É½¶«Ê¡ÇàµºáÀÉ½ÇøÔÆÁëÂ·27ºÅ
Íõ¹ã²ß',	ÖÐ¹ú¿ÆÑ§Ôºº£ÑóÑÐ¾¿Ëù	É½¶«Ê¡	º£ÑóÉúÎï	É½¶«Ê¡ÇàµºÊÐÄÏº£Â·7ºÅ
Íõº£ÌÎ',	ÎÄµÇÊÐË®²ú¼¼ÊõÍÆ¹ãÕ¾	É½¶«Ê¡	Ë®²úÑøÖ³	É½¶«Ê¡Íþº£ÊÐÎÄÉ½Â·50ºÅ
Íõº£Ôö',	ÖÐ¹úº£Ñó´óÑ§	É½¶«Ê¡	º£Ë®×ÊÔ´ÀûÓÃ	É½¶«Ê¡ÇàµºÊÐËÉÁëÂ·238ºÅ
Íõºñ½Ü',	ÖÐ¹úº£Ñó´óÑ§	É½¶«Ê¡	º£Ñó³Á»ý¶¯Á¦Ñ§	É½¶«Ê¡ÇàµºÊÐËÉÁëÂ·238ºÅ
Íõ¼ÊÓ¢',	É½¶«Ê¡º£Ñó×ÊÔ´Óë»·¾³ÑÐ¾¿Ôº	É½¶«Ê¡	Ë®Éú¶¯ÎïÓªÑøÓëËÇÁÏ	É½¶«Ê¡ÑÌÌ¨ÊÐ¾­¼Ã¿ª·¢Çø³¤½­Â·216ºÅ
Íõ¼Ñ',	ÖÐ¹úº£Ñó´óÑ§	É½¶«Ê¡	¸¯Ê´µç»¯Ñ§	É½¶«Ê¡ÇàµºÊÐËÉÁëÂ·238ºÅ
Íõ½¨¹ú',	ÖÐ¹úº£Ñó´óÑ§	É½¶«Ê¡	Ç¶ÈëÊ½¼¼ÊõÓëÖÇÄÜÒÇÆ÷	É½¶«Ê¡ÇàµºÊÐËÉÁëÂ·238ºÅ
Íõ½­ÌÎ',	ÖÐ¹úº£Ñó´óÑ§	É½¶«Ê¡	³à³±Óë¸»ÓªÑø»¯	É½¶«Ê¡ÇàµºÊÐËÉÁëÂ·238ºÅ
Íõ½ðÐÇ',	É½¶«´óÑ§	É½¶«Ê¡	º£ÑóÉúÎïÑ§	É½¶«Ê¡¼ÃÄÏÊÐÉ½´óÄÏÂ·27ºÅ
Íõ¾§',	ÖÐ¹úº£Ñó´óÑ§	É½¶«Ê¡	³à³±Óë¸»ÓªÑø»¯	É½¶«Ê¡ÇàµºÊÐËÉÁëÂ·238ºÅ
Íõ¾²·ï',	ÖÐ¹úº£Ñó´óÑ§	É½¶«Ê¡	º£ÑóÉúÎï»îÐÔÎïÖÊ	É½¶«Ê¡ÇàµºÊÐËÉÁëÂ·238ºÅ
ÍõÀ×',	ÖÐ¹ú¿ÆÑ§Ôºº£ÑóÑÐ¾¿Ëù	É½¶«Ê¡	º£ÑóÉúÎï	É½¶«Ê¡ÇàµºÊÐÄÏº£Â·7ºÅ
ÍõÀòÆ¼',	ÖÐ¹úº£Ñó´óÑ§	É½¶«Ê¡	Ëæ»úº£ÀË	É½¶«Ê¡ÇàµºÊÐËÉÁëÂ·238ºÅ
ÍõÁî³ä',	ÖÐ¹úº£Ñó´óÑ§	É½¶«Ê¡	º£ÑóÉúÎï×ÊÔ´¿ª·¢ÀûÓÃ	ÔÝÎÞ
ÍõÃ¯½£',	É½¶«Ê¡º£Ñó×ÊÔ´Óë»·¾³ÑÐ¾¿Ôº	É½¶«Ê¡	Ë®Éú¶¯ÎïÓªÑøÓëËÇÁÏ	É½¶«Ê¡ÑÌÌ¨ÊÐ¾­¼Ã¿ª·¢Çø³¤½­Â·216ºÅ
ÍõÄþ',	ÖÐ¹úº£Ñó´óÑ§	É½¶«Ê¡	Ë®ÉùÑ§	É½¶«Ê¡ÇàµºÊÐËÉÁëÂ·238ºÅ
ÍõÅà¸Õ',	×ÔÈ»×ÊÔ´²¿±±º£¾Ö	É½¶«Ê¡	º£µº¹ÜÀí¼¼ÊõÑÐ¾¿	É½¶«Ê¡ÇàµºáÀÉ½ÇøÔÆÁëÂ·27ºÅ
ÍõÆô',	ÖÐ¹úº£Ñó´óÑ§	É½¶«Ê¡	´ó³ß¶Èº£ÆøÏà»¥×÷ÓÃ	É½¶«Ê¡ÇàµºÊÐËÉÁëÂ·238ºÅ
ÍõÇÕ¶«',	É½¶«Ê¡µ­Ë®ÓæÒµÑÐ¾¿Ôº	É½¶«Ê¡	Ë®²úÑøÖ³	É½¶«Ê¡¼ÃÄÏÊÐÀúÏÂÇø½â·ÅÂ·162ºÅ
ÍõÊ¥½à',	Çàµºº£ÑóµØÖÊÑÐ¾¿Ëù	É½¶«Ê¡	º£µ×¹¹ÔìÓëº£ÑóµØÇòÎïÀí	É½¶«Ê¡ÇàµºÊÐ¸£ÖÝÄÏÂ·62ºÅ
ÍõÊÀµ³',	ÎÄµÇÊÐË®²ú¼¼ÊõÍÆ¹ãÕ¾	É½¶«Ê¡	Ë®²úÑøÖ³	É½¶«Ê¡Íþº£ÊÐÎÄÉ½Â·50ºÅ
ÍõÊÀÐÅ',	É½¶«Ê¡º£Ñó×ÊÔ´Óë»·¾³ÑÐ¾¿Ôº	É½¶«Ê¡	Ë®Éú¶¯ÎïÓªÑøÓëËÇÁÏ	É½¶«Ê¡ÑÌÌ¨ÊÐ¾­¼Ã¿ª·¢Çø³¤½­Â·216ºÅ
ÍõÊ÷½Ü',	ÖÐ¹úº£Ñó´óÑ§	É½¶«Ê¡	º£Ñó¹¤³Ì×°±¸ÓëÒÇÆ÷	É½¶«Ê¡ÇàµºÊÐËÉÁëÂ·238ºÅ
ÍõÎ°',	ÖÐ¹úº£Ñó´óÑ§	É½¶«Ê¡	ÈÈÑÎ»·Á÷	É½¶«Ê¡ÇàµºÊÐËÉÁëÂ·238ºÅ
ÍõÎÀÃñ',	º£ÑôÊÐº£Ñó×ÛºÏ¹ÜÀíÕ¾	É½¶«Ê¡	Ë®²úÑøÖ³	É½¶«Ê¡º£ÑôÊÐº£±õÖÐÂ·196ºÅ
ÍõÎÄç÷',	ÇàµºÅ©Òµ´óÑ§	É½¶«Ê¡	º£ÑóÉúÎïÑ§	É½¶«Ê¡ÇàµºÊÐ³ÇÑôÇø³¤³ÇÂ·700ºÅ
Íõê¿',	ÖÐ¹úº£Ñó´óÑ§	É½¶«Ê¡	º£Ñó·À¸¯²ÄÁÏ¼°¹¤ÒÕ	É½¶«Ê¡ÇàµºÊÐËÉÁëÂ·238ºÅ
ÍõÐÞÌï',	ÖÐ¹úº£Ñó´óÑ§	É½¶«Ê¡	Ê¯ÓÍÓëÌìÈ»ÆøË®ºÏÎï¿±Ì½	É½¶«Ê¡ÇàµºÊÐËÉÁëÂ·238ºÅ
ÍõÐãÇÛ',	ÖÐ¹úº£Ñó´óÑ§	É½¶«Ê¡	º£ÑóÎÂÑÎ·ÖÎöÔ¤±¨	É½¶«Ê¡ÇàµºÊÐËÉÁëÂ·238ºÅ
ÍõÑ©Ã·',	É½¶«Ê¡ÈÕÕÕÊÐË®²úÑÐ¾¿Ëù	É½¶«Ê¡	¸Û¿ÚÓëº½µÀ	É½¶«Ê¡ÈÕÕÕÊÐ¶«¸ÛÇø±Ìº£Â·88ºÅ
ÍõÑÓ½­',	ÖÐ¹úÊ¯ÓÍ´óÑ§£¨»ª¶«£©	É½¶«Ê¡	ÐÅÏ¢ÓëÍ¨ÐÅ¹¤³Ì	É½¶«Ê¡ÇàµºÊÐ»ÆµºÇø³¤½­Î÷Â·66ºÅ
ÍõÒµ¹ð',	×Ü²ÎÆøÏóË®ÎÄ¿Õ¼äÌìÆø×ÜÕ¾	É½¶«Ê¡	µç»ú	NULL
ÍõÒø°î',	ÖÐ¹úº£Ñó´óÑ§	É½¶«Ê¡	¹¤³Ì¶ÏÁÑÁ¦Ñ§	É½¶«Ê¡ÇàµºÊÐËÉÁëÂ·238ºÅ
ÍõÓ¡¸ý',	ÖÐ¹úË®²ú¿ÆÑ§Ôº»Æº£Ë®²úÑÐ¾¿Ëù	É½¶«Ê¡	º£ÑóÉúÎï	É½¶«Ê¡ÇàµºÊÐÄÏ¾©Â·106ºÅ
ÍõÓ±',	É½¶«Ê¡º£ÑóÉúÎïÑÐ¾¿Ôº	É½¶«Ê¡	Ë®²úÆ·ÀûÓÃÓë°²È«	É½¶«Ê¡ÇàµºÊÐáÀÉ½ÇøÓÎÔÆÂ·7ºÅ
ÍõÓÀ¸Õ',	×ÔÈ»×ÊÔ´²¿µÚÒ»º£ÑóÑÐ¾¿Ëù	É½¶«Ê¡	³±Ï«³±Á÷¼°»·Á÷µÄ·ÖÎöºÍÊýÖµÄ£ÄâÑÐ¾¿	É½¶«Ê¡ÇàµºÊÐáÀÉ½ÇøÏÉÏ¼ÁëÂ·6ºÅ
ÍõÓÂÇ¿',	É½¶«Ê¡º£ÑóÉúÎïÑÐ¾¿Ôº	É½¶«Ê¡	Ë®²úÑøÖ³Ò©ÎïÓë²¡º¦·ÀÖÎ	É½¶«Ê¡ÇàµºÊÐáÀÉ½ÇøÓÎÔÆÂ·7ºÅ
ÍõÓñÐÂ',	É½¶«Ê¡µ­Ë®ÓæÒµÑÐ¾¿Ôº	É½¶«Ê¡	µ­Ë®ÑøÖ³	É½¶«Ê¡¼ÃÄÏÊÐÀúÏÂÇø½â·ÅÂ·162ºÅ
ÍõÓýºì',	É½¶«Ê¡º£Ñó×ÊÔ´Óë»·¾³ÑÐ¾¿Ôº	É½¶«Ê¡	º£Ñó×ÊÔ´ÓëÉúÌ¬	É½¶«Ê¡ÑÌÌ¨ÊÐ¾­¼Ã¿ª·¢Çø³¤½­Â·216ºÅ
ÍõÔÆÖÐ',	É½¶«Ê¡º£Ñó²¶ÀÌÉú²ú¹ÜÀíÕ¾	É½¶«Ê¡	ÓæÒµÔöÖ³	É½¶«Ê¡ÑÌÌ¨ÊÐ±±ÂíÂ·193ºÅ
ÍõÔË¹ú',	É½¶«Ê¡º£Ñó²¶ÀÌÉú²ú¹ÜÀíÕ¾	É½¶«Ê¡	º£Ñó²¶ÀÌ¹ÜÀí	É½¶«Ê¡ÑÌÌ¨ÊÐ±±ÂíÂ·193ºÅ
ÍõÕÑÆ¼',	ÖÐ¹úº£Ñó´óÑ§	É½¶«Ê¡	±´ÀàÃçÖÖ·±Óý¼¶Ï¸°ûÒÅ´«ÓýÖÖ	É½¶«Ê¡ÇàµºÊÐËÉÁëÂ·238ºÅ
ÍõÕäÑÒ',	ÖÐ¹ú¿ÆÑ§Ôºº£ÑóÑÐ¾¿Ëù	É½¶«Ê¡	º£µ×¹¹ÔìÓëº£ÑóµØÇòÎïÀí	É½¶«Ê¡ÇàµºÊÐÄÏº£Â·7ºÅ
ÍõÕñ½Ü',	ÖÐ¹úÊ¯ÓÍ´óÑ§£¨»ª¶«£©	É½¶«Ê¡	´óµØ²âÁ¿Ñ§Óë²âÁ¿¹¤³Ì	É½¶«Ê¡ÇàµºÊÐ»ÆµºÇø³¤½­Î÷Â·66ºÅ
ÍõÕðÓî',	ÖÐ¹úº£Ñó´óÑ§	É½¶«Ê¡	Ë®»·¾³ÎÛÈ¾ÎïÇ¨ÒÆ×ª»¯¼°ÎÛÈ¾ÐÞ¸´	É½¶«Ê¡ÇàµºÊÐËÉÁëÂ·238ºÅ
Íõ×ÚÁé',	×ÔÈ»×ÊÔ´²¿µÚÒ»º£ÑóÑÐ¾¿Ëù	É½¶«Ê¡	³±Ï«³±Á÷ºÍº£Ñó»·Á÷ÑÐ¾¿ º£Ñó»·¾³ÊýÖµÄ£Äâ	É½¶«Ê¡ÇàµºÊÐáÀÉ½ÇøÏÉÏ¼ÁëÂ·6ºÅ
Îº°î¸£',	ÈÕÕÕÊÐÓæÒµ¼¼ÊõÍÆ¹ãÕ¾	É½¶«Ê¡	ÂÖ»ú¹ÜÀí	É½¶«Ê¡ÈÕÕÕÊÐº£±õÒ»Â·109ºÅ
Îº¶÷²´',	ÖÐ¹ú¿ÆÑ§Ôºº£ÑóÑÐ¾¿Ëù	É½¶«Ê¡	ÎïÀíº£Ñó£¬º£ÑóË®ÎÄ	É½¶«Ê¡ÇàµºÊÐÄÏº£Â·7ºÅ
ÎººÏÁú',	Çàµºº£ÑóµØÖÊÑÐ¾¿Ëù	É½¶«Ê¡	º£µ×¹¹ÔìÓëº£ÑóµØÇòÎïÀí	É½¶«Ê¡ÇàµºÊÐ¸£ÖÝÄÏÂ·62ºÅ
ÎºÔóÑ«',	×ÔÈ»×ÊÔ´²¿µÚÒ»º£ÑóÑÐ¾¿Ëù	É½¶«Ê¡	³±Ï«³±Á÷ºÍº£Ñó»·Á÷ÑÐ¾¿ º£Ñó»·¾³ÊýÖµÄ£Äâ	É½¶«Ê¡ÇàµºÊÐáÀÉ½ÇøÏÉÏ¼ÁëÂ·6ºÅ
ÎºÕñ¸Ö',	ÖÐ¹úº£Ñó´óÑ§	É½¶«Ê¡	Èí¼þ¹¤³ÌÓëÐÅÏ¢ÏµÍ³	É½¶«Ê¡ÇàµºÊÐËÉÁëÂ·238ºÅ
ÎºÕñ»ª',	É½¶«Ê¡º£Ñó×ÊÔ´Óë»·¾³ÑÐ¾¿Ôº	É½¶«Ê¡	Ë®Éú¶¯ÎïÓªÑøÓëËÇÁÏ	É½¶«Ê¡ÑÌÌ¨ÊÐ¾­¼Ã¿ª·¢Çø³¤½­Â·216ºÅ
ÎºÖ¾Ç¿',	ÖÐ¹úº£Ñó´óÑ§	É½¶«Ê¡	Èí¼þ¹¤³ÌÓëÐÅÏ¢ÏµÍ³	É½¶«Ê¡ÇàµºÊÐËÉÁëÂ·238ºÅ
ÎÂº£Éî',	ÖÐ¹úº£Ñó´óÑ§	É½¶«Ê¡	ÓãÀàÉúÀíÓë·±Óý	É½¶«Ê¡ÇàµºÊÐËÉÁëÂ·238ºÅ
ÎâµÂÐÇ',	ÖÐ¹úº£Ñó´óÑ§	É½¶«Ê¡	º£Ñó»·Á÷¶¯Á¦Ñ§	É½¶«Ê¡ÇàµºÊÐËÉÁëÂ·238ºÅ
Îâº£Ò»',	É½¶«Ê¡º£ÑóÉúÎïÑÐ¾¿Ôº	É½¶«Ê¡	º£ÑóÉúÌ¬Ñ§	É½¶«Ê¡ÇàµºÊÐáÀÉ½ÇøÓÎÔÆÂ·7ºÅ
Îâ½¨Õþ',	ÖÐ¹úº£Ñó´óÑ§	É½¶«Ê¡	º£ÑóµØÖÊÓë¹¤³ÌµØÖÊµ÷²éÑÐ¾¿	É½¶«Ê¡ÇàµºÊÐËÉÁëÂ·238ºÅ
Îâ¿Ë¼ó',	ÖÐ¹úº£Ñó´óÑ§	É½¶«Ê¡	²¨Á÷Ïà»¥×÷ÓÃÀíÂÛ	É½¶«Ê¡ÇàµºÊÐËÉÁëÂ·238ºÅ
ÎâÉ£ÔÆ',	×ÔÈ»×ÊÔ´²¿µÚÒ»º£ÑóÑÐ¾¿Ëù	É½¶«Ê¡	º£µºÓëº£°¶´ø	É½¶«Ê¡ÇàµºÊÐáÀÉ½ÇøÏÉÏ¼ÁëÂ·6ºÅ
ÎâÊ±¹ú',	ÖÐ¹ú¿ÆÑ§Ôºº£ÑóÑÐ¾¿Ëù	É½¶«Ê¡	º£µ×¹¹ÔìÓëº£ÑóµØÇòÎïÀí	É½¶«Ê¡ÇàµºÊÐÄÏº£Â·7ºÅ
ÎâÐËÎ°',	É½¶«Ê¡º£Ñó×ÊÔ´Óë»·¾³ÑÐ¾¿Ôº	É½¶«Ê¡	º£ÓòÊ¹ÓÃ¹ÜÀí	É½¶«Ê¡ÑÌÌ¨ÊÐ¾­¼Ã¿ª·¢Çø³¤½­Â·216ºÅ
ÎâÓÀ»ª',	×ÔÈ»×ÊÔ´²¿µÚÒ»º£ÑóÑÐ¾¿Ëù	É½¶«Ê¡	¹Åº£ÑóÑ§	É½¶«Ê¡ÇàµºÊÐáÀÉ½ÇøÏÉÏ¼ÁëÂ·6ºÅ
ÎâÓÀÍ¤',	×ÔÈ»×ÊÔ´²¿µÚÒ»º£ÑóÑÐ¾¿Ëù	É½¶«Ê¡	º£Ñó²â»æ	É½¶«Ê¡ÇàµºÊÐáÀÉ½ÇøÏÉÏ¼ÁëÂ·6ºÅ
ÏÄÊ÷Î°',	ÖÐ¹úº£Ñó´óÑ§	É½¶«Ê¡	º£Ñó·ÀÎÛ¼ÁµÄ¶¨Á¿¹¹Ð§¹ØÏµ	É½¶«Ê¡ÇàµºÊÐËÉÁëÂ·238ºÅ
Ïà½¨º£',	ÖÐ¹ú¿ÆÑ§Ôºº£ÑóÑÐ¾¿Ëù	É½¶«Ê¡	º£ÑóÉúÎï	É½¶«Ê¡ÇàµºÊÐÄÏº£Â·7ºÅ
Ð¤Ö¾ÖÒ',	ÖÐ¹ú¿ÆÑ§Ôºº£ÑóÑÐ¾¿Ëù	É½¶«Ê¡	º£ÑóÉúÎï	É½¶«Ê¡ÇàµºÊÐÄÏº£Â·7ºÅ
ÐÏºìÑÞ',	É½¶«Ê¡º£Ñó×ÊÔ´Óë»·¾³ÑÐ¾¿Ôº	É½¶«Ê¡	º£ÑóÓëÓæÒµ»·¾³¼à²âÆÀ¼Û	É½¶«Ê¡ÑÌÌ¨ÊÐ¾­¼Ã¿ª·¢Çø³¤½­Â·216ºÅ
ÐÏæº',	ÖÐ¹úº£Ñó´óÑ§	É½¶«Ê¡	²¡º¦ÃâÒß	É½¶«Ê¡ÇàµºÊÐËÉÁëÂ·238ºÅ
Ðì¿ü¶°',	ÖÐ¹ú¿ÆÑ§Ôºº£ÑóÑÐ¾¿Ëù	É½¶«Ê¡	º£ÑóÉúÎï	É½¶«Ê¡ÇàµºÊÐÄÏº£Â·7ºÅ
ÐìÐËÆ½',	ÖÐ¹úÊ¯ÓÍ´óÑ§£¨»ª¶«£©	É½¶«Ê¡	º£ÑóÊ¯ÓÍ×°±¸	É½¶«Ê¡ÇàµºÊÐ»ÆµºÇø³¤½­Î÷Â·66ºÅ
ÐìÐËÓÀ',	×ÔÈ»×ÊÔ´²¿µÚÒ»º£ÑóÑÐ¾¿Ëù	É½¶«Ê¡	º£µ×¹¹ÔìÓëº£ÑóµØÇòÎïÀí	É½¶«Ê¡ÇàµºÊÐáÀÉ½ÇøÏÉÏ¼ÁëÂ·6ºÅ
ÐìÓÀÉú',	ÖÐ¹ú¿ÆÑ§Ôºº£ÑóÑÐ¾¿Ëù	É½¶«Ê¡	ÎïÀíº£Ñó£¬º£ÑóË®ÎÄ	É½¶«Ê¡ÇàµºÊÐÄÏº£Â·7ºÅ
ÐìÕäÏé',	É½¶«Ë®²úÍâ¾­×Ü¹«Ë¾	É½¶«Ê¡	¼ìÑé¼ì²â	É½¶«Ê¡¼ÃÄÏÊÐ½â·ÅÂ·162ºÅ
Ðí½¨½Ü',	ÈéÉ½ÊÐË®Éú¶¯ÎïÒß²¡·ÀÒßÕ¾	É½¶«Ê¡	Ë®²úÑøÖ³	É½¶«Ê¡ÈéÉ½ÊÐ¸®Ç°Â·6ºÅ
Ñ¦³¤ºþ',	ÖÐ¹úº£Ñó´óÑ§	É½¶«Ê¡	º£ÑóÉúÎï×ÊÔ´ÀûÓÃ	É½¶«Ê¡ÇàµºÊÐËÉÁëÂ·238ºÅ
Û³È«Ê÷',	×ÔÈ»×ÊÔ´²¿µÚÒ»º£ÑóÑÐ¾¿Ëù	É½¶«Ê¡	ÑÒÊ¯µØÇò»¯Ñ§	É½¶«Ê¡ÇàµºÊÐáÀÉ½ÇøÏÉÏ¼ÁëÂ·6ºÅ
ÑÖ¾ü',	ÖÐ¹ú¿ÆÑ§Ôºº£ÑóÑÐ¾¿Ëù	É½¶«Ê¡	º£µ×¹¹ÔìÓëº£ÑóµØÇòÎïÀí	É½¶«Ê¡ÇàµºÊÐÄÏº£Â·7ºÅ
Ñî±¦Çå',	É½¶«Ê¡º£Ñó²¶ÀÌÉú²ú¹ÜÀíÕ¾	É½¶«Ê¡	º£ÑóÄÁ³¡	É½¶«Ê¡ÑÌÌ¨ÊÐ±±ÂíÂ·193ºÅ
Ñî¹ÙÆ·',	ÖÐ¹úº£Ñó´óÑ§	É½¶«Ê¡	»·¾³ÉúÎïµÄ·Ö×ÓÒÅ´«Ñ§	É½¶«Ê¡ÇàµºÊÐËÉÁëÂ·238ºÅ
Ñî¹ðÅó',	ÖÐ¹úº£Ñó´óÑ§	É½¶«Ê¡	º£Ñó»¯Ñ§	É½¶«Ê¡ÇàµºÊÐËÉÁëÂ·238ºÅ
ÑîºìÉú',	ÖÐ¹ú¿ÆÑ§Ôºº£ÑóÑÐ¾¿Ëù	É½¶«Ê¡	º£ÑóÉúÌ¬	É½¶«Ê¡ÇàµºÊÐÄÏº£Â·7ºÅ
Ñî½¨Ãô',	É½¶«Ê¡º£Ñó×ÊÔ´Óë»·¾³ÑÐ¾¿Ôº	É½¶«Ê¡	Ë®²úÑøÖ³ÓëË®Éú¶¯ÎïÒÅ´«ÓýÖÖ	É½¶«Ê¡ÑÌÌ¨ÊÐ¾­¼Ã¿ª·¢Çø³¤½­Â·216ºÅ
Ñî½¨Ç¿',	×ÔÈ»×ÊÔ´²¿±±º£¾Ö	É½¶«Ê¡	º£ÑóÉúÎï	É½¶«Ê¡ÇàµºáÀÉ½ÇøÔÆÁëÂ·27ºÅ
Ñî½ðÉ­',	ÖÐ¹úº£Ñó´óÑ§	É½¶«Ê¡	º£ÑóÕþ²ß	ÔÝÎÞ
Ñî¿¡½Ü',	ÖÐ¹úº£Ñó´óÑ§	É½¶«Ê¡	Ë®ÄàÍÁ×®µÄ³ÐÔØÌØÐÔ	É½¶«Ê¡ÇàµºÊÐËÉÁëÂ·238ºÅ
ÑîÁ¢',	É½¶«Ê¡¿ÆÑ§Ôºº£ÑóÒÇÆ÷ÒÇ±íÑÐ¾¿Ëù	É½¶«Ê¡	º£Ñó»·¾³¼à²âÒÇÆ÷×°±¸ÑÐ¾¿ÓëÖÆ×÷	É½¶«Ê¡ÇàµºÕã½­Â·28ºÅ
ÑîÁá',	É½¶«Ê¡µ­Ë®ÓæÒµÑÐ¾¿Ôº	É½¶«Ê¡	Ë®²úÑøÖ³	É½¶«Ê¡¼ÃÄÏÊÐÀúÏÂÇø½â·ÅÂ·162ºÅ
ÑîÐãÉú',	É½¶«Ê¡º£ÑóÉúÎïÑÐ¾¿Ôº	É½¶«Ê¡	º£Ë®ÑøÖ³²¡º¦·ÀÖÎ	É½¶«Ê¡ÇàµºÊÐáÀÉ½ÇøÓÎÔÆÂ·7ºÅ
ÑîÓÀ´º',	ÖÐ¹úº£Ñó´óÑ§	É½¶«Ê¡	º£Ñó¹¤³Ì½á¹¹¶¯Á¦·ÖÎö	É½¶«Ê¡ÇàµºÊÐËÉÁëÂ·238ºÅ
ÑîÓÀÔö',	×ÔÈ»×ÊÔ´²¿µÚÒ»º£ÑóÑÐ¾¿Ëù	É½¶«Ê¡	º£ÀËÊýÖµÄ£Äâ	É½¶«Ê¡ÇàµºÊÐáÀÉ½ÇøÏÉÏ¼ÁëÂ·6ºÅ
Ñî×÷Éý',	ÖÐ¹úº£Ñó´óÑ§	É½¶«Ê¡	º£ÀËÓëº£ÉÏ½á¹¹ÎïÏà»¥×÷ÓÃ	É½¶«Ê¡ÇàµºÊÐËÉÁëÂ·238ºÅ
Ò¦Õñ¸Õ',	ÈÕÕÕÊÐº£Ë®ÓýÃç³¡	É½¶«Ê¡	²¡º¦·ÀÖÎ	É½¶«Ê¡ÁÙÒÊÊÐÊ¯¾ÊÎÄ»¯Â·28ºÅ
Ò¶º£±ó',	É½¶«Ê¡º£ÑóÉúÎïÑÐ¾¿Ôº	É½¶«Ê¡	²¡º¦·ÀÖÎ	É½¶«Ê¡ÇàµºÊÐáÀÉ½ÇøÓÎÔÆÂ·7ºÅ
Ò¶Ë¼Ô´',	Çàµºº£ÑóµØÖÊÑÐ¾¿Ëù	É½¶«Ê¡	»·¾³µØÖÊ	É½¶«Ê¡ÇàµºÊÐ¸£ÖÝÄÏÂ·62ºÅ
Òü±¦Ê÷',	ÖÐ¹ú¿ÆÑ§Ôºº£ÑóÑÐ¾¿Ëù	É½¶«Ê¡	ÎïÀíº£Ñó£¬º£ÑóË®ÎÄ	É½¶«Ê¡ÇàµºÊÐÄÏº£Â·7ºÅ
ÒüÑÓºè',	Çàµºº£ÑóµØÖÊÑÐ¾¿Ëù	É½¶«Ê¡	º£µ×¹¹ÔìÓëº£ÑóµØÇòÎïÀí	É½¶«Ê¡ÇàµºÊÐ¸£ÖÝÄÏÂ·62ºÅ
Ó¡Æ¼',	Çàµºº£ÑóµØÖÊÑÐ¾¿Ëù	É½¶«Ê¡	º£µ×¹¹ÔìÓëº£ÑóµØÇòÎïÀí	É½¶«Ê¡ÇàµºÊÐ¸£ÖÝÄÏÂ·62ºÅ
ÓÈ·æ',	ÖÐ¹ú¿ÆÑ§Ôºº£ÑóÑÐ¾¿Ëù	É½¶«Ê¡	º£ÑóÉúÎï	É½¶«Ê¡ÇàµºÊÐÄÏº£Â·7ºÅ
ÓÎ¹âÈÙ',	¾üÊÂ¿ÆÑ§ÔºÆÀ¹ÀÂÛÖ¤ÑÐ¾¿ÖÐÐÄ	É½¶«Ê¡	¹ÜÀí¿ÆÑ§Óë¹¤³Ì	NULL
ÓÚ±þÀñ',	ÑÌÌ¨ÊÐº£Ñó²¶ÀÌÔöÖ³¹ÜÀíÕ¾	É½¶«Ê¡	º£Ñó²¶ÀÌ	É½¶«Ê¡ÑÌÌ¨ÊÐÒøº£Â·26ºÅ
ÓÚ±þÁÁ',	É½¶«Ê¡¿ÆÑ§Ôºº£ÑóÒÇÆ÷ÒÇ±íÑÐ¾¿Ëù	É½¶«Ê¡	º£ÑóÒÇÆ÷ÑÐ¾¿Óë¿ª·¢	É½¶«Ê¡ÇàµºÕã½­Â·28ºÅ
ÓÚ³É±¦',	ÑÌÌ¨¾­¼Ã¼¼Êõ¿ª·¢ÇøÅ©ÒµÓëº£ÑóÓæÒµ¾Ö	É½¶«Ê¡	ÂÖ»ú¹ÜÀí	É½¶«Ê¡ÑÌÌ¨ÊÐ³¤½­Â·129ºÅ
ÓÚ¶¨ÓÂ',	ÖÐ¹úº£Ñó´óÑ§	É½¶«Ê¡	º£ÀËÓëº£ÉÏ½á¹¹ÎïÏà»¥×÷ÓÃ	É½¶«Ê¡ÇàµºÊÐËÉÁëÂ·238ºÅ
ÓÚ·Ç',	ÖÐ¹ú¿ÆÑ§Ôºº£ÑóÑÐ¾¿Ëù	É½¶«Ê¡	ÎïÀíº£Ñó£¬º£ÑóË®ÎÄ	É½¶«Ê¡ÇàµºÊÐÄÏº£Â·7ºÅ
ÓÚ¹ãÀû',	ÖÐ¹úº£Ñó´óÑ§	É½¶«Ê¡	ÌÇ»¯Ñ§ÓëÌÇÒ©ÎïÑ§	É½¶«Ê¡ÇàµºÊÐËÉÁëÂ·238ºÅ
ÓÚºé¾ü',	×ÔÈ»×ÊÔ´²¿µÚÒ»º£ÑóÑÐ¾¿Ëù	É½¶«Ê¡	º£ÑóµØÖÊÓëµÚËÄ¼ÍµØÖÊ	É½¶«Ê¡ÇàµºÊÐáÀÉ½ÇøÏÉÏ¼ÁëÂ·6ºÅ
ÓÚÁ¼Ãñ',	ÖÐ¹úº£Ñó´óÑ§	É½¶«Ê¡	»·¾³ÓÑºÃÐÍº£Ñó·À»¤²ÄÁÏÓëÓ¦ÓÃ¼¼Êõ	É½¶«Ê¡ÇàµºÊÐËÉÁëÂ·238ºÅ
ÓÚÊ«Èº',	ÎÄµÇÊÐË®²ú¼¼ÊõÍÆ¹ãÕ¾	É½¶«Ê¡	º£Ñó¹ÜÀí	É½¶«Ê¡Íþº£ÊÐÎÄÉ½Â·50ºÅ
ÓÚÎÄ¹¦',	ÖÐ¹úº£Ñó´óÑ§	É½¶«Ê¡	º£ÑóÒ©Îï	É½¶«Ê¡ÇàµºÊÐËÉÁëÂ·238ºÅ
ÓÚÏ£¾ü',	É½¶«Ê¡Î«·»ÊÐÑÎÒµ¹«Ë¾	É½¶«Ê¡	º£Ñó»¯¹¤	É½¶«Ê¡Î«·»ÊÐ¿üÎÄÇø¶«·ç¶«½Ö201ºÅ
ÓÚÐÂÉú',	ÖÐ¹úº£Ñó´óÑ§	É½¶«Ê¡	º£Ñó¼à²â¼¼ÊõÓëÐÅÏ¢´¦Àí	É½¶«Ê¡ÇàµºÊÐËÉÁëÂ·238ºÅ
ÓÚÓÂ¾ü',	ÈéÉ½ÊÐË®Éú¶¯ÎïÒß²¡·ÀÒßÕ¾	É½¶«Ê¡	º£Ñó¹ÜÀí	É½¶«Ê¡ÈéÉ½ÊÐ¸®Ç°Â·6ºÅ
ÓÚÖ¾¸Õ',	ÖÐ¹úº£Ñó´óÑ§	É½¶«Ê¡	º£ÑóÉúÎïµØÇò»¯Ñ§	É½¶«Ê¡ÇàµºÊÐËÉÁëÂ·238ºÅ
ÓáÖ¾Ã÷',	ÖÐ¹ú¿ÆÑ§Ôºº£ÑóÑÐ¾¿Ëù	É½¶«Ê¡	ÎïÀíº£Ñó£¬º£ÑóË®ÎÄ	É½¶«Ê¡ÇàµºÊÐÄÏº£Â·7ºÅ
Ô­ÓÀµ³',	Íþº£ÊÐ»·´äÇøº£ÑóÓëÓæÒµÑÐ¾¿Ëù	É½¶«Ê¡	Ë®²úÑøÖ³	É½¶«Ê¡Íþº£ÊÐ»·´äÇøÓæ¸ÛÂ·68ºÅ-2
Ô¬¶¡',	×ÔÈ»×ÊÔ´²¿±±º£¾Ö	É½¶«Ê¡	º£ÑóÔ¤±¨¼à²â	É½¶«Ê¡ÇàµºáÀÉ½ÇøÔÆÁëÂ·27ºÅ
Ô¬¶«ÁÁ',	ÖÐ¹ú¿ÆÑ§Ôºº£ÑóÑÐ¾¿Ëù	É½¶«Ê¡	ÎïÀíº£Ñó£¬º£ÑóË®ÎÄ	É½¶«Ê¡ÇàµºÊÐÄÏº£Â·7ºÅ
Ô¬ÒµÁ¢',	×ÔÈ»×ÊÔ´²¿µÚÒ»º£ÑóÑÐ¾¿Ëù	É½¶«Ê¡	º£ÀËÊýÖµ½¨Ä£	É½¶«Ê¡ÇàµºÊÐáÀÉ½ÇøÏÉÏ¼ÁëÂ·6ºÅ
Ô¬Óñ±¦',	É½¶«Ê¡Íâ¾­ÏîÄ¿¹ÜÀí°ì¹«ÊÒ	É½¶«Ê¡	ÐÅÏ¢¹¤³Ì	É½¶«Ê¡¼ÃÄÏÊÐÊÐÖÐÇøË´¸ûÂ·48ºÅ
ê°¼ÒÒµ',	×ÔÈ»×ÊÔ´²¿µÚÒ»º£ÑóÑÐ¾¿Ëù	É½¶«Ê¡	³±Ï«³±Á÷ºÍº£Ñó»·Á÷ÑÐ¾¿ º£Ñó»·¾³ÊýÖµÄ£Äâ	É½¶«Ê¡ÇàµºÊÐáÀÉ½ÇøÏÉÏ¼ÁëÂ·6ºÅ
ÔøÖ¾¸Õ',	ÖÐ¹ú¿ÆÑ§Ôºº£ÑóÑÐ¾¿Ëù	É½¶«Ê¡	º£µ×¹¹ÔìÓëº£ÑóµØÇòÎïÀí	É½¶«Ê¡ÇàµºÊÐÄÏº£Â·7ºÅ
µÔÊÀ¿ü',	ÖÐ¹úº£Ñó´óÑ§	É½¶«Ê¡	º£ÑóµØÇò»¯Ñ§	É½¶«Ê¡ÇàµºÊÐËÉÁëÂ·238ºÅ
Õ²¶¬Ã·',	É½¶«Ê¡º£ÑóÉúÎïÑÐ¾¿Ôº	É½¶«Ê¡	º£ÑóÉúÌ¬Ñ§	É½¶«Ê¡ÇàµºÊÐáÀÉ½ÇøÓÎÔÆÂ·7ºÅ
Õ½ÎÄ±ó',	ÖÐ¹úº£Ñó´óÑ§	É½¶«Ê¡	Ë®²úÑøÖ³¶¯Îï²¡º¦	É½¶«Ê¡ÇàµºÊÐËÉÁëÂ·238ºÅ
ÕÅ°®¾ý',	×ÔÈ»×ÊÔ´²¿±±º£¾Ö	É½¶«Ê¡	º£ÑóÉúÌ¬	É½¶«Ê¡ÇàµºáÀÉ½ÇøÔÆÁëÂ·27ºÅ
ÕÅ±¦ÐÅ',	ÖÐ³Ï¹ú¼Êº£Ñó¹¤³Ì¿±²ìÉè¼ÆÓÐÏÞ¹«Ë¾	É½¶«Ê¡	¸Û¿ÚÓëº½µÀ	É½¶«Ê¡ÇàµºÊÐáÀÉ½Çøº£¶ûÂ·176ºÅ
ÕÅ³çìû',	É½¶«´óÑ§	É½¶«Ê¡	Ò©ÓÃ¶¯Ö²Îï¹¦ÄÜÊ³Æ·¿ª·¢ÀûÓÃ	É½¶«Ê¡¼ÃÄÏÊÐÉ½´óÄÏÂ·27ºÅ
ÕÅµÂ³¬',	ÖÐ¹ú¿ÆÑ§Ôºº£ÑóÑÐ¾¿Ëù	É½¶«Ê¡	º£ÑóÉúÎï»îÐÔÎïÖÊ	É½¶«Ê¡ÇàµºÊÐÄÏº£Â·7ºÅ
ÕÅ¶Ü',	ÖÐ¹ú¿ÆÑ§Ôºº£ÑóÑÐ¾¿Ëù	É½¶«Ê¡	º£µ×¹¹ÔìÓëº£ÑóµØÇòÎïÀí	É½¶«Ê¡ÇàµºÊÐÄÏº£Â·7ºÅ
ÕÅ·¼',	ÖÐ¹ú¿ÆÑ§Ôºº£ÑóÑÐ¾¿Ëù	É½¶«Ê¡	º£ÑóÉúÌ¬Ñ§	É½¶«Ê¡ÇàµºÊÐÄÏº£Â·7ºÅ
ÕÅ¹ó·Ò',	Î«·»ÊÐº£ÑóÓëÓæÒµ¾Ö	É½¶«Ê¡	Ë®²úÑøÖ³	É½¶«Ê¡Íþº£ÊÐ¿üÎÄÇø¶«·ç¶«½Ö6396ºÅ
ÕÅ¹ú·¶',	ÖÐ¹ú¿ÆÑ§Ôºº£ÑóÑÐ¾¿Ëù	É½¶«Ê¡	º£ÑóÉúÎï	É½¶«Ê¡ÇàµºÊÐÄÏº£Â·7ºÅ
ÕÅºã¹ã',	×ÔÈ»×ÊÔ´²¿±±º£¾Ö	É½¶«Ê¡	º£Ñó¹ÜÀí	É½¶«Ê¡ÇàµºáÀÉ½ÇøÔÆÁëÂ·27ºÅ
ÕÅºéÁÁ',	×ÔÈ»×ÊÔ´²¿±±º£¾Ö	É½¶«Ê¡	º£ÑóÉúÎï	É½¶«Ê¡ÇàµºáÀÉ½ÇøÔÆÁëÂ·27ºÅ
ÕÅ¼ÌÈª',	ÖÐ¹ú¿ÆÑ§Ôºº£ÑóÑÐ¾¿Ëù	É½¶«Ê¡	º£ÑóÉúÎïÑ§	É½¶«Ê¡ÇàµºÊÐÄÏº£Â·7ºÅ
ÕÅ¼ÒÏé',	Î«·»ÊÐº£ÑóÓëÓæÒµ¾Ö	É½¶«Ê¡	Ë®²úÑøÖ³	É½¶«Ê¡Íþº£ÊÐ¿üÎÄÇø¶«·ç¶«½Ö6396ºÅ
ÕÅ½Ü',	×ÔÈ»×ÊÔ´²¿µÚÒ»º£ÑóÑÐ¾¿Ëù	É½¶«Ê¡	³±Ï«³±Á÷ºÍº£Ñó»·Á÷ÑÐ¾¿ º£Ñó»·¾³ÊýÖµÄ£Äâ	É½¶«Ê¡ÇàµºÊÐáÀÉ½ÇøÏÉÏ¼ÁëÂ·6ºÅ
ÕÅÀò',	É½¶«´óÑ§	É½¶«Ê¡	ÐÂ¼ÁÐÍÐÂÖÆ¼Á	É½¶«Ê¡¼ÃÄÏÊÐÉ½´óÄÏÂ·27ºÅ
ÕÅÀûÃñ',	É½¶«Ê¡º£Ñó×ÊÔ´Óë»·¾³ÑÐ¾¿Ôº	É½¶«Ê¡	Ë®Éú¶¯ÎïÓªÑøÓëËÇÁÏ	É½¶«Ê¡ÑÌÌ¨ÊÐ¾­¼Ã¿ª·¢Çø³¤½­Â·216ºÅ
ÕÅÇï·á',	×ÔÈ»×ÊÔ´²¿±±º£¾Ö	É½¶«Ê¡	º£Ñó»·¾³¼à²âÓëÆÀ¼Û	É½¶«Ê¡ÇàµºáÀÉ½ÇøÔÆÁëÂ·27ºÅ
ÕÅÈ«Æô',	ÖÐ¹úº£Ñó´óÑ§	É½¶«Ê¡	Ë®²úÑøÖ³¶¯Îï²¡º¦	É½¶«Ê¡ÇàµºÊÐËÉÁëÂ·238ºÅ
ÕÅÈó¸£',	É½¶«Ê¡Ë®²úÉè¼ÆÔº	É½¶«Ê¡	¸Û¿ÚÓëº½µÀ	É½¶«Ê¡¼ÃÄÏÊÐ½â·ÅÂ·162ºÅ
ÕÅÊ¿è­',	ÖÐ¹úº£Ñó´óÑ§	É½¶«Ê¡	ÃâÒßÓë½ø»¯	É½¶«Ê¡ÇàµºÊÐËÉÁëÂ·238ºÅ
ÕÅÊ¿»ª',	¶«ÓªÊÐº£ÑóÓëË®²úÑÐ¾¿Ëù	É½¶«Ê¡	Ë®²úÑøÖ³	É½¶«Ê¡¶«ÓªÊÐºÓ¿ÚÇø»ÆºÓÂ·164ºÅ
ÕÅËÕÆ½',	ÖÐ¹úº£Ñó´óÑ§	É½¶«Ê¡	ÃâÒßÓë½ø»¯	É½¶«Ê¡ÇàµºÊÐËÉÁëÂ·238ºÅ
ÕÅÌÎ',	É½¶«Ê¡¿ÆÑ§Ôºº£ÑóÒÇÆ÷ÒÇ±íÑÐ¾¿Ëù	É½¶«Ê¡	º£ÑóÎïÀí	É½¶«Ê¡ÇàµºÕã½­Â·28ºÅ
ÕÅÍ¤Â»',	ÖÐ¹úº£Ñó´óÑ§	É½¶«Ê¡	º£Ñó¹âÑ§	É½¶«Ê¡ÇàµºÊÐËÉÁëÂ·238ºÅ
ÕÅÎ¬¸Ô',	ÖÐ¹úº£Ñó´óÑ§	É½¶«Ê¡	º£ÑóµØÇòÎïÀí	É½¶«Ê¡ÇàµºÊÐËÉÁëÂ·238ºÅ
ÕÅÎÄÇ¿',	É½¶«Ë®²úÍâ¾­×Ü¹«Ë¾	É½¶«Ê¡	Ë®²úÑøÖ³	É½¶«Ê¡¼ÃÄÏÊÐ½â·ÅÂ·162ºÅ
ÕÅÎä²ý',	ÖÐ¹ú¿ÆÑ§Ôºº£ÑóÑÐ¾¿Ëù	É½¶«Ê¡	º£Ñó¸¡ÓÎ¶¯ÎïÉúÌ¬Ñ§	É½¶«Ê¡ÇàµºÊÐÄÏº£Â·7ºÅ
ÕÅÎý¼Ñ',	É½¶«Ê¡º£Ñó×ÊÔ´Óë»·¾³ÑÐ¾¿Ôº	É½¶«Ê¡	Ë®²úÑøÖ³	É½¶«Ê¡ÑÌÌ¨ÊÐ¾­¼Ã¿ª·¢Çø³¤½­Â·216ºÅ
ÕÅÏ²Ñé',	É½¶«Ê¡¿ÆÑ§Ôºº£ÑóÒÇÆ÷ÒÇ±íÑÐ¾¿Ëù	É½¶«Ê¡	º£Ñó¼à²âÉè±¸ÑÐÖÆ	É½¶«Ê¡ÇàµºÕã½­Â·28ºÅ
ÕÅÏè',	º£¾üË®ÎÄÆøÏóÖÐÐÄ	É½¶«Ê¡	Ë®ÎÄÆøÏó	ÔÝÎÞ
ÕÅÏþ»ª',	ÖÐ¹úº£Ñó´óÑ§	É½¶«Ê¡	º£ÑóµØÇòÎïÀí	É½¶«Ê¡ÇàµºÊÐËÉÁëÂ·238ºÅ
ÕÅÏþÑå',	Î«·»ÊÐº£ÑóÓëÓæÒµ¾Ö	É½¶«Ê¡	Ë®²úÑøÖ³	É½¶«Ê¡Íþº£ÊÐ¿üÎÄÇø¶«·ç¶«½Ö6396ºÅ
ÕÅé¿Áî',	ÅîÀ³ÊÐË®²úÑÐ¾¿Ëù	É½¶«Ê¡	Ë®²úÑøÖ³	É½¶«Ê¡ÅîÀ³ÊÐ½ðË®½Ö1ºÅ
ÕÅÐÂ¾ü',	ÈÙ³ÉÊÐÓæÒµ¼¼ÊõÍÆ¹ãÕ¾	É½¶«Ê¡	Ë®²úÑøÖ³	É½¶«Ê¡ÈÙ³ÉÊÐ¹Ûº£¶«Â·140ºÅ
ÕÅÐãÃ·',	ÖÐ¹úº£Ñó´óÑ§	É½¶«Ê¡	ÓãÀàÐÐÎªÉúÀíÉúÌ¬Ñ§	É½¶«Ê¡ÇàµºÊÐËÉÁëÂ·238ºÅ
ÕÅÐãÕä',	É½¶«Ê¡º£Ñó×ÊÔ´Óë»·¾³ÑÐ¾¿Ôº	É½¶«Ê¡	Ë®Éú¶¯ÎïÓªÑøÓëËÇÁÏ	É½¶«Ê¡ÑÌÌ¨ÊÐ¾­¼Ã¿ª·¢Çø³¤½­Â·216ºÅ
ÕÅÑ§³É',	ÖÐ¹úº£Ñó´óÑ§	É½¶«Ê¡	º£ÑóÉúÎïÒÅ´«Ñ§	É½¶«Ê¡ÇàµºÊÐËÉÁëÂ·238ºÅ
ÕÅÑµ»ª',	Çàµºº£ÑóµØÖÊÑÐ¾¿Ëù	É½¶«Ê¡	º£ÑóµØÇòÎïÀí	É½¶«Ê¡ÇàµºÊÐ¸£ÖÝÄÏÂ·62ºÅ
ÕÅÓÑóø',	×ÔÈ»×ÊÔ´²¿±±º£¾Ö	É½¶«Ê¡	º£Ñó»¯Ñ§	É½¶«Ê¡ÇàµºáÀÉ½ÇøÔÆÁëÂ·27ºÅ
ÕÅÓñÖÒ',	É½¶«´óÑ§	É½¶«Ê¡	Ó¦ÓÃÎ¢ÉúÎïÑ§	É½¶«Ê¡¼ÃÄÏÊÐÉ½´óÄÏÂ·27ºÅ
ÕÅÖ¾Ã÷',	ÖÐ¹úº£Ñó´óÑ§	É½¶«Ê¡	µ¼µç¾ÛºÏÎï	É½¶«Ê¡ÇàµºÊÐËÉÁëÂ·238ºÅ
ÕÔ³¯·½',	ÖÐ¹úº£Ñó´óÑ§	É½¶«Ê¡	µ¼µç¾ÛºÏÎï	É½¶«Ê¡ÇàµºÊÐËÉÁëÂ·238ºÅ
ÕÔ¶°Áº',	ÖÐ¹úº£Ñó´óÑ§	É½¶«Ê¡	µ¼µç¾ÛºÏÎï	É½¶«Ê¡ÇàµºÊÐËÉÁëÂ·238ºÅ
ÕÔ¹ãÌÎ',	ÖÐ¹úº£Ñó´óÑ§	É½¶«Ê¡	º£µ×¹¹ÔìÓëº£ÑóµØÇòÎïÀí	É½¶«Ê¡ÇàµºÊÐËÉÁëÂ·238ºÅ
ÕÔºñ¾û',	É½¶«Ê¡ÓæÒµ¼¼ÊõÍÆ¹ãÕ¾	É½¶«Ê¡	Ë®ÉúÉúÎïÔöÑøÖ³¼¼Êõ	É½¶«Ê¡¼ÃÄÏÊÐ½â·ÅÂ·162ºÅ
ÕÔ½øÆ½',	ÖÐ¹úº£Ñó´óÑ§	É½¶«Ê¡	¼«µØÎïÀíº£ÑóÑ§	É½¶«Ê¡ÇàµºÊÐËÉÁëÂ·238ºÅ
ÕÔÁÁ',	ÖÐ¹úº£Ñó´óÑ§	É½¶«Ê¡	Ç³º£¶¯Á¦Ñ§	É½¶«Ê¡ÇàµºÊÐËÉÁëÂ·238ºÅ
ÕÔÃÀÑµ',	ÖÐ¹úº£Ñó´óÑ§	É½¶«Ê¡	º£ÑóÓÐ»úµØÇò»¯Ñ§	É½¶«Ê¡ÇàµºÊÐËÉÁëÂ·238ºÅ
ÕÔÌú»¢',	Çàµºº£ÑóµØÖÊÑÐ¾¿Ëù	É½¶«Ê¡	º£ÑóµØÇòÎïÀí	É½¶«Ê¡ÇàµºÊÐ¸£ÖÝÄÏÂ·62ºÅ
ÕÔÎÀºì',	ÖÐ¹ú¿ÆÑ§Ôºº£ÑóÑÐ¾¿Ëù	É½¶«Ê¡	º£Ñó»¯Ñ§	É½¶«Ê¡ÇàµºÊÐÄÏº£Â·7ºÅ
ÕÔÏ¿',	ÖÐ¹úº£Ñó´óÑ§	É½¶«Ê¡	º£ÑóÓÐ»úµØÇò»¯Ñ§	É½¶«Ê¡ÇàµºÊÐËÉÁëÂ·238ºÅ
ÕÔÏÖÕñ',	Î«·»ÊÐº£ÑóÓëÓæÒµ¾Ö	É½¶«Ê¡	º£Ñó²¶ÀÌ	É½¶«Ê¡Íþº£ÊÐ¿üÎÄÇø¶«·ç¶«½Ö6396ºÅ
ÕÔÐÂÓî',	ÖÐ³Ï¹ú¼Êº£Ñó¹¤³Ì¿±²ìÉè¼ÆÓÐÏÞ¹«Ë¾	É½¶«Ê¡	¸Û¿ÚÓëº½µÀ	É½¶«Ê¡ÇàµºÊÐáÀÉ½Çøº£¶ûÂ·176ºÅ
ÕÔÓÀÕê',	É½¶«Ê¡Ë®²úÉè¼ÆÔº	É½¶«Ê¡	¸øÅÅË®	É½¶«Ê¡¼ÃÄÏÊÐ½â·ÅÂ·162ºÅ
Ö£±ù',	ÖÐ¹úº£Ñó´óÑ§	É½¶«Ê¡	Ë®ÏÂÊÓ¾õ¼¼Êõ	É½¶«Ê¡ÇàµºÊÐËÉÁëÂ·238ºÅ
Ö£Á¢',	×ÔÈ»×ÊÔ´²¿µÚÒ»º£ÑóÑÐ¾¿Ëù	É½¶«Ê¡	Ó¦ÓÃº£ÑóÎ¢ÉúÎï	É½¶«Ê¡ÇàµºÊÐáÀÉ½ÇøÏÉÏ¼ÁëÂ·6ºÅ
Ö£ÈÙ¶ù',	ÖÐ¹úº£Ñó´óÑ§	É½¶«Ê¡	¼¤¹â¹âÆ×¼¼Êõ¼°ÆäÓ¦ÓÃ	É½¶«Ê¡ÇàµºÊÐËÉÁëÂ·238ºÅ
Ö£Î÷À´',	ÖÐ¹úº£Ñó´óÑ§	É½¶«Ê¡	Ë®ÎÄµØÖÊ	É½¶«Ê¡ÇàµºÊÐËÉÁëÂ·238ºÅ
Ö£ÑåÅô',	×ÔÈ»×ÊÔ´²¿µÚÒ»º£ÑóÑÐ¾¿Ëù	É½¶«Ê¡	º£µ×¹¹ÔìÓëº£ÑóµØÇòÎïÀí	É½¶«Ê¡ÇàµºÊÐáÀÉ½ÇøÏÉÏ¼ÁëÂ·6ºÅ
Ö£ÓÀÔÊ',	É½¶«Ê¡º£ÑóÉúÎïÑÐ¾¿Ôº	É½¶«Ê¡	Ë®²ú½¡¿µÑøÖ³¼¼Êõ	É½¶«Ê¡ÇàµºÊÐáÀÉ½ÇøÓÎÔÆÂ·7ºÅ
Ö£ÓñÕä',	É½¶«Ê¡µ­Ë®ÓæÒµÑÐ¾¿Ôº	É½¶«Ê¡	Ë®²úÁ¼ÖÖÒý½ø	É½¶«Ê¡¼ÃÄÏÊÐÀúÏÂÇø½â·ÅÂ·162ºÅ
Ö£ÓñÖù',	É½¶«ÓæÒµ´¬²°¼ìÑé¾Ö	É½¶«Ê¡	º£Ñó¹ÜÀí	NULL
ÖÜ±ó',	É½¶«Ê¡¿ÆÑ§Ôºº£ÑóÒÇÆ÷ÒÇ±íÑÐ¾¿Ëù	É½¶«Ê¡	º£ÑóÒ£¸ÐÒ£²â	É½¶«Ê¡ÇàµºÕã½­Â·28ºÅ
ÖÜ½¨·å',	ÖÐ¹úº£Ñó´óÑ§	É½¶«Ê¡	·¢ÓýÉúÎïÑ§ÑÐ¾¿	É½¶«Ê¡ÇàµºÊÐËÉÁëÂ·238ºÅ
ÖÜÐË»ª',	×ÔÈ»×ÊÔ´²¿µÚÒ»º£ÑóÑÐ¾¿Ëù	É½¶«Ê¡	º£Ñó¿±²â	É½¶«Ê¡ÇàµºÊÐáÀÉ½ÇøÏÉÏ¼ÁëÂ·6ºÅ
ÖÜÖÒº£',	É½¶«Ê¡¿ÆÑ§Ôºº£ÑóÒÇÆ÷ÒÇ±íÑÐ¾¿Ëù	É½¶«Ê¡	º£Ñó×ÊÔ´Ì½²â	É½¶«Ê¡ÇàµºÕã½­Â·28ºÅ
ÖÜÖÒÁ¼',	É½¶«Ê¡º£Ñó×ÊÔ´Óë»·¾³ÑÐ¾¿Ôº	É½¶«Ê¡	ÓæÒµ¹¤³Ì¼°´¬²°Éè¼Æ	É½¶«Ê¡ÑÌÌ¨ÊÐ¾­¼Ã¿ª·¢Çø³¤½­Â·216ºÅ
Öì¹â»Ô',	ÑÌÌ¨ÊÐË®²úÑÐ¾¿Ëù	É½¶«Ê¡	¸Û¿ÚÓëº½µÀ	É½¶«Ê¡ÑÌÌ¨ÊÐÀ³É½ÇøÒøº£Â·26ºÅ
Öì»¢',	ÖÐ¹úÊ¯ÓÍ´óÑ§£¨»ª¶«£©	É½¶«Ê¡	º£ÑóÉúÎï»îÐÔÎïÖÊ	É½¶«Ê¡ÇàµºÊÐ»ÆµºÇø³¤½­Î÷Â·66ºÅ
ÖìÀöÑÒ',	ÖÐ¹úº£Ñó´óÑ§	É½¶«Ê¡	º£Ñó¸¡ÓÎÉúÎïÑ§	É½¶«Ê¡ÇàµºÊÐËÉÁëÂ·238ºÅ
ÖìÃ¯Ðñ',	ÖÐ¹úº£Ñó´óÑ§	É½¶«Ê¡	º£Ñó»¯Ñ§	É½¶«Ê¡ÇàµºÊÐËÉÁëÂ·238ºÅ
ÖìÃ÷Ô¶',	×ÔÈ»×ÊÔ´²¿µÚÒ»º£ÑóÑÐ¾¿Ëù	É½¶«Ê¡	º£ÑóÉúÌ¬	É½¶«Ê¡ÇàµºÊÐáÀÉ½ÇøÏÉÏ¼ÁëÂ·6ºÅ
ÖìÆôÖÒ',	É½¶«´óÑ§	É½¶«Ê¡	º£ÑóÉúÎï´ó·Ö×ÓÌáÈ¡	É½¶«Ê¡¼ÃÄÏÊÐÉ½´óÄÏÂ·27ºÅ
ÖìÎ°Ã÷',	ÖÐ¹úº£Ñó´óÑ§	É½¶«Ê¡	º£Ñó»¯Ñ§	É½¶«Ê¡ÇàµºÊÐËÉÁëÂ·238ºÅ
ÖìÐ£±ó',	ÖÐ¹ú¿ÆÑ§Ôºº£ÑóÑÐ¾¿Ëù	É½¶«Ê¡	º£Ñó»¯Ñ§	É½¶«Ê¡ÇàµºÊÐÄÏº£Â·7ºÅ
ÖìÓÀ°²',	É½¶«Ê¡µ­Ë®ÓæÒµÑÐ¾¿Ôº	É½¶«Ê¡	Ë®²úÑøÖ³	É½¶«Ê¡¼ÃÄÏÊÐÀúÏÂÇø½â·ÅÂ·162ºÅ
Å£µÒÌÎ',	Î÷°²½¨Öþ¿Æ¼¼´óÑ§	ÉÂÎ÷Ê¡	»ìÄýÍÁÄÍ¾ÃÐÔ	ÔÝÎÞ
°²Ñ§ÇÚ',	»ª¶«Àí¹¤´óÑ§	ÉÏº£ÊÐ	º£Ñó»¯Ñ§	ÉÏº£ÊÐÃ·Â¤Â·130ºÅ
²·½¨Æ½',	×ÔÈ»×ÊÔ´²¿¶«º£¾Ö	ÉÏº£ÊÐ	º£Ñó»¯Ñ§	ÉÏº£ÊÐÆÖ¶«ÐÂÇø¶«ÌÁÂ·630ºÅ
²ÌÑàºì',	×ÔÈ»×ÊÔ´²¿¶«º£¾Ö	ÉÏº£ÊÐ	º£Ñó»·¾³¼à²âÓëÆÀ¼Û	ÉÏº£ÊÐÆÖ¶«ÐÂÇø¶«ÌÁÂ·630ºÅ
²ÌÓÑÇí',	ÖÐ¹úË®²ú¿ÆÑ§ÑÐ¾¿Ôº¶«º£Ë®²úÑÐ¾¿Ëù	ÉÏº£ÊÐ	ÓæÒµÉúÌ¬Óë»·¾³±£»¤ÑÐ¾¿	ÉÏº£ÊÐÑîÆÖÇø¾ü¹¤Â·300ºÅ
²ÜÓî·å',	×ÔÈ»×ÊÔ´²¿¶«º£¾Ö	ÉÏº£ÊÐ	º£Ñó»·¾³ÎÛÈ¾¼à²âÓëÆÀ¼Û	ÉÏº£ÊÐÆÖ¶«ÐÂÇø¶«ÌÁÂ·630ºÅ
êËÃô',	ÖÐ¹úË®²ú¿ÆÑ§ÑÐ¾¿Ôº¶«º£Ë®²úÑÐ¾¿Ëù	ÉÏº£ÊÐ	º£ÑóÓæÒµ¾­¼Ã	ÉÏº£ÊÐÑîÆÖÇø¾ü¹¤Â·300ºÅ
³Â²¨',	ÖÐ¹ú¼«µØÑÐ¾¿ÖÐÐÄ	ÉÏº£ÊÐ	º£ÑóÉúÎïÑ§	ÉÏº£ÆÖ¶«½ðÇÅÂ·451ºÅ
³Â¶«',	×ÔÈ»×ÊÔ´²¿¶«º£¾Ö	ÉÏº£ÊÐ	º£Ñó»·¾³ÆÀ¼Û	ÉÏº£ÊÐÆÖ¶«ÐÂÇø¶«ÌÁÂ·630ºÅ
³Âº£·¼',	×ÔÈ»×ÊÔ´²¿¶«º£¾Ö	ÉÏº£ÊÐ	º£ÓòÊ¹ÓÃÂÛÖ¤	ÉÏº£ÊÐÆÖ¶«ÐÂÇø¶«ÌÁÂ·630ºÅ
³ÂÀ×',	×ÔÈ»×ÊÔ´²¿¶«º£¾Ö	ÉÏº£ÊÐ	º£Ñó»·¾³ÎÛÈ¾¼à²âÓëÆÀ¼Û	ÉÏº£ÊÐÆÖ¶«ÐÂÇø¶«ÌÁÂ·630ºÅ
³ÂÁá',	Í¬¼Ã´óÑ§	ÉÏº£ÊÐ	¼«µØÒ£¸Ð	ÉÏº£ÊÐËÄÆ½Â·1239ºÅ
³ÂÃÀéÅ',	×ÔÈ»×ÊÔ´²¿¶«º£¾Ö	ÉÏº£ÊÐ	º£Ñó»·¾³Ô¤¾¯±¨	ÉÏº£ÊÐÆÖ¶«ÐÂÇø¶«ÌÁÂ·630ºÅ
³Âç÷',	ÖÐ¹úË®²ú¿ÆÑ§ÑÐ¾¿Ôº¶«º£Ë®²úÑÐ¾¿Ëù	ÉÏº£ÊÐ	¿Æ¼¼³É¹û²úÒµ»¯	ÉÏº£ÊÐÑîÆÖÇø¾ü¹¤Â·300ºÅ
³ÂÏþÀÙ',	ÖÐ¹úË®²ú¿ÆÑ§ÑÐ¾¿Ôº¶«º£Ë®²úÑÐ¾¿Ëù	ÉÏº£ÊÐ	º£ÑóÓæÒµ¾­¼Ã	ÉÏº£ÊÐÑîÆÖÇø¾ü¹¤Â·300ºÅ
³ÂÐÂ¾ü',	ÉÏº£º£Ñó´óÑ§	ÉÏº£ÊÐ	ÓæÒµ×ÊÔ´ÓëÓæ³¡Ñ§	ÉÏº£ÊÐÆÖ¶«ÐÂÇø»¦³Ç»·Â·999ºÅ
³ÂÑ©ÖÒ',	ÖÐ¹úË®²ú¿ÆÑ§ÑÐ¾¿Ôº¶«º£Ë®²úÑÐ¾¿Ëù	ÉÏº£ÊÐ	º£ÑóÓæÒµ	ÉÏº£ÊÐÑîÆÖÇø¾ü¹¤Â·300ºÅ
³É·ïî¥',	×ÔÈ»×ÊÔ´²¿¶«º£¾Ö	ÉÏº£ÊÐ	º£Ñó¹Û²âÔ¤±¨	ÉÏº£ÊÐÆÖ¶«ÐÂÇø¶«ÌÁÂ·630ºÅ
³Ì¼Òæè',	ÖÐ¹úË®²ú¿ÆÑ§ÑÐ¾¿Ôº¶«º£Ë®²úÑÐ¾¿Ëù	ÉÏº£ÊÐ	º£ÑóÓæÒµ×ÊÔ´ÆÀ¹ÀÓë¹ÜÀí	ÉÏº£ÊÐÑîÆÖÇø¾ü¹¤Â·300ºÅ
³ÌÆðÈº',	ÖÐ¹úË®²ú¿ÆÑ§ÑÐ¾¿Ôº¶«º£Ë®²úÑÐ¾¿Ëù	ÉÏº£ÊÐ	Ë®ÉúÉúÎïÖÖÖÊ×ÊÔ´ÓëÖÖÈºÒÅ´«	ÉÏº£ÊÐÑîÆÖÇø¾ü¹¤Â·300ºÅ
³ÌÈÜ',	ÉÏº£ÊÐº£Ñó»·¾³Ô¤±¨¼à²âÖÐÐÄ	ÉÏº£ÊÐ	ÎÛÈ¾¼à¿Ø¼°º£ÑóÉúÌ¬¼à²â	ÉÏº£ÆÕÍÓÇø²ÜÑîÂ·540ºÅ
³ÌÏéÊ¥',	×ÔÈ»×ÊÔ´²¿¶«º£¾Ö	ÉÏº£ÊÐ	º£Ñó¹Û²â¡¢¼à²â º£Ñó¿ÉÔÙÉúÄÜÔ´¿ª·¢ÀûÓÃ	ÉÏº£ÊÐÆÖ¶«ÐÂÇø¶«ÌÁÂ·630ºÅ
´ÞÑ©É­',	ÖÐ¹úË®²ú¿ÆÑ§ÑÐ¾¿Ôº¶«º£Ë®²úÑÐ¾¿Ëù	ÉÏº£ÊÐ	Ò£¸ÐÐÅÏ¢ÔÚÓæ³¡Ô¤±¨ÖÐµÄÓ¦ÓÃ	ÉÏº£ÊÐÑîÆÖÇø¾ü¹¤Â·300ºÅ
´÷Ð¡½Ü',	ÉÏº£º£Ñó´óÑ§	ÉÏº£ÊÐ	ÓæÒµ×ÊÔ´ÉúÎïÑ§	ÉÏº£ÊÐÆÖ¶«ÐÂÇø»¦³Ç»·Â·999ºÅ
¶ÂÅÌ¾ü',	×ÔÈ»×ÊÔ´²¿¶«º£¾Ö	ÉÏº£ÊÐ	º£Ñó¶¯Á¦ÊýÖµÄ£Äâ	ÉÏº£ÊÐÆÖ¶«ÐÂÇø¶«ÌÁÂ·630ºÅ
¶ÅÊØ¼Ì',	ÉÏº£½»Í¨´óÑ§	ÉÏº£ÊÐ	µØÏÂ½á¹¹¼°ËíµÀ¹¤³Ì	ÉÏº£ÊÐ¶«´¨Â·800ºÅ
·®³ÉÆæ',	ÖÐ¹úË®²ú¿ÆÑ§ÑÐ¾¿Ôº¶«º£Ë®²úÑÐ¾¿Ëù	ÉÏº£ÊÐ	º£ÑóÌìÈ»²úÎï¼°Æä¹¦ÄÜÆÀ¼Û	ÉÏº£ÊÐÑîÆÖÇø¾ü¹¤Â·300ºÅ
·®Î°',	ÖÐ¹úË®²ú¿ÆÑ§ÑÐ¾¿Ôº¶«º£Ë®²úÑÐ¾¿Ëù	ÉÏº£ÊÐ	º£ÑóÒ£¸ÐÓ¦ÓÃÑÐ¾¿	ÉÏº£ÊÐÑîÆÖÇø¾ü¹¤Â·300ºÅ
·¶º£Ã·',	×ÔÈ»×ÊÔ´²¿¶«º£¾Ö	ÉÏº£ÊÐ	º£Ñó»·¾³ÆÀ¼ÛÓë·½°¸ÓÅ»¯	ÉÏº£ÊÐÆÖ¶«ÐÂÇø¶«ÌÁÂ·630ºÅ
·½Ò',	ÉÏº£½»Í¨´óÑ§	ÉÏº£ÊÐ	»·¾³·¨Ñ§	ÉÏº£ÊÐ¶«´¨Â·800ºÅ
·¿ÎÄºì',	ÖÐ¹úË®²ú¿ÆÑ§ÑÐ¾¿Ôº¶«º£Ë®²úÑÐ¾¿Ëù	ÉÏº£ÊÐ	Ë®²úÑøÖ³²¡º¦	ÉÏº£ÊÐÑîÆÖÇø¾ü¹¤Â·300ºÅ
·ÑÔÀ¾ü',	×ÔÈ»×ÊÔ´²¿¶«º£¾Ö	ÉÏº£ÊÐ	º£Ñó¹Û²âÔ¤±¨	ÉÏº£ÊÐÆÖ¶«ÐÂÇø¶«ÌÁÂ·630ºÅ
·ë¹ãÅó',	ÖÐ¹úË®²ú¿ÆÑ§ÑÐ¾¿Ôº¶«º£Ë®²úÑÐ¾¿Ëù	ÉÏº£ÊÐ	Ë®²úÑøÖ³	ÉÏº£ÊÐÑîÆÖÇø¾ü¹¤Â·300ºÅ
¸¶¹¦Òå',	ÉÏº£½»Í¨´óÑ§	ÉÏº£ÊÐ	¸Ö½á¹¹	ÉÏº£ÊÐ¶«´¨Â·800ºÅ
¸µ³É',	ÉÏº£½»Í¨´óÑ§	ÉÏº£ÊÐ	º£Ñó·¨ÂÉÓëÕþ²ß	ÉÏº£ÊÐ¶«´¨Â·800ºÅ
¸ßÂ¶æ¯',	ÖÐ¹úË®²ú¿ÆÑ§ÑÐ¾¿Ôº¶«º£Ë®²úÑÐ¾¿Ëù	ÉÏº£ÊÐ	Ë®²ú¶¯ÎïËÇÁÏÓëÓªÑøÑ§ÑÐ¾¿	ÉÏº£ÊÐÑîÆÖÇø¾ü¹¤Â·300ºÅ
¹¢°²³¯',	ÉÏº£º£ÊÂ´óÑ§	ÉÏº£ÊÐ	ÐÅÏ¢´¦ÀíÓë·ÖÎö	ÉÏº£ÊÐÆÖ¶«´óµÀ1550ºÅ
¹¨Ã¯«',	×ÔÈ»×ÊÔ´²¿¶«º£¾Ö	ÉÏº£ÊÐ	º£Ñó¹Û²âÔ¤±¨	ÉÏº£ÊÐÆÖ¶«ÐÂÇø¶«ÌÁÂ·630ºÅ
¹Ë½Ü',	ÉÏº£º£Ñó´óÑ§	ÉÏº£ÊÐ	ºÓÁ÷¶¯Á¦Ñ§	ÉÏº£ÊÐÆÖ¶«ÐÂÇø»¦³Ç»·Â·999ºÅ
¹Ë¾ýêÍ',	×ÔÈ»×ÊÔ´²¿¶«º£¾Ö	ÉÏº£ÊÐ	º£Ñó²â»æ	ÉÏº£ÊÐÆÖ¶«ÐÂÇø¶«ÌÁÂ·630ºÅ
¹ËÈóÈó',	ÖÐ¹úË®²ú¿ÆÑ§ÑÐ¾¿Ôº¶«º£Ë®²úÑÐ¾¿Ëù	ÉÏº£ÊÐ	Ë®²úÑøÖ³	ÉÏº£ÊÐÑîÆÖÇø¾ü¹¤Â·300ºÅ
¹ËÊ¥»ª',	ÉÏº£ÊÐº£Ñó»·¾³Ô¤±¨¼à²âÖÐÐÄ	ÉÏº£ÊÐ	º£Ñó»·¾³¹Û²âÔ¤±¨	ÉÏº£ÆÕÍÓÇø²ÜÑîÂ·540ºÅ
¹ËÐ¢Á¬',	ÖÐ¹úË®²ú¿ÆÑ§ÑÐ¾¿Ôº¶«º£Ë®²úÑÐ¾¿Ëù	ÉÏº£ÊÐ	º£Ë®¼×¿ÇÀàÉúÖ³	ÉÏº£ÊÐÑîÆÖÇø¾ü¹¤Â·300ºÅ
¹ØÐíÎª',	ÉÏº£¿±²âÉè¼ÆÑÐ¾¿Ôº	ÉÏº£ÊÐ	¸Û¿Úº½µÀº£°¶¹¤³Ì	ÉÏº£ÊÐºç¿ÚÇøÒÝÏÉÂ·388ºÅ
¹ùÈ«ÓÑ',	ÖÐ¹úË®²ú¿ÆÑ§ÑÐ¾¿Ôº¶«º£Ë®²úÑÐ¾¿Ëù	ÉÏº£ÊÐ	º£Ë®¼×¿ÇÀàÉúÖ³	ÉÏº£ÊÐÑîÆÖÇø¾ü¹¤Â·300ºÅ
¹ùÎ°Æä',	×ÔÈ»×ÊÔ´²¿¶«º£¾Ö	ÉÏº£ÊÐ	º£ÓòÊ¹ÓÃÂÛÖ¤	ÉÏº£ÊÐÆÖ¶«ÐÂÇø¶«ÌÁÂ·630ºÅ
¹ùÐ¡ÓÂ',	ÖÐ¹ú¼«µØÑÐ¾¿ÖÐÐÄ	ÉÏº£ÊÐ	º£Ñó±ê×¼¼ÆÁ¿ÖÊÁ¿¹ÜÀí	ÉÏº£ÆÖ¶«½ðÇÅÂ·451ºÅ
¹ùÖ¾¸Õ',	¸´µ©´óÑ§	ÉÏº£ÊÐ	³±Ï«³±Á÷ºÍº£Ñó»·Á÷ÑÐ¾¿ º£Ñó»·¾³ÊýÖµÄ£Äâ	ÉÏº£ÊÐÑîÆÖÇøºªµ¦Â·220ºÅ
¹ú·å',	×ÔÈ»×ÊÔ´²¿¶«º£¾Ö	ÉÏº£ÊÐ	º£Ñó»·¾³ÆÀ¼Û	ÉÏº£ÊÐÆÖ¶«ÐÂÇø¶«ÌÁÂ·630ºÅ
º«Õð',	ÉÏº£º£Ñó´óÑ§	ÉÏº£ÊÐ	Ò£¸Ð¼¼ÊõÀíÂÛ¼°Ó¦ÓÃÑÐ¾¿	ÉÏº£ÊÐÆÖ¶«ÐÂÇø»¦³Ç»·Â·999ºÅ
ºÎ½£·æ',	ÖÐ¹ú¼«µØÑÐ¾¿ÖÐÐÄ	ÉÏº£ÊÐ	¼«µØº£Ñó¹Û²â¼¼Êõ¡¢¼«µØº£ÑóÉúÌ¬»·¾³ÑÐ¾¿	ÉÏº£ÆÖ¶«½ðÇÅÂ·451ºÅ 200136
ºÎ½ðÁÖ',	ÉÏº£ÊÐº£Ñó»·¾³Ô¤±¨¼à²âÖÐÐÄ	ÉÏº£ÊÐ	º£ÑóÉúÌ¬»·¾³±£»¤	ÉÏº£ÆÕÍÓÇø²ÜÑîÂ·540ºÅ
ºÎÅàÃñ',	ÉÏº£º£Ñó´óÑ§	ÉÏº£ÊÐ	º£ÑóÉúÌ¬»·¾³Óëº£ÑóÉúÎï¼¼Êõ	ÉÏº£ÊÐÆÖ¶«ÐÂÇø»¦³Ç»·Â·999ºÅ
ºÎÊ¥±ø',	ÉÏº£½»Í¨´óÑ§	ÉÏº£ÊÐ	Ë®Ìå¸»ÓªÑø»¯¿ØÖÆ	ÉÏº£ÊÐ¶«´¨Â·800ºÅ
ºú´«Á®',	ÉÏº£ÊÐº£Ñó¾Ö	ÉÏº£ÊÐ	º£ÑóÐÅÏ¢»¯¹ÜÀí	ÉÏº£ÊÐ½­ËÕÂ·389ºÅ
ºúµÂ±¦',	×ÔÈ»×ÊÔ´²¿¶«º£¾Ö	ÉÏº£ÊÐ	º£Ñó¹Û²âÔ¤±¨	ÉÏº£ÊÐÆÖ¶«ÐÂÇø¶«ÌÁÂ·630ºÅ
ºúºìÇÅ',	ÖÐ¹ú¼«µØÑÐ¾¿ÖÐÐÄ	ÉÏº£ÊÐ	´óÆøÓë¿Õ¼äÎïÀíÑ§	ÉÏº£ÆÖ¶«½ðÇÅÂ·451ºÅ
ºúÐÀ',	ÉÏº£ÊÐº£Ñó¾Ö	ÉÏº£ÊÐ	º£Ñó×ÛºÏ¹ÜÀíÁìÓò	ÉÏº£ÊÐ½­ËÕÂ·389ºÅ
ºúÑ§¾ü',	×ÔÈ»×ÊÔ´²¿¶«º£¾Ö	ÉÏº£ÊÐ	º£Ñó¼õÔÖÔ¤±¨	ÉÏº£ÊÐÆÖ¶«ÐÂÇø¶«ÌÁÂ·630ºÅ
ºúÕð',	ÖÐ¹ú´¬²°ÖØ¹¤¼¯ÍÅ¹«Ë¾µÚ702ÑÐ¾¿Ëù	ÉÏº£ÊÐ	Ë®²ú¶¯Îï²¡º¦	ÉÏº£ÊÐ»ÆÆÖÇø¸ßÐÛÂ·189ºÅ
»ÆºéÁÁ',	ÖÐ¹úË®²ú¿ÆÑ§ÑÐ¾¿Ôº¶«º£Ë®²úÑÐ¾¿Ëù	ÉÏº£ÊÐ	¼«µØÓëÔ¶ÑóÓæÒµ×ÊÔ´¿ª·¢ÀûÓÃ	ÉÏº£ÊÐÑîÆÖÇø¾ü¹¤Â·300ºÅ
»ÆË¶ÁÕ',	ÉÏº£º£Ñó´óÑ§	ÉÏº£ÊÐ	º£Ñó·¨ÓëÓæÒµ·¨¹æ	ÉÏº£ÊÐÆÖ¶«ÐÂÇø»¦³Ç»·Â·999ºÅ
»ÆÏþÈÙ',	ÖÐ¹úË®²ú¿ÆÑ§ÑÐ¾¿Ôº¶«º£Ë®²úÑÐ¾¿Ëù	ÉÏº£ÊÐ	Ë®ÉúÉúÎïµÍÎÂÉúÎïÑ§	ÉÏº£ÊÐÑîÆÖÇø¾ü¹¤Â·300ºÅ
»ÆÐãÇå',	×ÔÈ»×ÊÔ´²¿¶«º£¾Ö	ÉÏº£ÊÐ	º£Ñó»·¾³¼à²âÓëÆÀ¼Û	ÉÏº£ÊÐÆÖ¶«ÐÂÇø¶«ÌÁÂ·630ºÅ
»ôÓñÈÊ',	ÉÏº£¿±²âÉè¼ÆÑÐ¾¿Ôº	ÉÏº£ÊÐ	ÑØº£Ì²Í¿Î§¿Ñ	ÉÏº£ÊÐºç¿ÚÇøÒÝÏÉÂ·388ºÅ
¼Í»Àºì',	×ÔÈ»×ÊÔ´²¿¶«º£¾Ö	ÉÏº£ÊÐ	º£Ñó»·¾³¼à²âÓëÆÀ¼Û	ÉÏº£ÊÐÆÖ¶«ÐÂÇø¶«ÌÁÂ·630ºÅ
¼Ö½¨¾ü',	×ÔÈ»×ÊÔ´²¿¶«º£¾Ö	ÉÏº£ÊÐ	º£Ñó¹ÜÀí	ÉÏº£ÊÐÆÖ¶«ÐÂÇø¶«ÌÁÂ·630ºÅ
½¯½¨Æ½',	ÉÏº£º£ÊÂ´óÑ§	ÉÏº£ÊÐ	Óæ¾ßÓëÓæ·¨Ñ§	ÉÏº£ÊÐÆÖ¶«´óµÀ1550ºÅ
½¯¿Æ¼¼',	ÖÐ¹úË®²ú¿ÆÑ§ÑÐ¾¿Ôº¶«º£Ë®²úÑÐ¾¿Ëù	ÉÏº£ÊÐ	Ë®ÉúÉúÎïµÍÎÂÉúÎïÑ§	ÉÏº£ÊÐÑîÆÖÇø¾ü¹¤Â·300ºÅ
½¯Ãµ',	ÖÐ¹úË®²ú¿ÆÑ§ÑÐ¾¿Ôº¶«º£Ë®²úÑÐ¾¿Ëù	ÉÏº£ÊÐ	ÓæÒµÔçÆÚÉúÌ¬Ñ§ÑÐ¾¿	ÉÏº£ÊÐÑîÆÖÇø¾ü¹¤Â·300ºÅ
½¯ÏþÉ½',	×ÔÈ»×ÊÔ´²¿¶«º£¾Ö	ÉÏº£ÊÐ	º£ÑóÔ¤±¨Óë¿Æ¼¼¹ÜÀí	ÉÏº£ÊÐÆÖ¶«ÐÂÇø¶«ÌÁÂ·630ºÅ
½¹±þ»ª',	ÖÐ¹úÈËÃñ½â·Å¾üº£¾ü¾üÒ½´óÑ§	ÉÏº£ÊÐ	º£ÑóÉúÎï	ÔÝÎÞ
½ð³É·¨',	×ÔÈ»×ÊÔ´²¿¶«º£¾Ö	ÉÏº£ÊÐ	º£Ñó¹¤³Ì¿±²ì	ÉÏº£ÊÐÆÖ¶«ÐÂÇø¶«ÌÁÂ·630ºÅ
¾ÞÓÀÁÖ',	ÉÏº£½»Í¨´óÑ§	ÉÏº£ÊÐ	ÆøÌåÒº»¯·ÖÀë	ÉÏº£ÊÐ¶«´¨Â·800ºÅ
À´çù·¼',	ÖÐ¹úË®²ú¿ÆÑ§ÑÐ¾¿Ôº¶«º£Ë®²úÑÐ¾¿Ëù	ÉÏº£ÊÐ	ÒÆÖ²ÉúÎïÑ§	ÉÏº£ÊÐÑîÆÖÇø¾ü¹¤Â·300ºÅ
À¶ºç',	×ÔÈ»×ÊÔ´²¿¶«º£¾Ö	ÉÏº£ÊÐ	º£Ñó»·¾³¼à²âÓëÆÀ¼Û	ÉÏº£ÊÐÆÖ¶«ÐÂÇø¶«ÌÁÂ·630ºÅ
À×Èð²¨',	ÖÐ¹ú¼«µØÑÐ¾¿ÖÐÐÄ	ÉÏº£ÊÐ	¼«µØº£±ùÎïÀíÑ§¹Û²â¼¼ÊõÓë¿ÆÑ§ÑÐ¾¿	ÉÏº£ÊÐÆÖ¶«ÐÂÇø½ðÇÅÂ·451ºÅ ÖÐ¹ú¼«µØÑÐ¾¿ÖÐÐÄ
Àî»ÝÓñ',	ÖÐ¹úË®²ú¿ÆÑ§ÑÐ¾¿Ôº¶«º£Ë®²úÑÐ¾¿Ëù	ÉÏº£ÊÐ	ÉúÎïÉúÌ¬Ñ§ÑÐ¾¿	ÉÏº£ÊÐÑîÆÖÇø¾ü¹¤Â·300ºÅ
Àî¼ÒÀÖ',	ÉÏº£º£Ñó´óÑ§	ÉÏº£ÊÐ	Ë®²úÑøÖ³	ÉÏº£ÊÐÆÖ¶«ÐÂÇø»¦³Ç»·Â·999ºÅ
Àî½¨Éú',	ÖÐ¹úË®²ú¿ÆÑ§ÑÐ¾¿Ôº¶«º£Ë®²úÑÐ¾¿Ëù	ÉÏº£ÊÐ	ÉúÎïÉúÌ¬Ñ§ÑÐ¾¿	ÉÏº£ÊÐÑîÆÖÇø¾ü¹¤Â·300ºÅ
ÀîÈÙÐË',	Í¬¼Ã´óÑ§	ÉÏº£ÊÐ	¼«µØÒ£¸Ð	ÉÏº£ÊÐËÄÆ½Â·1239ºÅ
ÀîÊ¥·¨',	ÖÐ¹úË®²ú¿ÆÑ§ÑÐ¾¿Ôº¶«º£Ë®²úÑÐ¾¿Ëù	ÉÏº£ÊÐ	ÓæÒµ×ÊÔ´¡¢º£ÑóÉúÌ¬	ÉÏº£ÊÐÑîÆÖÇø¾ü¹¤Â·300ºÅ
ÀîÒÚºì',	×ÔÈ»×ÊÔ´²¿¶«º£¾Ö	ÉÏº£ÊÐ	º£Ñó»·¾³¼àÊÓ¼à²âÐÅÏ¢»¯	ÉÏº£ÊÐÆÖ¶«ÐÂÇø¶«ÌÁÂ·630ºÅ
ÀîÓñÖÐ',	ÉÏº£ÊÐË®Îñ£¨º£Ñó£©¹æ»®Éè¼ÆÑÐ¾¿Ôº	ÉÏº£ÊÐ	º£Ñó¹æ»®Éè¼Æ	ÉÏº£ÊÐÐì»ãÇøºçÃ·Â·1535ºÅ1ºÅÂ¥
ÀîÔºÉú',	ÖÐ¹ú¼«µØÑÐ¾¿ÖÐÐÄ	ÉÏº£ÊÐ	µØÇò»¯Ñ§	ÉÏº£ÆÖ¶«½ðÇÅÂ·451ºÅ
ÀîÖ¾ÓÂ',	ÉÏº£½»Í¨´óÑ§	ÉÏº£ÊÐ	º£Ñó¹²ÉúÎ¢ÉúÎï	ÉÏº£ÊÐ¶«´¨Â·800ºÅ
Á¬çö',	ÉÏº£½»Í¨´óÑ§	ÉÏº£ÊÐ	Ò©ÎïÉæ¼°Óë·¢ÏÖ	ÉÏº£ÊÐ¶«´¨Â·800ºÅ
Áè½¨ÖÒ',	ÖÐ¹úË®²ú¿ÆÑ§ÑÐ¾¿Ôº¶«º£Ë®²úÑÐ¾¿Ëù	ÉÏº£ÊÐ	ÉúÎïÉúÌ¬Ñ§ÑÐ¾¿	ÉÏº£ÊÐÑîÆÖÇø¾ü¹¤Â·300ºÅ
Áõ°¢³É',	×ÔÈ»×ÊÔ´²¿¶«º£¾Ö	ÉÏº£ÊÐ	º£Ñó¹¤³Ì¿±²ì	ÉÏº£ÊÐÆÖ¶«ÐÂÇø¶«ÌÁÂ·630ºÅ
Áõ²Ä²Ä',	×ÔÈ»×ÊÔ´²¿¶«º£¾Ö	ÉÏº£ÊÐ	º£Ñó»·¾³¼à²âÓëÆÀ¼Û	ÉÏº£ÊÐÆÖ¶«ÐÂÇø¶«ÌÁÂ·630ºÅ
Áõ·å',	ÖÐ¹úË®²ú¿ÆÑ§ÑÐ¾¿Ôº¶«º£Ë®²úÑÐ¾¿Ëù	ÉÏº£ÊÐ	ÓæÒµ¿Æ¼¼¿ª·¢¹ÜÀí	ÉÏº£ÊÐÑîÆÖÇø¾ü¹¤Â·300ºÅ
Áõ¼øÒã',	ÖÐ¹úË®²ú¿ÆÑ§ÑÐ¾¿Ôº¶«º£Ë®²úÑÐ¾¿Ëù	ÉÏº£ÊÐ	Ë®²úÆ·ÖÖ·±ÓýÓëÑøÖ³	ÉÏº£ÊÐÑîÆÖÇø¾ü¹¤Â·300ºÅ
Áõ½­ºç',	ÉÏº£º£ÊÂ´óÑ§	ÉÏº£ÊÐ	°²È«¼¼Êõ¼°¹¤³Ì×¨Òµ	ÉÏº£ÊÐÆÖ¶«´óµÀ1550ºÅ
Áõ¿Ì¸£',	×ÔÈ»×ÊÔ´²¿¶«º£¾Ö	ÉÏº£ÊÐ	º£Ñó¹ÜÀí	ÉÏº£ÊÐÆÖ¶«ÐÂÇø¶«ÌÁÂ·630ºÅ
ÁõË®ÇÛ',	ÉÏº£ÊÐº£Ñó»·¾³Ô¤±¨¼à²âÖÐÐÄ	ÉÏº£ÊÐ	ÎÛÈ¾¼à¿Ø¼°º£ÑóÉúÌ¬¼à²â	ÉÏº£ÆÕÍÓÇø²ÜÑîÂ·540ºÅ
ÁõË³ÁÖ',	ÖÐ¹ú¼«µØÑÐ¾¿ÖÐÐÄ	ÉÏº£ÊÐ	µØÇò»¯Ñ§	ÉÏº£ÆÖ¶«½ðÇÅÂ·451ºÅ
ÁõÌÎ',	ÖÐ¹ú´¬²°ÖØ¹¤¼¯ÍÅ¹«Ë¾µÚ702ÑÐ¾¿Ëù	ÉÏº£ÊÐ	º£Ñó¹¤³ÌÓëÉîº£Ç±Ë®Æ÷ÑÐ¾¿	ÉÏº£ÊÐ»ÆÆÖÇø¸ßÐÛÂ·189ºÅ
ÁõÐËÆÂ',	ÉÏº£º£ÊÂ´óÑ§	ÉÏº£ÊÐ	º£µºÓëº£°¶´ø¿ª·¢¹ÜÀí	ÉÏº£ÊÐÆÖ¶«´óµÀ1550ºÅ
ÁõÓ¢Ñ§',	ÉÏº£º£ÊÂ´óÑ§	ÉÏº£ÊÐ	º£Ñó°²È«±£ÕÏ	ÉÏº£ÊÐÆÖ¶«´óµÀ1550ºÅ
ÁõÓÂ',	ÖÐ¹úË®²ú¿ÆÑ§ÑÐ¾¿Ôº¶«º£Ë®²úÑÐ¾¿Ëù	ÉÏº£ÊÐ	ÓæÒµ×ÊÔ´ÆÀ¹ÀÄ£ÐÍÓ¦ÓÃÓëÑÐ¾¿	ÉÏº£ÊÐÑîÆÖÇø¾ü¹¤Â·300ºÅ
ÁõÖ¾¶«',	ÖÐ¹úË®²ú¿ÆÑ§ÑÐ¾¿Ôº¶«º£Ë®²úÑÐ¾¿Ëù	ÉÏº£ÊÐ	Ë®²úÆ·¼Ó¹¤Óë×ÛºÏÀûÓÃ	ÉÏº£ÊÐÑîÆÖÇø¾ü¹¤Â·300ºÅ
ÁõÖ¾¹ú',	×ÔÈ»×ÊÔ´²¿¶«º£¾Ö	ÉÏº£ÊÐ	º£ÑóµØÑ§µ÷²éÓë·ÖÎö	ÉÏº£ÊÐÆÖ¶«ÐÂÇø¶«ÌÁÂ·630ºÅ
Â¬ÓÀ½ð',	ÉÏº£ÊÐË®Àû¹¤³ÌÉè¼ÆÑÐ¾¿Ôº	ÉÏº£ÊÐ	º£°¶¹¤³Ì¼°Î§º£ÔìµØ¹¤³ÌÉè¼ÆÑÐ¾¿	ÉÏº£ÊÐÆÕÍÓÇø»ª³ØÂ·58ÅªÉÏº£ÐÂÌåÓý¹ã³¡1²ã
Â½ÑÇÄÐ',	ÖÐ¹úË®²ú¿ÆÑ§ÑÐ¾¿Ôº¶«º£Ë®²úÑÐ¾¿Ëù	ÉÏº£ÊÐ	º£ÑóÌìÈ»²úÎï¼°Æä¹¦ÄÜÆÀ¼Û	ÉÏº£ÊÐÑîÆÖÇø¾ü¹¤Â·300ºÅ
Â½ÖÒÃñ',	ÉÏº£¿±²âÉè¼ÆÑÐ¾¿Ôº	ÉÏº£ÊÐ	º£Ñó×ÊÔ´¿É³ÖÐøÀûÓÃ	ÉÏº£ÊÐºç¿ÚÇøÒÝÏÉÂ·388ºÅ
ÂÞÃñ²¨',	ÖÐ¹úË®²ú¿ÆÑ§ÑÐ¾¿Ôº¶«º£Ë®²úÑÐ¾¿Ëù	ÉÏº£ÊÐ	ºÓ¿ÚÉúÌ¬Ñ§£¬	ÉÏº£ÊÐÑîÆÖÇø¾ü¹¤Â·300ºÅ
ÂÞÏÈÆô',	ÉÏº£½»Í¨´óÑ§	ÉÏº£ÊÐ	¸Ö½á¹¹	ÉÏº£ÊÐ¶«´¨Â·800ºÅ
Âí´ºÑÞ',	ÖÐ¹úË®²ú¿ÆÑ§ÑÐ¾¿Ôº¶«º£Ë®²úÑÐ¾¿Ëù	ÉÏº£ÊÐ	ÈºÌåÒÅ´«¶àÑùÐÔ	ÉÏº£ÊÐÑîÆÖÇø¾ü¹¤Â·300ºÅ
Âíº£ÓÐ',	ÖÐ¹úË®²ú¿ÆÑ§ÑÐ¾¿Ôº¶«º£Ë®²úÑÐ¾¿Ëù	ÉÏº£ÊÐ	º£Ñó½ÚÄÜ¼¼Êõ	ÉÏº£ÊÐÑîÆÖÇø¾ü¹¤Â·300ºÅ
ÂíºêÍú',	ÉÏº£½»Í¨´óÑ§	ÉÏº£ÊÐ	µØÕð¾­¼ÃËðÊ§¹À¼Æ	ÉÏº£ÊÐ¶«´¨Â·800ºÅ
ÂíºéÓê',	ÖÐ¹úË®²ú¿ÆÑ§ÑÐ¾¿Ôº¶«º£Ë®²úÑÐ¾¿Ëù	ÉÏº£ÊÐ	º£ÑóÉúÎïÖÖÈºÒÅ´«Ñ§	ÉÏº£ÊÐÑîÆÖÇø¾ü¹¤Â·300ºÅ
ÂíÁè²¨',	ÖÐ¹úË®²ú¿ÆÑ§ÑÐ¾¿Ôº¶«º£Ë®²úÑÐ¾¿Ëù	ÉÏº£ÊÐ	º£Ñó²¶ÀÌÓæ¾ßÓæ·¨	ÉÏº£ÊÐÑîÆÖÇø¾ü¹¤Â·300ºÅ
Ã´×ÚÀû',	ÖÐ¹úË®²ú¿ÆÑ§ÑÐ¾¿Ôº¶«º£Ë®²úÑÐ¾¿Ëù	ÉÏº£ÊÐ	º£ÑóÉúÎïÖÖÈºÒÅ´«Ñ§	ÉÏº£ÊÐÑîÆÖÇø¾ü¹¤Â·300ºÅ
ÄßÎÄÊ¤',	×ÔÈ»×ÊÔ´²¿¶«º£¾Ö	ÉÏº£ÊÐ	ÎïÀíº£Ñó£¬º£ÑóË®ÎÄ	ÉÏº£ÊÐÆÖ¶«ÐÂÇø¶«ÌÁÂ·630ºÅ
ÅËÔöµÜ',	×ÔÈ»×ÊÔ´²¿¶«º£¾Ö	ÉÏº£ÊÐ	ÖÊÁ¿¹ÜÀíÒÔ¼°±ê×¼»¯	ÉÏº£ÊÐÆÖ¶«ÐÂÇø¶«ÌÁÂ·630ºÅ
ÅíÁ¢¹¦',	×ÔÈ»×ÊÔ´²¿¶«º£¾Ö	ÉÏº£ÊÐ	º£Óò¹ÜÀí	ÉÏº£ÊÐÆÖ¶«ÐÂÇø¶«ÌÁÂ·630ºÅ
ÅíÊ¿Ã÷',	ÖÐ¹úË®²ú¿ÆÑ§ÑÐ¾¿Ôº¶«º£Ë®²úÑÐ¾¿Ëù	ÉÏº£ÊÐ	ÓãÀàÓªÑø¼°·±Ö³ÉúÎïÑ§ÑÐ¾¿	ÉÏº£ÊÐÑîÆÖÇø¾ü¹¤Â·300ºÅ
ÇÇØ§ÖÒ',	ÉÏº£½»Í¨´óÑ§	ÉÏº£ÊÐ	¸Ö½á¹¹	ÉÏº£ÊÐ¶«´¨Â·800ºÅ
ÇÇÕñ¹ú',	ÖÐ¹úË®²ú¿ÆÑ§ÑÐ¾¿Ôº¶«º£Ë®²úÑÐ¾¿Ëù	ÉÏº£ÊÐ	º£Ë®¼×¿ÇÀà·±Óý	ÉÏº£ÊÐÑîÆÖÇø¾ü¹¤Â·300ºÅ
ÇØÃ÷»Û',	×ÔÈ»×ÊÔ´²¿¶«º£¾Ö	ÉÏº£ÊÐ	º£ÑóÔ¤±¨Óë¿Æ¼¼¹ÜÀí	ÉÏº£ÊÐÆÖ¶«ÐÂÇø¶«ÌÁÂ·630ºÅ
ÇØÌì±¦',	ÉÏº£½»Í¨´óÑ§	ÉÏº£ÊÐ	×ÊÔ´ÓëÄÜÔ´·¨Ñ§	ÉÏº£ÊÐ¶«´¨Â·800ºÅ
ÇØÏþ¹â',	×ÔÈ»×ÊÔ´²¿¶«º£¾Ö	ÉÏº£ÊÐ	º£Ñó»·±£	ÉÏº£ÊÐÆÖ¶«ÐÂÇø¶«ÌÁÂ·630ºÅ
È«ÎªÃñ',	ÖÐ¹úË®²ú¿ÆÑ§ÑÐ¾¿Ôº¶«º£Ë®²úÑÐ¾¿Ëù	ÉÏº£ÊÐ	ÑÎÕÓÊªµØ¶ÔºÓ¿ÚºÍ±õº£ÓãÀàµÄÖ§³Ö¹¦ÄÜÆÀ¹À	ÉÏº£ÊÐÑîÆÖÇø¾ü¹¤Â·300ºÅ
ÈÎÆ½',	ÉÏº£½»´óº£ÑóË®ÏÂ¹¤³Ì¿ÆÑ§ÑÐ¾¿Ôº	ÉÏº£ÊÐ	·øÉä¼à²â	ÉÏº£ÊÐÁúÎâÂ·1500ºÅ
ÈÎËÉ',	×ÔÈ»×ÊÔ´²¿¶«º£¾Ö	ÉÏº£ÊÐ	º£Ñó»·¾³¼à²âÓëÆÀ¼Û	ÉÏº£ÊÐÆÖ¶«ÐÂÇø¶«ÌÁÂ·630ºÅ
Éò°»ÂÌ',	ÖÐ¹úË®²ú¿ÆÑ§ÑÐ¾¿Ôº¶«º£Ë®²úÑÐ¾¿Ëù	ÉÏº£ÊÐ	ÓæÒµ×ÊÔ´ÉúÎï·ÖÀàÑ§	ÉÏº£ÊÐÑîÆÖÇø¾ü¹¤Â·300ºÅ
ÉòÃ÷Çò',	×ÔÈ»×ÊÔ´²¿¶«º£¾Ö	ÉÏº£ÊÐ	º£ÑóµØÑ§µ÷²éÓë·ÖÎö	ÉÏº£ÊÐÆÖ¶«ÐÂÇø¶«ÌÁÂ·630ºÅ
ÉòË®Áú',	ÉÏº£½»Í¨´óÑ§	ÉÏº£ÊÐ	µØÏÂ½á¹¹ÓëÈíÍÁµØ»ùÏà»¥×÷ÓÃ·ÖÎö	ÉÏº£ÊÐ¶«´¨Â·800ºÅ
ÉòÏþÊ¢',	ÖÐ¹úË®²ú¿ÆÑ§ÑÐ¾¿Ôº¶«º£Ë®²úÑÐ¾¿Ëù	ÉÏº£ÊÐ	Ë®²úÆ·ÖÊÁ¿Óë°²È«¿ØÖÆÑÐ¾¿	ÉÏº£ÊÐÑîÆÖÇø¾ü¹¤Â·300ºÅ
ÉòÐÂÇ¿',	ÖÐ¹úË®²ú¿ÆÑ§ÑÐ¾¿Ôº¶«º£Ë®²úÑÐ¾¿Ëù	ÉÏº£ÊÐ	º£ÑóÓæÒµÉúÌ¬»·¾³¼à²âÓë±£»¤	ÉÏº£ÊÐÑîÆÖÇø¾ü¹¤Â·300ºÅ
Ê©Õ×ºè',	ÖÐ¹úË®²ú¿ÆÑ§ÑÐ¾¿Ôº¶«º£Ë®²úÑÐ¾¿Ëù	ÉÏº£ÊÐ	º£ÑóË®²úÉúÌ¬ÑøÖ³Óëº£Ë®ÓãÀà·±ÓýÉúÎïÑ§	ÉÏº£ÊÐÑîÆÖÇø¾ü¹¤Â·300ºÅ
Ê¯½¨¸ß',	ÖÐ¹úË®²ú¿ÆÑ§ÑÐ¾¿Ôº¶«º£Ë®²úÑÐ¾¿Ëù	ÉÏº£ÊÐ	²¶ÀÌÓëÓæÒµ¹¤³ÌÑÐ¾¿	ÉÏº£ÊÐÑîÆÖÇø¾ü¹¤Â·300ºÅ
Ê¯ÉÙ»ª',	×ÔÈ»×ÊÔ´²¿¶«º£¾Ö	ÉÏº£ÊÐ	º£ÑóµØÑ§µ÷²éÓë·ÖÎö	ÉÏº£ÊÐÆÖ¶«ÐÂÇø¶«ÌÁÂ·630ºÅ
Ë¾Âí²Ó',	ÖÐ¹ú´¬²°ÖØ¹¤¼¯ÍÅ¹«Ë¾µÚ702ÑÐ¾¿Ëù	ÉÏº£ÊÐ	Éîº£×°±¸¼¼Êõ	ÉÏº£ÊÐ»ÆÆÖÇø¸ßÐÛÂ·189ºÅ
ËÎÀûÃ÷',	ÉÏº£º£Ñó´óÑ§	ÉÏº£ÊÐ	²¶ÀÌÑ§Ô¶ÑóÓæÒµÏµÍ³¼¯³É	ÉÏº£ÊÐÆÖ¶«ÐÂÇø»¦³Ç»·Â·999ºÅ
ËÕ³Ï',	×ÔÈ»×ÊÔ´²¿¶«º£¾Ö	ÉÏº£ÊÐ	º£Ñó¹¤³Ì¿±²ì	ÉÏº£ÊÐÆÖ¶«ÐÂÇø¶«ÌÁÂ·630ºÅ
Ëåºé²¨',	×ÔÈ»×ÊÔ´²¿¶«º£¾Ö	ÉÏº£ÊÐ	º£Ñó¹Û²â¡¢¼à²â º£Ñó¿ÉÔÙÉúÄÜÔ´¿ª·¢ÀûÓÃ	ÉÏº£ÊÐÆÖ¶«ÐÂÇø¶«ÌÁÂ·630ºÅ
Ëï²¨',	ÖÐ¹ú¼«µØÑÐ¾¿ÖÐÐÄ	ÉÏº£ÊÐ	×ÔÈ»µØÀí	ÉÏº£ÆÖ¶«½ðÇÅÂ·451ºÅ
ËïÓñÇÙ',	ÉÏº£º£ÊÂ´óÑ§	ÉÏº£ÊÐ	º£Ñó×ÛºÏ¹ÜÀíÁìÓò	ÉÏº£ÊÐÆÖ¶«´óµÀ1550ºÅ
ÌÀÕñÃ÷',	ÖÐ¹úË®²ú¿ÆÑ§ÑÐ¾¿Ôº¶«º£Ë®²úÑÐ¾¿Ëù	ÉÏº£ÊÐ	º£Ñó²¶ÀÌÓæ¾ßÓæ·¨	ÉÏº£ÊÐÑîÆÖÇø¾ü¹¤Â·300ºÅ
ÌÆ±£¾ü',	ÖÐ¹úË®²ú¿ÆÑ§ÑÐ¾¿Ôº¶«º£Ë®²úÑÐ¾¿Ëù	ÉÏº£ÊÐ	Ë®²úÆ·ÖÊÁ¿Óë°²È«¿ØÖÆÑÐ¾¿	ÉÏº£ÊÐÑîÆÖÇø¾ü¹¤Â·300ºÅ
Ìï³¬',	ÖÐ¹ú´¬²°ÖØ¹¤¼¯ÍÅ¹«Ë¾µÚ702ÑÐ¾¿Ëù	ÉÏº£ÊÐ	Ë®µ¯ÐÔÁ¦Ñ§ÑÐ¾¿	ÉÏº£ÊÐ»ÆÆÖÇø¸ßÐÛÂ·189ºÅ
Ìï»ª',	ÉÏº£ÊÐº£Ñó»·¾³Ô¤±¨¼à²âÖÐÐÄ	ÉÏº£ÊÐ	º£Ñó»·¾³¹Û²âÔ¤±¨	ÉÏº£ÆÕÍÓÇø²ÜÑîÂ·540ºÅ
ÍòµÂ³É',	ÉÏº£½»Í¨´óÑ§	ÉÏº£ÊÐ	¸¡Ê½½á¹¹Îï¶¯Á¦Ñ§	ÉÏº£ÊÐ¶«´¨Â·800ºÅ
Íõ°ÙË³',	×ÔÈ»×ÊÔ´²¿¶«º£¾Ö	ÉÏº£ÊÐ	º£Ñó¹¤³Ì¿±²ì	ÉÏº£ÊÐÆÖ¶«ÐÂÇø¶«ÌÁÂ·630ºÅ
Íõ³¤º£',	×ÔÈ»×ÊÔ´²¿¶«º£¾Ö	ÉÏº£ÊÐ	º£Ñó¹¤³Ì¿±²ì	ÉÏº£ÊÐÆÖ¶«ÐÂÇø¶«ÌÁÂ·630ºÅ
Íõ´ä»ª',	ÖÐ¹úË®²ú¿ÆÑ§ÑÐ¾¿Ôº¶«º£Ë®²úÑÐ¾¿Ëù	ÉÏº£ÊÐ	º£ÑóÉúÌ¬»·¾³¼°ÎÛÈ¾ÎïÉúÌ¬»·¾³ÆÀ¼Û	ÉÏº£ÊÐÑîÆÖÇø¾ü¹¤Â·300ºÅ
ÍõµÂÖÒ',	ÉÏº£½»Í¨´óÑ§	ÉÏº£ÊÐ	ºËÄÜ¿ÆÑ§Óë¹¤³Ì	ÉÏº£ÊÐ¶«´¨Â·800ºÅ
Íõ·çÆ½',	ÉÏº£½»Í¨´óÑ§	ÉÏº£ÊÐ	Î¢ÉúÎïº£ÑóÑ§	ÉÏº£ÊÐ¶«´¨Â·800ºÅ
Íõ»Û',	ÖÐ¹úË®²ú¿ÆÑ§ÑÐ¾¿Ôº¶«º£Ë®²úÑÐ¾¿Ëù	ÉÏº£ÊÐ	ÑÎ¼îµØË®²úÑøÖ³¼°ÑÎ¼îË®ÖÊ¸ßÐ§ÀûÓÃ	ÉÏº£ÊÐÑîÆÖÇø¾ü¹¤Â·300ºÅ
Íõ½¨»ª',	ÉÏº£½»Í¨´óÑ§	ÉÏº£ÊÐ	×®ÍÁ¹²Í¬×÷ÓÃ¼°×®»ù´¡Éè¼ÆÀíÂÛÑÐ¾¿	ÉÏº£ÊÐ¶«´¨Â·800ºÅ
Íõ½ð»Ô',	×ÔÈ»×ÊÔ´²¿¶«º£¾Ö	ÉÏº£ÊÐ	º£ÑóÉúÎï	ÉÏº£ÊÐÆÖ¶«ÐÂÇø¶«ÌÁÂ·630ºÅ
ÍõÂ³Ãñ',	ÖÐ¹úË®²ú¿ÆÑ§ÑÐ¾¿Ôº¶«º£Ë®²úÑÐ¾¿Ëù	ÉÏº£ÊÐ	º£ÑóÓæÒµ	ÉÏº£ÊÐÑîÆÖÇø¾ü¹¤Â·300ºÅ
ÍõÇþ¶«',	ÉÏº£½»Í¨´óÑ§	ÉÏº£ÊÐ	²ÄÁÏ¼Ó¹¤	ÉÏº£ÊÐ¶«´¨Â·800ºÅ
ÍõÍ®',	ÉÏº£½»Í¨´óÑ§	ÉÏº£ÊÐ	Á÷Ìå»úÐµ¼°¹¤³Ì	ÉÏº£ÊÐ¶«´¨Â·800ºÅ
ÍõÎ÷ÃÉ',	×ÔÈ»×ÊÔ´²¿¶«º£¾Ö	ÉÏº£ÊÐ	º£Ñó¹¤³Ì¿±²ì	ÉÏº£ÊÐÆÖ¶«ÐÂÇø¶«ÌÁÂ·630ºÅ
ÍõêØ',	ÉÏº£½»Í¨´óÑ§	ÉÏº£ÊÐ	ÖÐ¹ú»·¾³·¨	ÉÏº£ÊÐ¶«´¨Â·800ºÅ
ÍõÏþ·å',	ÉÏº£º£ÊÂ´óÑ§	ÉÏº£ÊÐ	Êý×Öº£Ñó	ÉÏº£ÊÐÆÖ¶«´óµÀ1550ºÅ
ÍõÔÆÁú',	ÖÐ¹úË®²ú¿ÆÑ§ÑÐ¾¿Ôº¶«º£Ë®²úÑÐ¾¿Ëù	ÉÏº£ÊÐ	ÓæÒµÉúÌ¬Óë»·¾³±£»¤ÑÐ¾¿	ÉÏº£ÊÐÑîÆÖÇø¾ü¹¤Â·300ºÅ
Îº¶¬Çà',	ÉÏº£½»Í¨´óÑ§	ÉÏº£ÊÐ	ÉúÎïÐÅÏ¢Ñ§	ÉÏº£ÊÐ¶«´¨Â·800ºÅ
ÎºÈªÃç',	×ÔÈ»×ÊÔ´²¿¶«º£¾Ö	ÉÏº£ÊÐ	º£Ñó¹ÜÀí	ÉÏº£ÊÐÆÖ¶«ÐÂÇø¶«ÌÁÂ·630ºÅ
ÎÌ¹âÃ÷',	×ÔÈ»×ÊÔ´²¿¶«º£¾Ö	ÉÏº£ÊÐ	ÖØµãÊµÑéÊÒ¹ÜÀí¼°»ù½ðÏîÄ¿¹ÜÀí	ÉÏº£ÊÐÆÖ¶«ÐÂÇø¶«ÌÁÂ·630ºÅ
Úù»ÝÃ÷',	×ÔÈ»×ÊÔ´²¿¶«º£¾Ö	ÉÏº£ÊÐ	º£Ñó¹Û²â¡¢¼à²â º£Ñó¿ÉÔÙÉúÄÜÔ´¿ª·¢ÀûÓÃ	ÉÏº£ÊÐÆÖ¶«ÐÂÇø¶«ÌÁÂ·630ºÅ
ÚùÒæ´¨',	×ÔÈ»×ÊÔ´²¿¶«º£¾Ö	ÉÏº£ÊÐ	¼ÆÁ¿¼à¶½Óë¹ÜÀíÖÊÁ¿¿ØÖÆ	ÉÏº£ÊÐÆÖ¶«ÐÂÇø¶«ÌÁÂ·630ºÅ
Îâ·½',	ÉÏº£½»Í¨´óÑ§	ÉÏº£ÊÐ	Ò©ÎïÉæ¼°Óë·¢ÏÖ	ÉÏº£ÊÐ¶«´¨Â·800ºÅ
ÎâÎ¡',	×ÔÈ»×ÊÔ´²¿¶«º£¾Ö	ÉÏº£ÊÐ	¼ÆÁ¿¼à¶½Óë¹ÜÀíÖÊÁ¿¿ØÖÆ	ÉÏº£ÊÐÆÖ¶«ÐÂÇø¶«ÌÁÂ·630ºÅ
ØõÑåÇä',	ÉÏº£½»Í¨´óÑ§	ÉÏº£ÊÐ	Î¢ÉúÎïº£ÑóÑ§	ÉÏº£ÊÐ¶«´¨Â·800ºÅ
ÎéÓñÃ·',	ÖÐ¹úË®²ú¿ÆÑ§ÑÐ¾¿Ôº¶«º£Ë®²úÑÐ¾¿Ëù	ÉÏº£ÊÐ	º£Ñó»·¾³²ÎÊýÒ£¸Ð·´ÑÝ	ÉÏº£ÊÐÑîÆÖÇø¾ü¹¤Â·300ºÅ
ÏÄÁ¬¾ü',	ÖÐ¹úË®²ú¿ÆÑ§ÑÐ¾¿Ôº¶«º£Ë®²úÑÐ¾¿Ëù	ÉÏº£ÊÐ	Ë®²úÔöÑøÖ³	ÉÏº£ÊÐÑîÆÖÇø¾ü¹¤Â·300ºÅ
ÏòÇå»ª',	ÖÐ¹úË®²ú¿ÆÑ§ÑÐ¾¿Ôº¶«º£Ë®²úÑÐ¾¿Ëù	ÉÏº£ÊÐ	º£ÑóÓæÒµ¾­¼Ã	ÉÏº£ÊÐÑîÆÖÇø¾ü¹¤Â·300ºÅ
ÏîÓÐÌÃ',	×ÔÈ»×ÊÔ´²¿¶«º£¾Ö	ÉÏº£ÊÐ	º£Ñó»¯Ñ§	ÉÏº£ÊÐÆÖ¶«ÐÂÇø¶«ÌÁÂ·630ºÅ
Ð¤Áú·É',	ÉÏº£½»Í¨´óÑ§	ÉÏº£ÊÐ	Ë®¶¯Á¦ÐÔÄÜÓëÏµ²´¶¨Î»ÏµÍ³ÑÐ¾¿	ÉÏº£ÊÐ¶«´¨Â·800ºÅ
Ð¤Èº',	ÉÏº£ÊÐº£Ñó»·¾³Ô¤±¨¼à²âÖÐÐÄ	ÉÏº£ÊÐ	º£ÑóÉúÌ¬»·¾³±£»¤	ÉÏº£ÆÕÍÓÇø²ÜÑîÂ·540ºÅ
Ð¤Ïæ',	ÉÏº£½»Í¨´óÑ§	ÉÏº£ÊÐ	º£ÑóÎ¢º£ÑóÑ§	ÉÏº£ÊÐ¶«´¨Â·800ºÅ
Ð»ÎÄ»Ô',	×ÔÈ»×ÊÔ´²¿¶«º£¾Ö	ÉÏº£ÊÐ	º£Ñó²â»æ	ÉÏº£ÊÐÆÖ¶«ÐÂÇø¶«ÌÁÂ·630ºÅ
Ð»ÓªÅ',	ÖÐ¹úË®²ú¿ÆÑ§ÑÐ¾¿Ôº¶«º£Ë®²úÑÐ¾¿Ëù	ÉÏº£ÊÐ	ÓæÒµÍ³¼ÆÓëÓæÒµ¹ÜÀí	ÉÏº£ÊÐÑîÆÖÇø¾ü¹¤Â·300ºÅ
ÐÜÕñ»ª',	ÉÏº£½»Í¨´óÑ§	ÉÏº£ÊÐ	»úÐµµç×Ó	ÉÏº£ÊÐ¶«´¨Â·800ºÅ
Ðì¹óÈª',	ÉÏº£ÊÐË®Îñ£¨º£Ñó£©¹æ»®Éè¼ÆÑÐ¾¿Ôº	ÉÏº£ÊÐ	º£Ñó¹æ»®Éè¼Æ	ÉÏº£ÊÐÐì»ãÇøºçÃ·Â·1535ºÅ1ºÅÂ¥
Ðì¿¡',	ÉÏº£½»Í¨´óÑ§	ÉÏº£ÊÐ	Î¢ÉúÎïº£ÑóÑ§	ÉÏº£ÊÐ¶«´¨Â·800ºÅ
ÐìÁÒ',	ÉÏº£½»Í¨´óÑ§	ÉÏº£ÊÐ	ÖÆÀäÓëµÍÎÂ¹¤³Ì	ÉÏº£ÊÐ¶«´¨Â·800ºÅ
ÐìÁèÓî',	ÉÏº£´óÑ§	ÉÏº£ÊÐ	³±Ï«³±Á÷ºÍº£Ñó»·Á÷ÑÐ¾¿ º£Ñó»·¾³ÊýÖµÄ£Äâ	ÉÏº£ÊÐ±¦É½ÇøÉÏ´óÂ·99ºÅ
ÐìÈÍ',	×ÔÈ»×ÊÔ´²¿¶«º£¾Ö	ÉÏº£ÊÐ	º£ÑóÉúÎï	ÉÏº£ÊÐÆÖ¶«ÐÂÇø¶«ÌÁÂ·630ºÅ
ÐìÐ¡µÜ',	×ÔÈ»×ÊÔ´²¿¶«º£¾Ö	ÉÏº£ÊÐ	º£ÑóË®ÎÄÆøÏó	ÉÏº£ÊÐÆÖ¶«ÐÂÇø¶«ÌÁÂ·630ºÅ
ÐìÕ×Àñ',	ÖÐ¹úË®²ú¿ÆÑ§ÑÐ¾¿Ôº¶«º£Ë®²úÑÐ¾¿Ëù	ÉÏº£ÊÐ	º£Ñó¸¡ÓÎ¶¯Îï¼ø¶¨	ÉÏº£ÊÐÑîÆÖÇø¾ü¹¤Â·300ºÅ
ÐíÁøÐÛ',	ÉÏº£º£Ñó´óÑ§	ÉÏº£ÊÐ	Óæ¾ßÓëÓæ·¨Ñ§	ÉÏº£ÊÐÆÖ¶«ÐÂÇø»¦³Ç»·Â·999ºÅ
ÐíÐ¥´º',	×ÔÈ»×ÊÔ´²¿¶«º£¾Ö	ÉÏº£ÊÐ	º£Ñó¹¤³Ì¼¼Êõ	ÉÏº£ÊÐÆÖ¶«ÐÂÇø¶«ÌÁÂ·630ºÅ
ÐíÖÓ',	ÖÐ¹úË®²ú¿ÆÑ§ÑÐ¾¿Ôº¶«º£Ë®²úÑÐ¾¿Ëù	ÉÏº£ÊÐ	º£ÑóÉúÎï×ÊÔ´¼Ó¹¤Óë×ÛºÏÀûÓÃ	ÉÏº£ÊÐÑîÆÖÇø¾ü¹¤Â·300ºÅ
Ñ¦¿¡Ôö',	ÉÏº£º£Ñó´óÑ§	ÉÏº£ÊÐ	ºÓ¿ÚÉúÌ¬Ñ§	ÉÏº£ÊÐÆÖ¶«ÐÂÇø»¦³Ç»·Â·999ºÅ
ÑÏÀûÆ½',	ÖÐ¹úË®²ú¿ÆÑ§ÑÐ¾¿Ôº¶«º£Ë®²úÑÐ¾¿Ëù	ÉÏº£ÊÐ	º£ÑóÓæÒµ×ÊÔ´ÆÀ¹ÀÓë¹ÜÀí	ÉÏº£ÊÐÑîÆÖÇø¾ü¹¤Â·300ºÅ
Ñî²¨',	ÉÏº£½»Í¨´óÑ§	ÉÏº£ÊÐ	¶¯Á¦¹¤³Ì	ÉÏº£ÊÐ¶«´¨Â·800ºÅ
ÑîµÂÇì',	ÉÏº£½»Í¨´óÑ§	ÉÏº£ÊÐ	º£Ñó¹¤³Ì½á¹¹¶¯Á¦Ñ§	ÉÏº£ÊÐ¶«´¨Â·800ºÅ
ÑîºÍÕñ',	ÉÏº£½»Í¨´óÑ§	ÉÏº£ÊÐ	Éîº£¹ÜÏß¹Ø¼ü¼¼ÊõÑÐ¾¿	ÉÏº£ÊÐ¶«´¨Â·800ºÅ
Ñîºì',	ÉÏº£º£Ñó´óÑ§	ÉÏº£ÊÐ	»·¾³º£ÑóÑ§	ÉÏº£ÊÐÆÖ¶«ÐÂÇø»¦³Ç»·Â·999ºÅ
Ñî»Ý¸ù',	ÖÐ¹ú¼«µØÑÐ¾¿ÖÐÐÄ	ÉÏº£ÊÐ	×ÔÈ»µØÀí	ÉÏº£ÆÖ¶«½ðÇÅÂ·451ºÅ
ÑîÇÅ',	ÖÐ¹úË®²ú¿ÆÑ§ÑÐ¾¿Ôº¶«º£Ë®²úÑÐ¾¿Ëù	ÉÏº£ÊÐ	º£ÑóÎ¢ÉúÎï¼°ÆäÌìÈ»²úÎïÑÐ¾¿	ÉÏº£ÊÐÑîÆÖÇø¾ü¹¤Â·300ºÅ
ÑîÏÜÊ±',	ÖÐ¹úË®²ú¿ÆÑ§ÑÐ¾¿Ôº¶«º£Ë®²úÑÐ¾¿Ëù	ÉÏº£ÊÐ	º£ÑóÉúÎï×ÊÔ´¼Ó¹¤Óë×ÛºÏÀûÓÃ	ÉÏº£ÊÐÑîÆÖÇø¾ü¹¤Â·300ºÅ
ÑîÓ±',	×ÔÈ»×ÊÔ´²¿¶«º£¾Ö	ÉÏº£ÊÐ	º£Ñó»¯Ñ§	ÉÏº£ÊÐÆÖ¶«ÐÂÇø¶«ÌÁÂ·630ºÅ
Ò¶»ÛÃ÷',	×ÔÈ»×ÊÔ´²¿¶«º£¾Ö	ÉÏº£ÊÐ	º£Ñó»·¾³¼à²âÓëÆÀ¼Û	ÉÏº£ÊÐÆÖ¶«ÐÂÇø¶«ÌÁÂ·630ºÅ
Ò¶ÄÈ',	×ÔÈ»×ÊÔ´²¿¶«º£¾Ö	ÉÏº£ÊÐ	º£ÑóµØÀíÐÅÏ¢ÏµÍ³	ÉÏº£ÊÐÆÖ¶«ÐÂÇø¶«ÌÁÂ·630ºÅ
Ò¶Î¬¾û',	ÖÐ¹úË®²ú¿ÆÑ§ÑÐ¾¿Ôº¶«º£Ë®²úÑÐ¾¿Ëù	ÉÏº£ÊÐ	¿Æ¼¼¹ÜÀíºÍ¼¼Êõ·þÎñÓëÍÆ¹ã	ÉÏº£ÊÐÑîÆÖÇø¾ü¹¤Â·300ºÅ
Ò¶Êô·å',	×ÔÈ»×ÊÔ´²¿¶«º£¾Ö	ÉÏº£ÊÐ	º£ÑóÉúÎï	ÉÏº£ÊÐÆÖ¶«ÐÂÇø¶«ÌÁÂ·630ºÅ
Òü´óÇ¿',	Í¬¼Ã´óÑ§	ÉÏº£ÊÐ	¼«µØÒ£¸Ð	ÉÏº£ÊÐËÄÆ½Â·1239ºÅ
Òü·É',	ÖÐ¹úË®²ú¿ÆÑ§ÑÐ¾¿Ôº¶«º£Ë®²úÑÐ¾¿Ëù	ÉÏº£ÊÐ	º£Âí¡¢ÎÚÔôºÍöðÓãÔöÑøÖ³	ÉÏº£ÊÐÑîÆÖÇø¾ü¹¤Â·300ºÅ
ÒüÑÞ¶ð',	ÖÐ¹úË®²ú¿ÆÑ§ÑÐ¾¿Ôº¶«º£Ë®²úÑÐ¾¿Ëù	ÉÏº£ÊÐ	º£ÑóÓæÒµ¾­¼Ã	ÉÏº£ÊÐÑîÆÖÇø¾ü¹¤Â·300ºÅ
Ó¡´ºÉú',	ÉÏº£º£Ñó´óÑ§	ÉÏº£ÊÐ	»·¾³·ÖÎö»¯Ñ§	ÉÏº£ÊÐÆÖ¶«ÐÂÇø»¦³Ç»·Â·999ºÅ
ÓÚÁ¢¾ü',	ÉÏº£½»Í¨´óÑ§	ÉÏº£ÊÐ	ÈÈÄÜ¹¤³Ì	ÉÏº£ÊÐ¶«´¨Â·800ºÅ
ÓáÏà³É',	ÉÏº£ÊÐË®Àû¹¤³ÌÉè¼ÆÑÐ¾¿Ôº	ÉÏº£ÊÐ	º£°¶¹¤³ÌÉè¼Æ	ÉÏº£ÊÐÆÕÍÓÇø»ª³ØÂ·58ÅªÉÏº£ÐÂÌåÓý¹ã³¡1²ã
Ô¬¶¡',	×ÔÈ»×ÊÔ´²¿¶«º£¾Ö	ÉÏº£ÊÐ	º£Óò¹ÜÀí	ÉÏº£ÊÐÆÖ¶«ÐÂÇø¶«ÌÁÂ·630ºÅ
Ô¬æë',	ÖÐ¹úË®²ú¿ÆÑ§ÑÐ¾¿Ôº¶«º£Ë®²úÑÐ¾¿Ëù	ÉÏº£ÊÐ	º£ÑóÉúÎï	ÉÏº£ÊÐÑîÆÖÇø¾ü¹¤Â·300ºÅ
Ô¬ÉÜºê',	ÖÐ¹ú¼«µØÑÐ¾¿ÖÐÐÄ	ÉÏº£ÊÐ	´¬²°ÔËÐÐÓë¹ÜÀí	ÉÏº£ÆÖ¶«½ðÇÅÂ·451ºÅ
Ô¬ÌÎ',	ÉÏº£½»Í¨´óÑ§	ÉÏº£ÊÐ	Î¢ÉúÎïº£ÑóÑ§	ÉÏº£ÊÐ¶«´¨Â·800ºÅ
ÔøÎÀÃ÷',	ÉÏº£º£ÊÂ´óÑ§	ÉÏº£ÊÐ	ÐÅÏ¢´¦ÀíÓë·ÖÎö	ÉÏº£ÊÐÆÖ¶«´óµÀ1550ºÅ
ÔøØ·ÐÂ',	ÖÐ¹ú¼«µØÑÐ¾¿ÖÐÐÄ	ÉÏº£ÊÐ	Î¢ÉúÎï×ÊÔ´¼°·ÖÀà¼ø¶¨£¬Î¢ÉúÎï·Ö×ÓÉúÌ¬Ñ§£¬Ã¸Ñ§£¬»·¾³Î¢ÉúÎïÑ§	ÉÏº£ÊÐÆÖ¶«ÐÂÇø½ðÇÅÂ·451ºÅA502ÊÒ
ÕÅ±±³½',	ÖÐ¹ú¼«µØÑÐ¾¿ÖÐÐÄ	ÉÏº£ÊÐ	´¬²°ÔËÐÐÓë¹ÜÀí	ÉÏº£ÆÖ¶«½ðÇÅÂ·451ºÅ
ÕÅ·ïÓ¢',	ÖÐ¹úË®²ú¿ÆÑ§ÑÐ¾¿Ôº¶«º£Ë®²úÑÐ¾¿Ëù	ÉÏº£ÊÐ	º£ÑóÉúÎïÖÖÖÊ×ÊÔ´¼ø¶¨	ÉÏº£ÊÐÑîÆÖÇø¾ü¹¤Â·300ºÅ
ÕÅº®Ò°',	ÖÐ¹úË®²ú¿ÆÑ§ÑÐ¾¿Ôº¶«º£Ë®²úÑÐ¾¿Ëù	ÉÏº£ÊÐ	ÓæÒµÐÅÏ¢¼¼Êõ	ÉÏº£ÊÐÑîÆÖÇø¾ü¹¤Â·300ºÅ
ÕÅ»Ô',	ÉÏº£½»Í¨´óÑ§	ÉÏº£ÊÐ	ÎÛÈ¾ÎïÐÐÎª»¯Ñ§	ÉÏº£ÊÐ¶«´¨Â·800ºÅ
ÕÅÀöÐñ',	×ÔÈ»×ÊÔ´²¿¶«º£¾Ö	ÉÏº£ÊÐ	º£Ñó»·±£	ÉÏº£ÊÐÆÖ¶«ÐÂÇø¶«ÌÁÂ·630ºÅ
ÕÅÃô',	ÉÏº£º£Ñó´óÑ§	ÉÏº£ÊÐ	Óæ¾ßÓëÓæ·¨Ñ§	ÉÏº£ÊÐÆÖ¶«ÐÂÇø»¦³Ç»·Â·999ºÅ
ÕÅÅô',	ÉÏº£½»Í¨´óÑ§	ÉÏº£ÊÐ	ÖÆÀäÓëµÍÎÂ¹¤³Ì	ÉÏº£ÊÐ¶«´¨Â·800ºÅ
ÕÅÎ¬±ù',	»ª¶«Àí¹¤´óÑ§	ÉÏº£ÊÐ	º£Ñó»¯Ñ§	ÉÏº£ÊÐÃ·Â¤Â·130ºÅ
ÕÅÎ¬¾º',	ÉÏº£½»Í¨´óÑ§	ÉÏº£ÊÐ	´¬²°Óëº£Ñó¹¤³Ì	ÉÏº£ÊÐ¶«´¨Â·800ºÅ
ÕÅÏþÁá',	ÖÐ¹úË®²ú¿ÆÑ§ÑÐ¾¿Ôº¶«º£Ë®²úÑÐ¾¿Ëù	ÉÏº£ÊÐ	º£Ñó»·¾³¼°Ë®²úÆ·ÖÊÁ¿°²È«	ÉÏº£ÊÐÑîÆÖÇø¾ü¹¤Â·300ºÅ
ÕÅÑ«',	ÖÐ¹úË®²ú¿ÆÑ§ÑÐ¾¿Ôº¶«º£Ë®²úÑÐ¾¿Ëù	ÉÏº£ÊÐ	¸ßÐÔÄÜÓæ¾ßÑÐÖÆ¿ª·¢	ÉÏº£ÊÐÑîÆÖÇø¾ü¹¤Â·300ºÅ
ÕÅÓÂ',	×ÔÈ»×ÊÔ´²¿¶«º£¾Ö	ÉÏº£ÊÐ	º£Ñó»¯Ñ§	ÉÏº£ÊÐÆÖ¶«ÐÂÇø¶«ÌÁÂ·630ºÅ
ÕÅÓÂÓÂ',	ÉÏº£¿±²âÉè¼ÆÑÐ¾¿Ôº	ÉÏº£ÊÐ	ÑØº£Ì²Í¿Î§¿Ñ	ÉÏº£ÊÐºç¿ÚÇøÒÝÏÉÂ·388ºÅ
ÕÅÔªÐË',	»ª¶«Àí¹¤´óÑ§	ÉÏº£ÊÐ	ÉúÎï»¯Ñ§	ÉÏº£ÊÐÃ·Â¤Â·130ºÅ
ÕÅîÈ',	×ÔÈ»×ÊÔ´²¿¶«º£¾Ö	ÉÏº£ÊÐ	º£Ñó¼à²âÓëº£Ñó²â»æ	ÉÏº£ÊÐÆÖ¶«ÐÂÇø¶«ÌÁÂ·630ºÅ
ÕÅÕýÁú',	×ÔÈ»×ÊÔ´²¿¶«º£¾Ö	ÉÏº£ÊÐ	º£ÑóÒ£¸ÐÓ¦ÓÃ	ÉÏº£ÊÐÆÖ¶«ÐÂÇø¶«ÌÁÂ·630ºÅ
ÕÂÁúÕä',	ÖÐ¹úË®²ú¿ÆÑ§ÑÐ¾¿Ôº¶«º£Ë®²úÑÐ¾¿Ëù	ÉÏº£ÊÐ	Ë®ÉúÉúÎïÑ§	ÉÏº£ÊÐÑîÆÖÇø¾ü¹¤Â·300ºÅ
ÕÂÊØÓî',	ÉÏº£º£Ñó´óÑ§	ÉÏº£ÊÐ	ÈË¹¤Óã½¸	ÉÏº£ÊÐÆÖ¶«ÐÂÇø»¦³Ç»·Â·999ºÅ
ÕÔ·å',	ÖÐ¹úË®²ú¿ÆÑ§ÑÐ¾¿Ôº¶«º£Ë®²úÑÐ¾¿Ëù	ÉÏº£ÊÐ	ÓãÀàÉúÌ¬ÉúÀí¼°·±Óý	ÉÏº£ÊÐÑîÆÖÇø¾ü¹¤Â·300ºÅ
ÕÔ»æÓî',	ÉÏº£½»Í¨´óÑ§	ÉÏº£ÊÐ	»·¾³·¨Ñ§	ÉÏº£ÊÐ¶«´¨Â·800ºÅ
ÕÔ¾¢ËÉ',	ÉÏº£½»Í¨´óÑ§	ÉÏº£ÊÐ	º£ÊÂ·¨ÂÉ£»´¬²°Åö×²	ÉÏº£ÊÐ¶«´¨Â·800ºÅ
ÕÔÐãÁá',	×ÔÈ»×ÊÔ´²¿¶«º£¾Ö	ÉÏº£ÊÐ	¼ÆÁ¿¼à¶½Óë¹ÜÀíÖÊÁ¿¿ØÖÆ	ÉÏº£ÊÐÆÖ¶«ÐÂÇø¶«ÌÁÂ·630ºÅ
Ö£ºº·á',	ÖÐ¹úË®²ú¿ÆÑ§ÑÐ¾¿Ôº¶«º£Ë®²úÑÐ¾¿Ëù	ÉÏº£ÊÐ	±´ÀàÖÖÖÊ×ÊÔ´ÓëÒÅ´«ÓýÖÖÑÐ¾¿	ÉÏº£ÊÐÑîÆÖÇø¾ü¹¤Â·300ºÅ
Ö£Îý½¨',	×ÔÈ»×ÊÔ´²¿¶«º£¾Ö	ÉÏº£ÊÐ	º£Ñó¹¤³Ì¿±²ì	ÉÏº£ÊÐÆÖ¶«ÐÂÇø¶«ÌÁÂ·630ºÅ
ÖÜá·',	ÉÏº£½»Í¨´óÑ§	ÉÏº£ÊÐ	Ë®¶¯Á¦ÐÔÄÜÓëÏµ²´¶¨Î»ÏµÍ³ÑÐ¾¿	ÉÏº£ÊÐ¶«´¨Â·800ºÅ
ÖÜºêÑÒ',	ÖÐ¹ú¼«µØÑÐ¾¿ÖÐÐÄ	ÉÏº£ÊÐ	¹Û²âÌìÎÄÑ§	ÉÏº£ÆÖ¶«½ðÇÅÂ·451ºÅ
ÖÜ½ø',	ÖÐ¹úË®²ú¿ÆÑ§ÑÐ¾¿Ôº¶«º£Ë®²úÑÐ¾¿Ëù	ÉÏº£ÊÐ	º£Ñóµ×ÆÜÉúÌ¬Ñ§	ÉÏº£ÊÐÑîÆÖÇø¾ü¹¤Â·300ºÅ
ÖÜ¿¡·¼',	ÖÐ¹úË®²ú¿ÆÑ§ÑÐ¾¿Ôº¶«º£Ë®²úÑÐ¾¿Ëù	ÉÏº£ÊÐ	¼²²¡¿ØÖÆÓë·Ö×Ó²¡ÀíÑ§ÑÐ¾¿	ÉÏº£ÊÐÑîÆÖÇø¾ü¹¤Â·300ºÅ
ÖÜ¿­',	ÖÐ¹úË®²ú¿ÆÑ§ÑÐ¾¿Ôº¶«º£Ë®²úÑÐ¾¿Ëù	ÉÏº£ÊÐ	Ïº¡¢±´ÀàÑøÖ³¼¼ÊõÑÐ¾¿	ÉÏº£ÊÐÑîÆÖÇø¾ü¹¤Â·300ºÅ
ÖÜ®d·¼',	ÖÐ¹úË®²ú¿ÆÑ§ÑÐ¾¿Ôº¶«º£Ë®²úÑÐ¾¿Ëù	ÉÏº£ÊÐ	º£ÑóÓæÒµÒ£¸Ð	ÉÏº£ÊÐÑîÆÖÇø¾ü¹¤Â·300ºÅ
ÖÜÎª·å',	ÖÐ¹úË®²ú¿ÆÑ§ÑÐ¾¿Ôº¶«º£Ë®²úÑÐ¾¿Ëù	ÉÏº£ÊÐ	ÓæÇéº£¿öÒ£¸ÐÐÅÏ¢»ñÈ¡	ÉÏº£ÊÐÑîÆÖÇø¾ü¹¤Â·300ºÅ
ÖÜÓ¦ì÷',	ÉÏº£º£Ñó´óÑ§	ÉÏº£ÊÐ	Óæ¾ßÁ¦Ñ§	ÉÏº£ÊÐÆÖ¶«ÐÂÇø»¦³Ç»·Â·999ºÅ
Öì´óÆæ',	ÉÏº£º£ÊÂ´óÑ§	ÉÏº£ÊÐ	ÐÅÏ¢´¦ÀíÓë·ÖÎö	ÉÏº£ÊÐÆÖ¶«´óµÀ1550ºÅ
ÖìÇå³Î',	ÉÏº£º£Ñó´óÑ§	ÉÏº£ÊÐ	Óæ¾ßÓëÓæ·¨Ñ§	ÉÏº£ÊÐÆÖ¶«ÐÂÇø»¦³Ç»·Â·999ºÅ
×¯»ÝÉú',	ÉÏº£½»Í¨´óÑ§	ÉÏº£ÊÐ	Î¢ÉúÎïº£ÑóÑ§	ÉÏº£ÊÐ¶«´¨Â·800ºÅ
×¯Æ½',	ÖÐ¹úË®²ú¿ÆÑ§ÑÐ¾¿Ôº¶«º£Ë®²úÑÐ¾¿Ëù	ÉÏº£ÊÐ	º£ÑóÉúÎïÑ§	ÉÏº£ÊÐÑîÆÖÇø¾ü¹¤Â·300ºÅ
×ÞÔç½¨',	ÉÏº£½»Í¨´óÑ§	ÉÏº£ÊÐ	´¬²°Óëº£Ñó¹¤³ÌË®¶¯Á¦Ñ§½ÌÑ§Óë¿ÆÑÐ	ÉÏº£ÊÐ¶«´¨Â·800ºÅ
ÐÕÃû',	»ú¹¹	Ê¡ÊÐ	ÑÐ¾¿·½Ïò	µØÖ·
Ð»ÊÀÀã',	ÖÐ½»µÚÒ»º½Îñ¹¤³Ì¿±²ìÉè¼ÆÔº	Ìì½òÊÐ	º£Ñó¹¤³Ì	ÔÝÎÞ
Ò¦½¨îý',	Ìì½ò´óÑ§	Ìì½òÊÐ	¼¤¹âÓë¹âµç×Ó	Ìì½òÊÐÄÏ¿ªÇøÎÀ½òÂ·92ºÅ
°¬Çì»Ô',	Ìì½òÀí¹¤´óÑ§	Ìì½òÊÐ	Ë®Éú¶¯ÎïÓªÑøÓëËÇÁÏ	Ìì½òÊÐÎ÷ÇàÇø±öË®Î÷µÀ391ºÅ
°²Ïþ»ª',	¹ú¼Òº£ÑóÐÅÏ¢ÖÐÐÄ	Ìì½òÊÐ	º£ÑóÐÅÏ¢ÍøÕ¾½¨Éè	Ìì½òÊÐºÓ¶«ÇøÁùÎ³Â·93ºÅ
°×ÀÙ',	¹ú¼Òº£ÑóÐÅÏ¢ÖÐÐÄ	Ìì½òÊÐ	¹ú¼Êº£Ñó·¨£»µöÓãµº¡¢ÄÏº£·¨ÀíÎÊÌâÑÐ¾¿	Ìì½òÊÐºÓ¶«ÇøÁùÎ³Â·93ºÅ
°üÄ¾Ì«',	Ìì½òÀí¹¤´óÑ§	Ìì½òÊÐ	Ë®Éú¶¯ÎïÓªÑøÓëËÇÁÏ	Ìì½òÊÐÎ÷ÇàÇø±öË®Î÷µÀ391ºÅ
±«Ï×ÎÄ',	Ìì½òÀí¹¤´óÑ§	Ìì½òÊÐ	º£Ñóµ÷²é¼°ÊýÖµÄ£Äâ	Ìì½òÊÐÎ÷ÇàÇø±öË®Î÷µÀ391ºÅ
²Ì´óºÆ',	¹ú¼Òº£ÑóÐÅÏ¢ÖÐÐÄ	Ìì½òÊÐ	º£Ñó¾­¼Ã·ÖÎöÑÐ¾¿¡¢¹ú¼Êº£Ñó¾­¼Ã±È½ÏÑÐ¾¿	Ìì½òÊÐºÓ¶«ÇøÁùÎ³Â·93ºÅ
²ÜÁ¢»ª',	Ìì½òÀí¹¤´óÑ§	Ìì½òÊÐ	º£ÑóÔÖº¦µØÖÊ	Ìì½òÊÐÎ÷ÇàÇø±öË®Î÷µÀ391ºÅ
²ÜÁ¢ÐÂ',	Ìì½òÀí¹¤´óÑ§	Ìì½òÊÐ	ÄÜÔ´²ÄÁÏ	Ìì½òÊÐÎ÷ÇàÇø±öË®Î÷µÀ391ºÅ
²ÜÓ¢Ö¾',	¹ú¼Òº£ÑóÐÅÏ¢ÖÐÐÄ	Ìì½òÊÐ	º£Óò¹ÜÀíÕþ²ßÓë¼¼ÊõÑÐ¾¿	Ìì½òÊÐºÓ¶«ÇøÁùÎ³Â·93ºÅ
²ÜÖ¾Ãô',	Ìì½òÀí¹¤´óÑ§	Ìì½òÊÐ	×ÊÔ´Óë»·¾³µØÇò»¯Ñ§	Ìì½òÊÐÎ÷ÇàÇø±öË®Î÷µÀ391ºÅ
á¯ÊÀ¿ü',	¹ú¼Òº£Ñó±ê×¼¼ÆÁ¿ÖÐÐÄ	Ìì½òÊÐ	º£Ñó±ê×¼¼ÆÁ¿ÖÊÁ¿¹ÜÀí	Ìì½òÊÐ½æÔ°Î÷µÀ219ºÅ
²ñÐÂÃô',	¹ú¼Òº£ÑóÐÅÏ¢ÖÐÐÄ	Ìì½òÊÐ	¼ÆËã»ú¿ÆÑ§Óë¼¼Êõ	Ìì½òÊÐºÓ¶«ÇøÁùÎ³Â·93ºÅ
³£×Úè¤',	Ìì½òÀí¹¤´óÑ§	Ìì½òÊÐ	º£Ñó×°±¸¶¯Á¦Ñ§Óë¿ØÖÆ	Ìì½òÊÐÎ÷ÇàÇø±öË®Î÷µÀ391ºÅ
³Âì³',	¹ú¼Òº£ÑóÐÅÏ¢ÖÐÐÄ	Ìì½òÊÐ	º£ÑóÉúÎïÉúÌ¬	Ìì½òÊÐºÓ¶«ÇøÁùÎ³Â·93ºÅ
³Â¸ê',	Ìì½òÀí¹¤´óÑ§	Ìì½òÊÐ	´óÆøÒ£¸Ð	Ìì½òÊÐÎ÷ÇàÇø±öË®Î÷µÀ391ºÅ
³Â¼ÌÏã',	¹ú¼Òº£ÑóÐÅÏ¢ÖÐÐÄ	Ìì½òÊÐ	º£ÑóÐÅÏ¢¼¼Êõ	Ìì½òÊÐºÓ¶«ÇøÁùÎ³Â·93ºÅ
³Â¾ü',	ÄÏ¿ª´óÑ§	Ìì½òÊÐ	ÎÞ»úºÏ³ÉÓëÖÆ±¸»¯Ñ§	Ìì½òÊÐÄÏ¿ªÇøÎÀ½òÂ·94ºÅ
³ÂÂú´º',	¹ú¼Òº£ÑóÐÅÏ¢ÖÐÐÄ	Ìì½òÊÐ	ÎïÀíº£Ñó£¬º£ÑóË®ÎÄ	Ìì½òÊÐºÓ¶«ÇøÁùÎ³Â·93ºÅ
³ÂÉØÑô',	¹ú¼Òº£ÑóÐÅÏ¢ÖÐÐÄ	Ìì½òÊÐ	º£ÑóÈ¨Òæ¡¢º£ÑóÕ½ÂÔ¡¢¹ú¼Êº£ÑóÊÂÎñ	Ìì½òÊÐºÓ¶«ÇøÁùÎ³Â·93ºÅ
³ÂÊØ¸Õ',	Ìì½òÀí¹¤´óÑ§	Ìì½òÊÐ	º£ÑóÌØÖÖ²ÄÁÏ	Ìì½òÊÐÎ÷ÇàÇø±öË®Î÷µÀ391ºÅ
³ÂÎ÷¹ã',	Ìì½òÀí¹¤´óÑ§	Ìì½òÊÐ	ÉúÎï»¯Ñ§	Ìì½òÊÐÎ÷ÇàÇø±öË®Î÷µÀ391ºÅ
³ÂÑ§¶÷',	Ìì½òÀí¹¤´óÑ§	Ìì½òÊÐ	º£ÑóÒÇÆ÷×°±¸º£ÉÏÊÔÑéÆ½Ì¨¼¼ÊõÑÐ¾¿	Ìì½òÊÐÎ÷ÇàÇø±öË®Î÷µÀ391ºÅ
³ÂÓ±',	×ÔÈ»×ÊÔ´²¿Ìì½òº£Ë®µ­»¯Óë×ÛºÏÀûÓÃÑÐ¾¿Ëù	Ìì½òÊÐ	Ä¤¼¼Êõ	Ìì½òÊÐÄÏ¿ªÇøº½º£µÀ55ºÅ
³ÌÓÀÊÙ',	¹ú¼Òº£ÑóÐÅÏ¢ÖÐÐÄ	Ìì½òÊÐ	º£ÑóµØÖÊ¡¢µØÇòÎïÀí¡¢¼ÆËã»úÖÆÍ¼¡¢Êý¾Ý¿â½¨Éè¡¢ÐÅÏ¢ÏµÍ³¼°º£Ñó¿ÉÊÓ»¯µÈ	Ìì½òÊÐºÓ¶«ÇøÁùÎ³Â·93ºÅ
³ØÕñÃ÷',	Ìì½òÀí¹¤´óÑ§	Ìì½òÊÐ	º£ÑóÎ¢ÉúÎïÑ§¼°ÆäÓ¦ÓÃ	Ìì½òÊÐÎ÷ÇàÇø±öË®Î÷µÀ391ºÅ
´ÞÏþ½¡',	¹ú¼Òº£ÑóÐÅÏ¢ÖÐÐÄ	Ìì½òÊÐ	¿ÆÑÐÒµÎñ¹ÜÀí	Ìì½òÊÐºÓ¶«ÇøÁùÎ³Â·93ºÅ
¶«º«',	¹ú¼Òº£ÑóÐÅÏ¢ÖÐÐÄ	Ìì½òÊÐ	ÐÅÏ¢»¯¹ÜÀí¡¢º£µºÏà¹ØÏµÍ³Éè¼Æ¿ª·¢Óë¼¯³É	Ìì½òÊÐºÓ¶«ÇøÁùÎ³Â·93ºÅ
¶­¾üÐË',	¹ú¼Òº£ÑóÐÅÏ¢ÖÐÐÄ	Ìì½òÊÐ	º£ÑóÐÅÏ¢ÏµÍ³¿ª·¢¡¢º£ÑóÔÖº¦Ó°ÏìÆÀ¹À	Ìì½òÊÐºÓ¶«ÇøÁùÎ³Â·93ºÅ
¶­¾üÓî',	Ìì½òÀí¹¤´óÑ§	Ìì½òÊÐ	ÎÆÀí·ÖÎöÓë¸ÐÖª	Ìì½òÊÐÎ÷ÇàÇø±öË®Î÷µÀ391ºÅ
¶­Èð',	¹ú¼Òº£ÑóÐÅÏ¢ÖÐÐÄ	Ìì½òÊÐ	ÐÅÏ¢¹ÜÀí	Ìì½òÊÐºÓ¶«ÇøÁùÎ³Â·93ºÅ
¶­Ê¤',	Ìì½òÀí¹¤´óÑ§	Ìì½òÊÐ	º£Ñó¹¤³Ì»·¾³Ìõ¼þ¼°ÆäÓë½á¹¹µÄÏà»¥×÷ÓÃ	Ìì½òÊÐÎ÷ÇàÇø±öË®Î÷µÀ391ºÅ
¶­Ê÷¸Õ',	Ìì½òÀí¹¤´óÑ§	Ìì½òÊÐ	º£ÔåÉúÀíÉúÌ¬	Ìì½òÊÐÎ÷ÇàÇø±öË®Î÷µÀ391ºÅ
¶­ÎÄ¾²',	¹ú¼Òº£ÑóÐÅÏ¢ÖÐÐÄ	Ìì½òÊÐ	Êý×ÖÍ¼Êé¹Ý½¨Éè	Ìì½òÊÐºÓ¶«ÇøÁùÎ³Â·93ºÅ
¶ÎÏþ·å',	¹ú¼Òº£ÑóÐÅÏ¢ÖÐÐÄ	Ìì½òÊÐ	º£Ñó¾­¼Ã¹æ»®ÓëÕþ²ßÑÐ¾¿	Ìì½òÊÐºÓ¶«ÇøÁùÎ³Â·93ºÅ
¶ÎÖ¾Ç¿',	Ìì½òÊÐ¿ÆÎ¯Éç»á·¢Õ¹¿Æ¼¼´¦	Ìì½òÊÐ	»·¾³¹¤³Ì	Ìì½òÊÐºÍÆ½Çø³É¶¼µÀ116ºÅ
·®Ãî',	¹ú¼Òº£ÑóÐÅÏ¢ÖÐÐÄ	Ìì½òÊÐ	º£ÑóGIS¡¢º£µ×µØÐÎ	Ìì½òÊÐºÓ¶«ÇøÁùÎ³Â·93ºÅ
·®Ö®ÏÄ',	º£ÑóÊ¯ÓÍ¹¤³Ì¹É·ÝÓÐÏÞ¹«Ë¾	Ìì½òÊÐ	º£Ñó»¯¹¤	Ìì½òÊÐ±õº£ÐÂÇøµ¤½­Â·1078ºÅ
·¶ÎÄ¾²',	¹ú¼Òº£ÑóÐÅÏ¢ÖÐÐÄ	Ìì½òÊÐ	º£Æ½ÃæÓëÆøºò±ä»¯ÑÐ¾¿,º£ÑóÕ¾ÐÅÏ¢²úÆ·ÑÐ·¢	Ìì½òÊÐºÓ¶«ÇøÁùÎ³Â·93ºÅ
·¶ÏþæÃ',	¹ú¼Òº£ÑóÐÅÏ¢ÖÐÐÄ	Ìì½òÊÐ	º£ÑóÈ¨Òæ¡¢»®½ç¡¢Á¢·¨ºÍÕ½ÂÔÕþ²ßÑÐ¾¿	Ìì½òÊÐºÓ¶«ÇøÁùÎ³Â·93ºÅ
·¶Õñ»ª',	¹ú¼Òº£ÑóÐÅÏ¢ÖÐÐÄ	Ìì½òÊÐ	º£ÑóÐÅÏ¢²úÆ·ÑÐ·¢	Ìì½òÊÐºÓ¶«ÇøÁùÎ³Â·93ºÅ
·ëºñ¾ü',	×ÔÈ»×ÊÔ´²¿Ìì½òº£Ë®µ­»¯Óë×ÛºÏÀûÓÃÑÐ¾¿Ëù	Ìì½òÊÐ	º£Ë®µ­»¯	Ìì½òÊÐÄÏ¿ªÇøº½º£µÀ55ºÅ
·ëÁÖÇ¿',	¹ú¼Òº£Ñó¼¼ÊõÖÐÐÄ	Ìì½òÊÐ	Ë®ÎÄÆøÏó¹Û²â¼¼Êõ	Ìì½òÊÐÄÏ¿ªÇøÏÌÑôÂ·60ºÅ
¸¶ºìÀö',	¹ú¼Òº£ÑóÐÅÏ¢ÖÐÐÄ	Ìì½òÊÐ	º£ÑóÔÙ·ÖÎöÓëÔ¤±¨¡¢ÊýÖµÄ£Ê½¡¢º£ÆøÏà»¥×÷ÓÃ¶¯Á¦»úÖÆÑÐ¾¿¡¢¼«µØÆøºò±ä»¯Óëº£Ñó¹ý³ÌÑÐ¾¿¡£	Ìì½òÊÐºÓ¶«ÇøÁùÎ³Â·93ºÅ
¸¶ÈðÈ«',	¹ú¼Òº£ÑóÐÅÏ¢ÖÐÐÄ	Ìì½òÊÐ	´ÓÊÂº£Ñó¾­¼ÃºÍº£Ñó»·¾³±£»¤ÁìÓòµÄÐÅÏ¢»¯¹¤×÷	Ìì½òÊÐºÓ¶«ÇøÁùÎ³Â·93ºÅ
¸¶ÊÀ½Ü',	¹ú¼Òº£ÑóÐÅÏ¢ÖÐÐÄ	Ìì½òÊÐ	º£ÑóÔÖº¦Ó°ÏìÆÀ¹À	Ìì½òÊÐºÓ¶«ÇøÁùÎ³Â·93ºÅ
¸µÑ§Æð',	ÄÏ¿ª´óÑ§	Ìì½òÊÐ	º£Ñó»¯Ñ§	Ìì½òÊÐÄÏ¿ªÇøÎÀ½òÂ·94ºÅ
¸ßÁ¼¸»',	×ÔÈ»×ÊÔ´²¿Ìì½òº£Ë®µ­»¯Óë×ÛºÏÀûÓÃÑÐ¾¿Ëù	Ìì½òÊÐ	º£Ë®Ö±½ÓÀûÓÃ	Ìì½òÊÐÄÏ¿ªÇøº½º£µÀ55ºÅ
¸ßÕ¼¿Æ',	¹ú¼Òº£Ñó±ê×¼¼ÆÁ¿ÖÐÐÄ	Ìì½òÊÐ	º£Ñó±ê×¼¼ÆÁ¿	Ìì½òÊÐ½æÔ°Î÷µÀ219ºÅ
¸ßÖ¾¸Õ',	¹ú¼Òº£ÑóÐÅÏ¢ÖÐÐÄ	Ìì½òÊÐ	ÎïÀíº£Ñó	Ìì½òÊÐºÓ¶«ÇøÁùÎ³Â·93ºÅ
¹ð¾²',	¹ú¼Òº£ÑóÐÅÏ¢ÖÐÐÄ	Ìì½òÊÐ	º£Ñó·¨¡¢º£ÑóÕþ²ß	Ìì½òÊÐºÓ¶«ÇøÁùÎ³Â·93ºÅ
¹ùÔ½',	¹ú¼Òº£ÑóÐÅÏ¢ÖÐÐÄ	Ìì½òÊÐ	º£ÑóÍ³¼ÆºËËã¡¢º£Ñó²úÒµÑÐ¾¿	Ìì½òÊÐºÓ¶«ÇøÁùÎ³Â·93ºÅ
º«´º»¨',	¹ú¼Òº£ÑóÐÅÏ¢ÖÐÐÄ	Ìì½òÊÐ	º£ÑóÐÅÏ¢×ÊÔ´¹ÜÀí£¬´óÑó×ÊÁÏ¹ÜÀí	Ìì½òÊÐºÓ¶«ÇøÁùÎ³Â·93ºÅ
º«¹ð¾ü',	¹ú¼Òº£ÑóÐÅÏ¢ÖÐÐÄ	Ìì½òÊÐ	ÎïÀíº£Ñó£¬º£ÑóË®ÎÄ	Ìì½òÊÐºÓ¶«ÇøÁùÎ³Â·93ºÅ
º«Î°',	¹ú¼Òº£ÑóÐÅÏ¢ÖÐÐÄ	Ìì½òÊÐ	ÕþÎñÐÅÏ¢»¯½¨ÉèºÍ¹ÜÀí·½Ãæ£¬ÈçÍøÂç½¨Éè¡¢ÍøÂç°²È«¡¢ÍøÕ¾¹ÜÀí¡¢ÊÓÆµ»áÒéÏµÍ³¹ÜÀíºÍÓ¦ÓÃµÈ	Ìì½òÊÐºÓ¶«ÇøÁùÎ³Â·93ºÅ
ºÎ¹ãË³',	¹ú¼Òº£ÑóÐÅÏ¢ÖÐÐÄ	Ìì½òÊÐ	º£ÑóÐÅÏ¢»¯¡¢º£Ñó¾­¼Ã¡¢º£ÑóÕ½ÂÔ¹æ»®Óë·¨ÂÉ	Ìì½òÊÐºÓ¶«ÇøÁùÎ³Â·93ºÅ
ºÎ¹úÈÎ',	Ìì½òµçÆø¿ÆÑ§ÑÐ¾¿ÔºÓÐÏÞ¹«Ë¾	Ìì½òÊÐ	Ë®µçÉè±¸	ÔÝÎÞ
ºÎÄþ',	º£ÑóÊ¯ÓÍ¹¤³Ì¹É·ÝÓÐÏÞ¹«Ë¾	Ìì½òÊÐ	´¬²°¹¤³Ì	Ìì½òÊÐ±õº£ÐÂÇøµ¤½­Â·1078ºÅ
ºî´¿Ñï',	¹ú¼Òº£Ñó¼¼ÊõÖÐÐÄ	Ìì½òÊÐ	º£Ñó¹Û²â¡¢¼à²â º£Ñó¿ÉÔÙÉúÄÜÔ´¿ª·¢ÀûÓÃ	Ìì½òÊÐÄÏ¿ªÇø½æÔ°Î÷µÀ219ºÅÔö1ºÅ
ºú¶÷ºÍ',	¹ú¼Òº£ÑóÐÅÏ¢ÖÐÐÄ	Ìì½òÊÐ	º£Óò¹ÜÀí	Ìì½òÊÐºÓ¶«ÇøÁùÎ³Â·93ºÅ
ºúÏþÃ÷',	º£ÑóÊ¯ÓÍ¹¤³Ì¹É·ÝÓÐÏÞ¹«Ë¾	Ìì½òÊÐ	»úÐµÖÆÔì¹¤ÒÕ¼°Éè±¸	Ìì½òÊÐ±õº£ÐÂÇøµ¤½­Â·1078ºÅ
»ªÑåÄþ',	¹ú¼Òº£ÑóÐÅÏ¢ÖÐÐÄ	Ìì½òÊÐ	º£ÑóÐÅÏ¢¼¼Êõ	Ìì½òÊÐºÓ¶«ÇøÁùÎ³Â·93ºÅ
»ÆÄÏÑÞ',	¹ú¼Òº£ÑóÐÅÏ¢ÖÐÐÄ	Ìì½òÊÐ	º£ÑóÇé±¨¡¢Õþ²ßÓëÕ½ÂÔ	Ìì½òÊÐºÓ¶«ÇøÁùÎ³Â·93ºÅ
»ÆÎ÷Æ½',	×ÔÈ»×ÊÔ´²¿Ìì½òº£Ë®µ­»¯Óë×ÛºÏÀûÓÃÑÐ¾¿Ëù	Ìì½òÊÐ	º£Ë®»¯Ñ§×ÊÔ´ÀûÓÃ	Ìì½òÊÐÄÏ¿ªÇøº½º£µÀ55ºÅ
»ÆöÎ',	×ÔÈ»×ÊÔ´²¿Ìì½òº£Ë®µ­»¯Óë×ÛºÏÀûÓÃÑÐ¾¿Ëù	Ìì½òÊÐ	º£Ñó·À¸¯	Ìì½òÊÐÄÏ¿ªÇøº½º£µÀ55ºÅ
¼Í´óÎ°',	¹ú¼Òº£ÑóÐÅÏ¢ÖÐÐÄ	Ìì½òÊÐ	º£Óò¹ÜÀí¡¢º£ÑóÉúÌ¬»·±£Õþ²ß¡¢º£ÓòÕûÖÎÐÞ¸´¼¼ÊõÑÐ¾¿¡¢º£ÓòÊ¹ÓÃÂÛÖ¤	Ìì½òÊÐºÓ¶«ÇøÁùÎ³Â·93ºÅ
¼Í·çÓ±',	¹ú¼Òº£ÑóÐÅÏ¢ÖÐÐÄ	Ìì½òÊÐ	º£ÑóË®ÎÄÊý¾Ý´¦ÀíÓë·ÖÎö	Ìì½òÊÐºÓ¶«ÇøÁùÎ³Â·93ºÅ
¼Öãü',	¹ú¼Òº£ÑóÐÅÏ¢ÖÐÐÄ	Ìì½òÊÐ	º£Ñó¹ÜÀí£»º£ÑóÕþ²ßÑÐ¾¿£»º£Ñó¹¦ÄÜÇø»®£»º£Ñó¹æ»®£»º£Ñó¾­¼Ã£»ÉúÌ¬±£»¤£»º£ÑóÏà¹Ø±ê×¼ÖÆ¶¨£»º£ÓòÊ¹ÓÃÂÛÖ¤£»º£Ñó»·ÆÀ£»º£Ñó»·¾³	Ìì½òÊÐºÓ¶«ÇøÁùÎ³Â·93ºÅ
½ªÀö',	¹ú¼Òº£ÑóÐÅÏ¢ÖÐÐÄ	Ìì½òÊÐ	º£ÑóÕþ²ß	Ìì½òÊÐºÓ¶«ÇøÁùÎ³Â·93ºÅ
½ªÎ°ÄÐ',	¹ú¼Òº£ÑóÐÅÏ¢ÖÐÐÄ	Ìì½òÊÐ	º£ÑóµØÍ¼±àÖÆ	Ìì½òÊÐºÓ¶«ÇøÁùÎ³Â·93ºÅ
½ªÏþéó',	¹ú¼Òº£ÑóÐÅÏ¢ÖÐÐÄ	Ìì½òÊÐ	ÎïÀíº£Ñó¡¢º£ÑóÐÅÏ¢¼¼Êõ¡¢º£Ñó×ÛºÏ¹ÜÀí	Ìì½òÊÐºÓ¶«ÇøÁùÎ³Â·93ºÅ
½¯±ù',	¹ú¼Òº£ÑóÐÅÏ¢ÖÐÐÄ	Ìì½òÊÐ	º£ÑóÐÅÏ¢»¯	Ìì½òÊÐºÓ¶«ÇøÁùÎ³Â·93ºÅ
½¹ºì²¨',	¹ú¼Òº£ÑóÐÅÏ¢ÖÐÐÄ	Ìì½òÊÐ	º£ÑóÒ£¸Ð	Ìì½òÊÐºÓ¶«ÇøÁùÎ³Â·93ºÅ
½ð¼ÌÒµ',	¹ú¼Òº£ÑóÐÅÏ¢ÖÐÐÄ	Ìì½òÊÐ	º£ÑóµØÀíÐÅÏ¢ÏµÍ³Ó¦ÓÃ¿ª·¢¡¢º£ÑóÖÆÍ¼	Ìì½òÊÐºÓ¶«ÇøÁùÎ³Â·93ºÅ
¿µÁÖ³å',	¹ú¼Òº£ÑóÐÅÏ¢ÖÐÐÄ	Ìì½òÊÐ	ÖÇ»Ûº£Ñó¡¢º£Ñó»·¾³¿ÉÊÓ»¯Óëº£ÑóÐÅÏ¢ÏµÍ³ÑÐ·¢	Ìì½òÊÐºÓ¶«ÇøÁùÎ³Â·93ºÅ
¿µÊÙÁë',	¹ú¼Òº£Ñó±ê×¼¼ÆÁ¿ÖÐÐÄ	Ìì½òÊÐ	º£Ñó±ê×¼¼ÆÁ¿ÖÊÁ¿¹ÜÀí	Ìì½òÊÐ½æÔ°Î÷µÀ219ºÅ
Àî³¤Èç',	¹ú¼Òº£ÑóÐÅÏ¢ÖÐÐÄ	Ìì½òÊÐ	º£Ñó¾­¼ÃÍ³¼Æµ÷²é	Ìì½òÊÐºÓ¶«ÇøÁùÎ³Â·93ºÅ
Àî´º³É',	Ìì½òÊÐ¿ÆÑ§Ñ§ÑÐ¾¿Ëù	Ìì½òÊÐ	ÎïÀíº£Ñó£¬º£ÑóË®ÎÄ	Ìì½òÊÐºÓ¶«ÇøÐÂ¿ªÂ·138ºÅ
Àî¶¬',	¹ú¼Òº£ÑóÐÅÏ¢ÖÐÐÄ	Ìì½òÊÐ	ÎïÀíº£Ñó	Ìì½òÊÐºÓ¶«ÇøÁùÎ³Â·93ºÅ
Àîºé',	ÖÐÑÎÖÆÑÎ¹¤³Ì¼¼ÊõÑÐ¾¿Ôº	Ìì½òÊÐ	º£Ñó»¯¹¤	Ìì½òÊÐÌÁ¹ÁÇøÓª¿ÚµÀ831ºÅ
Àî½¨ÐÂ',	Ìì½ò¹¤Òµ´óÑ§	Ìì½òÊÐ	²ÄÁÏÑ§	Ìì½òÊÐÎ÷ÇàÇø±öË®Î÷µÀ399ºÅ
Àî½ú',	¹ú¼Òº£ÑóÐÅÏ¢ÖÐÐÄ	Ìì½òÊÐ	º£ÑóÐÅÏ¢»¯¡¢º£Óò¹ÜÀí	Ìì½òÊÐºÓ¶«ÇøÁùÎ³Â·93ºÅ
ÀîÁÖÆæ',	¹ú¼Òº£Ñó¼¼ÊõÖÐÐÄ	Ìì½òÊÐ	º£Ñó¹Û²â¼¼Êõ	Ìì½òÊÐÄÏ¿ªÇø½æÔ°Î÷µÀ219ºÅ
ÀîÇÉÖÉ',	¹ú¼Òº£ÑóÐÅÏ¢ÖÐÐÄ	Ìì½òÊÐ	º£Ñó¹ÜÀíÑÐ¾¿¡¢ÇøÓò¾­¼ÃÑÐ¾¿£»º£ÑóÍ³¼Æ£»	Ìì½òÊÐºÓ¶«ÇøÁùÎ³Â·93ºÅ
ÀîÈÄÀÖ',	¹ú¼Òº£ÑóÐÅÏ¢ÖÐÐÄ	Ìì½òÊÐ	ÔÝÎÞ	Ìì½òÊÐºÓ¶«ÇøÁùÎ³Â·93ºÅ
ÀîÊ÷Éú',	ÖÐÑÎÖÆÑÎ¹¤³Ì¼¼ÊõÑÐ¾¿Ôº	Ìì½òÊÐ	º£Ñó»¯¹¤	Ìì½òÊÐÌÁ¹ÁÇøÓª¿ÚµÀ831ºÅ
ÀîË«½¨',	¹ú¼Òº£ÑóÐÅÏ¢ÖÐÐÄ	Ìì½òÊÐ	º£ÑóÕ½ÂÔ¹æ»®ÓëÕþ²ß	Ìì½òÊÐºÓ¶«ÇøÁùÎ³Â·93ºÅ
ÀîËÄº£',	¹ú¼Òº£ÑóÐÅÏ¢ÖÐÐÄ	Ìì½òÊÐ	º£Ñó»·¾³×ÊÁÏ´¦Àí·½·¨ÑÐ¾¿¡¢ÒµÎñ»¯Êý¾Ý´¦ÀíÁ÷³Ì½¨Éè¡¢Êý¾ÝÖÊÁ¿¿ØÖÆ·½·¨ÑÐ¾¿¡¢²úÆ·¿ª·¢ÖÆ×÷¡¢Ïà¹Ø±ê×¼Óë¹æ·¶µÄÖÆÐÞ¶¨µÈ	Ìì½òÊÐºÓ¶«ÇøÁùÎ³Â·93ºÅ
ÀîÍ­»ù',	¹ú¼Òº£Ñó¼¼ÊõÖÐÐÄ	Ìì½òÊÐ	º£ÑóÒ£¸Ð	Ìì½òÊÐÄÏ¿ªÇø½æÔ°Î÷µÀ219ºÅ
ÀîÍþ',	¹ú¼Òº£ÑóÐÅÏ¢ÖÐÐÄ	Ìì½òÊÐ	º£ÑóÊý¾ÝÍ¬»¯	Ìì½òÊÐºÓ¶«ÇøÁùÎ³Â·93ºÅ
ÀîÎ°',	Ìì½ò¸Û£¨¼¯ÍÅ£©¹«Ë¾	Ìì½òÊÐ	¸Ûº½¹¤³Ì	Ìì½òÊÐ±õº£ÐÂÇø½ò¸ÛÂ·99ºÅ
ÀîÏì',	¹ú¼Òº£ÑóÐÅÏ¢ÖÐÐÄ	Ìì½òÊÐ	Æøºò±ä»¯Óëº£Æ½ÃæÉÏÉý¡¢º£ÑóÔÖº¦ÆÀ¹À¡¢º£Ñó·ÀÔÖ¼õÔÖ	Ìì½òÊÐºÓ¶«ÇøÁùÎ³Â·93ºÅ
ÀîÑ©',	¹ú¼Òº£ÑóÐÅÏ¢ÖÐÐÄ	Ìì½òÊÐ	º£Ñó»·¾³Ñ§¡¢Ë®ÓòÉúÌ¬Ñ§£»±à¼­Ñ§¡¢ÆÚ¿¯ÆÀ¼Û	Ìì½òÊÐºÓ¶«ÇøÁùÎ³Â·93ºÅ
ÀîÑÇºì',	×ÔÈ»×ÊÔ´²¿Ìì½òº£Ë®µ­»¯Óë×ÛºÏÀûÓÃÑÐ¾¿Ëù	Ìì½òÊÐ	º£Ë®Ë®ÖÊ¾»»¯	Ìì½òÊÐÄÏ¿ªÇøº½º£µÀ55ºÅ
ÀîÑÇÄþ',	¹ú¼Òº£ÑóÐÅÏ¢ÖÐÐÄ	Ìì½òÊÐ	º£Óò×ÊÔ´¿ª·¢ÀûÓÃ¡¢º£Ñó¿Õ¼ä¹æ»®¡¢º£ÑóÕþ²ßÑÐ¾¿	Ìì½òÊÐºÓ¶«ÇøÁùÎ³Â·93ºÅ
Àîçü',	¹ú¼Òº£ÑóÐÅÏ¢ÖÐÐÄ	Ìì½òÊÐ	ÇøÓòº£ÑóÆøºò±ä»¯	Ìì½òÊÐºÓ¶«ÇøÁùÎ³Â·93ºÅ
ÀîÒËÁ¼',	¹ú¼Òº£ÑóÐÅÏ¢ÖÐÐÄ	Ìì½òÊÐ	º£ÑóÕþ²ß¡¢·¨ÂÉ£»º£Ñó¾­¼Ã	Ìì½òÊÐºÓ¶«ÇøÁùÎ³Â·93ºÅ
ÀîÓ±',	¹ú¼Òº£ÑóÐÅÏ¢ÖÐÐÄ	Ìì½òÊÐ	³±Ï«±í·¢ÐÐ	Ìì½òÊÐºÓ¶«ÇøÁùÎ³Â·93ºÅ
ÀîÕ¼±ó',	¹ú¼Òº£ÑóÐÅÏ¢ÖÐÐÄ	Ìì½òÊÐ	º£ÑóÐÅÏ¢»¯	Ìì½òÊÐºÓ¶«ÇøÁùÎ³Â·93ºÅ
ÀîÖ¾¸Õ',	º£ÑóÊ¯ÓÍ¹¤³Ì¹É·ÝÓÐÏÞ¹«Ë¾	Ìì½òÊÐ	´¬²°¹¤³Ì	Ìì½òÊÐ±õº£ÐÂÇøµ¤½­Â·1078ºÅ
Áº½¨·å',	¹ú¼Òº£ÑóÐÅÏ¢ÖÐÐÄ	Ìì½òÊÐ	ÐÅÏ¢ÏµÍ³	Ìì½òÊÐºÓ¶«ÇøÁùÎ³Â·93ºÅ
Áº½Ý',	¹ú¼Òº£Ñó¼¼ÊõÖÐÐÄ	Ìì½òÊÐ	º£Ñó¹Û²â¡¢¼à²â º£Ñó¿ÉÔÙÉúÄÜÔ´¿ª·¢ÀûÓÃ	Ìì½òÊÐÄÏ¿ªÇø½æÔ°Î÷µÀ219ºÅÔö1ºÅ
ÁÎºìÇÙ',	º£ÑóÊ¯ÓÍ¹¤³Ì¹É·ÝÓÐÏÞ¹«Ë¾	Ìì½òÊÐ	º£ÓÍ¹¤³Ì½á¹¹	Ìì½òÊÐ±õº£ÐÂÇøµ¤½­Â·1078ºÅ
ÁÖÄþ',	¹ú¼Òº£ÑóÐÅÏ¢ÖÐÐÄ	Ìì½òÊÐ	º£Ñó¿Õ¼ä¹æ»®¡¢º£µºº£°¶´ø×ÊÔ´»·¾³	Ìì½òÊÐºÓ¶«ÇøÁùÎ³Â·93ºÅ
ÁÖÉÜ»¨',	¹ú¼Òº£ÑóÐÅÏ¢ÖÐÐÄ	Ìì½òÊÐ	ÎïÀíº£Ñó£¬º£ÑóË®ÎÄ	Ìì½òÊÐºÓ¶«ÇøÁùÎ³Â·93ºÅ
ÁÖÏãºì',	¹ú¼Òº£ÑóÐÅÏ¢ÖÐÐÄ	Ìì½òÊÐ	¹ú¼Êº£Ñó¾­¼Ã	Ìì½òÊÐºÓ¶«ÇøÁùÎ³Â·93ºÅ
Áõ°ÙÇÅ',	Ìì½òÊ¦·¶´óÑ§	Ìì½òÊÐ	¸Û¿Úº½µÀÓëº£°¶¹¤³Ì	Ìì½òÊÐÎ÷ÇàÇø±öË®Î÷µÀ393ºÅ
Áõ±ò',	¹ú¼Òº£ÑóÐÅÏ¢ÖÐÐÄ	Ìì½òÊÐ	ÔÝÎÞ	Ìì½òÊÐºÓ¶«ÇøÁùÎ³Â·93ºÅ
Áõ·á',	¹ú¼Òº£ÑóÐÅÏ¢ÖÐÐÄ	Ìì½òÊÐ	ÍøÂçÍ¨ÐÅ	Ìì½òÊÐºÓ¶«ÇøÁùÎ³Â·93ºÅ
Áõ¼Ñ',	¹ú¼Òº£ÑóÐÅÏ¢ÖÐÐÄ	Ìì½òÊÐ	º£ÑóÕ½ÂÔ¡¢Çé±¨¡¢Õþ²ß¹æ»®	Ìì½òÊÐºÓ¶«ÇøÁùÎ³Â·93ºÅ
Áõ½ð',	¹ú¼Òº£ÑóÐÅÏ¢ÖÐÐÄ	Ìì½òÊÐ	º£ÑóGIS¡¢ÐÅÏ¢ÏµÍ³¼¯³É	Ìì½òÊÐºÓ¶«ÇøÁùÎ³Â·93ºÅ
Áõ¾Õ¶ð',	º£ÑóÊ¯ÓÍ¹¤³Ì¹É·ÝÓÐÏÞ¹«Ë¾	Ìì½òÊÐ	º£Ñó¹¤³ÌÓë»úÐµ	Ìì½òÊÐ±õº£ÐÂÇøµ¤½­Â·1078ºÅ
Áõ¿ËÐÞ',	¹ú¼Òº£ÑóÐÅÏ¢ÖÐÐÄ	Ìì½òÊÐ	ÎïÀíº£Ñó£¬º£ÑóË®ÎÄ	Ìì½òÊÐºÓ¶«ÇøÁùÎ³Â·93ºÅ
ÁõÅàÁÖ',	º£ÑóÊ¯ÓÍ¹¤³Ì¹É·ÝÓÐÏÞ¹«Ë¾	Ìì½òÊÐ	º£ÓÍ¹¤³Ì½á¹¹	Ìì½òÊÐ±õº£ÐÂÇøµ¤½­Â·1078ºÅ
ÁõÆì¿ª',	Ìì½òÊÐº£Ñó¾Ö	Ìì½òÊÐ	º£Ñó¹ÜÀí	Ìì½òÊÐ±õº£ÐÂÇøº£ÐñµÀ²³º£¼à²â¼àÊÓ»ùµØ1ºÅÂ¥
ÁõÊ×»ª',	¹ú¼Òº£ÑóÐÅÏ¢ÖÐÐÄ	Ìì½òÊÐ	º£ÀË£¬Æøºò¼°º£Æ½Ãæ±ä»¯£¬Êý¾ÝÖÊ¿Ø	Ìì½òÊÐºÓ¶«ÇøÁùÎ³Â·93ºÅ
ÁõÊç¾²',	×ÔÈ»×ÊÔ´²¿Ìì½òº£Ë®µ­»¯Óë×ÛºÏÀûÓÃÑÐ¾¿Ëù	Ìì½òÊÐ	º£Ë®ÀûÓÃ·¢Õ¹Õ½ÂÔ	Ìì½òÊÐÄÏ¿ªÇøº½º£µÀ55ºÅ
ÁõÎ¡',	¹ú¼Òº£ÑóÐÅÏ¢ÖÐÐÄ	Ìì½òÊÐ	º£Ñóµµ°¸¹ÜÀíÓëÐÅÏ¢¿ª·¢ÑÐ¾¿	Ìì½òÊÐºÓ¶«ÇøÁùÎ³Â·93ºÅ
ÁõÐ¡Ç¿',	¹ú¼Òº£ÑóÐÅÏ¢ÖÐÐÄ	Ìì½òÊÐ	ÔÝÎÞ	Ìì½òÊÐºÓ¶«ÇøÁùÎ³Â·93ºÅ
ÁõöÎ',	¹ú¼Òº£ÑóÐÅÏ¢ÖÐÐÄ	Ìì½òÊÐ	¹¤³Ì¹ÜÀí¡¢ ½¨ÖþÊ©¹¤¡¢½¨Öþ×°ÊÎ	Ìì½òÊÐºÓ¶«ÇøÁùÎ³Â·93ºÅ
ÁõÓñÁú',	¹ú¼Òº£ÑóÐÅÏ¢ÖÐÐÄ	Ìì½òÊÐ	º£ÑóË®ÎÄÆøÏóÊý¾Ý´¦Àí¡¢ÖÊ¿Ø¡¢²úÆ·ÖÆ×÷ºÍÏµÍ³ÑÐ·¢£¬ÒÔ¼°º£ÑóÆøºò±ä»¯ÑÐ¾¿¡£	Ìì½òÊÐºÓ¶«ÇøÁùÎ³Â·93ºÅ
ÁõÕñÃñ',	¹ú¼Òº£ÑóÐÅÏ¢ÖÐÐÄ	Ìì½òÊÐ	º£Ñó»·¾³×ÊÁÏ´¦Àí·½·¨ÑÐ¾¿¡¢ÒµÎñ»¯Êý¾Ý´¦ÀíÁ÷³Ì½¨Éè¡¢Êý¾ÝÖÊÁ¿¿ØÖÆ·½·¨ÑÐ¾¿¡¢²úÆ·¿ª·¢ÖÆ×÷¡¢Ïà¹Ø±ê×¼Óë¹æ·¶µÄÖÆÐÞ¶¨µÈ	Ìì½òÊÐºÓ¶«ÇøÁùÎ³Â·93ºÅ
ÁõÖ¾·Ò',	¹ú¼Òº£ÑóÐÅÏ¢ÖÐÐÄ	Ìì½òÊÐ	º£Ñóµµ°¸¹ÜÀí	Ìì½òÊÐºÓ¶«ÇøÁùÎ³Â·93ºÅ
ÁõÖ¾½Ü',	¹ú¼Òº£ÑóÐÅÏ¢ÖÐÐÄ	Ìì½òÊÐ	º£ÑóµØÖÊ£¬º£ÑóÊý¾Ý¹ÜÀíÁìÓò	Ìì½òÊÐºÓ¶«ÇøÁùÎ³Â·93ºÅ
Â¬Ã÷Éú',	¹ú¼Òº£ÑóÐÅÏ¢ÖÐÐÄ	Ìì½òÊÐ	º£ÑóÐÅÏ¢	Ìì½òÊÐºÓ¶«ÇøÁùÎ³Â·93ºÅ
Â·ÎÄº£',	¹ú¼Òº£ÑóÐÅÏ¢ÖÐÐÄ	Ìì½òÊÐ	º£Ñó¾­¼Ã ÉúÌ¬»·¾³	Ìì½òÊÐºÓ¶«ÇøÁùÎ³Â·93ºÅ
ÂÀ¾­ÁÒ',	×ÔÈ»×ÊÔ´²¿Ìì½òº£Ë®µ­»¯Óë×ÛºÏÀûÓÃÑÐ¾¿Ëù	Ìì½òÊÐ	Ä¤¼¼Êõ	Ìì½òÊÐÄÏ¿ªÇøº½º£µÀ55ºÅ
ÂÀÇì´º',	×ÔÈ»×ÊÔ´²¿Ìì½òº£Ë®µ­»¯Óë×ÛºÏÀûÓÃÑÐ¾¿Ëù	Ìì½òÊÐ	º£Ë®µ­»¯	Ìì½òÊÐÄÏ¿ªÇøº½º£µÀ55ºÅ
ÂÞæÃæÃ',	¹ú¼Òº£ÑóÐÅÏ¢ÖÐÐÄ	Ìì½òÊÐ	º£Ñó·¨¡¢º£ÑóÕþ²ß	Ìì½òÊÐºÓ¶«ÇøÁùÎ³Â·93ºÅ
ÂÞÐøÒµ',	¹ú¼Òº£Ñó¼¼ÊõÖÐÐÄ	Ìì½òÊÐ	º£Ñó¹Û²â¡¢¼à²â º£Ñó¿ÉÔÙÉúÄÜÔ´¿ª·¢ÀûÓÃ	ÔÝÎÞ
Âæ¾´ÐÂ',	¹ú¼Òº£ÑóÐÅÏ¢ÖÐÐÄ	Ìì½òÊÐ	º£ÑóÆøÏó×ÊÁÏ´¦ÀíÓë²úÆ·ÑÐ·¢¡¢º£ÑóÆøÏó»·¾³×´¿ö·ÖÎö¡£	Ìì½òÊÐºÓ¶«ÇøÁùÎ³Â·93ºÅ
Âí±£¼Ò',	Ìì½òÀ¶º£¹¤³Ì¼ì²â¼¼Êõ·þÎñÓÐÏÞ¹«Ë¾	Ìì½òÊÐ	¼ìÑé¼ì²â	Ìì½ò¿ª·¢ÇøµÚ¶þ´ó½Ö3ºÅA420ºÅ
ÂíÀ¼',	¹ú¼Òº£ÑóÐÅÏ¢ÖÐÐÄ	Ìì½òÊÐ	ÔÝÎÞ	Ìì½òÊÐºÓ¶«ÇøÁùÎ³Â·93ºÅ
ÂíÖ¾»ª',	¹ú¼Òº£ÑóÐÅÏ¢ÖÐÐÄ	Ìì½òÊÐ	º£ÓòÊ¹ÓÃÂÛÖ¤	Ìì½òÊÐºÓ¶«ÇøÁùÎ³Â·93ºÅ
ÃÅÑÅ±ò',	¹ú¼Òº£Ñó¼¼ÊõÖÐÐÄ	Ìì½òÊÐ	º£Ñó»·¾³×Ô¶¯¼à²â¼¼Êõ	Ìì½òÊÐÄÏ¿ªÇø½æÔ°Î÷µÀ219ºÅ
Ä²ÁÖ',	¹ú¼Òº£ÑóÐÅÏ¢ÖÐÐÄ	Ìì½òÊÐ	ÎïÀíº£Ñó£¬º£ÑóË®ÎÄ	Ìì½òÊÐºÓ¶«ÇøÁùÎ³Â·93ºÅ
ÅË¶«Ãñ',	º£ÑóÊ¯ÓÍ¹¤³Ì¹É·ÝÓÐÏÞ¹«Ë¾	Ìì½òÊÐ	º£Ñó¹¤³ÌÓë»úÐµ	Ìì½òÊÐ±õº£ÐÂÇøµ¤½­Â·1078ºÅ
ÅËÏ×»Ô',	×ÔÈ»×ÊÔ´²¿Ìì½òº£Ë®µ­»¯Óë×ÛºÏÀûÓÃÑÐ¾¿Ëù	Ìì½òÊÐ	º£Ë®ÀûÓÃ¼ì²â	Ìì½òÊÐÄÏ¿ªÇøº½º£µÀ55ºÅ
ÅÓ¾²Èã',	¹ú¼Òº£ÑóÐÅÏ¢ÖÐÐÄ	Ìì½òÊÐ	ÔÝÎÞ	Ìì½òÊÐºÓ¶«ÇøÁùÎ³Â·93ºÅ
ÅÓÓÀ³¬',	¹ú¼Òº£Ñó±ê×¼¼ÆÁ¿ÖÐÐÄ	Ìì½òÊÐ	º£Ñó±ê×¼¼ÆÁ¿ÖÊÁ¿¹ÜÀí	Ìì½òÊÐ½æÔ°Î÷µÀ219ºÅ
Æî¶¬Ã·',	¹ú¼Òº£ÑóÐÅÏ¢ÖÐÐÄ	Ìì½òÊÐ	º£Ñó¹ú¼ÊºÏ×÷Óë½»Á÷¡¢º£ÑóÕþ²ß¡¢º£ÑóÕ½ÂÔ	Ìì½òÊÐºÓ¶«ÇøÁùÎ³Â·93ºÅ
ÇØÀò',	¹ú¼Òº£ÑóÐÅÏ¢ÖÐÐÄ	Ìì½òÊÐ	º£Ñó¹ÜÀí	Ìì½òÊÐºÓ¶«ÇøÁùÎ³Â·93ºÅ
ÇØËÃÈÊ',	¹ú¼Òº£Ñó±ê×¼¼ÆÁ¿ÖÐÐÄ	Ìì½òÊÐ	º£Ñó±ê×¼¼ÆÁ¿ÖÊÁ¿¹ÜÀí	Ìì½òÊÐ½æÔ°Î÷µÀ219ºÅ
Çú»Ô',	¹ú¼Òº£ÑóÐÅÏ¢ÖÐÐÄ	Ìì½òÊÐ	º£ÑóÒ£¸ÐÓ¦ÓÃ	Ìì½òÊÐºÓ¶«ÇøÁùÎ³Â·93ºÅ
ÈÎ½Ü',	Ìì½ò³¤Â«ºº¹ÁÑÎ³¡ÓÐÏÞÔðÈÎ¹«Ë¾	Ìì½òÊÐ	º£Ñó»¯¹¤	Ìì½òÊÐ±õº£ÐÂÇøºº¹Á¹ú¼Ò×¯½Ö28ºÅ
ÈÎÐËÔª',	¹ú¼Òº£ÑóÐÅÏ¢ÖÐÐÄ	Ìì½òÊÐ	ÐÅÏ¢¼¼Êõ¡¢ÔÆ¼ÆËã¡¢ÐÅÏ¢´æ´¢¡¢ÐÅÏ¢°²È«	Ìì½òÊÐºÓ¶«ÇøÁùÎ³Â·93ºÅ
Èî¹úÁë',	×ÔÈ»×ÊÔ´²¿Ìì½òº£Ë®µ­»¯Óë×ÛºÏÀûÓÃÑÐ¾¿Ëù	Ìì½òÊÐ	º£Ë®µ­»¯	Ìì½òÊÐÄÏ¿ªÇøº½º£µÀ55ºÅ
ÉÐÏþ·Ò',	¹ú¼Òº£ÑóÐÅÏ¢ÖÐÐÄ	Ìì½òÊÐ	Ô¤±¨¼õÔÖ	Ìì½òÊÐºÓ¶«ÇøÁùÎ³Â·93ºÅ
Ê¯Àò',	¹ú¼Òº£ÑóÐÅÏ¢ÖÐÐÄ	Ìì½òÊÐ	¹úÍâº£ÑóÇé±¨ÑÐ¾¿	Ìì½òÊÐºÓ¶«ÇøÁùÎ³Â·93ºÅ
Ê¯ËçÏé',	¹ú¼Òº£ÑóÐÅÏ¢ÖÐÐÄ	Ìì½òÊÐ	º£ÑóÐÅÏ¢¼¼Êõ¡¢º£ÑóÐÅÏ¢×ÊÔ´¹ÜÀí	Ìì½òÊÐºÓ¶«ÇøÁùÎ³Â·93ºÅ
Ë¾½¨ÎÄ',	¹ú¼Òº£Ñó±ê×¼¼ÆÁ¿ÖÐÐÄ	Ìì½òÊÐ	º£Ñó±ê×¼¼ÆÁ¿ÖÊÁ¿¹ÜÀí	Ìì½òÊÐ½æÔ°Î÷µÀ219ºÅ
ËÎÎ¬Áá',	¹ú¼Òº£ÑóÐÅÏ¢ÖÐÐÄ	Ìì½òÊÐ	º£Ñó¾­¼Ã£¬º£ÑóÍ³¼Æ£¬ÊýÁ¿¾­¼Ã	Ìì½òÊÐºÓ¶«ÇøÁùÎ³Â·93ºÅ
Ëå¾ü',	¹ú¼Òº£Ñó±ê×¼¼ÆÁ¿ÖÐÐÄ	Ìì½òÊÐ	º£Ñó±ê×¼¼ÆÁ¿ÖÊÁ¿¹ÜÀí	Ìì½òÊÐ½æÔ°Î÷µÀ219ºÅ
Ëï¹úÃñ',	º£ÑóÊ¯ÓÍ¹¤³Ì¹É·ÝÓÐÏÞ¹«Ë¾	Ìì½òÊÐ	º£ÓÍ¹¤³Ì½á¹¹	Ìì½òÊÐ±õº£ÐÂÇøµ¤½­Â·1078ºÅ
Ëï½ðÉú',	Ìì½òÊ¦·¶´óÑ§	Ìì½òÊÐ	º£ÑóÉúÎïÑ§	Ìì½òÊÐÎ÷ÇàÇø±öË®Î÷µÀ393ºÅ
ËïÁ¬Ó¢',	¹ú¼Òº£ÑóÐÅÏ¢ÖÐÐÄ	Ìì½òÊÐ	Í¼ÊéÇé±¨	Ìì½òÊÐºÓ¶«ÇøÁùÎ³Â·93ºÅ
ËïÈð½Ü',	¹ú¼Òº£ÑóÐÅÏ¢ÖÐÐÄ	Ìì½òÊÐ	º£ÑóÕ½ÂÔ¡¢º£Ñó¹æ»®¡¢º£ÑóÕþ²ß	Ìì½òÊÐºÓ¶«ÇøÁùÎ³Â·93ºÅ
ËïÌÎ',	¹ú¼Òº£ÑóÐÅÏ¢ÖÐÐÄ	Ìì½òÊÐ	º£Ñóµµ°¸¹ÜÀí	Ìì½òÊÐºÓ¶«ÇøÁùÎ³Â·93ºÅ
ËïÏþÑà',	¹ú¼Òº£ÑóÐÅÏ¢ÖÐÐÄ	Ìì½òÊÐ	¿ÆÑÐµµ°¸¹ÜÀí	Ìì½òÊÐºÓ¶«ÇøÁùÎ³Â·93ºÅ
ËïÕÂÈ¨',	º£ÑóÊ¯ÓÍ¹¤³Ì¹É·ÝÓÐÏÞ¹«Ë¾	Ìì½òÊÐ	»úÐµ¹¤³Ì	Ìì½òÊÐ±õº£ÐÂÇøµ¤½­Â·1078ºÅ
Ì·Ê÷¶«',	¹ú¼Òº£ÑóÐÅÏ¢ÖÐÐÄ	Ìì½òÊÐ	º£Óò»®½ç¡¢º£ÓòµØÔµÕþÖÎÑÐ¾¿	Ìì½òÊÐºÓ¶«ÇøÁùÎ³Â·93ºÅ
ÌÆ¾üÎä',	¹ú¼Òº£Ñó¼¼ÊõÖÐÐÄ	Ìì½òÊÐ	º£Ñó¹Û²â¡¢¼à²â º£Ñó¿ÉÔÙÉúÄÜÔ´¿ª·¢ÀûÓÃ	Ìì½òÊÐÄÏ¿ªÇø½æÔ°Î÷µÀ219ºÅÔö1ºÅ
ÌÕ½¨»ª',	Ìì½ò´óÑ§	Ìì½òÊÐ	º£Ñó¿ÆÑ§¼°½ü°¶ÉúÌ¬»·¾³	Ìì½òÊÐÄÏ¿ªÇøÎÀ½òÂ·92ºÅ
Ìïºé¾ü',	¹ú¼Òº£ÑóÐÅÏ¢ÖÐÐÄ	Ìì½òÊÐ	²â»æÒ£¸ÐÓëµØÀíÐÅÏ¢ÏµÍ³ÔÚº£Óò¹ÜÀíÖÐµÄÓ¦ÓÃÑÐ¾¿	Ìì½òÊÐºÓ¶«ÇøÁùÎ³Â·93ºÅ
Íò·¼·¼',	¹ú¼Òº£ÑóÐÅÏ¢ÖÐÐÄ	Ìì½òÊÐ	º£ÑóÊý¾Ý½»»»£¬¹ú¼ÊºÏ×÷½»Á÷	Ìì½òÊÐºÓ¶«ÇøÁùÎ³Â·93ºÅ
ÍôÐ¡ÓÂ',	¹ú¼Òº£Ñó¼¼ÊõÖÐÐÄ	Ìì½òÊÐ	º£Ñóµ÷²é¼¼Êõ	Ìì½òÊÐÄÏ¿ªÇø½æÔ°Î÷µÀ219ºÅ
Íõ¹úÇ¿',	×ÔÈ»×ÊÔ´²¿Ìì½òº£Ë®µ­»¯Óë×ÛºÏÀûÓÃÑÐ¾¿Ëù	Ìì½òÊÐ	º£Ë®»¯Ñ§×ÊÔ´ÀûÓÃ	Ìì½òÊÐÄÏ¿ªÇøº½º£µÀ55ºÅ
Íõº£²¨',	¹ú¼Òº£ÑóÐÅÏ¢ÖÐÐÄ	Ìì½òÊÐ	ÔÝÎÞ	Ìì½òÊÐºÓ¶«ÇøÁùÎ³Â·93ºÅ
Íõºê',	ÖÐ¹úµØÖÊµ÷²é¾Ö	Ìì½òÊÐ	µÚËÄ¼ÍµØÖÊÑ§	Ìì½òÊÐºÓ¶«Çø´óÖ±¹Á°ËºÅÂ·4ºÅ
Íõ»Û',	¹ú¼Òº£ÑóÐÅÏ¢ÖÐÐÄ	Ìì½òÊÐ	³±Ï«º£Æ½ÃæÓëÆøºò±ä»¯ÑÐ¾¿¼°º£°¶´øÓ°ÏìÆÀ¹À	Ìì½òÊÐºÓ¶«ÇøÁùÎ³Â·93ºÅ
Íõ½­ÌÎ',	¹ú¼Òº£ÑóÐÅÏ¢ÖÐÐÄ	Ìì½òÊÐ	º£Ñó¿Õ¼ä¹æ»®	Ìì½òÊÐºÓ¶«ÇøÁùÎ³Â·93ºÅ
Íõ¾²',	×ÔÈ»×ÊÔ´²¿Ìì½òº£Ë®µ­»¯Óë×ÛºÏÀûÓÃÑÐ¾¿Ëù	Ìì½òÊÐ	º£Ë®Ë®ÖÊ¾»»¯	Ìì½òÊÐÄÏ¿ªÇøº½º£µÀ55ºÅ
Íõ¾ê',	¹ú¼Òº£ÑóÐÅÏ¢ÖÐÐÄ	Ìì½òÊÐ	º£Ñó×ÊÁÏ´¦Àí£¬Êý¾Ý¿â¿ª·¢Óë½¨Éè£¬Í¼Êé±àÄ¿Óë¹ÜÀí	Ìì½òÊÐºÓ¶«ÇøÁùÎ³Â·93ºÅ
ÍõÆ½',	¹ú¼Òº£ÑóÐÅÏ¢ÖÐÐÄ	Ìì½òÊÐ	º£ÑóÖÆÍ¼	Ìì½òÊÐºÓ¶«ÇøÁùÎ³Â·93ºÅ
Íõçù',	¹ú¼Òº£ÑóÐÅÏ¢ÖÐÐÄ	Ìì½òÊÐ	Éæº£Çé±¨¸ú×ÙÓëº£ÑóÕ½ÂÔ¡¢Õþ²ßºÍÈ¨ÒæÑÐ¾¿¡£	Ìì½òÊÐºÓ¶«ÇøÁùÎ³Â·93ºÅ
ÍõÙ»',	¹ú¼Òº£ÑóÐÅÏ¢ÖÐÐÄ	Ìì½òÊÐ	º£Óò¹ÜÀí¡¢º£Ñó×ÊÔ´¼ÛÖµÆÀ¹À¡¢º£Ñó¿Õ¼ä¹æ»®¼¼ÊõÑÐ¾¿	Ìì½òÊÐºÓ¶«ÇøÁùÎ³Â·93ºÅ
ÍõÇïè´',	¹ú¼Òº£ÑóÐÅÏ¢ÖÐÐÄ	Ìì½òÊÐ	º£ÑóÉúÌ¬»·¾³»¯Ñ§	Ìì½òÊÐºÓ¶«ÇøÁùÎ³Â·93ºÅ
ÍõÊÀ¸£',	¹ú¼Òº£ÑóÐÅÏ¢ÖÐÐÄ	Ìì½òÊÐ	µµ°¸¹ÜÀí	Ìì½òÊÐºÓ¶«ÇøÁùÎ³Â·93ºÅ
ÍõÏ²Í¤',	¹ú¼Òº£ÑóÐÅÏ¢ÖÐÐÄ	Ìì½òÊÐ	ÍøÂç½¨Éè¡¢ÍøÂç°²È«¡¢ÍøÕ¾¹ÜÀíºÍÓ¦ÓÃµÈ	Ìì½òÊÐºÓ¶«ÇøÁùÎ³Â·93ºÅ
ÍõÏîÄÏ',	¹ú¼Òº£Ñó¼¼ÊõÖÐÐÄ	Ìì½òÊÐ	º£Ñó¹Û²â¡¢¼à²â º£Ñó¿ÉÔÙÉúÄÜÔ´¿ª·¢ÀûÓÃ	Ìì½òÊÐÄÏ¿ªÇø½æÔ°Î÷µÀ219ºÅ
ÍõÏþ»Ý',	¹ú¼Òº£ÑóÐÅÏ¢ÖÐÐÄ	Ìì½òÊÐ	Î´Öª	Ìì½òÊÐºÓ¶«ÇøÁùÎ³Â·93ºÅ
ÍõÕ¼À¤',	¹ú¼Òº£ÑóÐÅÏ¢ÖÐÐÄ	Ìì½òÊÐ	º£ÑóÎÄÏ×	Ìì½òÊÐºÓ¶«ÇøÁùÎ³Â·93ºÅ
ÍõÖÇÃô',	¹ú¼Òº£ÑóÐÅÏ¢ÖÐÐÄ	Ìì½òÊÐ	ÔÝÎÞ	Ìì½òÊÐºÓ¶«ÇøÁùÎ³Â·93ºÅ
Î¤¹ãê»',	¹ú¼Òº£ÑóÐÅÏ¢ÖÐÐÄ	Ìì½òÊÐ	º£Ñó»·¾³¹Û²â¡¢º£ÑóÉù¹âµÈ×ÊÁÏµÄ½ÓÊÕ´¦Àí¡¢ÖÊÁ¿·ÖÎö¡¢Ó¦ÓÃ·þÎñÓë¹ÜÀí¼¼ÊõÑÐ¾¿£¬ÒÔ¼°Ó¦ÓÃÏµÍ³¿ª·¢µÈÄÜÁ¦Ö§³Å½¨Éè¹¤×÷£¬¿ªÕ¹ÁËÔÆ¼ÆËã¡¢´óÊý¾ÝµÈÐÂÐÍÐÅÏ¢¼¼ÊõÑÐ¾¿ºÍÖØ´óÐÅÏ¢»¯¹æ»®·½°¸ÂÛÖ¤	Ìì½òÊÐºÓ¶«ÇøÁùÎ³Â·93ºÅ
Îºð©',	Ìì½ò¿Æ¼¼´óÑ§	Ìì½òÊÐ	ÎïÀíº£Ñó£¬º£ÑóË®ÎÄ	Ìì½òÊÐºÓÎ÷Çø´ó¹ÁÄÏÂ·1038ºÅ
ÎººìÓî',	¹ú¼Òº£ÑóÐÅÏ¢ÖÐÐÄ	Ìì½òÊÐ	Êý×ÖÍ¼Êé¹Ý	Ìì½òÊÐºÓ¶«ÇøÁùÎ³Â·93ºÅ
ÎºæÃ',	¹ú¼Òº£ÑóÐÅÏ¢ÖÐÐÄ	Ìì½òÊÐ	º£ÑóÕþ²ß¹æ»®	Ìì½òÊÐºÓ¶«ÇøÁùÎ³Â·93ºÅ
Îâ°®ÄÈ',	¹ú¼Òº£Ñó±ê×¼¼ÆÁ¿ÖÐÐÄ	Ìì½òÊÐ	º£Ñó±ê×¼¼ÆÁ¿ÖÊÁ¿¹ÜÀí	ÔÝÎÞ
ÎâÁÕ',	ÖÐ¹úµØÖÊµ÷²é¾Ö	Ìì½òÊÐ	º£µ×¹¹ÔìÓëº£ÑóµØÇòÎïÀí	Ìì½òÊÐºÓ¶«Çø´óÖ±¹Á°ËºÅÂ·4ºÅ
ÎâÐÂÈÙ',	¹ú¼Òº£ÑóÐÅÏ¢ÖÐÐÄ	Ìì½òÊÐ	Êý¾ÝÍ¬»¯·½·¨ÑÐ¾¿¼°Ó¦ÓÃ¡¢º£Ñó»·¾³±£ÕÏÒµÎñÏµÍ³ÑÐ·¢	Ìì½òÊÐºÓ¶«ÇøÁùÎ³Â·93ºÅ
ÎâÜ¿·¼',	×ÔÈ»×ÊÔ´²¿Ìì½òº£Ë®µ­»¯Óë×ÛºÏÀûÓÃÑÐ¾¿Ëù	Ìì½òÊÐ	º£Ë®Ö±½ÓÀûÓÃ	Ìì½òÊÐÄÏ¿ªÇøº½º£µÀ55ºÅ
Îä½Ü',	×ÔÈ»×ÊÔ´²¿Ìì½òº£Ë®µ­»¯Óë×ÛºÏÀûÓÃÑÐ¾¿Ëù	Ìì½òÊÐ	º£Ë®ÀûÓÃ¹ÜÀí	Ìì½òÊÐÄÏ¿ªÇøº½º£µÀ55ºÅ
ÏÄµÇÎÄ',	¹ú¼Òº£Ñó¼¼ÊõÖÐÐÄ	Ìì½òÊÐ	º£ÑóÄÜ¿ª·¢ÀûÓÃ	Ìì½òÊÐÄÏ¿ªÇø½æÔ°Î÷µÀ219ºÅÔö1ºÅ
ÏàÎÄçô',	¹ú¼Òº£ÑóÐÅÏ¢ÖÐÐÄ	Ìì½òÊÐ	ÎïÀíº£Ñó¡¢º£ÑóÐÅÏ¢¼¼Êõ¡¢º£Ñó×ÛºÏ¹ÜÀí	Ìì½òÊÐºÓ¶«ÇøÁùÎ³Â·93ºÅ
ÏòÏÈÈ«',	¹ú¼Òº£ÑóÐÅÏ¢ÖÐÐÄ	Ìì½òÊÐ	º£ÑóÐÅÏ¢»¯¹æ»®ÓëÉè¼Æ¡¢ÖÇ»Ûº£ÑóÂÛÖ¤ÓëÊµÊ©¡¢º£Ñó»·¾³¿ÆÑ§ÓëÉúÌ¬»·¾³±£»¤	Ìì½òÊÐºÓ¶«ÇøÁùÎ³Â·93ºÅ
ÐÏ´',	¹ú¼Òº£ÑóÐÅÏ¢ÖÐÐÄ	Ìì½òÊÐ	º£Ñó²â»æ	Ìì½òÊÐºÓ¶«ÇøÁùÎ³Â·93ºÅ
Ðì´Ô´º',	¹ú¼Òº£ÑóÐÅÏ¢ÖÐÐÄ	Ìì½òÊÐ	º£Ñó¾­¼ÃÓë¹æ»®	Ìì½òÊÐºÓ¶«ÇøÁùÎ³Â·93ºÅ
Ðì·î³Ø',	¹ú¼Òº£Ñó±ê×¼¼ÆÁ¿ÖÐÐÄ	Ìì½òÊÐ	º£Ñó±ê×¼¼ÆÁ¿ÖÊÁ¿¹ÜÀí	Ìì½òÊÐ½æÔ°Î÷µÀ219ºÅ
Ðì¿Ë¿¡',	»ª±±µçÁ¦¹«Ë¾Ìì½ò´ó¸Û·¢µç³§	Ìì½òÊÐ	º£Ë®µ­»¯	Ìì½òÊÐ´ó¸ÛÇøÇ§Ã×ÇÅ±±
ÐìÎÄ±ó',	¹ú¼Òº£ÑóÐÅÏ¢ÖÐÐÄ	Ìì½òÊÐ	º£Óòº£µº¹ÜÀíºÍµµ°¸¹ÜÀí	Ìì½òÊÐºÓ¶«ÇøÁùÎ³Â·93ºÅ
Ñ¦»Ý·Ò',	¹ú¼Òº£ÑóÐÅÏ¢ÖÐÐÄ	Ìì½òÊÐ	º£ÑóÊý¾ÝºÍµµ°¸¹ÜÀí	Ìì½òÊÐºÓ¶«ÇøÁùÎ³Â·93ºÅ
Ñ¦ÈºÉ½',	ÖÐº£ÓÍÌì½ò»¯¹¤ÑÐ¾¿Éè¼ÆÔº	Ìì½òÊÐ	º£Ñó»¯Ñ§	Ìì½òÊÐºìÇÅÇø¶¡×Ö¹ÁÈýºÅÂ·85ºÅ
ÑòÖ¾ºé',	¹ú¼Òº£ÑóÐÅÏ¢ÖÐÐÄ	Ìì½òÊÐ	º£ÑóÕ½ÂÔ¡¢º£Ñó·¨	Ìì½òÊÐºÓ¶«ÇøÁùÎ³Â·93ºÅ
Ñî½õÀ¤',	¹ú¼Òº£ÑóÐÅÏ¢ÖÐÐÄ	Ìì½òÊÐ	º£ÑóÐÅÏ¢»¯ÄÜÁ¦½¨Éè£¬º£ÑóÐÅÏ¢×ÊÔ´¹ÜÀí	Ìì½òÊÐºÓ¶«ÇøÁùÎ³Â·93ºÅ
ÑîÁ¢',	¹ú¼Òº£Ñó¼¼ÊõÖÐÐÄ	Ìì½òÊÐ	ÖÊÁ¿¹ÜÀíÒÔ¼°±ê×¼»¯	Ìì½òÊÐÄÏ¿ªÇø½æÔ°Î÷µÀ219ºÅ
ÑîÈð',	¹ú¼Òº£ÑóÐÅÏ¢ÖÐÐÄ	Ìì½òÊÐ	º£µºÐÅÏ¢»¯¡¢º£µº¹ÜÀíÕþ²ß	Ìì½òÊÐºÓ¶«ÇøÁùÎ³Â·93ºÅ
ÑîÑ§Èº',	ÖÐ½»µÚÒ»º½Îñ¹¤³Ì¿±²ìÉè¼ÆÔº	Ìì½òÊÐ	¹¤³ÌÔì¼Û	Ìì½òÊÐ´ó¹ÁÄÏÂ·1007ºÅ
ÑîÒí',	¹ú¼Òº£ÑóÐÅÏ¢ÖÐÐÄ	Ìì½òÊÐ	º£ÑóÉúÌ¬	Ìì½òÊÐºÓ¶«ÇøÁùÎ³Â·93ºÅ
ÑîÓ¥',	¹ú¼Òº£ÑóÐÅÏ¢ÖÐÐÄ	Ìì½òÊÐ	º£ÑóÎÄÏ×	Ìì½òÊÐºÓ¶«ÇøÁùÎ³Â·93ºÅ
ÑîÕÜÁá',	¹ú¼Òº£Ñó±ê×¼¼ÆÁ¿ÖÐÐÄ	Ìì½òÊÐ	º£Ñó±ê×¼¼ÆÁ¿ÖÊÁ¿¹ÜÀí	Ìì½òÊÐ½æÔ°Î÷µÀ219ºÅ
Ò¦ÓÂ',	¹ú¼Òº£Ñó±ê×¼¼ÆÁ¿ÖÐÐÄ	Ìì½òÊÐ	º£Ñó±ê×¼¼ÆÁ¿ÖÊÁ¿¹ÜÀí	Ìì½òÊÐ½æÔ°Î÷µÀ219ºÅ
Ò¶Ê¢ÁÖ',	¹ú¼Òº£Ñó±ê×¼¼ÆÁ¿ÖÐÐÄ	Ìì½òÊÐ	º£Ñó±ê×¼¼ÆÁ¿ÖÊÁ¿¹ÜÀí	Ìì½òÊÐ½æÔ°Î÷µÀ219ºÅ
ÒóÈê¹ã',	¹ú¼Òº£ÑóÐÅÏ¢ÖÐÐÄ	Ìì½òÊÐ	ÎïÀíº£Ñó¡¢º£ÑóÐÅÏ¢¼¼Êõ¡¢º£Ñó×ÛºÏ¹ÜÀí	Ìì½òÊÐºÓ¶«ÇøÁùÎ³Â·93ºÅ
Òü½¨»ª',	×ÔÈ»×ÊÔ´²¿Ìì½òº£Ë®µ­»¯Óë×ÛºÏÀûÓÃÑÐ¾¿Ëù	Ìì½òÊÐ	º£Ë®Ö±½ÓÀûÓÃ	Ìì½òÊÐÄÏ¿ªÇøº½º£µÀ55ºÅ
ÓÚæÃ',	¹ú¼Òº£ÑóÐÅÏ¢ÖÐÐÄ	Ìì½òÊÐ	ÔÝÎÞ	Ìì½òÊÐºÓ¶«ÇøÁùÎ³Â·93ºÅ
Óà½¨ÐÇ',	Ìì½ò´óÑ§	Ìì½òÊÐ	´¬²°Óëº£Ñó¹¤³Ì	Ìì½òÊÐÄÏ¿ªÇøÎÀ½òÂ·92ºÅ
Ô¬Ôóéó',	¹ú¼Òº£ÑóÐÅÏ¢ÖÐÐÄ	Ìì½òÊÐ	±à¼­³ö°æ¡¢¿Æ¼¼´«²¥	Ìì½òÊÐºÓ¶«ÇøÁùÎ³Â·93ºÅ
ÔÀÏþ·å',	¹ú¼Òº£ÑóÐÅÏ¢ÖÐÐÄ	Ìì½òÊÐ	º£Ñóµµ°¸ÐÅÏ¢ÏµÍ³½¨Éè¡¢º£Ñóµµ°¸Êý×Ö»¯½¨Éè¡¢º£ÑóÊý×Ö»¯µµ°¸¹Ý½¨Éè¡¢º£Ñóµç×Óµç×Óµµ°¸¹ÜÀíµÈ	Ìì½òÊÐºÓ¶«ÇøÁùÎ³Â·93ºÅ
ê°çù',	¹ú¼Òº£ÑóÐÅÏ¢ÖÐÐÄ	Ìì½òÊÐ	¼ÆËã»ú¼°Ó¦ÓÃ	Ìì½òÊÐºÓ¶«ÇøÁùÎ³Â·93ºÅ
µÔÎ°¿µ',	¹ú¼Òº£ÑóÐÅÏ¢ÖÐÐÄ	Ìì½òÊÐ	º£Óò×ÊÔ´¹ÜÀí¡¢º£ÓòÊ¹ÓÃÏÖ×´¼à²âÓëÆÀ¼ÛµÈ	Ìì½òÊÐºÓ¶«ÇøÁùÎ³Â·93ºÅ
ÕÅ±¦·å',	Ìì½òÀí¹¤´óÑ§	Ìì½òÊÐ	¼ÆÁ¿¼ì²â	Ìì½òÊÐÎ÷ÇàÇø±öË®Î÷µÀ391ºÅ
ÕÅ±¦Èª',	Ìì½ò´óÑ§	Ìì½òÊÐ	º£Ñó»¯¹¤	Ìì½òÊÐÄÏ¿ªÇøÎÀ½òÂ·92ºÅ
ÕÅ´ó½¨',	Ìì½òÊÐ¼ÆÁ¿¼à¶½¼ì²â¿ÆÑ§ÑÐ¾¿Ôº	Ìì½òÊÐ	¼ÆÁ¿¼ì²â¼°¹ÜÀí	Ìì½òÊÐÄÏ¿ªÇø¿ÆÑÐÎ÷Â·4ºÅ
ÕÅ¶«Ææ',	¹ú¼Òº£ÑóÐÅÏ¢ÖÐÐÄ	Ìì½òÊÐ	º£ÑóÈ¨ÒæÕ½ÂÔÑÐ¾¿	Ìì½òÊÐºÓ¶«ÇøÁùÎ³Â·93ºÅ
ÕÅ¶¬Éú',	¹ú¼Òº£ÑóÐÅÏ¢ÖÐÐÄ	Ìì½òÊÐ	º£ÑóÆøÏó¹Û²â×ÊÁÏ±ê×¼»¯´¦Àí·½·¨ÑÐ¾¿¡¢È«Çòº£Ñó»·¾³µÄ³¤ÆÚ±ä»¯¶ÔÎÒ¹úÆøºò»·¾³±ä»¯Ó°ÏìµÄÑÐ¾¿¡¢ÈÈ´øÆøÐý(Ì¨·ç)µÄÑÐ¾¿¡¢Ó¦ÓÃÐÔÆøºòÑÐ¾¿ºÍº£Ñó»·¾³ÓëÔÖº¦ÏµÍ³½¨Éè	Ìì½òÊÐºÓ¶«ÇøÁùÎ³Â·93ºÅ
ÕÅ·å',	¹ú¼Òº£ÑóÐÅÏ¢ÖÐÐÄ	Ìì½òÊÐ	º£µºÐÅÏ¢»¯¡¢º£µº¹ÜÀíÕþ²ß	Ìì½òÊÐºÓ¶«ÇøÁùÎ³Â·93ºÅ
ÕÅ¹âÓñ',	½»Í¨²¿Ìì½òË®ÔË¹¤³Ì¿ÆÑÐÔº	Ìì½òÊÐ	¹âµç¼¼Êõ	Ìì½òÊÐ±õº£ÐÂÇøÌÁ¹ÁÐÂ½Ö¶þºÅÂ·2618ºÅ
ÕÅ¼Ò¿­',	×ÔÈ»×ÊÔ´²¿Ìì½òº£Ë®µ­»¯Óë×ÛºÏÀûÓÃÑÐ¾¿Ëù	Ìì½òÊÐ	º£Ë®»¯Ñ§×ÊÔ´ÀûÓÃ	Ìì½òÊÐÄÏ¿ªÇøº½º£µÀ55ºÅ
ÕÅ½¨»Ô',	¹ú¼Òº£ÑóÐÅÏ¢ÖÐÐÄ	Ìì½òÊÐ	º£ÑóÈ¨ÒæÎ¬»¤¼¼Êõ¼°¿ÉÊÓ»¯²úÆ·ÑÐ·¢	Ìì½òÊÐºÓ¶«ÇøÁùÎ³Â·93ºÅ
ÕÅ½¨Á¢',	¹ú¼Òº£ÑóÐÅÏ¢ÖÐÐÄ	Ìì½òÊÐ	³±Ï«³±Á÷·ÖÎöÔ¤±¨Óëº£Æ½Ãæ±ä»¯ÑÐ¾¿	Ìì½òÊÐºÓ¶«ÇøÁùÎ³Â·93ºÅ
ÕÅ¾´¹ú',	Ìì½òÊÐº£Ñó¾Ö	Ìì½òÊÐ	ÖÊÁ¿¹ÜÀíÒÔ¼°±ê×¼»¯	Ìì½òÊÐ±õº£ÐÂÇøº£ÐñµÀ²³º£¼à²â¼àÊÓ»ùµØ1ºÅÂ¥
ÕÅÀØ',	¹ú¼Òº£ÑóÐÅÏ¢ÖÐÐÄ	Ìì½òÊÐ	ÐÅÏ¢¼¼Êõ¡¢ÔÆ¼ÆËã¡¢ÐÅÏ¢´æ´¢¡¢ÐÅÏ¢°²È«	Ìì½òÊÐºÓ¶«ÇøÁùÎ³Â·93ºÅ
ÕÅÁ¬ÐÂ',	¹ú¼Òº£ÑóÐÅÏ¢ÖÐÐÄ	Ìì½òÊÐ	º£ÑóÔÙ·ÖÎöÓëÔ¤±¨¡¢ÊýÖµÄ£Ê½¡¢º£ÆøÏà»¥×÷ÓÃ¶¯Á¦»úÖÆÑÐ¾¿	Ìì½òÊÐºÓ¶«ÇøÁùÎ³Â·93ºÅ
ÕÅÅô',	¹ú¼Òº£Ñó¼¼ÊõÖÐÐÄ	Ìì½òÊÐ	º£Ñó¹Û²â¡¢¼à²â º£Ñó¿ÉÔÙÉúÄÜÔ´¿ª·¢ÀûÓÃ	Ìì½òÊÐÄÏ¿ªÇø½æÔ°Î÷µÀ219ºÅÔö1ºÅ
ÕÅÇìºÓ',	Ìì½ò´óÑ§	Ìì½òÊÐ	º£Ñó»¯¹¤	Ìì½òÊÐÄÏ¿ªÇøÎÀ½òÂ·92ºÅ
ÕÅÉÙÓÀ',	¹ú¼Òº£Ñó¼¼ÊõÖÐÐÄ	Ìì½òÊÐ	º£Ñóµ÷²é¼¼Êõ	Ìì½òÊÐÄÏ¿ªÇø½æÔ°Î÷µÀ219ºÅ
ÕÅËøÆ½',	¹ú¼Òº£Ñó¼¼ÊõÖÐÐÄ	Ìì½òÊÐ	º£Ñó¹Û²â¼¼Êõ	Ìì½òÊÐÄÏ¿ªÇø½æÔ°Î÷µÀ219ºÅ
ÕÅÍ¬',	¹ú¼Òº£ÑóÐÅÏ¢ÖÐÐÄ	Ìì½òÊÐ	ÔÝÎÞ	Ìì½òÊÐºÓ¶«ÇøÁùÎ³Â·93ºÅ
ÕÅäìæµ',	¹ú¼Òº£ÑóÐÅÏ¢ÖÐÐÄ	Ìì½òÊÐ	ÆÚ¿¯±à¼­	Ìì½òÊÐºÓ¶«ÇøÁùÎ³Â·93ºÅ
ÕÅÏþË¬',	¹ú¼Òº£ÑóÐÅÏ¢ÖÐÐÄ	Ìì½òÊÐ	²¨ÀË´ó³ß¶ÈÐ§Ó¦¡¢º£ÑóÆøºò±ä»¯¡¢º£Ñó»·¾³ÒµÎñ±£ÕÏ	Ìì½òÊÐºÓ¶«ÇøÁùÎ³Â·93ºÅ
ÕÅÐãÖ¥',	×ÔÈ»×ÊÔ´²¿Ìì½òº£Ë®µ­»¯Óë×ÛºÏÀûÓÃÑÐ¾¿Ëù	Ìì½òÊÐ	º£Ë®Ë®ÖÊ¾»»¯	Ìì½òÊÐÄÏ¿ªÇøº½º£µÀ55ºÅ
ÕÅÑ¡Ã÷',	¹ú¼Òº£Ñó¼¼ÊõÖÐÐÄ	Ìì½òÊÐ	º£Ñó¹Û²â¼¼Êõ	Ìì½òÊÐÄÏ¿ªÇø½æÔ°Î÷µÀ219ºÅ
ÕÅÑÞ½Ü',	¹ú¼Òº£ÑóÐÅÏ¢ÖÐÐÄ	Ìì½òÊÐ	º£ÑóµØÀíÐÅÏ¢ÏµÍ³	Ìì½òÊÐºÓ¶«ÇøÁùÎ³Â·93ºÅ
ÕÅÒ«½­',	×ÔÈ»×ÊÔ´²¿Ìì½òº£Ë®µ­»¯Óë×ÛºÏÀûÓÃÑÐ¾¿Ëù	Ìì½òÊÐ	º£Ë®ÀûÓÃ¹ÜÀí	Ìì½òÊÐÄÏ¿ªÇøº½º£µÀ55ºÅ
ÕÅì½',	×ÔÈ»×ÊÔ´²¿Ìì½òº£Ë®µ­»¯Óë×ÛºÏÀûÓÃÑÐ¾¿Ëù	Ìì½òÊÐ	º£Ë®µ­»¯Óë×ÛºÏÀûÓÃ¼¼ÊõÑÐ¾¿	Ìì½òÊÐÄÏ¿ªÇøº½º£µÀ55ºÅ
ÕÅÒå¾û',	¹ú¼Òº£ÑóÐÅÏ¢ÖÐÐÄ	Ìì½òÊÐ	º£Ñó¿ÆÑ§	ÔÝÎÞ
ÕÅÓêÉ½',	×ÔÈ»×ÊÔ´²¿Ìì½òº£Ë®µ­»¯Óë×ÛºÏÀûÓÃÑÐ¾¿Ëù	Ìì½òÊÐ	º£Ë®»¯Ñ§×ÊÔ´ÀûÓÃ	Ìì½òÊÐÄÏ¿ªÇøº½º£µÀ55ºÅ
ÕÅÔö½¡',	¹ú¼Òº£ÑóÐÅÏ¢ÖÐÐÄ	Ìì½òÊÐ	º£ÑóÊý¾ÝÖÊ¿Ø£¬Í¼¼¯ÖÆ×÷£¬¿ÆÑ§Êý¾Ý¹²Ïí£¬º£Ñóµç×ÓÕþÎñ	Ìì½òÊÐºÓ¶«ÇøÁùÎ³Â·93ºÅ
ÕÅÖ¾Ãô',	ÖÐ¹úÊÐÕþ¹¤³Ì»ª±±Éè¼ÆÑÐ¾¿Ôº	Ìì½òÊÐ	º£Ñó»¯Ñ§	Ìì½òÊÐÄÏ¿ªÇø¿ÆÑÐÎ÷Â·4ºÅ
ÕÂÈÎÈº',	¹ú¼Òº£ÑóÐÅÏ¢ÖÐÐÄ	Ìì½òÊÐ	º£ÑóGIS¡¢º£ÑóÖÆÍ¼	Ìì½òÊÐºÓ¶«ÇøÁùÎ³Â·93ºÅ
ÕÔ¶¬ÑÒ',	º£ÑóÊ¯ÓÍ¹¤³Ì¹É·ÝÓÐÏÞ¹«Ë¾	Ìì½òÊÐ	º£Ñó¹¤³ÌÓë»úÐµ	Ìì½òÊÐ±õº£ÐÂÇøµ¤½­Â·1078ºÅ
ÕÔºÓÁ¢',	×ÔÈ»×ÊÔ´²¿Ìì½òº£Ë®µ­»¯Óë×ÛºÏÀûÓÃÑÐ¾¿Ëù	Ìì½òÊÐ	º£Ë®µ­»¯	Ìì½òÊÐÄÏ¿ªÇøº½º£µÀ55ºÅ
ÕÔÁ¢Ï²',	¹ú¼Òº£ÑóÐÅÏ¢ÖÐÐÄ	Ìì½òÊÐ	º£Ñó·¨¡¢º£Óò¹ÜÀí	Ìì½òÊÐºÓ¶«ÇøÁùÎ³Â·93ºÅ
ÕÔéª',	×ÔÈ»×ÊÔ´²¿Ìì½òº£Ë®µ­»¯Óë×ÛºÏÀûÓÃÑÐ¾¿Ëù	Ìì½òÊÐ	º£Ë®ÀûÓÃ¹ÜÀí	Ìì½òÊÐÄÏ¿ªÇøº½º£µÀ55ºÅ
ÕÔÅô',	¹ú¼Òº£ÑóÐÅÏ¢ÖÐÐÄ	Ìì½òÊÐ	º£Ñó¾­¼Ã¹æ»®ÓëÕþ²ßÑÐ¾¿	Ìì½òÊÐºÓ¶«ÇøÁùÎ³Â·93ºÅ
ÕÔÈñ',	¹ú¼Òº£ÑóÐÅÏ¢ÖÐÐÄ	Ìì½òÊÐ	ÔÝÎÞ	Ìì½òÊÐºÓ¶«ÇøÁùÎ³Â·93ºÅ
ÕÔÐÂÉú',	¹ú¼Òº£ÑóÐÅÏ¢ÖÐÐÄ	Ìì½òÊÐ	º£Óòº£µº×ÛºÏ¹ÜÀí¡¢ º£Óòº£µºÊ¹ÓÃÐÅÏ¢»¯¶¯Ì¬¼à¹Ü¡¢º£Ñó¹ÜÀíÐÂ¼¼ÊõÑÐ¾¿ÓëÓ¦ÓÃ	Ìì½òÊÐºÓ¶«ÇøÁùÎ³Â·93ºÅ
ÕÔÓîÃ·',	¹ú¼Òº£Ñó¼¼ÊõÖÐÐÄ	Ìì½òÊÐ	º£Ñó¹Û¼à²â¼¼Êõ	Ìì½òÊÐÄÏ¿ªÇø½æÔ°Î÷µÀ219ºÅ
ÕÔÖÇ°ï',	ÖÐ½»µÚÒ»º½Îñ¹¤³Ì¿±²ìÉè¼ÆÔº	Ìì½òÊÐ	¸Û¿Ú¹¤³ÌÉè¼Æ	Ìì½òÊÐ´ó¹ÁÄÏÂ·1007ºÅ
Ö£',	×ÔÈ»×ÊÔ´²¿Ìì½òº£Ë®µ­»¯Óë×ÛºÏÀûÓÃÑÐ¾¿Ëù	Ìì½òÊÐ	º£Ñó·À¸¯	Ìì½òÊÐÄÏ¿ªÇøº½º£µÀ55ºÅ
ÖÓ¼ÍÎÄ',	¹ú¼Òº£ÑóÐÅÏ¢ÖÐÐÄ	Ìì½òÊÐ	ÐÅÏ¢¼¼Êõ,ÐÅÏ¢°²È«	Ìì½òÊÐºÓ¶«ÇøÁùÎ³Â·93ºÅ
ÖÓÎÄ¾ü',	º£ÑóÊ¯ÓÍ¹¤³Ì¹É·ÝÓÐÏÞ¹«Ë¾	Ìì½òÊÐ	´¬²°¹¤³Ì	Ìì½òÊÐ±õº£ÐÂÇøµ¤½­Â·1078ºÅ
ÖÜºé¾ü',	¹ú¼Òº£ÑóÐÅÏ¢ÖÐÐÄ	Ìì½òÊÐ	º£Ñó¾­¼ÃÍ³¼Æ¡¢ºËËã¡¢µ÷²é¼°±ê×¼ÑÐ¾¿	Ìì½òÊÐºÓ¶«ÇøÁùÎ³Â·93ºÅ
ÖÜÃÀÕä',	º£ÑóÊ¯ÓÍ¹¤³Ì¹É·ÝÓÐÏÞ¹«Ë¾	Ìì½òÊÐ	º£ÓÍ¹¤³Ì½á¹¹	Ìì½òÊÐ±õº£ÐÂÇøµ¤½­Â·1078ºÅ
ÖÜÑÓ¶«',	º£ÑóÊ¯ÓÍ¹¤³Ì¹É·ÝÓÐÏÞ¹«Ë¾	Ìì½òÊÐ	´¬²°¹¤³Ì	Ìì½òÊÐ±õº£ÐÂÇøµ¤½­Â·1078ºÅ
ÖÜÑàåÚ',	¹ú¼Òº£ÑóÐÅÏ¢ÖÐÐÄ	Ìì½òÊÐ	º£Ñó»·¾³×ÊÁÏ´¦Àí·½·¨ÑÐ¾¿¡¢ÒµÎñ»¯Êý¾Ý´¦ÀíÁ÷³Ì½¨Éè¡¢Êý¾ÝÖÊÁ¿¿ØÖÆ·½·¨ÑÐ¾¿¡¢²úÆ·¿ª·¢ÖÆ×÷¡¢Ïà¹Ø±ê×¼Óë¹æ·¶µÄÖÆÐÞ¶¨µÈ	Ìì½òÊÐºÓ¶«ÇøÁùÎ³Â·93ºÅ
ÖÜâùÆÔ',	¹ú¼Òº£ÑóÐÅÏ¢ÖÐÐÄ	Ìì½òÊÐ	º£Ñó·¨¡¢º£ÑóÕþ²ß¡¢º£ÑóÕ½ÂÔ	Ìì½òÊÐºÓ¶«ÇøÁùÎ³Â·93ºÅ
ÖÜÖÇº£',	¹ú¼Òº£Ñó¼¼ÊõÖÐÐÄ	Ìì½òÊÐ	º£Ñó¹Û²â¡¢¼à²â º£Ñó¿ÉÔÙÉúÄÜÔ´¿ª·¢ÀûÓÃ	Ìì½òÊÐÄÏ¿ªÇø½æÔ°Î÷µÀ219ºÅÔö1ºÅ
Öì½¨»ª',	¹ú¼Òº£Ñó¼¼ÊõÖÐÐÄ	Ìì½òÊÐ	º£ÑóÒ£¸Ð	Ìì½òÊÐÄÏ¿ªÇø½æÔ°Î÷µÀ219ºÅÔö1ºÅ
ÖìÁè',	¹ú¼Òº£ÑóÐÅÏ¢ÖÐÐÄ	Ìì½òÊÐ	º£Ñó¾­¼Ã	Ìì½òÊÐºÓ¶«ÇøÁùÎ³Â·93ºÅ
ÖìÏþ»·',	º£ÑóÊ¯ÓÍ¹¤³Ì¹É·ÝÓÐÏÞ¹«Ë¾	Ìì½òÊÐ	´¬²°¹¤³Ì	Ìì½òÊÐ±õº£ÐÂÇøµ¤½­Â·1078ºÅ
Ðì±üºº',	ÖÐ¹ú´¬²°ÖØ¹¤¼¯ÍÅ¹«Ë¾µÚ702ÑÐ¾¿Ëù	ÔÝÎÞ	½¢Í§½á¹¹	ÔÝÎÞ
³Â¾°ÎÄ',	´óÁ¬Àí¹¤´óÑ§	ÔÝÎÞ	º£Ñó¿ÆÑ§	ÔÝÎÞ
´ÔÀöÄÈ',	´óÁ¬¹¤Òµ´óÑ§	ÔÝÎÞ	º£ÑóÉúÎï	ÔÝÎÞ
´ÞÀø',	´óÁ¬¹¤Òµ´óÑ§	ÔÝÎÞ	Ó¦ÓÃ»¯Ñ§×¨ÒµÁìÓò¾«Ï¸»¯Ñ§Æ·¿ª·¢	ÔÝÎÞ
¶¡½ð»ª',	´óÁ¬¹¤Òµ´óÑ§	ÔÝÎÞ	»úµçÒ»Ìå»¯ÏµÍ³Éè¼Æ	ÔÝÎÞ
¶­ÏþÀö',	´óÁ¬¹¤Òµ´óÑ§	ÔÝÎÞ	»·¾³¿ÆÑ§Óë¹¤³Ì	ÔÝÎÞ
¶­ÐãÆ¼',	´óÁ¬¹¤Òµ´óÑ§	ÔÝÎÞ	»·¾³¿ÆÑ§Óë¹¤³Ì	ÔÝÎÞ
¹ùÑÇÀö',	´óÁ¬Àí¹¤´óÑ§	ÔÝÎÞ	º£Ë®µ­»¯	ÔÝÎÞ
ºîºÍÊ¤',	ÁÉÄþÊ¦·¶´óÑ§	ÔÝÎÞ	ÈËÎÄµØÀí¿ÆÑÐ	ÔÝÎÞ
ºîºìÂþ',	´óÁ¬¹¤Òµ´óÑ§	ÔÝÎÞ	Ê³Æ·¿ÆÑ§Óë¹¤³Ì	ÔÝÎÞ
ºîÁÖ',	ÁÉÄþÊ¦·¶´óÑ§	ÔÝÎÞ	º£ÑóÉúÎïÑ§	ÔÝÎÞ
»Æ¿¡Ñå',	´óÁ¬¹¤Òµ´óÑ§	ÔÝÎÞ	°ü×°¹¤³Ì	ÔÝÎÞ
»ÆÒ»',	´óÁ¬Àí¹¤´óÑ§	ÔÝÎÞ	´¬²°Óëº£Ñó¹¤³Ì	ÔÝÎÞ
ÀèÊ¤',	´óÁ¬Àí¹¤´óÑ§	ÔÝÎÞ	´¬²°Óëº£Ñó¹¤³Ì	ÔÝÎÞ
Àî¹úÇ¿',	×ÔÈ»×ÊÔ´²¿º£Ñó·¢Õ¹Õ½ÂÔÑÐ¾¿Ëù	ÔÝÎÞ	º£Ñó¹ÜÀí	ÔÝÎÞ
ÀîÃ÷Ó±',	´óÁ¬¹¤Òµ´óÑ§	ÔÝÎÞ	»úµç¿ØÖÆ	ÔÝÎÞ
ÀîÏÜÕé',	´óÁ¬¹¤Òµ´óÑ§	ÔÝÎÞ	Î¢ÉúÎï×ÊÔ´ÓëÉúÎï´ß»¯	ÔÝÎÞ
ÀîÐÂÓÂ',	´óÁ¬Àí¹¤´óÑ§	ÔÝÎÞ	»·¾³´ß»¯ÓëÂÌÉ«»¯Ñ§	ÔÝÎÞ
ÁÖÁú¸£',	×Ü²ÎÄ±²¿ÆøÏóË®ÎÄ¾Ö	ÔÝÎÞ	¾üÊÂÆøÏóË®ÎÄ	ÔÝÎÞ
ÁÖÑæ',	´óÁ¬Àí¹¤´óÑ§	ÔÝÎÞ	´¬²°Óëº£Ñó½á¹¹ÎïÉè¼Æ	ÔÝÎÞ
ÁõÈÝ×Ó',	×ÔÈ»×ÊÔ´²¿º£Ñó·¢Õ¹Õ½ÂÔÑÐ¾¿Ëù	ÔÝÎÞ	º£Ñó¾­¼ÃÓë¿Æ¼¼	ÔÝÎÞ
ÁõÊ÷Óº',	ÖÐ¹ú´¬²°ÖØ¹¤¼¯ÍÅ¹«Ë¾Áù¾ÅÆßÒ»³§	ÔÝÎÞ	Ë®Éù¹¤³Ì	NULL
ÁõÏþ»ª',	´óÁ¬Àí¹¤´óÑ§	ÔÝÎÞ	º£Ë®µ­»¯	ÔÝÎÞ
ÁõÑÒ',	×ÔÈ»×ÊÔ´²¿º£Ñó·¢Õ¹Õ½ÂÔÑÐ¾¿Ëù	ÔÝÎÞ	º£ÑóÕþ²ß	ÔÝÎÞ
ÁõÓñ¾ý',	´óÁ¬Àí¹¤´óÑ§	ÔÝÎÞ	´¬²°Óëº£Ñó¹¤³Ì	ÔÝÎÞ
ÂíÀ¤',	´óÁ¬Àí¹¤´óÑ§	ÔÝÎÞ	´¬²°Óëº£Ñó½á¹¹ÎïÉè¼Æ	ÔÝÎÞ
ÂíÑ§»¢',	´óÁ¬Àí¹¤´óÑ§	ÔÝÎÞ	º£Ë®µ­»¯	ÔÝÎÞ
Ä²¹âÇì',	´óÁ¬¹¤Òµ´óÑ§	ÔÝÎÞ	Î¢ÉúÎï×ÊÔ´¼°µ°°×ÖÊ×ÊÔ´ÀûÓÃ	ÔÝÎÞ
ÄêÍ¢¿­',	´óÁ¬Àí¹¤´óÑ§	ÔÝÎÞ	µØÖÊÔÖº¦·ÖÎö	ÔÝÎÞ
Å©ÉÜ×¯',	´óÁ¬¹¤Òµ´óÑ§	ÔÝÎÞ	º£ÕäÆ·¼Ó¹¤×ÛºÏ¼¼Êõ	ÔÝÎÞ
ÅÓ¹ð±ø',	´óÁ¬¹¤Òµ´óÑ§	ÔÝÎÞ	º£Ñó»úÐµ	ÔÝÎÞ
Ç®·½',	´óÁ¬¹¤Òµ´óÑ§	ÔÝÎÞ	º£ÑóÉúÎï¼¼Êõ¼°Ê³Æ·ÉúÎï°²È«	ÔÝÎÞ
È«ÛÆ',	´óÁ¬Àí¹¤´óÑ§	ÔÝÎÞ	»·¾³ÖÎÀíÓëÐÞ¸´	ÔÝÎÞ
ÈÎÑ§»Û',	ÁÉÄþÊ¦·¶´óÑ§	ÔÝÎÞ	ÇøÓò¾­¼Ã	ÔÝÎÞ
ÉòÊ¤Ç¿',	´óÁ¬Àí¹¤´óÑ§	ÔÝÎÞ	º£Ë®µ­»¯	ÔÝÎÞ
ËÎÏòÈº',	´óÁ¬Àí¹¤´óÑ§	ÔÝÎÞ	¸Û¿Úº½µÀÓëº£°¶¹¤³Ì	ÔÝÎÞ
ËïÀèÃ÷',	´óÁ¬¹¤Òµ´óÑ§	ÔÝÎÞ	Ë®²úÆ·¼Ó¹¤¼°º£ÑóÌìÈ»²úÎï»îÐÔÑÐ¾¿	ÔÝÎÞ
ËïÓñÃ·',	´óÁ¬¹¤Òµ´óÑ§	ÔÝÎÞ	ÉúÎï¹¤³Ì	ÔÝÎÞ
Ìï¾§',	´óÁ¬¹¤Òµ´óÑ§	ÔÝÎÞ	ÉúÎï·ÖÎö¼°ÉúÎï»îÐÔÎïÖÊÑÐ¾¿	ÔÝÎÞ
Íõ±¦Ãñ',	´óÁ¬Àí¹¤´óÑ§	ÔÝÎÞ	ÍÁÄ¾¹¤³Ì²ÄÁÏ	ÔÝÎÞ
ÍõºêÎ°',	ÁÉÄþÊ¦·¶´óÑ§	ÔÝÎÞ	º£Ôå¶àÑùÐÔ	ÔÝÎÞ
Íõ¼Ê»Ô',	´óÁ¬¹¤Òµ´óÑ§	ÔÝÎÞ	Ê³Æ·°²È«	ÔÝÎÞ
ÍõÏþÃô',	´óÁ¬¹¤Òµ´óÑ§	ÔÝÎÞ	°ü×°¹¤³Ì	ÔÝÎÞ
Ñ¦ÎÄÆ½',	´óÁ¬¹¤Òµ´óÑ§	ÔÝÎÞ	»·¾³¿ÆÑ§Óë¹¤³Ì×¨Òµ	ÔÝÎÞ
Ñ¦ÓÀ³£',	´óÁ¬¹¤Òµ´óÑ§	ÔÝÎÞ	º£Ñó·ÅÏß¾úÉ¸Ñ¡¼°Æä·Ö×ÓÉúÎïÑ§¹¦ÄÜ·ÖÎö	ÔÝÎÞ
ÑÖØ§ÌÎ',	´óÁ¬¹¤Òµ´óÑ§	ÔÝÎÞ	ÎïÁªÍø	ÔÝÎÞ
Ñî¼ÌÐÂ',	´óÁ¬¹¤Òµ´óÑ§	ÔÝÎÞ	¼ÆËã»ú¸¨Öú¼¸ºÎÉè¼Æ	ÔÝÎÞ
Ò¶Êçºì',	´óÁ¬¹¤Òµ´óÑ§	ÔÝÎÞ	º£Ñó×ÊÔ´µÄ¿ª·¢ÓëÀûÓÃ¼°°²È«ÐÔÑÐ¾¿	ÔÝÎÞ
ÓÚÁú',	´óÁ¬Àí¹¤´óÑ§	ÔÝÎÞ	º£ÑóÑÒÍÁ¹¤³Ì	ÔÝÎÞ
ÔÀÇ°½ø',	´óÁ¬Àí¹¤´óÑ§	ÔÝÎÞ	´¬²°Óëº£Ñó¹¤³Ì	ÔÝÎÞ
µÔ¸Ö¾ü',	´óÁ¬Àí¹¤´óÑ§	ÔÝÎÞ	º£ÑóÑÒÍÁ¹¤³Ì	ÔÝÎÞ
ÕÅº´Ãñ',	´óÁ¬Àí¹¤´óÑ§	ÔÝÎÞ	µãÃæÔ´Ë®ÎÛÈ¾¿ØÖÆ»ú×ÊÔ´»¯¼¼Êõ	ÔÝÎÞ
ÕÅºãÇì',	ÁÉÄþÊ¦·¶´óÑ§	ÔÝÎÞ	·Ö×ÓÉúÌ¬Ñ§	ÔÝÎÞ
ÕÅ»ÝÈÙ',	×ÔÈ»×ÊÔ´²¿º£Ñó·¢Õ¹Õ½ÂÔÑÐ¾¿Ëù	ÔÝÎÞ	º£Ñó¹ÜÀí	ÔÝÎÞ
ÕÅÍþ',	ÁÉÄþÊ¦·¶´óÑ§	ÔÝÎÞ	×ÔÈ»µØÀíÑ§	ÔÝÎÞ
ÕÅª',	´óÁ¬¹¤Òµ´óÑ§	ÔÝÎÞ	Ê³Æ·¿ÆÑ§Óë¹¤³Ì	ÔÝÎÞ
ÕÅ×ÚÉê',	´óÁ¬¹¤Òµ´óÑ§	ÔÝÎÞ	º£ÑóÉúÎïÉú³¤·¢Óý	ÔÝÎÞ
ÕÔ»ÛÃô',	´óÁ¬Àí¹¤´óÑ§	ÔÝÎÞ	»·¾³ÎÛÈ¾Îï¼ì²â	ÔÝÎÞ
ÕÔÐÄÇå',	´óÁ¬Àí¹¤´óÑ§	ÔÝÎÞ	»·¾³ÎÛÈ¾Îï¼ì²â	ÔÝÎÞ
ÕÔÔÆÅô',	´óÁ¬Àí¹¤´óÑ§	ÔÝÎÞ	ÓæÒµÉèÊ©	ÔÝÎÞ
ÖÜ´óÓÂ',	´óÁ¬¹¤Òµ´óÑ§	ÔÝÎÞ	º£ÑóÊ³Îï×ÊÔ´µÄÑÐ¾¿Óë¿ª·¢	ÔÝÎÞ
ÖÜ¼¯Ìå',	´óÁ¬Àí¹¤´óÑ§	ÔÝÎÞ	»·¾³¹¤³Ì	ÔÝÎÞ
ÖìÉÜ»ª',	º£¹¤°²×°¹«Ë¾	ÔÝÎÞ	Ë®²úÑøÖ³	NULL
×ÚÖÇ',	´óÁ¬Àí¹¤´óÑ§	ÔÝÎÞ	´¬²°Óëº£Ñó¹¤³Ì	ÔÝÎÞ
¸ß´Óê',	Õã½­¹¤Òµ´óÑ§	Õã½­Ê¡	º£Ë®µ­»¯	É½¶«Ê¡ÇàµºÊÐËÉÁëÂ·238ºÅ
¹¬ÏÈÒÇ',	ÖÐ¹ú´¬²°ÖØ¹¤¼¯ÍÅ¹«Ë¾µÚÆßÒ»ÎåÑÐ¾¿Ëù	Õã½­Ê¡	º£ÑóÉùÐÅÏ¢´¦Àí	Õã½­Ê¡º¼ÖÝÊÐÎ÷ºþÇøÁôÏÂ½ÖµÀÆÁ·å715ºÅ
½ðÏèÁú',	×ÔÈ»×ÊÔ´²¿µÚ¶þº£ÑóÑÐ¾¿Ëù	Õã½­Ê¡	º£µ×¹¹ÔìÓëº£ÑóµØÇòÎïÀí	Õã½­Ê¡º¼ÖÝÊÐÎ÷ºþÇø±£m±±Â·36ºÅ
Àî¼Ò±ë',	×ÔÈ»×ÊÔ´²¿µÚ¶þº£ÑóÑÐ¾¿Ëù	Õã½­Ê¡	º£µ×µØÖÊ¿ÆÑ§Óëº£µ×Ì½²â¹¤³Ì¼¼Êõ	Õã½­Ê¡º¼ÖÝÊÐÎ÷ºþÇø±£m±±Â·36ºÅ
ÅËµÂÂ¯',	×ÔÈ»×ÊÔ´²¿µÚ¶þº£ÑóÑÐ¾¿Ëù	Õã½­Ê¡	º£ÑóÒ£¸Ð	Õã½­Ê¡º¼ÖÝÊÐÎ÷ºþÇø±£m±±Â·36ºÅ
²ñÑ©Á¼',	Õã½­Ê¡º£ÑóË®²úÑøÖ³ÑÐ¾¿Ëù	Õã½­Ê¡	º£ÑóÉúÎï	Õã½­Ê¡ÎÂÖÝÊÐºÓÍ¨ÇÅ6-1ºÅ
³Â¹úº£',	ÖÐ¹úË®µç¹¤³Ì¹ËÎÊ¼¯ÍÅ»ª¶«¿±²âÉè¼ÆÑÐ¾¿Ôº	Õã½­Ê¡	Ë®¹¤¼°º£ÑóÄÜ¿ª·¢Éè¼Æ	Õã½­Ê¡º¼ÖÝÊÐ¸ß½ÌÂ·201ºÅ
³Â»¶ÁÖ',	Õã½­´óÑ§	Õã½­Ê¡	»¯Ñ§¹¤³Ì	Õã½­Ê¡º¼ÖÝÊÐÎ÷ºþÇøÓàº¼ÌÁÂ·388ºÅ
³ÂÅô',	×ÔÈ»×ÊÔ´²¿µÚ¶þº£ÑóÑÐ¾¿Ëù	Õã½­Ê¡	»·¾³ÉúÎïÑ§ÓëÉúÌ¬Ñ§Ð§Ó¦	Õã½­Ê¡º¼ÖÝÊÐÎ÷ºþÇø±£m±±Â·36ºÅ
³ÂÈÙ»ª',	×ÔÈ»×ÊÔ´²¿µÚ¶þº£ÑóÑÐ¾¿Ëù	Õã½­Ê¡	º£µ×¹¹ÔìÓëº£ÑóµØÇòÎïÀí	Õã½­Ê¡º¼ÖÝÊÐÎ÷ºþÇø±£m±±Â·36ºÅ
³ÂÉÙ²¨',	Õã½­Ê¡º£ÑóË®²úÑøÖ³ÑÐ¾¿Ëù	Õã½­Ê¡	º£ÑóÉúÎï	Õã½­Ê¡ÎÂÖÝÊÐºÓÍ¨ÇÅ6-1ºÅ
³ÂÐ¡Áú',	Õã½­¹¤Òµ´óÑ§	Õã½­Ê¡	º£ÑóÒ©Îï	Õã½­Ê¡º¼ÖÝÊÐ³±ÍõÂ·18ºÅ
³ÂÒ»Äþ',	×ÔÈ»×ÊÔ´²¿µÚ¶þº£ÑóÑÐ¾¿Ëù	Õã½­Ê¡	º£°¶´ø³Á»ý¶¯Á¦¹ý³Ì	Õã½­Ê¡º¼ÖÝÊÐÎ÷ºþÇø±£m±±Â·36ºÅ
³Ì¾ü',	Õã½­´óÑ§	Õã½­Ê¡	ÄÜÔ´»·¾³¹¤³Ì	Õã½­Ê¡º¼ÖÝÊÐÎ÷ºþÇøÓàº¼ÌÁÂ·388ºÅ
³õ·ïÓÑ',	×ÔÈ»×ÊÔ´²¿µÚ¶þº£ÑóÑÐ¾¿Ëù	Õã½­Ê¡	º£µ×¹¹ÔìÓëº£ÑóµØÇòÎïÀí	Õã½­Ê¡º¼ÖÝÊÐÎ÷ºþÇø±£m±±Â·36ºÅ
´¢ÕÅ½Ü',	Õã½­º£Ñó´óÑ§	Õã½­Ê¡	Ë®²úÑøÖ³	Õã½­Ê¡ÖÛÉ½ÊÐ¶¨º£Çøº£ÔºÂ·18ºÅ
µËÉÐ¹ó',	Õã½­º£Ñó´óÑ§	Õã½­Ê¡	Ê³Æ·¼Ó¹¤Óë°²È«	Õã½­Ê¡ÖÛÉ½ÊÐ¶¨º£Çøº£ÔºÂ·18ºÅ
¶¡¹ú·¼',	Õã½­º£Ñó´óÑ§	Õã½­Ê¡	º£Ñó¹¦ÄÜÊ³Æ·	Õã½­Ê¡ÖÛÉ½ÊÐ¶¨º£Çøº£ÔºÂ·18ºÅ
¶¡Ñ©Ñà',	Õã½­Ê¡Ë®²ú¼¼ÊõÍÆ¹ã×ÜÕ¾	Õã½­Ê¡	º£Ñó·ÀÔÖ¼õËÙÔÖ	Õã½­Ê¡º¼ÖÝÊÐÓàº¼Çø¾£³¤Â·181ºÅ
[truncated: 166 more rows]
