# Supplementary material for: Constructing marine expert management knowledge graph based on Trellisnet-CRF
Source: PeerJ Comput Sci. 2022 Sep 5;8:e1083. doi: 10.7717/peerj-cs.1083 (PMC9455288; doi:10.7717/peerj-cs.1083)
Supplement: Supplemental Information 1 [file peerj-cs-08-1083-s001.zip › base(English).csv]

Name	Institution	Province and City	Domain	Address
Chen Jianfeng ',	Beijing University of Chemical Technology	Beijing Municipality	ocean energy resources	No.15, East North Third Ring Road, Chaoyang District, Beijing
Deng Yunhua ',	China National Offshore Oil Corporation	Beijing Municipality	Petroleum exploration technology	25, Chaoyangmen North Street, Dongcheng District, Beijing
Ding Yi hui ',	National Meteorological Center of China Meteorological Administration	Beijing Municipality	Marine forecast	Not available
Jiang Jingshan ',	Key Laboratory of Microwave Remote Sensing Technology, Chinese Academy of Sciences	Beijing Municipality	remote sense	Zhongguancun South No.1, Haidian District, Beijing
Jiang Xingwei ',	The National Satellite Marine Application Center	Beijing Municipality	satellite remote sensing	No.8, Dahui Temple, Haidian District, Beijing
Zhou Shou for ',	China National Offshore Oil Corporation	Beijing Municipality	Offshore oil	25, Chaoyangmen North Street, Dongcheng District, Beijing
CAI Yi ',	The National Center for Marine Environment Forecasting	Beijing Municipality	Marine climate prediction	No.8, Dahui Temple, Haidian District, Beijing
Chen Feng ',	Peking University	Beijing Municipality	Microalgae biotechnology	No.5, Yiyuan Road, Haidian District, Beijing
Chen Shuhai ',	China Shipbuilding Industry Corporation 714 Research Institute	Beijing Municipality	the body of a ship	Building 1, Courtyard, 55, Kehui Road, Beijing
Chen Xinhua ',	Institute of Acoustics, Chinese Academy of Sciences	Beijing Municipality	hydroacoustic engineering	No.21, West Beisihuan Road, Haidian District, Beijing
Chen Xingrong ',	The National Center for Marine Environment Forecasting	Beijing Municipality	Large-scale sea-gas interactions	No.8, Dahui Temple, Haidian District, Beijing
Chen Yongshun ',	Peking University	Beijing Municipality	marine geophysics	No.5, Yiyuan Road, Haidian District, Beijing
Party blessing star ',	China Land and Resources Aviation Geophysical Exploration and Remote Sensing Center	Beijing Municipality	Military meteorology and hydrology	Aviation Geophysical Exploration and Remote Sensing Center, No.31, Xueyuan Road, Haidian District, Beijing
Dong jianxi ',	The National Center for Marine Environment Forecasting	Beijing Municipality	Storm Tide Forecast and Research	No.8 Dahui Temple, Haidian District, Beijing
Du Yunyan ',	Institute of Geography, Chinese Academy of Sciences	Beijing Municipality	hydroacoustic engineering	A. 11, Datun Road, Chaoyang District, Beijing
Fang Nianqiao ',	China University of Mining and Technology (Beijing)	Beijing Municipality	Submarine structure and marine geophysics	11 Xueyuan Road, Haidian District, Beijing
Feng Shijun ',	Institute of Acoustics, Chinese Academy of Sciences	Beijing Municipality	Signal and information processing	No.21, West Beisihuan Road, Haidian District, Beijing
Gao Peng ',	Institute of Acoustics, Chinese Academy of Sciences	Beijing Municipality	hydroacoustic engineering	No.21, West Beisihuan Road, Haidian District, Beijing
High country ',	Research Institute for Marine Development Strategy, the Ministry of Natural Resources	Beijing Municipality	Marine law	Not available
Guo Lianghao ',	Institute of Acoustics, Chinese Academy of Sciences	Beijing Municipality	hydroacoustic engineering	No.21, West Beisihuan Road, Haidian District, Beijing
Hao Chunjiang ',	The National Center for Marine Environment Forecasting	Beijing Municipality	Data management and operation process management	No.8, Dahui Temple, Haidian District, Beijing
Hao Tianyao ',	Institute of Geology and Geophysics, Chinese Academy of Sciences	Beijing Municipality	hydroacoustic engineering	19, Beituicheng West Road, Chaoyang District, Beijing
Hu Min ',	Peking University	Beijing Municipality	Marine geological environment	No.5, Yiyuan Road, Haidian District, Beijing
Huang Haining ',	Institute of Acoustics, Chinese Academy of Sciences	Beijing Municipality	acoustic engineering	No.21, West Beisihuan Road, Haidian District, Beijing
Huang Jin ',	China Research Institute of Standardization	Beijing Municipality	Standardized research	No.4, Zhichun Road, Haidian District, Beijing
Huang Yong ',	Institute of Acoustics, Chinese Academy of Sciences	Beijing Municipality	signal processing	No.21, West Beisihuan Road, Haidian District, Beijing
Huang Zhanbin ',	China University of Mining and Technology (Beijing)	Beijing Municipality	Ecology and Environmental Biotechnology	11 Xueyuan Road, Haidian District, Beijing
Jia Yu ',	Research Institute for Marine Development Strategy, the Ministry of Natural Resources	Beijing Municipality	Marine law	No.3, Fengtai District, Beijing
Jiang Jiajun ',	Cnooc New Energy Investment Co., LTD	Beijing Municipality	Not available	Room 16A, Guobin Building, No.21 B, Jiuxianqiao Road, Chaoyang District, Beijing
Jin Canrong ',	Renmin University of China	Beijing Municipality	ocean management	Not available
LAN Youchang ',	The National Center for Marine Environment Forecasting	Beijing Municipality	Physical ocean, Marine hydrology	No.8, Dahui Temple, Haidian District, Beijing
Li Baohui ',	The National Center for Marine Environment Forecasting	Beijing Municipality	Physical ocean, Marine hydrology	No.8, Dahui Temple, Haidian District, Beijing
Li Benxia ',	The National Center for Marine Environment Forecasting	Beijing Municipality	Research on sea wave forecast and forecast technology	No.8, Dahui Temple, Haidian District, Beijing
Li Cheng ',	AVIC Beijing Great Wall Measurement and Testing Technology Research Institute	Beijing Municipality	Measurement and detection	No.108, Huanshan Village, Hangcai Avenue, Haidian District, Beijing
Li Chunhua ',	The National Center for Marine Environment Forecasting	Beijing Municipality	Sea Ice Forecast and Research	No.8, Dahui Temple, Haidian District, Beijing
Li Faxin ',	Peking University	Beijing Municipality	marine geophysics	No.5, Yiyuan Road, Haidian District, Beijing
Li Fenghua ',	Institute of Acoustics, Chinese Academy of Sciences	Beijing Municipality	Signal and information processing	No.21, West Beisihuan Road, Haidian District, Beijing
Li Hai ',	The National Center for Marine Environment Forecasting	Beijing Municipality	Physical ocean, Marine hydrology	No.8, Dahui Temple, Haidian District, Beijing
Li Shimin ',	The National Center for Marine Environment Forecasting	Beijing Municipality	Physical ocean, Marine hydrology	No.8, Dahui Temple, Haidian District, Beijing
Li Shuqiu ',	Institute of Acoustics, Chinese Academy of Sciences	Beijing Municipality	hydroacoustic engineering	No.21, West Beisihuan Road, Haidian District, Beijing
Li Yan ',	The National Center for Marine Environment Forecasting	Beijing Municipality	The 3 D temperature and salt flow forecast	No.8, Dahui Temple, Haidian District, Beijing
Li Yu ',	Institute of Acoustics, Chinese Academy of Sciences	Beijing Municipality	Signal and information processing	No.21, West Beisihuan Road, Haidian District, Beijing
Li Zechun ',	National Meteorological Center of China Meteorological Administration	Beijing Municipality	marine chemistry	No.46, South Main Street, Zhongguancun, Beijing
Li Quanlin ',	Institute of Acoustics, Chinese Academy of Sciences	Beijing Municipality	hydroacoustic engineering	No.21, West Beisihuan Road, Haidian District, Beijing
Li Zhiqiang ',	The National Center for Marine Environment Forecasting	Beijing Municipality	marine meterologal prediction	No.8, Dahui Temple, Haidian District, Beijing
Lin Mingsen ',	The National Satellite Marine Application Center	Beijing Municipality	Ocean satellites and their applications	No.8, Dahui Temple, Haidian District, Beijing
Peng Lin ',	Institute of Physical and Chemical Technology, Chinese Academy of Sciences	Beijing Municipality	Low temperature measurement	No.29, Zhongguancun East Road, Haidian District, Beijing
sound like that made by billows ',	Beijing Municipal Environmental Protection Monitoring Center	Beijing Municipality	quality test of water	14 Chegongzhuang West Road, Haidian District, Beijing
Lin Zhihuan ',	The National Center for Marine Environment Forecasting	Beijing Municipality	The Application and Management of the Computer Network	No.8, Dahui Temple, Haidian District, Beijing
Ling tiejun ',	The National Center for Marine Environment Forecasting	Beijing Municipality	Climate numerical model application	No.8, Dahui Temple, Haidian District, Beijing
Liu Guimei ',	The National Center for Marine Environment Forecasting	Beijing Municipality	The 3 D temperature and salt flow forecast	No.8, Dahui Temple, Haidian District, Beijing
Liu Hongwei ',	Institute of Acoustics, Chinese Academy of Sciences	Beijing Municipality	solid mechanics	No.21, West Beisihuan Road, Haidian District, Beijing
Liu Jiyuan ',	Institute of Acoustics, Chinese Academy of Sciences	Beijing Municipality	signal processing	No.21, West Beisihuan Road, Haidian District, Beijing
Liu Jianqiang ',	The National Satellite Marine Application Center	Beijing Municipality	Ocean satellites and their applications	No.8, Dahui Temple, Haidian District, Beijing
Liu Qinzheng ',	The Marine Disaster Reduction Center, the Ministry of Natural Resources	Beijing Municipality	marine science	No.6 Qwangfen North Road, Haidian District, Beijing
Liu Qingsong ',	Institute of Geology and Geophysics, Chinese Academy of Sciences	Beijing Municipality	hydroacoustic engineering	19, Beituicheng West Road, Chaoyang District, Beijing
Liu Wen ',	Water Conservancy Development Research Center	Beijing Municipality	marine chemistry	No.3, Yuyuantan South Road, Beijing
Liu Yu ',	The National Center for Marine Environment Forecasting	Beijing Municipality	Research on sea ice forecast and forecast technology	No.8, Dahui Temple, Haidian District, Beijing
Liu Zhengtao ',	Chinese Academy of Environmental Sciences	Beijing Municipality	Military meteorology and hydrology	No.8, Anwai Beiyuan, Chaoyang District, Beijing
Ma Chao fly ',	The National Satellite Marine Application Center	Beijing Municipality	Ocean satellites and their applications	No.8, Dahui Temple, Haidian District, Beijing
Magiza ',	Chinese Academy of Atomic Energy Sciences	Beijing Municipality	radiation monitoring	Xincheng Town Research Institute of Atomic Energy, Fangshan District, Beijing Municipality
horsepower ',	Institute of Acoustics, Chinese Academy of Sciences	Beijing Municipality	Hydroacoustic physics	No.21, West Beisihuan Road, Haidian District, Beijing
Ma Xiaochuan ',	Institute of Acoustics, Chinese Academy of Sciences	Beijing Municipality	signal processing	No.21, West Beisihuan Road, Haidian District, Beijing
Ma Yan he ',	The Department of Social Development, Science and Technology, of the Ministry of Science and Technology	Beijing Municipality	marine chemistry	B 15, Fuxing Road, Beijing
Mai Son ',	The National Center for Marine Environment Forecasting	Beijing Municipality	The assimilation of Marine data	No.8, Dahui Temple, Haidian District, Beijing
Meng on ',	The National Center for Marine Environment Forecasting	Beijing Municipality	The Polar Meteorological Forecast and Research	No.8, Dahui Temple, Haidian District, Beijing
Pang Zhong and ',	Institute of Geology and Geophysics, Chinese Academy of Sciences	Beijing Municipality	hydroacoustic engineering	19, Beituicheng West Road, Chaoyang District, Beijing
Peng Aiwu ',	Research Institute of Electrical Engineering, Chinese Academy of Sciences	Beijing Municipality	Grid connection and independent operation of wind power generation	No.6, Zhongguancun North 2, Haidian District, Beijing
Peng Zhaohui ',	Institute of Acoustics, Chinese Academy of Sciences	Beijing Municipality	signal processing	No.21, West Beisihuan Road, Haidian District, Beijing
Peng Hailong ',	The National Satellite Marine Application Center	Beijing Municipality	Remote sensing calibration	No.8, Dahui Temple, Haidian District, Beijing
Qiao Ran ',	The National Center for Marine Environment Forecasting	Beijing Municipality	The assimilation of Marine data	No.8, Dahui Temple, Haidian District, Beijing
Ren Jianguo ',	The Earth Science Department of the National Natural Science Foundation of China Commission	Beijing Municipality	marine chemistry	83, Shuangqing Road, Haidian District, Beijing
Shi Wenjie ',	8358 Institute of China Aerospace Science and Industry Corporation	Beijing Municipality	electrooptical technology	1, Xili, Yungang North District, Fengtai District, Beijing
Song Haibin ',	Institute of Geology and Geophysics, Chinese Academy of Sciences	Beijing Municipality	hydroacoustic engineering	19, Beituicheng West Road, Chaoyang District, Beijing
Song Xuejia ',	The National Center for Marine Environment Forecasting	Beijing Municipality	Physical ocean, Marine hydrology	No.8, Dahui Temple, Haidian District, Beijing
Song Yu Qin ',	Peking University	Beijing Municipality	Marine geological environment	No.5, Yiyuan Road, Haidian District, Beijing
Su Fenzhen ',	Institute of Geographic Sciences and Human Resources, Chinese Academy of Sciences	Beijing Municipality	Coastal zone development and utilization of remote sensing and geographic information	A. 11, Datun Road, Chaoyang District, Beijing
Sun Changyu ',	Institute of Acoustics, Chinese Academy of Sciences	Beijing Municipality	Hydroacoustic physics	No.21, West Beisihuan Road, Haidian District, Beijing
Sun calmly ',	The National Satellite Marine Application Center	Beijing Municipality	Marine satellite engineering	No.8, Dahui Temple, Haidian District, Beijing
Sun Guiqing ',	Institute of Acoustics, Chinese Academy of Sciences	Beijing Municipality	Hydroacoustic physics	No.21, West Beisihuan Road, Haidian District, Beijing
Tang Wanjin ',	China Research Institute of Standardization	Beijing Municipality	Marine Standardization Research	No.4, Zhichun Road, Haidian District, Beijing
Teng Junhua ',	The National Center for Marine Environment Forecasting	Beijing Municipality	Research on Marine environmental data processing methods, operational data processing process construction, data quality control method research, product development and production, the formulation and revision of relevant standards and specifications, etc	No.8, Dahui Temple, Haidian District, Beijing
Wan Liying ',	The National Center for Marine Environment Forecasting	Beijing Municipality	Numerical forecast of ocean circulation	No.8, Dahui Temple, Haidian District, Beijing
Wang Changhong ',	Institute of Acoustics, Chinese Academy of Sciences	Beijing Municipality	Hydroacoustic physics	No.21, West Beisihuan Road, Haidian District, Beijing
Wang fang ',	Research Institute for Marine Development Strategy, the Ministry of Natural Resources	Beijing Municipality	Marine Policy and Management	Not available
Wang Haibin ',	Institute of Acoustics, Chinese Academy of Sciences	Beijing Municipality	Signal and information processing	No.21, West Beisihuan Road, Haidian District, Beijing
Wang Hui ',	The National Center for Marine Environment Forecasting	Beijing Municipality	physical oceanography	No.8, Dahui Temple, Haidian District, Beijing
Wang Qimao ',	The National Satellite Marine Application Center	Beijing Municipality	Marine satellite engineering	No.8, Dahui Temple, Haidian District, Beijing
Wang Xiuming ',	Institute of Acoustics, Chinese Academy of Sciences	Beijing Municipality	Signal and information processing	No.21, West Beisihuan Road, Haidian District, Beijing
Wang Xu ',	The National Center for Marine Environment Forecasting	Beijing Municipality	The 3 D temperature and salt flow forecast	No.8, Dahui Temple, Haidian District, Beijing
Yi Wang ',	The National Center for Marine Environment Forecasting	Beijing Municipality	physical oceanography	No.8, Dahui Temple, Haidian District, Beijing
Wang Zhanggui ',	The National Center for Marine Environment Forecasting	Beijing Municipality	physical oceanography	No.8, Dahui Temple, Haidian District, Beijing
Wang Zhengwei ',	Tsinghua University	Beijing Municipality	environment engineering	Tsinghua University, Haidian District, Beijing
Wei Lixin ',	The National Center for Marine Environment Forecasting	Beijing Municipality	physical oceanography	No.8, Dahui Temple, Haidian District, Beijing
Wu Chaodong ',	Peking University	Beijing Municipality	marine geophysics	No.5, Yiyuan Road, Haidian District, Beijing
Wu Hao ',	Institute of Atmospheric Physics, Chinese Academy of Sciences	Beijing Municipality	Atmospheric exploration and atmospheric remote sensing	Not available
Wu Shuping ',	The National Center for Marine Environment Forecasting	Beijing Municipality	Wave forecasting and scientific research work	No.8, Dahui Temple, Haidian District, Beijing
Wu Xiaolei ',	Peking University	Beijing Municipality	Environmental microbes	No.5, Yiyuan Road, Haidian District, Beijing
Xiao Gang ',	The New Energy Research Center of CNOOC General Research Institute	Beijing Municipality	Not available	The intersection of Future Science and Technology City East Road and Yingcai South Third Street, Changping District, Beijing
Xie Chunhua ',	The National Satellite Marine Application Center	Beijing Municipality	satellite system engineering	No.8, Dahui Temple, Haidian District, Beijing
Xu gurgling ',	The National Center for Marine Environment Forecasting	Beijing Municipality	Polar Marine Meteorological Research and Forecast	No.8, Dahui Temple, Haidian District, Beijing
Xu Fuxiang ',	The National Center for Marine Environment Forecasting	Beijing Municipality	Physical ocean, Marine hydrology	No.8, Dahui Temple, Haidian District, Beijing
Xu Honghua ',	Research Institute of Electrical Engineering, Chinese Academy of Sciences	Beijing Municipality	Grid connection and independent operation of wind power generation	No.6, Zhongguancun North 2, Haidian District, Beijing
Yan Shefeng ',	Institute of Acoustics, Chinese Academy of Sciences	Beijing Municipality	hydroacoustic engineering	No.21, West Beisihuan Road, Haidian District, Beijing
Yangpyeong ',	Chinese Research Institute of Metrology	Beijing Municipality	Acoustic measurement	No.18, East North Third Ring Road, Chaoyang District, Beijing
Yang's',	Wind Power Machinery Branch of China Agricultural Machinery Industry Association	Beijing Municipality	Renewable energy engineering development	Not available
Yang xuelian ',	The National Center for Marine Environment Forecasting	Beijing Municipality	Operational numerical weather forecast	No.8, Dahui Temple, Haidian District, Beijing
Yang Yixian ',	Beijing University of Posts and Telecommunications	Beijing Municipality	information technology	Not available
To flourish ',	Peking University	Beijing Municipality	Marine geological environment	No.5, Yiyuan Road, Haidian District, Beijing
Yin Li ',	Institute of Acoustics, Chinese Academy of Sciences	Beijing Municipality	hydroacoustic engineering	No.21, West Beisihuan Road, Haidian District, Beijing
You small treasure ',	General Reference: Atmospheric Environment Research Institute	Beijing Municipality	Physical ocean, Marine hydrology	66, Huayan Beili, Chaoyang District, Beijing
Yu Fujiang ',	The National Center for Marine Environment Forecasting	Beijing Municipality	Physical ocean, Marine hydrology	No.8, Dahui Temple, Haidian District, Beijing
Yu Huabing ',	Institute of Acoustics, Chinese Academy of Sciences	Beijing Municipality	Signal and information processing	No.21, West Beisihuan Road, Haidian District, Beijing
Yu Jie ',	The National Center for Marine Environment Forecasting	Beijing Municipality	high performance computer system	No.8, Dahui Temple, Haidian District, Beijing
Yu Zewen ',	The National Center for Marine Environment Forecasting	Beijing Municipality	Physical ocean, Marine hydrology	No.8, Dahui Temple, Haidian District, Beijing
Zhang Haiwen ',	Research Institute for Marine Development Strategy, the Ministry of Natural Resources	Beijing Municipality	Marine law	No.3, Fengtai District, Beijing
Zhang Jianhua ',	The National Center for Marine Environment Forecasting	Beijing Municipality	Physical ocean, Marine hydrology	No.8, Dahui Temple, Haidian District, Beijing
Zhang Jian ',	The University of the Chinese Academy of Sciences	Beijing Municipality	radiation monitoring	19 Yuquan Road, Shijingshan District, Beijing (A)
Zhang Lin ',	The National Center for Marine Environment Forecasting	Beijing Municipality	Polar weather	No.8, Dahui Temple, Haidian District, Beijing
Zhang Qiwen ',	The National Center for Marine Environment Forecasting	Beijing Municipality	Physical ocean, Marine hydrology	No.8, Dahui Temple, Haidian District, Beijing
Zhang Renhe ',	Institute of Acoustics, Chinese Academy of Sciences	Beijing Municipality	hydroacoustic engineering	No.21, West Beisihuan Road, Haidian District, Beijing
Zhang Ruifeng ',	The National Center for Marine Environment Forecasting	Beijing Municipality	Computer and Network Systems	No.8, Dahui Temple, Haidian District, Beijing
Tong Zhang ',	The National Center for Marine Environment Forecasting	Beijing Municipality	Weather power	No.8, Dahui Temple, Haidian District, Beijing
Zhang Xiangjun ',	Institute of Acoustics, Chinese Academy of Sciences	Beijing Municipality	hydroacoustic engineering	No.21, West Beisihuan Road, Haidian District, Beijing
Zhang Xinrong ',	Peking University	Beijing Municipality	Engineering thermophysics and renewable energy sources	No.5, Yiyuan Road, Haidian District, Beijing
Zhang Yongliang ',	Tsinghua University	Beijing Municipality	environment engineering	Tsinghua University, Haidian District, Beijing
Zhang Youguang ',	The National Satellite Marine Application Center	Beijing Municipality	Marine remote sensing application	No.8, Dahui Temple, Haidian District, Beijing
Zhang Yunfei ',	The National Center for Marine Environment Forecasting	Beijing Municipality	Physical ocean, Marine hydrology	No.8, Dahui Temple, Haidian District, Beijing
Zhang zhibo ',	Institute of Acoustics, Chinese Academy of Sciences	Beijing Municipality	hydroacoustic engineering	No.21, West Beisihuan Road, Haidian District, Beijing
Zhang Tianyu ',	The National Center for Marine Environment Forecasting	Beijing Municipality	Physical ocean, Marine hydrology	No.8, Dahui Temple, Haidian District, Beijing
Zhao Zhanghua ',	Peking University	Beijing Municipality	environment engineering	No.5, Yiyuan Road, Haidian District, Beijing
Zheng Mei ',	Peking University	Beijing Municipality	marine chemistry	No.5, Yiyuan Road, Haidian District, Beijing
Zhou Guangqing ',	Institute of Atmospheric Physics, Chinese Academy of Sciences	Beijing Municipality	Not available	Huayan Li Building 40, Beichen West Road, Chaoyang District, Beijing
Zhou Liping ',	Peking University	Beijing Municipality	Marine geological environment	No.5, Yiyuan Road, Haidian District, Beijing
Zhu Huaiqiu ',	Peking University	Beijing Municipality	bioinformatics	No.5, Yiyuan Road, Haidian District, Beijing
Kong Chu ',	Institute of Atmospheric Physics, Chinese Academy of Sciences	Beijing Municipality	Physical ocean, Marine hydrology	Huayan Li Building 40, Beichen West Road, Chaoyang District, Beijing
Zou Bin ',	The National Satellite Marine Application Center	Beijing Municipality	Marine remote sensing application	No.8, Dahui Temple, Haidian District, Beijing
Zou Yarong ',	The National Satellite Marine Application Center	Beijing Municipality	Marine remote sensing application	No.8, Dahui Temple, Haidian District, Beijing
Zhang Qingjun ',	China Aerospace Science and Technology Corporation Limited	Beijing Municipality	remote sensing satellite	16 Fucheng Road, Haidian District, Beijing
Xu Xun ',	The Third Institute of Oceanography, the Ministry of Natural Resources	Fujian Province	Marine invertebrate immunity	178 University Road, Xiamen City, Fujian Province
Chen Bin ',	The Third Institute of Oceanography, the Ministry of Natural Resources	Fujian Province	Research on Marine Ecological Protection and ecological Evaluation	178 University Road, Xiamen City, Fujian Province
Chen Changsheng ',	Collects The American University	Fujian Province	marine organism	No.185, Yinjiang Road, Jimei District, Xiamen City, Fujian Province
Chen chaohua ',	The Third Institute of Oceanography, the Ministry of Natural Resources	Fujian Province	Research on Marine Ecological Protection and ecological Evaluation	178 University Road, Xiamen City, Fujian Province
Chen Guoqiang ',	Collects The American University	Fujian Province	Sustainable use of Marine resources	No.185, Yinjiang Road, Jimei District, Xiamen City, Fujian Province
Chen Jian ',	The Third Institute of Oceanography, the Ministry of Natural Resources	Fujian Province	marine geology	178 University Road, Xiamen City, Fujian Province
Chen Jianming ',	The Third Institute of Oceanography, the Ministry of Natural Resources	Fujian Province	Marine active substances	178 University Road, Xiamen City, Fujian Province
Chen LAN ',	Fujian Oceanographic Oceanography	Fujian Province	marine organism	No.30, Dongdu Haishan Road, Huli District, Xiamen City, Fujian Province
Chen Yanshun ',	Fujian Provincial Fisheries Design Institute	Fujian Province	Marine Environment monitoring and evaluation	No.201, Hualin Road, Gulou District, Fuzhou City, Fujian Province
Chi Xin just ',	Xiamen Ocean and Fishery Bureau	Fujian Province	marine biology	No.191, Changqing Road, Xiamen City, Fujian Province
Ding Jing ',	Fujian Provincial Marine Environment and Fishery Resources Monitoring Center	Fujian Province	Marine Environment monitoring and evaluation	26, Yeshan Road, Fuzhou City, Fujian Province
Ding Shaoxiong ',	Xiamen University	Fujian Province	Identification of the Marine animal germplasm species	No.422, Siming South Road, Xiamen City, Fujian Province
Ding Chaochao ',	Collects The American University	Fujian Province	Sustainable use of Marine resources	No.185, Yinjiang Road, Jimei District, Xiamen City, Fujian Province
Dong Yunwei ',	Xiamen University	Fujian Province	Global change and intertidal biology	No.422, Siming South Road, Xiamen City, Fujian Province
Fang Shaohua ',	Fujian Oceanographic Oceanography	Fujian Province	marine organism	No.30, Dongdu Haishan Road, Huli District, Xiamen City, Fujian Province
High patriotic ',	Xiamen University	Fujian Province	Global Change and Environmental Protection	No.422, Siming South Road, Xiamen City, Fujian Province
High tree base ',	Xiamen University	Fujian Province	geochemistry	No.422, Siming South Road, Xiamen City, Fujian Province
Gao Zhongyong ',	The Third Institute of Oceanography, the Ministry of Natural Resources	Fujian Province	Polar zone Marine atmospheric chemistry	178 University Road, Xiamen City, Fujian Province
Gu Haifeng ',	The Third Institute of Oceanography, the Ministry of Natural Resources	Fujian Province	phytoplankton	178 University Road, Xiamen City, Fujian Province
Guo Mingzhong ',	Fujian Provincial Fisheries Research Institute	Fujian Province	Aquatic processing	No.7, Haishan Road, Huli District, Xiamen City, Fujian Province
Guo Weidong ',	Xiamen University	Fujian Province	marine chemistry	No.422, Siming South Road, Xiamen City, Fujian Province
Guo Zhanrong ',	Xiamen University	Fujian Province	geochemistry	No.422, Siming South Road, Xiamen City, Fujian Province
He Hongzhou ',	Collects The American University	Fujian Province	Sustainable use of Marine resources	No.185, Yinjiang Road, Jimei District, Xiamen City, Fujian Province
He Jianhua ',	The Third Institute of Oceanography, the Ministry of Natural Resources	Fujian Province	Research and application of Marine isotope chemistry	178 University Road, Xiamen City, Fujian Province
Hong Bihong ',	The Third Institute of Oceanography, the Ministry of Natural Resources	Fujian Province	New drug development and industrialization	178 University Road, Xiamen City, Fujian Province
Hong Jiansheng ',	Fujian Oceanographic Oceanography	Fujian Province	marine organism	No.30, Dongdu Haishan Road, Huli District, Xiamen City, Fujian Province
HongWan tree ',	Xiamen University	Fujian Province	Fish physiology and ecology	No.422, Siming South Road, Xiamen City, Fujian Province
Hong special ',	The Third Institute of Oceanography, the Ministry of Natural Resources	Fujian Province	marine drugs	178 University Road, Xiamen City, Fujian Province
Hu Yi ',	The Third Institute of Oceanography, the Ministry of Natural Resources	Fujian Province	Marine Geology and Geophysics	178 University Road, Xiamen City, Fujian Province
Huang Bangqin ',	Xiamen University	Fujian Province	marine ecology	No.422, Siming South Road, Xiamen City, Fujian Province
Huang Dongren ',	Fujian Provincial Marine Environment and Fishery Resources Monitoring Center	Fujian Province	Marine Environment monitoring and evaluation	26, Yeshan Road, Fuzhou City, Fujian Province
Huang invented ',	The Third Institute of Oceanography, the Ministry of Natural Resources	Fujian Province	Sea planning	178 University Road, Xiamen City, Fujian Province
Huang Guifang ',	Fujian Provincial Fisheries Research Institute	Fujian Province	Research on Fishery Facilities and Equipment	No.7, Haishan Road, Huli District, Xiamen City, Fujian Province
Jian Huang ',	Fujian Province Aquatic Products Technology Promotion General Station	Fujian Province	marine organism	No.555, Xihong Road, Gulou District, Fuzhou City, Fujian Province
Gold good ',	Xiamen University	Fujian Province	Harbor water environment	No.422, Siming South Road, Xiamen City, Fujian Province
Huang Lingfeng ',	Xiamen University	Fujian Province	marine ecology	No.422, Siming South Road, Xiamen City, Fujian Province
Huang Ruifang ',	Fujian Provincial Fisheries Research Institute	Fujian Province	marine organism	No.7, Haishan Road, Huli District, Xiamen City, Fujian Province
Yellow species hold ',	Fujian Provincial Fisheries Research Institute	Fujian Province	marine organism	No.7, Haishan Road, Huli District, Xiamen City, Fujian Province
And wei dong ',	The Third Institute of Oceanography, the Ministry of Natural Resources	Fujian Province	marine chemistry	178 University Road, Xiamen City, Fujian Province
Jing Chunsheng ',	The Third Institute of Oceanography, the Ministry of Natural Resources	Fujian Province	physical oceanography	178 University Road, Xiamen City, Fujian Province
Ke Caihuan ',	Xiamen University	Fujian Province	Marine pollution prevention technology	No.422, Siming South Road, Xiamen City, Fujian Province
Lei Huaiyan ',	Xiamen University	Fujian Province	Marine minerals and oil and gas resources	No.422, Siming South Road, Xiamen City, Fujian Province
Li Rongmao ',	Fujian Provincial Marine Environment and Fishery Resources Monitoring Center	Fujian Province	marine organism	26, Yeshan Road, Fuzhou City, Fujian Province
Li Shaojing ',	Xiamen University	Fujian Province	marine biology	No.422, Siming South Road, Xiamen City, Fujian Province
Li Wenquan ',	Xiamen University	Fujian Province	marine chemistry	No.422, Siming South Road, Xiamen City, Fujian Province
Liang Hongxing ',	Fujian Oceanographic Oceanography	Fujian Province	marine organism	No.30, Dongdu Haishan Road, Huli District, Xiamen City, Fujian Province
Lin Faling ',	Fujian Provincial Ocean Forecast Station	Fujian Province	Marine observation and forecast	26, Yeshan Road, Fuzhou City, Fujian Province
Lin Guilan ',	The Third Institute of Oceanography, the Ministry of Natural Resources	Fujian Province	Research on Policy and management technology of Marine area Development and Protection	178 University Road, Xiamen City, Fujian Province
Lin Guoqing ',	Fujian Province Aquatic Products Technology Promotion General Station	Fujian Province	marine organism	No.555, Xihong Road, Gulou District, Fuzhou City, Fujian Province
Lin Haihua ',	Fujian Provincial Ocean Forecast Station	Fujian Province	Marine observation and forecast	26, Yeshan Road, Fuzhou City, Fujian Province
Lin Hui ',	The Third Institute of Oceanography, the Ministry of Natural Resources	Fujian Province	marine chemistry	178 University Road, Xiamen City, Fujian Province
Lin Longshan ',	The Third Institute of Oceanography, the Ministry of Natural Resources	Fujian Province	Fishery resources and Marine biodiversity	178 University Road, Xiamen City, Fujian Province
Rembau ',	The Third Institute of Oceanography, the Ministry of Natural Resources	Fujian Province	Marine plankton research	178 University Road, Xiamen City, Fujian Province
Linchey ',	The Third Institute of Oceanography, the Ministry of Natural Resources	Fujian Province	analytical chemistry	178 University Road, Xiamen City, Fujian Province
Qi Lin ',	Fujian Provincial Fisheries Research Institute	Fujian Province	Marine Biological Mololecular Biology	No.7, Haishan Road, Huli District, Xiamen City, Fujian Province
Lin Rongcheng ',	The Third Institute of Oceanography, the Ministry of Natural Resources	Fujian Province	Innearshore coral physiology	178 University Road, Xiamen City, Fujian Province
Lin Ruicai ',	Xiamen Ocean and Fishery Bureau	Fujian Province	Marine scientific research project management	No.191, Changqing Road, Xiamen City, Fujian Province
Lin Xiangzhi ',	The Third Institute of Oceanography, the Ministry of Natural Resources	Fujian Province	Marine biological resources development	178 University Road, Xiamen City, Fujian Province
Lin Yuan burning ',	Xiamen University	Fujian Province	Marine plankton biology	No.422, Siming South Road, Xiamen City, Fujian Province
Lin Yue manly ',	Fujian Provincial Fisheries Research Institute	Fujian Province	marine organism	No.7, Haishan Road, Huli District, Xiamen City, Fujian Province
Liu Chunrong ',	Fujian Provincial Fisheries Design Institute	Fujian Province	Marine Environment monitoring and evaluation	No.201, Hualin Road, Gulou District, Fuzhou City, Fujian Province
Liu Min ',	Xiamen University	Fujian Province	Marine Fish Biology	No.422, Siming South Road, Xiamen City, Fujian Province
Liu Zhiyu ',	Fujian Provincial Fisheries Research Institute	Fujian Province	Marine active material development	No.7, Haishan Road, Huli District, Xiamen City, Fujian Province
Lu Junjie ',	Fujian Provincial Fisheries Research Institute	Fujian Province	marine charting	No.7, Haishan Road, Huli District, Xiamen City, Fujian Province
Luo Donglian ',	Fujian Provincial Fisheries Research Institute	Fujian Province	Marine ecological environment monitoring and research	No.7, Haishan Road, Huli District, Xiamen City, Fujian Province
Luo Jin crystal ',	Xiamen University	Fujian Province	Marine environment engineering	No.422, Siming South Road, Xiamen City, Fujian Province
Luo Meixue ',	Fujian Oceanographic Oceanography	Fujian Province	marine organism	No.30, Dongdu Haishan Road, Huli District, Xiamen City, Fujian Province
Li Ma ',	The Third Institute of Oceanography, the Ministry of Natural Resources	Fujian Province	Environmental impact assessment, ecological effect assessment of Marine engineering, and comprehensive management technology of coastal zone	178 University Road, Xiamen City, Fujian Province
Mappin ',	Fujian Province Aquatic Products Technology Promotion General Station	Fujian Province	marine organism	No.555, Xihong Road, Gulou District, Fuzhou City, Fujian Province
Pan Aijun ',	The Third Institute of Oceanography, the Ministry of Natural Resources	Fujian Province	South China Sea shelf physical Oceanography	178 University Road, Xiamen City, Fujian Province
Peng Guojun ',	Collects The American University	Fujian Province	Observation and investigation, monitoring and information	No.185, Yinjiang Road, Jimei District, Xiamen City, Fujian Province
Ruan Jianping ',	Fujian Provincial Fisheries Design Institute	Fujian Province	Marine Environment monitoring and evaluation	No.201, Hualin Road, Gulou District, Fuzhou City, Fujian Province
Shen Changchun ',	Fujian Provincial Fisheries Research Institute	Fujian Province	Aquatic disease	No.7, Haishan Road, Huli District, Xiamen City, Fujian Province
Su Guoqiang ',	Fujian Provincial Fisheries Research Institute	Fujian Province	Marine biological ecology	No.7, Haishan Road, Huli District, Xiamen City, Fujian Province
Su Yongquan ',	Xiamen University	Fujian Province	Development and application of Marine Biological Resources	No.422, Siming South Road, Xiamen City, Fujian Province
Su Yuezhong ',	Fujian Provincial Marine Environment and Fishery Resources Monitoring Center	Fujian Province	Marine Environment monitoring and evaluation	26, Yeshan Road, Fuzhou City, Fujian Province
Tang Junjian ',	The Third Institute of Oceanography, the Ministry of Natural Resources	Fujian Province	Marine Hydrodynamic	Marine Three Geological Room, No.178 University Road, Xiamen City
Tang Xu ',	The Third Institute of Oceanography, the Ministry of Natural Resources	Fujian Province	Development and utilization of Marine biological resources	178 University Road, Xiamen City, Fujian Province
Wang Shaoyun ',	University Of Fuzhou	Fujian Province	Research on Functional food and Food Biotechnology	No.2, Xueyuan Road, University New District, Fuzhou District, Fuzhou City, Fujian Province
Wang Aijun ',	The Third Institute of Oceanography, the Ministry of Natural Resources	Fujian Province	marine sedimentology	178 University Road, Siming District, Xiamen City, Fujian Province
Wang Chunsheng ',	Xiamen Ocean and Fishery Bureau	Fujian Province	Marine scientific research project management	No.191, Changqing Road, Xiamen City, Fujian Province
Wang Dexiang ',	Xiamen University	Fujian Province	Marine Benthic Biology	No.422, Siming South Road, Xiamen City, Fujian Province
Wang Guizhong ',	Xiamen University	Fujian Province	Mariculture and phytobiology	No.422, Siming South Road, Xiamen City, Fujian Province
Wang Haiyan ',	The Third Institute of Oceanography, the Ministry of Natural Resources	Fujian Province	marine chemistry	178 University Road, Xiamen City, Fujian Province
Wang Jinkeng ',	The Third Institute of Oceanography, the Ministry of Natural Resources	Fujian Province	marine chemistry	178 University Road, Xiamen City, Fujian Province
Jun Wang ',	Xiamen University	Fujian Province	Development and application of Marine Biological Resources	No.422, Siming South Road, Xiamen City, Fujian Province
Wang Wenqing ',	Xiamen University	Fujian Province	Mangrove wetland ecology	No.422, Siming South Road, Xiamen City, Fujian Province
Wang Xinhong ',	Xiamen University	Fujian Province	Numerical simulation of marine environment by tidal tidal flow and ocean circulation	No.422, Siming South Road, Xiamen City, Fujian Province
Weng Yubin ',	Fujian Oceanographic Oceanography	Fujian Province	marine organism	No.30, Dongdu Haishan Road, Huli District, Xiamen City, Fujian Province
Weng Zutong ',	Fujian Province Aquatic Products Technology Promotion General Station	Fujian Province	marine organism	No.555, Xihong Road, Gulou District, Fuzhou City, Fujian Province
Wu Chengye ',	Fujian Provincial Fisheries Research Institute	Fujian Province	Aquatic processing	No.7, Haishan Road, Huli District, Xiamen City, Fujian Province
Wu Risheng ',	The Third Institute of Oceanography, the Ministry of Natural Resources	Fujian Province	physical oceanography	178 University Road, Xiamen City, Fujian Province
Wu Vuitton ',	The Third Institute of Oceanography, the Ministry of Natural Resources	Fujian Province	wave theory	178 University Road, Xiamen City, Fujian Province
Xu Chen ',	The Third Institute of Oceanography, the Ministry of Natural Resources	Fujian Province	Biological resource utilization technology	178 University Road, Xiamen City, Fujian Province
Xu Jianzhong ',	The Third Institute of Oceanography, the Ministry of Natural Resources	Fujian Province	Biological resource utilization technology	178 University Road, Xiamen City, Fujian Province
Xu Jiang ',	The Third Institute of Oceanography, the Ministry of Natural Resources	Fujian Province	Geophysical engineering	178 University Road, Xiamen City, Fujian Province
Xu Jin electric ',	The Third Institute of Oceanography, the Ministry of Natural Resources	Fujian Province	physical oceanography	178 University Road, Xiamen City, Fujian Province
Xu Kuncan ',	The Third Institute of Oceanography, the Ministry of Natural Resources	Fujian Province	marine chemistry	178 University Road, Xiamen City, Fujian Province
Xu Yongan ',	Fujian Provincial Fisheries Research Institute	Fujian Province	Aquatic processing	No.7, Haishan Road, Huli District, Xiamen City, Fujian Province
Serious ling ',	Xiamen University	Fujian Province	Numerical simulation of marine environment by tidal tidal flow and ocean circulation	No.422, Siming South Road, Xiamen City, Fujian Province
Yan Youming ',	Fujian Provincial Fisheries Research Institute	Fujian Province	Marine biological ecology	No.7, Haishan Road, Huli District, Xiamen City, Fujian Province
Yang Feng ',	The Third Institute of Oceanography, the Ministry of Natural Resources	Fujian Province	Study on shrimp virus	178 University Road, Xiamen City, Fujian Province
Yang Shenhua ',	Collects The American University	Fujian Province	Sustainable use of Marine resources	No.185, Yinjiang Road, Jimei District, Xiamen City, Fujian Province
Yang Shengyun ',	Xiamen University	Fujian Province	marine biology	No.422, Siming South Road, Xiamen City, Fujian Province
Yang Shengchang ',	Xiamen University	Fujian Province	Numerical simulation of marine environment by tidal tidal flow and ocean circulation	No.422, Siming South Road, Xiamen City, Fujian Province
Yang Shunliang ',	Fujian Oceanographic Oceanography	Fujian Province	Planning and Marine energy development and design	No.30, Dongdu Haishan Road, Huli District, Xiamen City, Fujian Province
Yang Yanming ',	The Third Institute of Oceanography, the Ministry of Natural Resources	Fujian Province	Marine acoustics and remote sensing	178 University Road, Xiamen City, Fujian Province
Yang Zhangwu ',	Fujian Provincial Fisheries Research Institute	Fujian Province	marine organism	No.7, Haishan Road, Huli District, Xiamen City, Fujian Province
Yao Cuiluan ',	Collects The American University	Fujian Province	marine organism	No.185, Yinjiang Road, Jimei District, Xiamen City, Fujian Province
Ye Haihui ',	Xiamen University	Fujian Province	Carystacean molecular biology	No.422, Siming South Road, Xiamen City, Fujian Province
Yi Rui kitchen ',	The Third Institute of Oceanography, the Ministry of Natural Resources	Fujian Province	marine drugs	178 University Road, Xiamen City, Fujian Province
Yin Ming end ',	The Third Institute of Oceanography, the Ministry of Natural Resources	Fujian Province	radiochemistry	178 University Road, Xiamen City, Fujian Province
Yin Weiping ',	The Third Institute of Oceanography, the Ministry of Natural Resources	Fujian Province	marine organism	178 University Road, Xiamen City, Fujian Province
You yu ',	Fujian Province Aquatic Products Technology Promotion General Station	Fujian Province	marine organism	No.555, Xihong Road, Gulou District, Fuzhou City, Fujian Province
You far new ',	Fujian Provincial Fisheries Research Institute	Fujian Province	Marine engineering survey	No.7, Haishan Road, Huli District, Xiamen City, Fujian Province
Yu Dongsheng ',	The Third Institute of Oceanography, the Ministry of Natural Resources	Fujian Province	Physical ocean, coastal dynamics	178 University Road, Xiamen City, Fujian Province
Yu Tao ',	The Third Institute of Oceanography, the Ministry of Natural Resources	Fujian Province	Marine Resources and Environment Assessment	184 University Road, Siming District, Xiamen City, Fujian Province
Yu Xingguang ',	The Third Institute of Oceanography, the Ministry of Natural Resources	Fujian Province	Comprehensive coastal zone management	178 University Road, Xiamen City, Fujian Province
Zeng Qingmin ',	Fujian Provincial Fisheries Research Institute	Fujian Province	marine organism	No.7, Haishan Road, Huli District, Xiamen City, Fujian Province
Zeng Runying ',	The Third Institute of Oceanography, the Ministry of Natural Resources	Fujian Province	Marine Biological Enzyme Engineering	178 University Road, Xiamen City, Fujian Province
Zeng Yindong ',	Fujian Provincial Ocean Forecast Station	Fujian Province	Marine forecast	26, Yeshan Road, Fuzhou City, Fujian Province
Zeng Zhinan ',	Fujian Provincial Fisheries Research Institute	Fujian Province	marine organism	No.7, Haishan Road, Huli District, Xiamen City, Fujian Province
Zhan thriving ',	The Third Institute of Oceanography, the Ministry of Natural Resources	Fujian Province	Marine Biological Enzyme Engineering	178 University Road, Xiamen City, Fujian Province
Zhang Caiyun ',	Xiamen University	Fujian Province	satellite oceanology	No.422, Siming South Road, Xiamen City, Fujian Province
Zhang Chengmao ',	Fujian Provincial Fisheries Research Institute	Fujian Province	Aquatic disease	No.7, Haishan Road, Huli District, Xiamen City, Fujian Province
Zhang Chunxiao ',	Collects The American University	Fujian Province	marine organism	No.185, Yinjiang Road, Jimei District, Xiamen City, Fujian Province
Zhang vanadium ',	Fujian Oceanographic Oceanography	Fujian Province	Planning and Marine energy development and design	No.30, Dongdu Haishan Road, Huli District, Xiamen City, Fujian Province
Zhang Jiwei ',	The Third Institute of Oceanography, the Ministry of Natural Resources	Fujian Province	Marine environmental management	178 University Road, Xiamen City, Fujian Province
Zhang Jun ',	The Third Institute of Oceanography, the Ministry of Natural Resources	Fujian Province	Numerical simulation of the coastal hydrologic dynamics	178 University Road, Xiamen City, Fujian Province
Zhang Luoping ',	Xiamen University	Fujian Province	satellite oceanology	No.422, Siming South Road, Xiamen City, Fujian Province
Zhang Nong ',	Fujian Provincial Fisheries Research Institute	Fujian Province	Marine ecological environment monitoring and research	No.7, Haishan Road, Huli District, Xiamen City, Fujian Province
Zhang Wenjing ',	Xiamen University	Fujian Province	Carystacean molecular biology	No.422, Siming South Road, Xiamen City, Fujian Province
Zhang Ying ',	Fujian Oceanographic Oceanography	Fujian Province	Planning and Marine energy development and design	No.30, Dongdu Haishan Road, Huli District, Xiamen City, Fujian Province
Zhang Yong ',	Xiamen University	Fujian Province	Numerical simulation of marine environment by tidal tidal flow and ocean circulation	No.422, Siming South Road, Xiamen City, Fujian Province
Zhang Yu ',	Xiamen University	Fujian Province	Physical ocean, Marine hydrology	No.422, Siming South Road, Xiamen City, Fujian Province
Zhang Yusheng ',	The Third Institute of Oceanography, the Ministry of Natural Resources	Fujian Province	Marine biological ecology	178 University Road, Xiamen City, Fujian Province
Zhang Yuanbiao ',	The Third Institute of Oceanography, the Ministry of Natural Resources	Fujian Province	marine chemistry	178 University Road, Xiamen City, Fujian Province
Zhang Yuanhui ',	The Third Institute of Oceanography, the Ministry of Natural Resources	Fujian Province	marine chemistry	178 University Road, Xiamen City, Fujian Province
Zhang Yueping ',	Fujian Oceanographic Oceanography	Fujian Province	marine organism	No.30, Dongdu Haishan Road, Huli District, Xiamen City, Fujian Province
Zheng Airong ',	Xiamen University	Fujian Province	Investigation of nutritional elements and pollutants in the nearshore harbor	No.422, Siming South Road, Xiamen City, Fujian Province
Zheng Chengzhong ',	Fujian Oceanographic Oceanography	Fujian Province	marine organism	No.30, Dongdu Haishan Road, Huli District, Xiamen City, Fujian Province
Zheng Guofu ',	Fujian Provincial Fisheries Research Institute	Fujian Province	Aquatic processing	No.7, Haishan Road, Huli District, Xiamen City, Fujian Province
Zhong Jianxing ',	Fujian Provincial Fisheries Research Institute	Fujian Province	Aquaculture and genetic breeding	No.7, Haishan Road, Huli District, Xiamen City, Fujian Province
Zhong Shuoliang ',	Fujian Provincial Fisheries Research Institute	Fujian Province	marine chemistry	No.7, Haishan Road, Huli District, Xiamen City, Fujian Province
Zhou Chen ',	Fujian Provincial Fisheries Research Institute	Fujian Province	Aquatic disease	No.7, Haishan Road, Huli District, Xiamen City, Fujian Province
Zhu Jianming ',	The Third Institute of Oceanography, the Ministry of Natural Resources	Fujian Province	Medical engineering	Not available
Zhu health ',	Fujian Provincial Fisheries Research Institute	Fujian Province	marine chemistry	No.7, Haishan Road, Huli District, Xiamen City, Fujian Province
Zhu Qian ',	The Third Institute of Oceanography, the Ministry of Natural Resources	Fujian Province	Conservation biology of Marine animals	178 University Road, Xiamen City, Fujian Province
Zhang CAI ',	South China Sea Institute of Oceanography, Chinese Academy of Sciences	Guangdong Province	Marine Science Engineering	No.164, Xingang West Road, Haizhu District, Guangzhou City, Guangdong Province
White plant fraternal ',	CCCC Guangzhou Waterway Bureau	Guangdong Province	Port and navigation design major	No.298, Lijiao Road, Haizhu District, Guangzhou City, Guangdong Province
CAI Jiandong ',	The South China Sea Bureau, the Ministry of Natural Resources	Guangdong Province	Marine Environment monitoring and evaluation	No.353, Xingang Middle Road, Haizhu District, Guangzhou City, Guangdong Province
CAI Shuqun ',	South China Sea Institute of Oceanography, Chinese Academy of Sciences	Guangdong Province	Integrated seawater aquaculture mode	No.164, Xingang West Road, Haizhu District, Guangzhou City, Guangdong Province
CAI Wengui ',	South China Sea Fisheries Research Institute, Chinese Academy of Fishery Sciences	Guangdong Province	Fishery ecosystem	No.83, Dali Village, Longgang District, Shenzhen City, Guangdong Province
CAI Yang ',	The South China Sea Bureau, the Ministry of Natural Resources	Guangdong Province	Marine Hydrographic survey, research and information development	No.353, Xingang Middle Road, Haizhu District, Guangzhou City, Guangdong Province
CAI Zhonghua ',	Shenzhen Graduate School of Tsinghua University	Guangdong Province	fish immunology	Room 201, Building B, Tsinghua Campus, Xili Town, Shenzhen City, Guangdong Province
Chen compensation ',	South China Sea Institute of Oceanography, Chinese Academy of Sciences	Guangdong Province	Marine bioactive substances	No.164, Xingang West Road, Haizhu District, Guangzhou City, Guangdong Province
Chen Daoyi ',	Shenzhen Graduate School of Tsinghua University	Guangdong Province	hydrobiology	Room 201, Building B, Tsinghua Campus, Xili Town, Shenzhen City, Guangdong Province
Chen Guobao ',	South China Sea Fisheries Research Institute, Chinese Academy of Fishery Sciences	Guangdong Province	Aquatic product processing and quality and safety control	No.83, Dali Village, Longgang District, Shenzhen City, Guangdong Province
Chen Guoneng ',	Zhongshan University	Guangdong Province	Continental edge geology	No.135, Xingang West Road, Guangzhou City, Guangdong Province
Chen Jie ',	Guangzhou Marine Geological Survey Bureau	Guangdong Province	Solid geophysics	No.477 East Road, Guangzhou, Guangdong Province
Chen Meizhen ',	University Of Shantou	Guangdong Province	Food biotechnology teaching	243 University Road, Shantou City, Guangdong Province
Chen Pimao ',	South China Sea Fisheries Research Institute, Chinese Academy of Fishery Sciences	Guangdong Province	Aquatic product processing and quality and safety control	No.83, Dali Village, Longgang District, Shenzhen City, Guangdong Province
Chen Qiaodi ',	The South China Sea Bureau, the Ministry of Natural Resources	Guangdong Province	Marine Environment monitoring and evaluation	No.353, Xingang Middle Road, Haizhu District, Guangzhou City, Guangdong Province
Chen Shengjun ',	South China Sea Fisheries Research Institute, Chinese Academy of Fishery Sciences	Guangdong Province	Aquatic product processing and quality and safety control	No.83, Dali Village, Longgang District, Shenzhen City, Guangdong Province
Chen Suwen ',	South China Sea Fisheries Research Institute, Chinese Academy of Fishery Sciences	Guangdong Province	Aquatic product processing and quality and safety control	No.83, Dali Village, Longgang District, Shenzhen City, Guangdong Province
Chen Weizhou ',	University Of Shantou	Guangdong Province	Biology and ecology of macroalgae	243 University Road, Shantou City, Guangdong Province
Chen Yan ',	University Of Shantou	Guangdong Province	gongwu	243 University Road, Shantou City, Guangdong Province
Chen Yongqing ',	South China Sea Fisheries Research Institute, Chinese Academy of Fishery Sciences	Guangdong Province	Aquatic product processing and quality and safety control	No.83, Dali Village, Longgang District, Shenzhen City, Guangdong Province
Shen Chen ',	Zhongshan University	Guangdong Province	Evolution of the estuary and coastal marine environment	No.135, Xingang West Road, Guangzhou City, Guangdong Province
Deng Li ',	School of Life Sciences, Shenzhen University (School of Life and Marine Sciences, Shenzhen University)	Guangdong Province	marine biology	No.3688, Nanhai Avenue, Nanshan District, Shenzhen City, Guangdong Province
Deng RuI ',	Zhongshan University	Guangdong Province	Marine remote sensing and remote sensing of atmospheric environment	No.135, Xingang West Road, Guangzhou City, Guangdong Province
Deng Song ',	The South China Sea Bureau, the Ministry of Natural Resources	Guangdong Province	Marine Hydrographic survey, research and information development	No.353, Xingang Middle Road, Haizhu District, Guangzhou City, Guangdong Province
Deng Xiguang ',	Guangzhou Marine Geological Survey Bureau	Guangdong Province	geochemistry	No.477 East Road, Guangzhou, Guangdong Province
Deng Xu ',	School of Life Sciences, Shenzhen University (School of Life and Marine Sciences, Shenzhen University)	Guangdong Province	The Theory and Application of Biocatalysis	No.3688, Nanhai Avenue, Nanshan District, Shenzhen City, Guangdong Province
Diao Shiqiang ',	South China Sea Fisheries Research Institute, Chinese Academy of Fishery Sciences	Guangdong Province	Aquatic product processing and quality and safety control	No.83, Dali Village, Longgang District, Shenzhen City, Guangdong Province
Ding Lanping ',	University Of Shantou	Guangdong Province	marine biology	243 University Road, Shantou City, Guangdong Province
Ding Xian ',	South China Sea Fisheries Research Institute, Chinese Academy of Fishery Sciences	Guangdong Province	Aquatic product processing and quality and safety control	No.83, Dali Village, Longgang District, Shenzhen City, Guangdong Province
Dong Xiaohui ',	Guangdong Ocean University	Guangdong Province	Marine renewable energy sources	No.1, Haida Road, Machang District, Zhanjiang City, Guangdong Province
Dong Yanhong ',	The South China Sea Bureau, the Ministry of Natural Resources	Guangdong Province	Marine biological ecology	No.353, Xingang Middle Road, Haizhu District, Guangzhou City, Guangdong Province
Dou Jinlai ',	The South China Sea Bureau, the Ministry of Natural Resources	Guangdong Province	Marine hydrometeorological observation	No.353, Xingang Middle Road, Haizhu District, Guangzhou City, Guangdong Province
Du Feiyan ',	South China Sea Fisheries Research Institute, Chinese Academy of Fishery Sciences	Guangdong Province	Aquatic product processing and quality and safety control	No.83, Dali Village, Longgang District, Shenzhen City, Guangdong Province
Du Hong ',	University Of Shantou	Guangdong Province	marine organism	243 University Road, Shantou City, Guangdong Province
Du Yan ',	South China Sea Institute of Oceanography, Chinese Academy of Sciences	Guangdong Province	Ocean circulation interacts with sea and gas	No.164, Xingang West Road, Haizhu District, Guangzhou City, Guangdong Province
Feng Juan ',	South China Sea Fisheries Research Institute, Chinese Academy of Fishery Sciences	Guangdong Province	Prevention and control of aquatic diseases	No.83, Dali Village, Longgang District, Shenzhen City, Guangdong Province
Feng Weizhong ',	The South China Sea Bureau, the Ministry of Natural Resources	Guangdong Province	Marine Environment Analysis and Forecasting	No.353, Xingang Middle Road, Haizhu District, Guangzhou City, Guangdong Province
Feng Yanqing ',	The South China Sea Bureau, the Ministry of Natural Resources	Guangdong Province	Physical ocean, Marine hydrology	No.353, Xingang Middle Road, Haizhu District, Guangzhou City, Guangdong Province
Gan Curie ',	South China Sea Fisheries Research Institute, Chinese Academy of Fishery Sciences	Guangdong Province	Prevention and control of aquatic diseases	No.83, Dali Village, Longgang District, Shenzhen City, Guangdong Province
Gao Hao ',	Jinan University	Guangdong Province	Marine bioactive substances	No.601, West Huangpu Avenue, Guangzhou City, Guangdong Province
Gong Wenping ',	Zhongshan University	Guangdong Province	Bayou coastal science	No.135, Xingang West Road, Guangzhou City, Guangdong Province
Guan Zhibin ',	The South China Sea Bureau, the Ministry of Natural Resources	Guangdong Province	Application and Maintenance of Marine Environment Instruments	No.353, Xingang Middle Road, Haizhu District, Guangzhou City, Guangdong Province
Guo Genxi ',	South China Sea Fisheries Research Institute, Chinese Academy of Fishery Sciences	Guangdong Province	Fishery Equipment and Engineering	No.83, Dali Village, Longgang District, Shenzhen City, Guangdong Province
Guo Zhixun ',	South China Sea Fisheries Research Institute, Chinese Academy of Fishery Sciences	Guangdong Province	Prevention and control of aquatic diseases	No.83, Dali Village, Longgang District, Shenzhen City, Guangdong Province
Han Weidong ',	Guangdong Ocean University	Guangdong Province	marine ecology	No.1, Haida Road, Machang District, Zhanjiang City, Guangdong Province
Hao Shuxian ',	South China Sea Fisheries Research Institute, Chinese Academy of Fishery Sciences	Guangdong Province	Prevention and control of aquatic diseases	No.83, Dali Village, Longgang District, Shenzhen City, Guangdong Province
He Gaowen ',	Guangzhou Marine Geological Survey Bureau	Guangdong Province	Mineralogy Petrography Forology	No.477 East Road, Guangzhou, Guangdong Province
He Guifang ',	The South China Sea Bureau, the Ministry of Natural Resources	Guangdong Province	marine sediment	No.353, Xingang Middle Road, Haizhu District, Guangzhou City, Guangdong Province
He Jianguo ',	Zhongshan University	Guangdong Province	Molecular biology of aquatic economic animal pathogens	No.135, Xingang West Road, Guangzhou City, Guangdong Province
He MAO Xi 'an',	South China Sea Institute of Oceanography, Chinese Academy of Sciences	Guangdong Province	marine organism	No.164, Xingang West Road, Haizhu District, Guangzhou City, Guangdong Province
He Shuiyuan ',	Guangzhou Marine Geological Survey Bureau	Guangdong Province	Electrical & Information Engineering	No.477 East Road, Guangzhou, Guangdong Province
What a housing fund ',	The South China Sea Bureau, the Ministry of Natural Resources	Guangdong Province	Development of Marine meteorological and hydrological data database	No.353, Xingang Middle Road, Haizhu District, Guangzhou City, Guangdong Province
He Yuansheng ',	The South China Sea Bureau, the Ministry of Natural Resources	Guangdong Province	Marine monitoring and investigation	No.353, Xingang Middle Road, Haizhu District, Guangzhou City, Guangdong Province
HongYiGuo ',	South China Sea Institute of Oceanography, Chinese Academy of Sciences	Guangdong Province	Marine microbial nitrogen cycle	No.164, Xingang West Road, Haizhu District, Guangzhou City, Guangdong Province
Hu Chaoqun ',	South China Sea Institute of Oceanography, Chinese Academy of Sciences	Guangdong Province	marine organism	No.164, Xingang West Road, Haizhu District, Guangzhou City, Guangdong Province
Hu Zhangli ',	School of Life Sciences, Shenzhen University (School of Life and Marine Sciences, Shenzhen University)	Guangdong Province	Utilization of Marine biological resources	No.3688, Nanhai Avenue, Nanshan District, Shenzhen City, Guangdong Province
Hu Zhong ',	University Of Shantou	Guangdong Province	Marine environment pollution and its restoration	243 University Road, Shantou City, Guangdong Province
Huang Chuguang ',	The South China Sea Bureau, the Ministry of Natural Resources	Guangdong Province	Marine Environment monitoring and evaluation	No.353, Xingang Middle Road, Haizhu District, Guangzhou City, Guangdong Province
Huang Genhua ',	The South China Sea Bureau, the Ministry of Natural Resources	Guangdong Province	Marine Environment monitoring and evaluation	No.353, Xingang Middle Road, Haizhu District, Guangzhou City, Guangdong Province
Huang Honghui ',	South China Sea Fisheries Research Institute, Chinese Academy of Fishery Sciences	Guangdong Province	Prevention and control of aquatic diseases	No.83, Dali Village, Longgang District, Shenzhen City, Guangdong Province
Huang Hui ',	South China Sea Institute of Oceanography, Chinese Academy of Sciences	Guangdong Province	Coral Reef Ecology and Biology	No.164, Xingang West Road, Haizhu District, Guangzhou City, Guangdong Province
Huang Jianhua ',	South China Sea Fisheries Research Institute, Chinese Academy of Fishery Sciences	Guangdong Province	Prevention and control of aquatic diseases	No.83, Dali Village, Longgang District, Shenzhen City, Guangdong Province
Huang Jianzi ',	School of Life Sciences, Shenzhen University (School of Life and Marine Sciences, Shenzhen University)	Guangdong Province	Plant Molecular Biology	No.3688, Nanhai Avenue, Nanshan District, Shenzhen City, Guangdong Province
Huang Ping ',	Zhongshan University	Guangdong Province	Research on Water Resources and Water Environment	No.135, Xingang West Road, Guangzhou City, Guangdong Province
Huang Qiaozhen ',	The South China Sea Bureau, the Ministry of Natural Resources	Guangdong Province	marine chemistry	No.353, Xingang Middle Road, Haizhu District, Guangzhou City, Guangdong Province
Huang Xiaoping ',	South China Sea Institute of Oceanography, Chinese Academy of Sciences	Guangdong Province	Marine environment and ecological protection	No.164, Xingang West Road, Haizhu District, Guangzhou City, Guangdong Province
Jia Houlei ',	The South China Sea Bureau, the Ministry of Natural Resources	Guangdong Province	Research on Marine environmental Impact and Marine Area Management	No.353, Xingang Middle Road, Haizhu District, Guangzhou City, Guangdong Province
Jia Xiaoping ',	South China Sea Fisheries Research Institute, Chinese Academy of Fishery Sciences	Guangdong Province	Prevention and control of aquatic diseases	No.83, Dali Village, Longgang District, Shenzhen City, Guangdong Province
Simple discipline often ',	Guangdong Ocean University	Guangdong Province	marine ecology	No.1, Haida Road, Machang District, Zhanjiang City, Guangdong Province
Jiang Shigui ',	South China Sea Fisheries Research Institute, Chinese Academy of Fishery Sciences	Guangdong Province	Mariculture and genetic breeding	No.83, Dali Village, Longgang District, Shenzhen City, Guangdong Province
Jiang Si Yi ',	The South China Sea Bureau, the Ministry of Natural Resources	Guangdong Province	Marine environment investigation, research and management	No.353, Xingang Middle Road, Haizhu District, Guangzhou City, Guangdong Province
Jiang Tian long ',	Jinan University	Guangdong Province	hydrobiology	No.601, West Huangpu Avenue, Guangzhou City, Guangdong Province
Jiang Shijun ',	Jinan University	Guangdong Province	paleooceanography	No.601, West Huangpu Avenue, Guangzhou City, Guangdong Province
Jiang Yuejin ',	The South China Sea Bureau, the Ministry of Natural Resources	Guangdong Province	Marine Environment monitoring and evaluation	No.353, Xingang Middle Road, Haizhu District, Guangzhou City, Guangdong Province
Jin Hui ',	Zhongshan University	Guangdong Province	The utilization and development of Marine water Resources	No.135, Xingang West Road, Guangzhou City, Guangdong Province
Ju Zhanjie ',	Guangdong Ocean University	Guangdong Province	economics	No.1, Haida Road, Machang District, Zhanjiang City, Guangdong Province
Ke Dongsheng ',	The South China Sea Bureau, the Ministry of Natural Resources	Guangdong Province	Marine environmental chemistry and Marine Biological ecology	No.353, Xingang Middle Road, Haizhu District, Guangzhou City, Guangdong Province
Li Weibiao ',	Zhongshan University	Guangdong Province	Simulation of Water Environment in Bayou and Coastal Areas	No.135, Xingang West Road, Guangzhou City, Guangdong Province
Li Zufu ',	Zhongshan University	Guangdong Province	Marine breeding	No.135, Xingang West Road, Guangzhou City, Guangdong Province
Li Anxing ',	Zhongshan University	Guangdong Province	Prevention and control of mariculture animal diseases	No.135, Xingang West Road, Guangzhou City, Guangdong Province
Li CAI ',	South China Sea Institute of Oceanography, Chinese Academy of Sciences	Guangdong Province	Marine microbial nitrogen cycle	No.164, Xingang West Road, Haizhu District, Guangzhou City, Guangdong Province
Li Zhaohui ',	Jinan University	Guangdong Province	Deep-sea high-speed optical communication system	No.601, West Huangpu Avenue, Guangzhou City, Guangdong Province
Li Chunhou ',	South China Sea Fisheries Research Institute, Chinese Academy of Fishery Sciences	Guangdong Province	Mariculture and genetic breeding	No.83, Dali Village, Longgang District, Shenzhen City, Guangdong Province
Li Guangli ',	Guangdong Ocean University	Guangdong Province	economics	No.1, Haida Road, Machang District, Zhanjiang City, Guangdong Province
Li Guifeng ',	Zhongshan University	Guangdong Province	Mariculture and the protection and utilization of Marine biological resources	No.135, Xingang West Road, Guangzhou City, Guangdong Province
Li Hongye ',	Jinan University	Guangdong Province	Genetic engineering of microalgae	No.601, West Huangpu Avenue, Guangzhou City, Guangdong Province
Li Hongcai ',	The South China Sea Bureau, the Ministry of Natural Resources	Guangdong Province	Storm wave forecast and numerical simulation	No.353, Xingang Middle Road, Haizhu District, Guangzhou City, Guangdong Province
Li Houjin ',	Zhongshan University	Guangdong Province	Marine bioactive substances	No.135, Xingang West Road, Guangzhou City, Guangdong Province
Li Hui ',	School of Life Sciences, Shenzhen University (School of Life and Marine Sciences, Shenzhen University)	Guangdong Province	The Theory and Application of Biocatalysis	No.3688, Nanhai Avenue, Nanshan District, Shenzhen City, Guangdong Province
Li Huiquan ',	Guangdong Provincial Department of Ocean and Fisheries	Guangdong Province	Marine fishery resources and environment	No.10, Nancun Road, Haizhu District, Guangzhou City, Guangdong Province
Li Galer ',	South China Sea Fisheries Research Institute, Chinese Academy of Fishery Sciences	Guangdong Province	Mariculture and genetic breeding	No.83, Dali Village, Longgang District, Shenzhen City, Guangdong Province
Li to good ',	South China Sea Fisheries Research Institute, Chinese Academy of Fishery Sciences	Guangdong Province	Aquatic product processing and quality control	No.83, Dali Village, Longgang District, Shenzhen City, Guangdong Province
Li Li ',	School of Life Sciences, Shenzhen University (School of Life and Marine Sciences, Shenzhen University)	Guangdong Province	Molecular biology studies	No.3688, Nanhai Avenue, Nanshan District, Shenzhen City, Guangdong Province
Li Liudong ',	South China Sea Fisheries Research Institute, Chinese Academy of Fishery Sciences	Guangdong Province	Aquatic product quality control	No.83, Dali Village, Longgang District, Shenzhen City, Guangdong Province
Li Sha ',	South China Sea Institute of Oceanography, Chinese Academy of Sciences	Guangdong Province	Ocean database	No.164, Xingang West Road, Haizhu District, Guangzhou City, Guangdong Province
Li Shengkang ',	University Of Shantou	Guangdong Province	marine organism	243 University Road, Shantou City, Guangdong Province
Li Shiyu ',	Zhongshan University	Guangdong Province	Simulation of Water Environment in Bayou and Coastal Areas	No.135, Xingang West Road, Guangzhou City, Guangdong Province
Li Tuanjie ',	The South China Sea Bureau, the Ministry of Natural Resources	Guangdong Province	Submarine structure and marine geophysics	No.353, Xingang Middle Road, Haizhu District, Guangzhou City, Guangdong Province
Li Wuquan ',	The South China Sea Bureau, the Ministry of Natural Resources	Guangdong Province	marine chemistry	No.353, Xingang Middle Road, Haizhu District, Guangzhou City, Guangdong Province
Li Xiangming ',	Guangdong Ocean University	Guangdong Province	aquiculture	Not available
Li Xiaofan ',	School of Life Sciences, Shenzhen University (School of Life and Marine Sciences, Shenzhen University)	Guangdong Province	Molecular biology studies	No.3688, Nanhai Avenue, Nanshan District, Shenzhen City, Guangdong Province
Li Xulu ',	The South China Sea Bureau, the Ministry of Natural Resources	Guangdong Province	Submarine structure and marine geophysics	No.353, Xingang Middle Road, Haizhu District, Guangzhou City, Guangdong Province
Li Xuejie ',	Guangzhou Marine Geological Survey Bureau	Guangdong Province	Submarine structure and marine geophysics	No.477 East Road, Guangzhou, Guangdong Province
Li Yuanyou ',	University Of Shantou	Guangdong Province	marine organism	243 University Road, Shantou City, Guangdong Province
Li Zhuojia ',	South China Sea Fisheries Research Institute, Chinese Academy of Fishery Sciences	Guangdong Province	Aquatic product quality control	No.83, Dali Village, Longgang District, Shenzhen City, Guangdong Province
Lin Di Yang ',	The South China Sea Bureau, the Ministry of Natural Resources	Guangdong Province	Physical ocean, Marine hydrology	No.353, Xingang Middle Road, Haizhu District, Guangzhou City, Guangdong Province
Lin Gang ',	Zhongshan University	Guangdong Province	marine drugs	No.135, Xingang West Road, Guangzhou City, Guangdong Province
Lin Haoran ',	Zhongshan University	Guangdong Province	Aquatic biology	No.135, Xingang West Road, Guangzhou City, Guangdong Province
Lin black ',	South China Sea Fisheries Research Institute, Chinese Academy of Fishery Sciences	Guangdong Province	Aquatic product quality control	No.83, Dali Village, Longgang District, Shenzhen City, Guangdong Province
Lin Mingyu ',	The South China Sea Bureau, the Ministry of Natural Resources	Guangdong Province	marine chemistry	No.353, Xingang Middle Road, Haizhu District, Guangzhou City, Guangdong Province
Lim Giong ',	South China Sea Institute of Oceanography, Chinese Academy of Sciences	Guangdong Province	Behavior and evolution of rare animals from Marine medicinal sources	No.164, Xingang West Road, Haizhu District, Guangzhou City, Guangdong Province
Lin Qin ',	South China Sea Fisheries Research Institute, Chinese Academy of Fishery Sciences	Guangdong Province	Aquatic product quality control	No.83, Dali Village, Longgang District, Shenzhen City, Guangdong Province
Lin Xiaotao ',	Jinan University	Guangdong Province	hydrobiology	No.601, West Huangpu Avenue, Guangzhou City, Guangdong Province
Lin Yongcheng ',	Zhongshan University	Guangdong Province	chemistry of natural product	No.135, Xingang West Road, Guangzhou City, Guangdong Province
Ling Changming ',	Guangdong Ocean University	Guangdong Province	gongwu	No.1, Haida Road, Machang District, Zhanjiang City, Guangdong Province
Liu Chunlian ',	Zhongshan University	Guangdong Province	The Cenozoic geology of the Pearl River Estuary Basin	No.135, Xingang West Road, Guangzhou City, Guangdong Province
Liu Chunshan ',	Guangdong Provincial Department of Ocean and Fisheries	Guangdong Province	marine charting	No.10, Nancun Road, Haizhu District, Guangzhou City, Guangdong Province
Liu Fu Yongzhong ',	Guangdong Province Aquatic Products Technology Promotion General Station	Guangdong Province	marine organism	20, Nancun Road, Guangzhou City, Guangdong Province
Liu Gang ',	School of Life Sciences, Shenzhen University (School of Life and Marine Sciences, Shenzhen University)	Guangdong Province	applied microbiology	No.3688, Nanhai Avenue, Nanshan District, Shenzhen City, Guangdong Province
Liu Hanzhi ',	The South China Sea Bureau, the Ministry of Natural Resources	Guangdong Province	Marine Information Automation technology	No.353, Xingang Middle Road, Haizhu District, Guangzhou City, Guangdong Province
Liu Huazhong ',	Guangdong Ocean University	Guangdong Province	marine organism	No.1, Haida Road, Machang District, Zhanjiang City, Guangdong Province
Liu Jiesheng ',	Jinan University	Guangdong Province	Numerical simulation of marine environment by tidal tidal flow and ocean circulation	No.601, West Huangpu Avenue, Guangzhou City, Guangdong Province
Liu Qiong ',	School of Life Sciences, Shenzhen University (School of Life and Marine Sciences, Shenzhen University)	Guangdong Province	Biochemistry and Molecular biology	No.3688, Nanhai Avenue, Nanshan District, Shenzhen City, Guangdong Province
Liu Shide ',	School of Life Sciences, Shenzhen University (School of Life and Marine Sciences, Shenzhen University)	Guangdong Province	Biochemistry and Molecular biology	No.3688, Nanhai Avenue, Nanshan District, Shenzhen City, Guangdong Province
Liu Wenhua ',	University Of Shantou	Guangdong Province	marine organism	243 University Road, Shantou City, Guangdong Province
Liu Wenyong ',	The South China Sea Bureau, the Ministry of Natural Resources	Guangdong Province	marine charting	No.353, Xingang Middle Road, Haizhu District, Guangzhou City, Guangdong Province
Liu Xiaochun ',	Zhongshan University	Guangdong Province	hydrobiology	No.135, Xingang West Road, Guangzhou City, Guangdong Province
Liu Yang ',	University Of Shantou	Guangdong Province	Isolation of natural medicinal active ingredients	243 University Road, Shantou City, Guangdong Province
Liu Yonghong ',	South China Sea Institute of Oceanography, Chinese Academy of Sciences	Guangdong Province	marine drugs	No.164, Xingang West Road, Haizhu District, Guangzhou City, Guangdong Province
Liu Yu ',	Zhongshan University	Guangdong Province	marine ecology	No.135, Xingang West Road, Guangzhou City, Guangdong Province
Liu Yun ',	School of Life Sciences, Shenzhen University (School of Life and Marine Sciences, Shenzhen University)	Guangdong Province	Molecular biology of plant adversity	No.3688, Nanhai Avenue, Nanshan District, Shenzhen City, Guangdong Province
Liu Zhenhu ',	Guangzhou Marine Geological Survey Bureau	Guangdong Province	Petroleum geological exploration	No.477 East Road, Guangzhou, Guangdong Province
Liu Zhigang ',	Guangdong Ocean University	Guangdong Province	marine organism	No.1, Haida Road, Machang District, Zhanjiang City, Guangdong Province
Liu Zhu ',	University Of Shantou	Guangdong Province	Collection and utilization of Marine microbial resources	243 University Road, Shantou City, Guangdong Province
Lou Quansheng ',	The South China Sea Bureau, the Ministry of Natural Resources	Guangdong Province	Application and planning of remote sensing and GIS in Marine management	No.353, Xingang Middle Road, Haizhu District, Guangzhou City, Guangdong Province
Lu Yishan ',	Guangdong Ocean University	Guangdong Province	marine organism	No.1, Haida Road, Machang District, Zhanjiang City, Guangdong Province
Lu Chaohua ',	Guangdong Provincial Department of Ocean and Fisheries	Guangdong Province	Marine Environment monitoring and evaluation	No.10, Nancun Road, Haizhu District, Guangzhou City, Guangdong Province
Lv Baofeng ',	Zhongshan University	Guangdong Province	organic geochemistry	No.135, Xingang West Road, Guangzhou City, Guangdong Province
Lv guomin ',	South China Sea Fisheries Research Institute, Chinese Academy of Fishery Sciences	Guangdong Province	Aquatic product quality control	No.83, Dali Village, Longgang District, Shenzhen City, Guangdong Province
Lv Hui ',	Zhongshan University	Guangdong Province	The utilization and development of Marine water Resources	No.135, Xingang West Road, Guangzhou City, Guangdong Province
Lv Songhui ',	Jinan University	Guangdong Province	marine ecology	No.601, West Huangpu Avenue, Guangzhou City, Guangdong Province
Luan Tiangang ',	Zhongshan University	Guangdong Province	organic geochemistry	No.135, Xingang West Road, Guangzhou City, Guangdong Province
Ma Longlong ',	Guangzhou Institute of Energy Research, Chinese Academy of Sciences	Guangdong Province	biomass energy	No.2, Wushan Energy Road, Tianhe District, Guangzhou City, Guangdong Province
Marshanda ',	Guangzhou Marine Geological Survey Bureau	Guangdong Province	hydrogeololgy	No.477 East Road, Guangzhou, Guangdong Province
Ma Yi ',	The South China Sea Bureau, the Ministry of Natural Resources	Guangdong Province	Marine forecast and disaster reduction	No.353, Xingang Middle Road, Haizhu District, Guangzhou City, Guangdong Province
Mei Zhiping ',	University Of Shantou	Guangdong Province	marine biology	243 University Road, Shantou City, Guangdong Province
Don't like',	The South China Sea Bureau, the Ministry of Natural Resources	Guangdong Province	Marine hydrometeorology	No.353, Xingang Middle Road, Haizhu District, Guangzhou City, Guangdong Province
Niu Zhiwang ',	The South China Sea Bureau, the Ministry of Natural Resources	Guangdong Province	Physical Ocean and Marine Information Management	No.353, Xingang Middle Road, Haizhu District, Guangzhou City, Guangdong Province
OuYangDong ',	Jinan University	Guangdong Province	Utilization of Marine mineral resources	No.601, West Huangpu Avenue, Guangzhou City, Guangdong Province
Pang Jiyan ',	Zhongshan University	Guangdong Province	marine drugs	No.135, Xingang West Road, Guangzhou City, Guangdong Province
Peng Kunlun ',	The South China Sea Bureau, the Ministry of Natural Resources	Guangdong Province	Marine biology research	No.353, Xingang Middle Road, Haizhu District, Guangzhou City, Guangdong Province
Peng Shiqiu ',	South China Sea Institute of Oceanography, Chinese Academy of Sciences	Guangdong Province	Physical ocean, Marine hydrology	No.164, Xingang West Road, Haizhu District, Guangzhou City, Guangdong Province
lacquer shu-hua ',	South China Sea Institute of Oceanography, Chinese Academy of Sciences	Guangdong Province	marine organism	No.164, Xingang West Road, Haizhu District, Guangzhou City, Guangdong Province
Qin Qiwei ',	South China Sea Institute of Oceanography, Chinese Academy of Sciences	Guangdong Province	marine biology	No.164, Xingang West Road, Haizhu District, Guangzhou City, Guangdong Province
Qiu Lihua ',	South China Sea Fisheries Research Institute, Chinese Academy of Fishery Sciences	Guangdong Province	Aquatic product quality control	No.83, Dali Village, Longgang District, Shenzhen City, Guangdong Province
Qiu Yan ',	Guangzhou Marine Geological Survey Bureau	Guangdong Province	Submarine structure and marine geophysics	No.477 East Road, Guangzhou, Guangdong Province
Qiu Yongsong ',	South China Sea Fisheries Research Institute, Chinese Academy of Fishery Sciences	Guangdong Province	Aquatic product quality control	No.83, Dali Village, Longgang District, Shenzhen City, Guangdong Province
District and jun ',	South China Sea Fisheries Research Institute, Chinese Academy of Fishery Sciences	Guangdong Province	Aquatic product quality control	No.83, Dali Village, Longgang District, Shenzhen City, Guangdong Province
Shang Xiaodong ',	South China Sea Institute of Oceanography, Chinese Academy of Sciences	Guangdong Province	marine biology	No.164, Xingang West Road, Haizhu District, Guangzhou City, Guangdong Province
She Zhigang ',	Zhongshan University	Guangdong Province	marine drugs	No.135, Xingang West Road, Guangzhou City, Guangdong Province
Shen Liming ',	School of Life Sciences, Shenzhen University (School of Life and Marine Sciences, Shenzhen University)	Guangdong Province	Proteomics, marine chemistry	No.3688, Nanhai Avenue, Nanshan District, Shenzhen City, Guangdong Province
Shi Ping ',	South China Sea Institute of Oceanography, Chinese Academy of Sciences	Guangdong Province	marine organism	No.164, Xingang West Road, Haizhu District, Guangzhou City, Guangdong Province
Stone ping ',	The South China Sea Bureau, the Ministry of Natural Resources	Guangdong Province	marine environmental protection	No.353, Xingang Middle Road, Haizhu District, Guangzhou City, Guangdong Province
Shi Qiong ',	Shenzhen-based BGI Research Institute	Guangdong Province	hydrobiology	136, Beishan Road, Yantian District, Shenzhen City, Guangdong Province
Shu jie ',	Guangzhou Institute of Energy Research, Chinese Academy of Sciences	Guangdong Province	Power electronics and control technology	No.2, Wushan Energy Road, Tianhe District, Guangzhou City, Guangdong Province
Song Ping ping ',	The South China Sea Bureau, the Ministry of Natural Resources	Guangdong Province	Marine environment forecast and disaster assessment and forecast	No.353, Xingang Middle Road, Haizhu District, Guangzhou City, Guangdong Province
Song Qidong ',	The South China Sea Bureau, the Ministry of Natural Resources	Guangdong Province	Hydrometeorological	No.353, Xingang Middle Road, Haizhu District, Guangzhou City, Guangdong Province
Song Wendong ',	Guangdong Ocean University	Guangdong Province	marine organism	No.1, Haida Road, Machang District, Zhanjiang City, Guangdong Province
Sun Chengbo ',	Guangdong Ocean University	Guangdong Province	marine organism	No.1, Haida Road, Machang District, Zhanjiang City, Guangdong Province
Sun Cuici ',	South China Sea Institute of Oceanography, Chinese Academy of Sciences	Guangdong Province	Marine environment ecology	No.164, Xingang West Road, Haizhu District, Guangzhou City, Guangdong Province
Sun Dianrong ',	South China Sea Fisheries Research Institute, Chinese Academy of Fishery Sciences	Guangdong Province	Aquatic product quality control	No.83, Dali Village, Longgang District, Shenzhen City, Guangdong Province
Sun Hui li ',	South China Sea Institute of Oceanography, Chinese Academy of Sciences	Guangdong Province	Marine high-value products and their green technology development	No.164, Xingang West Road, Haizhu District, Guangzhou City, Guangdong Province
Sun Zhen ',	South China Sea Institute of Oceanography, Chinese Academy of Sciences	Guangdong Province	Margmarginal sea formation evolved	No.164, Xingang West Road, Haizhu District, Guangzhou City, Guangdong Province
Tan Yehui ',	South China Sea Institute of Oceanography, Chinese Academy of Sciences	Guangdong Province	marine organism	No.164, Xingang West Road, Haizhu District, Guangzhou City, Guangdong Province
Tang Shunqing ',	Jinan University	Guangdong Province	Marine biological materials	No.601, West Huangpu Avenue, Guangzhou City, Guangdong Province
Tang Danling ',	South China Sea Institute of Oceanography, Chinese Academy of Sciences	Guangdong Province	Remote sensing of the Marine environment and ecology	No.164, Xingang West Road, Haizhu District, Guangzhou City, Guangdong Province
Tao Qiyou ',	South China Sea Fisheries Research Institute, Chinese Academy of Fishery Sciences	Guangdong Province	Seawater facility breeding	No.83, Dali Village, Longgang District, Shenzhen City, Guangdong Province
Tao Wei ',	The South China Sea Bureau, the Ministry of Natural Resources	Guangdong Province	Marine Environment monitoring and evaluation	No.353, Xingang Middle Road, Haizhu District, Guangzhou City, Guangdong Province
Tian Xinpeng ',	South China Sea Institute of Oceanography, Chinese Academy of Sciences	Guangdong Province	Marine Microbiological resources and ecology	No.164, Xingang West Road, Haizhu District, Guangzhou City, Guangdong Province
Wang Bin will ',	Jinan University	Guangdong Province	statistics	No.601, West Huangpu Avenue, Guangzhou City, Guangdong Province
Dynasty hui ',	Jinan University	Guangdong Province	marine ecology	No.601, West Huangpu Avenue, Guangzhou City, Guangdong Province
Wang Fa left ',	South China Sea Institute of Oceanography, Chinese Academy of Sciences	Guangdong Province	Marine Microbiological resources and ecology	No.164, Xingang West Road, Haizhu District, Guangzhou City, Guangdong Province
Wang Hua pick up ',	Guangdong Provincial Department of Ocean and Fisheries	Guangdong Province	Marine Environment monitoring and evaluation	No.10, Nancun Road, Haizhu District, Guangzhou City, Guangdong Province
Wang Hui ',	Guangdong Ocean University	Guangdong Province	marine organism	No.1, Haida Road, Machang District, Zhanjiang City, Guangdong Province
Wang Jianhua ',	Zhongshan University	Guangdong Province	marine sedimentology	No.135, Xingang West Road, Guangzhou City, Guangdong Province
Wang Jiangyong ',	South China Sea Fisheries Research Institute, Chinese Academy of Fishery Sciences	Guangdong Province	Prevention and control of aquatic diseases	No.83, Dali Village, Longgang District, Shenzhen City, Guangdong Province
Wang liyan ',	School of Life Sciences, Shenzhen University (School of Life and Marine Sciences, Shenzhen University)	Guangdong Province	Study on the active components of marine microorganisms	No.3688, Nanhai Avenue, Nanshan District, Shenzhen City, Guangdong Province
Wang ping ',	The South China Sea Bureau, the Ministry of Natural Resources	Guangdong Province	Remote sensing and surveying and mapping	No.353, Xingang Middle Road, Haizhu District, Guangzhou City, Guangdong Province
Wang Sufen ',	South China Sea Institute of Oceanography, Chinese Academy of Sciences	Guangdong Province	Marine remote sensing and ecological environment	No.164, Xingang West Road, Haizhu District, Guangzhou City, Guangdong Province
Wang Youshao ',	South China Sea Institute of Oceanography, Chinese Academy of Sciences	Guangdong Province	The Marine Environment and Ecology	No.164, Xingang West Road, Haizhu District, Guangzhou City, Guangdong Province
Wang Yunxin ',	Guangdong Provincial Aquatic Animal Disease Prevention and Control Center	Guangdong Province	marine organism	No.296, Binjiang Middle Road, Haizhu District, Guangzhou, Guangzhou, Guangdong Province
Wenning ',	Guangzhou Marine Geological Survey Bureau	Guangdong Province	Oil geophysical exploration	No.477 East Road, Guangzhou, Guangdong Province
Wen Xiaobo ',	University Of Shantou	Guangdong Province	marine organism	243 University Road, Shantou City, Guangdong Province
Wu Bijun ',	Guangzhou Institute of Energy Research, Chinese Academy of Sciences	Guangdong Province	Marine renewable energy utilization	No.2, Wushan Energy Road, Tianhe District, Guangzhou City, Guangdong Province
Wu Disheng ',	The South China Sea Bureau, the Ministry of Natural Resources	Guangdong Province	Marine environment forecast research	No.353, Xingang Middle Road, Haizhu District, Guangzhou City, Guangdong Province
Wu Haiqiang ',	School of Life Sciences, Shenzhen University (School of Life and Marine Sciences, Shenzhen University)	Guangdong Province	Identification of the active components of the natural products	No.3688, Nanhai Avenue, Nanshan District, Shenzhen City, Guangdong Province
Wu Jiaxue ',	Zhongshan University	Guangdong Province	physical oceanography	No.135, Xingang West Road, Guangzhou City, Guangdong Province
Wu Jianzhong ',	Jinan University	Guangdong Province	Aquatic product processing and aquatic product quality and safety control	No.601, West Huangpu Avenue, Guangzhou City, Guangdong Province
Wu Kaichang ',	South China Sea Fisheries Research Institute, Chinese Academy of Fishery Sciences	Guangdong Province	Prevention and control of aquatic diseases	No.83, Dali Village, Longgang District, Shenzhen City, Guangdong Province
Wu Meilin ',	South China Sea Institute of Oceanography, Chinese Academy of Sciences	Guangdong Province	The Marine biogeochemical cycle	No.164, Xingang West Road, Haizhu District, Guangzhou City, Guangdong Province
Wu Nengyou ',	Guangzhou Institute of Energy Research, Chinese Academy of Sciences	Guangdong Province	geochemistry	No.2, Wushan Energy Road, Tianhe District, Guangzhou City, Guangdong Province
Wu Yuping ',	Zhongshan University	Guangdong Province	marine biology	No.135, Xingang West Road, Guangzhou City, Guangdong Province
Wu kitchen and ',	Zhongkai College of Agricultural and Engineering	Guangdong Province	marine organism	No.388, Guangxin Road, Baiyun District, Guangzhou City, Guangdong Province
Xia Huayong ',	The South China Sea Bureau, the Ministry of Natural Resources	Guangdong Province	Application and planning of remote sensing and GIS in Marine management	No.353, Xingang Middle Road, Haizhu District, Guangzhou City, Guangdong Province
Xie Jian ',	The South China Sea Bureau, the Ministry of Natural Resources	Guangdong Province	marine chemistry	No.353, Xingang Middle Road, Haizhu District, Guangzhou City, Guangdong Province
Xie Qiang ',	South China Sea Institute of Oceanography, Chinese Academy of Sciences	Guangdong Province	physical oceanography	No.164, Xingang West Road, Haizhu District, Guangzhou City, Guangdong Province
Xie Shiyi ',	Guangdong Ocean University	Guangdong Province	marine organism	No.1, Haida Road, Machang District, Zhanjiang City, Guangdong Province
Xu Hanwen ',	The South China Sea Bureau, the Ministry of Natural Resources	Guangdong Province	Marine Environment monitoring and evaluation	No.353, Xingang Middle Road, Haizhu District, Guangzhou City, Guangdong Province
Xu Hong ',	School of Life Sciences, Shenzhen University (School of Life and Marine Sciences, Shenzhen University)	Guangdong Province	marine chemistry	No.3688, Nanhai Avenue, Nanshan District, Shenzhen City, Guangdong Province
Xu Mingfang ',	Jinan University	Guangdong Province	Aquatic product processing and aquatic product quality and safety control	No.601, West Huangpu Avenue, Guangzhou City, Guangdong Province
Xu Shihai ',	Jinan University	Guangdong Province	Aquatic product processing and aquatic product quality and safety control	No.601, West Huangpu Avenue, Guangzhou City, Guangdong Province
Xu Xiangrong ',	South China Sea Institute of Oceanography, Chinese Academy of Sciences	Guangdong Province	The Marine biogeochemical cycle	No.164, Xingang West Road, Haizhu District, Guangzhou City, Guangdong Province
Xu Xiaofeng ',	School of Life Sciences, Shenzhen University (School of Life and Marine Sciences, Shenzhen University)	Guangdong Province	botany	No.3688, Nanhai Avenue, Nanshan District, Shenzhen City, Guangdong Province
creep ',	Guangzhou Marine Geological Survey Bureau	Guangdong Province	geoexploration	No.477 East Road, Guangzhou, Guangdong Province
Xu Donghui ',	Zhongshan University	Guangdong Province	Research on New Drugs for Marine Biology	No.135, Xingang West Road, Guangzhou City, Guangdong Province
Xu Haihua ',	South China Sea Institute of Oceanography, Chinese Academy of Sciences	Guangdong Province	Submarine structure and marine geophysics	No.164, Xingang West Road, Haizhu District, Guangzhou City, Guangdong Province
Continue xu ',	School of Life Sciences, Shenzhen University (School of Life and Marine Sciences, Shenzhen University)	Guangdong Province	Marine pharmacy	No.3688, Nanhai Avenue, Nanshan District, Shenzhen City, Guangdong Province
Yan Jinhui ',	The South China Sea Bureau, the Ministry of Natural Resources	Guangdong Province	Physical ocean, Marine hydrology	No.353, Xingang Middle Road, Haizhu District, Guangzhou City, Guangdong Province
Yan Yan ',	South China Sea Institute of Oceanography, Chinese Academy of Sciences	Guangdong Province	marine bioecology	No.164, Xingang West Road, Haizhu District, Guangzhou City, Guangdong Province
Yan poor ',	South China Sea Institute of Oceanography, Chinese Academy of Sciences	Guangdong Province	Geophysical physics, Marine geology, oil and gas	No.164, Xingang West Road, Haizhu District, Guangzhou City, Guangdong Province
Yan Wen ',	South China Sea Institute of Oceanography, Chinese Academy of Sciences	Guangdong Province	Marine Environment Geochemistry	No.164, Xingang West Road, Haizhu District, Guangzhou City, Guangdong Province
Yang Dingtian ',	South China Sea Institute of Oceanography, Chinese Academy of Sciences	Guangdong Province	The Marine biogeochemical cycle	No.164, Xingang West Road, Haizhu District, Guangzhou City, Guangdong Province
Yang stingy ',	South China Sea Fisheries Research Institute, Chinese Academy of Fishery Sciences	Guangdong Province	Prevention and control of aquatic diseases	No.83, Dali Village, Longgang District, Shenzhen City, Guangdong Province
Yang Qingshu ',	Zhongshan University	Guangdong Province	Bayou coastal science	No.135, Xingang West Road, Guangzhou City, Guangdong Province
Yang Shengxiong ',	Guangzhou Marine Geological Survey Bureau	Guangdong Province	Submarine structure and marine geophysics	No.477 East Road, Guangzhou, Guangdong Province
Yang Weidong ',	Jinan University	Guangdong Province	Aquatic product processing and aquatic product quality and safety control	No.601, West Huangpu Avenue, Guangzhou City, Guangdong Province
Yang Xianqing ',	South China Sea Fisheries Research Institute, Chinese Academy of Fishery Sciences	Guangdong Province	Aquatic product processing and quality control	No.83, Dali Village, Longgang District, Shenzhen City, Guangdong Province
Yang Yang ',	The South China Sea Bureau, the Ministry of Natural Resources	Guangdong Province	Physical ocean, Marine hydrology	No.353, Xingang Middle Road, Haizhu District, Guangzhou City, Guangdong Province
Yang Yingying ',	South China Sea Fisheries Research Institute, Chinese Academy of Fishery Sciences	Guangdong Province	Aquatic product processing and quality control	No.83, Dali Village, Longgang District, Shenzhen City, Guangdong Province
Yang Yufeng ',	Jinan University	Guangdong Province	Aquatic product processing and aquatic product quality and safety control	No.601, West Huangpu Avenue, Guangzhou City, Guangdong Province
Yang ',	School of Life Sciences, Shenzhen University (School of Life and Marine Sciences, Shenzhen University)	Guangdong Province	The Theory and Application of Biocatalysis	No.3688, Nanhai Avenue, Nanshan District, Shenzhen City, Guangdong Province
Yao Xinsheng ',	Jinan University	Guangdong Province	Marine bioactive substances	No.601, West Huangpu Avenue, Guangzhou City, Guangdong Province
Yao Yongjian ',	Guangzhou Marine Geological Survey Bureau	Guangdong Province	Oil and Gas geology	No.477 East Road, Guangzhou, Guangdong Province
Ye Chunqing ',	The South China Sea Bureau, the Ministry of Natural Resources	Guangdong Province	Marine hydrometeorology	No.353, Xingang Middle Road, Haizhu District, Guangzhou City, Guangdong Province
Ye Jiawei ',	Institutes Of Technology Of South China	Guangdong Province	marine organism	No.381, Wushan Road, Tianhe District, Guangzhou City, Guangdong Province
Ye Le ',	South China Sea Fisheries Research Institute, Chinese Academy of Fishery Sciences	Guangdong Province	Aquatic product processing and quality control	No.83, Dali Village, Longgang District, Shenzhen City, Guangdong Province
Yi Meisheng ',	Zhongshan University	Guangdong Province	Marine Science and Environmental Protection	No.135, Xingang West Road, Guangzhou City, Guangdong Province
Yin Bo ',	South China Sea Institute of Oceanography, Chinese Academy of Sciences	Guangdong Province	The Marine biogeochemical cycle	No.164, Xingang West Road, Haizhu District, Guangzhou City, Guangdong Province
Yin Kidong ',	Zhongshan University	Guangdong Province	Marine Science and Environmental Protection	No.135, Xingang West Road, Guangzhou City, Guangdong Province
Yin pinghe ',	Jinan University	Guangdong Province	New technology for pollutant control	No.601, West Huangpu Avenue, Guangzhou City, Guangdong Province
You yago ',	Guangzhou Institute of Energy Research, Chinese Academy of Sciences	Guangdong Province	geochemistry	No.2, Wushan Energy Road, Tianhe District, Guangzhou City, Guangdong Province
Yu Bin ',	The South China Sea Bureau, the Ministry of Natural Resources	Guangdong Province	Marine survey, research and Marine management	No.353, Xingang Middle Road, Haizhu District, Guangzhou City, Guangdong Province
Yu Xiangyong ',	Guangdong Ocean University	Guangdong Province	marine organism	No.1, Haida Road, Machang District, Zhanjiang City, Guangdong Province
Yu Zhi ',	Zhongshan University	Guangdong Province	Marine renewable energy sources	No.135, Xingang West Road, Guangzhou City, Guangdong Province
Yu Da hui ',	South China Sea Fisheries Research Institute, Chinese Academy of Fishery Sciences	Guangdong Province	Aquatic genetic breeding	No.83, Dali Village, Longgang District, Shenzhen City, Guangdong Province
Yu Ziniu ',	South China Sea Institute of Oceanography, Chinese Academy of Sciences	Guangdong Province	Marine Life Genetics and Breeding	No.164, Xingang West Road, Haizhu District, Guangzhou City, Guangdong Province
Yuan Jianping ',	Zhongshan University	Guangdong Province	organic geochemistry	No.135, Xingang West Road, Guangzhou City, Guangdong Province
Yuan Zhenhong ',	Guangzhou Institute of Energy Research, Chinese Academy of Sciences	Guangdong Province	Power electronics and control technology	No.2, Wushan Energy Road, Tianhe District, Guangzhou City, Guangdong Province
Zeng Xiangxiong ',	The South China Sea Bureau, the Ministry of Natural Resources	Guangdong Province	Physical ocean, Marine hydrology	No.353, Xingang Middle Road, Haizhu District, Guangzhou City, Guangdong Province
Zhang Chunhua ',	The South China Sea Bureau, the Ministry of Natural Resources	Guangdong Province	Hydrometeorological	No.353, Xingang Middle Road, Haizhu District, Guangzhou City, Guangdong Province
Zhang Guangquan ',	The South China Sea Bureau, the Ministry of Natural Resources	Guangdong Province	Physical ocean, Marine hydrology	No.353, Xingang Middle Road, Haizhu District, Guangzhou City, Guangdong Province
Zhang Haifa ',	Guangdong Province, Daya Bay Aquatic Products Test Center	Guangdong Province	marine organism	Aoyaqian Village, Aotou Town, Aotou Office, Daya Bay, Guangdong Province
Zhang Hanhua ',	South China Sea Fisheries Research Institute, Chinese Academy of Fishery Sciences	Guangdong Province	Integrated seawater aquaculture mode	No.83, Dali Village, Longgang District, Shenzhen City, Guangdong Province
Zhang Jiasong ',	South China Sea Fisheries Research Institute, Chinese Academy of Fishery Sciences	Guangdong Province	Seawater facility breeding	No.83, Dali Village, Longgang District, Shenzhen City, Guangdong Province
Zhang Junfeng ',	The South China Sea Bureau, the Ministry of Natural Resources	Guangdong Province	Marine disaster early warning and forecast	No.353, Xingang Middle Road, Haizhu District, Guangzhou City, Guangdong Province
Zhang Kaicheng ',	Guangdong Ocean University	Guangdong Province	marine organism	No.1, Haida Road, Machang District, Zhanjiang City, Guangdong Province
Zhang Lanlan ',	South China Sea Institute of Oceanography, Chinese Academy of Sciences	Guangdong Province	Study on Marine Microbody Palaeontology and Marine Sedimentary Paleoographic Environment	No.164, Xingang West Road, Haizhu District, Guangzhou City, Guangdong Province
Zhang Li ',	South China Sea Institute of Oceanography, Chinese Academy of Sciences	Guangdong Province	marine biology	No.164, Xingang West Road, Haizhu District, Guangzhou City, Guangdong Province
Zhang Peng ',	South China Sea Fisheries Research Institute, Chinese Academy of Fishery Sciences	Guangdong Province	Fishing technology	No.83, Dali Village, Longgang District, Shenzhen City, Guangdong Province
Zhang among the ',	Jinan University	Guangdong Province	marine biology	No.601, West Huangpu Avenue, Guangzhou City, Guangdong Province
Zhang Rui ',	Guangdong Ocean University	Guangdong Province	marine organism	No.1, Haida Road, Machang District, Zhanjiang City, Guangdong Province
Zhang Yi ',	Guangdong Ocean University	Guangdong Province	Marine biopharmaceutical	Not available
Zhang Yintong ',	Shenzhen CNOOC Engineering Underwater Technology Co., Ltd	Guangdong Province	marine organism	No.9, Bay Road, Shekou Industrial Zone, Shenzhen City, Guangdong Province
Zhang Yongxia ',	School of Life Sciences, Shenzhen University (School of Life and Marine Sciences, Shenzhen University)	Guangdong Province	botany	No.3688, Nanhai Avenue, Nanshan District, Shenzhen City, Guangdong Province
Zhang Yuling ',	University Of Shantou	Guangdong Province	marine organism	243 University Road, Shantou City, Guangdong Province
Zhao Minghui ',	South China Sea Institute of Oceanography, Chinese Academy of Sciences	Guangdong Province	Ocean hydrothermal circulation mechanism	No.164, Xingang West Road, Haizhu District, Guangzhou City, Guangdong Province
Zhao Xue ',	The South China Sea Bureau, the Ministry of Natural Resources	Guangdong Province	Marine disaster early warning and forecast	No.353, Xingang Middle Road, Haizhu District, Guangzhou City, Guangdong Province
Zheng Huaiping ',	University Of Shantou	Guangdong Province	marine organism	243 University Road, Shantou City, Guangdong Province
Zheng Shanchuan ',	The South China Sea Bureau, the Ministry of Natural Resources	Guangdong Province	Marine standard measurement and identification	No.353, Xingang Middle Road, Haizhu District, Guangzhou City, Guangdong Province
Zheng Zhuo ',	Zhongshan University	Guangdong Province	Continental edge geology	No.135, Xingang West Road, Guangzhou City, Guangdong Province
Zhou Cuiying ',	Zhongshan University	Guangdong Province	Innearshore Marine engineering and water conservancy project	No.135, Xingang West Road, Guangzhou City, Guangdong Province
Zhou Houcheng ',	Guangdong Provincial Marine Resources Research and Development Center	Guangdong Province	Port and navigation design major	No.34, Courtyard, No.100 Martyrs Middle Road, Guangzhou city, Guangdong Province
Zhou Jusuo ',	The South China Sea Bureau, the Ministry of Natural Resources	Guangdong Province	marine charting	No.353, Xingang Middle Road, Haizhu District, Guangzhou City, Guangdong Province
Zhou Ruilian ',	Guangdong Provincial Department of Ocean and Fisheries	Guangdong Province	marine organism	No.10, Nancun Road, Haizhu District, Guangzhou City, Guangdong Province
Zhou Shengqi ',	South China Sea Institute of Oceanography, Chinese Academy of Sciences	Guangdong Province	Deep-sea dynamics	No.164, Xingang West Road, Haizhu District, Guangzhou City, Guangdong Province
Zhou Xiong ',	The South China Sea Bureau, the Ministry of Natural Resources	Guangdong Province	Hydrometeorological	No.353, Xingang Middle Road, Haizhu District, Guangzhou City, Guangdong Province
Zhou Xuefeng ',	South China Sea Institute of Oceanography, Chinese Academy of Sciences	Guangdong Province	Marine bioactive substances	No.164, Xingang West Road, Haizhu District, Guangzhou City, Guangdong Province
Zhou Ying ',	The South China Sea Bureau, the Ministry of Natural Resources	Guangdong Province	Submarine structure and marine geophysics	No.353, Xingang Middle Road, Haizhu District, Guangzhou City, Guangdong Province
Zhu Changbo ',	South China Sea Fisheries Research Institute, Chinese Academy of Fishery Sciences	Guangdong Province	Integrated seawater aquaculture mode	No.83, Dali Village, Longgang District, Shenzhen City, Guangdong Province
Zhuang Zebin ',	The South China Sea Bureau, the Ministry of Natural Resources	Guangdong Province	Marine Environment monitoring and evaluation	No.353, Xingang Middle Road, Haizhu District, Guangzhou City, Guangdong Province
Zou Jixing ',	Agricultural University Of South China	Guangdong Province	marine organism	No.483, Wushan Road, Wushan Street, Tianhe District, Guangzhou City, Guangdong Province
Zou shichun ',	Zhongshan University	Guangdong Province	physical oceanography	No.135, Xingang West Road, Guangzhou City, Guangdong Province
Chen Bo ',	Guangxi Academy of Sciences	the Guangxi Zhuang Autonomous Region	Physical ocean, Marine hydrology	No.98, Daling Road, Nanning City, Guangxi Province
Chen Xiaohan ',	Guangxi Research Academy of Fishery Sciences	the Guangxi Zhuang Autonomous Region	Physical ocean, Marine hydrology	No.8, Qingshan Road, Nanning City, Guangxi Province
Deng Chaoliang ',	Guangxi Mangrove Research Center	the Guangxi Zhuang Autonomous Region	Physical ocean, Marine hydrology	No.92, Changqing East Road, Guangxi
Fan Hangqing ',	Guangxi Mangrove Research Center	the Guangxi Zhuang Autonomous Region	marine ecology	No.92, Changqing East Road, Guangxi
Fang longju ',	The Hydrology and Water Resources Bureau of Guangxi Zhuang Autonomous Region	the Guangxi Zhuang Autonomous Region	Marine Environment monitoring and evaluation	No.12, Jianzheng Road, Qingxiu District, Nanning City, Guangxi Province
Huang Chusheng ',	Nanning Normal University	the Guangxi Zhuang Autonomous Region	organic chemistry	Not available
Huang Hu ',	Qinzhou College	the Guangxi Zhuang Autonomous Region	fish immunology	Not available
Jiang star ',	Guangxi Department of Land and Resources	the Guangxi Zhuang Autonomous Region	marine organism	No.2, Zhongxin Road, Nanning City, Guangxi Province
LAN national treasure ',	Guangxi Mangrove Research Center	the Guangxi Zhuang Autonomous Region	marine organism	No.92, Changqing East Road, Guangxi
Li Guangzhao ',	Guangxi Mangrove Research Center	the Guangxi Zhuang Autonomous Region	Submarine structure and marine geophysics	No.92, Changqing East Road, Guangxi
Li Shuhua ',	Beihai City, CPPCC, Guangxi	the Guangxi Zhuang Autonomous Region	Physical ocean, Marine hydrology	No.169 Beihai Avenue, Haicheng District, Beihai City, Guangxi
Li Zhanyuan ',	Guangxi Bureau of Zhuang Autonomous Region	the Guangxi Zhuang Autonomous Region	Marine survey engineering	No.5, Jianzheng Road, Nanning city, Guangxi Province
Liang Wen ',	Guangxi Mangrove Research Center	the Guangxi Zhuang Autonomous Region	marine organism	No.92, Changqing East Road, Guangxi
Lu Hongjian ',	Guangxi Transportation Planning, Survey and Design Research Institute	the Guangxi Zhuang Autonomous Region	Port, Navigation, Channel and Coastal Engineering	No.153, Minzu Avenue, Nanning City, Guangxi Province
Tong Wan ping ',	Guangxi Oceanographic Oceanography	the Guangxi Zhuang Autonomous Region	marine chemistry	No.92, Changqing East Road, Haicheng District, Beihai City, Guangxi
Wei Shanhao ',	Qinzhou College	the Guangxi Zhuang Autonomous Region	physiography	No.12, Binhai Avenue, Binhai New City, Qinzhou City, Guangxi
Wei Zhong ',	Department of Ocean and Fisheries of Guangxi Zhuang Autonomous Region	the Guangxi Zhuang Autonomous Region	marine organism	No.8, Qingshan Road, Nanning City, Guangxi Province
Yan Bing ',	Guangxi Mangrove Research Center	the Guangxi Zhuang Autonomous Region	Submarine structure and marine geophysics	No.92, Changqing East Road, Guangxi
Yang xiaoxiong ',	Nanning Normal University	the Guangxi Zhuang Autonomous Region	organic chemistry	Not available
Ye Weiqiang ',	Beihai Tourism Bureau	the Guangxi Zhuang Autonomous Region	tourism management	No.35, Guizhou Road, Beihai City, Guangxi
Zhang Chenxiao ',	Qinzhou College	the Guangxi Zhuang Autonomous Region	biomedical engineering	No.12, Binhai Avenue, Binhai New City, Qinzhou City, Guangxi
Zhong Qiuping ',	Qinzhou College	the Guangxi Zhuang Autonomous Region	organic chemistry	No.12, Binhai Avenue, Binhai New City, Qinzhou City, Guangxi
Zhou Haolang ',	Guangxi Mangrove Research Center	the Guangxi Zhuang Autonomous Region	sea-plant	No.92, Changqing East Road, Guangxi
Chen Chunhua ',	Hainan Academy of Marine and Fishery Sciences	Hainan Province	environmental oceanography	No.69, Haifu Road, Haikou City, Hainan Province
Fu Jie ',	Hainan Academy of Marine and Fishery Sciences	Hainan Province	environmental oceanography	No.69, Haifu Road, Haikou City, Hainan Province
Lin Binqun ',	Hainan Academy of Marine and Fishery Sciences	Hainan Province	environmental oceanography	No.69, Haifu Road, Haikou City, Hainan Province
Wang Daoru ',	Hainan Academy of Marine and Fishery Sciences	Hainan Province	environmental oceanography	No.69, Haifu Road, Haikou City, Hainan Province
Chen Xiumin ',	Agricultural University Of Hebei	Hebei Province	aquiculture	289, Lingyuusi Street, Baoding, Hebei Province
Du Xingming ',	Hebei Provincial Bureau of Geology and Mineral Resources	Hebei Province	Hydrographic engineering geology	No.410, Gongnong Road, Qiaoxi District, Shijiazhuang City, Hebei Province
Fu Zhong ',	Hebei Research Institute of Marine and Aquatic Sciences	Hebei Province	marine organism	No.2, Donggang Road, Qinhuangdao City, Hebei Province
Gao Xiaoli ',	Agricultural University Of Hebei	Hebei Province	Biochemistry of aquatic animals	289, Lingyuusi Street, Baoding, Hebei Province
Palace spring ',	Agricultural University Of Hebei	Hebei Province	Aquatic animal disease	289, Lingyuusi Street, Baoding, Hebei Province
Gu Jianqing ',	Institute of Geographic Sciences, Hebei Academy of Sciences	Hebei Province	fishery machinery	Wutai Square Center, No.94, Chang 'an West Street, Chang' an District, Shijiazhuang City, Hebei Province
The stronger the tube ',	University Of Hebei	Hebei Province	marine biology	No.180, Wusi East Road, Baoding City, Hebei Province
Kang now jiang ',	University Of Hebei	Hebei Province	hydrobiology	No.180, Wusi East Road, Baoding City, Hebei Province
Li Yiqun ',	Hebei Research Institute of Marine and Aquatic Sciences	Hebei Province	fishery machinery	No.2, Donggang Road, Qinhuangdao City, Hebei Province
Li Zhixia ',	Agricultural University Of Hebei	Hebei Province	aquatic organism	289, Lingyuusi Street, Baoding, Hebei Province
Liang Shuxuan ',	University Of Hebei	Hebei Province	Storage and processing of agricultural, livestock and aquatic products	No.180, Wusi East Road, Baoding City, Hebei Province
Liu Hongying ',	Agricultural University Of Hebei	Hebei Province	aquatic organism	289, Lingyuusi Street, Baoding, Hebei Province
Liu Pengyan ',	University Of Hebei	Hebei Province	Storage and processing of agricultural, livestock and aquatic products	No.180, Wusi East Road, Baoding City, Hebei Province
Liu Zengshou ',	Hebei Provincial Bureau of Geology and Mineral Resources	Hebei Province	Hydrographic engineering geology	No.410, Gongnong Road, Qiaoxi District, Shijiazhuang City, Hebei Province
Liu Zhiqiang ',	University Of Hebei	Hebei Province	hydrobiology	No.180, Wusi East Road, Baoding City, Hebei Province
Ma Zhaopu ',	University Of Hebei	Hebei Province	Storage and processing of agricultural, livestock and aquatic products	No.180, Wusi East Road, Baoding City, Hebei Province
Qi fengsheng ',	Agricultural University Of Hebei	Hebei Province	Aquatic products processing technology	289, Lingyuusi Street, Baoding, Hebei Province
Qi Zunli ',	Agricultural University Of Hebei	Hebei Province	aquiculture	289, Lingyuusi Street, Baoding, Hebei Province
Ren Xiaohui ',	Agricultural University Of Hebei	Hebei Province	Biochemistry and Cell Biology	289, Lingyuusi Street, Baoding, Hebei Province
Sanya new ',	Agricultural University Of Hebei	Hebei Province	Processing and utilization of Marine food resources	289, Lingyuusi Street, Baoding, Hebei Province
Shen Shuqi ',	Agricultural University Of Hebei	Hebei Province	Storage and processing of agricultural, livestock and aquatic products	289, Lingyuusi Street, Baoding, Hebei Province
Song waves ',	Agricultural University Of Hebei	Hebei Province	aquatic organism	289, Lingyuusi Street, Baoding, Hebei Province
Song youth ',	Agricultural University Of Hebei	Hebei Province	aquiculture	289, Lingyuusi Street, Baoding, Hebei Province
Su Li ',	Agricultural University Of Hebei	Hebei Province	Freshwater fishery	289, Lingyuusi Street, Baoding, Hebei Province
Wang Jie ',	Agricultural University Of Hebei	Hebei Province	Processing and utilization of Marine food resources	289, Lingyuusi Street, Baoding, Hebei Province
Wang Xianghong ',	Agricultural University Of Hebei	Hebei Province	Processing and utilization of Marine food resources	289, Lingyuusi Street, Baoding, Hebei Province
Wu Xinmin ',	Hebei Research Institute of Marine and Aquatic Sciences	Hebei Province	Microbial biochemical	No.2, Donggang Road, Qinhuangdao City, Hebei Province
Xing Zhongxin ',	Hebei Provincial Bureau of Geology and Mineral Resources	Hebei Province	Hydrographic engineering geology	No.410, Gongnong Road, Qiaoxi District, Shijiazhuang City, Hebei Province
Xu Chunxia ',	Agricultural University Of Hebei	Hebei Province	aquatic organism	289, Lingyuusi Street, Baoding, Hebei Province
Xu Quanhong ',	Institute of Geographic Sciences, Hebei Academy of Sciences	Hebei Province	fishery machinery	Wutai Square Center, No.94, Chang 'an West Street, Chang' an District, Shijiazhuang City, Hebei Province
Yan Huiyuan ',	Nanbao Salt Farm, Hebei	Hebei Province	Marine chemical industry	Civilization Road 402, Caofeidian District, Tangshan City, Hebei Province
Yang Yanxiong ',	Hebei Provincial Bureau of Geology and Mineral Resources	Hebei Province	Submarine structure and marine geophysics	No.410, Gongnong Road, Qiaoxi District, Shijiazhuang City, Hebei Province
Wei Zhang ',	Agricultural University Of Hebei	Hebei Province	Processing and utilization of Marine food resources	289, Lingyuusi Street, Baoding, Hebei Province
Zhang Zhisheng ',	Agricultural University Of Hebei	Hebei Province	Processing and utilization of Marine food resources	289, Lingyuusi Street, Baoding, Hebei Province
Zhao Chunmin ',	Agricultural University Of Hebei	Hebei Province	Sea-freshwater fish, shrimp and crabs are bred	289, Lingyuusi Street, Baoding, Hebei Province
Zhao Yanzhen ',	Agricultural University Of Hebei	Hebei Province	Mariculture and Management	289, Lingyuusi Street, Baoding, Hebei Province
Zhao Zhenhong ',	Hebei Provincial Bureau of Geology and Mineral Resources	Hebei Province	Hydrographic engineering geology	No.410, Gongnong Road, Qiaoxi District, Shijiazhuang City, Hebei Province
Zhao Zhenliang ',	Hebei Research Institute of Marine and Aquatic Sciences	Hebei Province	Microbial biochemical	No.2, Donggang Road, Qinhuangdao City, Hebei Province
Zhou Jun ',	Hebei Research Institute of Marine and Aquatic Sciences	Hebei Province	fishery machinery	No.2, Donggang Road, Qinhuangdao City, Hebei Province
Xu Yuru ',	Harbin Engineering University	Heilongjiang Province	underwater robot	No.145, Nantong Street, Nangang District, Harbin City, Heilongjiang Province
Yang desen ',	Harbin Engineering University	Heilongjiang Province	Vector sonar technology, underwater sound stealth vibration and noise measurement technology	No.145, Nantong Street, Nangang District, Harbin City, Heilongjiang Province
Hao Yanling ',	Harbin Engineering University	Heilongjiang Province	Ship navigation technology	No.145, Nantong Street, Nangang District, Harbin City, Heilongjiang Province
Zhang Liang ',	Harbin Engineering University	Heilongjiang Province	Marine and Marine Engineering Computational Hydrodynamics	No.145, Nantong Street, Nangang District, Harbin City, Heilongjiang Province
Zhang Jinlin ',	China Shipbuilding Industry Corporation # 7,19 Research Institute	Hubei province	Marine and Marine Engineering	No.19, Yangqiao Lake Avenue, Zanglong Island Development Zone, Jiangxia District, Wuhan city, Hubei Province
Zhu Yingfu ',	The 71st Research Institute of China Shipbuilding Industry Corporation	Hubei province	Marine and Marine Engineering	No.58, Shengli Third Road, Yichang City, Hubei Province
CAI Qinghua ',	Institute of Hydrobiology, Chinese Academy of Sciences	Hubei province	Systems and Watershed Ecology	No.7, Donghu South Road, Wuchang, Wuhan city, Hubei Province
Chahao ',	Naval Engineering University	Hubei province	Radar engineering	No.717, Jiefang Avenue, Qiaokou District, Wuhan city, Hubei Province
Chen Xiaoling ',	WuHan University	Hubei province	Ocean Exploration Theory and Technology of High-frequency Ground Wave Radar	No.16, Luojiashan Street, Wuchang District, Wuhan City, Hubei Province
Chen Zizong ',	WuHan University	Hubei province	Radio, Marine and Marine environment monitoring technology	No.16, Luojiashan Street, Wuchang District, Wuhan City, Hubei Province
Duan Guilin ',	No.71 O Institute	Hubei province	Mine non-trigger fuze professional	No.15, Yichang, Hubei Province
E Dong Chen ',	WuHan University	Hubei province	Radio, Marine and Marine environment monitoring technology	No.16, Luojiashan Street, Wuchang District, Wuhan City, Hubei Province
Gui Jianfang ',	Institute of Hydrobiology, Chinese Academy of Sciences	Hubei province	Fish Genetics and Breeding Science	No.7, Donghu South Road, Wuchang, Wuhan city, Hubei Province
He Shunping ',	Institute of Hydrobiology, Chinese Academy of Sciences	Hubei province	Fish systematics and Biogeography	No.7, Donghu South Road, Wuchang, Wuhan city, Hubei Province
Ke Henyu ',	WuHan University	Hubei province	Radio-ocean monitoring technology	No.16, Luojiashan Street, Wuchang District, Wuhan City, Hubei Province
Li Fei ',	WuHan University	Hubei province	Radio-ocean monitoring technology	No.16, Luojiashan Street, Wuchang District, Wuhan City, Hubei Province
Li Jiancheng ',	WuHan University	Hubei province	gravity field of the earth	No.16, Luojiashan Street, Wuchang District, Wuhan City, Hubei Province
Li Renhui ',	Institute of Hydrobiology, Chinese Academy of Sciences	Hubei province	Hazardous algal biology	No.7, Donghu South Road, Wuchang, Wuhan city, Hubei Province
Li Zhongjie ',	Institute of Hydrobiology, Chinese Academy of Sciences	Hubei province	aquiculture	No.7, Donghu South Road, Wuchang, Wuhan city, Hubei Province
Liu Zuyuan ',	Wuhan University Of Technology	Hubei province	marine charting	No.122, Luoshi Road, Wuhan city, Hubei Province
Ni happy ',	Institute of Hydrobiology, Chinese Academy of Sciences	Hubei province	Aquatic Plants and Ecology	No.7, Donghu South Road, Wuchang, Wuhan city, Hubei Province
Nie Guigen ',	WuHan University	Hubei province	Space geodesy	No.16, Luojiashan Street, Wuchang District, Wuhan City, Hubei Province
Nie pin ',	Institute of Hydrobiology, Chinese Academy of Sciences	Hubei province	fish immunology	No.7, Donghu South Road, Wuchang, Wuhan city, Hubei Province
Niu Ji ',	WuHan University	Hubei province	GNSS and INS combination of navigation	No.16, Luojiashan Street, Wuchang District, Wuhan City, Hubei Province
Pang Xiaoping ',	WuHan University	Hubei province	Mgraphy and GIS	No.16, Luojiashan Street, Wuchang District, Wuhan City, Hubei Province
Song Lirong ',	Institute of Hydrobiology, Chinese Academy of Sciences	Hubei province	Algal species resources and algal toxicology	No.7, Donghu South Road, Wuchang, Wuhan city, Hubei Province
Tang Weiming ',	WuHan University	Hubei province	Geodetic survey and survey engineering	No.16, Luojiashan Street, Wuchang District, Wuhan City, Hubei Province
Tian Liqiao ',	WuHan University	Hubei province	Quantitative remote sensing	No.16, Luojiashan Street, Wuchang District, Wuhan City, Hubei Province
Wang Dongping ',	No.71 O Institute	Hubei province	Testing technology and instruments	No.15, Yichang, Hubei Province
Wang Ding ',	Institute of Hydrobiology, Chinese Academy of Sciences	Hubei province	Cetacean conservation biology	No.7, Donghu South Road, Wuchang, Wuhan city, Hubei Province
Wang Hongzhu ',	Institute of Hydrobiology, Chinese Academy of Sciences	Hubei province	Benthic animal classification and ecology	No.7, Donghu South Road, Wuchang, Wuhan city, Hubei Province
Wang Zemin ',	WuHan University	Hubei province	Quantitative remote sensing	No.16, Luojiashan Street, Wuchang District, Wuhan City, Hubei Province
Wen Biyang ',	WuHan University	Hubei province	Theory and Technology of High-frequency Radio	No.16, Luojiashan Street, Wuchang District, Wuhan City, Hubei Province
Wu Nian ',	China Shipbuilding Industry Corporation 701 Research Institute	Hubei province	Mine non-trigger fuze professional	No.129, Shouyi Road, Wuchang District, Wuhan City, Hubei Province
Wu Xiongbin ',	WuHan University	Hubei province	Ocean Exploration Theory and Technology of High-frequency Ground Wave Radar	No.16, Luojiashan Street, Wuchang District, Wuhan City, Hubei Province
Wu Zhenbin ',	Institute of Hydrobiology, Chinese Academy of Sciences	Hubei province	Purification and restoration of ecology	No.7, Donghu South Road, Wuchang, Wuhan city, Hubei Province
Xiao Wuhan ',	Institute of Hydrobiology, Chinese Academy of Sciences	Hubei province	molecular toxicology	No.7, Donghu South Road, Wuchang, Wuhan city, Hubei Province
Xie Ping ',	Institute of Hydrobiology, Chinese Academy of Sciences	Hubei province	lake ecology	No.7, Donghu South Road, Wuchang, Wuhan city, Hubei Province
Ye Shirong ',	WuHan University	Hubei province	Application of satellite navigation and positioning technology	No.16, Luojiashan Street, Wuchang District, Wuhan City, Hubei Province
Zeng Libo ',	WuHan University	Hubei province	Spectroscopic analysis instrument	No.16, Luojiashan Street, Wuchang District, Wuhan City, Hubei Province
Zhang Qiya ',	Institute of Hydrobiology, Chinese Academy of Sciences	Hubei province	Aquatic virology and its molecular biology	No.7, Donghu South Road, Wuchang, Wuhan city, Hubei Province
Zhang Xianfeng ',	Institute of Hydrobiology, Chinese Academy of Sciences	Hubei province	Cetacean conservation biology	No.7, Donghu South Road, Wuchang, Wuhan city, Hubei Province
Zhao Jianhu ',	WuHan University	Hubei province	marine charting	No.16, Luojiashan Street, Wuchang District, Wuhan City, Hubei Province
Song Junqiang ',	National University of Defense Technology	Hunan Province	Atmospheric Science, Engineering and Technology	Not available
Zhang Xueming ',	Northeast Normal University	Jilin Province	Renewable energy and applied electromechanical technology	No.5268, People's Street, Nanguan District, Changchun City, Jilin Province
Xu Furan south ',	The 702nd Research Institute of China Shipbuilding Industry Corporation	Jiangsu Province	Deep submersible technology	No.222, East Shanshui Road, Binhu District, Wuxi City, Jiangsu Province, China
Bai Shibiao ',	NJNU	Jiangsu Province	Geomorphic process and disaster prevention and risk analysis	No.122, Ninghai Road, Nanjing City, Jiangsu Province
Chen Aihua ',	Jiangsu Marine and Fisheries Research Institute	Jiangsu Province	aquiculture	No.31, Education Road, China, Chongchuan District, Nantong City, Jiangsu Province
Chen Baiyao ',	Lianyungang Municipal Institute of Marine and Fishery Sciences	Jiangsu Province	aquiculture	It is 150 meters southeast of the intersection of Xiaogao line and nuclear power Road in Lianyungang City, Jiangsu Province
Chen Guoping ',	River Sea University	Jiangsu Province	Port, coast and offshore engineering teaching	No.1, Xikang Road, Nanjing City, Jiangsu Province
Chen Li ',	Jiangsu Provincial Research Institute of Marine Resources Development	Jiangsu Province	Aquatic animal disease	No.108-1, Tongguan South Road, Haizhou District, Lianyungang City, Jiangsu Province
Chen Shuyin ',	Jiangsu Marine and Fisheries Research Institute	Jiangsu Province	aquiculture	No.31, Education Road, China, Chongchuan District, Nantong City, Jiangsu Province
Chen Shuang ',	Nanjing Institute of Geography and Lakes, Chinese Academy of Sciences	Jiangsu Province	urban ecology	No.73, East Beijing Road, Nanjing City, Jiangsu Province
Deng Xianglian ',	Lianyungang City, Haizhou District Bureau of Agriculture, Forestry and Water Resources	Jiangsu Province	aquiculture	No.109-1, Chaoyang West Road, Lianyungang City, Jiangsu Province
The azimuth up to ',	Jiangsu Provincial Institute of Surveying and Mapping Engineering	Jiangsu Province	surveying and mapping engineering	No.75, Beijing West Road, Nanjing City, Jiangsu Province
Ge Chendong ',	Nanjin university	Jiangsu Province	aquiculture	No.22, Hankou Road, Nanjing City, Jiangsu Province
He Xiufeng ',	River Sea University	Jiangsu Province	satellite altimetry	No.1, Xikang Road, Nanjing City, Jiangsu Province
He Yijun ',	School of Marine Science, Nanjing University of Information and Engineering	Jiangsu Province	Electromagnetic field and microwave technology	219, Ningliu Road, Nanjing City, 210044
Hou Shugui ',	Nanjin university	Jiangsu Province	Polar Science and Global Change	No.22, Hankou Road, Nanjing City, Jiangsu Province
Hu Weiping ',	Nanjing Institute of Geography and Lakes, Chinese Academy of Sciences	Jiangsu Province	Physical lakes	No.73, East Beijing Road, Nanjing City, Jiangsu Province
Huang Zhen Fang ',	NJNU	Jiangsu Province	Tourism science	No.122, Ninghai Road, Nanjing City, Jiangsu Province
Ji Hong nine ',	Jiangsu Marine and Fisheries Research Institute	Jiangsu Province	marine organism	No.31, Education Road, China, Chongchuan District, Nantong City, Jiangsu Province
Jiang Guorong ',	The PLA University of Science and Technology	Jiangsu Province	physical oceanography	No.88, Houbiao ying Road, Qinhuai District, Nanjing, Jiangsu Province
Jiang Shaoyong ',	Nanjin university	Jiangsu Province	geochronology	No.22, Hankou Road, Nanjing City, Jiangsu Province
Li Hengpeng ',	Nanjing Institute of Geography and Lakes, Chinese Academy of Sciences	Jiangsu Province	Simulation of watershed hydrology and water environment process	No.73, East Beijing Road, Nanjing City, Jiangsu Province
Li Jianhong ',	NJNU	Jiangsu Province	botany	No.122, Ninghai Road, Nanjing City, Jiangsu Province
Li Long ',	River Sea University	Jiangsu Province	Fluid Machinery and Engineering	No.1, Xikang Road, Nanjing City, Jiangsu Province
Li Ruijie ',	River Sea University	Jiangsu Province	Bayou coastal science	No.1, Xikang Road, Nanjing City, Jiangsu Province
Lin Xiang ',	River Sea University	Jiangsu Province	Theoretical Study on the interaction mechanism of Marine dynamic elements	No.1, Xikang Road, Nanjing City, Jiangsu Province
Liu Peiting ',	Jiangsu Marine and Fisheries Research Institute	Jiangsu Province	marine fishing	No.31, Education Road, China, Chongchuan District, Nantong City, Jiangsu Province
Liu Weiwei ',	Huaihai Institute of Technology	Jiangsu Province	marine drugs	No.59, Cangwu Road, Xinpu District, Lianyungang City, Jiangsu Province
Lu Qinqin ',	Jiangsu Marine and Fisheries Research Institute	Jiangsu Province	aquiculture	No.31, Education Road, China, Chongchuan District, Nantong City, Jiangsu Province
Ma Fei ',	NJNU	Jiangsu Province	Marine animal comparative genomics	No.122, Ninghai Road, Nanjing City, Jiangsu Province
Shen Xin ',	Huaihai Institute of Technology	Jiangsu Province	Marine Biology Genomics	No.59, Cangwu Road, Xinpu District, Lianyungang City, Jiangsu Province
Sheng Jianming ',	Jiangsu Haitu Research Center	Jiangsu Province	marine environmental assessment	No.300, Hanzhongmen Street, Nanjing City, Jiangsu Province
Song Xiao village ',	Jiangsu Haitu Research Center	Jiangsu Province	marine environmental assessment	No.300, Hanzhongmen Street, Nanjing City, Jiangsu Province
Song Yubing ',	Jiangsu Provincial Institute of Surveying and Mapping Engineering	Jiangsu Province	surveying and mapping engineering	No.75, Beijing West Road, Nanjing City, Jiangsu Province
Sun Hongying ',	NJNU	Jiangsu Province	Marine animal comparative genomics	No.122, Ninghai Road, Nanjing City, Jiangsu Province
Tang Jianhua ',	Jiangsu Marine and Fisheries Research Institute	Jiangsu Province	marine fishing	No.31, Education Road, China, Chongchuan District, Nantong City, Jiangsu Province
Wang Xiaohui ',	Lianyungang City Fishery Technical Guidance Station	Jiangsu Province	Prevention and control of aquaculture diseases	No.14, Chaoyang Middle Road, Lianyungang City, Jiangsu Province
Wang Yaping ',	Nanjin university	Jiangsu Province	Submarine structure and marine geophysics	No.22, Hankou Road, Nanjing City, Jiangsu Province
Wang Guoxiang ',	NJNU	Jiangsu Province	Aquatic ecology	No.122, Ninghai Road, Nanjing City, Jiangsu Province
Wang Jianhong ',	Nanjing University of Information Technology and Engineering	Jiangsu Province	hydrometeorology	No.219, Ningliu Road, Nanjing City, Jiangsu Province
Wang Jian ',	NJNU	Jiangsu Province	aquiculture	No.122, Ninghai Road, Nanjing City, Jiangsu Province
Wang let the meeting ',	Nanjing University of Information Technology and Engineering	Jiangsu Province	Remote sensing application and landscape ecology	No.219, Ningliu Road, Nanjing City, Jiangsu Province
Wen Wang ',	NJNU	Jiangsu Province	Marine animal comparative genomics	No.122, Ninghai Road, Nanjing City, Jiangsu Province
Wang Xiaorong ',	Nanjin university	Jiangsu Province	The form of pollutants exists	No.22, Hankou Road, Nanjing City, Jiangsu Province
Wang Yigang ',	River Sea University	Jiangsu Province	Theoretical Study on the interaction mechanism of Marine dynamic elements	No.1, Xikang Road, Nanjing City, Jiangsu Province
Wang Zhenhui ',	Nanjing University of Information Technology and Engineering	Jiangsu Province	Atmospheric exploration and atmospheric remote sensing	No.219, Ningliu Road, Nanjing City, Jiangsu Province
Wei Aihong ',	Jiangsu Haitu Research Center	Jiangsu Province	Marine ecological environment protection	No.300, Hanzhongmen Street, Nanjing City, Jiangsu Province
Wu Feng ',	River Sea University	Jiangsu Province	Modeling and control of renewable energy power generation system	No.1, Xikang Road, Nanjing City, Jiangsu Province
Wu Jianxin ',	Huaihai Institute of Technology	Jiangsu Province	marine biology	No.59, Cangwu Road, Xinpu District, Lianyungang City, Jiangsu Province
Xie Hongquan ',	Huaihai Institute of Technology	Jiangsu Province	Marine belt ecological environment	No.59, Cangwu Road, Xinpu District, Lianyungang City, Jiangsu Province
Xie Xiaohua ',	Lianyungang City Marine Environment Monitoring Center	Jiangsu Province	Marine Environment monitoring and evaluation	No.14, Chaoyang Middle Road, Haizhou District, Lianyungang City, Jiangsu Province
Xing Min ',	Jiangsu Provincial Institute of Surveying and Mapping Engineering	Jiangsu Province	surveying and mapping engineering	No.75, Beijing West Road, Nanjing City, Jiangsu Province
Xu Debao ',	Jiangsu Provincial Institute of Surveying and Mapping Engineering	Jiangsu Province	engineering survey	No.75, Beijing West Road, Nanjing City, Jiangsu Province
Xu Min ',	NJNU	Jiangsu Province	physiography	No.122, Ninghai Road, Nanjing City, Jiangsu Province
Xu Qing ',	River Sea University	Jiangsu Province	Marine Remote Sensing and Physical oceanography	No.1, Xikang Road, Nanjing City, Jiangsu Province
Xu Changxin ',	River Sea University	Jiangsu Province	Water transport economy	No.1, Xikang Road, Nanjing City, Jiangsu Province
Xu Pu ',	Jiangsu Marine and Fisheries Research Institute	Jiangsu Province	marine biology	Not available
Xu Zhuhua ',	Lianyungang City Sea Area Use and Protection Dynamic Management Center	Jiangsu Province	Research and application of comprehensive management of sea and islands, dynamic supervision of sea and islands, and new Marine management technologies	No.14, Chaoyang Middle Road, Lianyungang City, Jiangsu Province
Yan Binlun ',	Huaihai Institute of Technology	Jiangsu Province	marine aquaculture	No.59, Cangwu Road, Xinpu District, Lianyungang City, Jiangsu Province
Yang Guang ',	NJNU	Jiangsu Province	Marine animal comparative genomics	No.122, Ninghai Road, Nanjing City, Jiangsu Province
Yang Guishan ',	Nanjing Institute of Geography and Lakes, Chinese Academy of Sciences	Jiangsu Province	Land use and environmental effects	No.73, East Beijing Road, Nanjing City, Jiangsu Province
Yang Jiaxin ',	NJNU	Jiangsu Province	aquiculture	No.122, Ninghai Road, Nanjing City, Jiangsu Province
Yang Shan ',	NJNU	Jiangsu Province	Regional development and urban and rural planning	No.122, Ninghai Road, Nanjing City, Jiangsu Province
Yang Xiuqun ',	Nanjin university	Jiangsu Province	The form of pollutants exists	No.22, Hankou Road, Nanjing City, Jiangsu Province
Yao Dongrui ',	Huaihai Institute of Technology	Jiangsu Province	marine technology	No.59, Cangwu Road, Xinpu District, Lianyungang City, Jiangsu Province
Yao Guoxing ',	Jiangsu Marine and Fisheries Research Institute	Jiangsu Province	marine organism	No.31, Education Road, China, Chongchuan District, Nantong City, Jiangsu Province
Zhang Aiming ',	Jiangsu Provincial Institute of Surveying and Mapping Engineering	Jiangsu Province	information technology	No.75, Beijing West Road, Nanjing City, Jiangsu Province
Zhang Zhaohui ',	Jiangsu Marine and Fisheries Research Institute	Jiangsu Province	marine fishery	No.31, Education Road, China, Chongchuan District, Nantong City, Jiangsu Province
Zhang Jingfei ',	Nanjin university	Jiangsu Province	The form of pollutants exists	No.22, Hankou Road, Nanjing City, Jiangsu Province
Zhang completed ',	Nanjing Institute of Geography and Lakes, Chinese Academy of Sciences	Jiangsu Province	Industrial development and layout	No.73, East Beijing Road, Nanjing City, Jiangsu Province
Zhang meiru ',	Jiangsu Marine and Fisheries Research Institute	Jiangsu Province	Mariculture and Management	No.31, Education Road, China, Chongchuan District, Nantong City, Jiangsu Province
Zhang Nanshun ',	NJNU	Jiangsu Province	Coastal evolution	No.122, Ninghai Road, Nanjing City, Jiangsu Province
Zhang Wei ',	River Sea University	Jiangsu Province	Theoretical Study on the interaction mechanism of Marine dynamic elements	No.1, Xikang Road, Nanjing City, Jiangsu Province
Zhang Xiaojun ',	Huaihai Institute of Technology	Jiangsu Province	marine biology	No.59, Cangwu Road, Xinpu District, Lianyungang City, Jiangsu Province
Zhang Zhiyong ',	Jiangsu Marine and Fisheries Research Institute	Jiangsu Province	Mariculture and Management	No.31, Education Road, China, Chongchuan District, Nantong City, Jiangsu Province
Zhao Xinwei ',	Jiangsu Haitu Research Center	Jiangsu Province	Marine biological ecological monitoring and evaluation	No.300, Hanzhongmen Street, Nanjing City, Jiangsu Province
Zheng Jinhai ',	River Sea University	Jiangsu Province	Port, Navigation, Channel and Coastal Engineering	No.1, Xikang Road, Nanjing City, Jiangsu Province
Zheng Yuan ',	River Sea University	Jiangsu Province	Water conservancy and hydropower projects	No.1, Xikang Road, Nanjing City, Jiangsu Province
Zhong Xia Ming ',	Jiangsu Marine and Fisheries Research Institute	Jiangsu Province	marine fishery	No.31, Education Road, China, Chongchuan District, Nantong City, Jiangsu Province
Zhou Deshan ',	Lianyungang City Marine Environment Monitoring Center	Jiangsu Province	Research and application of comprehensive management of sea and islands, dynamic supervision of sea and islands, and new Marine management technologies	No.14, Chaoyang Middle Road, Haizhou District, Lianyungang City, Jiangsu Province
Zhou Kaiya ',	NJNU	Jiangsu Province	aquiculture	No.122, Ninghai Road, Nanjing City, Jiangsu Province
Zhou Li ',	Huaihai Institute of Technology	Jiangsu Province	marine surveying	No.59, Cangwu Road, Xinpu District, Lianyungang City, Jiangsu Province
Zhou Tao ',	The 724th Research Institute of China Shipbuilding Industry Corporation	Jiangsu Province	radio technology	No.346, Zhongshan North Road, Nanjing City, Jiangsu Province
Zhou Wei ',	NJNU	Jiangsu Province	Coastal evolution	No.122, Ninghai Road, Nanjing City, Jiangsu Province
Zhu Kongwen ',	Lianyungang Marine and Fishery Bureau	Jiangsu Province	Research and application of comprehensive management of sea and islands, dynamic supervision of sea and islands, and new Marine management technologies	No.14, Chaoyang Middle Road, Xinpu District, Lianyungang City, Jiangsu Province
Zhu Shicai ',	Jiangsu Provincial Institute of Surveying and Mapping Engineering	Jiangsu Province	Photogrammetry and Remote Sensing	No.75, Beijing West Road, Nanjing City, Jiangsu Province
Zhu Xiaodong ',	Nanjin university	Jiangsu Province	The form of pollutants exists	No.22, Hankou Road, Nanjing City, Jiangsu Province
Zhu Zhenle ',	Ganyu County Ocean and Fishery Bureau, Jiangsu Province	Jiangsu Province	Sea management	No.44, Jinhai East Road, Ganyu County, Lianyungang City, Jiangsu Province
Zou xinqing ',	Nanjin university	Jiangsu Province	The Coastal Zone Management Study	No.22, Hankou Road, Nanjing City, Jiangsu Province
Left army into ',	River Sea University	Jiangsu Province	Tide fluctuation mechanics	No.1, Xikang Road, Nanjing City, Jiangsu Province
Left its China ',	Nanjing Research Institute of Water Resources Sciences	Jiangsu Province	aquiculture	No.34 Huju guan, Gulou District, Nanjing, Jiangsu Province
Zhu Beibei ',	Dalian Polytechnic University	Liaoning Province	Marine food	No.1, Light Industry Garden, Ganjingzi District, Dalian City
Bai Yiping ',	Dalian Polytechnic University	Liaoning Province	Marine disaster early warning and forecast	No.1, Light Industry Garden, Ganjingzi District, Dalian City
Bi Yuanpu ',	Liaoning Marine and Fisheries Science Research Institute	Liaoning Province	Island and island coastal zone development	No.50 Heiishijiao Street, Shahekou District, Dalian, Liaoning Province
Cao Xupeng ',	Dalian Institute of Chemical Physics, Chinese Academy of Sciences	Liaoning Province	Microalgae Bioengineering and Microalgae Scale Culture	No.457, Zhongshan Road, Shahekou District, Dalian City, Liaoning Province
Chang Yaqing ',	Dalian Ocean University	Liaoning Province	marine biology	No.52, Heiishijiao Street, Shahekou District, Dalian, Liaoning Province
Chen Weibin ',	The National Marine Environment Monitoring Center	Liaoning Province	physical oceanography	No.42, Linhe Street, Shahekou District, Dalian City, Liaoning Province
Chen Yong ',	Dalian Ocean University	Liaoning Province	Fishery resources and the environment	No.52, Heiishijiao Street, Shahekou District, Dalian, Liaoning Province
Cong Pifu ',	The National Marine Environment Monitoring Center	Liaoning Province	Remote sensing inversion of Marine environment elements	No.42, Linhe Street, Shahekou District, Dalian City, Liaoning Province
lofty ',	Maritime Affairs University Of Dalian	Liaoning Province	business administration	No.1, Linghai Road, Dalian City, Liaoning Province
Dai Hongliang ',	The National Marine Environment Monitoring Center	Liaoning Province	Remote sensing inversion of Marine environment elements	No.42, Linhe Street, Shahekou District, Dalian City, Liaoning Province
Ding Jun ',	Dalian Ocean University	Liaoning Province	marine organism	No.52, Heiishijiao Street, Shahekou District, Dalian, Liaoning Province
Ding Xiaofei ',	Dalian Ocean University	Liaoning Province	Research on Ship material strength and biological bionic material	No.52, Heiishijiao Street, Shahekou District, Dalian, Liaoning Province
Dong Jing ',	Liaoning Marine and Fisheries Science Research Institute	Liaoning Province	Marine biological ecology	No.50 Heiishijiao Street, Shahekou District, Dalian, Liaoning Province
Du Yuguang ',	Dalian Institute of Chemical Physics, Chinese Academy of Sciences	Liaoning Province	biochemical engineering	No.457, Zhongshan Road, Shahekou District, Dalian City, Liaoning Province
Fan Jingfeng ',	The National Marine Environment Monitoring Center	Liaoning Province	marine ecology	No.42, Linhe Street, Shahekou District, Dalian City, Liaoning Province
Fu Wanzhou ',	Dalian Ocean University	Liaoning Province	marine organism	No.52, Heiishijiao Street, Shahekou District, Dalian, Liaoning Province
Fu Yuanbin ',	The National Marine Environment Monitoring Center	Liaoning Province	Marine space planning, island and coastal zone resources and environment	No.42, Linhe Street, Shahekou District, Dalian City, Liaoning Province
GouWei people ',	Dalian Ocean University	Liaoning Province	Evaluation of practical policy problems in Marine aquatic products field	No.52, Heiishijiao Street, Shahekou District, Dalian, Liaoning Province
Guo Hao ',	The National Marine Environment Monitoring Center	Liaoning Province	marine ecology	No.42, Linhe Street, Shahekou District, Dalian City, Liaoning Province
Guo Hao ',	The National Marine Environment Monitoring Center	Liaoning Province	Marine environment ecology	No.42, Linhe Street, Shahekou District, Dalian City, Liaoning Province
Guo Wei ',	Shenyang Institute of Automation, Chinese Academy of Sciences	Liaoning Province	Research and development of underwater robots and related underwater equipment	No.114, Nanta Street, Shenhe District, Shenyang City, Liaoning Province
Han Jiabo ',	Liaoning Marine and Fisheries Science Research Institute	Liaoning Province	marine fishery	No.50 Heiishijiao Street, Shahekou District, Dalian, Liaoning Province
Han Jianbo ',	The National Marine Environment Monitoring Center	Liaoning Province	Environmental protection methods of Marine-related projects	No.42, Linhe Street, Shahekou District, Dalian City, Liaoning Province
Han Kang ',	The National Marine Environment Monitoring Center	Liaoning Province	Investigation and evaluation of Marine Hydrodynamic Environment	No.42, Linhe Street, Shahekou District, Dalian City, Liaoning Province
Han Lixin ',	Maritime Affairs University Of Dalian	Liaoning Province	international jurisprudence	No.1, Linghai Road, Dalian City, Liaoning Province
Han Shengju ',	Dalian Ocean University	Liaoning Province	The Fisheries Resources Information System	No.52, Heiishijiao Street, Shahekou District, Dalian, Liaoning Province
Han Zenglin ',	Liaoning Normal University	Liaoning Province	Human geography research	Not available
Jie He ',	Dalian Ocean University	Liaoning Province	marine chemistry	No.52, Heiishijiao Street, Shahekou District, Dalian, Liaoning Province
Ho ',	The National Marine Environment Monitoring Center	Liaoning Province	Seawater environmental quality evaluation	No.42, Linhe Street, Shahekou District, Dalian City, Liaoning Province
Huo Chuanlin ',	The National Marine Environment Monitoring Center	Liaoning Province	Marine Environment monitoring and evaluation	No.42, Linhe Street, Shahekou District, Dalian City, Liaoning Province
Jiang Lianxin ',	Liaoning Marine and Fisheries Science Research Institute	Liaoning Province	management of research and development	No.50 Heiishijiao Street, Shahekou District, Dalian, Liaoning Province
Jiang Zhiqiang ',	Dalian Ocean University	Liaoning Province	aquiculture	No.52, Heiishijiao Street, Shahekou District, Dalian, Liaoning Province
Kong Fandong ',	Dalian Polytechnic University	Liaoning Province	Research on aquatic Product Processing Technology	Not available
Kong Liang ',	Dalian Ocean University	Liaoning Province	Study on the correlation of Marine pollutants and Marine organisms	No.52, Heiishijiao Street, Shahekou District, Dalian, Liaoning Province
Li Bo ',	Dalian Aquatic Products Technology Promotion General Station	Liaoning Province	marine organism	No.80, Binhai West Road, Dalian City, Liaoning Province
Li Hongjun ',	The National Marine Environment Monitoring Center	Liaoning Province	Marine ecology monitoring and evaluation, molecular ecology	No.42, Linhe Street, Shahekou District, Dalian City, Liaoning Province
Li Qingwei ',	Liaoning Normal University	Liaoning Province	marine biology	Not available
Li Wei ',	Dalian Ocean University	Liaoning Province	biochemistry	No.52, Heiishijiao Street, Shahekou District, Dalian, Liaoning Province
Li Wenji ',	Liaoning Marine and Fisheries Science Research Institute	Liaoning Province	Mariculture breeding technology	No.50 Heiishijiao Street, Shahekou District, Dalian, Liaoning Province
Li Xiuchen ',	Dalian Ocean University	Liaoning Province	Marine agriculture	No.52, Heiishijiao Street, Shahekou District, Dalian, Liaoning Province
Li Yanan ',	The National Marine Environment Monitoring Center	Liaoning Province	Marine environment monitoring business management	No.42, Linhe Street, Shahekou District, Dalian City, Liaoning Province
Li Yiping ',	Shenyang Institute of Automation, Chinese Academy of Sciences	Liaoning Province	The Research on the Robot Control System	No.114, Nanta Street, Shenhe District, Shenyang City, Liaoning Province
Ying Li ',	Maritime Affairs University Of Dalian	Liaoning Province	Computer Science and Technology	No.1, Linghai Road, Dalian City, Liaoning Province
Li Yuezheng ',	Liaoning Normal University	Liaoning Province	regional economies	Not available
Li Zhenfu ',	Maritime Affairs University Of Dalian	Liaoning Province	Transportation planning and management	No.1, Linghai Road, Dalian City, Liaoning Province
Li Zhigang ',	Shenyang Institute of Automation, Chinese Academy of Sciences	Liaoning Province	Underwater Robot Research	No.114, Nanta Street, Shenhe District, Shenyang City, Liaoning Province
Lin Fengao ',	The National Marine Environment Monitoring Center	Liaoning Province	Marine red tide monitoring	No.42, Linhe Street, Shahekou District, Dalian City, Liaoning Province
Lin Yang ',	Shenyang Institute of Automation, Chinese Academy of Sciences	Liaoning Province	Underwater Robot Research	No.114, Nanta Street, Shenhe District, Shenyang City, Liaoning Province
Lin Zhongsheng ',	The National Marine Environment Monitoring Center	Liaoning Province	Marine environment monitoring and evaluation technology research and development	No.42, Linhe Street, Shahekou District, Dalian City, Liaoning Province
Liu Chang 'an',	The National Marine Environment Monitoring Center	Liaoning Province	Marine ecological protection and management	No.42, Linhe Street, Shahekou District, Dalian City, Liaoning Province
Liu long hair ',	Dalian Ocean University	Liaoning Province	Bioenvironment Geochemistry	No.52, Heiishijiao Street, Shahekou District, Dalian, Liaoning Province
Liu Haiying ',	Dalian Ocean University	Liaoning Province	Proliferation of fishery resources	No.52, Heiishijiao Street, Shahekou District, Dalian, Liaoning Province
Liu Ren along the ',	The National Marine Environment Monitoring Center	Liaoning Province	Marine chemistry and Red Tide ecology	No.42, Linhe Street, Shahekou District, Dalian City, Liaoning Province
Liu Yu ',	Maritime Affairs University Of Dalian	Liaoning Province	marine science	No.1, Linghai Road, Dalian City, Liaoning Province
Liu Zengwu ',	The 76th Research Institute of China Shipbuilding Industry Corporation	Liaoning Province	marine technology	No.14, Haibin Street, Zhongshan District, Dalian City, Liaoning Province
Lu Mingyu ',	Maritime Affairs University Of Dalian	Liaoning Province	Computer Science and Technology	No.1, Linghai Road, Dalian City, Liaoning Province
Luan yuxuan ',	Dalian Marine and Fishery Bureau	Liaoning Province	Sea-area and sea-island management	No.100, Jiqing Street, Dalian City, Liaoning Province
Ma Xiaojun ',	Dalian Institute of Chemical Physics, Chinese Academy of Sciences	Liaoning Province	Biomedical Materials Engineering	No.457, Zhongshan Road, Shahekou District, Dalian City, Liaoning Province
Ma Yongan ',	The National Marine Environment Monitoring Center	Liaoning Province	Marine Environment protection, monitoring and evaluation	No.42, Linhe Street, Shahekou District, Dalian City, Liaoning Province
Ma Yuexin ',	Dalian Ocean University	Liaoning Province	Research on intensive fish breeding technology	No.52, Heiishijiao Street, Shahekou District, Dalian, Liaoning Province
Miao Fumin ',	The National Marine Environment Monitoring Center	Liaoning Province	Management of sea area use	No.42, Linhe Street, Shahekou District, Dalian City, Liaoning Province
Miao Lijuan ',	The National Marine Environment Monitoring Center	Liaoning Province	Marine ecological environment protection	No.42, Linhe Street, Shahekou District, Dalian City, Liaoning Province
That healthy ',	The 76th Research Institute of China Shipbuilding Industry Corporation	Liaoning Province	Marine and Marine Engineering	No.14, Haibin Street, Zhongshan District, Dalian City, Liaoning Province
Pu Hongyu ',	Dalian Ocean University	Liaoning Province	Research on intensive fish breeding technology	No.52, Heiishijiao Street, Shahekou District, Dalian, Liaoning Province
Qi Haoran ',	Dalian Marine and Fishery Bureau	Liaoning Province	Macro-control and management of the Marine economy	No.100, Jiqing Street, Dalian City, Liaoning Province
Qiao Xiang ',	Dalian Ocean University	Liaoning Province	Marine Economic Theory and Policy	No.52, Heiishijiao Street, Shahekou District, Dalian, Liaoning Province
Qin Long ',	Maritime Affairs University Of Dalian	Liaoning Province	management	No.1, Linghai Road, Dalian City, Liaoning Province
Ren Fu ',	Maritime Affairs University Of Dalian	Liaoning Province	management	No.1, Linghai Road, Dalian City, Liaoning Province
Su Yanming ',	Dalian Ocean University	Liaoning Province	aquaculture	No.52, Heiishijiao Street, Shahekou District, Dalian, Liaoning Province
Sun Bin ',	Shenyang Institute of Automation, Chinese Academy of Sciences	Liaoning Province	Research and development of underwater robots and related underwater equipment	No.114, Nanta Street, Shenhe District, Shenyang City, Liaoning Province
Sun Bing ',	Maritime Affairs University Of Dalian	Liaoning Province	biochemistry	No.1, Linghai Road, Dalian City, Liaoning Province
Sun Caizhi ',	Liaoning Normal University	Liaoning Province	regional economies	Not available
Sun Guangwei ',	Dalian Institute of Chemical Physics, Chinese Academy of Sciences	Liaoning Province	tissue engineering	No.457, Zhongshan Road, Shahekou District, Dalian City, Liaoning Province
Sun Jianfu ',	Dalian Ocean University	Liaoning Province	Aquatic product market and aquatic product marketing	No.52, Heiishijiao Street, Shahekou District, Dalian, Liaoning Province
Sun Yeqing ',	Maritime Affairs University Of Dalian	Liaoning Province	biochemistry	No.1, Linghai Road, Dalian City, Liaoning Province
Tan Chengyu ',	Dalian Ocean University	Liaoning Province	Utilization of Marine resources	No.52, Heiishijiao Street, Shahekou District, Dalian, Liaoning Province
Tan Kefei ',	Liaoning Marine and Fisheries Science Research Institute	Liaoning Province	marine fishery	No.50 Heiishijiao Street, Shahekou District, Dalian, Liaoning Province
Tan Mingqian ',	Dalian Institute of Chemical Physics, Chinese Academy of Sciences	Liaoning Province	Marker synthesis chemistry	No.457, Zhongshan Road, Shahekou District, Dalian City, Liaoning Province
Tang Yong ',	Dalian Ocean University	Liaoning Province	hydroacoustics	No.52, Heiishijiao Street, Shahekou District, Dalian, Liaoning Province
Wang Qiukuan ',	Dalian Ocean University	Liaoning Province	Aquatic products processing and storage engineering	No.52, Heiishijiao Street, Shahekou District, Dalian, Liaoning Province
Wang Chenxiang ',	Maritime Affairs University Of Dalian	Liaoning Province	Maritime Transportation Systems Science	No.1, Linghai Road, Dalian City, Liaoning Province
Wang Guoren ',	Northeastern University	Liaoning Province	Renewable energy and applied electromechanical technology	No.11, Lane 3, Wenhua Road, Heping District, Shenyang City, Liaoning Province
Ong Jian Guo ',	The National Marine Environment Monitoring Center	Liaoning Province	Marine Environment planning and protection technology	No.42, Linhe Street, Shahekou District, Dalian City, Liaoning Province
Wang Juying ',	The National Marine Environment Monitoring Center	Liaoning Province	Marine Environment planning and protection technology	No.42, Linhe Street, Shahekou District, Dalian City, Liaoning Province
Wang Lijun ',	The National Marine Environment Monitoring Center	Liaoning Province	Study on the influence of Marine xenobiotics	No.42, Linhe Street, Shahekou District, Dalian City, Liaoning Province
Wang Nianbin ',	Liaoning Marine and Fisheries Science Research Institute	Liaoning Province	Marine ecological environment protection	No.50 Heiishijiao Street, Shahekou District, Dalian, Liaoning Province
Wang Xiaohui ',	Shenyang Institute of Automation, Chinese Academy of Sciences	Liaoning Province	Underwater robotics technology	No.114, Nanta Street, Shenhe District, Shenyang City, Liaoning Province
Wang Yuguang ',	The National Marine Environment Monitoring Center	Liaoning Province	Coastal and Marine geological landforms	No.42, Linhe Street, Shahekou District, Dalian City, Liaoning Province
hot spring ',	The National Marine Environment Monitoring Center	Liaoning Province	Marine environmental management	No.42, Linhe Street, Shahekou District, Dalian City, Liaoning Province
civil and military ',	The National Marine Environment Monitoring Center	Liaoning Province	ocean engineering	No.42, Linhe Street, Shahekou District, Dalian City, Liaoning Province
Wu Guan ',	The National Marine Environment Monitoring Center	Liaoning Province	Physical ocean	No.42, Linhe Street, Shahekou District, Dalian City, Liaoning Province
Xiao Yuzhong ',	The National Marine Environment Monitoring Center	Liaoning Province	Marine geology and Marine environment protection	No.42, Linhe Street, Shahekou District, Dalian City, Liaoning Province
Xu Hengzhen ',	The National Marine Environment Monitoring Center	Liaoning Province	Research on Marine Environment monitoring technology	No.42, Linhe Street, Shahekou District, Dalian City, Liaoning Province
Xu Yunpeng ',	Dalian Institute of Chemical Physics, Chinese Academy of Sciences	Liaoning Province	marine chemistry	No.457, Zhongshan Road, Shahekou District, Dalian City, Liaoning Province
Xue Song ',	Dalian Institute of Chemical Physics, Chinese Academy of Sciences	Liaoning Province	Marine bioenergy	No.457, Zhongshan Road, Shahekou District, Dalian City, Liaoning Province
Yan Qilun ',	The National Marine Environment Monitoring Center	Liaoning Province	Marine biological ecology	No.42, Linhe Street, Shahekou District, Dalian City, Liaoning Province
Yao Ziwei ',	The National Marine Environment Monitoring Center	Liaoning Province	Environmental science and Marine monitoring	No.42, Linhe Street, Shahekou District, Dalian City, Liaoning Province
In the red ',	Dalian Ocean University	Liaoning Province	data mining	No.52, Heiishijiao Street, Shahekou District, Dalian, Liaoning Province
Yu Weiting ',	Dalian Institute of Chemical Physics, Chinese Academy of Sciences	Liaoning Province	Biomedical materials engineering field	No.457, Zhongshan Road, Shahekou District, Dalian City, Liaoning Province
Yu Yonghai ',	The National Marine Environment Monitoring Center	Liaoning Province	ocean management	No.42, Linhe Street, Shahekou District, Dalian City, Liaoning Province
Yuan Xiutang ',	The National Marine Environment Monitoring Center	Liaoning Province	Marine resources restoration and environmental restoration	No.42, Linhe Street, Shahekou District, Dalian City, Liaoning Province
Zhang Aiqun ',	Shenyang Institute of Automation, Chinese Academy of Sciences	Liaoning Province	Underwater robotics technology	No.114, Nanta Street, Shenhe District, Shenyang City, Liaoning Province
Zhang Fuyun ',	Dalian Ocean University	Liaoning Province	Comprehensive utilization of Marine biological resources	No.52, Heiishijiao Street, Shahekou District, Dalian, Liaoning Province
Zhang Guochen ',	Dalian Ocean University	Liaoning Province	Aquatic products processing and storage engineering	No.52, Heiishijiao Street, Shahekou District, Dalian, Liaoning Province
Zhang Hongpeng ',	Maritime Affairs University Of Dalian	Liaoning Province	marine engineering	No.1, Linghai Road, Dalian City, Liaoning Province
Zhang Weiying ',	Dalian Ocean University	Liaoning Province	Optimization and scheduling of container transportation	No.52, Heiishijiao Street, Shahekou District, Dalian, Liaoning Province
Zhang Yonghua ',	The National Marine Environment Monitoring Center	Liaoning Province	Sea management	No.42, Linhe Street, Shahekou District, Dalian City, Liaoning Province
Zhang Zhendong ',	The National Marine Environment Monitoring Center	Liaoning Province	marine ecology	No.42, Linhe Street, Shahekou District, Dalian City, Liaoning Province
Zhang Zhifeng ',	The National Marine Environment Monitoring Center	Liaoning Province	Monitoring and evaluation of Marine environmental quality	No.42, Linhe Street, Shahekou District, Dalian City, Liaoning Province
Zhao solstice ',	The National Marine Environment Monitoring Center	Liaoning Province	Marine Remote Sensing and GIS applications	No.42, Linhe Street, Shahekou District, Dalian City, Liaoning Province
Zhao Jianhua ',	The National Marine Environment Monitoring Center	Liaoning Province	Remote sensing monitoring of coastal zones	No.42, Linhe Street, Shahekou District, Dalian City, Liaoning Province
Zhao's future',	Dalian Ocean University	Liaoning Province	Deep processing of aquatic products and comprehensive utilization of by-products	No.52, Heiishijiao Street, Shahekou District, Dalian, Liaoning Province
Zhao Quanmin ',	The National Marine Environment Monitoring Center	Liaoning Province	Value evaluation and paid use of the use right of sea areas	No.42, Linhe Street, Shahekou District, Dalian City, Liaoning Province
Zhao Wen ',	Dalian Ocean University	Liaoning Province	marine ecology	No.52, Heiishijiao Street, Shahekou District, Dalian, Liaoning Province
Zhao Xiaoming ',	Dalian Institute of Chemical Physics, Chinese Academy of Sciences	Liaoning Province	Phytosugar biology	No.457, Zhongshan Road, Shahekou District, Dalian City, Liaoning Province
Zheng Yanna ',	Dalian Ocean University	Liaoning Province	Port, coast and offshore works	No.52, Heiishijiao Street, Shahekou District, Dalian, Liaoning Province
Zhou Wei ',	Dalian Ocean University	Liaoning Province	aquaculture	No.52, Heiishijiao Street, Shahekou District, Dalian, Liaoning Province
Monday soldier ',	Dalian Ocean University	Liaoning Province	Marine Biology and Benthic Zoology	No.52, Heiishijiao Street, Shahekou District, Dalian, Liaoning Province
Zhou Zhimin ',	The 76th Research Institute of China Shipbuilding Industry Corporation	Liaoning Province	marine technology	No.14, Haibin Street, Zhongshan District, Dalian City, Liaoning Province
Zhou Zunchun ',	Liaoning Marine and Fisheries Science Research Institute	Liaoning Province	Ecological and healthy breeding	No.50 Heiishijiao Street, Shahekou District, Dalian, Liaoning Province
Bao Zhenmin ',	Chinese Marine University	a folk art form popular in Shandong	Marine Biology Genetics and Breeding	No.238, Songling Road, Qingdao City, Shandong Province
Ding Devin ',	The First Marine Research Institute of the Ministry of Natural Resources	a folk art form popular in Shandong	Marine Ecology and Management	No.6, Xianxialing Road, Laoshan District, Qingdao City, Shandong Province
Fang Guohong ',	The First Marine Research Institute of the Ministry of Natural Resources	a folk art form popular in Shandong	Submarine structure and marine geophysics	No.6, Xianxialing Road, Laoshan District, Qingdao City, Shandong Province
Feng Shiyan ',	Chinese Marine University	a folk art form popular in Shandong	Physical and environmental oceans	No.238, Songling Road, Qingdao City, Shandong Province
Guan Hua poetry ',	Chinese Marine University	a folk art form popular in Shandong	Research and development of Marine Drugs and Biological functional Products	No.238, Songling Road, Qingdao City, Shandong Province
Hou Baorong ',	The Institute of Oceanology, the Chinese Academy of Sciences	a folk art form popular in Shandong	marine chemistry	No.7, Nanhai Road, Qingdao city, Shandong Province
Hu Dunxin ',	The Institute of Oceanology, the Chinese Academy of Sciences	a folk art form popular in Shandong	Physical ocean, Marine hydrology	No.7, Nanhai Road, Qingdao city, Shandong Province
Lei Jilin ',	Yellow Sea Fisheries Research Institute, Chinese Academy of Fishery Sciences	a folk art form popular in Shandong	aquiculture	Not available
Li Huajun ',	Chinese Marine University	a folk art form popular in Shandong	Dynamic Analysis of Marine Engineering Structure	No.238, Songling Road, Qingdao City, Shandong Province
Li Qingzhong ',	Chinese Marine University	a folk art form popular in Shandong	oil exploration	No.238, Songling Road, Qingdao City, Shandong Province
Liu Hongliang ',	Chinese Marine University	a folk art form popular in Shandong	environment engineering	No.238, Songling Road, Qingdao City, Shandong Province
McConson ',	Chinese Marine University	a folk art form popular in Shandong	Animal nutrition and diet	No.238, Songling Road, Qingdao City, Shandong Province
Song microwave ',	Chinese Marine University	a folk art form popular in Shandong	protistology	No.238, Songling Road, Qingdao City, Shandong Province
Tang Qisheng ',	Yellow Sea Fisheries Research Institute, Chinese Academy of Fishery Sciences	a folk art form popular in Shandong	marine fishery	No.106, Nanjing Road, Qingdao City, Shandong Province
Wen Shengchang ',	Chinese Marine University	a folk art form popular in Shandong	Ocean Wave Theory and Applied Research	No.238, Songling Road, Qingdao City, Shandong Province
Wu Lixin ',	Chinese Marine University	a folk art form popular in Shandong	Physical ocean	No.238, Songling Road, Qingdao City, Shandong Province
Zhang Fusui ',	The Institute of Oceanology, the Chinese Academy of Sciences	a folk art form popular in Shandong	aquiculture	Not available
Zhang Guowei ',	Chinese Marine University	a folk art form popular in Shandong	geology	No.238, Songling Road, Qingdao City, Shandong Province
Bi Jianqiang ',	The North Sea Bureau, the Ministry of Natural Resources	a folk art form popular in Shandong	Marine geophysical exploration	No.27, Yunling Road, Laoshan District, Qingdao, Shandong Province
Bu Wenrui ',	The First Marine Research Institute of the Ministry of Natural Resources	a folk art form popular in Shandong	geochemistry	No.6, Xianxialing Road, Laoshan District, Qingdao City, Shandong Province
CAI Dequan ',	Weihai City Fishery Technology Extension Station	a folk art form popular in Shandong	Sea management	No.140, Guanhai East Road, Weihai City, Shandong Province
Cao Conghua ',	The North Sea Bureau, the Ministry of Natural Resources	a folk art form popular in Shandong	Marine observation and forecast	No.27, Yunling Road, Laoshan District, Qingdao, Shandong Province
Cao Jianting ',	Weifang City, Marine Environment Testing Center Station, Shandong Province	a folk art form popular in Shandong	ocean management	No.1, China Food Valley Food Street, Hanting District, Weifang City, Shandong Province
Cao Zhenjie ',	Shandong Province Freshwater Fishery Research Institute	a folk art form popular in Shandong	Scientific research management and Marine public welfare special research	No.162, Jiefang Road, Lixia District, Jinan City, Shandong Province
Chen Changgui ',	Zhongcheng International Marine Engineering Survey and Design Co., Ltd	a folk art form popular in Shandong	Port and waterway	No.176, Haier Road, Laoshan District, Qingdao City, Shandong Province
Chen Guoming ',	China University of Petroleum (East China)	a folk art form popular in Shandong	offshore oil engineering	No.66, Changjiang West Road, Huangdao District, Qingdao City, Shandong Province
Chen Hao ',	The First Marine Research Institute of the Ministry of Natural Resources	a folk art form popular in Shandong	marine natural products	No.6, Xianxialing Road, Laoshan District, Qingdao City, Shandong Province
Chen Jinnian ',	The Institute of Oceanology, the Chinese Academy of Sciences	a folk art form popular in Shandong	hydroelectric facility	No.7, Nanhai Road, Qingdao city, Shandong Province
Chen Shang ',	The China-South Korea Joint Research Center for Marine Science	a folk art form popular in Shandong	marine ecology	No.6, Xianxialing Road, Laoshan District, Qingdao City, Shandong Province
Chen will ',	The First Marine Research Institute of the Ministry of Natural Resources	a folk art form popular in Shandong	Marine ecological evaluation and management	No.6, Xianxialing Road, Laoshan District, Qingdao City, Shandong Province
Chen Shizhe ',	Institute of Marine Instruments, Shandong Academy of Sciences	a folk art form popular in Shandong	Field of Marine environmental monitoring technology	No.28, Zhejiang Road, Qingdao, Shandong Province
Statement Jiang ',	Shandong Province Freshwater Fishery Research Institute	a folk art form popular in Shandong	Marine and Fisheries Research	No.162, Jiefang Road, Lixia District, Jinan City, Shandong Province
Chen Youguang ',	Shandong Province Freshwater Fishery Research Institute	a folk art form popular in Shandong	Aquaculture and facility fisheries	No.162, Jiefang Road, Lixia District, Jinan City, Shandong Province
Chen Zhihua ',	The First Marine Research Institute of the Ministry of Natural Resources	a folk art form popular in Shandong	Polar Marine geology	No.6, Xianxialing Road, Laoshan District, Qingdao City
Cheng Zhenbo ',	The First Marine Research Institute of the Ministry of Natural Resources	a folk art form popular in Shandong	Marine Geology and Microbody Palaeontology	No.6, Xianxialing Road, Laoshan District, Qingdao City, Shandong Province
Cong Hangjun ',	Shandong Provincial Fisheries Design Institute	a folk art form popular in Shandong	aquiculture	No.162, Jiefang Road, Jinan city, Shandong Province
CongRiXiang ',	Laishan District Marine and Fishery Bureau Fishery and Marine Station	a folk art form popular in Shandong	aquiculture	No.172, Yingchun Street, Laishan District, Yantai City, Shandong Province
Cui Guoping ',	Shandong Provincial Research Institute of Marine Resources and Environment	a folk art form popular in Shandong	fishery engineering	No.216, Changjiang Road, Economic Development Zone, Yantai City, Shandong Province
Cui Wenlin ',	The North Sea Bureau, the Ministry of Natural Resources	a folk art form popular in Shandong	Marine Environment monitoring and evaluation	No.27, Yunling Road, Laoshan District, Qingdao, Shandong Province
Cui Xiaojun ',	The North Sea Bureau, the Ministry of Natural Resources	a folk art form popular in Shandong	Marine administrative law enforcement	No.27, Yunling Road, Laoshan District, Qingdao, Shandong Province
Cui Yingchun ',	The First Marine Research Institute of the Ministry of Natural Resources	a folk art form popular in Shandong	Submarine structure and marine geophysics	No.6, Xianxialing Road, Laoshan District, Qingdao City, Shandong Province
Da Lianglong ',	Naval Submarine College	a folk art form popular in Shandong	hydroacoustic engineering	No.4, Dasha Branch Road, Sifang District, Qingdao City, Shandong Province
Dai Yongshou ',	China University of Petroleum (East China)	a folk art form popular in Shandong	Marine environment monitoring and Marine information processing	No.66, Changjiang West Road, Huangdao District, Qingdao City, Shandong Province
Shan Junwei ',	Qingdao Haida Biological Group Co., LTD	a folk art form popular in Shandong	marine organism	No.23, Hong Kong East Road, Qingdao city, Shandong Province
DangHongYue ',	China University of Petroleum (East China)	a folk art form popular in Shandong	Marine environment monitoring and Marine information processing	No.66, Changjiang West Road, Huangdao District, Qingdao City, Shandong Province
Ding Ruisheng ',	Shandong Provincial Fisheries Design Institute	a folk art form popular in Shandong	Sea survey	No.162, Jiefang Road, Jinan city, Shandong Province
Ding Yongyao ',	The First Marine Research Institute of the Ministry of Natural Resources	a folk art form popular in Shandong	Physical ocean, Marine hydrology	No.6, Xianxialing Road, Laoshan District, Qingdao City, Shandong Province
Ding zhixi ',	Shandong Province Ocean and Fishery Information Center	a folk art form popular in Shandong	information technology	No.48, Shungeng Road, Shizhong District, Jinan City, Shandong Province
Dong Jijun ',	Shandong Province Fishery Technology Extension Station	a folk art form popular in Shandong	aquiculture	No.162, Jiefang Road, Jinan city, Shandong Province
Dong Shuanglin ',	Chinese Marine University	a folk art form popular in Shandong	aquiculture	No.238, Songling Road, Qingdao City, Shandong Province
Dong Shunle ',	Chinese Marine University	a folk art form popular in Shandong	Computer simulation study of solid materials	No.238, Songling Road, Qingdao City, Shandong Province
Dou Shuo increase ',	The Institute of Oceanology, the Chinese Academy of Sciences	a folk art form popular in Shandong	marine ecology	No.7, Nanhai Road, Qingdao city, Shandong Province
Du Devin ',	The First Marine Research Institute of the Ministry of Natural Resources	a folk art form popular in Shandong	Submarine structure and marine geophysics	No.6, Xianxialing Road, Laoshan District, Qingdao City, Shandong Province
Du Libin ',	Institute of Marine Instruments, Shandong Academy of Sciences	a folk art form popular in Shandong	Abandoning-type cross-section detection technology	No.28, Zhejiang Road, Qingdao, Shandong Province
Du Min ',	Chinese Marine University	a folk art form popular in Shandong	Research on Marine Corrosion	No.238, Songling Road, Qingdao City, Shandong Province
Du Ruqian ',	Shandong Aquatic Products Economic Corporation	a folk art form popular in Shandong	aquiculture	No.162, Jiefang Road, Jinan city, Shandong Province
Du Tao ',	Chinese Marine University	a folk art form popular in Shandong	China's sea and ocean internal wave	No.238, Songling Road, Qingdao City, Shandong Province
Duan Delin ',	The Institute of Oceanology, the Chinese Academy of Sciences	a folk art form popular in Shandong	marine organism	No.7, Nanhai Road, Qingdao city, Shandong Province
Duan Dengxuan ',	Shandong Province Freshwater Fishery Research Institute	a folk art form popular in Shandong	aquiculture	No.162, Jiefang Road, Lixia District, Jinan City, Shandong Province
Duan Jizhou ',	The Institute of Oceanology, the Chinese Academy of Sciences	a folk art form popular in Shandong	Marine corrosion and protection	No.7, Nanhai Road, Qingdao city, Shandong Province
Fan Tingjun ',	Chinese Marine University	a folk art form popular in Shandong	Marine Animal Cell Engineering	No.238, Songling Road, Qingdao City, Shandong Province
Fan Dejiang ',	Chinese Marine University	a folk art form popular in Shandong	Marine survey and monitoring	No.238, Songling Road, Qingdao City, Shandong Province
Fan Yuhua ',	Chinese Marine University	a folk art form popular in Shandong	Coordination chemistry and bioinorganic chemistry	No.238, Songling Road, Qingdao City, Shandong Province
Fan Zhisong ',	Chinese Marine University	a folk art form popular in Shandong	physical oceanography	No.238, Songling Road, Qingdao City, Shandong Province
Fang Jianguang ',	Yellow Sea Fisheries Research Institute, Chinese Academy of Fishery Sciences	a folk art form popular in Shandong	marine bioecology	No.106, Nanjing Road, Qingdao City, Shandong Province
Fang chi zhi ',	Chinese Marine University	a folk art form popular in Shandong	Figure theory combination optimization	No.238, Songling Road, Qingdao City, Shandong Province
Room wood ',	The North Sea Bureau, the Ministry of Natural Resources	a folk art form popular in Shandong	Marine observation and forecast business management	No.27, Yunling Road, Laoshan District, Qingdao, Shandong Province
Feng Jufu ',	Zhongcheng International Marine Engineering Survey and Design Co., Ltd	a folk art form popular in Shandong	Port and waterway	No.176, Haier Road, Laoshan District, Qingdao City, Shandong Province
Feng Lijun ',	Shandong University	a folk art form popular in Shandong	Functional gene cloning in marine organisms	No.27, South Shanda Road, Jinan City, Shandong Province
Feng Lijuan ',	Chinese Marine University	a folk art form popular in Shandong	Preparation and application of special aggregate substances	No.238, Songling Road, Qingdao City, Shandong Province
Feng Xiuli ',	Chinese Marine University	a folk art form popular in Shandong	Marine Geological Environment and Engineering	No.238, Songling Road, Qingdao City, Shandong Province
Fu Peisheng ',	Shandong Province Freshwater Fishery Research Institute	a folk art form popular in Shandong	aquiculture	No.162, Jiefang Road, Lixia District, Jinan City, Shandong Province
Fu Gang ',	Chinese Marine University	a folk art form popular in Shandong	sea fog	No.238, Songling Road, Qingdao City, Shandong Province
Gao Huwang ',	Chinese Marine University	a folk art form popular in Shandong	Marine ecological dynamics	No.238, Songling Road, Qingdao City, Shandong Province
Gao Huiying ',	Chinese Marine University	a folk art form popular in Shandong	civil engineering	No.238, Songling Road, Qingdao City, Shandong Province
Gao Tianxiang ',	Chinese Marine University	a folk art form popular in Shandong	Fisheries resource biology	No.238, Songling Road, Qingdao City, Shandong Province
Gao Yanming ',	The North Sea Bureau, the Ministry of Natural Resources	a folk art form popular in Shandong	Physical ocean, Marine information technology, Marine comprehensive management	No.27, Yunling Road, Laoshan District, Qingdao, Shandong Province
High vibration will ',	The National Deep-Sea Base Management Center	a folk art form popular in Shandong	Deep-sea operation technology	No.1, Weiyang Road, Aoshan Wei Town, Jimo District, Qingdao City, Shandong Province
Gong Qingli ',	Chinese Marine University	a folk art form popular in Shandong	Large algae farming and environmental related technology	No.238, Songling Road, Qingdao City, Shandong Province
Palace to red ',	Shandong Provincial Research Institute of Marine Resources and Environment	a folk art form popular in Shandong	Aquaculture and aquatic animal genetics and breeding	No.216, Changjiang Road, Economic Development Zone, Yantai City, Shandong Province
Valley east ',	The First Marine Research Institute of the Ministry of Natural Resources	a folk art form popular in Shandong	Environmental evolution of the island and coastal zone	No.6, Xianxialing Road, Laoshan District, Qingdao City, Shandong Province
Gu Chengbai ',	Rizhao Vocational and Technical College Fisheries College	a folk art form popular in Shandong	aquiculture	No.16, Yantai North Road, Rizhao City, Shandong Province
Gu Qianqun ',	Chinese Marine University	a folk art form popular in Shandong	Marine natural medicinal chemistry	No.238, Songling Road, Qingdao City, Shandong Province
Official dawn ',	Shandong Provincial Research Institute of Marine Biology	a folk art form popular in Shandong	Healthy aquaculture technology	No.7, Youyun Road, Laoshan District, Qingdao City, Shandong Province
Long tube ',	Chinese Marine University	a folk art form popular in Shandong	Physical ocean, Marine hydrology	No.238, Songling Road, Qingdao City, Shandong Province
Guan Lei ',	Chinese Marine University	a folk art form popular in Shandong	Research and development of Marine Drugs and Biological functional Products	No.238, Songling Road, Qingdao City, Shandong Province
Guan Ming wealth ',	Weifang Ocean and Fishery Bureau	a folk art form popular in Shandong	marine fishing	No.6396, Dongfeng East Street, Kuiwen District, Weihai City, Shandong Province
Guo Binghuo ',	The First Marine Research Institute of the Ministry of Natural Resources	a folk art form popular in Shandong	Study of the great ocean and land shelf circulation	No.6, Xianxialing Road, Laoshan District, Qingdao City, Shandong Province
Guo Haiyan ',	Chinese Marine University	a folk art form popular in Shandong	Power performance and disaster prevention of Marine risers	No.238, Songling Road, Qingdao City, Shandong Province
Guo Huarong ',	Chinese Marine University	a folk art form popular in Shandong	Fish cytotoxicology	No.238, Songling Road, Qingdao City, Shandong Province
Guo Jianguo ',	The North Sea Bureau, the Ministry of Natural Resources	a folk art form popular in Shandong	Marine Environment monitoring and management	No.27, Yunling Road, Laoshan District, Qingdao, Shandong Province
Guo Ke color ',	The North Sea Bureau, the Ministry of Natural Resources	a folk art form popular in Shandong	Research on Marine disaster forecast	No.27, Yunling Road, Laoshan District, Qingdao, Shandong Province
Guo Mingke ',	The North Sea Bureau, the Ministry of Natural Resources	a folk art form popular in Shandong	ocean observation technology	No.27, Yunling Road, Laoshan District, Qingdao, Shandong Province
Guo Peifang ',	Chinese Marine University	a folk art form popular in Shandong	Comprehensive management of Marine resources and rights and interests	No.238, Songling Road, Qingdao City, Shandong Province
Guo Wen ',	Shandong Provincial Research Institute of Marine Biology	a folk art form popular in Shandong	Healthy aquaculture technology	No.7, Youyun Road, Laoshan District, Qingdao City, Shandong Province
Guo Yong ',	Shandong Aquatic Products Economic Corporation	a folk art form popular in Shandong	aquiculture	No.162, Jiefang Road, Jinan city, Shandong Province
Han Baoqin ',	Chinese Marine University	a folk art form popular in Shandong	Comprehensive management of Marine resources and rights and interests	No.238, Songling Road, Qingdao City, Shandong Province
Han Lijun ',	The Institute of Oceanology, the Chinese Academy of Sciences	a folk art form popular in Shandong	marine chemistry	No.7, Nanhai Road, Qingdao city, Shandong Province
Han Shuzong ',	Chinese Marine University	a folk art form popular in Shandong	Physical ocean, Marine hydrology	No.238, Songling Road, Qingdao City, Shandong Province
He Limin ',	China University of Petroleum (East China)	a folk art form popular in Shandong	Research on the flow guarantee and security guarantee of the deep-sea gathering and transportation System	No.66, Changjiang West Road, Huangdao District, Qingdao City, Shandong Province
He Qixiang ',	Qingdao Institute of Marine Geology	a folk art form popular in Shandong	Submarine structure and marine geophysics	No.62, Fuzhou Road, Qingdao, Shandong Province
Hou Guangli ',	Institute of Marine Instruments, Shandong Academy of Sciences	a folk art form popular in Shandong	Field of Marine environmental monitoring technology	No.28, Zhejiang Road, Qingdao, Shandong Province
Hou Yijun ',	The Institute of Oceanology, the Chinese Academy of Sciences	a folk art form popular in Shandong	Physical ocean, Marine hydrology	No.7, Nanhai Road, Qingdao city, Shandong Province
Hu Baoqiang ',	The North Sea Bureau, the Ministry of Natural Resources	a folk art form popular in Shandong	Marine administrative law enforcement	No.27, Yunling Road, Laoshan District, Qingdao, Shandong Province
Hu Xiaozhong ',	Chinese Marine University	a folk art form popular in Shandong	protozoology	No.238, Songling Road, Qingdao City, Shandong Province
Hu Yanzhong ',	The North Sea Bureau, the Ministry of Natural Resources	a folk art form popular in Shandong	Marine administrative law enforcement	No.27, Yunling Road, Laoshan District, Qingdao, Shandong Province
Hua Feng ',	The First Marine Research Institute of the Ministry of Natural Resources	a folk art form popular in Shandong	Numerical simulation of waves	No.6, Xianxialing Road, Laoshan District, Qingdao City, Shandong Province
Huang Bingshan ',	Shandong Provincial Research Institute of Marine Resources and Environment	a folk art form popular in Shandong	Aquatic animal nutrition and feed	No.216, Changjiang Road, Economic Development Zone, Yantai City, Shandong Province
Huang Fei ',	Chinese Marine University	a folk art form popular in Shandong	Global climate change and climate dynamics	No.238, Songling Road, Qingdao City, Shandong Province
Huang Haijun ',	The Institute of Oceanology, the Chinese Academy of Sciences	a folk art form popular in Shandong	Submarine structure and marine geophysics	No.7, Nanhai Road, Qingdao city, Shandong Province
Huang Shuqing ',	Shandong Province Fishery Technology Extension Station	a folk art form popular in Shandong	aquiculture	No.162, Jiefang Road, Jinan city, Shandong Province
Huang Weiping ',	Chinese Marine University	a folk art form popular in Shandong	Deep-water oil and gas development equipment design and development	No.238, Songling Road, Qingdao City, Shandong Province
Huang xiaohang ',	The First Marine Research Institute of the Ministry of Natural Resources	a folk art form popular in Shandong	marine biology	No.6, Xianxialing Road, Laoshan District, Qingdao City, Shandong Province
Huang Yanliang ',	The Institute of Oceanology, the Chinese Academy of Sciences	a folk art form popular in Shandong	Submarine structure and marine geophysics	No.7, Nanhai Road, Qingdao city, Shandong Province
Ji glorious ',	Chinese Marine University	a folk art form popular in Shandong	Deep-water oil and gas development equipment design and development	No.238, Songling Road, Qingdao City, Shandong Province
Ji Ling ',	The North Sea Bureau, the Ministry of Natural Resources	a folk art form popular in Shandong	Marine Environment monitoring and evaluation	No.27, Yunling Road, Laoshan District, Qingdao, Shandong Province
Ji Zuofu ',	Cnooc Shandong Haihua Group potassium sulfate plant	a folk art form popular in Shandong	Marine chemical industry	Weifang Binhai Economic Development Zone, Shandong Province
Jia Yonggang ',	Chinese Marine University	a folk art form popular in Shandong	Research on the Mechanism and Monitoring of Marine Geological Disaster	No.238, Songling Road, Qingdao City, Shandong Province
See LAN Tian ',	Weifang Ocean and Fishery Bureau	a folk art form popular in Shandong	aquiculture	No.6396, Dongfeng East Street, Kuiwen District, Weihai City, Shandong Province
Jiang Chongbo ',	The North Sea Bureau, the Ministry of Natural Resources	a folk art form popular in Shandong	Marine forecast	No.27, Yunling Road, Laoshan District, Qingdao, Shandong Province
Jiang Tao ',	Chinese Marine University	a folk art form popular in Shandong	Bioactivity study	No.238, Songling Road, Qingdao City, Shandong Province
Jiang Wensheng ',	Chinese Marine University	a folk art form popular in Shandong	physical oceanography	No.238, Songling Road, Qingdao City, Shandong Province
Jiang Xiaolu ',	Chinese Marine University	a folk art form popular in Shandong	Fermentation technology and pharmacological study of fungal active polysaccharides	No.238, Songling Road, Qingdao City, Shandong Province
Jiang Haibin ',	Shandong Provincial Research Institute of Marine Resources and Environment	a folk art form popular in Shandong	aquiculture	No.216, Changjiang Road, Economic Development Zone, Yantai City, Shandong Province
Jiang Hongchuan ',	The North Sea Bureau, the Ministry of Natural Resources	a folk art form popular in Shandong	Hydrometeorological	No.27, Yunling Road, Laoshan District, Qingdao, Shandong Province
Jiang Lisheng ',	Shandong Provincial Research Institute of Marine Resources and Environment	a folk art form popular in Shandong	Aquatic animal nutrition and feed	No.216, Changjiang Road, Economic Development Zone, Yantai City, Shandong Province
Jiang people good ',	Institute of Marine Instruments, Shandong Academy of Sciences	a folk art form popular in Shandong	Marine hydrometeorological observation	No.28, Zhejiang Road, Qingdao, Shandong Province
Jiang Xiren ',	The North Sea Bureau, the Ministry of Natural Resources	a folk art form popular in Shandong	Marine administrative law enforcement	No.27, Yunling Road, Laoshan District, Qingdao, Shandong Province
Jiang Zuozhen ',	Yantai City Fisheries Research Institute	a folk art form popular in Shandong	Port and waterway	No.26, Yinhai Road, Laishan District, Yantai City, Shandong Province
Jiang Ji with ',	Chinese Marine University	a folk art form popular in Shandong	Structural health monitoring	No.238, Songling Road, Qingdao City, Shandong Province
Solution phase Lin ',	Rizhao Vocational and Technical College Fisheries College	a folk art form popular in Shandong	aquiculture	No.16, Yantai North Road, Rizhao City, Shandong Province
Juan Yunchang ',	Weifang City, Marine Environment Testing Center Station, Shandong Province	a folk art form popular in Shandong	aquiculture	No.1, China Food Valley Food Street, Hanting District, Weifang City, Shandong Province
Lan Jian ',	Chinese Marine University	a folk art form popular in Shandong	Physical ocean, Marine hydrology	No.238, Songling Road, Qingdao City, Shandong Province
Blue first flood ',	Qingdao Institute of Marine Geology	a folk art form popular in Shandong	Submarine structure and marine geophysics	No.62, Fuzhou Road, Qingdao, Shandong Province
Class yan li ',	The Institute of Oceanology, the Chinese Academy of Sciences	a folk art form popular in Shandong	microbenthos	No.7, Nanhai Road, Qingdao city, Shandong Province
Li Anchun ',	The Institute of Oceanology, the Chinese Academy of Sciences	a folk art form popular in Shandong	Submarine structure and marine geophysics	No.7, Nanhai Road, Qingdao city, Shandong Province
Li Ba Fang ',	Chinese Marine University	a folk art form popular in Shandong	Research on the extremely functional products of Marine active substances	No.238, Songling Road, Qingdao City, Shandong Province
Li Chenglin ',	Shandong Provincial Research Institute of Marine Biology	a folk art form popular in Shandong	Healthy aquaculture technology	No.7, Youyun Road, Laoshan District, Qingdao City, Shandong Province
Chun Li ',	Qingdao Institute of Marine Geology	a folk art form popular in Shandong	engineering geology	No.62, Fuzhou Road, Qingdao, Shandong Province
Li Chunhu ',	Chinese Marine University	a folk art form popular in Shandong	Natural gas and coal gas desulfurization	No.238, Songling Road, Qingdao City, Shandong Province
Li Deshun ',	Changyi City Ocean and Fishery Bureau	a folk art form popular in Shandong	aquiculture	No.1669, Ping An Street, Changyi City, Shandong Province
Li Guangxue ',	Chinese Marine University	a folk art form popular in Shandong	Natural gas and coal gas desulfurization	No.238, Songling Road, Qingdao City, Shandong Province
Li guojiang ',	Laizhou Marine and Fisheries Bureau	a folk art form popular in Shandong	aquiculture	No.760, Laizhou North Road, Laizhou City, Shandong Province
Jun Li ',	The Institute of Oceanology, the Chinese Academy of Sciences	a folk art form popular in Shandong	marine organism	No.7, Nanhai Road, Qingdao city, Shandong Province
Li Lujing ',	Shandong Province Fishery Technology Extension Station	a folk art form popular in Shandong	Breeding technology of aquatic organisms	No.162, Jiefang Road, Jinan city, Shandong Province
Li Meizhen ',	Shandong Provincial Research Institute of Marine Biology	a folk art form popular in Shandong	Seagae biology and cultivation techniques	No.7, Youyun Road, Laoshan District, Qingdao City, Shandong Province
Li Min ',	Institute of Marine Instruments, Shandong Academy of Sciences	a folk art form popular in Shandong	marine technology	No.28, Zhejiang Road, Qingdao, Shandong Province
Li Peishun ',	The North Sea Bureau, the Ministry of Natural Resources	a folk art form popular in Shandong	Physical ocean, Marine hydrology	No.27, Yunling Road, Laoshan District, Qingdao, Shandong Province
Li Peiying ',	The First Marine Research Institute of the Ministry of Natural Resources	a folk art form popular in Shandong	Submarine structure and marine geophysics	No.6, Xianxialing Road, Laoshan District, Qingdao City, Shandong Province
Li Pengcheng ',	The Institute of Oceanology, the Chinese Academy of Sciences	a folk art form popular in Shandong	marine chemistry	No.7, Nanhai Road, Qingdao city, Shandong Province
Li ping ',	The First Marine Research Institute of the Ministry of Natural Resources	a folk art form popular in Shandong	Submarine structure and marine geophysics	No.6, Xianxialing Road, Laoshan District, Qingdao City, Shandong Province
Li Qi ',	Chinese Marine University	a folk art form popular in Shandong	Aquatic animal genetics and breeding	No.238, Songling Road, Qingdao City, Shandong Province
Li Ruixiang ',	The First Marine Research Institute of the Ministry of Natural Resources	a folk art form popular in Shandong	marine organism	No.6, Xianxialing Road, Laoshan District, Qingdao City, Shandong Province
Li Sanzhong ',	Chinese Marine University	a folk art form popular in Shandong	Tectonic geology and geotectonics	No.238, Songling Road, Qingdao City, Shandong Province
Li Shaoquan ',	Qingdao Institute of Marine Geology	a folk art form popular in Shandong	Submarine structure and marine geophysics	No.62, Fuzhou Road, Qingdao, Shandong Province
Li Shumin ',	Offshore Oil Engineering (Qingdao) Co., Ltd	a folk art form popular in Shandong	aquiculture	No.492, Lianjiang Road, Qingdao Economic and Technological Development Zone, Shandong Province
Li Tianbao ',	Shandong Provincial Research Institute of Marine Biology	a folk art form popular in Shandong	disease control	No.7, Youyun Road, Laoshan District, Qingdao City, Shandong Province
Li Tiegang ',	The Institute of Oceanology, the Chinese Academy of Sciences	a folk art form popular in Shandong	Submarine structure and marine geophysics	No.7, Nanhai Road, Qingdao city, Shandong Province
Li Xianguo ',	Chinese Marine University	a folk art form popular in Shandong	Marine Organic Biogeochemistry	No.238, Songling Road, Qingdao City, Shandong Province
Li Xin ',	Chinese Marine University	a folk art form popular in Shandong	Communication transmission technology	No.238, Songling Road, Qingdao City, Shandong Province
Li Xinzheng ',	The Institute of Oceanology, the Chinese Academy of Sciences	a folk art form popular in Shandong	marine organism	No.7, Nanhai Road, Qingdao city, Shandong Province
Li Xiuqi ',	Shandong Province Freshwater Fishery Research Institute	a folk art form popular in Shandong	aquiculture	No.162, Jiefang Road, Lixia District, Jinan City, Shandong Province
Li Yantuan ',	Chinese Marine University	a folk art form popular in Shandong	Modification and optimization of marine active products	No.238, Songling Road, Qingdao City, Shandong Province
Yang Li ',	Zhongcheng International Marine Engineering Survey and Design Co., Ltd	a folk art form popular in Shandong	Port and waterway	No.176, Haier Road, Laoshan District, Qingdao City, Shandong Province
Li Yuguo ',	Chinese Marine University	a folk art form popular in Shandong	Numerical simulation and data interpretation method of electromagnetic field	No.238, Songling Road, Laoshan District, Qingdao City, Shandong Province
Li Yuchun ',	Shandong University	a folk art form popular in Shandong	Zoology and Animal ecology	No.27, South Shanda Road, Jinan City, Shandong Province
Li Yuezhong ',	Shandong University	a folk art form popular in Shandong	applied microbiology	No.27, South Shanda Road, Jinan City, Shandong Province
Li Zhenchun ',	China University of Petroleum (East China)	a folk art form popular in Shandong	The application of geophysics	No.66, Changjiang West Road, Huangdao District, Qingdao City, Shandong Province
Li Ziqiang ',	General reference meteorological and hydrological space weather general station	a folk art form popular in Shandong	The application of oceanography	NULL
Liang Ruicai ',	The First Marine Research Institute of the Ministry of Natural Resources	a folk art form popular in Shandong	Geological geophysics	No.6, Xianxialing Road, Laoshan District, Qingdao City, Shandong Province
Liang Ruiqing ',	Shandong Province Fishery Technology Extension Station	a folk art form popular in Shandong	Breeding technology of aquatic organisms	No.162, Jiefang Road, Jinan city, Shandong Province
Liang Ying ',	Chinese Marine University	a folk art form popular in Shandong	Numerical simulation and data interpretation method of electromagnetic field	No.238, Songling Road, Qingdao City, Shandong Province
Liang Zhenlin ',	Shandong University	a folk art form popular in Shandong	marine fishing	No.180, West Culture Road, Weihai City, Shandong Province
Lin Hong ',	Chinese Marine University	a folk art form popular in Shandong	Numerical simulation and data interpretation method of electromagnetic field	No.238, Songling Road, Qingdao City, Shandong Province
Lin Xuezheng ',	The First Marine Research Institute of the Ministry of Natural Resources	a folk art form popular in Shandong	Marine bioactive substances	No.6, Xianxialing Road, Laoshan District, Qingdao City, Shandong Province
Liu Aiying ',	Shandong Provincial Research Institute of Marine Resources and Environment	a folk art form popular in Shandong	Marine and Fishery Environment monitoring and evaluation	No.216, Changjiang Road, Economic Development Zone, Yantai City, Shandong Province
Liu Baohua ',	The National Deep-Sea Base Management Center	a folk art form popular in Shandong	Deep-sea survey technology	No.1, Weiyang Road, Aoshan Wei Town, Jimo District, Qingdao City, Shandong Province
Liu Chenguang ',	Chinese Marine University	a folk art form popular in Shandong	Biochemistry and nanobiotechnology	No.238, Songling Road, Qingdao City, Shandong Province
Liu Guanqun ',	Chinese Marine University	a folk art form popular in Shandong	Groundwater resource evaluation and management	No.238, Songling Road, Qingdao City, Shandong Province
Liu Guangxing ',	Chinese Marine University	a folk art form popular in Shandong	marine ecology	No.238, Songling Road, Qingdao City, Shandong Province
Liu Guijie ',	Chinese Marine University	a folk art form popular in Shandong	Main body design of underwater autonomous vehicle	No.238, Songling Road, Qingdao City, Shandong Province
Liu Hongjun ',	Chinese Marine University	a folk art form popular in Shandong	Main body design of underwater autonomous vehicle	No.238, Songling Road, Qingdao City, Shandong Province
Liu Hongjun ',	Shandong Provincial Research Institute of Marine Biology	a folk art form popular in Shandong	aquiculture	No.7, Youyun Road, Laoshan District, Qingdao City, Shandong Province
Liu Huaishan ',	Chinese Marine University	a folk art form popular in Shandong	oil-gas exploration	No.238, Songling Road, Qingdao City, Shandong Province
Liu Jianguo ',	The Institute of Oceanology, the Chinese Academy of Sciences	a folk art form popular in Shandong	marine organism	No.7, Nanhai Road, Qingdao city, Shandong Province
Yu Geon ',	Qingdao Institute of Marine Geology	a folk art form popular in Shandong	Submarine structure and marine geophysics	No.62, Fuzhou Road, Qingdao, Shandong Province
Liu Jie ',	Rizhao city aquatic products famous and excellent seedling planting field	a folk art form popular in Shandong	aquiculture	North of Zhangjiatai Village, Donggang District, Rizhao City, Shandong Province
Liu Lejun ',	The First Marine Research Institute of the Ministry of Natural Resources	a folk art form popular in Shandong	Marine disaster geology and engineering geology	No.6, Xianxialing Road, Laoshan District, Qingdao City, Shandong Province
Liu Lijuan ',	Shandong Provincial Research Institute of Marine Resources and Environment	a folk art form popular in Shandong	Marine ecological environment monitoring	No.216, Changjiang Road, Economic Development Zone, Yantai City, Shandong Province
Liu Mengxia ',	Shandong Provincial Research Institute of Marine Biology	a folk art form popular in Shandong	aquiculture	No.7, Youyun Road, Laoshan District, Qingdao City, Shandong Province
Liu Poxian ',	Rizhao City Aquatic Products Group Corporation	a folk art form popular in Shandong	aquiculture	231, Beijing Road, Rizhao City, Shandong Province
Liu Qinyu ',	Chinese Marine University	a folk art form popular in Shandong	Ocean dynamics interact with the ocean atmosphere	No.238, Songling Road, Qingdao City, Shandong Province
Liu Qinghua ',	The Institute of Oceanology, the Chinese Academy of Sciences	a folk art form popular in Shandong	marine organism	No.7, Nanhai Road, Qingdao city, Shandong Province
Liu Shengping ',	Qingdao Agricultural University	a folk art form popular in Shandong	aquiculture	No.700, Great Wall Road, Chengyang District, Qingdao City, Shandong Province
Liu Shixuan ',	Institute of Marine Instruments, Shandong Academy of Sciences	a folk art form popular in Shandong	Field of Marine environmental monitoring technology	No.28, Zhejiang Road, Qingdao, Shandong Province
Liu Shouquan ',	Qingdao Institute of Marine Geology	a folk art form popular in Shandong	Submarine structure and marine geophysics	No.62, Fuzhou Road, Qingdao, Shandong Province
Liu Sumei ',	Chinese Marine University	a folk art form popular in Shandong	Marine biogeochemistry of student source elements	No.238, Songling Road, Qingdao City, Shandong Province
Liu Tao ',	Chinese Marine University	a folk art form popular in Shandong	Algal breeding	No.238, Songling Road, Qingdao City, Shandong Province
Liu Wanshun ',	Chinese Marine University	a folk art form popular in Shandong	Algal breeding	No.238, Songling Road, Qingdao City, Shandong Province
Liu Weimin ',	The First Marine Research Institute of the Ministry of Natural Resources	a folk art form popular in Shandong	Marine renewable energy sources	No.6, Xianxialing Road, Laoshan District, Qingdao City, Shandong Province
Liu Xiangquan ',	Shandong Provincial Research Institute of Marine Resources and Environment	a folk art form popular in Shandong	aquiculture	No.216, Changjiang Road, Economic Development Zone, Yantai City, Shandong Province
Liu Xiao ',	The Institute of Oceanology, the Chinese Academy of Sciences	a folk art form popular in Shandong	marine organism	No.7, Nanhai Road, Qingdao city, Shandong Province
Liu Yan ',	Institute of Marine Instruments, Shandong Academy of Sciences	a folk art form popular in Shandong	Marine ecological environment monitoring technology	No.28, Zhejiang Road, Qingdao, Shandong Province
Liu Yanxiong ',	The First Marine Research Institute of the Ministry of Natural Resources	a folk art form popular in Shandong	marine charting	No.6, Xianxialing Road, Laoshan District, Qingdao City, Shandong Province
Liu Yihao ',	Shandong Provincial Research Institute of Marine Resources and Environment	a folk art form popular in Shandong	Aquatic animal nutrition and feed	No.216, Changjiang Road, Economic Development Zone, Yantai City, Shandong Province
Liu Yongsheng ',	Yantai City Fisheries Research Institute	a folk art form popular in Shandong	Port and waterway	No.26, Yinhai Road, Laishan District, Yantai City, Shandong Province
Liu Yu will ',	Rushan City Aquatic Products Technology Extension Station	a folk art form popular in Shandong	aquiculture	No.4, Fuqian Road, Rushan City, Shandong Province
Liu Zhenhua ',	Rizhao Vocational and Technical College Fisheries College	a folk art form popular in Shandong	aquiculture	No.16, Yantai North Road, Rizhao City, Shandong Province
Liu Zhenlin ',	Weihai City Huancui District Marine and Fishery Bureau	a folk art form popular in Shandong	Marine observation and monitoring of the development and utilization of Marine renewable energy	No.68-2, Fishing Road, Huancui District, Weihai City, Shandong Province
Liu Zhenghai ',	Weihai City Fishery Technology Extension Station	a folk art form popular in Shandong	aquiculture	No.140, Guanhai East Road, Weihai City, Shandong Province
Liu Xuezhou ',	Yellow Sea Fisheries Research Institute, Chinese Academy of Fishery Sciences	a folk art form popular in Shandong	marine organism	No.106, Nanjing Road, Qingdao City, Shandong Province
Lu Huisheng ',	The North Sea Bureau, the Ministry of Natural Resources	a folk art form popular in Shandong	Ship management	No.27, Yunling Road, Laoshan District, Qingdao, Shandong Province
Lv Hailiang ',	The North Sea Bureau, the Ministry of Natural Resources	a folk art form popular in Shandong	Physical ocean, Marine information technology, Marine comprehensive management	No.27, Yunling Road, Laoshan District, Qingdao, Shandong Province
Lv Xianqing ',	Chinese Marine University	a folk art form popular in Shandong	ocean dynamics	No.238, Songling Road, Qingdao City, Shandong Province
Lv Yuanmeng ',	Shandong Rongxin Aquatic Food Group Co., LTD	a folk art form popular in Shandong	Health inspection	Fuyang Road, Gaoxin Park, Donggang District, Rizhao City, Shandong Province
Lv Zhenbo ',	Shandong Provincial Research Institute of Marine Resources and Environment	a folk art form popular in Shandong	fishery engineering	No.216, Changjiang Road, Economic Development Zone, Yantai City, Shandong Province
Lv Zhihua ',	Chinese Marine University	a folk art form popular in Shandong	marine drugs	No.238, Songling Road, Qingdao City, Shandong Province
Ma Deyi ',	The First Marine Research Institute of the Ministry of Natural Resources	a folk art form popular in Shandong	Marine ecological environment protection	No.6, Xianxialing Road, Laoshan District, Qingdao City, Shandong Province
Ma Jizhong ',	Shouguang City Fishery Administration Supervision and Administration Station	a folk art form popular in Shandong	aquiculture	Shouguang Fishing Port, Wanghai Street, Yangkou Town, Shouguang City, Shandong Province
Ma Jianxin ',	Shandong Provincial Research Institute of Marine Resources and Environment	a folk art form popular in Shandong	Marine and Fishery Environment monitoring and evaluation	No.216, Changjiang Road, Economic Development Zone, Yantai City, Shandong Province
Masausai ',	Yellow Sea Fisheries Research Institute, Chinese Academy of Fishery Sciences	a folk art form popular in Shandong	marine organism	No.106, Nanjing Road, Qingdao City, Shandong Province
MAO Wenjun ',	Chinese Marine University	a folk art form popular in Shandong	marine organism	No.238, Songling Road, Qingdao City, Shandong Province
MAO Yunxiang ',	Chinese Marine University	a folk art form popular in Shandong	Algal molecular biology and genetic breeding	No.238, Songling Road, Qingdao City, Shandong Province
Miao Jinlai ',	The First Marine Research Institute of the Ministry of Natural Resources	a folk art form popular in Shandong	Marine Bioengineering and Technology	No.6, Xianxialing Road, Laoshan District, Qingdao City, Shandong Province
Mou Xinkan ',	The North Sea Bureau, the Ministry of Natural Resources	a folk art form popular in Shandong	engineering geology	No.27, Yunling Road, Laoshan District, Qingdao, Shandong Province
MuMu ',	The Institute of Oceanology, the Chinese Academy of Sciences	a folk art form popular in Shandong	applied mathematics	No.7, Nanhai Road, Qingdao city, Shandong Province
Nie Aihong ',	Shandong Provincial Research Institute of Marine Biology	a folk art form popular in Shandong	aquiculture	No.7, Youyun Road, Laoshan District, Qingdao City, Shandong Province
Pan Kehou ',	Chinese Marine University	a folk art form popular in Shandong	Applied Microalgae biology	No.238, Songling Road, Qingdao City, Shandong Province
Pan Luqing ',	Chinese Marine University	a folk art form popular in Shandong	Environmental physiology of aquatic animals	No.238, Songling Road, Qingdao City, Shandong Province
Pan Xiulian ',	Shandong Province Fishery Technology Extension Station	a folk art form popular in Shandong	ocean management	No.162, Jiefang Road, Jinan city, Shandong Province
Pang Shaojun ',	The Institute of Oceanology, the Chinese Academy of Sciences	a folk art form popular in Shandong	marine organism	No.7, Nanhai Road, Qingdao city, Shandong Province
Peng Yinghai ',	Shandong Meijia Group Co., Ltd	a folk art form popular in Shandong	Aquatic processing	No.119, Haibin First Road, Rizhao City, Shandong Province
Paint with flat ',	Institute of Marine Instruments, Shandong Academy of Sciences	a folk art form popular in Shandong	Marine environment monitoring technology and equipment	No.28, Zhejiang Road, Qingdao, Shandong Province
Qi Peng ',	The Institute of Oceanology, the Chinese Academy of Sciences	a folk art form popular in Shandong	physical oceanography	No.7, Nanhai Road, Qingdao city, Shandong Province
Qiao Fang li ',	The First Marine Research Institute of the Ministry of Natural Resources	a folk art form popular in Shandong	ocean dynamics	No.6, Xianxialing Road, Laoshan District, Qingdao City, Shandong Province
Qiao Shuqing ',	The First Marine Research Institute of the Ministry of Natural Resources	a folk art form popular in Shandong	Submarine structure and marine geophysics	No.6, Xianxialing Road, Laoshan District, Qingdao City, Shandong Province
Qin Bo ',	Chinese Marine University	a folk art form popular in Shandong	marine chemistry	No.238, Songling Road, Qingdao City, Shandong Province
Qin Ping ',	The North Sea Bureau, the Ministry of Natural Resources	a folk art form popular in Shandong	Marine standard measurement	No.27, Yunling Road, Laoshan District, Qingdao, Shandong Province
Qin Song ',	Yantai Institute of Coastal Zone, Chinese Academy of Sciences	a folk art form popular in Shandong	marine biology	No.17, Chunhui Road, Laishan District, Yantai City, Shandong Province
Qin Yunshan ',	The Institute of Oceanology, the Chinese Academy of Sciences	a folk art form popular in Shandong	Submarine structure and marine geophysics	No.7, Nanhai Road, Qingdao city, Shandong Province
Qiu Zhaoxing ',	Shandong Provincial Research Institute of Marine Biology	a folk art form popular in Shandong	aquiculture	No.7, Youyun Road, Laoshan District, Qingdao City, Shandong Province
Qu Wei gong ',	Yantai city Marine fishing proliferation management station	a folk art form popular in Shandong	ocean management	No.26, Yinhai Road, Yantai City, Shandong Province
Qu Xuezhong ',	Shandong Provincial Research Institute of Marine Resources and Environment	a folk art form popular in Shandong	marine fishing	No.216, Changjiang Road, Economic Development Zone, Yantai City, Shandong Province
Ren Xiangwen ',	The First Marine Research Institute of the Ministry of Natural Resources	a folk art form popular in Shandong	Cobalt-rich crust acts for mineralization	No.6, Xianxialing Road, Laoshan District, Qingdao City, Shandong Province
Ren Yongqiu ',	Haiyang Dashan Ocean and Fishery Workstation	a folk art form popular in Shandong	aquiculture	Dashan Township, Haiyang City, Shandong Province
You shaoguo ',	Chinese Marine University	a folk art form popular in Shandong	pollution ecology	No.238, Songling Road, Qingdao City, Shandong Province
Shen Zhiliang ',	The Institute of Oceanology, the Chinese Academy of Sciences	a folk art form popular in Shandong	marine chemistry	No.7, Nanhai Road, Qingdao city, Shandong Province
rope xiuzhen ',	Chinese Marine University	a folk art form popular in Shandong	Aquatic Animal Diseases and Immunology	No.238, Songling Road, Qingdao City, Shandong Province
Sheng Lifang ',	Chinese Marine University	a folk art form popular in Shandong	Sea wind field	No.238, Songling Road, Qingdao City, Shandong Province
Shi Honghua ',	The First Marine Research Institute of the Ministry of Natural Resources	a folk art form popular in Shandong	marine ecology	No.6, Xianxialing Road, Laoshan District, Qingdao City, Shandong Province
Shi Qiang ',	The North Sea Bureau, the Ministry of Natural Resources	a folk art form popular in Shandong	Physical ocean, Marine hydrology	No.27, Yunling Road, Laoshan District, Qingdao, Shandong Province
Shi Xiaoyong ',	Chinese Marine University	a folk art form popular in Shandong	Sea wind field	No.238, Songling Road, Qingdao City, Shandong Province
When clean ',	Yantai City Fisheries Research Institute	a folk art form popular in Shandong	marine chemistry	Not available
Shi Dayong ',	The Institute of Oceanology, the Chinese Academy of Sciences	a folk art form popular in Shandong	marine drugs	No.7, Nanhai Road, Qingdao city, Shandong Province
Shi Hongda ',	Chinese Marine University	a folk art form popular in Shandong	Marine renewable energy sources	No.238, Songling Road, Qingdao City, Shandong Province
History of the new ',	Chinese Marine University	a folk art form popular in Shandong	Polar Physics and Oceanography	No.238, Songling Road, Qingdao City, Shandong Province
Shi MAO chong ',	Chinese Marine University	a folk art form popular in Shandong	Shallow sea current dynamics	No.238, Songling Road, Qingdao City, Shandong Province
Song Jide ',	Weihai City Fishery Technology Extension Station	a folk art form popular in Shandong	Marine and fishery environment monitoring and evaluation	No.140, Guanhai East Road, Weihai City, Shandong Province
Song Jinbao ',	The Institute of Oceanology, the Chinese Academy of Sciences	a folk art form popular in Shandong	Physical ocean, Marine hydrology	No.7, Nanhai Road, Qingdao city, Shandong Province
Song Liping ',	Shandong Province Freshwater Fishery Research Institute	a folk art form popular in Shandong	Aquatic animal nutrition	No.162, Jiefang Road, Lixia District, Jinan City, Shandong Province
Song Linsheng ',	The Institute of Oceanology, the Chinese Academy of Sciences	a folk art form popular in Shandong	Marine Biology Genetics	No.7, Nanhai Road, Qingdao city, Shandong Province
Song Quanshan ',	Rizhao Marine and Fishery Bureau	a folk art form popular in Shandong	marine engineering management	No.188, Beijing Road, Rizhao City, Shandong Province
Song Weiyan ',	Rizhao Vocational and Technical College Fisheries College	a folk art form popular in Shandong	aquiculture	No.16, Yantai North Road, Rizhao City, Shandong Province
Song Xiangjun ',	Shandong Provincial Research Institute of Marine Resources and Environment	a folk art form popular in Shandong	marine organism	No.216, Changjiang Road, Economic Development Zone, Yantai City, Shandong Province
Song Zhile ',	Yantai Zhifu District Fishery Technology Extension station	a folk art form popular in Shandong	marine fishing	No.194, North Road Road, Yantai City, Shandong Province
Sui Zhenghong ',	Chinese Marine University	a folk art form popular in Shandong	protistology	No.238, Songling Road, Qingdao City, Shandong Province
Sun Baojiang ',	China University of Petroleum (East China)	a folk art form popular in Shandong	Oil and Gas Well Hydrodynamics and engineering	No.66, Changjiang West Road, Huangdao District, Qingdao City, Shandong Province
Sun Che ',	The Institute of Oceanology, the Chinese Academy of Sciences	a folk art form popular in Shandong	Physical ocean, Marine hydrology	No.7, Nanhai Road, Qingdao city, Shandong Province
Sun Chengjun ',	The First Marine Research Institute of the Ministry of Natural Resources	a folk art form popular in Shandong	biochemistry	No.6, Xianxialing Road, Laoshan District, Qingdao City, Shandong Province
Sun Chunlu ',	Yantai Economic and Technological Development Zone Agriculture and Marine Fishery Bureau	a folk art form popular in Shandong	marine fishing	No.129, Changjiang Road, Yantai City, Shandong Province
Sun Fuxin ',	Shandong Provincial Research Institute of Marine Biology	a folk art form popular in Shandong	aquiculture	No.7, Youyun Road, Laoshan District, Qingdao City, Shandong Province
Sun Guohua ',	Shandong Provincial Research Institute of Marine Resources and Environment	a folk art form popular in Shandong	Marine biology genetics and breeding and Marine biology ecology	No.216, Changjiang Road, Economic Development Zone, Yantai City, Shandong Province
Sun Jiting ',	Shandong Academy of Marine Economy and Culture, Shandong Academy of Social Sciences	a folk art form popular in Shandong	Marine informatization, Marine economy, Marine strategic planning and law	No.8, Jinhu Road, Qingdao city, Shandong Province
Sun Yilin ',	Chinese Marine University	a folk art form popular in Shandong	Large-scale sea-gas interactions and climate change	No.238, Songling Road, Qingdao City, Shandong Province
Sun Jichang ',	Institute of Marine Instruments, Shandong Academy of Sciences	a folk art form popular in Shandong	Marine observation and monitoring of the development and utilization of Marine renewable energy	No.28, Zhejiang Road, Qingdao, Shandong Province
Sun Kunyan ',	Rushan City Aquatic Animal Disease Epidemic prevention Station	a folk art form popular in Shandong	aquiculture	No.6, Fuqian Road, Rushan City, Shandong Province
Sun Li ',	The Institute of Oceanology, the Chinese Academy of Sciences	a folk art form popular in Shandong	Physical ocean, Marine hydrology	No.7, Nanhai Road, Qingdao city, Shandong Province
Sun Peiyan ',	The North Sea Bureau, the Ministry of Natural Resources	a folk art form popular in Shandong	marine chemistry	No.27, Yunling Road, Laoshan District, Qingdao, Shandong Province
Sun Shengtang ',	The North Sea Bureau, the Ministry of Natural Resources	a folk art form popular in Shandong	marine charting	No.27, Yunling Road, Laoshan District, Qingdao, Shandong Province
Sun Shichun ',	Chinese Marine University	a folk art form popular in Shandong	Marine Invertebrate Biology	No.238, Songling Road, Qingdao City, Shandong Province
Sun Song ',	The Institute of Oceanology, the Chinese Academy of Sciences	a folk art form popular in Shandong	marine ecology	No.7, Nanhai Road, Qingdao city, Shandong Province
Sun Xiangping ',	The First Marine Research Institute of the Ministry of Natural Resources	a folk art form popular in Shandong	China Sea Regional Oceanography	No.6, Xianxialing Road, Laoshan District, Qingdao City, Shandong Province
Sun Xiuqin ',	The First Marine Research Institute of the Ministry of Natural Resources	a folk art form popular in Shandong	Marine bioactive substances	No.6, Xianxialing Road, Laoshan District, Qingdao City, Shandong Province
Sun Yongjie ',	Yantai Zhifu District Fishery Technology Extension station	a folk art form popular in Shandong	marine fishing	No.194, North Road Road, Yantai City, Shandong Province
Sun Yuzeng ',	Shandong Provincial Research Institute of Marine Resources and Environment	a folk art form popular in Shandong	Quality and safety inspection and evaluation of fishery products	No.216, Changjiang Road, Economic Development Zone, Yantai City, Shandong Province
Sun Yuzhong ',	Shandong Province, Rizhao City Fisheries Research Institute	a folk art form popular in Shandong	Port and waterway	No.88, Bihai Road, Donggang District, Rizhao City, Shandong Province
Tang Yuxiang ',	The First Marine Research Institute of the Ministry of Natural Resources	a folk art form popular in Shandong	Marine bioactive substances	No.6, Xianxialing Road, Laoshan District, Qingdao City, Shandong Province
Tang Xuexi ',	Chinese Marine University	a folk art form popular in Shandong	marine ecology	No.238, Songling Road, Qingdao City, Shandong Province
Tang Yuguang ',	Shouguang City Fishery Administration Supervision and Administration Station	a folk art form popular in Shandong	Marine observation and monitoring of the development and utilization of Marine renewable energy	Shouguang Fishing Port, Wanghai Street, Yangkou Town, Shouguang City, Shandong Province
Tang Yuan guang ',	Chinese Marine University	a folk art form popular in Shandong	Development and development of Marine instruments	No.238, Songling Road, Qingdao City, Shandong Province
To build new ',	Laizhou Marine and Fisheries Bureau	a folk art form popular in Shandong	aquiculture	No.760, Laizhou North Road, Laizhou City, Shandong Province
Tian Jiwei ',	Chinese Marine University	a folk art form popular in Shandong	Development and development of Marine instruments	No.238, Songling Road, Qingdao City, Shandong Province
Tian Li ',	The First Marine Research Institute of the Ministry of Natural Resources	a folk art form popular in Shandong	Utilization of Marine biological resources	No.6, Xianxialing Road, Laoshan District, Qingdao City, Shandong Province
Vang Viang ',	Chinese Marine University	a folk art form popular in Shandong	Hydrodynamics of proliferation and aquaculture engineering	No.238, Songling Road, Qingdao City, Shandong Province
Wang Dongfeng ',	Chinese Marine University	a folk art form popular in Shandong	Food Chemistry and Nutrition	No.238, Songling Road, Qingdao City, Shandong Province
Wang baodong ',	The First Marine Research Institute of the Ministry of Natural Resources	a folk art form popular in Shandong	marine chemistry	No.6, Xianxialing Road, Laoshan District, Qingdao City, Shandong Province
Wang Bingui ',	The Institute of Oceanology, the Chinese Academy of Sciences	a folk art form popular in Shandong	marine drugs	No.7, Nanhai Road, Qingdao city, Shandong Province
Wang Bo ',	The First Marine Research Institute of the Ministry of Natural Resources	a folk art form popular in Shandong	aquiculture	No.6, Xianxialing Road, Laoshan District, Qingdao City, Shandong Province
Wang Changyun ',	Chinese Marine University	a folk art form popular in Shandong	Marine pharmacochemistry	No.238, Songling Road, Qingdao City, Shandong Province
Wang Chunsheng ',	Shandong Province Freshwater Fishery Research Institute	a folk art form popular in Shandong	Aquatic animal nutrition	No.162, Jiefang Road, Lixia District, Jinan City, Shandong Province
Wang Dongming ',	Institute of Marine Instruments, Shandong Academy of Sciences	a folk art form popular in Shandong	Research and development of Marine instruments	No.28, Zhejiang Road, Qingdao, Shandong Province
Wang Faming ',	The Institute of Oceanology, the Chinese Academy of Sciences	a folk art form popular in Shandong	Physical ocean, Marine hydrology	No.7, Nanhai Road, Qingdao city, Shandong Province
Wang Fan ',	The Institute of Oceanology, the Chinese Academy of Sciences	a folk art form popular in Shandong	Physical ocean, Marine hydrology	No.7, Nanhai Road, Qingdao city, Shandong Province
Wang fang ',	Chinese Marine University	a folk art form popular in Shandong	Aquaculture Ecology	No.238, Songling Road, Qingdao City, Shandong Province
Gang Wang ',	The North Sea Bureau, the Ministry of Natural Resources	a folk art form popular in Shandong	Environmental ecology	No.27, Yunling Road, Laoshan District, Qingdao, Shandong Province
Wang Guangce ',	The Institute of Oceanology, the Chinese Academy of Sciences	a folk art form popular in Shandong	marine organism	No.7, Nanhai Road, Qingdao city, Shandong Province
Wang Haitao ',	Wendeng City aquatic products technology promotion station	a folk art form popular in Shandong	aquiculture	No.50, Wenshan Road, Weihai City, Shandong Province
Wang Haizeng ',	Chinese Marine University	a folk art form popular in Shandong	Utilization of seawater resources	No.238, Songling Road, Qingdao City, Shandong Province
Wang Houjie ',	Chinese Marine University	a folk art form popular in Shandong	Marine deposition kinetics	No.238, Songling Road, Qingdao City, Shandong Province
Wang Jiying ',	Shandong Provincial Research Institute of Marine Resources and Environment	a folk art form popular in Shandong	Aquatic animal nutrition and feed	No.216, Changjiang Road, Economic Development Zone, Yantai City, Shandong Province
Becky Wang ',	Chinese Marine University	a folk art form popular in Shandong	Corrosion electrochemistry	No.238, Songling Road, Qingdao City, Shandong Province
Wang Jianguo ',	Chinese Marine University	a folk art form popular in Shandong	Embedded technology and intelligent instruments	No.238, Songling Road, Qingdao City, Shandong Province
Wang Jiangtao ',	Chinese Marine University	a folk art form popular in Shandong	Red tide and eutrophication	No.238, Songling Road, Qingdao City, Shandong Province
Wang Jinxing ',	Shandong University	a folk art form popular in Shandong	marine biology	No.27, South Shanda Road, Jinan City, Shandong Province
Jing Wong ',	Chinese Marine University	a folk art form popular in Shandong	Red tide and eutrophication	No.238, Songling Road, Qingdao City, Shandong Province
Wang Jingfeng ',	Chinese Marine University	a folk art form popular in Shandong	Marine bioactive substances	No.238, Songling Road, Qingdao City, Shandong Province
Wang Lei ',	The Institute of Oceanology, the Chinese Academy of Sciences	a folk art form popular in Shandong	marine organism	No.7, Nanhai Road, Qingdao city, Shandong Province
Wang Liping ',	Chinese Marine University	a folk art form popular in Shandong	Random waves	No.238, Songling Road, Qingdao City, Shandong Province
Wang Lingchong ',	Chinese Marine University	a folk art form popular in Shandong	Development and utilization of Marine biological resources	Not available
Wang Maojian ',	Shandong Provincial Research Institute of Marine Resources and Environment	a folk art form popular in Shandong	Aquatic animal nutrition and feed	No.216, Changjiang Road, Economic Development Zone, Yantai City, Shandong Province
Ning Wong ',	Chinese Marine University	a folk art form popular in Shandong	hydroacoustics	No.238, Songling Road, Qingdao City, Shandong Province
Wang Peigang ',	The North Sea Bureau, the Ministry of Natural Resources	a folk art form popular in Shandong	Research on the Island Management Technology	No.27, Yunling Road, Laoshan District, Qingdao, Shandong Province
Wang Qi ',	Chinese Marine University	a folk art form popular in Shandong	Large-scale sea-gas interactions	No.238, Songling Road, Qingdao City, Shandong Province
Wang Qindong ',	Shandong Province Freshwater Fishery Research Institute	a folk art form popular in Shandong	aquiculture	No.162, Jiefang Road, Lixia District, Jinan City, Shandong Province
Wang Shengjie ',	Qingdao Institute of Marine Geology	a folk art form popular in Shandong	Submarine structure and marine geophysics	No.62, Fuzhou Road, Qingdao, Shandong Province
Wang Shi party ',	Wendeng City aquatic products technology promotion station	a folk art form popular in Shandong	aquiculture	No.50, Wenshan Road, Weihai City, Shandong Province
Wang Shixin ',	Shandong Provincial Research Institute of Marine Resources and Environment	a folk art form popular in Shandong	Aquatic animal nutrition and feed	No.216, Changjiang Road, Economic Development Zone, Yantai City, Shandong Province
Wang Shujie ',	Chinese Marine University	a folk art form popular in Shandong	Marine Engineering Equipment and Instruments	No.238, Songling Road, Qingdao City, Shandong Province
Wai Wong ',	Chinese Marine University	a folk art form popular in Shandong	thermohaline circulation	No.238, Songling Road, Qingdao City, Shandong Province
Wang Weimin ',	Haiyang City Marine Comprehensive Management Station	a folk art form popular in Shandong	aquiculture	No.196, Haibin Middle Road, Haiyang City, Shandong Province
Wang Wenqi ',	Qingdao Agricultural University	a folk art form popular in Shandong	marine biology	No.700, Great Wall Road, Chengyang District, Qingdao City, Shandong Province
Wang Xin ',	Chinese Marine University	a folk art form popular in Shandong	Marine anticorrosive materials and process	No.238, Songling Road, Qingdao City, Shandong Province
Wang Xiutian ',	Chinese Marine University	a folk art form popular in Shandong	Oil and natural gas hydrate exploration	No.238, Songling Road, Qingdao City, Shandong Province
Wang Xiuqin ',	Chinese Marine University	a folk art form popular in Shandong	Ocean temperature and salt analysis and forecast	No.238, Songling Road, Qingdao City, Shandong Province
Wang Xuemei ',	Shandong Province, Rizhao City Fisheries Research Institute	a folk art form popular in Shandong	Port and waterway	No.88, Bihai Road, Donggang District, Rizhao City, Shandong Province
Wang Yanjiang ',	China University of Petroleum (East China)	a folk art form popular in Shandong	Information and Communication Engineering	No.66, Changjiang West Road, Huangdao District, Qingdao City, Shandong Province
Wang Yigui ',	General reference meteorological and hydrological space weather general station	a folk art form popular in Shandong	any power-generating or power-driven machine	NULL
Wang Yinbang ',	Chinese Marine University	a folk art form popular in Shandong	Engineering fracture mechanics	No.238, Songling Road, Qingdao City, Shandong Province
Wang Yingeng ',	Yellow Sea Fisheries Research Institute, Chinese Academy of Fishery Sciences	a folk art form popular in Shandong	marine organism	No.106, Nanjing Road, Qingdao City, Shandong Province
Wang Ying ',	Shandong Provincial Research Institute of Marine Biology	a folk art form popular in Shandong	Utilization and safety of aquatic products	No.7, Youyun Road, Laoshan District, Qingdao City, Shandong Province
Wang Yonggang ',	The First Marine Research Institute of the Ministry of Natural Resources	a folk art form popular in Shandong	Analysis and numerical simulation study of tidal current and circulation	No.6, Xianxialing Road, Laoshan District, Qingdao City, Shandong Province
Wang Yongqiang ',	Shandong Provincial Research Institute of Marine Biology	a folk art form popular in Shandong	Aquaculture Drugs and disease control	No.7, Youyun Road, Laoshan District, Qingdao City, Shandong Province
Wang Yuxin ',	Shandong Province Freshwater Fishery Research Institute	a folk art form popular in Shandong	freshwater aquaculture	No.162, Jiefang Road, Lixia District, Jinan City, Shandong Province
Wang Yuhong ',	Shandong Provincial Research Institute of Marine Resources and Environment	a folk art form popular in Shandong	Marine resources and ecology	No.216, Changjiang Road, Economic Development Zone, Yantai City, Shandong Province
Wang Yunzhong ',	Shandong Province Marine Fishing Production Management Station	a folk art form popular in Shandong	Fishery proliferation	No.193, North Road Road, Yantai City, Shandong Province
Wang Yunguo ',	Shandong Province Marine Fishing Production Management Station	a folk art form popular in Shandong	Marine fishing management	No.193, North Road Road, Yantai City, Shandong Province
Wang Zhaoping ',	Chinese Marine University	a folk art form popular in Shandong	Breeding-grade cell genetic breeding of shellfish seedlings	No.238, Songling Road, Qingdao City, Shandong Province
Wang Zhenyan ',	The Institute of Oceanology, the Chinese Academy of Sciences	a folk art form popular in Shandong	Submarine structure and marine geophysics	No.7, Nanhai Road, Qingdao city, Shandong Province
Wang Zhenjie ',	China University of Petroleum (East China)	a folk art form popular in Shandong	Geodedesy and Surveying Engineering	No.66, Changjiang West Road, Huangdao District, Qingdao City, Shandong Province
Wang Zhenyu ',	Chinese Marine University	a folk art form popular in Shandong	Migration and transformation of water environment pollutants and pollution remediation	No.238, Songling Road, Qingdao City, Shandong Province
Wang Zongling ',	The First Marine Research Institute of the Ministry of Natural Resources	a folk art form popular in Shandong	Numerical simulation of marine environment by tidal tidal flow and ocean circulation	No.6, Xianxialing Road, Laoshan District, Qingdao City, Shandong Province
Wei Bangfu ',	Rizhao City Fishery Technology Extension Station	a folk art form popular in Shandong	marine engineering management	No.109, Haibin First Road, Rizhao City, Shandong Province
Wei Enbo ',	The Institute of Oceanology, the Chinese Academy of Sciences	a folk art form popular in Shandong	Physical ocean, Marine hydrology	No.7, Nanhai Road, Qingdao city, Shandong Province
Wei Helong ',	Qingdao Institute of Marine Geology	a folk art form popular in Shandong	Submarine structure and marine geophysics	No.62, Fuzhou Road, Qingdao, Shandong Province
Wei Zexun ',	The First Marine Research Institute of the Ministry of Natural Resources	a folk art form popular in Shandong	Numerical simulation of marine environment by tidal tidal flow and ocean circulation	No.6, Xianxialing Road, Laoshan District, Qingdao City, Shandong Province
Wei Zhengang ',	Chinese Marine University	a folk art form popular in Shandong	Software Engineering and Information Systems	No.238, Songling Road, Qingdao City, Shandong Province
Wei Zhenhua ',	Shandong Provincial Research Institute of Marine Resources and Environment	a folk art form popular in Shandong	Aquatic animal nutrition and feed	No.216, Changjiang Road, Economic Development Zone, Yantai City, Shandong Province
Wei Zhiqiang ',	Chinese Marine University	a folk art form popular in Shandong	Software Engineering and Information Systems	No.238, Songling Road, Qingdao City, Shandong Province
Warm sea deep ',	Chinese Marine University	a folk art form popular in Shandong	Fish physiology and breeding	No.238, Songling Road, Qingdao City, Shandong Province
Wu Dexing ',	Chinese Marine University	a folk art form popular in Shandong	Ocean circulation dynamics	No.238, Songling Road, Qingdao City, Shandong Province
Wu Hai a ',	Shandong Provincial Research Institute of Marine Biology	a folk art form popular in Shandong	marine ecology	No.7, Youyun Road, Laoshan District, Qingdao City, Shandong Province
Wu Jianzheng ',	Chinese Marine University	a folk art form popular in Shandong	Marine geology and Engineering geology survey and research	No.238, Songling Road, Qingdao City, Shandong Province
Wu Kejian ',	Chinese Marine University	a folk art form popular in Shandong	Wave-flow interaction theory	No.238, Songling Road, Qingdao City, Shandong Province
Wu Sangyun ',	The First Marine Research Institute of the Ministry of Natural Resources	a folk art form popular in Shandong	Island and coastal zone	No.6, Xianxialing Road, Laoshan District, Qingdao City, Shandong Province
Wu Shiguo ',	The Institute of Oceanology, the Chinese Academy of Sciences	a folk art form popular in Shandong	Submarine structure and marine geophysics	No.7, Nanhai Road, Qingdao city, Shandong Province
Wu Xingwei ',	Shandong Provincial Research Institute of Marine Resources and Environment	a folk art form popular in Shandong	Management of sea area use	No.216, Changjiang Road, Economic Development Zone, Yantai City, Shandong Province
Wu Yonghua ',	The First Marine Research Institute of the Ministry of Natural Resources	a folk art form popular in Shandong	paleooceanography	No.6, Xianxialing Road, Laoshan District, Qingdao City, Shandong Province
Wu Yongting ',	The First Marine Research Institute of the Ministry of Natural Resources	a folk art form popular in Shandong	marine charting	No.6, Xianxialing Road, Laoshan District, Qingdao City, Shandong Province
Xia Shuwei ',	Chinese Marine University	a folk art form popular in Shandong	Quantitative structure-effect relationship of Marine antifouling agents	No.238, Songling Road, Qingdao City, Shandong Province
XiangJianHai ',	The Institute of Oceanology, the Chinese Academy of Sciences	a folk art form popular in Shandong	marine organism	No.7, Nanhai Road, Qingdao city, Shandong Province
Xiao Zhizhong ',	The Institute of Oceanology, the Chinese Academy of Sciences	a folk art form popular in Shandong	marine organism	No.7, Nanhai Road, Qingdao city, Shandong Province
Xing Hongyan ',	Shandong Provincial Research Institute of Marine Resources and Environment	a folk art form popular in Shandong	Marine and fishery environment monitoring and evaluation	No.216, Changjiang Road, Economic Development Zone, Yantai City, Shandong Province
Xing Jing ',	Chinese Marine University	a folk art form popular in Shandong	Disease immunity	No.238, Songling Road, Qingdao City, Shandong Province
Xu Kuidong ',	The Institute of Oceanology, the Chinese Academy of Sciences	a folk art form popular in Shandong	marine organism	No.7, Nanhai Road, Qingdao city, Shandong Province
Xu Xingping ',	China University of Petroleum (East China)	a folk art form popular in Shandong	Offshore oil equipment	No.66, Changjiang West Road, Huangdao District, Qingdao City, Shandong Province
Xu Xingyong ',	The First Marine Research Institute of the Ministry of Natural Resources	a folk art form popular in Shandong	Submarine structure and marine geophysics	No.6, Xianxialing Road, Laoshan District, Qingdao City, Shandong Province
Xu Yongsheng ',	The Institute of Oceanology, the Chinese Academy of Sciences	a folk art form popular in Shandong	Physical ocean, Marine hydrology	No.7, Nanhai Road, Qingdao city, Shandong Province
Xu Zhenxiang ',	Shandong Aquatic Products Economic Corporation	a folk art form popular in Shandong	Inspection and testing	No.162, Jiefang Road, Jinan city, Shandong Province
Xu Jianjie ',	Rushan City Aquatic Animal Disease Epidemic prevention Station	a folk art form popular in Shandong	aquiculture	No.6, Fuqian Road, Rushan City, Shandong Province
Xue Changhu ',	Chinese Marine University	a folk art form popular in Shandong	Utilization of Marine biological resources	No.238, Songling Road, Qingdao City, Shandong Province
Yan Quanshu ',	The First Marine Research Institute of the Ministry of Natural Resources	a folk art form popular in Shandong	lithogeochemistry	No.6, Xianxialing Road, Laoshan District, Qingdao City, Shandong Province
Yan Jun ',	The Institute of Oceanology, the Chinese Academy of Sciences	a folk art form popular in Shandong	Submarine structure and marine geophysics	No.7, Nanhai Road, Qingdao city, Shandong Province
Yang Baoqing ',	Shandong Province Marine Fishing Production Management Station	a folk art form popular in Shandong	aquafarm pasture of sea	No.193, North Road Road, Yantai City, Shandong Province
Yang Guanpin ',	Chinese Marine University	a folk art form popular in Shandong	The Molecular Genetics of environmental organisms	No.238, Songling Road, Qingdao City, Shandong Province
Yang Guipeng ',	Chinese Marine University	a folk art form popular in Shandong	marine chemistry	No.238, Songling Road, Qingdao City, Shandong Province
Yang Hongsheng ',	The Institute of Oceanology, the Chinese Academy of Sciences	a folk art form popular in Shandong	marine ecology	No.7, Nanhai Road, Qingdao city, Shandong Province
Yang Jianmin ',	Shandong Provincial Research Institute of Marine Resources and Environment	a folk art form popular in Shandong	Aquaculture and aquatic animal genetics and breeding	No.216, Changjiang Road, Economic Development Zone, Yantai City, Shandong Province
Yang Jianqiang ',	The North Sea Bureau, the Ministry of Natural Resources	a folk art form popular in Shandong	marine organism	No.27, Yunling Road, Laoshan District, Qingdao, Shandong Province
Jin-sen Yang ',	Chinese Marine University	a folk art form popular in Shandong	marine policy	Not available
Yang Junjie ',	Chinese Marine University	a folk art form popular in Shandong	Bearing characteristics of cement-soil pile	No.238, Songling Road, Qingdao City, Shandong Province
Yang Li ',	Institute of Marine Instruments, Shandong Academy of Sciences	a folk art form popular in Shandong	Research and production of Marine environment monitoring instruments and equipment	No.28, Zhejiang Road, Qingdao, Shandong Province
Yang Ling ',	Shandong Province Freshwater Fishery Research Institute	a folk art form popular in Shandong	aquiculture	No.162, Jiefang Road, Lixia District, Jinan City, Shandong Province
Yang Xiusheng ',	Shandong Provincial Research Institute of Marine Biology	a folk art form popular in Shandong	Control of mariculture diseases	No.7, Youyun Road, Laoshan District, Qingdao City, Shandong Province
Yang Yongchun ',	Chinese Marine University	a folk art form popular in Shandong	Dynamic Analysis of Marine Engineering Structure	No.238, Songling Road, Qingdao City, Shandong Province
Yang Yongzeng ',	The First Marine Research Institute of the Ministry of Natural Resources	a folk art form popular in Shandong	Numerical simulation of waves	No.6, Xianxialing Road, Laoshan District, Qingdao City, Shandong Province
Yang Zuosheng ',	Chinese Marine University	a folk art form popular in Shandong	Waves interact with sea structures	No.238, Songling Road, Qingdao City, Shandong Province
Yao Zhengang ',	Rizhao city seawater seedling farm	a folk art form popular in Shandong	disease control	No.28, Shijiu Wenhua Road, Linyi City, Shandong Province
Ye Haibin ',	Shandong Provincial Research Institute of Marine Biology	a folk art form popular in Shandong	disease control	No.7, Youyun Road, Laoshan District, Qingdao City, Shandong Province
Ye Siyuan ',	Qingdao Institute of Marine Geology	a folk art form popular in Shandong	Environmental geology	No.62, Fuzhou Road, Qingdao, Shandong Province
Yin Baoshu ',	The Institute of Oceanology, the Chinese Academy of Sciences	a folk art form popular in Shandong	Physical ocean, Marine hydrology	No.7, Nanhai Road, Qingdao city, Shandong Province
Yin Yanhong ',	Qingdao Institute of Marine Geology	a folk art form popular in Shandong	Submarine structure and marine geophysics	No.62, Fuzhou Road, Qingdao, Shandong Province
Yin ping ',	Qingdao Institute of Marine Geology	a folk art form popular in Shandong	Submarine structure and marine geophysics	No.62, Fuzhou Road, Qingdao, Shandong Province
You feng ',	The Institute of Oceanology, the Chinese Academy of Sciences	a folk art form popular in Shandong	marine organism	No.7, Nanhai Road, Qingdao city, Shandong Province
Travel glory ',	The Evaluation and Demonstration Research Center of the Chinese Academy of Military Sciences	a folk art form popular in Shandong	Management Science and Engineering	NULL
Yu Bingli ',	Yantai city Marine fishing proliferation management station	a folk art form popular in Shandong	marine fishing	No.26, Yinhai Road, Yantai City, Shandong Province
Yu Bingliang ',	Institute of Marine Instruments, Shandong Academy of Sciences	a folk art form popular in Shandong	Research and Development of Marine Instruments	No.28, Zhejiang Road, Qingdao, Shandong Province
Yu Chengbao ',	Yantai Economic and Technological Development Zone Agriculture and Marine Fishery Bureau	a folk art form popular in Shandong	marine engineering management	No.129, Changjiang Road, Yantai City, Shandong Province
Yu Dingyong ',	Chinese Marine University	a folk art form popular in Shandong	Waves interact with sea structures	No.238, Songling Road, Qingdao City, Shandong Province
In non ',	The Institute of Oceanology, the Chinese Academy of Sciences	a folk art form popular in Shandong	Physical ocean, Marine hydrology	No.7, Nanhai Road, Qingdao city, Shandong Province
Yu Guangli ',	Chinese Marine University	a folk art form popular in Shandong	Sugar chemistry and Sugar Pharmacology	No.238, Songling Road, Qingdao City, Shandong Province
Yu Hongjun ',	The First Marine Research Institute of the Ministry of Natural Resources	a folk art form popular in Shandong	Marine geology and Quaternary geology	No.6, Xianxialing Road, Laoshan District, Qingdao City, Shandong Province
Yu Liangmin ',	Chinese Marine University	a folk art form popular in Shandong	Environment-friendly Marine protection materials and application technology	No.238, Songling Road, Qingdao City, Shandong Province
In the poetry group ',	Wendeng City aquatic products technology promotion station	a folk art form popular in Shandong	ocean management	No.50, Wenshan Road, Weihai City, Shandong Province
Yu Wengong ',	Chinese Marine University	a folk art form popular in Shandong	marine drugs	No.238, Songling Road, Qingdao City, Shandong Province
Yu Xijun ',	Shandong Province, Weifang City Salt Industry Company	a folk art form popular in Shandong	Marine chemical industry	No.201, Dongfeng East Street, Kuiwen District, Weifang City, Shandong Province
In the new ',	Chinese Marine University	a folk art form popular in Shandong	Marine monitoring technology and Information processing	No.238, Songling Road, Qingdao City, Shandong Province
Yu Yongjun ',	Rushan City Aquatic Animal Disease Epidemic prevention Station	a folk art form popular in Shandong	ocean management	No.6, Fuqian Road, Rushan City, Shandong Province
Yu Zhigang ',	Chinese Marine University	a folk art form popular in Shandong	marine biogeochemistry	No.238, Songling Road, Qingdao City, Shandong Province
Yu Zhiming ',	The Institute of Oceanology, the Chinese Academy of Sciences	a folk art form popular in Shandong	Physical ocean, Marine hydrology	No.7, Nanhai Road, Qingdao city, Shandong Province
The original yong party ',	Marine and Fishery Research Institute of Huancui District, Weihai City	a folk art form popular in Shandong	aquiculture	No.68-2, Fishing Road, Huancui District, Weihai City, Shandong Province
Yuan Ding ',	The North Sea Bureau, the Ministry of Natural Resources	a folk art form popular in Shandong	Marine forecast monitoring	No.27, Yunling Road, Laoshan District, Qingdao, Shandong Province
Yuan Dongliang ',	The Institute of Oceanology, the Chinese Academy of Sciences	a folk art form popular in Shandong	Physical ocean, Marine hydrology	No.7, Nanhai Road, Qingdao city, Shandong Province
Yuan Yeli ',	The First Marine Research Institute of the Ministry of Natural Resources	a folk art form popular in Shandong	Numerical modeling of waves	No.6, Xianxialing Road, Laoshan District, Qingdao City, Shandong Province
Yuan Yubao ',	Shandong Province Foreign Economic Cooperation Project Management Office	a folk art form popular in Shandong	information technology	No.48, Shungeng Road, Shizhong District, Jinan City, Shandong Province
Zang Jiaye ',	The First Marine Research Institute of the Ministry of Natural Resources	a folk art form popular in Shandong	Numerical simulation of marine environment by tidal tidal flow and ocean circulation	No.6, Xianxialing Road, Laoshan District, Qingdao City, Shandong Province
Zeng Zhigang ',	The Institute of Oceanology, the Chinese Academy of Sciences	a folk art form popular in Shandong	Submarine structure and marine geophysics	No.7, Nanhai Road, Qingdao city, Shandong Province
Zhai Shikui ',	Chinese Marine University	a folk art form popular in Shandong	marine geochemistry	No.238, Songling Road, Qingdao City, Shandong Province
Zhan Dongmei ',	Shandong Provincial Research Institute of Marine Biology	a folk art form popular in Shandong	marine ecology	No.7, Youyun Road, Laoshan District, Qingdao City, Shandong Province
Zhan Wenbin ',	Chinese Marine University	a folk art form popular in Shandong	Aquaculture and animal diseases	No.238, Songling Road, Qingdao City, Shandong Province
Zhang Aijun ',	The North Sea Bureau, the Ministry of Natural Resources	a folk art form popular in Shandong	marine ecology	No.27, Yunling Road, Laoshan District, Qingdao, Shandong Province
Zhang Baoxin ',	Zhongcheng International Marine Engineering Survey and Design Co., Ltd	a folk art form popular in Shandong	Port and waterway	No.176, Haier Road, Laoshan District, Qingdao City, Shandong Province
Zhang Chongxi ',	Shandong University	a folk art form popular in Shandong	Development and utilization of medicinal animal and plant functional food	No.27, South Shanda Road, Jinan City, Shandong Province
Zhang Dechao ',	The Institute of Oceanology, the Chinese Academy of Sciences	a folk art form popular in Shandong	Marine bioactive substances	No.7, Nanhai Road, Qingdao city, Shandong Province
Zhang Dun ',	The Institute of Oceanology, the Chinese Academy of Sciences	a folk art form popular in Shandong	Submarine structure and marine geophysics	No.7, Nanhai Road, Qingdao city, Shandong Province
Zhang Fang ',	The Institute of Oceanology, the Chinese Academy of Sciences	a folk art form popular in Shandong	marine ecology	No.7, Nanhai Road, Qingdao city, Shandong Province
Zhang Guifen ',	Weifang Ocean and Fishery Bureau	a folk art form popular in Shandong	aquiculture	No.6396, Dongfeng East Street, Kuiwen District, Weihai City, Shandong Province
Zhang Guofan ',	The Institute of Oceanology, the Chinese Academy of Sciences	a folk art form popular in Shandong	marine organism	No.7, Nanhai Road, Qingdao city, Shandong Province
Zhang Hengguang ',	The North Sea Bureau, the Ministry of Natural Resources	a folk art form popular in Shandong	ocean management	No.27, Yunling Road, Laoshan District, Qingdao, Shandong Province
Zhang Hongliang ',	The North Sea Bureau, the Ministry of Natural Resources	a folk art form popular in Shandong	marine organism	No.27, Yunling Road, Laoshan District, Qingdao, Shandong Province
Zhang Jiquan ',	The Institute of Oceanology, the Chinese Academy of Sciences	a folk art form popular in Shandong	marine biology	No.7, Nanhai Road, Qingdao city, Shandong Province
Zhang Jiaxiang ',	Weifang Ocean and Fishery Bureau	a folk art form popular in Shandong	aquiculture	No.6396, Dongfeng East Street, Kuiwen District, Weihai City, Shandong Province
Zhang Jie ',	The First Marine Research Institute of the Ministry of Natural Resources	a folk art form popular in Shandong	Numerical simulation of marine environment by tidal tidal flow and ocean circulation	No.6, Xianxialing Road, Laoshan District, Qingdao City, Shandong Province
Zhang Li ',	Shandong University	a folk art form popular in Shandong	New dosage form new preparation	No.27, South Shanda Road, Jinan City, Shandong Province
Zhang Limin ',	Shandong Provincial Research Institute of Marine Resources and Environment	a folk art form popular in Shandong	Aquatic animal nutrition and feed	No.216, Changjiang Road, Economic Development Zone, Yantai City, Shandong Province
Zhang Qiufeng ',	The North Sea Bureau, the Ministry of Natural Resources	a folk art form popular in Shandong	Marine Environment monitoring and evaluation	No.27, Yunling Road, Laoshan District, Qingdao, Shandong Province
Zhang Quanqi ',	Chinese Marine University	a folk art form popular in Shandong	Aquaculture and animal diseases	No.238, Songling Road, Qingdao City, Shandong Province
Zhang Runfu ',	Shandong Provincial Fisheries Design Institute	a folk art form popular in Shandong	Port and waterway	No.162, Jiefang Road, Jinan city, Shandong Province
Zhang Shicui ',	Chinese Marine University	a folk art form popular in Shandong	Immune and Evolution	No.238, Songling Road, Qingdao City, Shandong Province
Zhang Shihua ',	Dongying Marine and Fisheries Research Institute	a folk art form popular in Shandong	aquiculture	No.164, Huanghe Road, Hekou District, Dongying City, Shandong Province
Zhang Suping ',	Chinese Marine University	a folk art form popular in Shandong	Immune and Evolution	No.238, Songling Road, Qingdao City, Shandong Province
Zhang Tao ',	Institute of Marine Instruments, Shandong Academy of Sciences	a folk art form popular in Shandong	Ocean physics	No.28, Zhejiang Road, Qingdao, Shandong Province
Zhang Tinglu ',	Chinese Marine University	a folk art form popular in Shandong	marine optics	No.238, Songling Road, Qingdao City, Shandong Province
Zhang Weigang ',	Chinese Marine University	a folk art form popular in Shandong	Ocean geophysics	No.238, Songling Road, Qingdao City, Shandong Province
Zhang Wenqiang ',	Shandong Aquatic Products Economic Corporation	a folk art form popular in Shandong	aquiculture	No.162, Jiefang Road, Jinan city, Shandong Province
Zhang Wuchang ',	The Institute of Oceanology, the Chinese Academy of Sciences	a folk art form popular in Shandong	Marine Zooplankton ecology	No.7, Nanhai Road, Qingdao city, Shandong Province
Zhang Xijia ',	Shandong Provincial Research Institute of Marine Resources and Environment	a folk art form popular in Shandong	aquiculture	No.216, Changjiang Road, Economic Development Zone, Yantai City, Shandong Province
Zhang Xi inspection ',	Institute of Marine Instruments, Shandong Academy of Sciences	a folk art form popular in Shandong	Development of Marine monitoring equipment	No.28, Zhejiang Road, Qingdao, Shandong Province
Zhang Xiang ',	The Naval Hydrometeorological Center	a folk art form popular in Shandong	Hydrometeorological	Not available
Zhang Xiaohua ',	Chinese Marine University	a folk art form popular in Shandong	Ocean geophysics	No.238, Songling Road, Qingdao City, Shandong Province
Zhang Xiaoyan ',	Weifang Ocean and Fishery Bureau	a folk art form popular in Shandong	aquiculture	No.6396, Dongfeng East Street, Kuiwen District, Weihai City, Shandong Province
Zhang xie ling ',	Penglai City Fisheries Research Institute	a folk art form popular in Shandong	aquiculture	No.1, Jinshui Street, Penglai City, Shandong Province
Zhang Xinjun ',	Rongcheng City Fishery technology Extension Station	a folk art form popular in Shandong	aquiculture	No.140, Wanghai East Road, Rongcheng City, Shandong Province
Zhang Xiumei ',	Chinese Marine University	a folk art form popular in Shandong	Behavioral and physiological ecology of fish	No.238, Songling Road, Qingdao City, Shandong Province
Zhang Xiuzhen ',	Shandong Provincial Research Institute of Marine Resources and Environment	a folk art form popular in Shandong	Aquatic animal nutrition and feed	No.216, Changjiang Road, Economic Development Zone, Yantai City, Shandong Province
Zhang Xuecheng ',	Chinese Marine University	a folk art form popular in Shandong	Marine Biology Genetics	No.238, Songling Road, Qingdao City, Shandong Province
Zhang Xunhua ',	Qingdao Institute of Marine Geology	a folk art form popular in Shandong	Ocean geophysics	No.62, Fuzhou Road, Qingdao, Shandong Province
Zhang Youzhi ',	The North Sea Bureau, the Ministry of Natural Resources	a folk art form popular in Shandong	marine chemistry	No.27, Yunling Road, Laoshan District, Qingdao, Shandong Province
Zhang Yuzhong ',	Shandong University	a folk art form popular in Shandong	applied microbiology	No.27, South Shanda Road, Jinan City, Shandong Province
Zhang Zhiming ',	Chinese Marine University	a folk art form popular in Shandong	conductive polymer	No.238, Songling Road, Qingdao City, Shandong Province
Zhao DPRK ',	Chinese Marine University	a folk art form popular in Shandong	conductive polymer	No.238, Songling Road, Qingdao City, Shandong Province
Zhao Dongliang ',	Chinese Marine University	a folk art form popular in Shandong	conductive polymer	No.238, Songling Road, Qingdao City, Shandong Province
Zhao Guangtao ',	Chinese Marine University	a folk art form popular in Shandong	Submarine structure and marine geophysics	No.238, Songling Road, Qingdao City, Shandong Province
Zhao Houjun ',	Shandong Province Fishery Technology Extension Station	a folk art form popular in Shandong	Breeding technology of aquatic organisms	No.162, Jiefang Road, Jinan city, Shandong Province
Zhao Jinping ',	Chinese Marine University	a folk art form popular in Shandong	Polar Physics and Oceanography	No.238, Songling Road, Qingdao City, Shandong Province
Zhao Liang ',	Chinese Marine University	a folk art form popular in Shandong	Light sea dynamics	No.238, Songling Road, Qingdao City, Shandong Province
Zhao Meixun ',	Chinese Marine University	a folk art form popular in Shandong	marine organic geochemistry	No.238, Songling Road, Qingdao City, Shandong Province
Zhao Tiehu ',	Qingdao Institute of Marine Geology	a folk art form popular in Shandong	Ocean geophysics	No.62, Fuzhou Road, Qingdao, Shandong Province
Zhao Weihong ',	The Institute of Oceanology, the Chinese Academy of Sciences	a folk art form popular in Shandong	marine chemistry	No.7, Nanhai Road, Qingdao city, Shandong Province
Zhao xia ',	Chinese Marine University	a folk art form popular in Shandong	marine organic geochemistry	No.238, Songling Road, Qingdao City, Shandong Province
Zhao Xianzhen ',	Weifang Ocean and Fishery Bureau	a folk art form popular in Shandong	marine fishing	No.6396, Dongfeng East Street, Kuiwen District, Weihai City, Shandong Province
Zhao Xinyu ',	Zhongcheng International Marine Engineering Survey and Design Co., Ltd	a folk art form popular in Shandong	Port and waterway	No.176, Haier Road, Laoshan District, Qingdao City, Shandong Province
Zhao Yongzhen ',	Shandong Provincial Fisheries Design Institute	a folk art form popular in Shandong	water supply and drainage	No.162, Jiefang Road, Jinan city, Shandong Province
Zheng Bing ',	Chinese Marine University	a folk art form popular in Shandong	Underwater vision technology	No.238, Songling Road, Qingdao City, Shandong Province
Zheng Li ',	The First Marine Research Institute of the Ministry of Natural Resources	a folk art form popular in Shandong	Applied Marine Microbiology	No.6, Xianxialing Road, Laoshan District, Qingdao City, Shandong Province
Zheng Ronger ',	Chinese Marine University	a folk art form popular in Shandong	Laser spectroscopy technology and its application	No.238, Songling Road, Qingdao City, Shandong Province
Zheng Xi to ',	Chinese Marine University	a folk art form popular in Shandong	hydrogeololgy	No.238, Songling Road, Qingdao City, Shandong Province
Zheng Yanpeng ',	The First Marine Research Institute of the Ministry of Natural Resources	a folk art form popular in Shandong	Submarine structure and marine geophysics	No.6, Xianxialing Road, Laoshan District, Qingdao City, Shandong Province
Zheng Yongyun ',	Shandong Provincial Research Institute of Marine Biology	a folk art form popular in Shandong	Healthy aquaculture technology	No.7, Youyun Road, Laoshan District, Qingdao City, Shandong Province
Zheng Yuzhen ',	Shandong Province Freshwater Fishery Research Institute	a folk art form popular in Shandong	Introduction of superior aquatic products	No.162, Jiefang Road, Lixia District, Jinan City, Shandong Province
Zheng Yuzhu ',	Shandong Fishery Ship Inspection Bureau	a folk art form popular in Shandong	ocean management	NULL
Zhou Bin ',	Institute of Marine Instruments, Shandong Academy of Sciences	a folk art form popular in Shandong	Marine remote sensing telemetry	No.28, Zhejiang Road, Qingdao, Shandong Province
Zhou Jianfeng ',	Chinese Marine University	a folk art form popular in Shandong	Developmental Biology Studies	No.238, Songling Road, Qingdao City, Shandong Province
Zhou Xinghua ',	The First Marine Research Institute of the Ministry of Natural Resources	a folk art form popular in Shandong	Marine survey	No.6, Xianxialing Road, Laoshan District, Qingdao City, Shandong Province
Zhou Zhonghai ',	Institute of Marine Instruments, Shandong Academy of Sciences	a folk art form popular in Shandong	Marine resources exploration	No.28, Zhejiang Road, Qingdao, Shandong Province
Zhou Zhongliang ',	Shandong Provincial Research Institute of Marine Resources and Environment	a folk art form popular in Shandong	Fishery Engineering and Ship Design	No.216, Changjiang Road, Economic Development Zone, Yantai City, Shandong Province
Zhu Guanghui ',	Yantai City Fisheries Research Institute	a folk art form popular in Shandong	Port and waterway	No.26, Yinhai Road, Laishan District, Yantai City, Shandong Province
Zhu Hu ',	China University of Petroleum (East China)	a folk art form popular in Shandong	Marine bioactive substances	No.66, Changjiang West Road, Huangdao District, Qingdao City, Shandong Province
Zhu liyan ',	Chinese Marine University	a folk art form popular in Shandong	Marine plankton biology	No.238, Songling Road, Qingdao City, Shandong Province
Zhu Maoxu ',	Chinese Marine University	a folk art form popular in Shandong	marine chemistry	No.238, Songling Road, Qingdao City, Shandong Province
Zhu Mingyuan ',	The First Marine Research Institute of the Ministry of Natural Resources	a folk art form popular in Shandong	marine ecology	No.6, Xianxialing Road, Laoshan District, Qingdao City, Shandong Province
Zhu Qizhong ',	Shandong University	a folk art form popular in Shandong	Macromolecular extraction of marine organisms	No.27, South Shanda Road, Jinan City, Shandong Province
Zhu Weiming ',	Chinese Marine University	a folk art form popular in Shandong	marine chemistry	No.238, Songling Road, Qingdao City, Shandong Province
Zhu campuses ',	The Institute of Oceanology, the Chinese Academy of Sciences	a folk art form popular in Shandong	marine chemistry	No.7, Nanhai Road, Qingdao city, Shandong Province
Zhu Yongan ',	Shandong Province Freshwater Fishery Research Institute	a folk art form popular in Shandong	aquiculture	No.162, Jiefang Road, Lixia District, Jinan City, Shandong Province
Niu Di tao ',	Xi'an University of Architecture and Technology	Shaanxi Province	Concrete durability	Not available
An xueqin ',	East China University Of Science	Shanghai Municipality	marine chemistry	No.130, Meilong Road, Shanghai Municipality
Bu Jianping ',	The East China Sea Bureau, the Ministry of Natural Resources	Shanghai Municipality	marine chemistry	No.630, Dongtang Road, Pudong New Area, Shanghai
Cai Yanhong ',	The East China Sea Bureau, the Ministry of Natural Resources	Shanghai Municipality	Marine Environment monitoring and evaluation	No.630, Dongtang Road, Pudong New Area, Shanghai
CAI Youqiong ',	East China Sea Fisheries Research Institute, Chinese Academy of Fishery Sciences	Shanghai Municipality	Research on fishery Ecology and Environmental Protection	No.300 Military Industry Road, Yangpu District, Shanghai
Cao Yufeng ',	The East China Sea Bureau, the Ministry of Natural Resources	Shanghai Municipality	Monitoring and evaluation of Marine environmental pollution	No.630, Dongtang Road, Pudong New Area, Shanghai
Chao Min ',	East China Sea Fisheries Research Institute, Chinese Academy of Fishery Sciences	Shanghai Municipality	Marine fishery economy	No.300 Military Industry Road, Yangpu District, Shanghai
Chen Bo ',	The China Polar Research Center	Shanghai Municipality	marine biology	451, Jinqiao Road, Pudong, Shanghai
Chen Dong ',	The East China Sea Bureau, the Ministry of Natural Resources	Shanghai Municipality	marine environmental assessment	No.630, Dongtang Road, Pudong New Area, Shanghai
Chen Haifang ',	The East China Sea Bureau, the Ministry of Natural Resources	Shanghai Municipality	Demonstration of sea area use	No.630, Dongtang Road, Pudong New Area, Shanghai
Chen Lei ',	The East China Sea Bureau, the Ministry of Natural Resources	Shanghai Municipality	Monitoring and evaluation of Marine environmental pollution	No.630, Dongtang Road, Pudong New Area, Shanghai
Chen Ling ',	Tongji University	Shanghai Municipality	Polar remote sensing	1239, Siping Road, Shanghai Municipality
Chen Mei-rong ',	The East China Sea Bureau, the Ministry of Natural Resources	Shanghai Municipality	Marine Environment early warning report	No.630, Dongtang Road, Pudong New Area, Shanghai
Kei Chan ',	East China Sea Fisheries Research Institute, Chinese Academy of Fishery Sciences	Shanghai Municipality	Industrialization of scientific and technological achievements	No.300 Military Industry Road, Yangpu District, Shanghai
Chen Xiaolei ',	East China Sea Fisheries Research Institute, Chinese Academy of Fishery Sciences	Shanghai Municipality	Marine fishery economy	No.300 Military Industry Road, Yangpu District, Shanghai
Chen Xinjun ',	Shanghai Ocean University	Shanghai Municipality	Fishery resources and fishery field studies	No.999, Hucheng Ring Road, Pudong New Area, Shanghai
Chen Xuezhong ',	East China Sea Fisheries Research Institute, Chinese Academy of Fishery Sciences	Shanghai Municipality	marine fishery	No.300 Military Industry Road, Yangpu District, Shanghai
Cheng Feng full view ',	The East China Sea Bureau, the Ministry of Natural Resources	Shanghai Municipality	Marine observation and forecast	No.630, Dongtang Road, Pudong New Area, Shanghai
Cheng Jiahua ',	East China Sea Fisheries Research Institute, Chinese Academy of Fishery Sciences	Shanghai Municipality	Assessment and management of Marine fishery resources	No.300 Military Industry Road, Yangpu District, Shanghai
Cheng Qiqun ',	East China Sea Fisheries Research Institute, Chinese Academy of Fishery Sciences	Shanghai Municipality	Germplasm resources and population genetics of aquatic organisms	No.300 Military Industry Road, Yangpu District, Shanghai
Cheng dissolve ',	Shanghai Marine Environment Forecast and Monitoring Center	Shanghai Municipality	Pollution monitoring and Marine ecological monitoring	No.540, Caoyang Road, Putuo District, Shanghai
Cheng Xiangsheng ',	The East China Sea Bureau, the Ministry of Natural Resources	Shanghai Municipality	Marine observation and monitoring of the development and utilization of Marine renewable energy	No.630, Dongtang Road, Pudong New Area, Shanghai
Choi Xue-sen ',	East China Sea Fisheries Research Institute, Chinese Academy of Fishery Sciences	Shanghai Municipality	The Application of Remote Sensing Information in Fishery Field Forecasting	No.300 Military Industry Road, Yangpu District, Shanghai
Dai Xiaojie ',	Shanghai Ocean University	Shanghai Municipality	Fisheries resource biology	No.999, Hucheng Ring Road, Pudong New Area, Shanghai
Block the army ',	The East China Sea Bureau, the Ministry of Natural Resources	Shanghai Municipality	Numerical simulations of marine Dynamics	No.630, Dongtang Road, Pudong New Area, Shanghai
Du Shouji ',	Shanghai Jiao Tong University	Shanghai Municipality	Underground structure and tunnel works	No.800, Dongchuan Road, Shanghai Municipality
Fan Chengqi ',	East China Sea Fisheries Research Institute, Chinese Academy of Fishery Sciences	Shanghai Municipality	Marine natural products and their functional evaluation	No.300 Military Industry Road, Yangpu District, Shanghai
Fan Wei ',	East China Sea Fisheries Research Institute, Chinese Academy of Fishery Sciences	Shanghai Municipality	Marine Remote Sensing	No.300 Military Industry Road, Yangpu District, Shanghai
Fan Haimei ',	The East China Sea Bureau, the Ministry of Natural Resources	Shanghai Municipality	Marine environment evaluation and scheme optimization	No.630, Dongtang Road, Pudong New Area, Shanghai
Fang Kun ',	Shanghai Jiao Tong University	Shanghai Municipality	Environmental law	No.800, Dongchuan Road, Shanghai Municipality
Fang Wenhong ',	East China Sea Fisheries Research Institute, Chinese Academy of Fishery Sciences	Shanghai Municipality	Aquaculture disease	No.300 Military Industry Road, Yangpu District, Shanghai
Fei Yuejun ',	The East China Sea Bureau, the Ministry of Natural Resources	Shanghai Municipality	Marine observation and forecast	No.630, Dongtang Road, Pudong New Area, Shanghai
Feng Guangpeng ',	East China Sea Fisheries Research Institute, Chinese Academy of Fishery Sciences	Shanghai Municipality	aquiculture	No.300 Military Industry Road, Yangpu District, Shanghai
Pay gong yi ',	Shanghai Jiao Tong University	Shanghai Municipality	steel structure	No.800, Dongchuan Road, Shanghai Municipality
Fu Queensland into ',	Shanghai Jiao Tong University	Shanghai Municipality	Marine Law and Policy	No.800, Dongchuan Road, Shanghai Municipality
Gao Lujiao ',	East China Sea Fisheries Research Institute, Chinese Academy of Fishery Sciences	Shanghai Municipality	Aquatic Animal Feed and Nutrition Research	No.300 Military Industry Road, Yangpu District, Shanghai
Geng An dynasty ',	Shanghai Maritime University	Shanghai Municipality	Information processing and analysis	1550, Pudong Avenue, Shanghai Municipality
Gong Maoxun ',	The East China Sea Bureau, the Ministry of Natural Resources	Shanghai Municipality	Marine observation and forecast	No.630, Dongtang Road, Pudong New Area, Shanghai
Gu Jie ',	Shanghai Ocean University	Shanghai Municipality	river dynamics	No.999, Hucheng Ring Road, Pudong New Area, Shanghai
Gu Junhui ',	The East China Sea Bureau, the Ministry of Natural Resources	Shanghai Municipality	marine charting	No.630, Dongtang Road, Pudong New Area, Shanghai
Gu Runrun ',	East China Sea Fisheries Research Institute, Chinese Academy of Fishery Sciences	Shanghai Municipality	aquiculture	No.300 Military Industry Road, Yangpu District, Shanghai
Gu Shenghua ',	Shanghai Marine Environment Forecast and Monitoring Center	Shanghai Municipality	Marine environment observation and forecast	No.540, Caoyang Road, Putuo District, Shanghai
Gu Xiaolian ',	East China Sea Fisheries Research Institute, Chinese Academy of Fishery Sciences	Shanghai Municipality	Sea-water crustaceans for reproduction	No.300 Military Industry Road, Yangpu District, Shanghai
Close for ',	Shanghai Survey, Design and Research Institute	Shanghai Municipality	Port and waterway and coastal works	No.388, Yixian Road, Hongkou District, Shanghai
Guo Quanyou ',	East China Sea Fisheries Research Institute, Chinese Academy of Fishery Sciences	Shanghai Municipality	Sea-water crustaceans for reproduction	No.300 Military Industry Road, Yangpu District, Shanghai
Guo Weiqi ',	The East China Sea Bureau, the Ministry of Natural Resources	Shanghai Municipality	Demonstration of sea area use	No.630, Dongtang Road, Pudong New Area, Shanghai
Guo Xiaoyong ',	The China Polar Research Center	Shanghai Municipality	Marine standard measurement and quality management	451, Jinqiao Road, Pudong, Shanghai
Guo Zhigang ',	Fudan University	Shanghai Municipality	Numerical simulation of marine environment by tidal tidal flow and ocean circulation	No.220, Handan Road, Yangpu District, Shanghai
National peak ',	The East China Sea Bureau, the Ministry of Natural Resources	Shanghai Municipality	marine environmental assessment	No.630, Dongtang Road, Pudong New Area, Shanghai
Han Zhen ',	Shanghai Ocean University	Shanghai Municipality	Research on the Theory and Application of Remote Sensing Technology	No.999, Hucheng Ring Road, Pudong New Area, Shanghai
He Jianfeng ',	The China Polar Research Center	Shanghai Municipality	Polar Marine observation technology and polar Marine ecological environment research	451 Jinqiao Road, Pudong, Shanghai 200136
He Jinlin ',	Shanghai Marine Environment Forecast and Monitoring Center	Shanghai Municipality	Marine ecological environment protection	No.540, Caoyang Road, Putuo District, Shanghai
He Peimin ',	Shanghai Ocean University	Shanghai Municipality	Marine ecological environment and Marine Biotechnology	No.999, Hucheng Ring Road, Pudong New Area, Shanghai
He Shengbing ',	Shanghai Jiao Tong University	Shanghai Municipality	Water body eutrophication control	No.800, Dongchuan Road, Shanghai Municipality
Hu Chuanlian ',	Shanghai Municipal Oceanic Administration	Shanghai Municipality	Marine information management	389, Jiangsu Road, Shanghai Municipality
Hu Debao ',	The East China Sea Bureau, the Ministry of Natural Resources	Shanghai Municipality	Marine observation and forecast	No.630, Dongtang Road, Pudong New Area, Shanghai
Hu Hongqiao ',	The China Polar Research Center	Shanghai Municipality	Atmospheric and spatial physics	451, Jinqiao Road, Pudong, Shanghai
Hu Xin ',	Shanghai Municipal Oceanic Administration	Shanghai Municipality	Field of comprehensive Marine management	389, Jiangsu Road, Shanghai Municipality
Hu Xuejun ',	The East China Sea Bureau, the Ministry of Natural Resources	Shanghai Municipality	Marine disaster reduction forecast	No.630, Dongtang Road, Pudong New Area, Shanghai
Hu Zhen ',	The 702nd Research Institute of China Shipbuilding Industry Corporation	Shanghai Municipality	Aquatic animal disease	No.189, Kaohsiung Road, Huangpu District, Shanghai
Huang Hongliang ',	East China Sea Fisheries Research Institute, Chinese Academy of Fishery Sciences	Shanghai Municipality	Development and utilization of polar and pelagic fishery resources	No.300 Military Industry Road, Yangpu District, Shanghai
Huang Shuolin ',	Shanghai Ocean University	Shanghai Municipality	The Law of the Sea and Fisheries Regulations	No.999, Hucheng Ring Road, Pudong New Area, Shanghai
Huang Xiaorong ',	East China Sea Fisheries Research Institute, Chinese Academy of Fishery Sciences	Shanghai Municipality	Cryobiology of aquatic organisms	No.300 Military Industry Road, Yangpu District, Shanghai
Huang Xiuqing ',	The East China Sea Bureau, the Ministry of Natural Resources	Shanghai Municipality	Marine Environment monitoring and evaluation	No.630, Dongtang Road, Pudong New Area, Shanghai
Huo Yuren ',	Shanghai Survey, Design and Research Institute	Shanghai Municipality	Coastal tidal flats reclamation	No.388, Yixian Road, Hongkou District, Shanghai
Ji Huanhong ',	The East China Sea Bureau, the Ministry of Natural Resources	Shanghai Municipality	Marine Environment monitoring and evaluation	No.630, Dongtang Road, Pudong New Area, Shanghai
Jia Jianjun ',	The East China Sea Bureau, the Ministry of Natural Resources	Shanghai Municipality	ocean management	No.630, Dongtang Road, Pudong New Area, Shanghai
Jiang Jianping ',	Shanghai Maritime University	Shanghai Municipality	Fishing tools and fishing law	1550, Pudong Avenue, Shanghai Municipality
Jiang Technology ',	East China Sea Fisheries Research Institute, Chinese Academy of Fishery Sciences	Shanghai Municipality	Cryobiology of aquatic organisms	No.300 Military Industry Road, Yangpu District, Shanghai
Jiang Mei ',	East China Sea Fisheries Research Institute, Chinese Academy of Fishery Sciences	Shanghai Municipality	Early ecological studies of fisheries	No.300 Military Industry Road, Yangpu District, Shanghai
Jiang Xiaoshan ',	The East China Sea Bureau, the Ministry of Natural Resources	Shanghai Municipality	Marine Forecast and Science and technology management	No.630, Dongtang Road, Pudong New Area, Shanghai
Jiao Binghua ',	The PLA Naval and Military Medical University	Shanghai Municipality	marine organism	Not available
Jin Cheng method ',	The East China Sea Bureau, the Ministry of Natural Resources	Shanghai Municipality	Marine engineering survey	No.630, Dongtang Road, Pudong New Area, Shanghai
JuYongLin ',	Shanghai Jiao Tong University	Shanghai Municipality	Gas liquefaction separation	No.800, Dongchuan Road, Shanghai Municipality
Lai Qifang ',	East China Sea Fisheries Research Institute, Chinese Academy of Fishery Sciences	Shanghai Municipality	Transplant biology	No.300 Military Industry Road, Yangpu District, Shanghai
Blue rainbow ',	The East China Sea Bureau, the Ministry of Natural Resources	Shanghai Municipality	Marine Environment monitoring and evaluation	No.630, Dongtang Road, Pudong New Area, Shanghai
Rerebo ',	The China Polar Research Center	Shanghai Municipality	The Observation Technology and Scientific Research of Polar Sea Ice Physics	China Polar Research Center, 451, Jinqiao Road, Pudong New Area, Shanghai
Li Huiyu ',	East China Sea Fisheries Research Institute, Chinese Academy of Fishery Sciences	Shanghai Municipality	Bioecological research	No.300 Military Industry Road, Yangpu District, Shanghai
Li Jiale ',	Shanghai Ocean University	Shanghai Municipality	aquiculture	No.999, Hucheng Ring Road, Pudong New Area, Shanghai
Li Jiansheng ',	East China Sea Fisheries Research Institute, Chinese Academy of Fishery Sciences	Shanghai Municipality	Bioecological research	No.300 Military Industry Road, Yangpu District, Shanghai
Li Rongxing ',	Tongji University	Shanghai Municipality	Polar remote sensing	1239, Siping Road, Shanghai Municipality
Li Shengfa ',	East China Sea Fisheries Research Institute, Chinese Academy of Fishery Sciences	Shanghai Municipality	Fishery resources and Marine ecology	No.300 Military Industry Road, Yangpu District, Shanghai
Li Yihong ',	The East China Sea Bureau, the Ministry of Natural Resources	Shanghai Municipality	Marine environment monitoring and monitoring information technology	No.630, Dongtang Road, Pudong New Area, Shanghai
Li Yuzhong ',	Shanghai Water Affairs (Marine) Planning and Design Research Institute	Shanghai Municipality	Marine planning and design	Building 1,1535, Hongmei Road, Xuhui District, Shanghai
Li Yuansheng ',	The China Polar Research Center	Shanghai Municipality	geochemistry	451, Jinqiao Road, Pudong, Shanghai
Li Zhiyong ',	Shanghai Jiao Tong University	Shanghai Municipality	Marine symbiotic microbes	No.800, Dongchuan Road, Shanghai Municipality
Lian ',	Shanghai Jiao Tong University	Shanghai Municipality	Drugs involved with discovery	No.800, Dongchuan Road, Shanghai Municipality
Ling Jianzhong ',	East China Sea Fisheries Research Institute, Chinese Academy of Fishery Sciences	Shanghai Municipality	Bioecological research	No.300 Military Industry Road, Yangpu District, Shanghai
Liu Acheng ',	The East China Sea Bureau, the Ministry of Natural Resources	Shanghai Municipality	Marine engineering survey	No.630, Dongtang Road, Pudong New Area, Shanghai
Liu material ',	The East China Sea Bureau, the Ministry of Natural Resources	Shanghai Municipality	Marine Environment monitoring and evaluation	No.630, Dongtang Road, Pudong New Area, Shanghai
Liu Feng ',	East China Sea Fisheries Research Institute, Chinese Academy of Fishery Sciences	Shanghai Municipality	Fishery science and technology development and management	No.300 Military Industry Road, Yangpu District, Shanghai
Liu Jianyi ',	East China Sea Fisheries Research Institute, Chinese Academy of Fishery Sciences	Shanghai Municipality	Aquatic products breeding and aquaculture	No.300 Military Industry Road, Yangpu District, Shanghai
Liu Jianghong ',	Shanghai Maritime University	Shanghai Municipality	Safety Technology and Engineering Major	1550, Pudong Avenue, Shanghai Municipality
Liu carved fu ',	The East China Sea Bureau, the Ministry of Natural Resources	Shanghai Municipality	ocean management	No.630, Dongtang Road, Pudong New Area, Shanghai
Liu Shuiqin ',	Shanghai Marine Environment Forecast and Monitoring Center	Shanghai Municipality	Pollution monitoring and Marine ecological monitoring	No.540, Caoyang Road, Putuo District, Shanghai
Liu Shunlin ',	The China Polar Research Center	Shanghai Municipality	geochemistry	451, Jinqiao Road, Pudong, Shanghai
Liu Tao ',	The 702nd Research Institute of China Shipbuilding Industry Corporation	Shanghai Municipality	Ocean Engineering and Deep-sea submersible research	No.189, Kaohsiung Road, Huangpu District, Shanghai
Liu Xingpo ',	Shanghai Maritime University	Shanghai Municipality	Development and management of sea islands and coastal zones	1550, Pudong Avenue, Shanghai Municipality
Liu Yingxue ',	Shanghai Maritime University	Shanghai Municipality	Marine security	1550, Pudong Avenue, Shanghai Municipality
Liu Yong ',	East China Sea Fisheries Research Institute, Chinese Academy of Fishery Sciences	Shanghai Municipality	Application and Research of fishery Resource Assessment Model	No.300 Military Industry Road, Yangpu District, Shanghai
Liu Zhidong ',	East China Sea Fisheries Research Institute, Chinese Academy of Fishery Sciences	Shanghai Municipality	Processing and comprehensive utilization of aquatic products	No.300 Military Industry Road, Yangpu District, Shanghai
Liu Zhiguo ',	The East China Sea Bureau, the Ministry of Natural Resources	Shanghai Municipality	Marine geology investigation and analysis	No.630, Dongtang Road, Pudong New Area, Shanghai
Lu Yongjin ',	Shanghai Water Conservancy Engineering Design and Research Institute	Shanghai Municipality	The Research on Coastal Engineering and Marine Reclamation Engineering Design	1st Floor, Shanghai New Sports Square, Lane 58, Huachi Road, Putuo District, Shanghai
Lu Yanan ',	East China Sea Fisheries Research Institute, Chinese Academy of Fishery Sciences	Shanghai Municipality	Marine natural products and their functional evaluation	No.300 Military Industry Road, Yangpu District, Shanghai
Lu Zhongmin ',	Shanghai Survey, Design and Research Institute	Shanghai Municipality	Sustainable use of Marine resources	No.388, Yixian Road, Hongkou District, Shanghai
Luo Minbo ',	East China Sea Fisheries Research Institute, Chinese Academy of Fishery Sciences	Shanghai Municipality	estuarine ecology,	No.300 Military Industry Road, Yangpu District, Shanghai
Luo Xianqi ',	Shanghai Jiao Tong University	Shanghai Municipality	steel structure	No.800, Dongchuan Road, Shanghai Municipality
Ma Chunyan ',	East China Sea Fisheries Research Institute, Chinese Academy of Fishery Sciences	Shanghai Municipality	Population genetic diversity	No.300 Military Industry Road, Yangpu District, Shanghai
Ma Hai have ',	East China Sea Fisheries Research Institute, Chinese Academy of Fishery Sciences	Shanghai Municipality	Marine energy saving technology	No.300 Military Industry Road, Yangpu District, Shanghai
Ma Hongwang ',	Shanghai Jiao Tong University	Shanghai Municipality	Estimated earthquake economic loss	No.800, Dongchuan Road, Shanghai Municipality
Ma Hongyu ',	East China Sea Fisheries Research Institute, Chinese Academy of Fishery Sciences	Shanghai Municipality	Population genetics of Marine organisms	No.300 Military Industry Road, Yangpu District, Shanghai
Ma Lingbo ',	East China Sea Fisheries Research Institute, Chinese Academy of Fishery Sciences	Shanghai Municipality	Marine fishing fishing gear fishing method	No.300 Military Industry Road, Yangpu District, Shanghai
Yao Zongli ',	East China Sea Fisheries Research Institute, Chinese Academy of Fishery Sciences	Shanghai Municipality	Population genetics of Marine organisms	No.300 Military Industry Road, Yangpu District, Shanghai
Ni Wensheng ',	The East China Sea Bureau, the Ministry of Natural Resources	Shanghai Municipality	Physical ocean, Marine hydrology	No.630, Dongtang Road, Pudong New Area, Shanghai
Pan Zengdi ',	The East China Sea Bureau, the Ministry of Natural Resources	Shanghai Municipality	Quality management and standardization	No.630, Dongtang Road, Pudong New Area, Shanghai
Peng meritorious service ',	The East China Sea Bureau, the Ministry of Natural Resources	Shanghai Municipality	Sea management	No.630, Dongtang Road, Pudong New Area, Shanghai
Peng Shiming ',	East China Sea Fisheries Research Institute, Chinese Academy of Fishery Sciences	Shanghai Municipality	Research on fish nutrition and reproductive Biology	No.300 Military Industry Road, Yangpu District, Shanghai
Qiao PI zhong ',	Shanghai Jiao Tong University	Shanghai Municipality	steel structure	No.800, Dongchuan Road, Shanghai Municipality
Qiao Zhenguo ',	East China Sea Fisheries Research Institute, Chinese Academy of Fishery Sciences	Shanghai Municipality	Sea-water crustaceans are bred	No.300 Military Industry Road, Yangpu District, Shanghai
Qin Minghui ',	The East China Sea Bureau, the Ministry of Natural Resources	Shanghai Municipality	Marine Forecast and Science and technology management	No.630, Dongtang Road, Pudong New Area, Shanghai
Qin Tianbao ',	Shanghai Jiao Tong University	Shanghai Municipality	Resources and Energy Law	No.800, Dongchuan Road, Shanghai Municipality
Qin Xiaoguang ',	The East China Sea Bureau, the Ministry of Natural Resources	Shanghai Municipality	Marine environmental protection	No.630, Dongtang Road, Pudong New Area, Shanghai
All for the people ',	East China Sea Fisheries Research Institute, Chinese Academy of Fishery Sciences	Shanghai Municipality	Assessment of estuaries and coastal fish	No.300 Military Industry Road, Yangpu District, Shanghai
Ren Ping ',	Research Institute of Marine Underwater Engineering, Shanghai Jiao Tong University	Shanghai Municipality	radiation monitoring	1500 Longwu Road, Shanghai
Ren Song ',	The East China Sea Bureau, the Ministry of Natural Resources	Shanghai Municipality	Marine Environment monitoring and evaluation	No.630, Dongtang Road, Pudong New Area, Shanghai
Shen Anglo ',	East China Sea Fisheries Research Institute, Chinese Academy of Fishery Sciences	Shanghai Municipality	Biotaxonomy of Fishery Resources	No.300 Military Industry Road, Yangpu District, Shanghai
Shen Mingqiu ',	The East China Sea Bureau, the Ministry of Natural Resources	Shanghai Municipality	Marine geology investigation and analysis	No.630, Dongtang Road, Pudong New Area, Shanghai
Shen Shuilong ',	Shanghai Jiao Tong University	Shanghai Municipality	Analysis of Interaction between Underground Structure and Soft Earth Base	No.800, Dongchuan Road, Shanghai Municipality
Shen Xiaosheng ',	East China Sea Fisheries Research Institute, Chinese Academy of Fishery Sciences	Shanghai Municipality	Research on aquatic Product Quality and Safety Control	No.300 Military Industry Road, Yangpu District, Shanghai
Shen Xinqiang ',	East China Sea Fisheries Research Institute, Chinese Academy of Fishery Sciences	Shanghai Municipality	Monitoring and protection of Marine fishery ecological environment	No.300 Military Industry Road, Yangpu District, Shanghai
Shi Zhaohong ',	East China Sea Fisheries Research Institute, Chinese Academy of Fishery Sciences	Shanghai Municipality	Marine aquaculture ecology and Marine fish breeding biology	No.300 Military Industry Road, Yangpu District, Shanghai
Shi Jiangao ',	East China Sea Fisheries Research Institute, Chinese Academy of Fishery Sciences	Shanghai Municipality	Fishing and Fishery Engineering Research	No.300 Military Industry Road, Yangpu District, Shanghai
Shi Shaohua ',	The East China Sea Bureau, the Ministry of Natural Resources	Shanghai Municipality	Marine geology investigation and analysis	No.630, Dongtang Road, Pudong New Area, Shanghai
Sima can ',	The 702nd Research Institute of China Shipbuilding Industry Corporation	Shanghai Municipality	Deep-sea equipment technology	No.189, Kaohsiung Road, Huangpu District, Shanghai
Song Liming ',	Shanghai Ocean University	Shanghai Municipality	Fishing science pelagic fishery system integration	No.999, Hucheng Ring Road, Pudong New Area, Shanghai
Su Cheng ',	The East China Sea Bureau, the Ministry of Natural Resources	Shanghai Municipality	Marine engineering survey	No.630, Dongtang Road, Pudong New Area, Shanghai
Sui Hongbo ',	The East China Sea Bureau, the Ministry of Natural Resources	Shanghai Municipality	Marine observation and monitoring of the development and utilization of Marine renewable energy	No.630, Dongtang Road, Pudong New Area, Shanghai
Sun Bo ',	The China Polar Research Center	Shanghai Municipality	physical geography	451, Jinqiao Road, Pudong, Shanghai
Sun Yuqin ',	Shanghai Maritime University	Shanghai Municipality	Field of comprehensive Marine management	1550, Pudong Avenue, Shanghai Municipality
Tang Zhenming ',	East China Sea Fisheries Research Institute, Chinese Academy of Fishery Sciences	Shanghai Municipality	Marine fishing fishing gear fishing method	No.300 Military Industry Road, Yangpu District, Shanghai
Tang Baojun ',	East China Sea Fisheries Research Institute, Chinese Academy of Fishery Sciences	Shanghai Municipality	Research on aquatic Product Quality and Safety Control	No.300 Military Industry Road, Yangpu District, Shanghai
Tian Chao ',	The 702nd Research Institute of China Shipbuilding Industry Corporation	Shanghai Municipality	Study of water elstomics	No.189, Kaohsiung Road, Huangpu District, Shanghai
Tian Hua ',	Shanghai Marine Environment Forecast and Monitoring Center	Shanghai Municipality	Marine environment observation and forecast	No.540, Caoyang Road, Putuo District, Shanghai
WanDeCheng ',	Shanghai Jiao Tong University	Shanghai Municipality	Kinetics of the floating structures	No.800, Dongchuan Road, Shanghai Municipality
Wang Baishun ',	The East China Sea Bureau, the Ministry of Natural Resources	Shanghai Municipality	Marine engineering survey	No.630, Dongtang Road, Pudong New Area, Shanghai
Wang Changhai ',	The East China Sea Bureau, the Ministry of Natural Resources	Shanghai Municipality	Marine engineering survey	No.630, Dongtang Road, Pudong New Area, Shanghai
Wang Cuihua ',	East China Sea Fisheries Research Institute, Chinese Academy of Fishery Sciences	Shanghai Municipality	Evaluation of Marine ecological environment and pollutant ecological environment	No.300 Military Industry Road, Yangpu District, Shanghai
Wang Dezhong ',	Shanghai Jiao Tong University	Shanghai Municipality	Nuclear Energy Science and Engineering	No.800, Dongchuan Road, Shanghai Municipality
Wang Fengping ',	Shanghai Jiao Tong University	Shanghai Municipality	Microbial oceanography	No.800, Dongchuan Road, Shanghai Municipality
Wang Hui ',	East China Sea Fisheries Research Institute, Chinese Academy of Fishery Sciences	Shanghai Municipality	saline-alkali aquaculture and saline-alkali water quality efficient utilization	No.300 Military Industry Road, Yangpu District, Shanghai
Wang Jianhua ',	Shanghai Jiao Tong University	Shanghai Municipality	Research on the theory of pile soil and pile foundation design	No.800, Dongchuan Road, Shanghai Municipality
Wang Jinhui ',	The East China Sea Bureau, the Ministry of Natural Resources	Shanghai Municipality	marine organism	No.630, Dongtang Road, Pudong New Area, Shanghai
Wang Lumin ',	East China Sea Fisheries Research Institute, Chinese Academy of Fishery Sciences	Shanghai Municipality	marine fishery	No.300 Military Industry Road, Yangpu District, Shanghai
Wang Qudong ',	Shanghai Jiao Tong University	Shanghai Municipality	material processing	No.800, Dongchuan Road, Shanghai Municipality
Wang Tong ',	Shanghai Jiao Tong University	Shanghai Municipality	Fluid Machinery and Engineering	No.800, Dongchuan Road, Shanghai Municipality
Wang Simon ',	The East China Sea Bureau, the Ministry of Natural Resources	Shanghai Municipality	Marine engineering survey	No.630, Dongtang Road, Pudong New Area, Shanghai
Wang Xi ',	Shanghai Jiao Tong University	Shanghai Municipality	China's environmental law	No.800, Dongchuan Road, Shanghai Municipality
Wang Xiaofeng ',	Shanghai Maritime University	Shanghai Municipality	Digital ocean	1550, Pudong Avenue, Shanghai Municipality
Wang Yunlong ',	East China Sea Fisheries Research Institute, Chinese Academy of Fishery Sciences	Shanghai Municipality	Research on fishery Ecology and Environmental Protection	No.300 Military Industry Road, Yangpu District, Shanghai
Wei Dongqing ',	Shanghai Jiao Tong University	Shanghai Municipality	bioinformatics	No.800, Dongchuan Road, Shanghai Municipality
Wei Quanmiao ',	The East China Sea Bureau, the Ministry of Natural Resources	Shanghai Municipality	ocean management	No.630, Dongtang Road, Pudong New Area, Shanghai
Weng Guangming ',	The East China Sea Bureau, the Ministry of Natural Resources	Shanghai Municipality	Key laboratory management and fund project management	No.630, Dongtang Road, Pudong New Area, Shanghai
Wu Huiming ',	The East China Sea Bureau, the Ministry of Natural Resources	Shanghai Municipality	Marine observation and monitoring of the development and utilization of Marine renewable energy	No.630, Dongtang Road, Pudong New Area, Shanghai
Wu Yichuan ',	The East China Sea Bureau, the Ministry of Natural Resources	Shanghai Municipality	Measurement supervision and management quality control	No.630, Dongtang Road, Pudong New Area, Shanghai
Wu Fang ',	Shanghai Jiao Tong University	Shanghai Municipality	Drugs involved with discovery	No.800, Dongchuan Road, Shanghai Municipality
Wu Wei ',	The East China Sea Bureau, the Ministry of Natural Resources	Shanghai Municipality	Measurement supervision and management quality control	No.630, Dongtang Road, Pudong New Area, Shanghai
Wu Yanqing ',	Shanghai Jiao Tong University	Shanghai Municipality	Microbial oceanography	No.800, Dongchuan Road, Shanghai Municipality
Wu Yumei ',	East China Sea Fisheries Research Institute, Chinese Academy of Fishery Sciences	Shanghai Municipality	Remote-sensing inversion of Marine environmental parameters	No.300 Military Industry Road, Yangpu District, Shanghai
Xia Lian army ',	East China Sea Fisheries Research Institute, Chinese Academy of Fishery Sciences	Shanghai Municipality	Aquatic products increased breeding	No.300 Military Industry Road, Yangpu District, Shanghai
To tsinghua ',	East China Sea Fisheries Research Institute, Chinese Academy of Fishery Sciences	Shanghai Municipality	Marine fishery economy	No.300 Military Industry Road, Yangpu District, Shanghai
Xiang You hall ',	The East China Sea Bureau, the Ministry of Natural Resources	Shanghai Municipality	marine chemistry	No.630, Dongtang Road, Pudong New Area, Shanghai
Xiao Longfei ',	Shanghai Jiao Tong University	Shanghai Municipality	Study on hydrodynamic Performance and Mooring Positioning System	No.800, Dongchuan Road, Shanghai Municipality
Xiao Qun ',	Shanghai Marine Environment Forecast and Monitoring Center	Shanghai Municipality	Marine ecological environment protection	No.540, Caoyang Road, Putuo District, Shanghai
Xiao Xiang ',	Shanghai Jiao Tong University	Shanghai Municipality	Marine microoceanography	No.800, Dongchuan Road, Shanghai Municipality
Xie Wenhui ',	The East China Sea Bureau, the Ministry of Natural Resources	Shanghai Municipality	marine charting	No.630, Dongtang Road, Pudong New Area, Shanghai
Xie Yingliang ',	East China Sea Fisheries Research Institute, Chinese Academy of Fishery Sciences	Shanghai Municipality	Fishery Statistics and Fisheries Management	No.300 Military Industry Road, Yangpu District, Shanghai
Xiong Zhenhua ',	Shanghai Jiao Tong University	Shanghai Municipality	Mechanical electronics	No.800, Dongchuan Road, Shanghai Municipality
Xu Guiquan ',	Shanghai Water Affairs (Marine) Planning and Design Research Institute	Shanghai Municipality	Marine planning and design	Building 1,1535, Hongmei Road, Xuhui District, Shanghai
Xu Jun ',	Shanghai Jiao Tong University	Shanghai Municipality	Microbial oceanography	No.800, Dongchuan Road, Shanghai Municipality
Xu Lie ',	Shanghai Jiao Tong University	Shanghai Municipality	Refrigeration and low-temperature engineering	No.800, Dongchuan Road, Shanghai Municipality
Xu Lingyu ',	Shanghai University	Shanghai Municipality	Numerical simulation of marine environment by tidal tidal flow and ocean circulation	No.99, Shanghai High Road, Baoshan District, Shanghai
Xu Ren ',	The East China Sea Bureau, the Ministry of Natural Resources	Shanghai Municipality	marine organism	No.630, Dongtang Road, Pudong New Area, Shanghai
Xu little brother ',	The East China Sea Bureau, the Ministry of Natural Resources	Shanghai Municipality	Marine hydrometeorology	No.630, Dongtang Road, Pudong New Area, Shanghai
Xu Zhaoli ',	East China Sea Fisheries Research Institute, Chinese Academy of Fishery Sciences	Shanghai Municipality	Marine zooplankton identification	No.300 Military Industry Road, Yangpu District, Shanghai
Xu Liuxiong ',	Shanghai Ocean University	Shanghai Municipality	Fishing tools and fishing law	No.999, Hucheng Ring Road, Pudong New Area, Shanghai
Xu Xiaochun ',	The East China Sea Bureau, the Ministry of Natural Resources	Shanghai Municipality	Marine engineering technology	No.630, Dongtang Road, Pudong New Area, Shanghai
Xu Zhong ',	East China Sea Fisheries Research Institute, Chinese Academy of Fishery Sciences	Shanghai Municipality	Processing and comprehensive utilization of Marine biological resources	No.300 Military Industry Road, Yangpu District, Shanghai
Xue Junzeng ',	Shanghai Ocean University	Shanghai Municipality	estuarine ecology	No.999, Hucheng Ring Road, Pudong New Area, Shanghai
Yan Liping ',	East China Sea Fisheries Research Institute, Chinese Academy of Fishery Sciences	Shanghai Municipality	Assessment and management of Marine fishery resources	No.300 Military Industry Road, Yangpu District, Shanghai
Yang Bo ',	Shanghai Jiao Tong University	Shanghai Municipality	power engineering	No.800, Dongchuan Road, Shanghai Municipality
Yang Deqing ',	Shanghai Jiao Tong University	Shanghai Municipality	Structural Dynamics of Ocean Engineering	No.800, Dongchuan Road, Shanghai Municipality
Yang and zhen ',	Shanghai Jiao Tong University	Shanghai Municipality	Research on the key technology of the deep-sea pipeline	No.800, Dongchuan Road, Shanghai Municipality
Yang Hong ',	Shanghai Ocean University	Shanghai Municipality	environmental oceanography	No.999, Hucheng Ring Road, Pudong New Area, Shanghai
Yang Huigen ',	The China Polar Research Center	Shanghai Municipality	physical geography	451, Jinqiao Road, Pudong, Shanghai
Yang Qiao ',	East China Sea Fisheries Research Institute, Chinese Academy of Fishery Sciences	Shanghai Municipality	Research on Marine microorganisms and their natural products	No.300 Military Industry Road, Yangpu District, Shanghai
Yang Xianshi ',	East China Sea Fisheries Research Institute, Chinese Academy of Fishery Sciences	Shanghai Municipality	Processing and comprehensive utilization of Marine biological resources	No.300 Military Industry Road, Yangpu District, Shanghai
Angela Baby ',	The East China Sea Bureau, the Ministry of Natural Resources	Shanghai Municipality	marine chemistry	No.630, Dongtang Road, Pudong New Area, Shanghai
Ye Huiming ',	The East China Sea Bureau, the Ministry of Natural Resources	Shanghai Municipality	Marine Environment monitoring and evaluation	No.630, Dongtang Road, Pudong New Area, Shanghai
Ye Na ',	The East China Sea Bureau, the Ministry of Natural Resources	Shanghai Municipality	Marine GIS	No.630, Dongtang Road, Pudong New Area, Shanghai
Ye Weijun ',	East China Sea Fisheries Research Institute, Chinese Academy of Fishery Sciences	Shanghai Municipality	Science and technology management and technical services and promotion	No.300 Military Industry Road, Yangpu District, Shanghai
Leaves belong to peak ',	The East China Sea Bureau, the Ministry of Natural Resources	Shanghai Municipality	marine organism	No.630, Dongtang Road, Pudong New Area, Shanghai
Yin Daqiang ',	Tongji University	Shanghai Municipality	Polar remote sensing	1239, Siping Road, Shanghai Municipality
Yin Fei ',	East China Sea Fisheries Research Institute, Chinese Academy of Fishery Sciences	Shanghai Municipality	Add to the farming of seahorse, squid and pomfret	No.300 Military Industry Road, Yangpu District, Shanghai
Yin Yan e ',	East China Sea Fisheries Research Institute, Chinese Academy of Fishery Sciences	Shanghai Municipality	Marine fishery economy	No.300 Military Industry Road, Yangpu District, Shanghai
Yin Chunsheng ',	Shanghai Ocean University	Shanghai Municipality	environmental analytical chemistry	No.999, Hucheng Ring Road, Pudong New Area, Shanghai
Yu Lijun ',	Shanghai Jiao Tong University	Shanghai Municipality	Thermal energy engineering	No.800, Dongchuan Road, Shanghai Municipality
Yu xiangcheng ',	Shanghai Water Conservancy Engineering Design and Research Institute	Shanghai Municipality	Coastal engineering design	1st Floor, Shanghai New Sports Square, Lane 58, Huachi Road, Putuo District, Shanghai
Yuan Ding ',	The East China Sea Bureau, the Ministry of Natural Resources	Shanghai Municipality	Sea management	No.630, Dongtang Road, Pudong New Area, Shanghai
Yuan Qi ',	East China Sea Fisheries Research Institute, Chinese Academy of Fishery Sciences	Shanghai Municipality	marine organism	No.300 Military Industry Road, Yangpu District, Shanghai
Yuan Shaohong ',	The China Polar Research Center	Shanghai Municipality	Ship operation and management	451, Jinqiao Road, Pudong, Shanghai
Yuan Tao ',	Shanghai Jiao Tong University	Shanghai Municipality	Microbial oceanography	No.800, Dongchuan Road, Shanghai Municipality
Zeng Weiming ',	Shanghai Maritime University	Shanghai Municipality	Information processing and analysis	1550, Pudong Avenue, Shanghai Municipality
Zeng Yin new ',	The China Polar Research Center	Shanghai Municipality	Microbial resources and taxonomic identification, microbial molecular ecology, enzymology, environmental microbiology	Room A502,451, Jinqiao Road, Pudong New Area, Shanghai
Zhang Beichen ',	The China Polar Research Center	Shanghai Municipality	Ship operation and management	451, Jinqiao Road, Pudong, Shanghai
Zhang Fengying ',	East China Sea Fisheries Research Institute, Chinese Academy of Fishery Sciences	Shanghai Municipality	Identification of Marine biological germplasm resources	No.300 Military Industry Road, Yangpu District, Shanghai
Zhang Hanye ',	East China Sea Fisheries Research Institute, Chinese Academy of Fishery Sciences	Shanghai Municipality	Fishery information technology	No.300 Military Industry Road, Yangpu District, Shanghai
Zhang Hui ',	Shanghai Jiao Tong University	Shanghai Municipality	Pollutant behavioral chemistry	No.800, Dongchuan Road, Shanghai Municipality
Zhang Lixu ',	The East China Sea Bureau, the Ministry of Natural Resources	Shanghai Municipality	Marine environmental protection	No.630, Dongtang Road, Pudong New Area, Shanghai
Man Cheung ',	Shanghai Ocean University	Shanghai Municipality	Fishing tools and fishing law	No.999, Hucheng Ring Road, Pudong New Area, Shanghai
Zhang Peng ',	Shanghai Jiao Tong University	Shanghai Municipality	Refrigeration and low-temperature engineering	No.800, Dongchuan Road, Shanghai Municipality
Zhang Weibing ',	East China University Of Science	Shanghai Municipality	marine chemistry	No.130, Meilong Road, Shanghai Municipality
Zhang Weijing ',	Shanghai Jiao Tong University	Shanghai Municipality	Marine and Marine Engineering	No.800, Dongchuan Road, Shanghai Municipality
Zhang Xiaoling ',	East China Sea Fisheries Research Institute, Chinese Academy of Fishery Sciences	Shanghai Municipality	Marine environment and aquatic products quality and safety	No.300 Military Industry Road, Yangpu District, Shanghai
Zhang Xun ',	East China Sea Fisheries Research Institute, Chinese Academy of Fishery Sciences	Shanghai Municipality	Research and Development of high-performance fishing gear	No.300 Military Industry Road, Yangpu District, Shanghai
Zhang Yong ',	The East China Sea Bureau, the Ministry of Natural Resources	Shanghai Municipality	marine chemistry	No.630, Dongtang Road, Pudong New Area, Shanghai
Zhang Yong yong ',	Shanghai Survey, Design and Research Institute	Shanghai Municipality	Coastal tidal flats reclamation	No.388, Yixian Road, Hongkou District, Shanghai
Zhang Yuanxing ',	East China University Of Science	Shanghai Municipality	biochemistry	No.130, Meilong Road, Shanghai Municipality
Zhang Zhao ',	The East China Sea Bureau, the Ministry of Natural Resources	Shanghai Municipality	Marine monitoring and Marine mapping	No.630, Dongtang Road, Pudong New Area, Shanghai
Zhang Zhenglong ',	The East China Sea Bureau, the Ministry of Natural Resources	Shanghai Municipality	Marine remote sensing application	No.630, Dongtang Road, Pudong New Area, Shanghai
Zhang Longzhen ',	East China Sea Fisheries Research Institute, Chinese Academy of Fishery Sciences	Shanghai Municipality	hydrobiology	No.300 Military Industry Road, Yangpu District, Shanghai
Zhang Shouyu ',	Shanghai Ocean University	Shanghai Municipality	artificial fish reef	No.999, Hucheng Ring Road, Pudong New Area, Shanghai
Zhao Feng ',	East China Sea Fisheries Research Institute, Chinese Academy of Fishery Sciences	Shanghai Municipality	Fish ecological physiology and breeding	No.300 Military Industry Road, Yangpu District, Shanghai
Zhao painted yu ',	Shanghai Jiao Tong University	Shanghai Municipality	Environmental law	No.800, Dongchuan Road, Shanghai Municipality
Zhao Jinsong ',	Shanghai Jiao Tong University	Shanghai Municipality	Maritime law; ship collision	No.800, Dongchuan Road, Shanghai Municipality
Zhao Xiuling ',	The East China Sea Bureau, the Ministry of Natural Resources	Shanghai Municipality	Measurement supervision and management quality control	No.630, Dongtang Road, Pudong New Area, Shanghai
Zheng Hanfeng ',	East China Sea Fisheries Research Institute, Chinese Academy of Fishery Sciences	Shanghai Municipality	Research on shellfish germplasm resources and genetic breeding	No.300 Military Industry Road, Yangpu District, Shanghai
Zheng Xijian ',	The East China Sea Bureau, the Ministry of Natural Resources	Shanghai Municipality	Marine engineering survey	No.630, Dongtang Road, Pudong New Area, Shanghai
Zhou Dai ',	Shanghai Jiao Tong University	Shanghai Municipality	Study on hydrodynamic Performance and Mooring Positioning System	No.800, Dongchuan Road, Shanghai Municipality
Zhou Hongyan ',	The China Polar Research Center	Shanghai Municipality	observational astronomy	451, Jinqiao Road, Pudong, Shanghai
Patrick Chow ',	East China Sea Fisheries Research Institute, Chinese Academy of Fishery Sciences	Shanghai Municipality	Marine benthic ecology	No.300 Military Industry Road, Yangpu District, Shanghai
Zhou Junfang ',	East China Sea Fisheries Research Institute, Chinese Academy of Fishery Sciences	Shanghai Municipality	Disease Control and Molecular Pathology Research	No.300 Military Industry Road, Yangpu District, Shanghai
Zhou Kai ',	East China Sea Fisheries Research Institute, Chinese Academy of Fishery Sciences	Shanghai Municipality	Research on the breeding techniques of shrimp and shellfish	No.300 Military Industry Road, Yangpu District, Shanghai
Zhou Sufang ',	East China Sea Fisheries Research Institute, Chinese Academy of Fishery Sciences	Shanghai Municipality	Marine fishery remote sensing	No.300 Military Industry Road, Yangpu District, Shanghai
Zhou Weifeng ',	East China Sea Fisheries Research Institute, Chinese Academy of Fishery Sciences	Shanghai Municipality	Remote sensing information acquisition of fishing situation and sea condition	No.300 Military Industry Road, Yangpu District, Shanghai
Zhou Yingqi ',	Shanghai Ocean University	Shanghai Municipality	mechanics of fishing gear	No.999, Hucheng Ring Road, Pudong New Area, Shanghai
Zhu Daqi ',	Shanghai Maritime University	Shanghai Municipality	Information processing and analysis	1550, Pudong Avenue, Shanghai Municipality
Zhu Qingcheng ',	Shanghai Ocean University	Shanghai Municipality	Fishing tools and fishing law	No.999, Hucheng Ring Road, Pudong New Area, Shanghai
Zhuang Huisheng ',	Shanghai Jiao Tong University	Shanghai Municipality	Microbial oceanography	No.800, Dongchuan Road, Shanghai Municipality
Zhuang ping ',	East China Sea Fisheries Research Institute, Chinese Academy of Fishery Sciences	Shanghai Municipality	marine biology	No.300 Military Industry Road, Yangpu District, Shanghai
Zou early construction ',	Shanghai Jiao Tong University	Shanghai Municipality	Teaching and Scientific Research of Hydrodynamics in Ship and Ocean Engineering	No.800, Dongchuan Road, Shanghai Municipality
surname and personal name ',	institution	province and city	research area	address
Xie Shileng ',	CCCC First Aviation Engineering Survey and Design Institute	Tianjin Municipality	ocean engineering	Not available
Yao Jianquan ',	Tianjin University	Tianjin Municipality	Laser and photoelectron	No.92, Weijin Road, Nankai District, Tianjin
Ai Qinghui ',	Institutes Of Technology Of Tianjin	Tianjin Municipality	Aquatic animal nutrition and feed	No.391, Binshui West Road, Xiqing District, Tianjin
An xiaohua ',	The National Marine Information Center	Tianjin Municipality	Ocean information website construction	No.93, Liuwei Road, Hedong District, Tianjin
White bud ',	The National Marine Information Center	Tianjin Municipality	International Law of the Sea; Diaoyu Islands and South China Sea	No.93, Liuwei Road, Hedong District, Tianjin
Bao wood too ',	Institutes Of Technology Of Tianjin	Tianjin Municipality	Aquatic animal nutrition and feed	No.391, Binshui West Road, Xiqing District, Tianjin
Bao Xianwen ',	Institutes Of Technology Of Tianjin	Tianjin Municipality	Marine survey and numerical simulation	No.391, Binshui West Road, Xiqing District, Tianjin
CAI Dahao ',	The National Marine Information Center	Tianjin Municipality	Analysis of Marine economy and comparative study of international Marine economy	No.93, Liuwei Road, Hedong District, Tianjin
Cao Lihua ',	Institutes Of Technology Of Tianjin	Tianjin Municipality	Marine disaster geology	No.391, Binshui West Road, Xiqing District, Tianjin
Cao Lixin ',	Institutes Of Technology Of Tianjin	Tianjin Municipality	Energy materials	No.391, Binshui West Road, Xiqing District, Tianjin
Cao Yingzhi ',	The National Marine Information Center	Tianjin Municipality	Research on Marine Area management Policy and technology	No.93, Liuwei Road, Hedong District, Tianjin
Cao Zhimin ',	Institutes Of Technology Of Tianjin	Tianjin Municipality	Resource and Environmental Geochemistry	No.391, Binshui West Road, Xiqing District, Tianjin
Cen Shikui ',	The National Marine Standard Measurement Center	Tianjin Municipality	Marine standard measurement and quality management	219 West Road, Tianjin
Chai Xinmin ',	The National Marine Information Center	Tianjin Municipality	Computer Science and Technology	No.93, Liuwei Road, Hedong District, Tianjin
Chang Zongyu ',	Institutes Of Technology Of Tianjin	Tianjin Municipality	Marine Equipment Dynamics and Control	No.391, Binshui West Road, Xiqing District, Tianjin
Chen Fei ',	The National Marine Information Center	Tianjin Municipality	Marine biological ecology	No.93, Liuwei Road, Hedong District, Tianjin
Chen Ge ',	Institutes Of Technology Of Tianjin	Tianjin Municipality	remote sensing of atmosphere	No.391, Binshui West Road, Xiqing District, Tianjin
Chen Jixiang ',	The National Marine Information Center	Tianjin Municipality	Marine information technology	No.93, Liuwei Road, Hedong District, Tianjin
Chen Jun ',	Nankai University	Tianjin Municipality	Inorganic synthesis and preparation of chemistry	No.94, Weijin Road, Nankai District, Tianjin
Chen Manchun ',	The National Marine Information Center	Tianjin Municipality	Physical ocean, Marine hydrology	No.93, Liuwei Road, Hedong District, Tianjin
Chen Shaoyang ',	The National Marine Information Center	Tianjin Municipality	Marine rights and interests, Marine strategy, and international Marine affairs	No.93, Liuwei Road, Hedong District, Tianjin
Chen Shougang ',	Institutes Of Technology Of Tianjin	Tianjin Municipality	Marine special materials	No.391, Binshui West Road, Xiqing District, Tianjin
Chen Xiguang ',	Institutes Of Technology Of Tianjin	Tianjin Municipality	biochemistry	No.391, Binshui West Road, Xiqing District, Tianjin
Chen Xuen ',	Institutes Of Technology Of Tianjin	Tianjin Municipality	Research on Marine instrument and equipment Marine test platform technology	No.391, Binshui West Road, Xiqing District, Tianjin
Chen Ying ',	Tianjin Institute of Seawater Desalination and Comprehensive Utilization, Ministry of Natural Resources	Tianjin Municipality	membrane technology	No.55 Navigation Road, Nankai District, Tianjin
Cheng Yongshou ',	The National Marine Information Center	Tianjin Municipality	Marine geology, geophysical physics, computer mapping, database construction, information system and Marine visualization, etc	No.93, Liuwei Road, Hedong District, Tianjin
Chi Zhenming ',	Institutes Of Technology Of Tianjin	Tianjin Municipality	Marine Microbiology and its Application	No.391, Binshui West Road, Xiqing District, Tianjin
Cui Xiaojian ',	The National Marine Information Center	Tianjin Municipality	Scientific research business management	No.93, Liuwei Road, Hedong District, Tianjin
East Korea ',	The National Marine Information Center	Tianjin Municipality	Information management, island-related system design, development and integration	No.93, Liuwei Road, Hedong District, Tianjin
Dong Junxing ',	The National Marine Information Center	Tianjin Municipality	Marine information system development and impact assessment of Marine disasters	No.93, Liuwei Road, Hedong District, Tianjin
Dong Junyu ',	Institutes Of Technology Of Tianjin	Tianjin Municipality	Texture analysis and perception	No.391, Binshui West Road, Xiqing District, Tianjin
Dong Rui ',	The National Marine Information Center	Tianjin Municipality	information management	No.93, Liuwei Road, Hedong District, Tianjin
Dong Sheng ',	Institutes Of Technology Of Tianjin	Tianjin Municipality	Environmental conditions of Marine engineering and their interaction with the structure	No.391, Binshui West Road, Xiqing District, Tianjin
Dong Shugang ',	Institutes Of Technology Of Tianjin	Tianjin Municipality	Physiological ecology of seaweed	No.391, Binshui West Road, Xiqing District, Tianjin
Dong Wenjing ',	The National Marine Information Center	Tianjin Municipality	Digital library construction	No.93, Liuwei Road, Hedong District, Tianjin
Duan Xiaofeng ',	The National Marine Information Center	Tianjin Municipality	Marine Economic Planning and Policy Research	No.93, Liuwei Road, Hedong District, Tianjin
Duan Zhiqiang ',	Social Development, Science and Technology Department of Tianjin Municipal Science and Technology Commission	Tianjin Municipality	environment engineering	No.116, Chengdu Road, Heping District, Tianjin
Fan Miao ',	The National Marine Information Center	Tianjin Municipality	Marine GIS, seabed topography	No.93, Liuwei Road, Hedong District, Tianjin
Fan Zhixia ',	Offshore Oil Engineering Co., Ltd	Tianjin Municipality	Marine chemical industry	No.1078, Danjiang Road, Binhai New Area, Tianjin
Fan Wenjing ',	The National Marine Information Center	Tianjin Municipality	Sea level and climate change research, ocean station information product research and development	No.93, Liuwei Road, Hedong District, Tianjin
Fan Xiaoting ',	The National Marine Information Center	Tianjin Municipality	Research on Marine rights and interests, demarcation, legislation and strategic policies	No.93, Liuwei Road, Hedong District, Tianjin
Fan Zhenhua ',	The National Marine Information Center	Tianjin Municipality	Marine information product research and development	No.93, Liuwei Road, Hedong District, Tianjin
Feng Houjun ',	Tianjin Institute of Seawater Desalination and Comprehensive Utilization, Ministry of Natural Resources	Tianjin Municipality	desalination plant	No.55 Navigation Road, Nankai District, Tianjin
Feng Linqiang ',	The National Marine Technology Center	Tianjin Municipality	Hydrometeorological observation technology	No.60, Xianyang Road, Nankai District, Tianjin
Fu Hongli ',	The National Marine Information Center	Tianjin Municipality	Ocean reanalysis and forecast, numerical model, dynamic mechanism of sea-gas interaction, polar climate change and ocean process.	No.93, Liuwei Road, Hedong District, Tianjin
Fu Ruquan ',	The National Marine Information Center	Tianjin Municipality	Engaged in the information work in the field of Marine economy and Marine environmental protection	No.93, Liuwei Road, Hedong District, Tianjin
Fu Shijie ',	The National Marine Information Center	Tianjin Municipality	Marine disaster impact assessment	No.93, Liuwei Road, Hedong District, Tianjin
Fu Xueqi ',	Nankai University	Tianjin Municipality	marine chemistry	No.94, Weijin Road, Nankai District, Tianjin
Gao Liangfu ',	Tianjin Institute of Seawater Desalination and Comprehensive Utilization, Ministry of Natural Resources	Tianjin Municipality	Direct utilization of seawater	No.55 Navigation Road, Nankai District, Tianjin
High occupation ',	The National Marine Standard Measurement Center	Tianjin Municipality	Marine standard measurement	219 West Road, Tianjin
Gao Zhigang ',	The National Marine Information Center	Tianjin Municipality	Physical ocean	No.93, Liuwei Road, Hedong District, Tianjin
Gui Jing ',	The National Marine Information Center	Tianjin Municipality	Law of the Sea, Ocean policy	No.93, Liuwei Road, Hedong District, Tianjin
Guo Yue ',	The National Marine Information Center	Tianjin Municipality	Marine statistical accounting, Marine industry research	No.93, Liuwei Road, Hedong District, Tianjin
Han Chunhua ',	The National Marine Information Center	Tianjin Municipality	Marine information resource management, ocean data management	No.93, Liuwei Road, Hedong District, Tianjin
Han Guijun ',	The National Marine Information Center	Tianjin Municipality	Physical ocean, Marine hydrology	No.93, Liuwei Road, Hedong District, Tianjin
Han Wei ',	The National Marine Information Center	Tianjin Municipality	Government information construction and management, such as network construction, network security, website management, video conference system management and application	No.93, Liuwei Road, Hedong District, Tianjin
He Guangshun ',	The National Marine Information Center	Tianjin Municipality	Marine informatization, Marine economy, Marine strategic planning and law	No.93, Liuwei Road, Hedong District, Tianjin
He Guoren ',	Tianjin Electrical Science Research Institute Co., Ltd	Tianjin Municipality	hydroelectric facility	Not available
He Ning ',	Offshore Oil Engineering Co., Ltd	Tianjin Municipality	ship engineering	No.1078, Danjiang Road, Binhai New Area, Tianjin
Hou Chunyang ',	The National Marine Technology Center	Tianjin Municipality	Marine observation and monitoring of the development and utilization of Marine renewable energy	No.1,219, West Road, Nankai District, Tianjin
Horn and ',	The National Marine Information Center	Tianjin Municipality	Sea management	No.93, Liuwei Road, Hedong District, Tianjin
Hu Xiaoming ',	Offshore Oil Engineering Co., Ltd	Tianjin Municipality	Mechanical manufacturing process and equipment	No.1078, Danjiang Road, Binhai New Area, Tianjin
Hua Yanning ',	The National Marine Information Center	Tianjin Municipality	Marine information technology	No.93, Liuwei Road, Hedong District, Tianjin
Huang Nanyan ',	The National Marine Information Center	Tianjin Municipality	Marine Intelligence, Policy, and Strategy	No.93, Liuwei Road, Hedong District, Tianjin
Huang Xiping ',	Tianjin Institute of Seawater Desalination and Comprehensive Utilization, Ministry of Natural Resources	Tianjin Municipality	Utilization of seawater chemical resources	No.55 Navigation Road, Nankai District, Tianjin
Huang Xin ',	Tianjin Institute of Seawater Desalination and Comprehensive Utilization, Ministry of Natural Resources	Tianjin Municipality	Marine anticorrosion	No.55 Navigation Road, Nankai District, Tianjin
Ji Dawei ',	The National Marine Information Center	Tianjin Municipality	Research on sea area management, Marine ecological and environmental protection policies, research on sea area remediation and restoration technology, and demonstration of sea areas	No.93, Liuwei Road, Hedong District, Tianjin
Ji Fengying ',	The National Marine Information Center	Tianjin Municipality	Marine hydrological data processing and analysis	No.93, Liuwei Road, Hedong District, Tianjin
Jia Hong ',	The National Marine Information Center	Tianjin Municipality	Marine management; Marine policy research; Marine function zoning; Marine planning; Marine economy; ecological protection; formulation of Marine related standards; demonstration of sea area use; Marine environmental assessment; Marine environment	No.93, Liuwei Road, Hedong District, Tianjin
Jiang Li ',	The National Marine Information Center	Tianjin Municipality	marine policy	No.93, Liuwei Road, Hedong District, Tianjin
Jiang Wei male ',	The National Marine Information Center	Tianjin Municipality	Marine map preparation	No.93, Liuwei Road, Hedong District, Tianjin
Jiang Xiaoyi ',	The National Marine Information Center	Tianjin Municipality	Physical ocean, Marine information technology, Marine comprehensive management	No.93, Liuwei Road, Hedong District, Tianjin
Jiang Bing ',	The National Marine Information Center	Tianjin Municipality	Marine information	No.93, Liuwei Road, Hedong District, Tianjin
Jiao Hongbo ',	The National Marine Information Center	Tianjin Municipality	oceanographical remote sensing	No.93, Liuwei Road, Hedong District, Tianjin
Jin Jiye ',	The National Marine Information Center	Tianjin Municipality	Application and development of Marine geographic information system, Marine mapping	No.93, Liuwei Road, Hedong District, Tianjin
Kang Linchong ',	The National Marine Information Center	Tianjin Municipality	Smart ocean, Marine environment visualization and Marine information system research and development	No.93, Liuwei Road, Hedong District, Tianjin
KangShouLing ',	The National Marine Standard Measurement Center	Tianjin Municipality	Marine standard measurement and quality management	219 West Road, Tianjin
Li Changru ',	The National Marine Information Center	Tianjin Municipality	Marine Economic Statistics survey	No.93, Liuwei Road, Hedong District, Tianjin
Li chuncheng ',	Tianjin Research Institute of Science Science	Tianjin Municipality	Physical ocean, Marine hydrology	No.138, Xinkai Road, Hedong District, Tianjin
Li Dong ',	The National Marine Information Center	Tianjin Municipality	Physical ocean	No.93, Liuwei Road, Hedong District, Tianjin
Li Hong ',	China Salt from Salt Engineering and Technology Research Institute	Tianjin Municipality	Marine chemical industry	No.831, Yingkou Road, Tanggu District, Tianjin
Li Jianxin ',	Tianjin University of Technology	Tianjin Municipality	material science	No.399, Binshui West Road, Xiqing District, Tianjin
Li Jin ',	The National Marine Information Center	Tianjin Municipality	Marine informatization and sea area management	No.93, Liuwei Road, Hedong District, Tianjin
Li Lynch ',	The National Marine Technology Center	Tianjin Municipality	ocean observation technology	219 West Road, Nankai District, Tianjin
Li Qiaozhi ',	The National Marine Information Center	Tianjin Municipality	Marine management research and regional economy research; Marine statistics;	No.93, Liuwei Road, Hedong District, Tianjin
Li Rao le ',	The National Marine Information Center	Tianjin Municipality	Not available	No.93, Liuwei Road, Hedong District, Tianjin
Li Shusheng ',	China Salt from Salt Engineering and Technology Research Institute	Tianjin Municipality	Marine chemical industry	No.831, Yingkou Road, Tanggu District, Tianjin
Li Shuangjian ',	The National Marine Information Center	Tianjin Municipality	Marine Strategic Planning and Policy	No.93, Liuwei Road, Hedong District, Tianjin
Li Sihai ',	The National Marine Information Center	Tianjin Municipality	Research on Marine environmental data processing methods, operational data processing process construction, data quality control method research, product development and production, the formulation and revision of relevant standards and specifications, etc	No.93, Liuwei Road, Hedong District, Tianjin
Li copper base ',	The National Marine Technology Center	Tianjin Municipality	oceanographical remote sensing	219 West Road, Nankai District, Tianjin
Wei Lee ',	The National Marine Information Center	Tianjin Municipality	Ocean data assimilation	No.93, Liuwei Road, Hedong District, Tianjin
Li Wei ',	Tianjin Port (Group) Company	Tianjin Municipality	Port and navigation project	No.99, Jingang Road, Binhai New Area, Tianjin
Xiang Li ',	The National Marine Information Center	Tianjin Municipality	Climate change and sea level rise, Marine disaster assessment, and Marine disaster prevention and mitigation	No.93, Liuwei Road, Hedong District, Tianjin
Li Xue ',	The National Marine Information Center	Tianjin Municipality	Marine environment science, water area ecology; editorial science, journal evaluation	No.93, Liuwei Road, Hedong District, Tianjin
Li Yahong ',	Tianjin Institute of Seawater Desalination and Comprehensive Utilization, Ministry of Natural Resources	Tianjin Municipality	Water quality purification	No.55 Navigation Road, Nankai District, Tianjin
Li Yaning ',	The National Marine Information Center	Tianjin Municipality	Research on the development and utilization of Marine resources, Marine space planning and Marine policy	No.93, Liuwei Road, Hedong District, Tianjin
Li Yan ',	The National Marine Information Center	Tianjin Municipality	Regional Marine climate change	No.93, Liuwei Road, Hedong District, Tianjin
Li Yiliang ',	The National Marine Information Center	Tianjin Municipality	Marine policy, laws; Marine economy	No.93, Liuwei Road, Hedong District, Tianjin
Ying Li ',	The National Marine Information Center	Tianjin Municipality	Tidal watch distribution	No.93, Liuwei Road, Hedong District, Tianjin
Li Zhanbin ',	The National Marine Information Center	Tianjin Municipality	Marine information	No.93, Liuwei Road, Hedong District, Tianjin
Li Zhigang ',	Offshore Oil Engineering Co., Ltd	Tianjin Municipality	ship engineering	No.1078, Danjiang Road, Binhai New Area, Tianjin
Liang Jianfeng ',	The National Marine Information Center	Tianjin Municipality	information system	No.93, Liuwei Road, Hedong District, Tianjin
Liang Jie ',	The National Marine Technology Center	Tianjin Municipality	Marine observation and monitoring of the development and utilization of Marine renewable energy	No.1,219, West Road, Nankai District, Tianjin
Liao Hongqin ',	Offshore Oil Engineering Co., Ltd	Tianjin Municipality	Offshore oil engineering structure	No.1078, Danjiang Road, Binhai New Area, Tianjin
Lin Ning ',	The National Marine Information Center	Tianjin Municipality	Marine space planning, island and coastal zone resources and environment	No.93, Liuwei Road, Hedong District, Tianjin
Lin Shaohua ',	The National Marine Information Center	Tianjin Municipality	Physical ocean, Marine hydrology	No.93, Liuwei Road, Hedong District, Tianjin
Lin Xianghong ',	The National Marine Information Center	Tianjin Municipality	International Marine economy	No.93, Liuwei Road, Hedong District, Tianjin
Liu Baiqiao ',	Tianjin Normal University	Tianjin Municipality	Port, Navigation, Channel and Coastal Engineering	No.393, Binshui West Road, Xiqing District, Tianjin
Liu Bin ',	The National Marine Information Center	Tianjin Municipality	Not available	No.93, Liuwei Road, Hedong District, Tianjin
Liu Feng ',	The National Marine Information Center	Tianjin Municipality	internetwork communication	No.93, Liuwei Road, Hedong District, Tianjin
Jia Liu ',	The National Marine Information Center	Tianjin Municipality	Marine strategy, intelligence, and policy planning	No.93, Liuwei Road, Hedong District, Tianjin
Jin Liu ',	The National Marine Information Center	Tianjin Municipality	Marine GIS, information system integration	No.93, Liuwei Road, Hedong District, Tianjin
Liu Jue ',	Offshore Oil Engineering Co., Ltd	Tianjin Municipality	Marine Engineering and Machinery	No.1078, Danjiang Road, Binhai New Area, Tianjin
Liu Kexiu ',	The National Marine Information Center	Tianjin Municipality	Physical ocean, Marine hydrology	No.93, Liuwei Road, Hedong District, Tianjin
Liu Peilin ',	Offshore Oil Engineering Co., Ltd	Tianjin Municipality	Offshore oil engineering structure	No.1078, Danjiang Road, Binhai New Area, Tianjin
Liu Qi open ',	Tianjin Oceanic Administration	Tianjin Municipality	ocean management	Building 1, Bohai Monitoring and Monitoring Base, Haixu Road, Binhai New Area, Tianjin
Liu Shouhua ',	The National Marine Information Center	Tianjin Municipality	Waves, climate and sea level change, data quality control	No.93, Liuwei Road, Hedong District, Tianjin
Liu Shujing ',	Tianjin Institute of Seawater Desalination and Comprehensive Utilization, Ministry of Natural Resources	Tianjin Municipality	Seawater utilization and development strategy	No.55 Navigation Road, Nankai District, Tianjin
Liu Wei ',	The National Marine Information Center	Tianjin Municipality	Research on Marine Archives Management and Information Development	No.93, Liuwei Road, Hedong District, Tianjin
Liu Xiaoqiang ',	The National Marine Information Center	Tianjin Municipality	Not available	No.93, Liuwei Road, Hedong District, Tianjin
Xin Liu ',	The National Marine Information Center	Tianjin Municipality	Project management, building construction, building decoration	No.93, Liuwei Road, Hedong District, Tianjin
Liu Yulong ',	The National Marine Information Center	Tianjin Municipality	Marine hydrometeorological data processing, quality control, product production and system research and development, and Marine climate change research.	No.93, Liuwei Road, Hedong District, Tianjin
Liu Zhenmin ',	The National Marine Information Center	Tianjin Municipality	Research on Marine environmental data processing methods, operational data processing process construction, data quality control method research, product development and production, the formulation and revision of relevant standards and specifications, etc	No.93, Liuwei Road, Hedong District, Tianjin
Liu Zhifen ',	The National Marine Information Center	Tianjin Municipality	Marine archives management	No.93, Liuwei Road, Hedong District, Tianjin
Liu Zhijie ',	The National Marine Information Center	Tianjin Municipality	Marine geology, Marine data management field	No.93, Liuwei Road, Hedong District, Tianjin
Lu Mingsheng ',	The National Marine Information Center	Tianjin Municipality	Ocean information	No.93, Liuwei Road, Hedong District, Tianjin
Lu Wenhai ',	The National Marine Information Center	Tianjin Municipality	Marine economy, ecological environment	No.93, Liuwei Road, Hedong District, Tianjin
Lv Jinglie ',	Tianjin Institute of Seawater Desalination and Comprehensive Utilization, Ministry of Natural Resources	Tianjin Municipality	membrane technology	No.55 Navigation Road, Nankai District, Tianjin
Lv Qingchun ',	Tianjin Institute of Seawater Desalination and Comprehensive Utilization, Ministry of Natural Resources	Tianjin Municipality	desalination plant	No.55 Navigation Road, Nankai District, Tianjin
Luo Tingting ',	The National Marine Information Center	Tianjin Municipality	Law of the Sea, Ocean policy	No.93, Liuwei Road, Hedong District, Tianjin
Luo continued industry ',	The National Marine Technology Center	Tianjin Municipality	Marine observation and monitoring of the development and utilization of Marine renewable energy	Not available
Luo Jingxin ',	The National Marine Information Center	Tianjin Municipality	Marine meteorological data processing and product research and development, Marine meteorological environment status analysis.	No.93, Liuwei Road, Hedong District, Tianjin
Ma Baojia ',	Tianjin Blue Ocean Engineering Testing Technology Service Co., LTD	Tianjin Municipality	Inspection and testing	A420,32nd Street, TEDA
Indian kalimeris herb ',	The National Marine Information Center	Tianjin Municipality	Not available	No.93, Liuwei Road, Hedong District, Tianjin
Ma Zhihua ',	The National Marine Information Center	Tianjin Municipality	Demonstration of sea area use	No.93, Liuwei Road, Hedong District, Tianjin
MenYaBin ',	The National Marine Technology Center	Tianjin Municipality	Automatic Marine environment monitoring technology	219 West Road, Nankai District, Tianjin
Mou Lin ',	The National Marine Information Center	Tianjin Municipality	Physical ocean, Marine hydrology	No.93, Liuwei Road, Hedong District, Tianjin
Pan Dongmin ',	Offshore Oil Engineering Co., Ltd	Tianjin Municipality	Marine Engineering and Machinery	No.1078, Danjiang Road, Binhai New Area, Tianjin
Pan Xianhui ',	Tianjin Institute of Seawater Desalination and Comprehensive Utilization, Ministry of Natural Resources	Tianjin Municipality	Sea water utilization detection	No.55 Navigation Road, Nankai District, Tianjin
Pang Jingru ',	The National Marine Information Center	Tianjin Municipality	Not available	No.93, Liuwei Road, Hedong District, Tianjin
Pang Yongchao ',	The National Marine Standard Measurement Center	Tianjin Municipality	Marine standard measurement and quality management	219 West Road, Tianjin
Qi Dongmei ',	The National Marine Information Center	Tianjin Municipality	Marine International Marine cooperation and exchange, Marine policy and Marine strategy	No.93, Liuwei Road, Hedong District, Tianjin
Qin Li ',	The National Marine Information Center	Tianjin Municipality	ocean management	No.93, Liuwei Road, Hedong District, Tianjin
Qin Siren ',	The National Marine Standard Measurement Center	Tianjin Municipality	Marine standard measurement and quality management	219 West Road, Tianjin
Qu Hui ',	The National Marine Information Center	Tianjin Municipality	Marine remote sensing application	No.93, Liuwei Road, Hedong District, Tianjin
Ren Jie ',	Tianjin Changlu Hangu Salt Farm Co., LTD	Tianjin Municipality	Marine chemical industry	No.28, Hangu Guozhuang Street, Binhai New Area, Tianjin
Ren Xingyuan ',	The National Marine Information Center	Tianjin Municipality	Information technology, cloud computing, information storage, information security	No.93, Liuwei Road, Hedong District, Tianjin
Ruan guoling ',	Tianjin Institute of Seawater Desalination and Comprehensive Utilization, Ministry of Natural Resources	Tianjin Municipality	desalination plant	No.55 Navigation Road, Nankai District, Tianjin
Shang Xiaofen ',	The National Marine Information Center	Tianjin Municipality	Forecast disaster reduction	No.93, Liuwei Road, Hedong District, Tianjin
Shi Li ',	The National Marine Information Center	Tianjin Municipality	Foreign Marine Intelligence Research	No.93, Liuwei Road, Hedong District, Tianjin
Shi Suixiang ',	The National Marine Information Center	Tianjin Municipality	Marine information technology and Marine information resource management	No.93, Liuwei Road, Hedong District, Tianjin
Si Jianwen ',	The National Marine Standard Measurement Center	Tianjin Municipality	Marine standard measurement and quality management	219 West Road, Tianjin
Song Weiling ',	The National Marine Information Center	Tianjin Municipality	Marine economy, Marine statistics, quantitative economy	No.93, Liuwei Road, Hedong District, Tianjin
Sui Jun ',	The National Marine Standard Measurement Center	Tianjin Municipality	Marine standard measurement and quality management	219 West Road, Tianjin
Sun national ',	Offshore Oil Engineering Co., Ltd	Tianjin Municipality	Offshore oil engineering structure	No.1078, Danjiang Road, Binhai New Area, Tianjin
Sun Jinsheng ',	Tianjin Normal University	Tianjin Municipality	marine biology	No.393, Binshui West Road, Xiqing District, Tianjin
Sun Lianying ',	The National Marine Information Center	Tianjin Municipality	Book intelligence	No.93, Liuwei Road, Hedong District, Tianjin
Sun Ruijie ',	The National Marine Information Center	Tianjin Municipality	Marine strategy, Marine planning, and Marine policy	No.93, Liuwei Road, Hedong District, Tianjin
Sun Tao ',	The National Marine Information Center	Tianjin Municipality	Marine archives management	No.93, Liuwei Road, Hedong District, Tianjin
Sun Xiaoyan ',	The National Marine Information Center	Tianjin Municipality	Management of scientific research files	No.93, Liuwei Road, Hedong District, Tianjin
Sun Zhangquan ',	Offshore Oil Engineering Co., Ltd	Tianjin Municipality	mechanical engineering	No.1078, Danjiang Road, Binhai New Area, Tianjin
Tan Shudong ',	The National Marine Information Center	Tianjin Municipality	Study on sea delimitation and sea geopolitics	No.93, Liuwei Road, Hedong District, Tianjin
Tang Junwu ',	The National Marine Technology Center	Tianjin Municipality	Marine observation and monitoring of the development and utilization of Marine renewable energy	No.1,219, West Road, Nankai District, Tianjin
Tao Jianhua ',	Tianjin University	Tianjin Municipality	Marine science and coastal ecological environment	No.92, Weijin Road, Nankai District, Tianjin
Tian Hongjun ',	The National Marine Information Center	Tianjin Municipality	Application of Surveying Remote Sensing and Geographic Information System in Marine Management	No.93, Liuwei Road, Hedong District, Tianjin
Wan Fangfang ',	The National Marine Information Center	Tianjin Municipality	Marine data exchange, international cooperation and exchange	No.93, Liuwei Road, Hedong District, Tianjin
Wang Xiaoyong ',	The National Marine Technology Center	Tianjin Municipality	Marine survey technology	219 West Road, Nankai District, Tianjin
Wang Guoqiang ',	Tianjin Institute of Seawater Desalination and Comprehensive Utilization, Ministry of Natural Resources	Tianjin Municipality	Utilization of seawater chemical resources	No.55 Navigation Road, Nankai District, Tianjin
Wang Haibo ',	The National Marine Information Center	Tianjin Municipality	Not available	No.93, Liuwei Road, Hedong District, Tianjin
Wang Hong ',	Geological Survey of China	Tianjin Municipality	Quaternary geology	No.4, Dagu No.8 Road, Hedong District, Tianjin
Wang Hui ',	The National Marine Information Center	Tianjin Municipality	Tidal sea level and climate change study and coastal zone impact assessment	No.93, Liuwei Road, Hedong District, Tianjin
Wang Jiangtao ',	The National Marine Information Center	Tianjin Municipality	Marine space planning	No.93, Liuwei Road, Hedong District, Tianjin
Wang Jing ',	Tianjin Institute of Seawater Desalination and Comprehensive Utilization, Ministry of Natural Resources	Tianjin Municipality	Water quality purification	No.55 Navigation Road, Nankai District, Tianjin
Wang Juan ',	The National Marine Information Center	Tianjin Municipality	Marine data processing, database development and construction, book cataloging and management	No.93, Liuwei Road, Hedong District, Tianjin
Wang ping ',	The National Marine Information Center	Tianjin Municipality	Marine drawing	No.93, Liuwei Road, Hedong District, Tianjin
Wang Qi ',	The National Marine Information Center	Tianjin Municipality	Marine intelligence tracking and Marine strategy, policy and equity research.	No.93, Liuwei Road, Hedong District, Tianjin
Wang Qian ',	The National Marine Information Center	Tianjin Municipality	Research on Marine area management, Marine resource value evaluation, and Marine space planning technology	No.93, Liuwei Road, Hedong District, Tianjin
Wang Qiulu ',	The National Marine Information Center	Tianjin Municipality	Marine Ecological environment chemistry	No.93, Liuwei Road, Hedong District, Tianjin
Wang Shifu ',	The National Marine Information Center	Tianjin Municipality	file management	No.93, Liuwei Road, Hedong District, Tianjin
Wang Yiting ',	The National Marine Information Center	Tianjin Municipality	Network construction, network security, website management and application, etc	No.93, Liuwei Road, Hedong District, Tianjin
Wang Xiangnan ',	The National Marine Technology Center	Tianjin Municipality	Marine observation and monitoring of the development and utilization of Marine renewable energy	219 West Road, Nankai District, Tianjin
Wang Xiaohui ',	The National Marine Information Center	Tianjin Municipality	unknown	No.93, Liuwei Road, Hedong District, Tianjin
Wang Zhankun ',	The National Marine Information Center	Tianjin Municipality	Marine literature	No.93, Liuwei Road, Hedong District, Tianjin
Wang Zhimin ',	The National Marine Information Center	Tianjin Municipality	Not available	No.93, Liuwei Road, Hedong District, Tianjin
Wei Guanghao ',	The National Marine Information Center	Tianjin Municipality	The reception and processing of Marine environmental observation, quality analysis, application service and management technology research of Marine environmental observation, Marine sound and optical data, as well as application system development, and research on new information technologies such as cloud computing and big data and major information planning scheme demonstration were carried out	No.93, Liuwei Road, Hedong District, Tianjin
Wei Hao ',	University Of Science and Technology Of Tianjin	Tianjin Municipality	Physical ocean, Marine hydrology	No.1038, Dagu South Road, Hexi District, Tianjin
Wei Hongyu ',	The National Marine Information Center	Tianjin Municipality	digital library	No.93, Liuwei Road, Hedong District, Tianjin
Wei Ting ',	The National Marine Information Center	Tianjin Municipality	Marine policy planning	No.93, Liuwei Road, Hedong District, Tianjin
Wu Aina ',	The National Marine Standard Measurement Center	Tianjin Municipality	Marine standard measurement and quality management	Not available
Wu Lin ',	Geological Survey of China	Tianjin Municipality	Submarine structure and marine geophysics	No.4, Dagu No.8 Road, Hedong District, Tianjin
Wu Xinrong ',	The National Marine Information Center	Tianjin Municipality	Research and application of data assimilation methods, Marine environment support business system research and development	No.93, Liuwei Road, Hedong District, Tianjin
Wu Yunfang ',	Tianjin Institute of Seawater Desalination and Comprehensive Utilization, Ministry of Natural Resources	Tianjin Municipality	Direct utilization of seawater	No.55 Navigation Road, Nankai District, Tianjin
Wu Jie ',	Tianjin Institute of Seawater Desalination and Comprehensive Utilization, Ministry of Natural Resources	Tianjin Municipality	Water utilization management	No.55 Navigation Road, Nankai District, Tianjin
Xia Dengwen ',	The National Marine Technology Center	Tianjin Municipality	Ocean energy development and utilization	No.1,219, West Road, Nankai District, Tianjin
XiangWenXi ',	The National Marine Information Center	Tianjin Municipality	Physical ocean, Marine information technology, Marine comprehensive management	No.93, Liuwei Road, Hedong District, Tianjin
To the first full ',	The National Marine Information Center	Tianjin Municipality	Marine information planning and design, intelligent Marine demonstration and implementation, Marine environment science and ecological environment protection	No.93, Liuwei Road, Hedong District, Tianjin
Xing Zhe ',	The National Marine Information Center	Tianjin Municipality	marine charting	No.93, Liuwei Road, Hedong District, Tianjin
Xu Congchun ',	The National Marine Information Center	Tianjin Municipality	The Marine Economy and Planning	No.93, Liuwei Road, Hedong District, Tianjin
Xu Fengchi ',	The National Marine Standard Measurement Center	Tianjin Municipality	Marine standard measurement and quality management	219 West Road, Tianjin
Xu Kejun ',	North China Electric Power Company Tianjin Dagang Power Plant	Tianjin Municipality	desalination plant	Tianjin Dagang District kilometer bridge north
Xu Wenbin ',	The National Marine Information Center	Tianjin Municipality	Sea area and island management and archives management	No.93, Liuwei Road, Hedong District, Tianjin
Xue Huifen ',	The National Marine Information Center	Tianjin Municipality	Marine Data and Archives Management	No.93, Liuwei Road, Hedong District, Tianjin
Xue mountains ',	CNOOC Tianjin Chemical Industry Research and Design Institute	Tianjin Municipality	marine chemistry	No.85, Ding. 3 Road, Hongqiao District, Tianjin
Yang Zhihong ',	The National Marine Information Center	Tianjin Municipality	Marine strategy, maritime law	No.93, Liuwei Road, Hedong District, Tianjin
Yang Jinkun ',	The National Marine Information Center	Tianjin Municipality	Marine information technology capacity building, Marine information resource management	No.93, Liuwei Road, Hedong District, Tianjin
Yang Li ',	The National Marine Technology Center	Tianjin Municipality	Quality management and standardization	219 West Road, Nankai District, Tianjin
Yang Rui ',	The National Marine Information Center	Tianjin Municipality	Island informatization, island management policy	No.93, Liuwei Road, Hedong District, Tianjin
Yang Xuequn ',	CCCC First Aviation Engineering Survey and Design Institute	Tianjin Municipality	construction cost	No.1007, Dagu South Road, Tianjin
Yang Yi ',	The National Marine Information Center	Tianjin Municipality	marine ecology	No.93, Liuwei Road, Hedong District, Tianjin
Yang Ying ',	The National Marine Information Center	Tianjin Municipality	Marine literature	No.93, Liuwei Road, Hedong District, Tianjin
Yang Zheling ',	The National Marine Standard Measurement Center	Tianjin Municipality	Marine standard measurement and quality management	219 West Road, Tianjin
Yao Yong ',	The National Marine Standard Measurement Center	Tianjin Municipality	Marine standard measurement and quality management	219 West Road, Tianjin
Ye Shenglin ',	The National Marine Standard Measurement Center	Tianjin Municipality	Marine standard measurement and quality management	219 West Road, Tianjin
Yin Ruguang ',	The National Marine Information Center	Tianjin Municipality	Physical ocean, Marine information technology, Marine comprehensive management	No.93, Liuwei Road, Hedong District, Tianjin
Yin Jianhua ',	Tianjin Institute of Seawater Desalination and Comprehensive Utilization, Ministry of Natural Resources	Tianjin Municipality	Direct utilization of seawater	No.55 Navigation Road, Nankai District, Tianjin
Yu Ting ',	The National Marine Information Center	Tianjin Municipality	Not available	No.93, Liuwei Road, Hedong District, Tianjin
Yu Jianxing ',	Tianjin University	Tianjin Municipality	Marine and Marine Engineering	No.92, Weijin Road, Nankai District, Tianjin
Yuan Zeyi ',	The National Marine Information Center	Tianjin Municipality	Editing and publishing, science and technology communication	No.93, Liuwei Road, Hedong District, Tianjin
Yue Xiaofeng ',	The National Marine Information Center	Tianjin Municipality	Marine archives information system construction, Marine archives digital construction, Marine digital archives construction, Marine electronic archives management, etc	No.93, Liuwei Road, Hedong District, Tianjin
Zang Qi ',	The National Marine Information Center	Tianjin Municipality	Computers and Applications	No.93, Liuwei Road, Hedong District, Tianjin
Zhai Weikang ',	The National Marine Information Center	Tianjin Municipality	Sea areas resources management, sea areas use status monitoring and evaluation, etc	No.93, Liuwei Road, Hedong District, Tianjin
Zhang Baofeng ',	Institutes Of Technology Of Tianjin	Tianjin Municipality	Measurement and detection	No.391, Binshui West Road, Xiqing District, Tianjin
Zhang Baoquan ',	Tianjin University	Tianjin Municipality	Marine chemical industry	No.92, Weijin Road, Nankai District, Tianjin
Zhang dajian ',	Tianjin Research Institute of Metrology, Supervision and Testing Science	Tianjin Municipality	Measurement, testing and management	No.4, Scientific Research West Road, Nankai District, Tianjin
Zhang Dongqi ',	The National Marine Information Center	Tianjin Municipality	Marine Equity Strategy Research	No.93, Liuwei Road, Hedong District, Tianjin
Zhang Dongsheng ',	The National Marine Information Center	Tianjin Municipality	Research on standardized treatment methods of Marine meteorological observation data, research on the impact of long-term changes of global Marine environment on China's climate and environmental change in China, tropical cyclone (typhoon), applied climate research and construction of Marine environment and disaster system	No.93, Liuwei Road, Hedong District, Tianjin
Zhang Feng ',	The National Marine Information Center	Tianjin Municipality	Island informatization, island management policy	No.93, Liuwei Road, Hedong District, Tianjin
Zhang Guangyu ',	Tianjin Water Transport Engineering and Scientific Research Institute, Ministry of Communications	Tianjin Municipality	electrooptical technology	No.2618, No.2 Road, Tanggu New Street, Binhai New Area, Tianjin
Zhang Jiakai ',	Tianjin Institute of Seawater Desalination and Comprehensive Utilization, Ministry of Natural Resources	Tianjin Municipality	Utilization of seawater chemical resources	No.55 Navigation Road, Nankai District, Tianjin
Zhang Jianhui ',	The National Marine Information Center	Tianjin Municipality	Marine rights and interests protection technology and visual product research and development	No.93, Liuwei Road, Hedong District, Tianjin
Zhang established ',	The National Marine Information Center	Tianjin Municipality	Analysis of tidal current and study of sea level change	No.93, Liuwei Road, Hedong District, Tianjin
Zhang Jingguo ',	Tianjin Oceanic Administration	Tianjin Municipality	Quality management and standardization	Building 1, Bohai Monitoring and Monitoring Base, Haixu Road, Binhai New Area, Tianjin
Zhang laser ',	The National Marine Information Center	Tianjin Municipality	Information technology, cloud computing, information storage, information security	No.93, Liuwei Road, Hedong District, Tianjin
Zhang Lianxin ',	The National Marine Information Center	Tianjin Municipality	Ocean reanalysis and forecast, numerical model, and sea-gas interaction dynamic mechanism	No.93, Liuwei Road, Hedong District, Tianjin
Zhang Peng ',	The National Marine Technology Center	Tianjin Municipality	Marine observation and monitoring of the development and utilization of Marine renewable energy	No.1,219, West Road, Nankai District, Tianjin
Zhang Qinghe ',	Tianjin University	Tianjin Municipality	Marine chemical industry	No.92, Weijin Road, Nankai District, Tianjin
Zhang Shaoyong ',	The National Marine Technology Center	Tianjin Municipality	Marine survey technology	219 West Road, Nankai District, Tianjin
Zhang Suoping ',	The National Marine Technology Center	Tianjin Municipality	ocean observation technology	219 West Road, Nankai District, Tianjin
Zhang Tong ',	The National Marine Information Center	Tianjin Municipality	Not available	No.93, Liuwei Road, Hedong District, Tianjin
Zhang Xiaoxian ',	The National Marine Information Center	Tianjin Municipality	Journal editor	No.93, Liuwei Road, Hedong District, Tianjin
Zhang Xiaoshuang ',	The National Marine Information Center	Tianjin Municipality	Wave large-scale effect, Marine climate change, Marine environment business guarantee	No.93, Liuwei Road, Hedong District, Tianjin
Zhang Xiuzhi ',	Tianjin Institute of Seawater Desalination and Comprehensive Utilization, Ministry of Natural Resources	Tianjin Municipality	Water quality purification	No.55 Navigation Road, Nankai District, Tianjin
Zhang Xuanming ',	The National Marine Technology Center	Tianjin Municipality	ocean observation technology	219 West Road, Nankai District, Tianjin
Zhang Yanjie ',	The National Marine Information Center	Tianjin Municipality	Marine GIS	No.93, Liuwei Road, Hedong District, Tianjin
Zhang Yaojiang ',	Tianjin Institute of Seawater Desalination and Comprehensive Utilization, Ministry of Natural Resources	Tianjin Municipality	Water utilization management	No.55 Navigation Road, Nankai District, Tianjin
Zhang Yi ',	Tianjin Institute of Seawater Desalination and Comprehensive Utilization, Ministry of Natural Resources	Tianjin Municipality	Research on sea water desalination and comprehensive utilization technology	No.55 Navigation Road, Nankai District, Tianjin
Zhang Yijun ',	The National Marine Information Center	Tianjin Municipality	marine science	Not available
Zhang Yushan ',	Tianjin Institute of Seawater Desalination and Comprehensive Utilization, Ministry of Natural Resources	Tianjin Municipality	Utilization of seawater chemical resources	No.55 Navigation Road, Nankai District, Tianjin
Zhang Zengjian ',	The National Marine Information Center	Tianjin Municipality	Marine data quality control, atlas production, scientific data sharing, Marine e-government	No.93, Liuwei Road, Hedong District, Tianjin
Zhang Zhimin ',	China Municipal Engineering North China Design and Research Institute	Tianjin Municipality	marine chemistry	No.4, Scientific Research West Road, Nankai District, Tianjin
Zhang Ren group ',	The National Marine Information Center	Tianjin Municipality	Marine GIS, Marine mapping	No.93, Liuwei Road, Hedong District, Tianjin
Zhao Dongyan ',	Offshore Oil Engineering Co., Ltd	Tianjin Municipality	Marine Engineering and Machinery	No.1078, Danjiang Road, Binhai New Area, Tianjin
Zhao heli ',	Tianjin Institute of Seawater Desalination and Comprehensive Utilization, Ministry of Natural Resources	Tianjin Municipality	desalination plant	No.55 Navigation Road, Nankai District, Tianjin
Zhao Lixi ',	The National Marine Information Center	Tianjin Municipality	Law of the Sea and maritime management	No.93, Liuwei Road, Hedong District, Tianjin
Zhao Nan ',	Tianjin Institute of Seawater Desalination and Comprehensive Utilization, Ministry of Natural Resources	Tianjin Municipality	Water utilization management	No.55 Navigation Road, Nankai District, Tianjin
Zhao Peng ',	The National Marine Information Center	Tianjin Municipality	Marine Economic Planning and Policy Research	No.93, Liuwei Road, Hedong District, Tianjin
Zhao Rui ',	The National Marine Information Center	Tianjin Municipality	Not available	No.93, Liuwei Road, Hedong District, Tianjin
Zhao Xinsheng ',	The National Marine Information Center	Tianjin Municipality	Research and application of comprehensive management of sea and islands, dynamic supervision of sea and islands, and new Marine management technologies	No.93, Liuwei Road, Hedong District, Tianjin
Zhao Yumei ',	The National Marine Technology Center	Tianjin Municipality	Marine observation and monitoring technology	219 West Road, Nankai District, Tianjin
Zhao Zhibang ',	CCCC First Aviation Engineering Survey and Design Institute	Tianjin Municipality	Port engineering design	No.1007, Dagu South Road, Tianjin
Zheng Kun ',	Tianjin Institute of Seawater Desalination and Comprehensive Utilization, Ministry of Natural Resources	Tianjin Municipality	Marine anticorrosion	No.55 Navigation Road, Nankai District, Tianjin
Zhong Jiwen ',	The National Marine Information Center	Tianjin Municipality	Information Technology, Information security	No.93, Liuwei Road, Hedong District, Tianjin
Zhong Wenjun ',	Offshore Oil Engineering Co., Ltd	Tianjin Municipality	ship engineering	No.1078, Danjiang Road, Binhai New Area, Tianjin
Zhou Hongjun ',	The National Marine Information Center	Tianjin Municipality	Marine economic statistics, accounting, investigation and standard research	No.93, Liuwei Road, Hedong District, Tianjin
Zhou Meizhen ',	Offshore Oil Engineering Co., Ltd	Tianjin Municipality	Offshore oil engineering structure	No.1078, Danjiang Road, Binhai New Area, Tianjin
Zhou Yandong ',	Offshore Oil Engineering Co., Ltd	Tianjin Municipality	ship engineering	No.1078, Danjiang Road, Binhai New Area, Tianjin
Zhou Yanxia ',	The National Marine Information Center	Tianjin Municipality	Research on Marine environmental data processing methods, operational data processing process construction, data quality control method research, product development and production, the formulation and revision of relevant standards and specifications, etc	No.93, Liuwei Road, Hedong District, Tianjin
Zhou Yipu ',	The National Marine Information Center	Tianjin Municipality	The Law of the Sea, Marine policy, and Marine strategy	No.93, Liuwei Road, Hedong District, Tianjin
Zhou Zhihai ',	The National Marine Technology Center	Tianjin Municipality	Marine observation and monitoring of the development and utilization of Marine renewable energy	No.1,219, West Road, Nankai District, Tianjin
Zhu Jianhua ',	The National Marine Technology Center	Tianjin Municipality	oceanographical remote sensing	No.1,219, West Road, Nankai District, Tianjin
Zhu Ling ',	The National Marine Information Center	Tianjin Municipality	marine economy	No.93, Liuwei Road, Hedong District, Tianjin
Zhu Xiaohuan ',	Offshore Oil Engineering Co., Ltd	Tianjin Municipality	ship engineering	No.1078, Danjiang Road, Binhai New Area, Tianjin
Xu Binghan ',	The 702nd Research Institute of China Shipbuilding Industry Corporation	Not available	Ship structure	Not available
Chen Jingwen ',	Dalian University of Technology	Not available	marine science	Not available
Cong Lina ',	Dalian Polytechnic University	Not available	marine organism	Not available
Cui Li ',	Dalian Polytechnic University	Not available	Development of fine chemicals in the applied chemistry professional field	Not available
Ding Jinhua ',	Dalian Polytechnic University	Not available	Mechatronics system design	Not available
Dong Xiaoli ',	Dalian Polytechnic University	Not available	Environmental Science and Engineering	Not available
Dong Xiuping ',	Dalian Polytechnic University	Not available	Environmental Science and Engineering	Not available
Guo Yali ',	Dalian University of Technology	Not available	desalination plant	Not available
Hou Hesheng ',	Liaoning Normal University	Not available	Human geography research	Not available
Hou Hongman ',	Dalian Polytechnic University	Not available	Food Science and Engineering	Not available
Hou Lin ',	Liaoning Normal University	Not available	marine biology	Not available
Huang Junyan ',	Dalian Polytechnic University	Not available	packaging engineering	Not available
Huang Yi ',	Dalian University of Technology	Not available	Marine and Marine Engineering	Not available
Li Sheng ',	Dalian University of Technology	Not available	Marine and Marine Engineering	Not available
Li Guoqiang ',	Research Institute for Marine Development Strategy, the Ministry of Natural Resources	Not available	ocean management	Not available
Li Mingying ',	Dalian Polytechnic University	Not available	electromechanical control	Not available
Li Xianzhen ',	Dalian Polytechnic University	Not available	Microbial resources and biocatalysis	Not available
Li Xinyong ',	Dalian University of Technology	Not available	Environmental catalysis and green chemistry	Not available
Lin Longfu ',	The Meteorological and Hydrology Bureau of the General Staff Department	Not available	Military meteorology and hydrology	Not available
Lin Yan ',	Dalian University of Technology	Not available	Ship and Marine Structures Design	Not available
Liu Rongzi ',	Research Institute for Marine Development Strategy, the Ministry of Natural Resources	Not available	Marine Economy and Science and Technology	Not available
Liu Shuyong ',	China Shipbuilding Industry Corporation Corporation 6971 Factory	Not available	hydroacoustic engineering	NULL
Liu Xiaohua ',	Dalian University of Technology	Not available	desalination plant	Not available
Liu Yan ',	Research Institute for Marine Development Strategy, the Ministry of Natural Resources	Not available	marine policy	Not available
Liu Yujun ',	Dalian University of Technology	Not available	Marine and Marine Engineering	Not available
Ma Kun ',	Dalian University of Technology	Not available	Ship and Marine Structures Design	Not available
Ma Xuehu ',	Dalian University of Technology	Not available	desalination plant	Not available
Mou Guangqing ',	Dalian Polytechnic University	Not available	Microbial resources and protein resource utilization	Not available
Nian Tingkai ',	Dalian University of Technology	Not available	Analysis of geological disasters	Not available
NongShaoZhuang ',	Dalian Polytechnic University	Not available	Marine treasures processing comprehensive technology	Not available
Pang Guibing ',	Dalian Polytechnic University	Not available	Marine machinery	Not available
Qian Fang ',	Dalian Polytechnic University	Not available	Marine biotechnology and food biosafety	Not available
All sup ',	Dalian University of Technology	Not available	Environmental management and restoration	Not available
Ren Xuehui ',	Liaoning Normal University	Not available	regional economies	Not available
Shen Shengqiang ',	Dalian University of Technology	Not available	desalination plant	Not available
Song Xiangqun ',	Dalian University of Technology	Not available	Port, Navigation, Channel and Coastal Engineering	Not available
Sun Liming ',	Dalian Polytechnic University	Not available	Study on Aquatic Products Processing and the Activity of Marine Natural Products	Not available
Sun Yumei ',	Dalian Polytechnic University	Not available	bioengineering	Not available
Tian Jing ',	Dalian Polytechnic University	Not available	Bioanalysis and study on bioactive substances	Not available
Wang Baomin ',	Dalian University of Technology	Not available	Civil engineering materials	Not available
Wang Hongwei ',	Liaoning Normal University	Not available	Seaweed diversity	Not available
Wang Jihui ',	Dalian Polytechnic University	Not available	food safety	Not available
Wang Xiaomin ',	Dalian Polytechnic University	Not available	packaging engineering	Not available
Xue Wenping ',	Dalian Polytechnic University	Not available	Environmental Science and Engineering major	Not available
Xue Yongchang ',	Dalian Polytechnic University	Not available	Marine Actinomycete screening and its molecular biology function analysis	Not available
Yan Pitao ',	Dalian Polytechnic University	Not available	Internet of things	Not available
Yang Jixin ',	Dalian Polytechnic University	Not available	Computer-aided geometric design	Not available
Ye Shuhong ',	Dalian Polytechnic University	Not available	Development and utilization and safety research of Marine Resources	Not available
In the dragon ',	Dalian University of Technology	Not available	Marine geotechnical engineering	Not available
Yue forward ',	Dalian University of Technology	Not available	Marine and Marine Engineering	Not available
Zhai Gangjun ',	Dalian University of Technology	Not available	Marine geotechnical engineering	Not available
Zhang Hanmin ',	Dalian University of Technology	Not available	Resource recovery technology of point-non-point source water pollution control machine	Not available
Zhang Hengqing ',	Liaoning Normal University	Not available	molecular ecology	Not available
Zhang Huirong ',	Research Institute for Marine Development Strategy, the Ministry of Natural Resources	Not available	ocean management	Not available
Zhang Wei ',	Liaoning Normal University	Not available	physiography	Not available
Zhang Yu ',	Dalian Polytechnic University	Not available	Food Science and Engineering	Not available
Zhang Zongshen ',	Dalian Polytechnic University	Not available	Growth and development of Marine life	Not available
Zhao Huimin ',	Dalian University of Technology	Not available	Environmental pollutant detection	Not available
Zhao xinqing ',	Dalian University of Technology	Not available	Environmental pollutant detection	Not available
Zhao Yunpeng ',	Dalian University of Technology	Not available	Fishery facilities	Not available
Dayong Zhou ',	Dalian Polytechnic University	Not available	The Research and Development of Marine Food Resources	Not available
Zhou collective ',	Dalian University of Technology	Not available	environment engineering	Not available
Zhu Shaohua ',	Marine installation company	Not available	aquiculture	NULL
Zong Zhi ',	Dalian University of Technology	Not available	Marine and Marine Engineering	Not available
Gao Congjie ',	Zhejiang University of Technology	Zhejiang Province	desalination plant	No.238, Songling Road, Qingdao City, Shandong Province
Gong Xianyi ',	China Shipbuilding Industry Corporation, the 715th Research Institute	Zhejiang Province	Ocean Sound information processing	No.715, Pingfeng, Xihu District, Hangzhou city, Zhejiang Province
Jin Xianglong ',	The Second Marine Research Institute of the Ministry of Natural Resources	Zhejiang Province	Submarine structure and marine geophysics	No.36, Baoshu North Road, Xihu District, Hangzhou city, Zhejiang Province
Li Jiabiao ',	The Second Marine Research Institute of the Ministry of Natural Resources	Zhejiang Province	Subsea geological science and seabed exploration engineering technology	No.36, Baoshu North Road, Xihu District, Hangzhou city, Zhejiang Province
Pander furnace ',	The Second Marine Research Institute of the Ministry of Natural Resources	Zhejiang Province	oceanographical remote sensing	No.36, Baoshu North Road, Xihu District, Hangzhou city, Zhejiang Province
Chai Xueliang ',	Zhejiang Marine Aquaculture Research Institute	Zhejiang Province	marine organism	No.6-1 etong Bridge, Wenzhou, Zhejiang Province
Chen guohai ',	Sinohydro Engineering Consulting Group East China Survey, Design and Research Institute	Zhejiang Province	aulic and Marine energy development and design	No.201, Gaojiao Road, Hangzhou city, Zhejiang Province
Chen Huanlin ',	Zhejiang University	Zhejiang Province	chemical engineering	No.388, Yuhangtang Road, Xihu District, Hangzhou city, Zhejiang Province
Chen Peng ',	The Second Marine Research Institute of the Ministry of Natural Resources	Zhejiang Province	Environmental biology and ecological effects	No.36, Baoshu North Road, Xihu District, Hangzhou city, Zhejiang Province
Chen Ronghua ',	The Second Marine Research Institute of the Ministry of Natural Resources	Zhejiang Province	Submarine structure and marine geophysics	No.36, Baoshu North Road, Xihu District, Hangzhou city, Zhejiang Province
Chen Shaobo ',	Zhejiang Marine Aquaculture Research Institute	Zhejiang Province	marine organism	No.6-1 etong Bridge, Wenzhou, Zhejiang Province
Chen Xiaolong ',	Zhejiang University of Technology	Zhejiang Province	marine drugs	No.18, owang Road, Hangzhou, Zhejiang Province
Chen Yining ',	The Second Marine Research Institute of the Ministry of Natural Resources	Zhejiang Province	Coastal zone sedimentary dynamical process	No.36, Baoshu North Road, Xihu District, Hangzhou city, Zhejiang Province
Cheng Jun ',	Zhejiang University	Zhejiang Province	Energy and environmental engineering	No.388, Yuhangtang Road, Xihu District, Hangzhou city, Zhejiang Province
At the beginning of the phoenix ',	The Second Marine Research Institute of the Ministry of Natural Resources	Zhejiang Province	Submarine structure and marine geophysics	No.36, Baoshu North Road, Xihu District, Hangzhou city, Zhejiang Province
Storage Zhang Jie ',	Zhejiang Ocean University	Zhejiang Province	aquiculture	No.18, Haiyuan Road, Dinghai District, Zhoushan City, Zhejiang Province
Deng Shanggui ',	Zhejiang Ocean University	Zhejiang Province	Food processing and safety	No.18, Haiyuan Road, Dinghai District, Zhoushan City, Zhejiang Province
Ding Guofang ',	Zhejiang Ocean University	Zhejiang Province	Marine functional food	No.18, Haiyuan Road, Dinghai District, Zhoushan City, Zhejiang Province
Ding Xueyan ',	Zhejiang Provincial Aquatic Products Technology Promotion General Station	Zhejiang Province	Marine disaster prevention and deceleration	No.181, Jingxiang Road, Yuhang District, Hangzhou city, Zhejiang Province
[truncated: 166 more rows]
