# Supplementary material for: Constructing marine expert management knowledge graph based on Trellisnet-CRF
Source: PeerJ Comput Sci. 2022 Sep 5;8:e1083. doi: 10.7717/peerj-cs.1083 (PMC9455288; doi:10.7717/peerj-cs.1083)
Supplement: Supplemental Information 1 [file peerj-cs-08-1083-s001.zip › name(Chinese).csv]

ÐÕÃû
³Â½¨·å',
µËÔË»ª',
¶¡Ò»»ã',
½ª¾°É½',
½¯ÐËÎ°',
ÖÜÊØÎª',
²Ìâù',
³Â·å',
³ÂÊéº£',
³ÂÐÂ»ª',
³ÂÐÒÈÙ',
³ÂÓÀË³',
µ³¸£ÐÇ',
¶­½£Ï£',
¶ÅÔÆÑà',
·½ÄîÇÇ',
·ëÊ¦¾ü',
¸ßÅô',
¸ßÖ®¹ú',
¹ùÁ¼ºÆ',
ºÂ´º½­',
ºÂÌìçò',
ºúÃô',
»Æº£Äþ',
»Æ½ø',
»ÆÓÂ',
»ÆÕ¼±ó',
¼ÖÓî',
½ª¼Ò¿¡',
½ð²ÓÈÙ',
À¼ÓÑ²ý',
Àî±¦»Ô',
Àî±¾Ï¼',
Àî³Ì',
Àî´º»¨',
Àî·¨ÐÂ',
Àî·ç»ª',
Àîº£',
ÀîÊ«Ãñ',
ÀîÊçÇï',
ÀîÑà',
ÀîÓî',
ÀîÔó´»',
ÀîÕûÁÖ',
ÀîÖ¾Ç¿',
ÁÖÃ÷É­',
ÁÖÅô',
ÁÖÌÎ',
ÁÖÖ¾»·',
ÁèÌú¾ü',
Áõ¹ðÃ·',
ÁõºêÎ°',
Áõ¼ÍÔª',
Áõ½¨Ç¿',
ÁõÇÕÕþ',
ÁõÇàËÉ',
ÁõÎÄ',
ÁõìÏ',
ÁõÕ÷ÌÎ',
Âí³¬·É',
Âí¼ªÔö',
ÂíÁ¦',
ÂíÏþ´¨',
ÂíÑàºÏ',
Ã·É½',
ÃÏÉÏ',
ÅÓÖÒºÍ',
Åí°®Îä',
Åí³¯êÍ',
Åíº£Áú',
ÇÇÈ»',
ÈÎ½¨¹ú',
Ê·ÎÄ½Ü',
ËÎº£±ó',
ËÎÑ§¼Ò',
ËÎÔ¥ÇØ',
ËÕ·ÜÕñ',
Ëï³¤è¤',
Ëï´ÓÈÝ',
Ëï¹óÇà',
ÌÀÍò½ð',
ëø¿¥»ª',
ÍòÀòÓ±',
Íõ³¤ºì',
Íõ·¼',
Íõº£±ó',
Íõ»Ô',
ÍõÆäÃ¯',
ÍõÐãÃ÷',
ÍõÐñ',
ÍõÒã',
ÍõÕÃ¹ó',
ÍõÕýÎ°',
ÎºÁ¢ÐÂ',
Îâ³¯¶«',
Îâð©',
ÎâÊçÆ¼',
ÎâÏþÀÚ',
Ð¤¸Ö',
Ð»´º»ª',
ÐíäÈ',
Ðí¸»Ïé',
Ðíºé»ª',
Û³Éç·æ',
ÑîÆ½',
ÑîÐ£Éú',
ÑîÑ§Áª',
ÑîÒåÏÈ',
ÒªÃ¯Ê¢',
ÒüÁ¦',
ÓÎÐ¡±¦',
ÓÚ¸£½­',
Óà»ª±ø',
ÓàÂ',
ÓàÖæÎÄ',
ÕÅº£ÎÄ',
ÕÅ½¨»ª',
ÕÅ½¡',
ÕÅÁÖ',
ÕÅÆôÎÄ',
ÕÅÈÊºÍ',
ÕÅÈð·å',
ÕÅÍ®',
ÕÅÏò¾ü',
ÕÅÐÅÈÙ',
ÕÅÓÀÁ¼',
ÕÅÓÐ¹ã',
ÕÅÔÌì³',
ÕÅÖ¾²©',
ØëÌìÓî',
ÕÔ»ªÕÂ',
Ö£Ãµ',
ÖÜ¹ãÇì',
ÖÜÁ¦Æ½',
Öì»³Çò',
Öì½­',
×Þ±ó',
×ÞÑÇÈÙ',
ÕÅÇì¾ý',
Ðìä­',
³Â±ò',
³Â²ýÉú',
³Â³¯»ª',
³Â¹úÇ¿',
³Â¼á',
³Â½¨Ã÷',
³Âá°',
³ÂÑÜË³',
³ØÐÅ²Å',
¶¡Ý¼',
¶¡ÉÙÐÛ',
¶¡Ô¾³±',
¶­ÔÆÎ°',
·½ÉÙ»ª',
¸ß°®¹ú',
¸ßÊ÷»ù',
¸ßÖÚÓÂ',
¹Ëº£·å',
¹ùÃ÷ÖÒ',
¹ùÎÀ¶«',
¹ùÕ¼ÈÙ',
ºÎºêÖÛ',
ºÎ½¨»ª',
ºé±Ìºì',
ºé½¨Ê¤',
ºéÍòÊ÷',
ºé×¨',
ºúÒã',
»Æ°îÇÕ',
»Æ¶«ÈÊ',
»Æ·¢Ã÷',
»Æ¹ð·¼',
»Æ½¡',
»Æ½ðÁ¼',
»ÆÁè·ç',
»ÆÈð·¼',
»ÆÖÖ³Ö',
ôßÎÀ¶«',
¾¸´ºÉú',
¿Â²Å»À',
À×»³Ñå',
ÀîÈÙÃ¯',
ÀîÉÙÝ¼',
ÀîÎÄÈ¨',
ÁººìÐÇ',
ÁÖ·¨Áá',
ÁÖ¹ðÀ¼',
ÁÖ¹úÇå',
ÁÖº£»ª',
ÁÖ»Ô',
ÁÖÁúÉ½',
ÁÖÃ¯',
ÁÖÆæ',
ÁÖç÷',
ÁÖÈÙ³Î',
ÁÖÈð²Å',
ÁÖÏéÖ¾',
ÁÖÔªÉÕ',
ÁÖÔ½ôñ',
Áõ´ºÈÙ',
ÁõÃô',
ÁõÖÇÓí',
Â¬¿¡½Ü',
ÂÞ¶¬Á«',
ÂÞ½ò¾§',
ÂÞÃÀÑ©',
ÂíÀö',
ÂíÆ½',
ÅË°®¾ü',
Åí¹ú¾ù',
Èî½¨Æ¼',
Éò³¤´º',
ËÕ¹úÇ¿',
ËÕÓÀÈ«',
ËÕÔ¾ÖÐ',
ÌÀ¾ü½¡',
ÌÆÐñ',
ÍôÉÙÜ¿',
Íõ°®¾ü',
Íõ´ºÉú',
ÍõµÂÏé',
Íõ¹ðÖÒ',
Íõº£Ñà',
Íõ½ð¿Ó',
Íõ¾ü',
ÍõÎÄÇä',
ÍõÐÂºì',
ÎÌÓî±ó',
ÎÌ×æÍ©',
Îâ³ÉÒµ',
ÎâÈÕÉý',
ÎâÎ¬µÇ',
Ðí³¿',
Ðí½¨ÖÐ',
Ðí½­',
Ðí½ðµç',
ÐíÀ¥²Ó',
ÐíÓÀ°²',
ÑÏÖØÁá',
ÑÕÓÈÃ÷',
Ñî·á',
ÑîÉñ»¯',
ÑîÊ¥ÔÆ',
ÑîÊ¢²ý',
ÑîË³Á¼',
ÑîÑàÃ÷',
ÑîÕÂÎä',
Ò¦´äð½',
Ò¶º£»Ô',
Ò×ÈðÔî',
ÒüÃ÷¶Ë',
ÒüÎÀÆ½',
ÓÎÓî',
ÓÎÔ¶ÐÂ',
ÓÚ¶«Éú',
ÓÚÌÎ',
ÓàÐË¹â',
ÔøÇìÃñ',
ÔøÈóÓ±',
ÔøÒø¶«',
ÔøÖ¾ÄÏ',
Õ²ÐËÍú',
ÕÅ²ÊÔÆ',
ÕÅ³ÎÃ¯',
ÕÅ´ºÏþ',
ÕÅ·°',
ÕÅ¼ÌÎ°',
ÕÅ¾ü',
ÕÅçóÆ½',
ÕÅÅ©',
ÕÅÎÄ¾²',
ÕÅÓ°',
ÕÅÓÂ',
ÕÅÓî',
ÕÅÓñÉú',
ÕÅÔª±ê',
ÕÅÔ¶»Ô',
ÕÅÔ¾Æ½',
Ö£°®éÅ',
Ö£³ÐÖÒ',
Ö£¹ú¸»',
ÖÓ½¨ÐË',
ÖÓË¶Á¼',
ÖÜå·',
Öì½¨Ã÷',
Öì½¡¿µ',
×£Üç',
ÕÅÆ',
°×Ö²ã©',
²Ì½¨¶«',
²ÌÊ÷Èº',
²ÌÎÄ¹ó',
²ÌÑï',
²ÌÖÐ»ª',
³Â³¥',
³ÂµÀÒã',
³Â¹ú±¦',
³Â¹úÄÜ',
³Â½à',
³ÂÃÀÕä',
³ÂØ§Ã¯',
³ÂÇÉµÜ',
³ÂÊ¤¾ü',
³ÂËØÎÄ',
³ÂÎ°ÖÞ',
³ÂÑÏ',
³ÂÓÀÇà',
³Â×Óö',
µËÀû',
µËÈæÈæ',
µËËÉ',
µËÏ£¹â',
µËÐñ',
µóÊ¯Ç¿',
¶¡À¼Æ½',
¶¡ÏÍ',
¶­Ïþ»Û',
¶­Ñàºì',
ñ¼½ðÀ´',
¶Å·ÉÑã',
¶Åºç',
¶ÅÑÒ',
·ë¾ê',
·ëÎ°ÖÒ',
·ëÑâÇà',
¸Ê¾ÓÀû',
¸ßê»',
¹¨ÎÄÆ½',
¹ØÖ¾±ó',
¹ù¸ùÏ²',
¹ùÖ¾Ñ«',
º«Î¬¶°',
ºÂÊçÏÍ',
ºÎ¸ßÎÄ',
ºÎ¹ð·¼',
ºÎ½¨¹ú',
ºÎÃ«ÏÍ',
ºÎË®Ô­',
ºÎÒ»½ð',
ºÎÔ¶Ê¤',
ºéÒå¹ú',
ºú³¬Èº',
ºúÕÂÁ¢',
ºúÖÒ',
»Æ³þ¹â',
»Æ¸ù»ª',
»Æºé»Ô',
»ÆêÍ',
»Æ½¨»ª',
»Æ½¡×Ó',
»ÆÆ½',
»ÆÇÉÕä',
»ÆÐ¡Æ½',
¼ÖºóÀÚ',
¼ÖÏþÆ½',
¼ò¼Í³£',
½­ÊÀ¹ó',
½­ËÄÒå',
½­Ìì¾Ã',
½ªÊË¾ü',
½¯Ô¾½ø',
½ð»Ô',
¾ÓÕ¼½Ü',
¿Â¶«Ê¤',
ÀèÎ°±ê',
Àè×æ¸£',
Àî°²ÐË',
Àî²Ê',
Àî³¯êÍ',
Àî´¿ºñ',
Àî¹ãÀö',
Àî¹ð·å',
ÀîºêÒµ',
Àîºé²Å',
Àîºñ½ð',
Àî»Ô',
Àî»ÔÈ¨',
Àî¼Ó¶ù',
ÀîÀ´ºÃ',
ÀîÀó',
ÀîÁõ¶¬',
ÀîÉ¯',
ÀîÉý¿µ',
ÀîÊÊÓî',
ÀîÍÅ½á',
ÀîÎäÈ«',
ÀîÏòÃ÷',
ÀîÏþ·«',
ÀîÐ÷Â¼',
ÀîÑ§½Ü',
ÀîÔ¶ÓÑ',
Àî×¿¼Ñ',
ÁÖµÏÑó',
ÁÖ¸Ö',
ÁÖºÆÈ»',
ÁÖºÚ×Å',
ÁÖÃ÷Ô£',
ÁÖÇ¿',
ÁÖÇÕ',
ÁÖÐ¡ÌÎ',
ÁÖÓÀ³É',
Áè³¤Ã÷',
Áõ´ºÁ«',
Áõ´ºÉ¼',
Áõ¸¶ÓÀÖÒ',
Áõ¸Õ',
ÁõººÖÇ',
Áõ»ªÖÒ',
Áõ½àÉú',
ÁõÇí',
ÁõÊ¿µÂ',
ÁõÎÄ»ª',
ÁõÎÄÓÂ',
ÁõÏþ´º',
ÁõÑî',
ÁõÓÀºê',
ÁõÓñ',
ÁõêÀ',
ÁõÕñºþ',
ÁõÖ¾¸Õ',
ÁõÖù',
Â¦È«Ê¤',
Â³ÒåÉÆ',
Â½³¬»ª',
ÂÀ±¦·ï',
ÂÀ¹úÃô',
ÂÀ»Û',
ÂÀËÌ»Ô',
èïÌìî¸',
ÂíÂ¡Áú',
ÂíÉê´ï',
ÂíÒã',
Ã·Ö¾Æ½',
ÄªÈçÏ²',
Å¥ÖÇÍú',
Å·Ñô¶«',
ÅÓ¼½Ñà',
ÅíÀ¥ÂØ',
ÅíÊÀÇò',
ÆáÊç»ª',
ÇØÆôÎ°',
ÇñÀö»ª',
ÇñÑà',
ÇñÓÀËÉ',
ÇøÓÖ¾ý',
ÉÐÏþ¶«',
ÙÜÖ¾¸Õ',
ÉòÁ¢Ã÷',
Ê©Æ½',
Ê¯Æ¼',
Ê¯Çí',
Êæ½Ü',
ËÎÆ¼Æ¼',
ËÎÆô¶«',
ËÎÎÄ¶«',
Ëï³É²¨',
Ëï´ä´È',
ËïµäÈÙ',
Ëï»ÖÀñ',
ËïÕä',
Ì·ìÇ»Ô',
ÌÀË³Çå',
ÌÆµ¤Áá',
ÌÕÆôÓÑ',
ÌÕÎ°',
ÌïÐÂÅó',
Íõ±ó»á',
Íõ³¯êÍ',
Íõ·¢×ó',
Íõ»ª½Ó',
Íõ»Ô',
Íõ½¨»ª',
Íõ½­ÓÂ',
ÍõÁ¢ÑÒ',
ÍõÆ½',
ÍõËØ·Ò',
ÍõÓÑÉÜ',
ÍõÔÆÐÂ',
ÎÂÄþ',
ÎÂÐ¡²¨',
Îâ±Ø¾ü',
ÎâµÏÉú',
Îâº£Ç¿',
Îâ¼ÓÑ§',
Îâ½¨ÖÐ',
Îâ¿ª³©',
ÎâÃ·ÁÖ',
ÎâÄÜÓÑ',
ÎâÓñÆ¼',
ÎâÔîºÍ',
ÏÄ»ªÓÀ',
Ð»½¡',
Ð»Ç¿',
Ð»ÊËÒå',
ÐìººÎÄ',
Ðìºê',
ÐìÃ÷·¼',
ÐìÊ¯º£',
ÐìÏòÈÙ',
ÐìÏþ·å',
ÐìÐÐ',
Ðí¶«êÍ',
Ðíº×»ª',
ÐøÐñ',
ÑÏ½ð»Ô',
ÑÏÑÒ',
ÑÖÆ¶',
ÑÕÎÄ',
Ñî¶¥Ìï',
ÑîÁß',
ÑîÇåÊé',
ÑîÊ¤ÐÛ',
ÑîÎ¬¶«',
ÑîÏÍÇì',
ÑîÑô',
ÑîÝºÝº',
ÑîÓî·å',
ÑîçÇ',
Ò¦ÐÂÉú',
Ò¦ÓÀ¼á',
Ò¶´ºÇà',
Ò¶¼Òçâ',
Ò¶ÀÖ',
Ò×Ã·Éú',
Òó²¨',
Òó¿Ë¶«',
ÒüÆ½ºÓ',
ÓÎÑÇ¸ê',
ÓÚ±ó',
ÓàÏéÓÂ',
ÓàÖ¾',
Ó÷´ï»Ô',
Ó÷×ÓÅ£',
Ô¬½¨Æ½',
Ô¬Õñºê',
ÔøÏéÐÛ',
ÕÅ´º»ª',
ÕÅ¹ãÈª',
ÕÅº£·¢',
ÕÅºº»ª',
ÕÅ¼ÒËÉ',
ÕÅ¿¡·å',
ÕÅ¿ª³Ç',
ÕÅÀ¼À¼',
ÕÅÀè',
ÕÅÅô',
ÕÅÆäÖÐ',
ÕÅÈñ',
ÕÅÒí',
ÕÅÓ¡Í©',
ÕÅÓÀÏÄ',
ÕÂÔ¾Áê',
ÕÔÃ÷»Ô',
ÕÔÑ©',
Ö£»³Æ½',
Ö£ÉÆ´«',
Ö£×¿',
ÖÜ´äÓ¢',
ÖÜºñ³Ï',
ÖÜ¾ÞËø',
ÖÜÈðÁ«',
ÖÜÉúÆô',
ÖÜÐÛ',
ÖÜÑ©·å',
ÖÜÓ¢',
Öì³¤²¨',
×¯Ôó±ò',
×Þ¼ÇÐË',
×ÞÊÀ´º',
³Â²¨',
³ÂÏþºº',
µË³¯ÁÁ',
·¶º½Çå',
·½Áú¾Ô',
»Æ³õÉý',
»ÆðÀ',
½¯Ã÷ÐÇ',
À¼¹ú±¦',
Àè¹ãîÈ',
ÀîÊ÷»ª',
ÀîÕ¼Ôª',
ÁºÎÄ',
Â½ºê½¡',
Í¯ÍòÆ½',
Î¤ÉÆºÀ',
Î¤ÖÒ',
ÑÖ±ù',
ÑîÐ¡ÐÛ',
Ò¶Î¬Ç¿',
ÕÅ³¿Ïþ',
ÖÓÇïÆ½',
ÖÜºÆÀÉ',
³Â´º»ª',
¸µ½Ý',
ÁÖ±óÈº',
ÍõµÀÈå',
³ÂÐãÃô',
¶ÅÐËÃ÷',
¸¶ÖÙ',
¸ßÏþÀò',
¹¬´º¹â',
¹Ë½¨Çå',
¹ÜÔ½Ç¿',
¿µÏÖ½­',
ÀîâùÈº',
ÀîÖ¾Ï¼',
ÁºÊçÐù',
ÁõºìÓ¢',
ÁõÆMÑÒ',
ÁõÔöÊÙ',
ÁõÖ¾Ç¿',
ÂíÕ¯è±',
Æë·ïÉú',
Æë×ñÀû',
ÈÎÏþ»Û',
É£ÑÇÐÂ',
ÉêÊççù',
ËÎ²¨À½',
ËÎÇà´º',
ËÕÀû',
Íõò¡',
ÍõÏòºì',
ÎâÐÂÃñ',
ÐÏÖÒÐÅ',
Ðì´ºÏ¼',
ÐìÈ«ºé',
Ñà»ÝÔ´',
ÑîÑàÐÛ',
ÕÅÎ°',
ÕÅÖ¾Ê¤',
ÕÔ´ºÃñ',
ÕÔÑÞÕä',
ÕÔÕñºê',
ÕÔÕñÁ¼',
ÖÜ¾ü',
ÐìÓñÈç',
ÑîµÂÉ­',
ºÂÑàÁá',
ÕÅÁÁ',
ÕÅ½ð÷ë',
ÖìÓ¢¸»',
²ÌÇì»ª',
²ìºÀ',
³ÂÏþÁá',
³ÂÔó×Ú',
¶Î¹ðÁÖ',
¶õ¶°³¼',
¹ð½¨·¼',
ºÎË´Æ½',
¿ÂºàÓñ',
Àîì³',
Àî½¨³É',
ÀîÈÊ»Ô',
ÀîÖÓ½Ü',
Áõ×æÔ´',
ÄßÀÖÒâ',
Äô¹ð¸ù',
ÄôÆ·',
Å£Ð¡æ÷',
ÅÓÐ¡Æ½',
ËÎÁ¢ÈÙ',
ÌÆÎÀÃ÷',
ÌïÀñÇÇ',
Íô¶«Æ½',
Íõ¶¡',
ÍõºéÖý',
ÍõÔóÃñ',
ÎÄ±ØÑó',
ÎâÄî',
ÎâÐÛ±ó',
ÎâÕñ±ó',
Ð¤Îäºº',
Ð»Æ½',
Ò¶ÊÀéÅ',
ÔøÁ¢²¨',
ÕÅÆæÑÇ',
ÕÅÏÈ·æ',
ÕÔ½¨»¢',
ËÎ¾ýÇ¿',
ÕÅÑ©Ã÷',
ÐìÜ»ÄÏ',
°×ÊÀ±ë',
³Â°®»ª',
³Â°ÙÒ¢',
³Â¹úÆ½',
³ÂÀö',
³ÂÊçÒ÷',
³ÂË¬',
µËÏæÁ«',
·½Î»´ï',
¸ð³¿¶«',
ºÎÐã·ï',
ºÎÒË¾ü',
ºîÊé¹ó',
ºúÎ¬Æ½',
»ÆÕð·½',
¼ªºì¾Å',
½¯¹úÈÙ',
½¯ÉÙÓ¿',
ÀîºãÅô',
Àî½¨ºê',
ÀîÁú',
ÀîÈð½Ü',
ÁÖÏé',
ÁõÅàÍ¢',
Áõçâì¿',
Â½ÇÚÇÚ',
Âí·É',
ÉêÐÀ',
Ê¢½¨Ã÷',
ËÎÏþ´å',
ËÎÓñ±ø',
ËïºìÓ¢',
ÌÀ½¨»ª',
ÍôÏþ»Û',
ÍôÑÇÆ½',
Íõ¹úÏé',
Íõ¼áºì',
Íõ½¨',
ÍõÈÃ»á',
ÍõÎÄ',
ÍõÏþÈØ',
ÍõÒå¸Õ',
ÍõÕñ»á',
Îº°®ãü',
Îâ·å',
Îâ½¨ÐÂ',
Ð»ºêÈ«',
Ð»Ð¡»ª',
ÐÏÃö',
ÐìµØ±£',
ÐìÃô',
ÐìÇà',
Ðí³¤ÐÂ',
Ðíè±',
Ðí×£»ª',
ÑÖ±óÂ×',
Ñî¹â',
Ñî¹ðÉ½',
Ñî¼ÒÐÂ',
ÑîÉ½',
ÑîÐÞÈº',
Ò¦¶«Èð',
Ò¦¹úÐË',
ÕÅ°®Ã÷',
ÕÅ³¯êÍ',
ÕÅ¾°·É',
ÕÅÂä³É',
ÕÅÃÀÈç',
ÕÅÈÌË³',
ÕÅçâ',
ÕÅÏþ¾ý',
ÕÅÖ¾ÓÂ',
ÕÔÐÂÎ°',
Ö£½ðº£',
Ö£Ô´',
ÖÙÏ¼Ãú',
ÖÜµÂÉ½',
ÖÜ¿ªÑÇ',
ÖÜÁ¢',
ÖÜÌÎ',
ÖÜÎÀ',
Öì¿×ÎÄ',
ÖìÊ¿²Å',
ÖìÏþ¶«',
ÖìÕñÀÖ',
×ÞÐÀÇì',
×ó¾ü³É',
×óÆä»ª',
ÖìÝíÞ±',
°×ÒãÆ½',
±ÏÔ¶äß',
²ÜÐñÅô',
³£ÑÇÇà',
³ÂÎ°±ó',
³ÂÓÂ',
´ÔØ§¸£',
´ÞÎ¡',
´÷ºéÁÁ',
¶¡¾ý',
¶¡Ïþ·Ç',
¶­æº',
¶ÅêÅ¹â',
·®¾°·ï',
¸¶ÍíÌÎ',
¸¶Ôª±ö',
¹´Î¬Ãñ',
¹ùð©',
¹ùð©',
¹ùÍþ',
º«¼Ò²¨',
º«½¨²¨',
º«¿µ',
º«Á¢ÐÂ',
º«Ê¤¾Õ',
º«ÔöÁÖ',
ºÎ½à',
»ô³Ç',
»ô´«ÁÖ',
½ªÁ¬ÐÂ',
½ªÖ¾Ç¿',
¿×·±¶«',
¿×ÁÁ',
Àî²ª',
Àîºê¿¡',
ÀîÇìÎ°',
ÀîÎ°',
ÀîÎÄ¼§',
ÀîÐã³½',
ÀîÑÇéª',
ÀîÒ»Æ½',
ÀîÓ±',
ÀîÔÃï£',
ÀîÕñ¸£',
ÀîÖÇ¸Õ',
ÁÖ·ï°¿',
ÁÖÑï',
ÁÖÖÒÊ¤',
Áõ³¤°²',
Áõ³¤·¢',
Áõº£Ó³',
ÁõÈÊÑØ',
Áõ¬r',
ÁõÔöÎä',
Â³Ã÷Óð',
èïÓñ¬u',
ÂíÐ¡¾ü',
ÂíÓÀ°²',
ÂíÔÃÐÀ',
Ãç·áÃñ',
ÃçÀö¾ê',
ÄÇ½¡',
ÆÑºìÓî',
ÆÝºÆÈ»',
ÇÇÏè',
ÇØÁú',
ÈÎ¸£°²',
ËÕÑÓÃ÷',
Ëï±ó',
Ëï±ù',
Ëï²ÅÖ¾',
Ëï¹ãì¿',
Ëï½¨¸»',
ËïÒ°Çà',
Ì·³ÉÓñ',
Ì·¿Ë·Ç',
Ì·Ã÷Ç¬',
ÌÀÓÂ',
ÍôÇï¿í',
Íõ³¿Ïé',
Íõ¹úÈÊ',
Íõ½¡¹ú',
Íõ¾ÕÓ¢',
ÍõÁ¢¿¡',
ÍõÄê±ó',
ÍõÏþ»Ô',
ÍõÓñ¹ã',
ÎÂÈª',
ÎÄÎä',
Îâ¹Ú',
Ð¤ÓñÖÙ',
ÐìºãÕñ',
ÐìÔÆÅô',
Ñ¦ËÉ',
ãÆÆôÂØ',
Ò¦×ÓÎ°',
ÓÚºì',
ÓÚì¿æÃ',
ÓÚÓÀº£',
Ô¬ÐãÌÃ',
ÕÅ°¬Èº',
ÕÅ¸¶ÔÆ',
ÕÅ¹úè¡',
ÕÅºéÅó',
ÕÅÎ¬Ó¢',
ÕÅÓÀ»ª',
ÕÅÕñ¶¬',
ÕÅÖ¾·æ',
ÕÔ¶¬ÖÁ',
ÕÔ½¨»ª',
ÕÔÇ°³Ì',
ÕÔÈ«Ãñ',
ÕÔÎÄ',
ÕÔÐ¡Ã÷',
Ö£ÑÞÄÈ',
ÖÜçâ',
ÖÜÒ»±ø',
ÖÜÖ¾Ãñ',
ÖÜ×ñ´º',
°üÕñÃñ',
¶¡µÂÎÄ',
·½¹úºé',
·ëÊ¿¹i',
¹Ü»ªÊ«',
ºî±£ÈÙ',
ºú¶ØÐÀ',
À×ö«ÁØ',
Àî»ª¾ü',
ÀîÇìÖÒ',
ÁõºèÁÁ',
Âó¿µÉ­',
ËÎÎ¢²¨',
ÌÆÆôÉý',
ÎÄÊ¥³£',
ÎâÁ¢ÐÂ',
ÕÅ¸£Ëç',
ÕÅ¹úÎ°',
±Ï½¨Ç¿',
²·ÎÄÈð',
²ÌµÂÈª',
²Ü´Ô»ª',
²Ü½¨Í¤',
²ÜÕñ½Ü',
³Â³¤¹ó',
³Â¹úÃ÷',
³Âò«',
³Â½õÄê',
³ÂÉÐ',
³Â½«',
³ÂÊÀÕÜ',
³ÂÊö½­',
³ÂÓÐ¹â',
³ÂÖ¾»ª',
³ÌÕñ²¨',
´Ôº¼¾ü',
´ÔÈÕÏé',
´Þ¹úÆ½',
´ÞÎÄÁÖ',
´ÞÏþ¾ü',
´ÞÓ­´º',
óÎÁ¼Áú',
´÷ÓÀÊÙ',
µ¥¿¡Î°',
µ³ºêÔÂ',
¶¡ÈðÊ¤',
¶¡ÓÀÒ«',
¶¡Ö¾Ï°',
¶­¼Ã¾ü',
¶­Ë«ÁÖ',
¶­Ë³ÀÖ',
ñ¼Ë¶Ôö',
¶ÅµÂÎÄ',
¶ÅÁ¢±ò',
¶ÅÃô',
¶ÅÈôÇ«',
¶ÅÌÎ',
¶ÎµÂ÷ë',
¶ÎµÇÑ¡',
¶Î¼ÌÖÜ',
·®Í¢¿¡',
·¶µÂ½­',
·¶Óñ»ª',
·¶Ö²ËÉ',
·½½¨¹â',
·½ÆæÖ¾',
·¿Ê÷ÁÖ',
·ë¾Þ¸¶',
·ëÁ¦¿¥',
·ëÀö¾ê',
·ëÐãÀö',
¸¶ÅåÊ¤',
¸µ¸Õ',
¸ß»áÍú',
¸ß»Ýçø',
¸ßÌìÏè',
¸ßÑÓÃú',
¸ßÕñ»á',
¹¬ÇìÀñ',
¹¬Ïòºì',
¹È¶«Æð',
¹Ë³É°Ø',
¹ËÇ«Èº',
¹ÙÊï¹â',
¹Ü³¤Áú',
¹ÜÀÚ',
¹ÜÃ÷²Æ',
¹ù±þ»ð',
¹ùº£Ñà',
¹ù»ªÈÙ',
¹ù½¨¹ú',
¹ù¿É²Ê',
¹ùÃ÷¿Ë',
¹ùÅå·¼',
¹ùÎÄ',
¹ùÓÂ',
º«±¦ÇÛ',
º«Àö¾ý',
º«Ê÷×Ú',
ºÎÀûÃñ',
ºÎÆðÏé',
ºî¹ãÀû',
ºîÒ»óÞ',
ºú±¦Ç¿',
ºúÏþÖÓ',
ºúÑÓÖÒ',
»ª·æ',
»Æ±þÉ½',
»Æ·Æ',
»Æº£¾ü',
»ÆÊ÷Çì',
»ÆÎ¬Æ½',
»ÆÏþº½',
»ÆÑåÁ¼',
¼§¹âÈÙ',
¼ÍÁé',
¼Í×÷¸£',
¼ÖÓÀ¸Õ',
¼ûÀ¼Ìï',
½­³ç²¨',
½­ÌÎ',
½­ÎÄÊ¤',
½­ÏþÂ·',
½ªº£±õ',
½ªºê´¨',
½ªÁ¢Éú',
½ªÈËºÃ',
½ªÎýÈÊ',
½ª×÷Õæ',
½¯¼ÃÍ¬',
½âÏàÁÖ',
öÁÔÆ²ý',
À¼½¡',
À¶ÏÈºé',
ÀàÑåÁ¢',
Àî°²´º',
Àî°Ë·½',
Àî³ÉÁÖ',
Àî´º',
Àî´º»¢',
ÀîµÂË³',
Àî¹ãÑ©',
Àî¹ú½­',
Àî¾ü',
ÀîÂ³¾§',
ÀîÃÀÕæ',
ÀîÃñ',
ÀîÅàË³',
ÀîÅàÓ¢',
ÀîÅô³Ì',
ÀîÆ¼',
Àîç÷',
ÀîÈðÏã',
ÀîÈýÖÒ',
ÀîÉÜÈ«',
ÀîÊçÃñ',
ÀîÌì±£',
ÀîÌú¸Õ',
ÀîÏÈ¹ú',
ÀîÐÀ',
ÀîÐÂÕý',
ÀîÐãÆô',
ÀîÑÓÍÅ',
ÀîÑï',
ÀîÓè¹ú',
ÀîÓñ´º',
ÀîÔ½ÖÐ',
ÀîÕñ´º',
Àî×ÔÇ¿',
ÁºÈð²Å',
ÁºÈðÇà',
ÁºÓ¢',
ÁºÕñÁÖ',
ÁÖºé',
ÁÖÑ§Õþ',
Áõ°®Ó¢',
Áõ±£»ª',
Áõ³¿¹â',
Áõ¹áÈº',
Áõ¹âÐË',
Áõ¹ó½Ü',
Áõºì¾ü',
Áõºé¾ü',
Áõ»³É½',
Áõ½¨¹ú',
Áõ½¡',
Áõ½Ü',
ÁõÀÖ¾ü',
ÁõÀö¾ê',
ÁõÃÎÏÀ',
ÁõÆÄÏÍ',
ÁõÇØÓñ',
ÁõÇå»ª',
ÁõÉýÆ½',
ÁõÊÀÝæ',
ÁõÊØÈ«',
ÁõËØÃÀ',
ÁõÌÎ',
ÁõÍòË³',
ÁõÎ°Ãñ',
ÁõÏàÈ«',
ÁõÏþ',
ÁõÑÒ',
ÁõìÍÐÛ',
ÁõÒåºÀ',
ÁõÓÀÊ¤',
ÁõÓñ»á',
ÁõÕñ»ª',
ÁõÕñÁÖ',
ÁõÕþº£',
ÁøÑ§ÖÜ',
Â½»áÊ¤',
ÂÀº£Á¼',
ÂÀÏÌÇà',
ÂÀÔªÃÈ',
ÂÀÕñ²¨',
ÂÀÖ¾»ª',
ÂíµÂÒã',
Âí¼ÌÖÒ',
Âí½¨ÐÂ',
ÂíÉÜÈü',
Ã«ÎÄ¾ý',
Ã©ÔÆÏè',
çÑ½õÀ´',
Ä²ÐÅÙ©',
ÄÂÄÂ',
Äô°®ºê',
ÅË¿Ëºñ',
ÅËÂ³Çà',
ÅËÐãÁ«',
åÌÉÙ¾ü',
ÅíÓ¢º£',
ÆáËæÆ½',
ÆëÅô',
ÇÇ·½Àû',
ÇÇÊçÇä',
ÇØ²ª',
ÇØÆ½',
ÇØËÉ',
ÇØÔÌÉº',
ÇñÕ×ÐÇ',
ÇúÎ¬¹¦',
ÇúÑ§ÖÒ',
ÈÎÏòÎÄ',
ÈÎÓÀÇï',
ÈêÉÙ¹ú',
ÉòÖ¾Á¼',
ÉþÐãÕä',
Ê¢Á¢·¼',
Ê¯ºé»ª',
Ê¯Ç¿',
Ê¯ÏþÓÂ',
Ê±½à',
Ê·´óÓÀ',
Ê·ºê´ï',
Ê·¾ÃÐÂ',
ÊÌÃ¯³ç',
ËÎ¼ªµÂ',
ËÎ½ð±¦',
ËÎÀíÆ½',
ËÎÁÖÉú',
ËÎÈ«É½',
ËÎÎ¬Ñå',
ËÎÏò¾ü',
ËÎÖ¾ÀÖ',
ËåÕýºì',
Ëï±¦½­',
Ëï³º',
Ëï³Ð¾ý',
Ëï´ºÂ¼',
Ëï¸£ÐÂ',
Ëï¹ú»ª',
Ëï¼ªÍ¤',
Ëï¼´ÁØ',
Ëï¼Ì²ý',
ËïÀ¤ÑÔ',
ËïÀè',
ËïÅàÑÞ',
ËïÊ¥ÌÃ',
ËïÊÀ´º',
ËïËÉ',
ËïÏæÆ½',
ËïÐÞÇÚ',
ËïÓÀ½Ü',
ËïÓñÔö',
ËïÓñÖÒ',
ÌÀØ¹Ïé',
ÌÆÑ§çô',
ÌÆÓñ¹â',
ÌÆÔ­¹ã',
Ìá½¨ÐÂ',
Ìï¼ÍÎ°',
ÌïÀè',
ÍòÈÙ',
Íô¶«·ç',
Íõ±£¶°',
Íõ±ó¹ó',
Íõ²¨',
Íõ³¤ÔÆ',
Íõ´ºÉú',
Íõ¶«Ã÷',
Íõ·¨Ã÷',
Íõ·²',
Íõ·¼',
Íõ¸Õ',
Íõ¹ã²ß',
Íõº£ÌÎ',
Íõº£Ôö',
Íõºñ½Ü',
Íõ¼ÊÓ¢',
Íõ¼Ñ',
Íõ½¨¹ú',
Íõ½­ÌÎ',
Íõ½ðÐÇ',
Íõ¾§',
Íõ¾²·ï',
ÍõÀ×',
ÍõÀòÆ¼',
ÍõÁî³ä',
ÍõÃ¯½£',
ÍõÄþ',
ÍõÅà¸Õ',
ÍõÆô',
ÍõÇÕ¶«',
ÍõÊ¥½à',
ÍõÊÀµ³',
ÍõÊÀÐÅ',
ÍõÊ÷½Ü',
ÍõÎ°',
ÍõÎÀÃñ',
ÍõÎÄç÷',
Íõê¿',
ÍõÐÞÌï',
ÍõÐãÇÛ',
ÍõÑ©Ã·',
ÍõÑÓ½­',
ÍõÒµ¹ð',
ÍõÒø°î',
ÍõÓ¡¸ý',
ÍõÓ±',
ÍõÓÀ¸Õ',
ÍõÓÂÇ¿',
ÍõÓñÐÂ',
ÍõÓýºì',
ÍõÔÆÖÐ',
ÍõÔË¹ú',
ÍõÕÑÆ¼',
ÍõÕäÑÒ',
ÍõÕñ½Ü',
ÍõÕðÓî',
Íõ×ÚÁé',
Îº°î¸£',
Îº¶÷²´',
ÎººÏÁú',
ÎºÔóÑ«',
ÎºÕñ¸Ö',
ÎºÕñ»ª',
ÎºÖ¾Ç¿',
ÎÂº£Éî',
ÎâµÂÐÇ',
Îâº£Ò»',
Îâ½¨Õþ',
Îâ¿Ë¼ó',
ÎâÉ£ÔÆ',
ÎâÊ±¹ú',
ÎâÐËÎ°',
ÎâÓÀ»ª',
ÎâÓÀÍ¤',
ÏÄÊ÷Î°',
Ïà½¨º£',
Ð¤Ö¾ÖÒ',
ÐÏºìÑÞ',
ÐÏæº',
Ðì¿ü¶°',
ÐìÐËÆ½',
ÐìÐËÓÀ',
ÐìÓÀÉú',
ÐìÕäÏé',
Ðí½¨½Ü',
Ñ¦³¤ºþ',
Û³È«Ê÷',
ÑÖ¾ü',
Ñî±¦Çå',
Ñî¹ÙÆ·',
Ñî¹ðÅó',
ÑîºìÉú',
Ñî½¨Ãô',
Ñî½¨Ç¿',
Ñî½ðÉ­',
Ñî¿¡½Ü',
ÑîÁ¢',
ÑîÁá',
ÑîÐãÉú',
ÑîÓÀ´º',
ÑîÓÀÔö',
Ñî×÷Éý',
Ò¦Õñ¸Õ',
Ò¶º£±ó',
Ò¶Ë¼Ô´',
Òü±¦Ê÷',
ÒüÑÓºè',
Ó¡Æ¼',
ÓÈ·æ',
ÓÎ¹âÈÙ',
ÓÚ±þÀñ',
ÓÚ±þÁÁ',
ÓÚ³É±¦',
ÓÚ¶¨ÓÂ',
ÓÚ·Ç',
ÓÚ¹ãÀû',
ÓÚºé¾ü',
ÓÚÁ¼Ãñ',
ÓÚÊ«Èº',
ÓÚÎÄ¹¦',
ÓÚÏ£¾ü',
ÓÚÐÂÉú',
ÓÚÓÂ¾ü',
ÓÚÖ¾¸Õ',
ÓáÖ¾Ã÷',
Ô­ÓÀµ³',
Ô¬¶¡',
Ô¬¶«ÁÁ',
Ô¬ÒµÁ¢',
Ô¬Óñ±¦',
ê°¼ÒÒµ',
ÔøÖ¾¸Õ',
µÔÊÀ¿ü',
Õ²¶¬Ã·',
Õ½ÎÄ±ó',
ÕÅ°®¾ý',
ÕÅ±¦ÐÅ',
ÕÅ³çìû',
ÕÅµÂ³¬',
ÕÅ¶Ü',
ÕÅ·¼',
ÕÅ¹ó·Ò',
ÕÅ¹ú·¶',
ÕÅºã¹ã',
ÕÅºéÁÁ',
ÕÅ¼ÌÈª',
ÕÅ¼ÒÏé',
ÕÅ½Ü',
ÕÅÀò',
ÕÅÀûÃñ',
ÕÅÇï·á',
ÕÅÈ«Æô',
ÕÅÈó¸£',
ÕÅÊ¿è­',
ÕÅÊ¿»ª',
ÕÅËÕÆ½',
ÕÅÌÎ',
ÕÅÍ¤Â»',
ÕÅÎ¬¸Ô',
ÕÅÎÄÇ¿',
ÕÅÎä²ý',
ÕÅÎý¼Ñ',
ÕÅÏ²Ñé',
ÕÅÏè',
ÕÅÏþ»ª',
ÕÅÏþÑå',
ÕÅé¿Áî',
ÕÅÐÂ¾ü',
ÕÅÐãÃ·',
ÕÅÐãÕä',
ÕÅÑ§³É',
ÕÅÑµ»ª',
ÕÅÓÑóø',
ÕÅÓñÖÒ',
ÕÅÖ¾Ã÷',
ÕÔ³¯·½',
ÕÔ¶°Áº',
ÕÔ¹ãÌÎ',
ÕÔºñ¾û',
ÕÔ½øÆ½',
ÕÔÁÁ',
ÕÔÃÀÑµ',
ÕÔÌú»¢',
ÕÔÎÀºì',
ÕÔÏ¿',
ÕÔÏÖÕñ',
ÕÔÐÂÓî',
ÕÔÓÀÕê',
Ö£±ù',
Ö£Á¢',
Ö£ÈÙ¶ù',
Ö£Î÷À´',
Ö£ÑåÅô',
Ö£ÓÀÔÊ',
Ö£ÓñÕä',
Ö£ÓñÖù',
ÖÜ±ó',
ÖÜ½¨·å',
ÖÜÐË»ª',
ÖÜÖÒº£',
ÖÜÖÒÁ¼',
Öì¹â»Ô',
Öì»¢',
ÖìÀöÑÒ',
ÖìÃ¯Ðñ',
ÖìÃ÷Ô¶',
ÖìÆôÖÒ',
ÖìÎ°Ã÷',
ÖìÐ£±ó',
ÖìÓÀ°²',
Å£µÒÌÎ',
°²Ñ§ÇÚ',
²·½¨Æ½',
²ÌÑàºì',
²ÌÓÑÇí',
²ÜÓî·å',
êËÃô',
³Â²¨',
³Â¶«',
³Âº£·¼',
³ÂÀ×',
³ÂÁá',
³ÂÃÀéÅ',
³Âç÷',
³ÂÏþÀÙ',
³ÂÐÂ¾ü',
³ÂÑ©ÖÒ',
³É·ïî¥',
³Ì¼Òæè',
³ÌÆðÈº',
³ÌÈÜ',
³ÌÏéÊ¥',
´ÞÑ©É­',
´÷Ð¡½Ü',
¶ÂÅÌ¾ü',
¶ÅÊØ¼Ì',
·®³ÉÆæ',
·®Î°',
·¶º£Ã·',
·½Ò',
·¿ÎÄºì',
·ÑÔÀ¾ü',
·ë¹ãÅó',
¸¶¹¦Òå',
¸µ³É',
¸ßÂ¶æ¯',
¹¢°²³¯',
¹¨Ã¯«',
¹Ë½Ü',
¹Ë¾ýêÍ',
¹ËÈóÈó',
¹ËÊ¥»ª',
¹ËÐ¢Á¬',
¹ØÐíÎª',
¹ùÈ«ÓÑ',
¹ùÎ°Æä',
¹ùÐ¡ÓÂ',
¹ùÖ¾¸Õ',
¹ú·å',
º«Õð',
ºÎ½£·æ',
ºÎ½ðÁÖ',
ºÎÅàÃñ',
ºÎÊ¥±ø',
ºú´«Á®',
ºúµÂ±¦',
ºúºìÇÅ',
ºúÐÀ',
ºúÑ§¾ü',
ºúÕð',
»ÆºéÁÁ',
»ÆË¶ÁÕ',
»ÆÏþÈÙ',
»ÆÐãÇå',
»ôÓñÈÊ',
¼Í»Àºì',
¼Ö½¨¾ü',
½¯½¨Æ½',
½¯¿Æ¼¼',
½¯Ãµ',
½¯ÏþÉ½',
½¹±þ»ª',
½ð³É·¨',
¾ÞÓÀÁÖ',
À´çù·¼',
À¶ºç',
À×Èð²¨',
Àî»ÝÓñ',
Àî¼ÒÀÖ',
Àî½¨Éú',
ÀîÈÙÐË',
ÀîÊ¥·¨',
ÀîÒÚºì',
ÀîÓñÖÐ',
ÀîÔºÉú',
ÀîÖ¾ÓÂ',
Á¬çö',
Áè½¨ÖÒ',
Áõ°¢³É',
Áõ²Ä²Ä',
Áõ·å',
Áõ¼øÒã',
Áõ½­ºç',
Áõ¿Ì¸£',
ÁõË®ÇÛ',
ÁõË³ÁÖ',
ÁõÌÎ',
ÁõÐËÆÂ',
ÁõÓ¢Ñ§',
ÁõÓÂ',
ÁõÖ¾¶«',
ÁõÖ¾¹ú',
Â¬ÓÀ½ð',
Â½ÑÇÄÐ',
Â½ÖÒÃñ',
ÂÞÃñ²¨',
ÂÞÏÈÆô',
Âí´ºÑÞ',
Âíº£ÓÐ',
ÂíºêÍú',
ÂíºéÓê',
ÂíÁè²¨',
Ã´×ÚÀû',
ÄßÎÄÊ¤',
ÅËÔöµÜ',
ÅíÁ¢¹¦',
ÅíÊ¿Ã÷',
ÇÇØ§ÖÒ',
ÇÇÕñ¹ú',
ÇØÃ÷»Û',
ÇØÌì±¦',
ÇØÏþ¹â',
È«ÎªÃñ',
ÈÎÆ½',
ÈÎËÉ',
Éò°»ÂÌ',
ÉòÃ÷Çò',
ÉòË®Áú',
ÉòÏþÊ¢',
ÉòÐÂÇ¿',
Ê©Õ×ºè',
Ê¯½¨¸ß',
Ê¯ÉÙ»ª',
Ë¾Âí²Ó',
ËÎÀûÃ÷',
ËÕ³Ï',
Ëåºé²¨',
Ëï²¨',
ËïÓñÇÙ',
ÌÀÕñÃ÷',
ÌÆ±£¾ü',
Ìï³¬',
Ìï»ª',
ÍòµÂ³É',
Íõ°ÙË³',
Íõ³¤º£',
Íõ´ä»ª',
ÍõµÂÖÒ',
Íõ·çÆ½',
Íõ»Û',
Íõ½¨»ª',
Íõ½ð»Ô',
ÍõÂ³Ãñ',
ÍõÇþ¶«',
ÍõÍ®',
ÍõÎ÷ÃÉ',
ÍõêØ',
ÍõÏþ·å',
ÍõÔÆÁú',
Îº¶¬Çà',
ÎºÈªÃç',
ÎÌ¹âÃ÷',
Úù»ÝÃ÷',
ÚùÒæ´¨',
Îâ·½',
ÎâÎ¡',
ØõÑåÇä',
ÎéÓñÃ·',
ÏÄÁ¬¾ü',
ÏòÇå»ª',
ÏîÓÐÌÃ',
Ð¤Áú·É',
Ð¤Èº',
Ð¤Ïæ',
Ð»ÎÄ»Ô',
Ð»ÓªÅ',
ÐÜÕñ»ª',
Ðì¹óÈª',
Ðì¿¡',
ÐìÁÒ',
ÐìÁèÓî',
ÐìÈÍ',
ÐìÐ¡µÜ',
ÐìÕ×Àñ',
ÐíÁøÐÛ',
ÐíÐ¥´º',
ÐíÖÓ',
Ñ¦¿¡Ôö',
ÑÏÀûÆ½',
Ñî²¨',
ÑîµÂÇì',
ÑîºÍÕñ',
Ñîºì',
Ñî»Ý¸ù',
ÑîÇÅ',
ÑîÏÜÊ±',
ÑîÓ±',
Ò¶»ÛÃ÷',
Ò¶ÄÈ',
Ò¶Î¬¾û',
Ò¶Êô·å',
Òü´óÇ¿',
Òü·É',
ÒüÑÞ¶ð',
Ó¡´ºÉú',
ÓÚÁ¢¾ü',
ÓáÏà³É',
Ô¬¶¡',
Ô¬æë',
Ô¬ÉÜºê',
Ô¬ÌÎ',
ÔøÎÀÃ÷',
ÔøØ·ÐÂ',
ÕÅ±±³½',
ÕÅ·ïÓ¢',
ÕÅº®Ò°',
ÕÅ»Ô',
ÕÅÀöÐñ',
ÕÅÃô',
ÕÅÅô',
ÕÅÎ¬±ù',
ÕÅÎ¬¾º',
ÕÅÏþÁá',
ÕÅÑ«',
ÕÅÓÂ',
ÕÅÓÂÓÂ',
ÕÅÔªÐË',
ÕÅîÈ',
ÕÅÕýÁú',
ÕÂÁúÕä',
ÕÂÊØÓî',
ÕÔ·å',
ÕÔ»æÓî',
ÕÔ¾¢ËÉ',
ÕÔÐãÁá',
Ö£ºº·á',
Ö£Îý½¨',
ÖÜá·',
ÖÜºêÑÒ',
ÖÜ½ø',
ÖÜ¿¡·¼',
ÖÜ¿­',
ÖÜ®d·¼',
ÖÜÎª·å',
ÖÜÓ¦ì÷',
Öì´óÆæ',
ÖìÇå³Î',
×¯»ÝÉú',
×¯Æ½',
×ÞÔç½¨',
ÐÕÃû',
Ð»ÊÀÀã',
Ò¦½¨îý',
°¬Çì»Ô',
°²Ïþ»ª',
°×ÀÙ',
°üÄ¾Ì«',
±«Ï×ÎÄ',
²Ì´óºÆ',
²ÜÁ¢»ª',
²ÜÁ¢ÐÂ',
²ÜÓ¢Ö¾',
²ÜÖ¾Ãô',
á¯ÊÀ¿ü',
²ñÐÂÃô',
³£×Úè¤',
³Âì³',
³Â¸ê',
³Â¼ÌÏã',
³Â¾ü',
³ÂÂú´º',
³ÂÉØÑô',
³ÂÊØ¸Õ',
³ÂÎ÷¹ã',
³ÂÑ§¶÷',
³ÂÓ±',
³ÌÓÀÊÙ',
³ØÕñÃ÷',
´ÞÏþ½¡',
¶«º«',
¶­¾üÐË',
¶­¾üÓî',
¶­Èð',
¶­Ê¤',
¶­Ê÷¸Õ',
¶­ÎÄ¾²',
¶ÎÏþ·å',
¶ÎÖ¾Ç¿',
·®Ãî',
·®Ö®ÏÄ',
·¶ÎÄ¾²',
·¶ÏþæÃ',
·¶Õñ»ª',
·ëºñ¾ü',
·ëÁÖÇ¿',
¸¶ºìÀö',
¸¶ÈðÈ«',
¸¶ÊÀ½Ü',
¸µÑ§Æð',
¸ßÁ¼¸»',
¸ßÕ¼¿Æ',
¸ßÖ¾¸Õ',
¹ð¾²',
¹ùÔ½',
º«´º»¨',
º«¹ð¾ü',
º«Î°',
ºÎ¹ãË³',
ºÎ¹úÈÎ',
ºÎÄþ',
ºî´¿Ñï',
ºú¶÷ºÍ',
ºúÏþÃ÷',
»ªÑåÄþ',
»ÆÄÏÑÞ',
»ÆÎ÷Æ½',
»ÆöÎ',
¼Í´óÎ°',
¼Í·çÓ±',
¼Öãü',
½ªÀö',
½ªÎ°ÄÐ',
½ªÏþéó',
½¯±ù',
½¹ºì²¨',
½ð¼ÌÒµ',
¿µÁÖ³å',
¿µÊÙÁë',
Àî³¤Èç',
Àî´º³É',
Àî¶¬',
Àîºé',
Àî½¨ÐÂ',
Àî½ú',
ÀîÁÖÆæ',
ÀîÇÉÖÉ',
ÀîÈÄÀÖ',
ÀîÊ÷Éú',
ÀîË«½¨',
ÀîËÄº£',
ÀîÍ­»ù',
ÀîÍþ',
ÀîÎ°',
ÀîÏì',
ÀîÑ©',
ÀîÑÇºì',
ÀîÑÇÄþ',
Àîçü',
ÀîÒËÁ¼',
ÀîÓ±',
ÀîÕ¼±ó',
ÀîÖ¾¸Õ',
Áº½¨·å',
Áº½Ý',
ÁÎºìÇÙ',
ÁÖÄþ',
ÁÖÉÜ»¨',
ÁÖÏãºì',
Áõ°ÙÇÅ',
Áõ±ò',
Áõ·á',
Áõ¼Ñ',
Áõ½ð',
Áõ¾Õ¶ð',
Áõ¿ËÐÞ',
ÁõÅàÁÖ',
ÁõÆì¿ª',
ÁõÊ×»ª',
ÁõÊç¾²',
ÁõÎ¡',
ÁõÐ¡Ç¿',
ÁõöÎ',
ÁõÓñÁú',
ÁõÕñÃñ',
ÁõÖ¾·Ò',
ÁõÖ¾½Ü',
Â¬Ã÷Éú',
Â·ÎÄº£',
ÂÀ¾­ÁÒ',
ÂÀÇì´º',
ÂÞæÃæÃ',
ÂÞÐøÒµ',
Âæ¾´ÐÂ',
Âí±£¼Ò',
ÂíÀ¼',
ÂíÖ¾»ª',
ÃÅÑÅ±ò',
Ä²ÁÖ',
ÅË¶«Ãñ',
ÅËÏ×»Ô',
ÅÓ¾²Èã',
ÅÓÓÀ³¬',
Æî¶¬Ã·',
ÇØÀò',
ÇØËÃÈÊ',
Çú»Ô',
ÈÎ½Ü',
ÈÎÐËÔª',
Èî¹úÁë',
ÉÐÏþ·Ò',
Ê¯Àò',
Ê¯ËçÏé',
Ë¾½¨ÎÄ',
ËÎÎ¬Áá',
Ëå¾ü',
Ëï¹úÃñ',
Ëï½ðÉú',
ËïÁ¬Ó¢',
ËïÈð½Ü',
ËïÌÎ',
ËïÏþÑà',
ËïÕÂÈ¨',
Ì·Ê÷¶«',
ÌÆ¾üÎä',
ÌÕ½¨»ª',
Ìïºé¾ü',
Íò·¼·¼',
ÍôÐ¡ÓÂ',
Íõ¹úÇ¿',
Íõº£²¨',
Íõºê',
Íõ»Û',
Íõ½­ÌÎ',
Íõ¾²',
Íõ¾ê',
ÍõÆ½',
Íõçù',
ÍõÙ»',
ÍõÇïè´',
ÍõÊÀ¸£',
ÍõÏ²Í¤',
ÍõÏîÄÏ',
ÍõÏþ»Ý',
ÍõÕ¼À¤',
ÍõÖÇÃô',
Î¤¹ãê»',
Îºð©',
ÎººìÓî',
ÎºæÃ',
Îâ°®ÄÈ',
ÎâÁÕ',
ÎâÐÂÈÙ',
ÎâÜ¿·¼',
Îä½Ü',
ÏÄµÇÎÄ',
ÏàÎÄçô',
ÏòÏÈÈ«',
ÐÏ´',
Ðì´Ô´º',
Ðì·î³Ø',
Ðì¿Ë¿¡',
ÐìÎÄ±ó',
Ñ¦»Ý·Ò',
Ñ¦ÈºÉ½',
ÑòÖ¾ºé',
Ñî½õÀ¤',
ÑîÁ¢',
ÑîÈð',
ÑîÑ§Èº',
ÑîÒí',
ÑîÓ¥',
ÑîÕÜÁá',
Ò¦ÓÂ',
Ò¶Ê¢ÁÖ',
ÒóÈê¹ã',
Òü½¨»ª',
ÓÚæÃ',
Óà½¨ÐÇ',
Ô¬Ôóéó',
ÔÀÏþ·å',
ê°çù',
µÔÎ°¿µ',
ÕÅ±¦·å',
ÕÅ±¦Èª',
ÕÅ´ó½¨',
ÕÅ¶«Ææ',
ÕÅ¶¬Éú',
ÕÅ·å',
ÕÅ¹âÓñ',
ÕÅ¼Ò¿­',
ÕÅ½¨»Ô',
ÕÅ½¨Á¢',
ÕÅ¾´¹ú',
ÕÅÀØ',
ÕÅÁ¬ÐÂ',
ÕÅÅô',
ÕÅÇìºÓ',
ÕÅÉÙÓÀ',
ÕÅËøÆ½',
ÕÅÍ¬',
ÕÅäìæµ',
ÕÅÏþË¬',
ÕÅÐãÖ¥',
ÕÅÑ¡Ã÷',
ÕÅÑÞ½Ü',
ÕÅÒ«½­',
ÕÅì½',
ÕÅÒå¾û',
ÕÅÓêÉ½',
ÕÅÔö½¡',
ÕÅÖ¾Ãô',
ÕÂÈÎÈº',
ÕÔ¶¬ÑÒ',
ÕÔºÓÁ¢',
ÕÔÁ¢Ï²',
ÕÔéª',
ÕÔÅô',
ÕÔÈñ',
ÕÔÐÂÉú',
ÕÔÓîÃ·',
ÕÔÖÇ°ï',
Ö£',
ÖÓ¼ÍÎÄ',
ÖÓÎÄ¾ü',
ÖÜºé¾ü',
ÖÜÃÀÕä',
ÖÜÑÓ¶«',
ÖÜÑàåÚ',
ÖÜâùÆÔ',
ÖÜÖÇº£',
Öì½¨»ª',
ÖìÁè',
ÖìÏþ»·',
Ðì±üºº',
³Â¾°ÎÄ',
´ÔÀöÄÈ',
´ÞÀø',
¶¡½ð»ª',
¶­ÏþÀö',
¶­ÐãÆ¼',
¹ùÑÇÀö',
ºîºÍÊ¤',
ºîºìÂþ',
ºîÁÖ',
»Æ¿¡Ñå',
»ÆÒ»',
ÀèÊ¤',
Àî¹úÇ¿',
ÀîÃ÷Ó±',
ÀîÏÜÕé',
ÀîÐÂÓÂ',
ÁÖÁú¸£',
ÁÖÑæ',
ÁõÈÝ×Ó',
ÁõÊ÷Óº',
ÁõÏþ»ª',
ÁõÑÒ',
ÁõÓñ¾ý',
ÂíÀ¤',
ÂíÑ§»¢',
Ä²¹âÇì',
ÄêÍ¢¿­',
Å©ÉÜ×¯',
ÅÓ¹ð±ø',
Ç®·½',
È«ÛÆ',
ÈÎÑ§»Û',
ÉòÊ¤Ç¿',
ËÎÏòÈº',
ËïÀèÃ÷',
ËïÓñÃ·',
Ìï¾§',
Íõ±¦Ãñ',
ÍõºêÎ°',
Íõ¼Ê»Ô',
ÍõÏþÃô',
Ñ¦ÎÄÆ½',
Ñ¦ÓÀ³£',
ÑÖØ§ÌÎ',
Ñî¼ÌÐÂ',
Ò¶Êçºì',
ÓÚÁú',
ÔÀÇ°½ø',
µÔ¸Ö¾ü',
ÕÅº´Ãñ',
ÕÅºãÇì',
ÕÅ»ÝÈÙ',
ÕÅÍþ',
ÕÅª',
ÕÅ×ÚÉê',
ÕÔ»ÛÃô',
ÕÔÐÄÇå',
ÕÔÔÆÅô',
ÖÜ´óÓÂ',
ÖÜ¼¯Ìå',
ÖìÉÜ»ª',
×ÚÖÇ',
¸ß´Óê',
¹¬ÏÈÒÇ',
½ðÏèÁú',
Àî¼Ò±ë',
ÅËµÂÂ¯',
²ñÑ©Á¼',
³Â¹úº£',
³Â»¶ÁÖ',
³ÂÅô',
³ÂÈÙ»ª',
³ÂÉÙ²¨',
³ÂÐ¡Áú',
³ÂÒ»Äþ',
³Ì¾ü',
³õ·ïÓÑ',
´¢ÕÅ½Ü',
µËÉÐ¹ó',
¶¡¹ú·¼',
¶¡Ñ©Ñà',
[truncated: 166 more rows]
