# Supplementary material for: Constructing marine expert management knowledge graph based on Trellisnet-CRF
Source: PeerJ Comput Sci. 2022 Sep 5;8:e1083. doi: 10.7717/peerj-cs.1083 (PMC9455288; doi:10.7717/peerj-cs.1083)
Supplement: Supplemental Information 1 [file peerj-cs-08-1083-s001.zip › name(English).csv]

Name
Chen Jianfeng ',
Deng Yunhua ',
Ding Yi hui ',
Jiang Jingshan ',
Jiang Xingwei ',
Zhou Shou for ',
CAI Yi ',
Chen Feng ',
Chen Shuhai ',
Chen Xinhua ',
Chen Xingrong ',
Chen Yongshun ',
Party blessing star ',
Dong jianxi ',
Du Yunyan ',
Fang Nianqiao ',
Feng Shijun ',
Gao Peng ',
High country ',
Guo Lianghao ',
Hao Chunjiang ',
Hao Tianyao ',
Hu Min ',
Huang Haining ',
Huang Jin ',
Huang Yong ',
Huang Zhanbin ',
Jia Yu ',
Jiang Jiajun ',
Jin Canrong ',
LAN Youchang ',
Li Baohui ',
Li Benxia ',
Li Cheng ',
Li Chunhua ',
Li Faxin ',
Li Fenghua ',
Li Hai ',
Li Shimin ',
Li Shuqiu ',
Li Yan ',
Li Yu ',
Li Zechun ',
Li Quanlin ',
Li Zhiqiang ',
Lin Mingsen ',
Peng Lin ',
sound like that made by billows ',
Lin Zhihuan ',
Ling tiejun ',
Liu Guimei ',
Liu Hongwei ',
Liu Jiyuan ',
Liu Jianqiang ',
Liu Qinzheng ',
Liu Qingsong ',
Liu Wen ',
Liu Yu ',
Liu Zhengtao ',
Ma Chao fly ',
Magiza ',
horsepower ',
Ma Xiaochuan ',
Ma Yan he ',
Mai Son ',
Meng on ',
Pang Zhong and ',
Peng Aiwu ',
Peng Zhaohui ',
Peng Hailong ',
Qiao Ran ',
Ren Jianguo ',
Shi Wenjie ',
Song Haibin ',
Song Xuejia ',
Song Yu Qin ',
Su Fenzhen ',
Sun Changyu ',
Sun calmly ',
Sun Guiqing ',
Tang Wanjin ',
Teng Junhua ',
Wan Liying ',
Wang Changhong ',
Wang fang ',
Wang Haibin ',
Wang Hui ',
Wang Qimao ',
Wang Xiuming ',
Wang Xu ',
Yi Wang ',
Wang Zhanggui ',
Wang Zhengwei ',
Wei Lixin ',
Wu Chaodong ',
Wu Hao ',
Wu Shuping ',
Wu Xiaolei ',
Xiao Gang ',
Xie Chunhua ',
Xu gurgling ',
Xu Fuxiang ',
Xu Honghua ',
Yan Shefeng ',
Yangpyeong ',
Yang's',
Yang xuelian ',
Yang Yixian ',
To flourish ',
Yin Li ',
You small treasure ',
Yu Fujiang ',
Yu Huabing ',
Yu Jie ',
Yu Zewen ',
Zhang Haiwen ',
Zhang Jianhua ',
Zhang Jian ',
Zhang Lin ',
Zhang Qiwen ',
Zhang Renhe ',
Zhang Ruifeng ',
Tong Zhang ',
Zhang Xiangjun ',
Zhang Xinrong ',
Zhang Yongliang ',
Zhang Youguang ',
Zhang Yunfei ',
Zhang zhibo ',
Zhang Tianyu ',
Zhao Zhanghua ',
Zheng Mei ',
Zhou Guangqing ',
Zhou Liping ',
Zhu Huaiqiu ',
Kong Chu ',
Zou Bin ',
Zou Yarong ',
Zhang Qingjun ',
Xu Xun ',
Chen Bin ',
Chen Changsheng ',
Chen chaohua ',
Chen Guoqiang ',
Chen Jian ',
Chen Jianming ',
Chen LAN ',
Chen Yanshun ',
Chi Xin just ',
Ding Jing ',
Ding Shaoxiong ',
Ding Chaochao ',
Dong Yunwei ',
Fang Shaohua ',
High patriotic ',
High tree base ',
Gao Zhongyong ',
Gu Haifeng ',
Guo Mingzhong ',
Guo Weidong ',
Guo Zhanrong ',
He Hongzhou ',
He Jianhua ',
Hong Bihong ',
Hong Jiansheng ',
HongWan tree ',
Hong special ',
Hu Yi ',
Huang Bangqin ',
Huang Dongren ',
Huang invented ',
Huang Guifang ',
Jian Huang ',
Gold good ',
Huang Lingfeng ',
Huang Ruifang ',
Yellow species hold ',
And wei dong ',
Jing Chunsheng ',
Ke Caihuan ',
Lei Huaiyan ',
Li Rongmao ',
Li Shaojing ',
Li Wenquan ',
Liang Hongxing ',
Lin Faling ',
Lin Guilan ',
Lin Guoqing ',
Lin Haihua ',
Lin Hui ',
Lin Longshan ',
Rembau ',
Linchey ',
Qi Lin ',
Lin Rongcheng ',
Lin Ruicai ',
Lin Xiangzhi ',
Lin Yuan burning ',
Lin Yue manly ',
Liu Chunrong ',
Liu Min ',
Liu Zhiyu ',
Lu Junjie ',
Luo Donglian ',
Luo Jin crystal ',
Luo Meixue ',
Li Ma ',
Mappin ',
Pan Aijun ',
Peng Guojun ',
Ruan Jianping ',
Shen Changchun ',
Su Guoqiang ',
Su Yongquan ',
Su Yuezhong ',
Tang Junjian ',
Tang Xu ',
Wang Shaoyun ',
Wang Aijun ',
Wang Chunsheng ',
Wang Dexiang ',
Wang Guizhong ',
Wang Haiyan ',
Wang Jinkeng ',
Jun Wang ',
Wang Wenqing ',
Wang Xinhong ',
Weng Yubin ',
Weng Zutong ',
Wu Chengye ',
Wu Risheng ',
Wu Vuitton ',
Xu Chen ',
Xu Jianzhong ',
Xu Jiang ',
Xu Jin electric ',
Xu Kuncan ',
Xu Yongan ',
Serious ling ',
Yan Youming ',
Yang Feng ',
Yang Shenhua ',
Yang Shengyun ',
Yang Shengchang ',
Yang Shunliang ',
Yang Yanming ',
Yang Zhangwu ',
Yao Cuiluan ',
Ye Haihui ',
Yi Rui kitchen ',
Yin Ming end ',
Yin Weiping ',
You yu ',
You far new ',
Yu Dongsheng ',
Yu Tao ',
Yu Xingguang ',
Zeng Qingmin ',
Zeng Runying ',
Zeng Yindong ',
Zeng Zhinan ',
Zhan thriving ',
Zhang Caiyun ',
Zhang Chengmao ',
Zhang Chunxiao ',
Zhang vanadium ',
Zhang Jiwei ',
Zhang Jun ',
Zhang Luoping ',
Zhang Nong ',
Zhang Wenjing ',
Zhang Ying ',
Zhang Yong ',
Zhang Yu ',
Zhang Yusheng ',
Zhang Yuanbiao ',
Zhang Yuanhui ',
Zhang Yueping ',
Zheng Airong ',
Zheng Chengzhong ',
Zheng Guofu ',
Zhong Jianxing ',
Zhong Shuoliang ',
Zhou Chen ',
Zhu Jianming ',
Zhu health ',
Zhu Qian ',
Zhang CAI ',
White plant fraternal ',
CAI Jiandong ',
CAI Shuqun ',
CAI Wengui ',
CAI Yang ',
CAI Zhonghua ',
Chen compensation ',
Chen Daoyi ',
Chen Guobao ',
Chen Guoneng ',
Chen Jie ',
Chen Meizhen ',
Chen Pimao ',
Chen Qiaodi ',
Chen Shengjun ',
Chen Suwen ',
Chen Weizhou ',
Chen Yan ',
Chen Yongqing ',
Shen Chen ',
Deng Li ',
Deng RuI ',
Deng Song ',
Deng Xiguang ',
Deng Xu ',
Diao Shiqiang ',
Ding Lanping ',
Ding Xian ',
Dong Xiaohui ',
Dong Yanhong ',
Dou Jinlai ',
Du Feiyan ',
Du Hong ',
Du Yan ',
Feng Juan ',
Feng Weizhong ',
Feng Yanqing ',
Gan Curie ',
Gao Hao ',
Gong Wenping ',
Guan Zhibin ',
Guo Genxi ',
Guo Zhixun ',
Han Weidong ',
Hao Shuxian ',
He Gaowen ',
He Guifang ',
He Jianguo ',
He MAO Xi 'an',
He Shuiyuan ',
What a housing fund ',
He Yuansheng ',
HongYiGuo ',
Hu Chaoqun ',
Hu Zhangli ',
Hu Zhong ',
Huang Chuguang ',
Huang Genhua ',
Huang Honghui ',
Huang Hui ',
Huang Jianhua ',
Huang Jianzi ',
Huang Ping ',
Huang Qiaozhen ',
Huang Xiaoping ',
Jia Houlei ',
Jia Xiaoping ',
Simple discipline often ',
Jiang Shigui ',
Jiang Si Yi ',
Jiang Tian long ',
Jiang Shijun ',
Jiang Yuejin ',
Jin Hui ',
Ju Zhanjie ',
Ke Dongsheng ',
Li Weibiao ',
Li Zufu ',
Li Anxing ',
Li CAI ',
Li Zhaohui ',
Li Chunhou ',
Li Guangli ',
Li Guifeng ',
Li Hongye ',
Li Hongcai ',
Li Houjin ',
Li Hui ',
Li Huiquan ',
Li Galer ',
Li to good ',
Li Li ',
Li Liudong ',
Li Sha ',
Li Shengkang ',
Li Shiyu ',
Li Tuanjie ',
Li Wuquan ',
Li Xiangming ',
Li Xiaofan ',
Li Xulu ',
Li Xuejie ',
Li Yuanyou ',
Li Zhuojia ',
Lin Di Yang ',
Lin Gang ',
Lin Haoran ',
Lin black ',
Lin Mingyu ',
Lim Giong ',
Lin Qin ',
Lin Xiaotao ',
Lin Yongcheng ',
Ling Changming ',
Liu Chunlian ',
Liu Chunshan ',
Liu Fu Yongzhong ',
Liu Gang ',
Liu Hanzhi ',
Liu Huazhong ',
Liu Jiesheng ',
Liu Qiong ',
Liu Shide ',
Liu Wenhua ',
Liu Wenyong ',
Liu Xiaochun ',
Liu Yang ',
Liu Yonghong ',
Liu Yu ',
Liu Yun ',
Liu Zhenhu ',
Liu Zhigang ',
Liu Zhu ',
Lou Quansheng ',
Lu Yishan ',
Lu Chaohua ',
Lv Baofeng ',
Lv guomin ',
Lv Hui ',
Lv Songhui ',
Luan Tiangang ',
Ma Longlong ',
Marshanda ',
Ma Yi ',
Mei Zhiping ',
Don't like',
Niu Zhiwang ',
OuYangDong ',
Pang Jiyan ',
Peng Kunlun ',
Peng Shiqiu ',
lacquer shu-hua ',
Qin Qiwei ',
Qiu Lihua ',
Qiu Yan ',
Qiu Yongsong ',
District and jun ',
Shang Xiaodong ',
She Zhigang ',
Shen Liming ',
Shi Ping ',
Stone ping ',
Shi Qiong ',
Shu jie ',
Song Ping ping ',
Song Qidong ',
Song Wendong ',
Sun Chengbo ',
Sun Cuici ',
Sun Dianrong ',
Sun Hui li ',
Sun Zhen ',
Tan Yehui ',
Tang Shunqing ',
Tang Danling ',
Tao Qiyou ',
Tao Wei ',
Tian Xinpeng ',
Wang Bin will ',
Dynasty hui ',
Wang Fa left ',
Wang Hua pick up ',
Wang Hui ',
Wang Jianhua ',
Wang Jiangyong ',
Wang liyan ',
Wang ping ',
Wang Sufen ',
Wang Youshao ',
Wang Yunxin ',
Wenning ',
Wen Xiaobo ',
Wu Bijun ',
Wu Disheng ',
Wu Haiqiang ',
Wu Jiaxue ',
Wu Jianzhong ',
Wu Kaichang ',
Wu Meilin ',
Wu Nengyou ',
Wu Yuping ',
Wu kitchen and ',
Xia Huayong ',
Xie Jian ',
Xie Qiang ',
Xie Shiyi ',
Xu Hanwen ',
Xu Hong ',
Xu Mingfang ',
Xu Shihai ',
Xu Xiangrong ',
Xu Xiaofeng ',
creep ',
Xu Donghui ',
Xu Haihua ',
Continue xu ',
Yan Jinhui ',
Yan Yan ',
Yan poor ',
Yan Wen ',
Yang Dingtian ',
Yang stingy ',
Yang Qingshu ',
Yang Shengxiong ',
Yang Weidong ',
Yang Xianqing ',
Yang Yang ',
Yang Yingying ',
Yang Yufeng ',
Yang ',
Yao Xinsheng ',
Yao Yongjian ',
Ye Chunqing ',
Ye Jiawei ',
Ye Le ',
Yi Meisheng ',
Yin Bo ',
Yin Kidong ',
Yin pinghe ',
You yago ',
Yu Bin ',
Yu Xiangyong ',
Yu Zhi ',
Yu Da hui ',
Yu Ziniu ',
Yuan Jianping ',
Yuan Zhenhong ',
Zeng Xiangxiong ',
Zhang Chunhua ',
Zhang Guangquan ',
Zhang Haifa ',
Zhang Hanhua ',
Zhang Jiasong ',
Zhang Junfeng ',
Zhang Kaicheng ',
Zhang Lanlan ',
Zhang Li ',
Zhang Peng ',
Zhang among the ',
Zhang Rui ',
Zhang Yi ',
Zhang Yintong ',
Zhang Yongxia ',
Zhang Yuling ',
Zhao Minghui ',
Zhao Xue ',
Zheng Huaiping ',
Zheng Shanchuan ',
Zheng Zhuo ',
Zhou Cuiying ',
Zhou Houcheng ',
Zhou Jusuo ',
Zhou Ruilian ',
Zhou Shengqi ',
Zhou Xiong ',
Zhou Xuefeng ',
Zhou Ying ',
Zhu Changbo ',
Zhuang Zebin ',
Zou Jixing ',
Zou shichun ',
Chen Bo ',
Chen Xiaohan ',
Deng Chaoliang ',
Fan Hangqing ',
Fang longju ',
Huang Chusheng ',
Huang Hu ',
Jiang star ',
LAN national treasure ',
Li Guangzhao ',
Li Shuhua ',
Li Zhanyuan ',
Liang Wen ',
Lu Hongjian ',
Tong Wan ping ',
Wei Shanhao ',
Wei Zhong ',
Yan Bing ',
Yang xiaoxiong ',
Ye Weiqiang ',
Zhang Chenxiao ',
Zhong Qiuping ',
Zhou Haolang ',
Chen Chunhua ',
Fu Jie ',
Lin Binqun ',
Wang Daoru ',
Chen Xiumin ',
Du Xingming ',
Fu Zhong ',
Gao Xiaoli ',
Palace spring ',
Gu Jianqing ',
The stronger the tube ',
Kang now jiang ',
Li Yiqun ',
Li Zhixia ',
Liang Shuxuan ',
Liu Hongying ',
Liu Pengyan ',
Liu Zengshou ',
Liu Zhiqiang ',
Ma Zhaopu ',
Qi fengsheng ',
Qi Zunli ',
Ren Xiaohui ',
Sanya new ',
Shen Shuqi ',
Song waves ',
Song youth ',
Su Li ',
Wang Jie ',
Wang Xianghong ',
Wu Xinmin ',
Xing Zhongxin ',
Xu Chunxia ',
Xu Quanhong ',
Yan Huiyuan ',
Yang Yanxiong ',
Wei Zhang ',
Zhang Zhisheng ',
Zhao Chunmin ',
Zhao Yanzhen ',
Zhao Zhenhong ',
Zhao Zhenliang ',
Zhou Jun ',
Xu Yuru ',
Yang desen ',
Hao Yanling ',
Zhang Liang ',
Zhang Jinlin ',
Zhu Yingfu ',
CAI Qinghua ',
Chahao ',
Chen Xiaoling ',
Chen Zizong ',
Duan Guilin ',
E Dong Chen ',
Gui Jianfang ',
He Shunping ',
Ke Henyu ',
Li Fei ',
Li Jiancheng ',
Li Renhui ',
Li Zhongjie ',
Liu Zuyuan ',
Ni happy ',
Nie Guigen ',
Nie pin ',
Niu Ji ',
Pang Xiaoping ',
Song Lirong ',
Tang Weiming ',
Tian Liqiao ',
Wang Dongping ',
Wang Ding ',
Wang Hongzhu ',
Wang Zemin ',
Wen Biyang ',
Wu Nian ',
Wu Xiongbin ',
Wu Zhenbin ',
Xiao Wuhan ',
Xie Ping ',
Ye Shirong ',
Zeng Libo ',
Zhang Qiya ',
Zhang Xianfeng ',
Zhao Jianhu ',
Song Junqiang ',
Zhang Xueming ',
Xu Furan south ',
Bai Shibiao ',
Chen Aihua ',
Chen Baiyao ',
Chen Guoping ',
Chen Li ',
Chen Shuyin ',
Chen Shuang ',
Deng Xianglian ',
The azimuth up to ',
Ge Chendong ',
He Xiufeng ',
He Yijun ',
Hou Shugui ',
Hu Weiping ',
Huang Zhen Fang ',
Ji Hong nine ',
Jiang Guorong ',
Jiang Shaoyong ',
Li Hengpeng ',
Li Jianhong ',
Li Long ',
Li Ruijie ',
Lin Xiang ',
Liu Peiting ',
Liu Weiwei ',
Lu Qinqin ',
Ma Fei ',
Shen Xin ',
Sheng Jianming ',
Song Xiao village ',
Song Yubing ',
Sun Hongying ',
Tang Jianhua ',
Wang Xiaohui ',
Wang Yaping ',
Wang Guoxiang ',
Wang Jianhong ',
Wang Jian ',
Wang let the meeting ',
Wen Wang ',
Wang Xiaorong ',
Wang Yigang ',
Wang Zhenhui ',
Wei Aihong ',
Wu Feng ',
Wu Jianxin ',
Xie Hongquan ',
Xie Xiaohua ',
Xing Min ',
Xu Debao ',
Xu Min ',
Xu Qing ',
Xu Changxin ',
Xu Pu ',
Xu Zhuhua ',
Yan Binlun ',
Yang Guang ',
Yang Guishan ',
Yang Jiaxin ',
Yang Shan ',
Yang Xiuqun ',
Yao Dongrui ',
Yao Guoxing ',
Zhang Aiming ',
Zhang Zhaohui ',
Zhang Jingfei ',
Zhang completed ',
Zhang meiru ',
Zhang Nanshun ',
Zhang Wei ',
Zhang Xiaojun ',
Zhang Zhiyong ',
Zhao Xinwei ',
Zheng Jinhai ',
Zheng Yuan ',
Zhong Xia Ming ',
Zhou Deshan ',
Zhou Kaiya ',
Zhou Li ',
Zhou Tao ',
Zhou Wei ',
Zhu Kongwen ',
Zhu Shicai ',
Zhu Xiaodong ',
Zhu Zhenle ',
Zou xinqing ',
Left army into ',
Left its China ',
Zhu Beibei ',
Bai Yiping ',
Bi Yuanpu ',
Cao Xupeng ',
Chang Yaqing ',
Chen Weibin ',
Chen Yong ',
Cong Pifu ',
lofty ',
Dai Hongliang ',
Ding Jun ',
Ding Xiaofei ',
Dong Jing ',
Du Yuguang ',
Fan Jingfeng ',
Fu Wanzhou ',
Fu Yuanbin ',
GouWei people ',
Guo Hao ',
Guo Hao ',
Guo Wei ',
Han Jiabo ',
Han Jianbo ',
Han Kang ',
Han Lixin ',
Han Shengju ',
Han Zenglin ',
Jie He ',
Ho ',
Huo Chuanlin ',
Jiang Lianxin ',
Jiang Zhiqiang ',
Kong Fandong ',
Kong Liang ',
Li Bo ',
Li Hongjun ',
Li Qingwei ',
Li Wei ',
Li Wenji ',
Li Xiuchen ',
Li Yanan ',
Li Yiping ',
Ying Li ',
Li Yuezheng ',
Li Zhenfu ',
Li Zhigang ',
Lin Fengao ',
Lin Yang ',
Lin Zhongsheng ',
Liu Chang 'an',
Liu long hair ',
Liu Haiying ',
Liu Ren along the ',
Liu Yu ',
Liu Zengwu ',
Lu Mingyu ',
Luan yuxuan ',
Ma Xiaojun ',
Ma Yongan ',
Ma Yuexin ',
Miao Fumin ',
Miao Lijuan ',
That healthy ',
Pu Hongyu ',
Qi Haoran ',
Qiao Xiang ',
Qin Long ',
Ren Fu ',
Su Yanming ',
Sun Bin ',
Sun Bing ',
Sun Caizhi ',
Sun Guangwei ',
Sun Jianfu ',
Sun Yeqing ',
Tan Chengyu ',
Tan Kefei ',
Tan Mingqian ',
Tang Yong ',
Wang Qiukuan ',
Wang Chenxiang ',
Wang Guoren ',
Ong Jian Guo ',
Wang Juying ',
Wang Lijun ',
Wang Nianbin ',
Wang Xiaohui ',
Wang Yuguang ',
hot spring ',
civil and military ',
Wu Guan ',
Xiao Yuzhong ',
Xu Hengzhen ',
Xu Yunpeng ',
Xue Song ',
Yan Qilun ',
Yao Ziwei ',
In the red ',
Yu Weiting ',
Yu Yonghai ',
Yuan Xiutang ',
Zhang Aiqun ',
Zhang Fuyun ',
Zhang Guochen ',
Zhang Hongpeng ',
Zhang Weiying ',
Zhang Yonghua ',
Zhang Zhendong ',
Zhang Zhifeng ',
Zhao solstice ',
Zhao Jianhua ',
Zhao's future',
Zhao Quanmin ',
Zhao Wen ',
Zhao Xiaoming ',
Zheng Yanna ',
Zhou Wei ',
Monday soldier ',
Zhou Zhimin ',
Zhou Zunchun ',
Bao Zhenmin ',
Ding Devin ',
Fang Guohong ',
Feng Shiyan ',
Guan Hua poetry ',
Hou Baorong ',
Hu Dunxin ',
Lei Jilin ',
Li Huajun ',
Li Qingzhong ',
Liu Hongliang ',
McConson ',
Song microwave ',
Tang Qisheng ',
Wen Shengchang ',
Wu Lixin ',
Zhang Fusui ',
Zhang Guowei ',
Bi Jianqiang ',
Bu Wenrui ',
CAI Dequan ',
Cao Conghua ',
Cao Jianting ',
Cao Zhenjie ',
Chen Changgui ',
Chen Guoming ',
Chen Hao ',
Chen Jinnian ',
Chen Shang ',
Chen will ',
Chen Shizhe ',
Statement Jiang ',
Chen Youguang ',
Chen Zhihua ',
Cheng Zhenbo ',
Cong Hangjun ',
CongRiXiang ',
Cui Guoping ',
Cui Wenlin ',
Cui Xiaojun ',
Cui Yingchun ',
Da Lianglong ',
Dai Yongshou ',
Shan Junwei ',
DangHongYue ',
Ding Ruisheng ',
Ding Yongyao ',
Ding zhixi ',
Dong Jijun ',
Dong Shuanglin ',
Dong Shunle ',
Dou Shuo increase ',
Du Devin ',
Du Libin ',
Du Min ',
Du Ruqian ',
Du Tao ',
Duan Delin ',
Duan Dengxuan ',
Duan Jizhou ',
Fan Tingjun ',
Fan Dejiang ',
Fan Yuhua ',
Fan Zhisong ',
Fang Jianguang ',
Fang chi zhi ',
Room wood ',
Feng Jufu ',
Feng Lijun ',
Feng Lijuan ',
Feng Xiuli ',
Fu Peisheng ',
Fu Gang ',
Gao Huwang ',
Gao Huiying ',
Gao Tianxiang ',
Gao Yanming ',
High vibration will ',
Gong Qingli ',
Palace to red ',
Valley east ',
Gu Chengbai ',
Gu Qianqun ',
Official dawn ',
Long tube ',
Guan Lei ',
Guan Ming wealth ',
Guo Binghuo ',
Guo Haiyan ',
Guo Huarong ',
Guo Jianguo ',
Guo Ke color ',
Guo Mingke ',
Guo Peifang ',
Guo Wen ',
Guo Yong ',
Han Baoqin ',
Han Lijun ',
Han Shuzong ',
He Limin ',
He Qixiang ',
Hou Guangli ',
Hou Yijun ',
Hu Baoqiang ',
Hu Xiaozhong ',
Hu Yanzhong ',
Hua Feng ',
Huang Bingshan ',
Huang Fei ',
Huang Haijun ',
Huang Shuqing ',
Huang Weiping ',
Huang xiaohang ',
Huang Yanliang ',
Ji glorious ',
Ji Ling ',
Ji Zuofu ',
Jia Yonggang ',
See LAN Tian ',
Jiang Chongbo ',
Jiang Tao ',
Jiang Wensheng ',
Jiang Xiaolu ',
Jiang Haibin ',
Jiang Hongchuan ',
Jiang Lisheng ',
Jiang people good ',
Jiang Xiren ',
Jiang Zuozhen ',
Jiang Ji with ',
Solution phase Lin ',
Juan Yunchang ',
Lan Jian ',
Blue first flood ',
Class yan li ',
Li Anchun ',
Li Ba Fang ',
Li Chenglin ',
Chun Li ',
Li Chunhu ',
Li Deshun ',
Li Guangxue ',
Li guojiang ',
Jun Li ',
Li Lujing ',
Li Meizhen ',
Li Min ',
Li Peishun ',
Li Peiying ',
Li Pengcheng ',
Li ping ',
Li Qi ',
Li Ruixiang ',
Li Sanzhong ',
Li Shaoquan ',
Li Shumin ',
Li Tianbao ',
Li Tiegang ',
Li Xianguo ',
Li Xin ',
Li Xinzheng ',
Li Xiuqi ',
Li Yantuan ',
Yang Li ',
Li Yuguo ',
Li Yuchun ',
Li Yuezhong ',
Li Zhenchun ',
Li Ziqiang ',
Liang Ruicai ',
Liang Ruiqing ',
Liang Ying ',
Liang Zhenlin ',
Lin Hong ',
Lin Xuezheng ',
Liu Aiying ',
Liu Baohua ',
Liu Chenguang ',
Liu Guanqun ',
Liu Guangxing ',
Liu Guijie ',
Liu Hongjun ',
Liu Hongjun ',
Liu Huaishan ',
Liu Jianguo ',
Yu Geon ',
Liu Jie ',
Liu Lejun ',
Liu Lijuan ',
Liu Mengxia ',
Liu Poxian ',
Liu Qinyu ',
Liu Qinghua ',
Liu Shengping ',
Liu Shixuan ',
Liu Shouquan ',
Liu Sumei ',
Liu Tao ',
Liu Wanshun ',
Liu Weimin ',
Liu Xiangquan ',
Liu Xiao ',
Liu Yan ',
Liu Yanxiong ',
Liu Yihao ',
Liu Yongsheng ',
Liu Yu will ',
Liu Zhenhua ',
Liu Zhenlin ',
Liu Zhenghai ',
Liu Xuezhou ',
Lu Huisheng ',
Lv Hailiang ',
Lv Xianqing ',
Lv Yuanmeng ',
Lv Zhenbo ',
Lv Zhihua ',
Ma Deyi ',
Ma Jizhong ',
Ma Jianxin ',
Masausai ',
MAO Wenjun ',
MAO Yunxiang ',
Miao Jinlai ',
Mou Xinkan ',
MuMu ',
Nie Aihong ',
Pan Kehou ',
Pan Luqing ',
Pan Xiulian ',
Pang Shaojun ',
Peng Yinghai ',
Paint with flat ',
Qi Peng ',
Qiao Fang li ',
Qiao Shuqing ',
Qin Bo ',
Qin Ping ',
Qin Song ',
Qin Yunshan ',
Qiu Zhaoxing ',
Qu Wei gong ',
Qu Xuezhong ',
Ren Xiangwen ',
Ren Yongqiu ',
You shaoguo ',
Shen Zhiliang ',
rope xiuzhen ',
Sheng Lifang ',
Shi Honghua ',
Shi Qiang ',
Shi Xiaoyong ',
When clean ',
Shi Dayong ',
Shi Hongda ',
History of the new ',
Shi MAO chong ',
Song Jide ',
Song Jinbao ',
Song Liping ',
Song Linsheng ',
Song Quanshan ',
Song Weiyan ',
Song Xiangjun ',
Song Zhile ',
Sui Zhenghong ',
Sun Baojiang ',
Sun Che ',
Sun Chengjun ',
Sun Chunlu ',
Sun Fuxin ',
Sun Guohua ',
Sun Jiting ',
Sun Yilin ',
Sun Jichang ',
Sun Kunyan ',
Sun Li ',
Sun Peiyan ',
Sun Shengtang ',
Sun Shichun ',
Sun Song ',
Sun Xiangping ',
Sun Xiuqin ',
Sun Yongjie ',
Sun Yuzeng ',
Sun Yuzhong ',
Tang Yuxiang ',
Tang Xuexi ',
Tang Yuguang ',
Tang Yuan guang ',
To build new ',
Tian Jiwei ',
Tian Li ',
Vang Viang ',
Wang Dongfeng ',
Wang baodong ',
Wang Bingui ',
Wang Bo ',
Wang Changyun ',
Wang Chunsheng ',
Wang Dongming ',
Wang Faming ',
Wang Fan ',
Wang fang ',
Gang Wang ',
Wang Guangce ',
Wang Haitao ',
Wang Haizeng ',
Wang Houjie ',
Wang Jiying ',
Becky Wang ',
Wang Jianguo ',
Wang Jiangtao ',
Wang Jinxing ',
Jing Wong ',
Wang Jingfeng ',
Wang Lei ',
Wang Liping ',
Wang Lingchong ',
Wang Maojian ',
Ning Wong ',
Wang Peigang ',
Wang Qi ',
Wang Qindong ',
Wang Shengjie ',
Wang Shi party ',
Wang Shixin ',
Wang Shujie ',
Wai Wong ',
Wang Weimin ',
Wang Wenqi ',
Wang Xin ',
Wang Xiutian ',
Wang Xiuqin ',
Wang Xuemei ',
Wang Yanjiang ',
Wang Yigui ',
Wang Yinbang ',
Wang Yingeng ',
Wang Ying ',
Wang Yonggang ',
Wang Yongqiang ',
Wang Yuxin ',
Wang Yuhong ',
Wang Yunzhong ',
Wang Yunguo ',
Wang Zhaoping ',
Wang Zhenyan ',
Wang Zhenjie ',
Wang Zhenyu ',
Wang Zongling ',
Wei Bangfu ',
Wei Enbo ',
Wei Helong ',
Wei Zexun ',
Wei Zhengang ',
Wei Zhenhua ',
Wei Zhiqiang ',
Warm sea deep ',
Wu Dexing ',
Wu Hai a ',
Wu Jianzheng ',
Wu Kejian ',
Wu Sangyun ',
Wu Shiguo ',
Wu Xingwei ',
Wu Yonghua ',
Wu Yongting ',
Xia Shuwei ',
XiangJianHai ',
Xiao Zhizhong ',
Xing Hongyan ',
Xing Jing ',
Xu Kuidong ',
Xu Xingping ',
Xu Xingyong ',
Xu Yongsheng ',
Xu Zhenxiang ',
Xu Jianjie ',
Xue Changhu ',
Yan Quanshu ',
Yan Jun ',
Yang Baoqing ',
Yang Guanpin ',
Yang Guipeng ',
Yang Hongsheng ',
Yang Jianmin ',
Yang Jianqiang ',
Jin-sen Yang ',
Yang Junjie ',
Yang Li ',
Yang Ling ',
Yang Xiusheng ',
Yang Yongchun ',
Yang Yongzeng ',
Yang Zuosheng ',
Yao Zhengang ',
Ye Haibin ',
Ye Siyuan ',
Yin Baoshu ',
Yin Yanhong ',
Yin ping ',
You feng ',
Travel glory ',
Yu Bingli ',
Yu Bingliang ',
Yu Chengbao ',
Yu Dingyong ',
In non ',
Yu Guangli ',
Yu Hongjun ',
Yu Liangmin ',
In the poetry group ',
Yu Wengong ',
Yu Xijun ',
In the new ',
Yu Yongjun ',
Yu Zhigang ',
Yu Zhiming ',
The original yong party ',
Yuan Ding ',
Yuan Dongliang ',
Yuan Yeli ',
Yuan Yubao ',
Zang Jiaye ',
Zeng Zhigang ',
Zhai Shikui ',
Zhan Dongmei ',
Zhan Wenbin ',
Zhang Aijun ',
Zhang Baoxin ',
Zhang Chongxi ',
Zhang Dechao ',
Zhang Dun ',
Zhang Fang ',
Zhang Guifen ',
Zhang Guofan ',
Zhang Hengguang ',
Zhang Hongliang ',
Zhang Jiquan ',
Zhang Jiaxiang ',
Zhang Jie ',
Zhang Li ',
Zhang Limin ',
Zhang Qiufeng ',
Zhang Quanqi ',
Zhang Runfu ',
Zhang Shicui ',
Zhang Shihua ',
Zhang Suping ',
Zhang Tao ',
Zhang Tinglu ',
Zhang Weigang ',
Zhang Wenqiang ',
Zhang Wuchang ',
Zhang Xijia ',
Zhang Xi inspection ',
Zhang Xiang ',
Zhang Xiaohua ',
Zhang Xiaoyan ',
Zhang xie ling ',
Zhang Xinjun ',
Zhang Xiumei ',
Zhang Xiuzhen ',
Zhang Xuecheng ',
Zhang Xunhua ',
Zhang Youzhi ',
Zhang Yuzhong ',
Zhang Zhiming ',
Zhao DPRK ',
Zhao Dongliang ',
Zhao Guangtao ',
Zhao Houjun ',
Zhao Jinping ',
Zhao Liang ',
Zhao Meixun ',
Zhao Tiehu ',
Zhao Weihong ',
Zhao xia ',
Zhao Xianzhen ',
Zhao Xinyu ',
Zhao Yongzhen ',
Zheng Bing ',
Zheng Li ',
Zheng Ronger ',
Zheng Xi to ',
Zheng Yanpeng ',
Zheng Yongyun ',
Zheng Yuzhen ',
Zheng Yuzhu ',
Zhou Bin ',
Zhou Jianfeng ',
Zhou Xinghua ',
Zhou Zhonghai ',
Zhou Zhongliang ',
Zhu Guanghui ',
Zhu Hu ',
Zhu liyan ',
Zhu Maoxu ',
Zhu Mingyuan ',
Zhu Qizhong ',
Zhu Weiming ',
Zhu campuses ',
Zhu Yongan ',
Niu Di tao ',
An xueqin ',
Bu Jianping ',
Cai Yanhong ',
CAI Youqiong ',
Cao Yufeng ',
Chao Min ',
Chen Bo ',
Chen Dong ',
Chen Haifang ',
Chen Lei ',
Chen Ling ',
Chen Mei-rong ',
Kei Chan ',
Chen Xiaolei ',
Chen Xinjun ',
Chen Xuezhong ',
Cheng Feng full view ',
Cheng Jiahua ',
Cheng Qiqun ',
Cheng dissolve ',
Cheng Xiangsheng ',
Choi Xue-sen ',
Dai Xiaojie ',
Block the army ',
Du Shouji ',
Fan Chengqi ',
Fan Wei ',
Fan Haimei ',
Fang Kun ',
Fang Wenhong ',
Fei Yuejun ',
Feng Guangpeng ',
Pay gong yi ',
Fu Queensland into ',
Gao Lujiao ',
Geng An dynasty ',
Gong Maoxun ',
Gu Jie ',
Gu Junhui ',
Gu Runrun ',
Gu Shenghua ',
Gu Xiaolian ',
Close for ',
Guo Quanyou ',
Guo Weiqi ',
Guo Xiaoyong ',
Guo Zhigang ',
National peak ',
Han Zhen ',
He Jianfeng ',
He Jinlin ',
He Peimin ',
He Shengbing ',
Hu Chuanlian ',
Hu Debao ',
Hu Hongqiao ',
Hu Xin ',
Hu Xuejun ',
Hu Zhen ',
Huang Hongliang ',
Huang Shuolin ',
Huang Xiaorong ',
Huang Xiuqing ',
Huo Yuren ',
Ji Huanhong ',
Jia Jianjun ',
Jiang Jianping ',
Jiang Technology ',
Jiang Mei ',
Jiang Xiaoshan ',
Jiao Binghua ',
Jin Cheng method ',
JuYongLin ',
Lai Qifang ',
Blue rainbow ',
Rerebo ',
Li Huiyu ',
Li Jiale ',
Li Jiansheng ',
Li Rongxing ',
Li Shengfa ',
Li Yihong ',
Li Yuzhong ',
Li Yuansheng ',
Li Zhiyong ',
Lian ',
Ling Jianzhong ',
Liu Acheng ',
Liu material ',
Liu Feng ',
Liu Jianyi ',
Liu Jianghong ',
Liu carved fu ',
Liu Shuiqin ',
Liu Shunlin ',
Liu Tao ',
Liu Xingpo ',
Liu Yingxue ',
Liu Yong ',
Liu Zhidong ',
Liu Zhiguo ',
Lu Yongjin ',
Lu Yanan ',
Lu Zhongmin ',
Luo Minbo ',
Luo Xianqi ',
Ma Chunyan ',
Ma Hai have ',
Ma Hongwang ',
Ma Hongyu ',
Ma Lingbo ',
Yao Zongli ',
Ni Wensheng ',
Pan Zengdi ',
Peng meritorious service ',
Peng Shiming ',
Qiao PI zhong ',
Qiao Zhenguo ',
Qin Minghui ',
Qin Tianbao ',
Qin Xiaoguang ',
All for the people ',
Ren Ping ',
Ren Song ',
Shen Anglo ',
Shen Mingqiu ',
Shen Shuilong ',
Shen Xiaosheng ',
Shen Xinqiang ',
Shi Zhaohong ',
Shi Jiangao ',
Shi Shaohua ',
Sima can ',
Song Liming ',
Su Cheng ',
Sui Hongbo ',
Sun Bo ',
Sun Yuqin ',
Tang Zhenming ',
Tang Baojun ',
Tian Chao ',
Tian Hua ',
WanDeCheng ',
Wang Baishun ',
Wang Changhai ',
Wang Cuihua ',
Wang Dezhong ',
Wang Fengping ',
Wang Hui ',
Wang Jianhua ',
Wang Jinhui ',
Wang Lumin ',
Wang Qudong ',
Wang Tong ',
Wang Simon ',
Wang Xi ',
Wang Xiaofeng ',
Wang Yunlong ',
Wei Dongqing ',
Wei Quanmiao ',
Weng Guangming ',
Wu Huiming ',
Wu Yichuan ',
Wu Fang ',
Wu Wei ',
Wu Yanqing ',
Wu Yumei ',
Xia Lian army ',
To tsinghua ',
Xiang You hall ',
Xiao Longfei ',
Xiao Qun ',
Xiao Xiang ',
Xie Wenhui ',
Xie Yingliang ',
Xiong Zhenhua ',
Xu Guiquan ',
Xu Jun ',
Xu Lie ',
Xu Lingyu ',
Xu Ren ',
Xu little brother ',
Xu Zhaoli ',
Xu Liuxiong ',
Xu Xiaochun ',
Xu Zhong ',
Xue Junzeng ',
Yan Liping ',
Yang Bo ',
Yang Deqing ',
Yang and zhen ',
Yang Hong ',
Yang Huigen ',
Yang Qiao ',
Yang Xianshi ',
Angela Baby ',
Ye Huiming ',
Ye Na ',
Ye Weijun ',
Leaves belong to peak ',
Yin Daqiang ',
Yin Fei ',
Yin Yan e ',
Yin Chunsheng ',
Yu Lijun ',
Yu xiangcheng ',
Yuan Ding ',
Yuan Qi ',
Yuan Shaohong ',
Yuan Tao ',
Zeng Weiming ',
Zeng Yin new ',
Zhang Beichen ',
Zhang Fengying ',
Zhang Hanye ',
Zhang Hui ',
Zhang Lixu ',
Man Cheung ',
Zhang Peng ',
Zhang Weibing ',
Zhang Weijing ',
Zhang Xiaoling ',
Zhang Xun ',
Zhang Yong ',
Zhang Yong yong ',
Zhang Yuanxing ',
Zhang Zhao ',
Zhang Zhenglong ',
Zhang Longzhen ',
Zhang Shouyu ',
Zhao Feng ',
Zhao painted yu ',
Zhao Jinsong ',
Zhao Xiuling ',
Zheng Hanfeng ',
Zheng Xijian ',
Zhou Dai ',
Zhou Hongyan ',
Patrick Chow ',
Zhou Junfang ',
Zhou Kai ',
Zhou Sufang ',
Zhou Weifeng ',
Zhou Yingqi ',
Zhu Daqi ',
Zhu Qingcheng ',
Zhuang Huisheng ',
Zhuang ping ',
Zou early construction ',
surname and personal name ',
Xie Shileng ',
Yao Jianquan ',
Ai Qinghui ',
An xiaohua ',
White bud ',
Bao wood too ',
Bao Xianwen ',
CAI Dahao ',
Cao Lihua ',
Cao Lixin ',
Cao Yingzhi ',
Cao Zhimin ',
Cen Shikui ',
Chai Xinmin ',
Chang Zongyu ',
Chen Fei ',
Chen Ge ',
Chen Jixiang ',
Chen Jun ',
Chen Manchun ',
Chen Shaoyang ',
Chen Shougang ',
Chen Xiguang ',
Chen Xuen ',
Chen Ying ',
Cheng Yongshou ',
Chi Zhenming ',
Cui Xiaojian ',
East Korea ',
Dong Junxing ',
Dong Junyu ',
Dong Rui ',
Dong Sheng ',
Dong Shugang ',
Dong Wenjing ',
Duan Xiaofeng ',
Duan Zhiqiang ',
Fan Miao ',
Fan Zhixia ',
Fan Wenjing ',
Fan Xiaoting ',
Fan Zhenhua ',
Feng Houjun ',
Feng Linqiang ',
Fu Hongli ',
Fu Ruquan ',
Fu Shijie ',
Fu Xueqi ',
Gao Liangfu ',
High occupation ',
Gao Zhigang ',
Gui Jing ',
Guo Yue ',
Han Chunhua ',
Han Guijun ',
Han Wei ',
He Guangshun ',
He Guoren ',
He Ning ',
Hou Chunyang ',
Horn and ',
Hu Xiaoming ',
Hua Yanning ',
Huang Nanyan ',
Huang Xiping ',
Huang Xin ',
Ji Dawei ',
Ji Fengying ',
Jia Hong ',
Jiang Li ',
Jiang Wei male ',
Jiang Xiaoyi ',
Jiang Bing ',
Jiao Hongbo ',
Jin Jiye ',
Kang Linchong ',
KangShouLing ',
Li Changru ',
Li chuncheng ',
Li Dong ',
Li Hong ',
Li Jianxin ',
Li Jin ',
Li Lynch ',
Li Qiaozhi ',
Li Rao le ',
Li Shusheng ',
Li Shuangjian ',
Li Sihai ',
Li copper base ',
Wei Lee ',
Li Wei ',
Xiang Li ',
Li Xue ',
Li Yahong ',
Li Yaning ',
Li Yan ',
Li Yiliang ',
Ying Li ',
Li Zhanbin ',
Li Zhigang ',
Liang Jianfeng ',
Liang Jie ',
Liao Hongqin ',
Lin Ning ',
Lin Shaohua ',
Lin Xianghong ',
Liu Baiqiao ',
Liu Bin ',
Liu Feng ',
Jia Liu ',
Jin Liu ',
Liu Jue ',
Liu Kexiu ',
Liu Peilin ',
Liu Qi open ',
Liu Shouhua ',
Liu Shujing ',
Liu Wei ',
Liu Xiaoqiang ',
Xin Liu ',
Liu Yulong ',
Liu Zhenmin ',
Liu Zhifen ',
Liu Zhijie ',
Lu Mingsheng ',
Lu Wenhai ',
Lv Jinglie ',
Lv Qingchun ',
Luo Tingting ',
Luo continued industry ',
Luo Jingxin ',
Ma Baojia ',
Indian kalimeris herb ',
Ma Zhihua ',
MenYaBin ',
Mou Lin ',
Pan Dongmin ',
Pan Xianhui ',
Pang Jingru ',
Pang Yongchao ',
Qi Dongmei ',
Qin Li ',
Qin Siren ',
Qu Hui ',
Ren Jie ',
Ren Xingyuan ',
Ruan guoling ',
Shang Xiaofen ',
Shi Li ',
Shi Suixiang ',
Si Jianwen ',
Song Weiling ',
Sui Jun ',
Sun national ',
Sun Jinsheng ',
Sun Lianying ',
Sun Ruijie ',
Sun Tao ',
Sun Xiaoyan ',
Sun Zhangquan ',
Tan Shudong ',
Tang Junwu ',
Tao Jianhua ',
Tian Hongjun ',
Wan Fangfang ',
Wang Xiaoyong ',
Wang Guoqiang ',
Wang Haibo ',
Wang Hong ',
Wang Hui ',
Wang Jiangtao ',
Wang Jing ',
Wang Juan ',
Wang ping ',
Wang Qi ',
Wang Qian ',
Wang Qiulu ',
Wang Shifu ',
Wang Yiting ',
Wang Xiangnan ',
Wang Xiaohui ',
Wang Zhankun ',
Wang Zhimin ',
Wei Guanghao ',
Wei Hao ',
Wei Hongyu ',
Wei Ting ',
Wu Aina ',
Wu Lin ',
Wu Xinrong ',
Wu Yunfang ',
Wu Jie ',
Xia Dengwen ',
XiangWenXi ',
To the first full ',
Xing Zhe ',
Xu Congchun ',
Xu Fengchi ',
Xu Kejun ',
Xu Wenbin ',
Xue Huifen ',
Xue mountains ',
Yang Zhihong ',
Yang Jinkun ',
Yang Li ',
Yang Rui ',
Yang Xuequn ',
Yang Yi ',
Yang Ying ',
Yang Zheling ',
Yao Yong ',
Ye Shenglin ',
Yin Ruguang ',
Yin Jianhua ',
Yu Ting ',
Yu Jianxing ',
Yuan Zeyi ',
Yue Xiaofeng ',
Zang Qi ',
Zhai Weikang ',
Zhang Baofeng ',
Zhang Baoquan ',
Zhang dajian ',
Zhang Dongqi ',
Zhang Dongsheng ',
Zhang Feng ',
Zhang Guangyu ',
Zhang Jiakai ',
Zhang Jianhui ',
Zhang established ',
Zhang Jingguo ',
Zhang laser ',
Zhang Lianxin ',
Zhang Peng ',
Zhang Qinghe ',
Zhang Shaoyong ',
Zhang Suoping ',
Zhang Tong ',
Zhang Xiaoxian ',
Zhang Xiaoshuang ',
Zhang Xiuzhi ',
Zhang Xuanming ',
Zhang Yanjie ',
Zhang Yaojiang ',
Zhang Yi ',
Zhang Yijun ',
Zhang Yushan ',
Zhang Zengjian ',
Zhang Zhimin ',
Zhang Ren group ',
Zhao Dongyan ',
Zhao heli ',
Zhao Lixi ',
Zhao Nan ',
Zhao Peng ',
Zhao Rui ',
Zhao Xinsheng ',
Zhao Yumei ',
Zhao Zhibang ',
Zheng Kun ',
Zhong Jiwen ',
Zhong Wenjun ',
Zhou Hongjun ',
Zhou Meizhen ',
Zhou Yandong ',
Zhou Yanxia ',
Zhou Yipu ',
Zhou Zhihai ',
Zhu Jianhua ',
Zhu Ling ',
Zhu Xiaohuan ',
Xu Binghan ',
Chen Jingwen ',
Cong Lina ',
Cui Li ',
Ding Jinhua ',
Dong Xiaoli ',
Dong Xiuping ',
Guo Yali ',
Hou Hesheng ',
Hou Hongman ',
Hou Lin ',
Huang Junyan ',
Huang Yi ',
Li Sheng ',
Li Guoqiang ',
Li Mingying ',
Li Xianzhen ',
Li Xinyong ',
Lin Longfu ',
Lin Yan ',
Liu Rongzi ',
Liu Shuyong ',
Liu Xiaohua ',
Liu Yan ',
Liu Yujun ',
Ma Kun ',
Ma Xuehu ',
Mou Guangqing ',
Nian Tingkai ',
NongShaoZhuang ',
Pang Guibing ',
Qian Fang ',
All sup ',
Ren Xuehui ',
Shen Shengqiang ',
Song Xiangqun ',
Sun Liming ',
Sun Yumei ',
Tian Jing ',
Wang Baomin ',
Wang Hongwei ',
Wang Jihui ',
Wang Xiaomin ',
Xue Wenping ',
Xue Yongchang ',
Yan Pitao ',
Yang Jixin ',
Ye Shuhong ',
In the dragon ',
Yue forward ',
Zhai Gangjun ',
Zhang Hanmin ',
Zhang Hengqing ',
Zhang Huirong ',
Zhang Wei ',
Zhang Yu ',
Zhang Zongshen ',
Zhao Huimin ',
Zhao xinqing ',
Zhao Yunpeng ',
Dayong Zhou ',
Zhou collective ',
Zhu Shaohua ',
Zong Zhi ',
Gao Congjie ',
Gong Xianyi ',
Jin Xianglong ',
Li Jiabiao ',
Pander furnace ',
Chai Xueliang ',
Chen guohai ',
Chen Huanlin ',
Chen Peng ',
Chen Ronghua ',
Chen Shaobo ',
Chen Xiaolong ',
Chen Yining ',
Cheng Jun ',
At the beginning of the phoenix ',
Storage Zhang Jie ',
Deng Shanggui ',
Ding Guofang ',
Ding Xueyan ',
[truncated: 166 more rows]
