# Supplementary material for: Constructing marine expert management knowledge graph based on Trellisnet-CRF
Source: PeerJ Comput Sci. 2022 Sep 5;8:e1083. doi: 10.7717/peerj-cs.1083 (PMC9455288; doi:10.7717/peerj-cs.1083)
Supplement: Supplemental Information 1 [file peerj-cs-08-1083-s001.zip › paper(Chinese).csv]

4402881205bc7e8bc015bc7eacc5b01e3	9FDA54DA-76E2-4F45-8A1B-32CEBFC06346	ÐÔÀà¹Ì´¼¼¤ËØÔÚÏºÒÄÉÈ±´ÐÔÏÙ·¢ÓýÖÜÆÚµÄ·Ö²¼	2019	ÐÔÀà¹Ì´¼¼¤ËØ²»½öÔÚ¼¹×µ¶¯ÎïÐÔ±ð·Ö»¯¡¢ÉúÖ³¡¢·¢ÓýµÈ¹ý³ÌÖÐ·¢»ÓÖØÒª×÷ÓÃ,ÔÚ²¿·ÖÈíÌå¶¯ÎïÖÐÒ²²ÎÓëÉúÖ³µ÷¿Ø¡£±¾ÎÄ·ÖÎöÁË3ÖÖÖ÷ÒªÐÔÀà¹Ì´¼¼¤ËØ(ÔÐÍª¡¢ØºÍªºÍ´Æ¶þ´¼)ÔÚÏºÒÄÉÈ±´ÐÔÏÙ·¢Óý¹ý³ÌÖÐµÄ±ä»¯Çé¿ö¡£Ê×ÏÈÍ¨¹ý×éÖ¯Ñ§·½·¨È·¶¨ÏºÒÄÉÈ±´ÐÔÏÙ4¸ö·¢Óý½×¶ÎµÄÖÜÄê·Ö²¼:ÐÝÖ¹ÆÚ(7¡ª9ÔÂ)¡¢ÔöÖ³ÆÚ(10¡ª12ÔÂ)¡¢Éú³¤ÆÚ(1¡ª2ÔÂ)¡¢³ÉÊìÆÚ(1¡ª6ÔÂ)¡£Ö®ºó,²ÉÓÃÃ¸ÁªÃâÒßÎü¸½ÊµÑé²â¶¨ÏºÒÄÉÈ±´ÐÔÏÙ¸÷·¢Óý½×¶ÎÖÐÐÔÀà¹Ì´¼¼¤ËØµÄº¬Á¿¡£½á¹û±íÃ÷,ÐÔÏÙÖÐ¼¤ËØº…	ÖÐ¹úº£Ñó´óÑ§Ñ§±¨(×ÔÈ»¿ÆÑ§°æ)
402881205bc7e8bc015bc7eacc5b01e3	E08C0604-D67B-468C-9B47-44933887DC27	Ó¦ÓÃ½ÍÄ¸Ë«ÔÓ½»ÏµÍ³É¸Ñ¡ÏºÒÄÉÈ±´FOXL2µÄÏà»¥×÷ÓÃµ°°×	2019	FOXL2ÊÇ¼¹×µ¶¯ÎïµÄ´ÆÐÔ¾ö¶¨»ùÒò,ÔÚ¶àÖÖÎÞ¼¹×µ¶¯ÎïÖÐÒ²±»ÈÏÎªÊÇ´ÆÐÔ¾ö¶¨Óë·Ö»¯µÄ¹Ø¼ü»ùÒò,µ«ÆäÔÚÎÞ¼¹×µ¶¯ÎïÖÐµÄ×÷ÓÃ»úÖÆÄ¿Ç°ÉÐ²»ÇåÎú¡£±¾ÎÄÀûÓÃClontech½ÍÄ¸Ë«ÔÓ½»ÏµÍ³É¸²éÏºÒÄÉÈ±´FOXL2µÄÏà»¥×÷ÓÃµ°°×¡£ÑÐ¾¿Ê×ÏÈ¹¹½¨ÓÕ¶üÖÊÁ£pGBKT7-FOXL2,²¢¼ì²âÓÕ¶üµ°°×µÄ¶¾ÐÔ¼°×Ô¼¤»î»îÐÔ,½á¹ûÏÔÊ¾ÓÕ¶üµ°°×¶Ô½ÍÄ¸¾úÖêÎÞ¶¾,Ò²ÎÞ×Ô¼¤»î»îÐÔ¡£ÀûÓÃ¸ÃÓÕ¶üÖÊÁ£,±¾ÑÐ¾¿´ÓÏºÒÄÉÈ±´½ÍÄ¸Ë«ÔÓ½»cDNAÎÄ¿âÉ¸Ñ¡µÃµ½17¸öÑôÐÔ¿ËÂ¡,²âÐòÑéÖ¤µÃµ½12¸ö¶ÁÂë¿òÕýÈ·µÄ…	ÖÐ¹úº£Ñó´óÑ§Ñ§±¨(×ÔÈ»¿ÆÑ§°æ)
402881205bc7e8bc015bc7eacc5b01e3	BAAC0031-C019-4535-9086-254AF7B1A972	·çÐÅ±êÉÈ±´µÄÐÔÏÙ·¢ÓýÓë·±Ö³ÖÜÆÚ¹æÂÉÑÐ¾¿	2019	±¾ÑÐ¾¿ÀûÓÃÐÔÏÙÖ¸ÊýÖÜÄê¼ì²â¼°ÐÔÏÙ×éÖ¯ÇÐÆ¬¹Û²ìµÄ·½·¨,¶ÔÅîÀ³º£Í·´åº£Çø¸¡·¤ÑøÖ³µÄ·çÐÅ±êÉÈ±´ÐÔÏÙ·¢Óý¼°·±Ö³¹æÂÉ½øÐÐÑÐ¾¿¡£×Ô2016Äê1ÔÂ¡ª2016Äê12ÔÂÆÚ¼ä,¿ÎÌâ×é³ý1¡¢2ÔÂ·ÝÍâ(·Ö±ðÎª4¡¢2´Î)Ã¿ÔÂ²É¼¯ÅîÀ³º£Í·´åº£Çø¸¡·¤ÑøÖ³µÄ·çÐÅ±êÉÈ±´ÐÔÏÙÑùÆ·3´Î,Í¬Ê±²â¶¨²ÉÑùµãË®ÎÂ,²ÉÓÃ×éÖ¯Ñ§·½·¨ºÍÈâÑÛ¹Û²ì·ÖÎöÆäÐÔÏÙ·¢ÓýµÄ¼¾½ÚÐÔ±ä»¯¹æÂÉ,Ì½¾¿º£Ë®ÎÂ¶È¼¾½ÚÐÔ±ä»¯¶ÔÐÔÏÙ·¢ÓýµÄÓ°Ïì¡£½á¹û±íÃ÷:ÅîÀ³º£Çø¸¡·¤ÑøÖ³µÄ·çÐÅ±êÉÈ±´ÐÔÏÙ·¢ÓýÖÜÆÚÎªÒ»Äê,…	ÖÐ¹úº£Ñó´óÑ§Ñ§±¨(×ÔÈ»¿ÆÑ§°æ)
402881205bc7e8bc015bc7eacc5b01e3	db06b1eefb084e929cdbe391d38ff3b4	»ùÓÚ¸ßÍ¨Á¿²âÐò·ÖÎöµÄÈÙ³ÉÉÈ±´ÑøÖ³ÇøÎ¢ÐÍ¸¡ÓÎÉúÎïÈºÂä½á¹¹ÑÐ¾¿	2018	ÔËÓÃIllumina¸ßÍ¨Á¿²âÐò¼¼Êõ¶Ô2011Äê7ÔÂÈÙ³É°ËºÓÉÈ±´ÑøÖ³ÇøºÍèúµºÉÈ±´ÑøÖ³ÇøÖÐÎ¢ÐÍ¸¡ÓÎÉúÎïÈºÂä×é³ÉÌØÕ÷½øÐÐÑÐ¾¿,½á¹û±íÃ÷,ÔÚ¸¡ÓÎÖ²ÎïÖÖÀà×é³ÉÉÏ,2¸öÑùÆ·ÖÐ¹²¼ì²âµ½22¸ö¸Ù,ÆäÖÐº£½ðÔå¡¢¹èÔå¡¢ÂÌÔå¡¢¼×ÔåºÍÒþÔåÊÇÖ÷ÒªÀàÈº,¶àÐÎÎ¢ÑÛÔåºÍÒÖÊ³½ðÇòÔåµÄ18SrDNAÏà¶Ô·á¶È½Ï¸ß;ÔÚ¸¡ÓÎ¶¯ÎïÖÖÀà×é³ÉÉÏ,2¸öÑùÆ·ÖÐ¹²¼ì²âµ½16¸öÃÅ,ÔÚ°ËºÓÉÈ±´ÑøÖ³Çø18SrDNAÏà¶Ô·á¶È½Ï¸ßµÄ¸¡ÓÎ¶¯ÎïÊÇÈíÌå¶¯Îï¡¢ÓÐ¿×³æºÍÏËÃ«³æ,¶øÔÚèúµºÉÈ±´ÑøÖ³ÇøÔòÊÇ»·½Ú¶¯ÎïµÄ1…	ÖÐ¹úº£Ñó´óÑ§Ñ§±¨(×ÔÈ»¿ÆÑ§°æ)
402881205bc7e8bc015bc7eacc5b01e3	faacdb1014ff48c98ed273a20f333ba1	ÏºÒÄÉÈ±´SOXH²»Í¬¼ô½ÓÐÎÊ½µÄ¼ø¶¨ºÍ±í´ï·ÖÎö	2018	SOXHÊÇSOX»ùÒò¼Ò×åµÄÒ»Ô±,ÔÚ¼¹×µ¶¯Îï¾«Ô­Ï¸°û·Ö»¯ºÍ¾«×Ó·¢ÉúÖÐÆð¹Ø¼ü×÷ÓÃ¡£½üÄêÀ´µÄÑÐ¾¿ÏÔÊ¾,SOXH²¢·Ç¼¹×µ¶¯ÎïËùÌØÓÐ,µ«SOXHÔÚÎÞ¼¹×µ¶¯ÎïÖÐµÄ¹¦ÄÜ¼°×÷ÓÃ·½Ê½ÖÁ½ñÉÐ²»Çå³þ¡£±¾ÎÄ²ÉÓÃÉúÎïÐÅÏ¢Ñ§·ÖÎö,ÔÚÏºÒÄÉÈ±´»ùÒò×éºÍ×ªÂ¼×éÖÐ³É¹¦É¸²é»ñµÃSOXH»ùÒò,²¢·¢ÏÖSOXH´æÔÚ3ÖÖ¼ô½ÓÐÎÊ½,·Ö±ð±àÂë694¡¢679¡¢1 051¸ö°±»ùËá¡£Í¨¹ýqRT-PCR¼ì²â²»Í¬¼ô½ÓÐÎÊ½ÔÚÉÈ±´ÂÑ³²ºÍ¾«³²4¸ö·¢ÓýÊ±ÆÚÖÐµÄ±í´ïÄ£Ê½,½á¹û±íÃ÷SOXHÖ÷ÒªÔÚ³ÉÊìÆÚ¾«³²ÖÐ¸ß±í´ï,ÔÚÂÑ³²…	ÖÐ¹úº£Ñó´óÑ§Ñ§±¨(×ÔÈ»¿ÆÑ§°æ)
402881205bc7e8bc015bc7eacc5b01e3	d6aa01ef32ea43a2a7b36e27e5457243	º£´ó½ð±´ÀàºúÂÜ²·ËØÅ¨¶ÈÓëÉú³¤ÐÔ×´µÄÏà¹ØÐÔ·ÖÎö	2018	ÀàºúÂÜ²·ËØÔÚ¶¯ÎïÉú³¤¡¢·±Ö³¡¢¿¹Ñõ»¯µÈ¹ý³ÌÖÐ·¢»ÓÖØÒª×÷ÓÃ¡£ÏºÒÄÉÈ±´(Patinopecten yessoensis)ÐÂÆ·ÖÖ"º£´ó½ð±´",Æä±Õ¿Ç¼¡Òò¸»¼¯ÀàºúÂÜ²·ËØ¶ø³ÊéÙºìÉ«,¾ßÓÐ½Ï¸ßµÄ¾­¼Ã¼ÛÖµ¡£ÎªÑÐ¾¿ÀàºúÂÜ²·ËØ»ýÀÛÓë"º£´ó½ð±´"Éú³¤µÄ¹ØÏµ,±¾ÑÐ¾¿¶ÔÒ»¸ö"º£´ó½ð±´"ÈºÌåÔÚ6¸öÑøÖ³Ê±¼äµã½øÐÐÉú³¤ÐÔ×´(¿Ç¸ß¡¢¿Ç³¤¡¢¿Ç¿í¡¢×ÜÖØ¡¢ÈíÌåÖØ¡¢±Õ¿Ç¼¡ÖØ)²âÁ¿ºÍ±Õ¿Ç¼¡ÖÐÀàºúÂÜ²·ËØÅ¨¶ÈµÄ²â¶¨,²¢¶ÔÉú³¤ÐÔ×´Óë±Õ¿Ç¼¡ÖÐÀàºúÂÜ²·ËØÅ¨¶ÈµÄÏà¹ØÐÔ½øÐÐÁË·ÖÎö¡£ÑÐ¾¿ÏÔÊ¾,…	ÖÐ¹úº£Ñó´óÑ§Ñ§±¨(×ÔÈ»¿ÆÑ§°æ)
402881205bc7e8bc015bc7eacc5b01e3	01df2f1fe9424862b23bd60924a2788c	±´ÀàÈ«»ùÒò×éÒÅ´«ÓýÖÖÆÀ¹ÀÓë·ÖÎöÏµÍ³µÄ¿ª·¢	2016	ÎªÔÚ±´ÀàÓýÖÖ¹¤×÷ÖÐÍÆ¹ãÓ¦ÓÃ×¼È·ÂÊ¸ßÓÚ´«Í³ÏµÆ××ÊÁÏ×î¼ÑÏßÐÔÎÞÆ«¹À¼Æ·½·¨µÄÈ«»ùÒò×éÑ¡ÔñÓýÖÖÆÀ¹À¼¼Êõ,ÒÔÊµÏÖÈ«»ùÒò×éÑ¡ÔñËã·¨µÄMixPÈí¼þÎªºËÐÄ,½áºÏ¹úÄÚ±´ÀàÓýÖÖÏîÄ¿ÑÐ¾¿,±¾ÑÐ¾¿Éè¼Æ¿ª·¢ÁËÒ»Ì×ÒÔÍøÕ¾·þÎñÐÎÊ½Îª»ù´¡µÄ»ùÒò×éÑ¡ÔñÍøÂçÓýÖÖÆ½Ì¨¡£¸ÃÏµÍ³ÔÚUbuntu Linux»·¾³ÏÂÊ¹ÓÃMySQLÊý¾Ý¿âºÍ»ùÓÚJava±à³ÌÓïÑÔµÄ·þÎñÆ÷¶Ë¶¯Ì¬Ò³Ãæ(Java Server Pages,JSP)¼¼Êõ¿ª·¢Íê³É,Ö÷Òª°üÀ¨ÏµÍ³¹«¸æ¡¢×ÛºÏ²éÑ¯¡¢ÐÅÏ¢Î¬»¤¡¢ÈÎÎñ¹ÜÀí¡¢ÓýÖÖÆÀ¹À¡¢Ñ¡Ö…	ÖÐ¹úº£Ñó´óÑ§Ñ§±¨(×ÔÈ»¿ÆÑ§°æ)
402881205bc7e8bc015bc7eacc5b01e3	acc805dc419e4f78858af3bc7dfa8f5d	»ùÓÚ16SrDNA»ùÒòÐòÁÐÌ½ÌÖÒý½øÎïÖÖ×ÏÉÈ±´(Argopectenpurpuratus)ÔÚº£ÍåÉÈ±´Êô(Argopecten)ÖÐµÄ·ÖÀàµØÎ»	2016	ÃØÂ³×ÏÉÈ±´(Argopecten purpuratus)ÓÚ2008Äê±»Òý½øÎÒ¹ú,Óëº£ÍåÉÈ±´(Argopecten irradians irradians)³É¹¦ÔÓ½»¡£ÎªÌ½ÌÖ×ÏÉÈ±´ÔÚº£ÍåÉÈ±´ÊôÖÐµÄ·ÖÀàµØÎ»¼°ÓëÏàËÆÖÖº£ÍåÉÈ±´µÄ½ø»¯¹ØÏµ,Ëæ»úÑ¡È¡×ÏÉÈ±´ºÍº£ÍåÉÈ±´¸÷10¸ö¸öÌå,ÀûÓÃÍ¨ÓÃÒýÎï½øÐÐ16S rDNA»ùÒòÆ¬¶ÎÀ©Ôö²¢Ë«Ïò²âÐò¡£ÐòÁÐ·ÖÎö½á¹û±íÃ÷,×ÏÉÈ±´ºÍº£ÍåÉÈ±´À©Ôö»ñµÃ»ùÒòÆ¬¶Î³¤¶È¾ùÎª542bp,¼î»ù×é³ÉA TËùÕ¼±ÈÀý·Ö±ðÎª×ÏÉÈ±´54.2%ºÍº£ÍåÉÈ±´55.1%¡£×ÏÉÈ±´ºÍº£ÍåÉÈ±´ÖÖÄÚ·Ö±ðÓÐ6ºÍ10…	º£ÑóÓëºþÕÓ
402881205bc7e8bc015bc7eacc5b01e3	44e98ecda8634fefb01de55cbed118c3	²»Í¬ÑøÖ³º£ÓòèÎ¿×ÉÈ±´(Chlamysfarreri)»ìºÏ¼ÒÏµµÄÍ¨¾¶·ÖÎö	2016	ÎªÁËÉîÈëÈÏÊ¶èÎ¿×ÉÈ±´(Chlamys farreri)¿Ç³ß´çÐÔ×´ºÍÌåÖØÖ®¼äµÄ¹ØÏµ,´ïµ½Í¨¹ýÖ±¹Û¿É¼ûÐÎ×´ÅÐ¶Ï·ÇÖ±¹ÛÐÔ×´,ÔÚèÎ¿×ÉÈ±´ÃçÖÖÅàÓýÖÐÖ¸µ¼ÖÖ±´ÌôÑ¡¹¤×÷µÄÄ¿µÄ,±¾ÊµÑé½«600ÓàÖ»ÉÈ±´·Ö±ðÓÚÈý¸ö²»Í¬Î³¶ÈÑøÖ³»·¾³(É½¶«Çàµº¡¢É½¶«ÈÙ³ÉºÍÁÉÄþ´óÁ¬)ÏÂÑøÖ³Ò»Äêºó²âÁ¿ÆäÐÔ×´Êý¾Ý,°üÀ¨¿Ç³¤¡¢¿Ç¸ß¡¢¿Ç¿í¡¢ÌåÖØ,½øÐÐ¿Ç³ß´çÐÔ×´¶ÔÌåÖØÐÔ×´µÄÍ¨¾¶·ÖÎö¡£Æ«»Ø¹éÏµÊýÍ³¼Æ±íÃ÷,³ý´óÁ¬º£Óò¿Ç³¤¶ÔÌåÖØµÄÆ«»Ø¹éÏµÊýÎª0.266,²îÒì²»ÏÔÖø(P>0.05)Íâ,ÆäËü²ÎÊý¶ÔÌå…	º£ÑóÓëºþÕÓ
402881205bc7e8bc015bc7eacc5b01e3	4a1274c5b8d54f1992111f24584e775b	·±Ö³ºÍ¸ßÎÂ¶ÔèÎ¿×ÉÈ±´¿¹Ñõ»¯ÄÜÁ¦µÄÓ°Ïì	2015	±¾ÑÐ¾¿ÒÔèÎ¿×ÉÈ±´(Chlamys farreri)Îª¶ÔÏó,Í¨¹ý·ÖÎöCuZnSODºÍMnSOD»ùÒò±í´ïË®Æ½µÄ±ä»¯,Ì½ÌÖ·±Ö³ºÍ¸ßÎÂ¶ÔÉÈ±´¿¹Ñõ»¯ÄÜÁ¦µÄÓ°Ïì¡£ÑÐ¾¿ÏÔÊ¾:CuZnSODºÍMnSODÔÚèÎ¿×ÉÈ±´¸÷×éÖ¯ÖÐ¹ã·º±í´ï,2ÖÖSODµÄ±í´ïË®Æ½ÔÚ²»Í¬×éÖ¯¼ä¾ù²îÒìÏÔÖø(P<0.05)¡£ÔÚÐÔÏÙÖÐCuZnSODµÄ±í´ïË®Æ½ÏÔÖøµÍÓÚÔÚÈúºÍÉöÔàÖÐµÄ±í´ïË®Æ½(P<0.01),ÔÚ¸ÎÒÈÏÙÖÐMnSODµÄ±í´ïË®Æ½ÏÔÖø¸ßÓÚÔÚÈú¡¢ÐÔÏÙ¡¢±Õ¿Ç¼¡ºÍÉöÔàÖÐµÄ±í´ïË®Æ½(P<0.001)¡£µ¥ÒòËØ·½²î·ÖÎöÏÔÊ¾:·±Ö³ºó,CuZnSODµÄ±í´…	ÖÐ¹úº£Ñó´óÑ§Ñ§±¨(×ÔÈ»¿ÆÑ§°æ)
402881205bc7e8bc015bc7eacc5b01e3	qdhydxxb201503010	²³º£º£ÓòºÖ³±ÆÚÎ¢ÐÍ¸¡ÓÎÉúÎï¶àÑùÐÔµÄ³õ²½ÑÐ¾¿	2015	2009ÄêÒÔÀ´Ã¿ÄêÏÄ¼¾ÔÚºÓ±±Ê¡²³º£º£Óò±¬·¢´óÃæ»ýµÄºÖ³±,ÖÂÊ¹µ±µØº£ÑóÉúÌ¬ÏµÍ³ºÍË®²úÑøÖ³ÒµÔâµ½ÑÏÖØÆÆ»µ.ºÖ³±ÓÅÊÆÔå¸öÌåÎ¢Ð¡(Ô¼2¦Ìm),ÄÑÒÔÍ¨¹ý´«Í³µÄÐÎÌ¬Ñ§¹Û²ì½øÐÐÔåÖÖ¼ø¶¨,Òò´Ë¿É½èÖúÓÚ·Ö×ÓÉúÎïÑ§·½·¨¶ÔÆä½øÐÐ¼ø¶¨.±¾ÑÐ¾¿ÊÕ¼¯ÁË2011ÄêºÖ³±±¬·¢ÆÚÉ½º£¹Ø¡¢ÐÂ¿ª¿Ú¡¢ÀÖÍ¤º£Óò3¸öÕ¾Î»µÄÎ¢ÐÍ¸¡ÓÎÉúÎïÑùÆ·,½¨Á¢ÁËÎ¢ÐÍ¸¡ÓÎÉúÎïµÄ18S rDNA¿É±äÇøV9µÄ¿ËÂ¡ÎÄ¿â²¢½øÐÐ²âÐò,BLAST±È¶ÔÈ·¶¨ÐòÁÐµÄ·ÖÀàÐÅÏ¢.½á¹û±íÃ÷,¸÷º£Óò¸¡ÓÎÉúÎïµÄ¶àÑùÐÔ×é³É²»…	ÖÐ¹úº£Ñó´óÑ§Ñ§±¨£¨×ÔÈ»¿ÆÑ§°æ£©
402881205bc7e8bc015bc7eacc5b01e3	5ef181e449a0434e9633efada8c98b96	Ó¦ÓÃMSAP¼¼ÊõÑÐ¾¿ÉÈ±´È«»ùÒò×éDNA¼×»ù»¯Ë®Æ½	2013	DNA¼×»ù»¯×÷ÎªÕæºËÉúÎï»ùÒò×éÖØÒªµÄ±í¹ÛÒÅ´«Ñ§ÐÞÊÎ,¶ÔÉúÎïÌå»ùÒòµÄ±í´ïÓÐÖØÒªµÄµ÷¿Ø×÷ÓÃ¡£Îª»ñµÃÉÈ±´»ùÒò×éDNA¼×»ù»¯ÐÞÊÎË®Æ½¼°Ä£Ê½µÈ±í¹ÛÒÅ´«Ñ§ÐÅÏ¢,ÒÔèÎ¿×ÉÈ±´(Chlamys farreri)¡¢º£ÍåÉÈ±´(Argopecten irradians)¡¢ÏºÒÄÉÈ±´(Mizuhopecten yessoensis)ÒÔ¼°±¾¿ÎÌâ×éÅàÓýµÄ"º£´ó½ð±´"Îª²ÄÁÏ,½¨Á¢ÁË¼×»ù»¯Ãô¸ÐÀ©Ôö¶àÌ¬ÐÔ·½·¨(Methylation-sensitive amplified polymorphism,MSAP)µÄ·´Ó¦ÌåÏµ,ÀûÓÃ¸Ã·½·¨¶ÔÆä»ùÒò×éDNA CCGGÇøÓòµÄ¼×»ù…	ÖÐ¹úº£Ñó´óÑ§Ñ§±¨(×ÔÈ»¿ÆÑ§°æ)
402881205bc7e8bc015bc7eacc5b01e3	aa7c7b2418e948f497eb48bcc3ca2b4c	èÎ¿×ÉÈ±´¹ÇÐÎÌ¬·¢Éúµ°°×2»ùÒòµÄ¿ËÂ¡¼°±í´ï·ÖÎö	2013	¹ÇÐÎÌ¬·¢Éúµ°°×(Bone morphogenetic protein,BMP)¼Ò×å³ÉÔ±ÔÚ¶¯ÎïµÄ¹Ç÷À·¢Óý¼°Æ÷¹ÙÐÎ³ÉÖÐ·¢»Ó×ÅÖØÒª×÷ÓÃ¡£±¾ÎÄÀûÓÃÍ¬Ô´¿ËÂ¡²ßÂÔ»ñµÃèÎ¿×ÉÈ±´(Chlamys farreri)BMP2»ùÒò(CfBMP2)µÄÈ«³¤cDNAºÍ»ùÒò×éDNAÐòÁÐ¡£ÆäÖÐ,DNAÐòÁÐ³¤¶ÈÎª11 252bp,ÓÉ3¸öÍâÏÔ×ÓºÍ2¸öÄÚº¬×Ó×é³É;cDNAÐòÁÐÈ«³¤3 562bp,º¬ÓÐ1 221bp¿ª·ÅÔÄ¶Á¿ò,±àÂë406¸ö°±»ùËá,ÓëºÏÆÖÖéÄ¸±´(Pinctadafucata)¡¢³¤ÄµòÃ(Crassostrea gigas)¡¢°ßÂíÓã(Danio rerio)ºÍÈË(Homo sapiens)µÄÍ…	ÖÐ¹úº£Ñó´óÑ§Ñ§±¨(×ÔÈ»¿ÆÑ§°æ)
402881205bc7e8bc015bc7eacc5b01e3	11f05824022e46ef928171f37eef717f	ÉÈ±´¿ÆÈ¾É«ÌåÑÐ¾¿½øÕ¹	2013	ÉÈ±´¿Æ(Pectinidae)ÓÐ300¶à¸öÏÖ´æÖÖ,ÊÇË«¿Ç±´ÀàÖÐÖØÒªµÄÒ»Ö§,¹ã·º·Ö²¼ÓÚÊÀ½çµÄ¸÷´óÑóÖÐ,²¢ÇÒ¾ßÓÐÖØÒªµÄ¾­¼Ã¼ÛÖµ[1]¡£èÎ¿×ÉÈ±´(Chlamys farreri)¡¢º£ÍåÉÈ±´(Argopecten irradians irradians)¡¢ÏºÒÄÉÈ±´(Patinopecten yessoensis)¡¢»ª¹óèÎ¿×ÉÈ±´(Mimachlamys nobilis)ÊÇÎÒ¹úÖ÷ÒªµÄÉÈ±´ÑøÖ³ÖÖÀà,ÑøÖ³Äê²úÁ¿´ï120Íòt¶à,¾ÓÊÀ½çÊ×Î»¡£Ëæ×Å½üÄêÀ´ÉÈ±´ÑøÖ³ÒµµÄ¿ìËÙ·¢Õ¹,ÆäÒÅ´«ÓýÖÖÑÐ¾¿È¡µÃÏÔÖø³É¹û,Ï¸°ûÒÅ´«Ñ§ÊÇÒÅ´«ÓýÖÖÑÐ¾¿µÄ»ù´¡,Ò²ÊÇ¿ª…	º£Ñó¿ÆÑ§
402881205bc7e8bc015bc7eacc5b01e3	91b519db105b4bd19c3bbbb3ce7fad7e	×ÏÉÈ±´¡¢º£ÍåÉÈ±´¼°ÆäÕý·´ÔÓ½»×Ó´úÈºÌåÒÅ´«½á¹¹µÄAFLP·ÖÎö	2013	±¾ÑÐ¾¿Ó¦ÓÃAFLP·Ö×Ó±ê¼Ç¼¼Êõ,¶Ô×ÏÉÈ±´(Argopecten purpuratu,PP)¡¢º£ÍåÉÈ±´(Argopecten irradians,¢ò)¡¢Õý½»×ÓÒ»´ú(×ÏÉÈ±´¡â¡Áº£ÍåÉÈ±´¡á,PI)¼°·´½»×ÓÒ»´ú(º£ÍåÉÈ±´¡â¡Á×ÏÉÈ±´¡á,P¢ñ)ÈºÌåµÄÒÅ´«½á¹¹½øÐÐÁË·ÖÎöºÍ±È½Ï¡£ÓÃ5¶ÔAFLPÒýÎïÀ©ÔöµÃµ½433¸öÎ»µã,ÆäÖÐ¶àÌ¬Î»µãÎª88.45%;Õý·´½»×Ó´úÖÐµÄÀ©ÔöÎ»µã´ó²¿·Ö(97.23%)À´Ô´ÓÚ×ÏÉÈ±´ºÍº£ÍåÉÈ±´;À©ÔöÖÐ³öÏÖÁË·ÇÃÏµÂ¶ûÒÅ´«Î»µã,Èç×ÏÉÈ±´ºÍº£ÍåÉÈ±´µÄ²¿·ÖÀ©ÔöÎ»µãÔÚÔÓ½»×Ó´úÖÐ¶ªÊ§,Õý·´½»×Ó…	º£Ñó¿ÆÑ§
402881205bc7e8bc015bc7eacc5b01e3	987923f276db42ed9e7f2802e0edb73d	¿ØÖÆÏºÒÄÉÈ±´±Õ¿Ç¼¡»ýÀÛÀàºúÂÜ²·ËØÏà¹Ø»ùÒòµÄÉ¸²é	2012	ÀûÓÃÒÖÖÆÐÔ²î¼õÔÓ½»¼¼Êõ(Suppression subtractive hybridization,SSH)¶ÔÏºÒÄÉÈ±´±Õ¿Ç¼¡»ýÀÛÀàºúÂÜ²·ËØÏà¹Ø»ùÒò½øÐÐÉ¸²éºÍ·ÖÎö¡£ÒÔÏºÒÄÉÈ±´éÙºìÉ«±Õ¿Ç¼¡ºÍ°×É«±Õ¿Ç¼¡cDNA¹¹½¨Õý·´Ïò²î¼õÎÄ¿â,½áºÏ454²âÐò¼¼ÊõÔÚÕýÏò²î¼õÎÄ¿âÖÐ²âÐòµÃµ½2 640ÌõÐòÁÐ,Æ´½ÓµÃµ½50¸öcontigs(ÖØµþÈº);·´Ïò²î¼õÎÄ¿âÖÐ²âÐòµÃµ½2 496ÌõÐòÁÐ,Æ´½ÓµÃµ½187¸öcontigs¡£¾­¹ýÍ¬Ô´ÐÔ±È¶Ô·ÖÎö,¹²»ñµÃ150¶à¸ö²îÒì±í´ï»ùÒò,´ÓÖÐÑ¡Ôñ3ÖÖÇåµÀ·òÊÜÌåSRB1¡¢SRF2ºÍSRCR×÷Îªºò…	ÖÐ¹úº£Ñó´óÑ§Ñ§±¨(×ÔÈ»¿ÆÑ§°æ)
402881205bc7e8bc015bc7eacc5b01e3	47bc0756d8b7499da0af667db153c294	µç´Ì¼¤ÓÕµ¼èÎ¿×ÉÈ±´´ÆºË·¢ÓýµÄÏà¹Ø²ÎÊýµÄÉ¸Ñ¡	2012	µç´Ì¼¤¿ÉÓÕµ¼ÂÑ×Ó´ÆºË·¢Óý,µ«ÔÚº£ÑóÉúÎïÖÐÉÐÎÞ±¨µÀ¡£Îª»ñµÃµç´Ì¼¤ÓÕµ¼èÎ¿×ÉÈ±´´ÆºË·¢ÓýµÄ×î¼ÑÌõ¼þ,²ÉÓÃÕý½»Éè¼ÆµÄ·½·¨,·Ö±ðÑÐ¾¿ÁËµç³¡Ç¿¶È¡¢µçÈÝ¡¢Âö³å´ÎÊý¡¢ÂÑ×ÓÃÜ¶È¼°»º³åÒºÖÖÀà¶ÔÓÕµ¼Ð§¹ûµÄÓ°Ïì¡£½á¹û±íÃ÷:(1)²»Í¬»º³åÒºµÄÓÕµ¼Ð§¹û²îÒì²»ÏÔÖø(P>0.05),µ«¸ÊÂ¶´¼»º³åÒºµÄÓÕµ¼Ð§¹ûÓÅÓÚZimmermanÊÏ»º³åÒººÍÉ½Àæ´¼»º³åÒº;×î¼ÑÂÑ×ÓÃÜ¶ÈÎª11.25¡Á104¸ö/mL,³¡Ç¿µÄ×îÊÊ·¶Î§Îª1.00~1.75kV/cm¡£×îÓÅµç´Ì¼¤ÓÕµ¼Ìõ¼þ×éºÏÊÇ:0.30mol/L¸ÊÂ¶´¼»…	ÖÐ¹úº£Ñó´óÑ§Ñ§±¨(×ÔÈ»¿ÆÑ§°æ)
402881205bc7e8bc015bc7eacc5b01e3	7e3552aa380647c896d15f188852607b	èÎ¿×ÉÈ±´×ªÂ¼×éÀ´Ô´µ¥ºËÜÕËá¶àÌ¬ÐÔÎ»µãµÄ¶àÌ¬ÐÔ·ÖÎö	2012	Ó¦ÓÃ¸ß·Ö±æÂÊÈÛ½âÇúÏß¼¼Êõ¶ÔèÎ¿×ÉÈ±´×ªÂ¼×éÀ´Ô´µÄµ¥ºËÜÕËá¶àÌ¬ÐÔÎ»µã½øÐÐÑéÖ¤·ÖÐÍºÍ¶àÌ¬ÐÔ·ÖÎö¡£¸ù¾ÝèÎ¿×ÉÈ±´×ªÂ¼×éµ¥ºËÜÕËá¶àÌ¬ÐÔÎ»µãÐòÁÐÐÅÏ¢,¶ÔÆäÖÐ150¸öÎ»µãÉè¼ÆÒýÎïºÍÌ½Õë,ÔÚ4¸öèÎ¿×ÉÈ±´Ò°ÉúÈºÌåÖÐ½øÐÐÑéÖ¤·ÖÐÍ¡£ÆäÖÐ,103¶ÔÒýÎïÀ©Ôö³öÄ¿µÄ²úÎï,76¸öÎ»µã³É¹¦·ÖÐÍ,58¸ö¶àÌ¬Î»µãÖÐ51¸öÊÇ¶þµÈÎ»¶àÌ¬ÐÔµ¥ºËÜÕËá¶àÌ¬ÐÔ(34.0%)¡£½øÒ»²½ÔÚÈÙ³ÉÒ°ÉúÈºÌåÖÐ¶Ô51¸ö¶þÌ¬µ¥ºËÜÕËá¶àÌ¬ÐÔÎ»µã½øÐÐ¶àÌ¬ÐÔÑéÖ¤ºÍÈºÌåÒÅ´«Ñ§·ÖÎö,ÆäÖÐ49¸öÎ»µã³ÊÏ…	Ë®²ú¿ÆÑ§
402881205bc7e8bc015bc7eacc5b01e3	6328a51aaccb4dc98b8c9993199ffce1	Á½ÖÖ¸ò×ÐÈºÌåÒÅ´«¶àÑùÐÔµÄÐÎÌ¬²ÎÊý¼°AFLP·ÖÎö	2010	²ÉÓÃ¶à±äÁ¿ÐÎÌ¬¶ÈÁ¿Ñ§·½·¨,¶Ô´óÁ¬(DL)¡¢Çàµº(QD)¡¢ÏÃÃÅ(XM)¡¢Öéº£(ZH)4¸ö·ÆÂÉ±ö¸ò×ÐÈºÌåºÍÕ¿½­(RV)1¸öÔÓÉ«¸ò×ÐÈºÌåµÄÐÎÌ¬±äÒì½øÐÐÁË±È½ÏÑÐ¾¿,½¨Á¢ÁËÈºÌåÐÎÌ¬¾ÛÀàÍ¼ºÍÐÎÌ¬ÅÐ±ðº¯Êý,½á¹û½Ï¿Í¹ÛµØÏÔÊ¾ÁË4¸ö·ÆÂÉ±ö¸ò×ÐÈºÌåÖ®¼äÒÔ¼°ÓëÔÓÉ«¸ò×ÐÈºÌåÖ®¼äµÄ²îÒì¡£ÀûÓÃ4¶ÔÒýÎï×éºÏ¶Ô·ÆÂÉ±ö¸ò×ÐÇàµºÈºÌåÓëÔÓÉ«¸ò×ÐÕ¿½­ÈºÌå¹²48¸ö¸öÌå½øÐÐÁËAFLP·ÖÎö,¹²µÃµ½216¸öÎ»µã,ÆäÖÐÌØÓÐÎ»µã29¸ö,¿É×÷Îª2¸öÎïÖÖ¼ø±ðµÄ·Ö×Ó±ê¼Ç¡£Á½ÖÖ¸ò×Ð¶¼ÏÔÊ¾ÁË½Ï¸ßµÄÈ…	º£ÑóÓëºþÕÓ
402881205bc7e8bc015bc7eacc5b01e3	hyxb201002019	Ò»Öêº£ÑóÎ¢ÐÍ¹èÔåµÄÐÎÌ¬Ñ§ºÍ·Ö×ÓÉúÎïÑ§¼ø¶¨	2010	@@ 1 ÒýÑÔÎ¢ÐÍ¸¡ÓÎÖ²Îï(Á£¾¶Îª2¡«20¦Ìm)ÊÇº£Ñó»·¾³ÖÐÖ÷ÒªµÄ³õ¼¶Éú²úÕß,ÔÚº£Ñó³õ¼¶Éú²úÁ¦ÖÐÕ¼ÓÐºÜ´ó±ÈÖØ,ÌØ±ðÔÚ¹ÑÓªÑøË®Óò,Î¢ÐÍ¸¡ÓÎÖ²Îï¿ÉÕ¼³õ¼¶Éú²úÁ¦µÄ80%ÒÔÉÏ[1],²¢ÇÒÔÚÁ£¼¶½á¹¹ÉÏÎ¢ÐÍ¸¡ÓÎÖ²Îï¶Ô³õ¼¶Éú²úÁ¦µÄ¹±Ï×Òª±È½Ï´óÁ£¼¶µÄÖ²ÎïµÄ¹±Ï×¸ü´ó[2].	º£ÑóÑ§±¨£¨ÖÐÎÄ°æ£©
402881205bc7e8bc015bc7eacc5b01e3	445fc1e1ca0a4051b373d79eb7b516e3	ÖÐ¹ú±±·½ÑØº£6¸öèÎ¿×ÉÈ±´ÈºÌåµÄAFLP·ÖÎö	2010	ÀûÓÃ4¶ÔAFLPÒýÎïÊ×´Î¶ÔÎÒ¹ú±±·½ÑØº£Ö÷ÒªµÄ6¸öèÎ¿×ÉÈ±´ÑøÖ³ÇøµÄ×ÔÈ»²ÉÃçÈºÌå½øÐÐÁËÒÅ´«¶àÑùÐÔ·ÖÎö,¹²À©ÔöµÃµ½191ÌõÇåÎú´øÆ×,ÆäÖÐ175Ìõ¾ßÓÐ¶àÌ¬ÐÔ¡£¶Ô¸÷ÈºÌå½øÐÐÒÅ´«¶àÑùÐÔ·ÖÎö,½á¹û±íÃ÷¸÷ÈºÌå¾ù¾ßÓÐ½Ï¸ßµÄÒÅ´«¶àÑùÐÔË®Æ½,ÏãÅ©Ê½¶àÑùÐÔÖ¸ÊýÔÚ0.347 4~0.391 7Ö®¼ä¡£AMOVA½á¹û±íÃ÷ÒÅ´«±äÒìÖ÷ÒªÀ´Ô´ÓÚÈºÌåÄÚ,Õ¼×ÜÒÅ´«±äÒìµÄ87.22%¡£¸öÌå¾ÛÀà½á¹û±íÃ÷,ÑÌÌ¨¡¢³¤µº¡¢´óÁ¬3¸öÈºÌåµÄ¸öÌå¾ÛÔÚÒ»Æð,¿É¿´×ö1¸öÈºÌå;¶øÈÙ³ÉÈºÌåµÄ¸öÌåµ¥¶À¾ÛÔÚÒ»Æ…	ÖÐ¹úº£Ñó´óÑ§Ñ§±¨(×ÔÈ»¿ÆÑ§°æ)
402881205bc7e8bc015bc7eacc5b01e3	b5e187bd33eb46f6bceb7f95356969f2	ÈýÖÖ³à³±Ôå¶à¿ËÂ¡¿¹ÌåÖÆ±¸¼°ÌØÒìÐÔ·ÖÎö	2009	ÖÐ¹úÊÇÈ«ÇòÊÜ³à³±Î£º¦½ÏÖØµÄ¹ú¼ÒÖ®Ò»(ÖÜÃû½­µÈ,2001),Ëæ×ÅÏÖ´ú»¯¹¤Å©ÒµÉú²úµÄÑ¸ÃÍ·¢Õ¹,ÑØº£µØÇøÈË¿ÚµÄÔö¶à,´óÁ¿¹¤Å©Òµ·ÏË®ºÍÉú»îÎÛË®ÅÅÈëº£Ñó,µ¼ÖÂ½üÄêÀ´³à³±µÄÆµ·±·¢ÉúºÍ¹æÄ£µÄ²»¶ÏÀ©´ó,ÑÏÖØÆÆ»µÁËÓæÒµ×ÊÔ´ºÍº£²úÑøÖ³Òµ,²¢ÍþÐ²×ÅÈËÀàµÄÉúÃü°²È«¡£ÖÐ¹úº£°¶Ïß½Ï³¤,ÒýÆð³à³±±¬·¢µÄÔåÖÖÖÖÀà¶àÑù,³à³±ÒìÍäÔå(Heterosigmaakashiwo)¡¢¹²Éú¼×Ôå(Symbiodinium sp.)¡¢Á´×´ÑÇÀúÉ½´óÔå(Alexandrium catenella)µÈÔåÖÖÊÇ³£¼ûµÄ³à³±Ôå,Î£º¦½ÏÎªÑ…	º£Ñó¿ÆÑ§¼¯¿¯
402881205bc7e8bc015bc7eacc5b01e3	70c832b706c044c8a37c0312eedb2173	ÇàµºÈ¹´ø²Ëæß×ÓÌåÒ°ÉúÖÖÈºÒÅ´«¶àÑùÐÔµÄAFLP·ÖÎö	2009	²ÉÓÃÓÅ»¯µÄ»ùÒò×é×ÜDNAÌáÈ¡·½·¨,°´ÕÕ¾­µäµÄAFLP·ÖÎöÂ·Ïß,¶Ô30ÖêÇàµº½üº£Ò°ÉúÈ¹´ø²Ë(Undaria pinnatifida)æß×ÓÌåÖÖÈºÄÚÒÅ´«¶àÑùÐÔ½øÐÐÁËAFLP·ÖÎö¡£ÀûÓÃ1¶ÔÒýÎïÀ©Ôö³ö38ÌõÇåÎú¿ÉÖØ¸´µÄ´ø,ÆäÖÐ32Ìõ³ÊÏÖ¶àÌ¬ÐÔ,¶àÌ¬Î»µã±ÈÀýÎª84.21%,¸ù¾ÝÒýÎïÀ©ÔöµÄÖ¸ÎÆÍ¼Æ×,¼ÆËã³öµÄÖÖÈºÄÚ²¿Æ½¾ù¹Û²âµÈÎ»»ùÒòÊý(Na)Îª1.8421¡¢Æ½¾ùÓÐÐ§µÈÎ»»ùÒòÊý(Ne)Îª1.3754¡¢Æ½¾ù»ùÒò¶àÑùÐÔÖ¸Êý,¼´Nei¡¯s»ùÒò¶àÑùÐÔÖ¸Êý(H)Îª0.2351,Shannon¡¯s¶àÑùÐÔÐÅÏ¢Ö¸Êý(I)Îª0.…	ÖÐ¹úº£Ñó´óÑ§Ñ§±¨(×ÔÈ»¿ÆÑ§°æ)
402881205bc7e8bc015bc7eacc5b01e3	c555132fe8694b68a2dc14166fa8fa34	º£ÍåÉÈ±´Î¢ÎÀÐÇ±ê¼Ç¿ª·¢¼°Æä·ÖÀë·½Ê½·ÖÎö	2009	ÀûÓÃÄáÁúÄ¤Îü¸½ÔÓ½»·¨¹¹½¨ÁËº£ÍåÉÈ±´µÄ(AC)15¡¢(AG)15Î¢ÎÀÐÇ¸»¼¯ÎÄ¿â,Ëæ»úÌôÈ¡3 000¸ö¿ËÂ¡,¾­¾úÂäÔ­Î»ÔÓ½»¶þ´ÎÉ¸Ñ¡¹²»ñµÃÑôÐÔ¿ËÂ¡1 268¸ö(42.3%)¡£¾­ÐòÁÐ²â¶¨ºÍÉúÎïÐÅÏ¢Ñ§·ÖÎöºóµÃµ½521¸ö¶ÀÁ¢µÄÑôÐÔ¿ËÂ¡,ÆäÖÐÎ¢ÎÀÐÇ506¸ö,Ð¡ÎÀÐÇ15¸ö¡£Î¢ÎÀÐÇÖÐ,ÍêÃÀÐÍ248¸ö,Õ¼×ÜÊýµÄ49.0%;·ÇÍêÃÀÐÍ216¸ö,Õ¼42.7%;¸´ºÏÐÍ42¸ö,Õ¼8.3%;ÆäÖÐAG/TCÖØ¸´Õ¼70.4%(356¸ö),AC/TGÖØ¸´29.6%(150¸ö)¡£Ñ¡ÔñÆäÖÐµÄ55ÌõÐòÁÐÉè¼ÆÒýÎï,É¸Ñ¡³öÆäÖÐµÄ20¶ÔÒýÎï¼ì²âËüÃÇÔ…	º£Ñó¿ÆÑ§
402881205bc7e8bc015bc7eacc5b01e3	7bf71b2957d342ea800136dd7f4cc121	Ó¦ÓÃÃâÒßÓ«¹â¼¼Êõ¶ÔÈýÖÖ³à³±ÔåµÄÑÐ¾¿	2008	ÎªÌ½Ë÷ºÍ½¨Á¢ÃâÒßÑ§½áºÏÓ«¹â¼¼Êõ¶Ô³à³±ÉúÎïµÄ¶¨ÐÔ¡¢¶¨Á¿¼ì²â,ÖÆ±¸ÁË3ÖÖÁ£¾¶²»Í¬µÄ³à³±Ôå¡ª¡ª³à³±ÒìÍäÔå(Heterosigma akashiwo)¡¢¹²Éú¼×Ôå(Symbiodiniumsp)¡¢Á´×´ÑÇÀúÉ½´óÔå(Alexandrium catenella)µÄ¶à¿ËÂ¡¿¹Ìå,²¢²ÉÓÃ·â±ÕÎü¸½´¦ÀíÒÔÌá¸ß¿¹ÌåµÄÌØÒìÐÔ;²ÉÓÃ¼ä½ÓÃ¸ÁªÃâÒß·¨¼ì²âÁË¿¹ÌåµÄÐ§¼Û;½á¹û±íÃ÷Î´¾­Îü¸½´¦ÀíµÄ³à³±ÒìÍäÔå¡¢¹²Éú¼×ÔåµÄÐ§¼Û·Ö±ðÎª1¡Ã41 000,1¡Ã18 000ÒÔÉÏ,ÏÔÊ¾ÊÇ¸ßÇ×ºÏÁ¦µÄ¿¹Ìå;Á´×´ÑÇÀúÉ½´óÔå¿¹ÌåµÄÐ§¼Û´ïµ½1¡Ã3…	º£ÑóÑ§±¨(ÖÐÎÄ°æ)
402881205bc7e8bc015bc7eacc5b01e3	2ad9e3b7faf64a49a01e0d6b4bd501fc	ËÉ½­öÔÈºÌåÒÅ´«¶àÑùÐÔµÄAFLP·ÖÎö	2008	ÀûÓÃAFLP·Ö×Ó±ê¼Ç¼¼Êõ¶ÔÁÉÄþÑ¼ÂÌ½­Ë®Óòµ¤¶«¶ÎºÍºÓ±±ÇØ»Êµº²³º£º£ÓòÁ½¸öËÉ½­öÔTrachidermus fasciatusÈºÌåµÄÒÅ´«¶àÑùÐÔ½øÐÐ·ÖÎöÑÐ¾¿¡£½á¹û±íÃ÷:ÓÃ6¶ÔÑ¡ÔñÐÔÒýÎï,´ÓÁ½¸öÈºÌåµÄ63¸ö¸öÌå¹²À©Ôö³ö360¸öÎ»µã,¶àÌ¬Î»µã214¸ö;ËÉ½­öÔµ¤¶«ºÍÇØ»ÊµºÁ½ÈºÌåµÄ¶àÌ¬Î»µã±ÈÂÊÎª50.28%¡¢50.00%,Æ½¾ùÔÓºÏ¶ÈºÍShannon sÖ¸Êý·Ö±ðÎª0.1690¡¢0.1733ºÍ0.2534¡¢0.2592,ËµÃ÷Á½¸öÈºÌåÒÅ´«¶àÑùÐÔÔÚÍ¬Ò»Ë®Æ½ÉÏ;Shannon sÖ¸ÊýºÍAMOVA·ÖÎö¾ùÏÔÊ¾ËÉ½­öÔµÄÒÅ´«±äÒì…	´óÁ¬Ë®²úÑ§ÔºÑ§±¨
402881205bc7e8bc015bc7eacc5b01e3	ef7c1d935f684e88987de2251fbe7989	MYP»ùÒòÔÚÖÐ¼äÇòº£µ¨¼°ÔÓ½»º£µ¨ÉúÖ³ÏÙ²»Í¬·¢ÓýÊ±ÆÚµÄ×ªÂ¼±í´ï²îÒì	2008	Ó¦ÓÃÊµÊ±Ó«¹â¶¨Á¿PCR¼¼Êõ¶ÔÖ÷ÒªÂÑ»Æµ°°×(Major yolk protein,MYP)»ùÒòÔÚÖÐ¼äÇòº£µ¨ºÍÔÓ½»º£µ¨(ÖÐ¼äÇòº£µ¨¡â¡Á¹â¼¬Çòº£µ¨¡á)µÄÉúÖ³ÏÙ²»Í¬·¢ÓýÊ±ÆÚµÄ×ªÂ¼±í´ï²îÒì½øÐÐÁË·ÖÎö¡£½á¹û±íÃ÷,MYP»ùÒòÔÚº£µ¨´ÆÐÛ¸öÌåÉúÖ³ÏÙÖÐ×ªÂ¼Ë®Æ½ÉÏµÄ±í´ï²îÒì²»Ã÷ÏÔ;MYP»ùÒòÔÚÖÐ¼äÇòº£µ¨ÉúÖ³ÏÙ·¢ÓýµÄ4¸öÊ±ÆÚµÄ±í´ï³Ê¿ìËÙÏÂ½µµÄÇ÷ÊÆ,¶øÔÚÔÓ½»º£µ¨³Ê»ºÂýÏÂ½µµÄÇ÷ÊÆ¡£ÔÚ·ÖÎöµÄÉúÖ³ÏÙ4¸ö·¢ÓýÆÚÖÐ,ÖÐ¼äÇòº£µ¨´ÆÐÛ¸öÌåMYP»ùÒòµÄ±í´ïÁ¿(ÒÔ18S rRNAÎª²ÎÕÕ)·Ö±ð´…	ÒÅ´«
402881205bc7e8bc015bc7eacc5b01e3	cdde4c21a7e54b42a76aa22a4d8dcda6	»ùÓÚÐÎÌ¬²ÎÊýºÍAFLP±ê¼ÇµÄÎÄ¸ò(Meretrixmeretrix)²»Í¬µØÀíÈºÌåÒÅ´«±äÒì·ÖÎö	2008	Ó¦ÓÃ·½²î·ÖÎöºÍTukey¶àÖØ±È½Ï¶ÔÎÄ¸òµÄÁÉÄþ(LN)¡¢É½¶«(SD)¡¢½­ËÕ(JS)¡¢¹ãÎ÷(GX)4¸ö×ÔÈ»µØÀíÈºÌåµÄ7¸ö¿ÇÐÎÌ¬²ÎÊý½øÐÐÁËÑÐ¾¿,½á¹û·¢ÏÖ,SDºÍJSÈºÌå¼ä²îÒì²»ÏÔÖø,LNºÍGXÈºÌå²îÒì²»ÏÔÖø,GXÈºÌåÓëSDºÍJSÈºÌå¼ä²îÒìÏÔÖø(P<0.05)¡£ÀûÓÃ4¶ÔÒýÎï×éºÏ¶ÔÕâ4¸öÈºÌå½øÐÐÁËAFLPÀ©Ôö,¹²µÃµ½236¸öÎ»µã,ÆäÖÐÌØÓÐÎ»µã14¸ö,ÕâÐ©ÌØÓÐÎ»µã¿É×÷ÎªÈºÌå¼ø±ðµÄÌØÕ÷ÐÔ±ê¼Ç¡£ÒÅ´«¶àÑùÐÔ·ÖÎö±íÃ÷,4¸öÎÄ¸òÈºÌåµÄÒÅ´«¶àÑùÐÔË®Æ½¾ù½Ï¸ß,¶øÒÔGXÈºÌå×î¸ß,Nei¡¯s»ùÒò¶à…	º£ÑóÓëºþÕÓ
402881205bc7e8bc015bc7eacc5b01e3	b7fe65e30bda42618ee91ea7fc2e72f6	º£ÍåÉÈ±´²»Í¬·¢Óý½×¶ÎÄÍ¸ÉÂ¶µÄÑÐ¾¿	2007	ÀûÓÃº£ÍåÉÈ±´(Argopecten irradians)DÐÎÓ×³æ¡¢ÑÛµãÓ×³æ¡¢ÖÉ±´¡¢Ó×±´¼°³ÉÌå×÷Îª²ÄÁÏ,ÔÚ8~10¡æºÍ20~22¡æ¸É¡¢Êª»·¾³ÏÂÍ¨¹ý¸ÉÂ¶²»Í¬Ê±¼ä¶ÔËùÈ¡ÑùÆ·µÄ³É»îÂÊ½øÐÐÁË±È½ÏÑÐ¾¿¡£½á¹û±íÃ÷,º£ÍåÉÈ±´³ÉÌå¡¢DÐÎÓ×³æ¡¢ÑÛµãÓ×³æ¡¢ÖÉ±´¼°Ó×±´ÔÚµÍÎÂÊªÈóµÄÌõ¼þÏÂ¸ÉÂ¶Ê±¼ä³¤,¶øÔÚ¸ßÎÂ¸ÉÔïµÄÌõ¼þÏÂ¸ÉÂ¶µÄÊ±¼ä¶Ì,ÆäÄÍ¸ÉÄÜÁ¦Îª³É±´>ÑÛµãÓ×³æ>DÐÎÓ×³æ>ÖÉ±´>Ó×±´¡£±¾ÊµÑéÎªº£ÍåÉÈ±´Ó×³æµÄÒìµØ²ÉÃç¡¢ÖÉ±´ºÍÓ×±´µÄ³¤Í¾ÔËÊäÒÔ¼°³É±´µÍÎÂ¸ÉÂ¶±£´æÌá¹©ÁËÒ»¶¨µ…	º£Ñó¿ÆÑ§
402881205bc7e8bc015bc7eacc5b01e3	c0820213f8c64b8e82e4c948088e5b1e	º£Ñó¾­¼Ã±´Àà·Ö×ÓÒÅ´«±ê¼Ç¼°ÆäÓ¦ÓÃµÄÑÐ¾¿½øÕ¹	2007	·Ö×ÓÒÅ´«±ê¼ÇÊÇËæ×Å·Ö×ÓÉúÎïÑ§¼¼ÊõµÄ·¢Õ¹¶ø³öÏÖµÄÒÅ´«±ê¼Ç¼¼Êõ,ËüÍ»ÆÆÁËÐÎÌ¬ºÍÏ¸°ûË®Æ½ÉÏÒÅ´«±ê¼ÇµÄ¾ÖÏÞÐÔ,·¢»Ó×Å¶ÀÌØµÄÓÅÊÆ¡£±¾ÎÄ¼òÒª½éÉÜÁËÍ¬¹¤Ã¸¡¢RFLP¡¢RAPD¡¢AFLP¡¢mtDNA¡¢SSRµÈ¼¸ÖÖ³£ÓÃµÄ·Ö×ÓÒÅ´«±ê¼Ç¼¼Êõ·½·¨,²¢±È½ÏÁË¸÷ÖÖ¼¼ÊõµÄÓÅµãºÍ¾ÖÏÞÐÔ;¸ÅÊöÁËÕâÐ©ÒÅ´«±ê¼Ç¼¼ÊõÔÚº£Ñó¾­¼Ã±´ÀàÈºÌåÒÅ´«½á¹¹ºÍ±äÒì¡¢ÒÅ´«·Ö»¯¡¢ÒÅ´«ÓýÖÖ¡¢ÖÖÖÊ¼ø¶¨¡¢»ùÒò¶¨Î»ºÍ¹¹½¨ÒÅ´«Í¼Æ×ÑÐ¾¿µÈ·½ÃæµÄÓ¦ÓÃºÍÈ¡µÃµÄÑÐ¾¿³É¹û¡£	ÖÐ¹úº£Ñó´óÑ§Ñ§±¨(×ÔÈ»¿ÆÑ§°æ)
402881205bc7e8bc015bc7eacc5b01e3	a2a0e49a1324483baa14ebbdde6ee0cf	ÖÐ¹ú¸òòÛ·±Ö³ÉúÎïÑ§µÄ³õ²½ÑÐ¾¿	2007	½áºÏÍÁ³ØÓýÃçµÄÊÔÑé,¶ÔÖÐ¹ú¸òòÛµÄ·±Ö³Ï°ÐÔºÍÅßÌ¥·¢Óý¹ý³Ì½øÐÐÁËÑÐ¾¿¡£ÖÐ¹ú¸òòÛÔÚÉ½¶«Ê¡º£ÑôÊÐ¶¡×ÖÍåº£ÇøµÄ·±Ö³ÆÚÎª6~8ÔÂ,7ÔÂÏÂÑ®ÖÁ8ÔÂÉÏÑ®Îª²úÂÑÊ¢ÆÚ¡£ÏÊ³öÈâÂÊµÄ±ä»¯ÓëÐÔÏÙ·¢Óý¾ßÓÐÃ÷ÏÔµÄÏà¹ØÐÔ,²úÂÑÇ°´ïµ½×î´ó,Îª45.3%¡£Ë®ÎÂÔÚ20¡æÒÔÉÏÊ±ÐÔÏÙ·¢ÓýËÙ¶ÈÃ÷ÏÔ¼Ó¿ì,23~24¡æ·ÊÂú¶È×î´ó¡£¿ÉÓÃÒõ¸É¡¢Á÷Ë®»ò½µµÍÑÎ¶ÈµÈ·½·¨ÓÕµ¼ÆäÅÅ·Å¾«ÂÑ,Ò²¿É½øÐÐ½âÆÊÊÜ¾«¡£ÖÐ¹ú¸òòÛ´ÆÐÛÒìÌå,¸ö±ð´ÆÐÛÍ¬Ìå¡£ÅßÌ¥·¢Óý¿ÉÔÚÑÎ¶È18~30,ÎÂ¶È20~28¡æÌõ¼þÏÂ½øÐÐ…	ÖÐ¹úº£Ñó´óÑ§Ñ§±¨(×ÔÈ»¿ÆÑ§°æ)
402881205bc7e8bc015bc7eacc5b01e3	28ffac97ceeb4eada411dd26ff411d63	ÖÐ¼äÇòº£µ¨¡¢¹â¼¬Çòº£µ¨¼°ÔÓ½»F_1´ú(ÖÐ¼äÇòº£µ¨¡â¡Á¹â¼¬Çòº£µ¨¡á)ÈºÌåÒÅ´«¶àÑùÐÔAFLP·ÖÎö	2007	Ó¦ÓÃAFLP¼¼Êõ¶ÔÖÐ¼äÇòº£µ¨¡¢¹â¼¬Çòº£µ¨¼°ÔÓ½»F1´ú(ÖÐ¼äÇòº£µ¨¡â¡Á¹â¼¬Çòº£µ¨¡á)ÈºÌåµÄÒÅ´«¶àÑùÐÔ½øÐÐÁË·ÖÎö¡£½á¹û±íÃ÷,4¶ÔÒýÎï¹²À©ÔöµÃµ½272¸öÎ»µã,ÆäÖÐ269¸ö¶àÌ¬Î»µã,×ÜµÄ¶àÌ¬Î»µã±ÈÀýÎª98.89%¡£3¸öÈºÌåµÄÏãÅ©¶àÑùÐÔÖ¸Êý·Ö±ðÎª:0.2331¡À0.1273¡¢0.2005¡À0.1385ºÍ0.2625¡À0.1067¡£ÈºÌåÄÚÒÅ´«ÏàËÆ¶È·Ö±ðÎª:0.6876¡À0.0523¡¢0.6501¡À0.0548ºÍ0.6552¡À0.0553¡£·Ö×Ó·½²î·ÖÎö(AMOVA)½á¹û±íÃ÷,±äÒìÀ´Ô´ÓÐ25.39%À´×ÔÈºÌå¼ä,ÓÐ74.61%À´×ÔÈ…	ÒÅ´«
402881205bc7e8bc015bc7eacc5b01e3	090a98e38e834bdbbeac73165af70708	èÎ¿×ÉÈ±´¡¢»ª¹óèÎ¿×ÉÈ±´¼°ÆäÖÖ¼äÔÓ½»×Ó´ú¡¢ÖÖÄÚ½»Åä×Ó´úµÄISSR·ÖÎö	2006	Í¨¹ý¶ÔèÎ¿×ÉÈ±´¡¢»ª¹óèÎ¿×ÉÈ±´¼°ÆäÁ½ÕßµÄÖÖ¼äÔÓ½»×Ó´ú¡¢ÖÖÄÚ½»Åä×Ó´úµÄISSR±ê¼Ç·ÖÎö,ÑÐ¾¿ÁË4ÖÖ×Ó´úÈºÌåÖ®¼äÒÔ¼°×Ó´úÈºÌåÓë¹²ÏíÇ×±¾¸öÌå¼äµÄÒÅ´«¹ØÏµ¡£Ê¹ÓÃ3×éISSRÒýÎï,µÃµ½ÇåÎúµÄÀ©ÔöÎ»µã169¸ö,Æ½¾ù¶àÌ¬Î»µã¼ì³öÂÊ66.44%¡£·ÖÎö½á¹ûÏÔÊ¾:ÔÓ½»×Ó´ú¸öÌåÖÐ¾ßÓÐÀ´×Ô¸¸Ä¸±¾µÄÀ©ÔöÎ»µã,±íÃ÷ÔÓ½»×Ó´úÈ·ÎªÔÓÖÖ;ÔÓ½»×Ó´úÈºÌå²»½ö¾ßÓÐ½Ï¸ßµÄÒÅ´«¶àÑùÐÔ,¶øÇÒÔÚÓëÇ×±¾¸öÌåºÍÆäËû×Ó´úÈºÌå¼äµÄÒÅ´«¹ØÏµÉÏ±íÏÖ³öÓëÖÖÄÚ½»Åä×Ó´úµÄÃ÷ÏÔ²îÒì;ÁíÍâÔÓ½»…	ÖÐ¹úº£Ñó´óÑ§Ñ§±¨(×ÔÈ»¿ÆÑ§°æ)
402881205bc7e8bc015bc7eacc5b01e3	1e9b20e1341146d4b9cedff019ae60f5	Ò°ÉúºÍÑøÖ³ÑÀöÒ(Paralichthysolivaceus)ÒÅ´«²îÒìµÄRAPDºÍISSRÑÐ¾¿	2006	ÀûÓÃRAPDºÍISSRÁ½ÖÖ·Ö×Ó±ê¼Ç¼¼Êõ,·ÖÎöÁËÉ½¶«Íþº£½üº£Ò°ÉúºÍÑøÖ³ÑÀöÒµÄÒÅ´«¶àÑùÐÔ²îÒì¡£½á¹û±íÃ÷,ÓÃ10¸öRAPDÒýÎï¶ÔÁ½¸öÑù±¾¸÷30¸ö¸öÌåµÄ»ùÒò×éDNA½øÐÐÀ©Ôö,¹²»ñµÃ110¸öÖØ¸´ÐÔºÃÇÒ´øÆ×ÇåÎúµÄÀ©ÔöÎ»µã,Æ¬¶Î´óÐ¡ÔÚ200¡ª2500bpÖ®¼ä,Ò°ÉúÑù±¾ºÍÑøÖ³Ñù±¾µÄ¶àÌ¬Î»µã±ÈÀý·Ö±ðÎª59.09%ºÍ60¡¤91%,Shannon¶àÑùÐÔÖµ·Ö±ðÎª16¡¤563ºÍ16¡¤917,Ò°ÉúÑù±¾ÄÚÆ½¾ùÒÅ´«¾àÀëÎª0¡¤17427,ÑøÖ³Ñù±¾Îª0¡¤17553,Ñù±¾¼äÒÅ´«¾àÀëÎª0¡¤17419¡£ÓÃ6¸öISSRÒýÎï¹²ÔÚÁ½…	º£ÑóÓëºþÕÓ
402881205bc7e8bc015bc7eacc5b01e3	e8fc21d783ed414a8abe9f3fa95e94ff	4ÖÖÑøÖ³ÉÈ±´µÄÈºÌåÒÅ´«¶àÑùÐÔ¼°ÌØÒìÐÔAFLP±ê¼ÇÑÐ¾¿	2005	Ó¦ÓÃAFLP¼¼Êõ¶ÔÎÒ¹ú4ÖÖÖ÷ÒªÑøÖ³ÉÈ±´½øÐÐÁËÒÅ´«·ÖÎö.ÏºÒÄÉÈ±´¡¢º£ÍåÉÈ±´¡¢»ª¹óèÎ¿×ÉÈ±´¡¢èÎ¿×ÉÈ±´4ÖÖÑøÖ³ÉÈ±´ÈºÌåÖÐ,ÖÖÄÚÒÅ´«ÏàËÆ¶ÈÒÀ´Î·Ö±ðÎª0.841 5,0.786 3,0.719 0 ºÍ0.673 1,ÏãÙ¯ÊÏÖ¸Êý·Ö±ðÎª43.52,58.87,80.16ºÍ92.83,èÎ¿×ÉÈ±´ºÍ»ª¹óèÎ¿×ÉÈ±´µÄÒÅ´«¶àÑùÐÔË®Æ½Ã÷ÏÔ¸ßÓÚº£ÍåÉÈ±´ºÍÏºÒÄÉÈ±´;AFLP±ê¼Ç¹²ÏíÎ»µã·Ö²¼±íÃ÷,ÔÚ4ÖÖÉÈ±´ÖÐèÎ¿×ÉÈ±´Óë»ª¹óèÎ¿×ÉÈ±´Ö®¼äµÄ¹²ÏíÎ»µã×î¶à,Í¬Ê±4ÖÖÉÈ±´µÄÖÖ¼äÒÅ´«ÏàËÆ¶ÈÒ²ÒÔèÎ¿×ÉÈ±´ºÍ»ª¹óèÎ¿×É…	º£ÑóÑ§±¨(ÖÐÎÄ°æ)
402881205bc7e8bc015bc7eacc5b01e3	c4dba7b604454c769bec6145b1d9787a	´Ì²ÎºôÎüÊ÷µÄ³¬Î¢½á¹¹¹Û²ìÓëÑÐ¾¿	2005	ÓÃ¹â¾µ¡¢É¨Ãèµç¾µºÍÍ¸Éäµç¾µ¹Û²ìÑÐ¾¿½¡¿µ´Ì²Î(Apostichopus japonicus)ºôÎüÊ÷µÄÐÎÌ¬½á¹¹,²¢¹Û²ìÑÐ¾¿±ôËÀ´Ì²ÎºôÎüÊ÷µÄÒì³£,½á¹ûÏÔÊ¾:´Ì²ÎºôÎüÊ÷ÓÉÍâÏòÄÚÒÀ´ÎÎªÌåÇ»ÉÏÆ¤¡¢¼¡²ã¡¢ÑªÇ»¡¢ÄÚÆ¤Ï¸°ûºÍÖÐÑëÇ»¡£ÌåÇ»ÉÏÆ¤Ï¸°ûÓÎÀëÃæÓÐ³¤¶ø²»¹æÔòµÄÎ¢ÈÞÃ«,Ï¸°ûÉÏ²¿ÍÌÒûÐ¡ÅÝ·á¸»,Ï¸°ûÖÐ³£¼ûÍÌÊÉÌå¡£ÄÚÆ¤Ï¸°û±íÃæÓÐ¸÷ÖÖÐÎ×´µÄÏ¸°ûÍ»Æð,Ï¸°û¶¥½¬·ÖÃÚ»îÔ¾,Ï¸°ûÄÚÖÊÄ¤Ð¡ÅÝ·á¸»¡£ÌåÇ»ÉÏÆ¤Ï¸°ûºÍÄÚÆ¤Ï¸°ûÖÐ·á¸»µÄÍÌÒûÐ¡ÅÝºÍÖÊÄ¤Ð¡ÅÝÌáÊ¾ÕâÁ½ÖÖÏ¸°û¾ß…	º£Ñó¿ÆÑ§
402881205bc7e8bc015bc7eacc5b01e3	a43d228b5cae49b4b6eaa5dc745de408	´óÁâöÒ(Scophthamusmaximus)Ó×ÓãÈúÂÈÏ¸°ûµÄ³¬Î¢½á¹¹ÑÐ¾¿	2005	ÎÞ	µç×ÓÏÔÎ¢Ñ§±¨
402881205bc7e8bc015bc7eacc5b01e3	b8c329fca8df49f5877720469030bdf7	3ÖÖÂËÊ³ÐÔ±´Àà¶ÔËþÂêÑÇÀúÉ½´óÔåµÄÉãÊ³ÑÐ¾¿	2004	20 0 3Äê 4ÔÂÔÚÊµÑéÊÒÄÚ²ÉÓÃ¾²Ë®·¨ ,ÑÐ¾¿ÁË³¤ÄµòÃ¡¢×ÏêÝ±´¡¢èÎ¿×ÉÈ±´¶ÔËþÂêÑÇÀúÉ½´óÔåµÄÇåÂËÂÊ (CR)ºÍÉãÊ³ÂÊ (IR) ,ÊµÑéÊ±¼ä³ÖÐø 3d ,Ë®ÎÂ 17¡æ¡£ÊµÑéÖÐÃ¿ 1ÖÖ±´¶¼·Ö±ðÍ¶Î¹ :(1)²æ±Þ½ðÔå (¶ÔÕÕÔå ) ,(2 )²æ±Þ½ðÔå ËþÂêÑÇÀúÉ½´óÔåÈ¥Ôå¹ýÂËÒº 1.5L ,(3)²æ±Þ½ðÔå ËþÂêÑÇÀúÉ½´óÔåÏ¸°û¡£½á¹û±íÃ÷ ,ËþÂêÑÇÀúÉ½´óÔå¹ýÂËÒº ,¶Ô 3ÖÖ±´µÄÇåÂËÂÊµÄÎÞÃ÷ÏÔÓ°Ïì (P >0 .0 5 ) ;3ÖÖ±´¶ÔËþÂêÑÇÀúÉ½´óÔåºÍ²æ±Þ½ðÔå»ìºÏÒºµÄÇåÂËÂÊÓë¶ÔÕÕ×éÏà±ÈÃ÷ÏÔ½µ…	º£ÑóË®²úÑÐ¾¿
402881205bc7e8bc015bc7eacc5b01e3	13a04ab2f1f846fe8d81234f0c2b3a39	ÀûÓÃÑÀöÒÈúÏ¸°ûÏµ·ÖÀëºÍÅàÑøÁÜ°ÍÄÒÖ×²¡¶¾	2003	±¾ÎÄÀûÓÃÑÀöÒÈúÏ¸°ûÏµ½øÐÐÁËÑøÖ³ÑÀöÒÁÜ°ÍÄÒÖ×²¡¶¾µÄ·ÖÀë¼°ÅàÑø ,²¢Í¨¹ýµç¾µ¶ÔÅàÑøÏ¸°ûÖÐÁÜ°ÍÄÒÖ×²¡¶¾µÄÐÎÌ¬¼°¸ÐÈ¾Ñ­»·½øÐÐÁË³õ²½ÑÐ¾¿¡£½«²¡ÓãµÄÁÜ°ÍÄÒÖ××éÖ¯ÎÞ¾úÂËÒº½ÓÖÖÑÀöÒÏ¸°ûÏµ ,Ï¸°û³öÏÖÁËÃ÷ÏÔµÄÏ¸°û²¡±ä ( Cytopathic effect,CPE)¡£µç¾µ¹Û²ìÔÚÅàÑøÏ¸°ûµÄ°ûÖÊÖÐÓÐ²¡¶¾µÄ°üº­Ìå ,°ûÖÊÖÐÉ¢ÔÚ 6½ÇÐÎ¡¢5½ÇÐÎ»òÔ²ÐÎµÄ²¡¶¾Á£×Ó ,´óÐ¡Îª 10 0~ 140 nmÖ®¼ä¡£ÔÚ¸ÐÈ¾Ï¸°ûµÄÏßÁ£ÌåÖÐÒ²´æÔÚ´óÁ¿µÄ²¡¶¾¿ÅÁ£¡£	Çàµºº£Ñó´óÑ§Ñ§±¨(×ÔÈ»¿ÆÑ§°æ)
402881205bc7e8bc015bc7eacc5b01e3	edc351d132c1453e98f2f6bb5aa6ca7f	ÖÐ¹úÑØº£Á±¸ò¿Æ±´ÀàÖ÷Òª¾­¼ÃÖÖÓýÃçÓëÑøÖ³¼¼ÊõÑÐ¾¿½øÕ¹	2003	ÏµÍ³µØ¶ÔÎÒ¹úÁ±¸ò¿ÆÖÐµÄÖ÷ÒªÑøÖ³ÖÖÀàÈç·ÆÂÉ±ö¸ò×Ð¡¢Çà¸ò¡¢ÎÄ¸òµÈµÄ·±Ö³ÉúÎïÑ§¡¢·¢ÓýÉúÎïÑ§¡¢ÃçÖÖÅàÓý¼¼ÊõºÍÑøÖ³¼¼Êõ½øÐÐÁË×ÛÊö ,ÒÔÆÚÎª½â¾öÖÆÔ¼ÎÒ¹ú¸òÀàÑøÖ³½øÒ»²½·¢Õ¹µÄÆ¿¾±Òò×Ó (×ã¹»µÄÓÅÖÊ½¡¿µÃçÖÖºÍÏàÓ¦µÄÑøÖ³¼¼Êõ )Ìá¹©²Î¿¼¡£	¶¯ÎïÑ§ÔÓÖ¾
2486f446eaa3481fa2b1302a91e7aa48	hgjz201507050	Ìú»ùÍÑÁò¼Á³¬ÖØÁ¦·¨ÍÑ³ýÁò»¯Çâ	2015	ÓÃ N2ºÍ H2S µÄ»ìºÏÆøÄ£Äâº¬ÁòÌìÈ»Æø£¬ÒÔÌú»ùÍÑÁò¼ÁÎªÍÑÁòÒº£¬²ÉÓÃ³¬ÖØÁ¦Ðý×ªÌî³ä´²£¨RPB£©½øÐÐÍÑ³ý H2S µÄ¼¯Ô¼»¯ÊµÑéÑÐ¾¿£¬¿¼²ìÁËÔ­ÁÏÆø H2S ÖÊÁ¿Å¨¶È¡¢º¬ÁòÔ­ÁÏÆøÁ÷Á¿¡¢ÍÑÁòÒºÁ÷Á¿¡¢ÎÂ¶È¼° RPB ×ª×Ó×ªËÙ¶Ô H2S ÍÑ³ýÂÊµÄÓ°Ïì¡£ÊµÑé½á¹û±íÃ÷£¬Ìú»ùÍÑÁò¼Á³¬ÖØÁ¦·¨ÍÑ³ý H2S µÄ½Ï¼Ñ¹¤ÒÕÌõ¼þÎªÔ­ÁÏÆø H2S º¬Á¿14g/m3£¬Ô­ÁÏÆøÁ÷Á¿0.45m3/h£¬ÍÑÁòÒºÁ÷Á¿13.5L/h£¬ÍÑÁòÒºÎÂ¶È40¡æ£¬RPB ×ª×Ó×ªËÙ1000r/min¡£ÔÚ´ËÌõ¼þÏÂ£¬H2S ÍÑ³ýÂÊÎÈ¶¨ÔÚ99…	»¯¹¤½øÕ¹
2486f446eaa3481fa2b1302a91e7aa48	hxgyygcjs201505017	³¬ÖØÁ¦Ò©¼ÁÑ­»·ÍÑ³ýº£ÑóÆ½Ì¨ÌìÈ»ÆøÖÐÁò»¯ÇâÖÐÊÔÑÐ¾¿	2015	²ÉÓÃ³¬ÖØÁ¦Ðý×ªÌî³ä´²(RPB)½øÐÐÁËº£ÑóÆ½Ì¨ÌìÈ»ÆøÖÐµÍº¬Á¿H2SÍÑ³ýµÄÊÔÑéÑÐ¾¿,º£ÑóÆ½Ì¨ÌìÈ»Æø¾­¼ÆÁ¿ºó´Ó²àÏò½øÈëRPB,ÍÑÁòÒ©¼Á´ÓRPBÖÐÑë½øÈë,ÆøÒºÁ½ÏàÔÚÌîÁÏ²ãÖÐÑØ¾¶Ïò×öÄæÏò½Ó´¥,H2S±»ÍÑÁòÒºÖÐµÄ°·»ùÎüÊÕ,¾»»¯ºóµÄÌìÈ»ÆøÖ±½ÓÓÉ³ö¿ÚÀë¿ªRPB,ÍÑÁò¼Á²»¶ÏµÄÑ­»·Ê¹ÓÃ.½á¹û±íÃ÷:ÎÞÂÛÊÇÒºÆø±È±ä»¯·¶Î§ºÜ´ó,»¹ÊÇ³öÏÖÌØÊâ¹¤¿öÆøÁ¿Í»È»Ôö´ó»òÒºÁ¿Í»È»¼õÉÙ,³¬ÖØÁ¦»ú¶¼ÄÜ¹»Æ½ÎÈÔËÐÐ,ÇÒÍÑÁòºó¾»»¯ÆøH2SÖÊÁ¿Å¨¶È½Ó½üÓÚ0 mg/m3(¼ì²â²»³ö).´ËÍâ,ÕûÌ×…	ÄÜÔ´»¯¹¤
2486f446eaa3481fa2b1302a91e7aa48	hgjz201104027	ÐÂÐÍº£Ñó·ÀÎÛÍ¿ÁÏÓÃ·ÀÎÛ¼Á¼°Ê÷Ö¬µÄÑÐ¾¿½øÕ¹	2011	·ÀÎÛ¼ÁºÍÊ÷Ö¬ÊÇ¾ö¶¨º£Ñó·ÀÎÛÍ¿ÁÏÐÔÄÜµÄ¹Ø¼ü³É·Ö,±¾ÎÄ×ÛÊöÁË½üÄêÀ´ÓÃÓÚÐÂÐÍº£Ñó·ÀÎÛÍ¿ÁÏµÄÌìÈ»²úÎï·ÀÎÛ¼ÁºÍÈË¹¤ºÏ³É·ÀÎÛ¼ÁµÄÑÐ¾¿½øÕ¹;½øÒ»²½´Ó·ÀÎÛ»úÀí³ö·¢,×Ü½áÁËÓÃÓÚÐÂÐÍº£Ñó·ÀÎÛÍ¿ÁÏµÄ»ùÌåÊ÷Ö¬µÄÖÖÀà,½éÉÜÁËÎÞÎý×ÔÅ×¹âÊ÷Ö¬¡¢ÉúÎï¿É½µ½âÊ÷Ö¬,º¬É±¾ú¹ÙÄÜÍÅÊ÷Ö¬¡¢µÍ±íÃæÄÜÊ÷Ö¬ºÍ¾ßÓÐÎ¢Ïà·ÖÀë½á¹¹µÄÊ÷Ö¬.´ËÍâ,»¹Õ¹ÍûÁËÐÂÐÍº£Ñó·ÀÎÛÍ¿ÁÏµÄÎ´À´·¢Õ¹·½Ïò,¼´»·¾³ÓÑºÃµÄÍ¬Ê±×¢ÖØ·½Ê½ÓÑºÃ.	»¯¹¤½øÕ¹
715a8fe7c6214935899a91b2db743d38	6c0b985e86784f07b55a7bab526b95f2	ÖÐ¹ú½üº£ÐÂÉú´úÅèµØ³Á»ý»·¾³ÑÝ±ä·ÖÎö	2010	¢ÙÖÐ¹ú½üº£ÐÂÉú´ú¾ßÓÐ²»Í¬ÀàÐÍµÄ³Á»ýÅèµØ,ËüÃÇÊÇ²»Í¬°å¿éÖ®¼äµÄÏà»¥×÷ÓÃ¶øÐÎ³ÉµÄ,°üÀ¨°åÄÚÁÑ¹ÈÐÍ¡¢°åÔµ¾ÛÁ²ÐÍºÍ°åÔµÀëÉ¢ÐÍ³Á»ýÅèµØ,ÆäÖÐ°åÔµ¾ÛÁ²ÐÍ¿ÉÏ¸·ÖÎªÁÑ¹ÈÐÍºÍÛêÏÝÐÍ,°åÔµÀëÉ¢ÐÍ¿ÉÏ¸·ÖÎªÁÑ¹ÈÐÍ¡¢ÛêÏÝÐÍºÍÅ¤ÕÅÐÍ¡£¢Ú²»Í¬ÀàÐÍµÄ³Á»ýÅèµØÄÜ¹»·´Ó³²»Í¬³Á»ý»·¾³µÄÑÝ±äÌØÕ÷¡£ÔÚÅèµØµÄ¶ÏÏÝ¡ªÛêÏÝ·¢ÓýÆÚ,°åÄÚÁÑ¹ÈÐÍ³Á»ýÅèµØ³Á»ý»·¾³ÒÔÂ½ÏàÎªÖ÷;°åÔµ¾ÛÁ²ÐÍ³Á»ýÅèµØµÄ³Á»ý»·¾³×ÜÌåÉÏ¾ßÓÐº£Ïàµ½Â½ÏàµÄÑÝ±äÌØÕ÷;°åÔµÀëÉ¢ÐÍ³Á»ýÅèµØ³Á»ý»·…	³Á»ýÑ§±¨
715a8fe7c6214935899a91b2db743d38	xddz201004010	°å¿éÔË¶¯¶ÔÖÐ¹ú½üº£ÐÂÉú´úÅèµØ³Á½µ¼°³äÌîµÄ¿ØÖÆ×÷ÓÃ	2010	Ì«Æ½Ñó°å¿é¡¢Ó¡¶È°å¿éºÍÅ·ÑÇ°å¿éµÄÑÝ»¯¶ÔÖÐ¹ú½üº£³Á»ýÅèµØµÄ³Á½µ¼°³äÌî¾ßÓÐ¿ØÖÆ×÷ÓÃ.¸ù¾ÝµØá£¶ÔÁ÷¼°µØ¿ÇÀ­ÉìÌØÕ÷¿É½«ÖÐ¹ú½üº£³Á»ýÅèµØ³Á½µÀàÐÍ»®·ÖÎª±»¶¯¡¢Ö÷¶¯ºÍ×éºÏÈÈ³Á½µÐÍ3ÖÖ.²»Í¬³Á½µÀàÐÍ·Ö±ð¾ßÓÐ²»Í¬µÄÅèµØ½á¹¹,ÆäÖÐ±»¶¯ÈÈ³Á½µÐÍÒÔ¶ÏÏÝÎªÖ÷,Ö÷¶¯ÈÈ³Á½µÐÍÒÔÛêÏÝÎªÖ÷,×éºÏÈÈ³Á½µÐÍÔòÊÇÁ½ÖÖÅèµØ½á¹¹µÄµþ¼Ó»ò²à¼Ó.ÖÐ¹ú½üº£±±²¿°åÄÚ³Á»ýÅèµØ³Á½µÀàÐÍÒÔ±»¶¯ÈÈ³Á½µÎªÖ÷,Ô¶Àëº£Ñó,ÊÜº£ÇÖÓ°Ïì½ÏÐ¡,ÒÔÂ½Ïà³Á»ýÌåÏµÎªÖ÷;ÖÐ²¿°åÔµ³Á»ýÅè…	ÏÖ´úµØÖÊ
61c30f2537874476898df9f9dce3222a	a0a0608d8cd446dc83cfd68ec3f3a51f	Î÷±±Ì«Æ½ÑóÏÄ¼¾·çµÄ±ä»¯¶ÔÌ¨·çÉú³ÉµÄÓ°Ïì	2006	ÑÐ¾¿ÁËÎ÷±±Ì«Æ½ÑóÏÄ¼¾·çÌØÕ÷¼°Æä¼¾·ç²Û½á¹¹¶ÔÌ¨·çÉú³ÉµÄÓ°Ïì¡£µ±Î÷±±Ì«Æ½Ñó¼¾·ç²ÛÔöÇ¿²¢Ïò¶«À©Õ¹Ê¹¼¾·ç¼ÓÇ¿Ê±,Î÷±±Ì«Æ½ÑóµÄ·çËÙ´¹Ö±ÇÐ±ä¡¢¸ßµÍ¿Õ·øÉ¢·ç¡¢Êª¶ÈºÍº£ÎÂµÈ¶¼¶ÔÌ¨·çµÄÉú³É²úÉúÓÐÀûµÄÓ°Ïì,Ì¨·çÊýÃ÷ÏÔ±È¼¾·ç²ÛÈõÊ±¶à¡£¶øÇÒ¶ÔÌ¨·çÉú³ÉµÄÎ»ÖÃÒ²ÓÐºÜ´óµÄÓ°Ïì,¼´¼¾·ç²ÛÇ¿Ê±,Ì¨·çµÄÉú³ÉÎ»ÖÃÆ«¶«,¼¾·ç²ÛÈõÊ±Ì¨·çµÄÎ»ÖÃÆ«Î÷¡£Õâ±íÃ÷Î÷±±Ì«Æ½ÑóÏÄ¼¾·çÖ÷ÒªÊÇÍ¨¹ý¼¾·ç²Û»î¶¯Ó°ÏìÌ¨·çµÄÉú³É¡£¶øÏÄ¼¾·çµÄÇ¿Èõ¶ÔÌ¨·çÒ²ÓÐÓ°Ïì,ÔÚÎ÷±±Ì«Æ…	ÆøÏóÑ§±¨
61c30f2537874476898df9f9dce3222a	ae6090d539e84ab285818caf38966581	Ë®ÆûÊäËÍ¶ÔÔÆÄÏÏÄ¼¾·ç±¬·¢¼°³õÏÄ½µË®Òì³£µÄÓ°Ïì	2006	Ö÷ÒªÀûÓÃ1961~2000ÄêÔÆÄÏ120¸öÕ¾µÄÖðÈÕ½µË®×ÊÁÏºÍNCEP/NCARÔÙ·ÖÎö×ÊÁÏ,ÑÐ¾¿Ë®ÆûÊäËÍ¶ÔÔÆÄÏÏÄ¼¾·ç±¬·¢ºÍ³õÏÄ5ÔÂ½µË®Òì³£µÄÓ°Ïì¡£½á¹û±íÃ÷,5ÔÂ·ÝÔÆÄÏÉÏ¿ÕÎªÒ»ÖÂµÄÎ÷ÄÏ·çË®ÆûÊäËÍ,Ö÷ÒªÓÉÀ´×ÔÓ¡¶È°ëµº±±²¿µÄ¸±ÈÈ´øÎ÷·çË®ÆûÊäËÍºÍÈÈ´øÓ¡¶ÈÑóÖÁÃÏ¼ÓÀ­ÍåµÄÎ÷ÄÏ·çË®ÆûÊäËÍ»ãºÏ¶ø³É,¶øÀ´×ÔÄÏº£µØÇøÎ÷Ì«Æ½Ñó¸±¸ßÎ÷²à×ªÏòµÄÆ«ÄÏË®ÆûÊäËÍÊÇ¹¹³ÉÔÆÄÏ¶«²¿µØÇøË®ÆûÊäËÍµÄÖØÒª·ÖÖ§¡£5ÔÂÏÂÑ®ÔÆÄÏÏÄ¼¾·ç±¬·¢ÆÚ¼ä,ÈÈ´øÓ¡¶ÈÑóÖÁÃÏ¼ÓÀ­ÍåµØÇøµÄË®ÆûÊäËÍ…	´óÆø¿ÆÑ§
61c30f2537874476898df9f9dce3222a	f19d324ce9a9411b8f35033a869c5fa1	½ü30ÄêÏÄ¼¾ÑÇÅ·´óÂ½ÖÐ¸ßÎ³¶È×èÈû¸ßÑ¹µÄÍ³¼ÆÌØÕ÷	2004	ÎÄÖÐÀûÓÃ 1 970~ 2 0 0 1ÄêNCEPÔÙ·ÖÎö 5 0 0hPaÖðÈÕ¸ß¶È³¡×ÊÁÏ ,¸ù¾Ý×èÈû¸ßÑ¹µÄÌìÆøÑ§¶¨Òå ,²ÉÓÃ¿Í¹ÛÍ³¼Æ·½·¨¼ìË÷³ö½ü 32aÑÇÅ·ÖÐ¸ßÎ³¶È 392¸ö×èÈû¸ßÑ¹¸öÀý ,¶ÔÆä½øÐÐÁËÆøºòÑ§·ÖÎö¡£½á¹û±íÃ÷ ,ÑÇÅ·ÖÐ¸ßÎ³µØÇøÏÄ¼¾×èÈû¸ßÑ¹»î¶¯Æµ·± ,1 0dÒÔÏÂµÄ¹ý³ÌÕ¼¾ø¶Ô¶àÊý ,µØÀí·Ö²¼Ö÷Òª¼¯ÖÐÔÚ 4 5~ 70¡ãNÖ®¼ä ,Î³ÏòÉÏ¿É»®·Ö 5¸ö¸ß·¢Çø ,ÆäÖÐÎÚÀ­¶ûÉ½ºÍ±´¼Ó¶ûºþ¶«²¿×è¸ß»î¶¯Æµ´Î×î¸ß ,Í¬Ê± ,Ã¿¸öÇøÓòÖÐÓÖ´æÔÚ×ÅÏàÓ¦µÄ×è¸ß»îÔ¾Çø¡£ÑÇÅ·ÖÐ¸ßÎ³µØÇø…	ÆøÏóÑ§±¨
45a5d8d4805f418093949a8e6cf11a86	dqkxjz200901001	ÑÇÖÞÉ³³¾µÄÔ¶¾àÀëÊäËÍ¼°¶Ôº£ÑóÉúÌ¬ÏµÍ³µÄÓ°Ïì	2009	ÑÇÖÞÉ³³¾ÊÇÈ«ÇòÉ³³¾µÄÖØÒª×é³É²¿·Ö,Æä»·¾³Ð§Ó¦ÒÑµÃµ½¹ã·º¹Ø×¢,µ«ÖÁ½ñ¶ÔÑÇÖÞÉ³³¾ÊäËÍ/³Á½µ-º£ÑóÉúÌ¬ÏµÍ³ÏìÓ¦-·øÉä»îÐÔÆøÌåº£Æø½»»»-¼ä½ÓÆøºòÐ§Ó¦ÕâÒ»¹ý³ÌµÄÈÏÊ¶È´ÊÇ·Ç³£³õ²½µÄ.ÑÇÖÞÉ³³¾´æÔÚ3¸öÖ÷ÒªÔ´Çø,¶ÔÆäÅÅ·ÅÇ¿¶ÈµÄÈÏÊ¶ÈÔ´æÔÚ½Ï´óµÄ²»È·¶¨ÐÔ.ÑÇÖÞÉ³³¾¿ÉÒÔÍ¨¹ý³¤¾àÀëÊäËÍ¶øÓ°Ïìµ½¹ã´óµÄ±±Ì«Æ½Ñó,Æä´«ÊäÂ·¾¶ºÍÓ°Ïì·¶Î§¾ö¶¨ÓÚÉ³³¾µÄÀ´Ô´¡¢Á£×ÓÆ×·Ö²¼Óë´óÆø»·Á÷ÌØÕ÷µÈÒòËØ.É³³¾³Á½µÊÇº£ÑóÓªÑøÎïÖÊºÍÎÛÈ¾ÎïÖÊµÄÀ´Ô´Ö®Ò»,µ«³Á½µÍ¨Á¿µÄ…	µØÇò¿ÆÑ§½øÕ¹
45a5d8d4805f418093949a8e6cf11a86	65b588517bbf4538b344b5d2a42657dc	½»²æ¿ÆÑ§ÑÐ¾¿µÄÐÂÌ½Ë÷	2008	¡¶º£ÑóÔÖº¦¼°º£ÑóÊÕÈëµÄ¾­¼ÃÑ§ÑÐ¾¿¡·Ò»Êé,ÊÇÓÉÕÔÁìæ·¡¢ÍõÐ¡»ª½ÌÊÚÖø,½ªÐñ³¯½ÌÊÚÖ÷±à,ÔÚ<font style='color:red'>ÖÐ¹úº£Ñó´óÑ§</font>"985¹¤³Ì""º£Ñó·¢Õ¹ÑÐ¾¿"ÕÜÑ§Éç»á¿ÆÑ§´´ÐÂ»ùµØ¡¢<font style='color:red'>ÖÐ¹úº£Ñó´óÑ§</font>½ÌÓý²¿ÈËÎÄÉç»á¿ÆÑ§ÖØµãÑÐ¾¿»ùµØºÍ<font style='color:red'>ÖÐ¹úº£Ñó´óÑ§</font>É½¶«Ê¡ÈËÎÄÉç»á¿ÆÑ§ÖØµãÑÐ¾¿»ùµØ"º£Ñó¾­¼ÃÑÐ¾¿ÖÐÐÄ"µÄ×ÊÖúÏÂ,ÓÚ2007Äê8ÔÂÓÉ¾­¼Ã¿ÆÑ§	¹ÜÀí¹Û²ì
45a5d8d4805f418093949a8e6cf11a86	hyyhz200302014	½üº£ÉúÌ¬ÏµÍ³¶¯Á¦Ñ§ÑÐ¾¿ÖÐ¸¡ÓÎÖ²Îï²ÉÑù¼°·ÖÎö²ßÂÔ	2003	´ÓÀíÂÛÉÏ¶ÔÓÚº£Ñó¸¡ÓÎÖ²ÎïÔÚÉúÌ¬ÏµÍ³¶¯Á¦Ñ§ÖÐµÄ¼à²âÓëµ÷²é·½·¨½øÐÐ³õ²½Ì½ÌÖ.¶Ô¸¡ÓÎÖ²ÎïµÄ²ÉÑùÕ¾Î»µÄÊ±¿ÕÑ¡Ôñ¡¢²ÉÑù·½Ê½¡¢ÑùÆ··ÖÎö¡¢Êý¾ÝÍ¬»¯ºÍÊý¾Ý¿âÐÎ³ÉµÈ·½Ãæ½øÐÐÁËÌÖÂÛ.½¨ÒéÔÚ×îÐ¡»¯¡¢ÍêÕû»¯ºÍ±ê×¼»¯µÄÔ­ÔòÏÂ½øÐÐ½üº£¸¡ÓÎÖ²ÎïÉúÌ¬ÏµÍ³¶¯Á¦Ñ§µÄ²ßÂÔ·ÖÎö¼°²ÉÑùÉè¼Æ,Îª¸üºÃµØ½øÐÐÖÐ¹úº£Óò¸¡ÓÎÖ²ÎïµÄµ÷²éºÍ¼à²âÌá¹©ÀíÂÛÒÀ¾Ý.	º£ÑóÓëºþÕÓ
572a6f09c4fc4cffb3ee3d6c41971bba	b02a32d180d14db4b6c2013bd1a4c875	·´ÉøÍ¸º£Ë®µ­»¯¼¼ÊõÏÖ×´ºÍÕ¹Íû	2016	·´ÉøÍ¸Ä¤¼¼ÊõÓÚ20ÊÀ¼Í60Äê´úÈ¡µÃÍ»ÆÆÐÔ½øÕ¹,´ÙÊ¹·´ÉøÍ¸º£Ë®µ­»¯ÔÚ½ü50Äê¼ä¸ßËÙ·¢Õ¹,µ­»¯²úÄÜ×Ô20ÊÀ¼Í90Äê´úÆð¼¤Ôö¡£º£Ë®·´ÉøÍ¸(SWRO)µ­»¯ÒÑ³ÉÎªÄ¿Ç°Í¶×Ê×îÊ¡¡¢³É±¾×îµÍµÄÀûÓÃº£Ë®ÖÆ±¸ÒûÓÃË®µÄ¹ý³Ì¡£ÎÄÖÐÖ÷Òª¶Ôº£Ë®·´ÉøÍ¸µ­»¯µÄ·¢Õ¹×´¿ö½øÐÐÁË½éÉÜ,ÈçÄ¤ºÍ×é¼þµÄ¸Ä½ø,¹Ø¼üÉè±¸¸ßÑ¹±ÃºÍÄÜÁ¿»ØÊÕ×°ÖÃÐ§ÂÊµÄÌá¸ß,¶àÖÖ¹¤ÒÕ¹ý³ÌµÄ²»¶Ï·¢Õ¹,°üÀ¨Ô¤´¦ÀíºÍºó´¦ÀíµÄÐÂ¹¤ÒÕ,ÒÔ¼°¶Ô»·¾³µÄÓ°ÏìºÍÏàÓ¦¶Ô²ßµÈ¡£·´ÉøÍ¸¼¼ÊõµÄ·¢Õ¹Ò²ÍÆ¶¯ÁËÆäËûÄ¤·ÖÀë…	º£Ñó¼¼ÊõÑ§±¨
402881205bc7e8bc015bc7ead3e002a3	qdhydxxb201509014	»ùÓÚÌåÍâ¿¹Ö×Áö»îÐÔµÄº£ÑóÖÐÒ©ÄµòÃÌáÈ¡ÎïHPLC»¯Ñ§ÂÖÀªÆ×ÑÐ¾¿	2015	ÄµòÃµÈ±´¿ÇÀàÖÐÒ©µÄ90£¥ÒÔÉÏ³É·Ö¶¼ÊÇÌ¼Ëá¸Æ,ÏÖ°æÒ©µä¶Ô¸ÃÀàÒ©²ÄµÄÖÊÁ¿¿ØÖÆ¾ùÒÔÌ¼Ëá¸Æº¬Á¿ÎªÖ¸±ê.ÓÉÓÚ±´ÀàÖÐÒ©µÄ¹¦ÄÜÖ÷ÖÎ²»¾¡ÏàÍ¬,³ýÌ¼Ëá¸ÆÒÔÍâ»¹¿ÉÄÜ´æÔÚÆäËû¹¦Ð§³É·Ö.ÎªÔÚÓÐÐ§³É·Ö²»Ã÷È·µÄÇé¿öÏÂ±íÕ÷ÄµòÃÒûÆ¬µÄÖÊÁ¿,±¾ÎÄÔÚÆÀ¼Û¿¹Ö×Áö»îÐÔµÄ»ù´¡ÉÏÑÐ¾¿ÄµòÃÒ©²Ä»¯Ñ§ÂÖÀªÆ×,ÎªÄµòÃÒ©²ÄµÄÖÊÁ¿¿ØÖÆÌá¹©¿ÆÑ§ÒÀ¾Ý.ÊÕ¼¯12Åú´ÎÄµòÃÒ©²Ä,ÌåÍâ²âÊÔÄµòÃ¼×´¼ÌáÈ¡Îï¶Ô9ÖÖÖ×ÁöÏ¸°ûÖêµÄÔöÖ³ÒÖÖÆ×÷ÓÃ,·¢ÏÖÄµòÃ¼×´¼ÌáÈ¡Îï¾ßÓÐ¹ãÆ×µÄÌåÍâ¿¹Ö×Áö»îÐÔ,…	ÖÐ¹úº£Ñó´óÑ§Ñ§±¨£¨×ÔÈ»¿ÆÑ§°æ£©
402881205bc7e8bc015bc7ead3e002a3	87f42f066e85429bb2f64e139e202b30	ÎÒ¹úº£Â½¹ØÁª¹¤³Ì·¢Õ¹ÏÖ×´¡¢ÎÊÌâ¼°½¨Òé	2014	º£Â½¹ØÁª¹¤³ÌÊÇÖ¸ÔÚ½¨ÉèºÍÔËÐÐÖÐÍ¬Ê±Éæ¼°Â½ÓòºÍº£Óò¡¢·¢»ÓÏÔÖø×÷ÓÃ»òÓ°ÏìµÄ¹¤³ÌÏîÄ¿,Ö÷Òª°üÀ¨¸Û¿Ú¡¢ÇÅËí¡¢Ìîº£¹¤³ÌµÈ¡£½üÄêÀ´,ÎÒ¹úº£Â½¹ØÁª¹¤³ÌÓë¹¤³Ì½¨Éè¿ìËÙ·¢Õ¹,¹¤³Ì¼¼Êõ×ÜÌåË®Æ½Ìá¸ß,ÔÚÑØº£¾­¼Ã·¢Õ¹ÖÐ·¢»ÓÏÔÖø×÷ÓÃ¡£µ«ÊÇ,ÔÚ·¢Õ¹ÖÐÒ²´æÔÚ·¢Õ¹²»Æ½ºâ¡¢Ð­µ÷ÐÔ½Ï²î¡¢»·¾³ºÍ°²È«¹ÜÀíÏà¶Ô±¡ÈõµÈÎÊÌâ¡£Î´À´ÎÒ¹úÓ¦Öð²½ÍÆ½ø´ÓÑØº£µ½Éîº£´óÑó¡¢´ÓÊ¾·¶ÊÔµãµ½È«ÃæÆÌ¿ª¡¢´Óµ¥Ò»¹¤³Ìµ½¸´ºÏ¹¤³ÌµÄº£Â½¹ØÁª¹¤³ÌÌåÏµ½¨Éè,ÖØµãÔÚÑØº£²úÒµÉæº£¹¤³…	º£Ñó¿ª·¢Óë¹ÜÀí
402881205bc7e8bc015bc7ead3e002a3	qdhydxxb201207020	º£ÑóÆ½¸ÎÇ±ÑôÖÐÒ©Ê¯¾öÃ÷¶ÔÑª¹Ü½ôÕÅËØ×ª»¯Ã¸ÒÖÖÆ×÷ÓÃÑÐ¾¿	2012	ÎªÑÐ¾¿º£ÑóÆ½¸ÎÇ±ÑôÖÐÒ©Ê¯¾öÃ÷µÄ½µÑªÑ¹»îÐÔ,²ÉÓÃ¸ßÐ§ÒºÏàÉ«Æ×·¨,ÌåÍâ²â¶¨Ê¯¾öÃ÷¶ÔÑª¹Ü½ôÕÅËØ×ª»¯Ã¸(ACE)µÄÒÖÖÆ×÷ÓÃ.ÒÔÂíÄòõ£×é°±õ£-ÁÁ°±ËáÎª·´Ó¦µ×Îï,Ñª¹Ü½ôÕÅËØ×ª»¯Ã¸Îª´ß»¯¼Á,·´Ó¦ËùÉú³ÉµÄÂíÄòËáÎª²â¶¨Ö¸±ê,Î´¼ÓÃ¸ÒÖÖÆ¼ÁµÄ·´Ó¦Îª¿Õ°×¶ÔÕÕ.²ÉÓÃWaters C18É«Æ×Öù,ÒÔÒÒëæ-Ë®ÎªÁ÷¶¯ÏàÌÝ¶ÈÏ´ÍÑ,Á÷ËÙ0.6 mL¡¤min-1,¼ì²â²¨³¤228 nm,½øÑùÁ¿10 ¦ÌL;ÂíÄòËáÔÚ0.005¡«1.000 mmol¡¤L-1·¶Î§ÄÚ³ÊÁ¼ºÃµÄÏßÐÔ¹ØÏµ(R2=0.9999),×îµÍ¼ì²âÏÞÎª0.2¦Ìmo…	ÖÐ¹úº£Ñó´óÑ§Ñ§±¨£¨×ÔÈ»¿ÆÑ§°æ£©
402881205bc7e8bc015bc7ead3e002a3	qdhydxxb201010017	º£ÑóÒ©ÓÃÉúÎïÏµÁÐHPLC»¯Ñ§Ö¸ÎÆÍ¼Æ×ÑÐ¾¿¢ñ--¶þÉ«²¹Ñª²ÝHPLC»¯Ñ§Ö¸ÎÆÍ¼Æ×ÑÐ¾¿	2010	½¨Á¢±õº£ÊªµØÒ©ÓÃÖ²Îï¶þÉ«²¹Ñª²ÝµÄHPLC»¯Ñ§Ö¸ÎÆÍ¼Æ×.ÔËÓÃDAD-Agilent 1100¸ßÐ§ÒºÏàÉ«Æ×ÒÇ,É«Æ×Ìõ¼þ:Agilent Zorbax XDB C18É«Æ×Öù(4.6 mm¡Á250 mm;5.0 ¦Ìm),ÒÒëæ-0.1%Á×ËáË®Á÷¶¯ÏàÌÝ¶ÈÏ´ÍÑ,Á÷ËÙ1.0 mL¡¤min-1,¼ì²â²¨³¤200 nm,²Î±È²¨³¤360 nm.ÖùÎÂ30¡æ.Ê×´Î½¨Á¢µÄ¶þÉ«²¹Ñª²ÝHPLC»¯Ñ§Ö¸ÎÆÍ¼Æ×°üº¬17¸ö¹²ÓÐ·å.·½·¨µÄ¾«ÃÜ¶È¡¢ÖØÏÖÐÔºÍÎÈ¶¨ÐÔÊÔÑéRSDÖµ¾ù<5.0%.½áÂÛ:Ëù½¨Á¢µÄ¶þÉ«²¹Ñª²ÝHPLC»¯Ñ§Ö¸ÎÆÍ¼Æ×¿ÉÓÃÓÚÒ©²ÄµÄÕæÎ±¼ø±ð.	ÖÐ¹úº£Ñó´óÑ§Ñ§±¨£¨×ÔÈ»¿ÆÑ§°æ£©
402881205bc7e8bc015bc7ead3e002a3	qdhydxxb201007020	º£ÑóÒ©ÓÃÉúÎïÏµÁÐHPLC»¯Ñ§Ö¸ÎÆÍ¼Æ×ÑÐ¾¿¢ò--´«Í³ÖÐÒ©èßÁøµÄHPLC»¯Ñ§Ö¸ÎÆÍ¼Æ×³õ²½ÑÐ¾¿	2010	Ê×´Î²ÉÓÃRP-HPLC·½·¨½¨Á¢ÁËèßÁøµÄ²Î¿¼Ö¸ÎÆÍ¼Æ×.Ëù½¨Á¢µÄÖ¸ÎÆÍ¼Æ×¾«ÃÜ¶È¡¢ÖØÏÖÐÔ¡¢ÎÈ¶¨ÐÔÁ¼ºÃ,RSDÖµ<5%.Ö¸ÎÆÍ¼Æ×ÖÐ¹²±êÊ¾³ö29¸ö¹²ÓÐ·å,»®·ÖÎª5¸öÌØÕ÷Æ×´ø¢ñ¡«¢õ.ÔÚÖ¸ÎÆÍ¼Æ×µÄÓ¦ÓÃÖÐ,ÔËÓÃ½¨Á¢µÄÖ¸ÎÆÍ¼Æ×¹²ÓÐ·åÏà¶Ô±£ÁôÊ±¼ä²ÎÊý,¶ÔÉÌÆ·èßÁøÒ©²Ä½øÐÐÁË¼ø±ð·ÖÎö,Ö¤Ã÷Ëù½¨Á¢µÄ²Î¿¼Ö¸ÎÆÍ¼Æ×¿ÉÓÃÓÚÒ©²ÄèßÁøµÄÕæÎ±¼ø±ð.	ÖÐ¹úº£Ñó´óÑ§Ñ§±¨(×ÔÈ»¿ÆÑ§°æ)
402881205bc7e8bc015bc7ead3e002a3	qdhydxxb200904018	ÖÐ¹úÉºº÷½¸×ÊÔ´×´¿ö¼°ÆäÒ©ÓÃÑÐ¾¿µ÷²é¢ñ.Éºº÷½¸×ÊÔ´ÓëÉúÌ¬¹¦ÄÜ	2009	¶ÔÖÐ¹úÉºº÷½¸ÉúÎïÎïÖÖ×é³É¡¢×ÊÔ´×´¿ö¡¢·Ö²¼ÌØÕ÷¼°ÆäÉúÌ¬¹¦ÄÜ½øÐÐÁËµ÷²éºÍÆÀ¼Û.ÖÐ¹úÉºº÷½¸Ö÷Òª·Ö²¼ÔÚÖÐ¹úÄÏº£Öîµºº£ÓòºÍ»£ÄÏ¡¢¹ã¶«¡¢¹ãÎ÷¡¢¸£½¨¡¢Ì¨ÍåµÈ½ü°¶º£Óò.ÖÐ¹úÔì½¸Ê¯Éºº÷ÒÑ¼ÇÂ¼21¿Æ,56Êô295ÖÖ,¶ÔÉºº÷½¸ÉúÌ¬ÏµÍ³½á¹¹ÓëÉúÌ¬¹¦ÄÜµÄÎ¬³Ö¾ßÓÐÖØÒª×÷ÓÃ.°Ë·ÅÉºº÷ÑÇ¸ÙÖÐÁøÉºº÷ÒÑ¼ÇÂ¼7¿Æ,28Êô,75ÖÖ,ÈíÉºº÷ÓÐ6¿Æ,23Êô,113ÖÖ,ÊÇÏÖ´úº£ÑóÒ©ÎïÑÐ¾¿µÄÈÈµãÉúÎï×ÊÔ´.ÖÐ¹úÉºº÷½¸¾ßÓÐÔì½¸ÓëÏû²¨»¤°¶¡¢Î¬³ÖÉºº÷½¸ÉúÌ¬ÏµÍ³ºÍÉúÎï¶àÑùÐÔ¡¢Ìá¹©ÉúÎ…	ÖÐ¹úº£Ñó´óÑ§Ñ§±¨£¨×ÔÈ»¿ÆÑ§°æ£©
402881205bc7e8bc015bc7ead3e002a3	qdhydxxb200904025	º£ÑóÒ©ÓÃÉúÎïÏµÁÐHPLC»¯Ñ§Ö¸ÎÆÍ¼Æ×ÑÐ¾¿¢ò.Èý°ßº£ÂíHPLC»¯Ñ§Ö¸ÎÆÍ¼Æ×ÑÐ¾¿	2009	²ÉÓÃ¸ßÐ§ÒºÏàÉ«Æ×(HPLC)·¨½¨Á¢Èý°ßº£ÂíµÄ²Î¿¼Ö¸ÎÆÍ¼Æ×.ÔËÓÃDAD-Agilent 1100¸ßÐ§ÒºÏàÉ«Æ×ÒÇ,É«Æ×Ìõ¼þ:Agilent Zorbax XDB C18É«Æ×Öù(4.6 mm¡Á250 mm;5.0 ¦Ìm),ÒÒëæ-0.1%Á×ËáË®Á÷¶¯ÏàÌÝ¶ÈÏ´ÍÑ,Á÷ËÙ1.0 mL¡¤min-1,¼ì²â²¨³¤200 nm,²Î±È²¨³¤360 nm,ÖùÎÂ30 ¡æ.½á¹ûÏÔÊ¾½¨Á¢µÄÖ¸ÎÆÍ¼Æ×°üº¬11¸ö¹²ÓÐ·å,·½·¨µÄ¾«ÃÜ¶È¡¢ÖØÏÖÐÔºÍÎÈ¶¨ÐÔÊÔÑéRSDÖµ¾ùÐ¡ÓÚ5.0%.ÑÐ¾¿±íÃ÷Ëù½¨Á¢µÄÈý°ßº£ÂíµÄ²Î¿¼Ö¸ÎÆÍ¼Æ×¿ÉÓÃÓÚÒ©²ÄµÄÕæÎ±¼ø±ð.	ÖÐ¹úº£Ñó´óÑ§Ñ§±¨£¨×ÔÈ»¿ÆÑ§°æ£©
402881205bc7e8bc015bc7ead3e002a3	qdhydxxb200904019	ÖÐ¹úÉºº÷½¸×ÊÔ´×´¿ö¼°ÆäÒ©ÓÃÑÐ¾¿µ÷²é¢ò.×ÊÔ´Ë¥ÍË×´¿ö¡¢±£»¤Óë¹ÜÀí	2009	¶ÔÖÐ¹úÉºº÷½¸×ÊÔ´Ë¥ÍË×´¿öºÍÔ­Òò½øÐÐÁËµ÷²éºÍ·ÖÎö.½á¹û±íÃ÷,ÖÐ¹úÄÏº£Éºº÷½¸×ÊÔ´Ë¥ÍË×´¿öÑÏÖØ,Éºº÷½¸ÆÆ»µÂÊ¸ß´ï 90%ÒÔÉÏ,ÆäÖÐ,Õ¼È«¹úÉºº÷½¸×ÜÃæ»ý98%µÄº£ÄÏ,80%¡«95%µÄÉºº÷½¸ÊÜµ½ÆÆ»µ.³ý×ÔÈ»ÒòËØÍâ,¶ÔÉºº÷½¸×ÊÔ´µÄ²»µ±µÄ¡¢¹ý¶ÈµÄ¿ª·¢ÀûÓÃ,Éç»á¾­¼Ã·¢Õ¹´øÀ´µÄº£Ñó»·¾³ÎÛÈ¾µÈÈËÎªÒòËØ,ÊÇÉºº÷½¸×ÊÔ´Ë¥ÍËµÄÖ÷ÒªÔ­Òò.½¨Á¢ÄÏÖÐ¹úº£Éºº÷½¸ÉúÌ¬ÏµÍ³±£»¤Óë¹ÜÀí¹ú¼ÊºÏ×÷»úÖÆ,ÕýÈ·ÆÀ¹ÀÉºº÷½¸µÄÉúÌ¬¹¦ÄÜÓë¼ÛÖµ,½¨Á¢Éºº÷½¸×ÔÈ»±£»¤Çø¼°¼à²âÍøÂçÏ…	ÖÐ¹úº£Ñó´óÑ§Ñ§±¨£¨×ÔÈ»¿ÆÑ§°æ£©
402881205bc7e8bc015bc7ead3e002a3	qdhydxxb200904021	ÖÐ¹úºìÊ÷ÁÖ×ÊÔ´×´¿ö¼°ÆäÒ©ÓÃÑÐ¾¿µ÷²é¢ñ.ÉúÌ¬¹¦ÄÜÓë¼ÛÖµ	2009	¶ÔÖÐ¹úºìÊ÷ÁÖÉúÌ¬¹¦ÄÜºÍÉúÌ¬¼ÛÖµ½øÐÐÁËÆÀ¼Û.½á¹û±íÃ÷,ÖÐ¹úºìÊ÷ÁÖ¾ßÓÐ6ÏîÖ÷ÒªÉúÌ¬¹¦ÄÜ,°üÀ¨Ìá¹©ÉúÎïÆÜÏ¢µØ,Î¬»¤ÊªµØÉúÌ¬ÏµÍ³,Ìá¹©ÉúÎï×ÊÔ´ºÍ²ÄÁÏ,Ô¤·ÀºÍ¼õÉÙ·çÀËÔÖº¦,´ÙÓÙ±£Ì²ÓëÔìÂ½,¾»»¯´óÆøÓëº£Ñó»·¾³ºÍÎ¬»¤º£°¶¾°¹Û;ÆäÉúÌ¬¼ÛÖµÌåÏÖÔÚ10 ¸ö·½Ãæ,Ö÷ÒªÓÐ±£³ÖÍÁÈÀ¼ÛÖµ(46.45%),Ïû²¨»¤°¶¼ÛÖµ(40.01%),ÎÄ»¯Óë¿ÆÑÐ¼ÛÖµ(4.01%),ÉúÎï×ÊÔ´Éú²ú¼ÛÖµ(2.79%)µÈ,×ÜÉúÌ¬¼ÛÖµ484.16¡Á106ÃÀÔª.±¾ÎÄÊ×´Î¶ÔÖÐ¹úºìÊ÷ÁÖ×ÜÌåÉúÌ¬¼ÛÖµ½øÐÐÁËÆÀ¹À.	ÖÐ¹úº£Ñó´óÑ§Ñ§±¨£¨×ÔÈ»¿ÆÑ§°æ£©
402881205bc7e8bc015bc7ead3e002a3	qdhydxxb200904022	ÖÐ¹úºìÊ÷ÁÖ×ÊÔ´×´¿ö¼°ÆäÒ©ÓÃÑÐ¾¿µ÷²é¢ò.×ÊÔ´ÏÖ×´¡¢±£»¤Óë¹ÜÀí	2009	¶ÔÖÐ¹úºìÊ÷ÁÖÎïÖÖ×é³É¡¢×ÊÔ´×´¿öºÍ·Ö²¼ÌØÕ÷½øÐÐÁËµ÷²éºÍÆÀ¼Û.½á¹û±íÃ÷,ÖÐ¹úºìÊ÷ÁÖÌìÈ»·Ö²¼ÄÏ½çÎªº£ÄÏÈýÑÇ(18¡ã12¡äN),±±½çÎª¸£½¨¸£¶¦(27¡ã20¡äN)(ÈË¹¤ÒýÖÖ±±½çÎªÕã½­ÀÖÇå28¡ã25¡äN).ÖÐ¹úºìÊ÷ÁÖÇøÏµÓÐºìÊ÷Ö²Îï20¿Æ26Êô37ÖÖ.¹ã¶«¡¢¹ãÎ÷ºÍº£ÄÏÑØº£ÊÇÖÐ¹úºìÊ÷ÁÖµÄÖ÷Òª·Ö²¼µØÇø.½ü50 ÄêÀ´,ºìÊ÷ÁÖÃæ»ýÏÈÊÇÈñ¼õ(1950Äê,48 266 hm2;1997Äê,14 877 hm2),2000ÄêºóÂÔÓÐ»ØÉý(2002Äê,22 024.9 hm2;2008Äê,23 081.5 hm2).ºÏÀíÆÀ¹ÀºìÊ÷ÁÖÊªµØÉúÌ¬…	ÖÐ¹úº£Ñó´óÑ§Ñ§±¨£¨×ÔÈ»¿ÆÑ§°æ£©
402881205bc7e8bc015bc7ead3e002a3	zhyszz200903008	º£ÑóÖÐÒ©·¢Õ¹Ô´Á÷³õÌ½	2009	¸ù¾Ý¿¼¹Å·¢ÏÖ,ÈËÀàÔçÔÚ¾ÉÊ¯Æ÷Ê±´ú¼´ÒÑ¿ªÊ¼ÀûÓÃº£Ñó×ÊÔ´.µ½ÁË´ºÇïÕ½¹úÊ±ÆÚ,ÈËÀà¿ªÊ¼ÀûÓÃº£ÑóÉúÎïÈëÒ©,²¢¶ÔÆä¹¦Ð§¡¢ÅÚÖÆÓÐ¼òµ¥µÄÈÏÊ¶.µ½ÁËÇØººÊ±ÆÚ,ÈËÀà¶Ôº£ÑóÖÐÒ©µÄÈÏÊ¶½øÒ»²½Éî»¯,²¢´´ÖÆÁËÔËÓÃº£ÑóÒ©ÎïµÄ·½¼Á.µ½ÁËÌÆËÎÊ±ÆÚ,º£ÑóÖÐÒ©µÄÖÖÊýÒÔ¼°ÏàÓ¦µÄ·½¼ÁÃ÷ÏÔÔö¶à,¶Ôº£ÑóÖÐÒ©µÄÐÔÎ¶¹¦Ð§ÒÔ¼°ÅäÎé¹æÂÉÓÐÁË½øÒ»²½ÈÏÊ¶,ÆäÖÎÁÆ·¶Î§Ò²Ã÷ÏÔÀ©´ó.Ã÷ÇåÊ±ÆÚ,ÈËÀà¶Ôº£ÑóÖÐÒ©µÄÈÏÊ¶Ö÷ÒªÊÇ¶ÔÇ°ÈË¾­ÑéµÄ×Ü½á.½¨¹úºó,ÓÉÓÚ¿ÆÑ§¼¼ÊõµÄ·¢Õ¹,ÈËÀà¿ª·¢¡…	ÖÐ»ªÒ½Ê·ÔÓÖ¾
402881205bc7e8bc015bc7ead3e002a3	qdhydxxb200904020	ÖÐ¹úÉºº÷½¸×ÊÔ´×´¿ö¼°ÆäÒ©ÓÃÑÐ¾¿µ÷²é¢ó.Ãñ¼äÒ©ÓÃÓëÒ©ÎïÑÐ¾¿×´¿ö	2009	¶ÔÖÐ¹úÉºº÷Ò©ÓÃ×´¿öºÍÑÐ¾¿ÏÖ×´½øÐÐÁËµ÷²é.½á¹û±íÃ÷,ÖÐ¹úÓÐÔì½¸Ê¯Éºº÷¡¢ÁøÉºº÷¡¢ÈíÉºº÷µÈÉºº÷ÎïÖÖ 490 ÖÖ,Ãñ¼äÒ©ÓÃµÄ½öÓÐ22ÖÖ.Ä¿Ç°,ÒÑ¾­¶Ô100ÖÖÄÏº£ÈíÉºº÷ºÍÁøÉºº÷½øÐÐÁË»¯Ñ§³É·ÖµÄÑÐ¾¿.ÆäÖÐ,ÈíÉºº÷ÒÔ¶¹¼ÔÈíÉºº÷Lobophytum,ÈâÖ¥ÈíÉºº÷Sarcophyton,¶ÌÖ¸ÈíÉºº÷Sinularia,ÈáÜèÈíÉºº÷NephtheaºÍÒì»¨ÈíÉºº÷XeniaµÈÊôÑÐ¾¿½Ï¶à,ÁøÉºº÷ÒÔÐ¡ÔÂÁøÉºº÷Menella,Öñ½ÚÁøÉºº÷IsisºÍµÆÐ¾ÁøÉºº÷JunceellaµÈÊôÑÐ¾¿½Ï¶à.Ö÷Òª»¯ºÏÎï½á¹¹ÀàÐÍ°üÀ¨¶þÝÆ¡¢ç…	ÖÐ¹úº£Ñó´óÑ§Ñ§±¨£¨×ÔÈ»¿ÆÑ§°æ£©
402881205bc7e8bc015bc7ead3e002a3	qdhydxxb200904023	ÖÐ¹úºìÊ÷ÁÖ×ÊÔ´×´¿ö¼°ÆäÒ©ÓÃµ÷²é¢ó.Ãñ¼äÒ©ÓÃÓëÒ©ÎïÑÐ¾¿×´¿ö	2009	¶ÔÖÐ¹úºìÊ÷Ö²ÎïÒ©ÓÃ×´¿öºÍÑÐ¾¿ÏÖ×´½øÐÐÁËµ÷²é.½á¹û±íÃ÷,ÖÐ¹ú¹²ÓÐºìÊ÷Ö²Îï20¿Æ37ÖÖ,ÒÑ·¢ÏÖ¾ßÓÐÒ©ÓÃ¼ÛÖµµÄÓÐ23ÖÖ,Ãñ¼äÒ©ÓÃµÄºìÊ÷Ö²ÎïÖ÷ÒªÓÐ13ÖÖ.ÒÑ¾­ÓÐ26ÖÖºìÊ÷Ö²ÎïÉæ¼°µ½ÁË»¯Ñ§³É·ÖµÄÑÐ¾¿,ÆäÖÐÄ¾é­¡¢ÇïÇÑ¡¢ÀÏÊóÀÕ¡¢é­Àî¡¢º£Æá¡¢Ä¾¹ûé¬¡¢Í©»¨Ê÷¡¢°×¹ÇÈÀºÍÓñÈïµÈÑÐ¾¿½Ï¶à.Ö÷Òª»¯ºÏÎï½á¹¹ÀàÐÍ°üÀ¨¶þÝÆ¡¢ÈýÝÆ¡¢çÞÌå¡¢»ÆÍª¡¢Ä¾Ö¬ËØºÍÉúÎï¼îµÈ,ÏÔÊ¾¿¹¾ú¡¢¿¹Ö×Áö¡¢¾ÜÊ³¡¢Ã¸ÒÖÖÆ¡¢½µÑ¹µÈ¶àÖÖÉúÎï»îÐÔ,¾ßÓÐ½Ï¸ßµÄÒ©Îï¿ª·¢Ó¦ÓÃ¼ÛÖµ.	ÖÐ¹úº£Ñó´óÑ§Ñ§±¨£¨×ÔÈ»¿ÆÑ§°æ£©
402881205bc7e8bc015bc7ead3e002a3	8778a5c7cf6f4794bd829774e7ef1667	º£ÂÜÔå(Gloiopeltisfurcata)¶àÌÇµÄÌáÈ¡·ÖÀë¼°Æä½á¹¹±íÕ÷	2009	ÒÔº£ÂÜÔå(Gloiopeltis furcata)ÎªÔ­ÁÏ,ÒÀ´Î¾­ÀäË®¡¢ÈÈË®ºÍÈÈ¼îÈÜÒºÌáÈ¡,´ÓÖÐ»ñµÃÁË3ÖÖ¶àÌÇ(GFW,GFHºÍGFA),ÆäµÃÂÊ·Ö±ðÎª57.9%,2.5%ºÍ2.6%¡£ÔËÓÃÆøÏàÉ«Æ×·¨(GC)¡¢¸ßÐ§Äý½ºÉøÍ¸É«Æ×·¨(HPGPC)¡¢ºìÍâ¹âÆ×(IR)¼°ºË´Å¹²ÕñÌ¼Æ×(13C-NMR)µÈ·½·¨¶ÔÆäµ¥ÌÇ×é³É¡¢·Ö×ÓÁ¿ÒÔ¼°½á¹¹½øÐÐÁË·ÖÎö¡£½á¹û±íÃ÷,GFWºÍGFH¶¼Ö»º¬ÓÐD-°ëÈéÌÇ(Gal)ºÍ3,6-ÄÚÃÑ-L-°ëÈéÌÇ(AnG),¶øGFA³ýÁËº¬ÓÐGalºÍAnGÍâ,»¹ÓÐÄ¾ÌÇ;3ÖÖ¶àÌÇµÄ·Ö×ÓÁ¿·Ö±ðÎª22.6 kD,26.5 kDºÍ49.8 kD;…	ÖÐ¹úº£Ñó´óÑ§Ñ§±¨(×ÔÈ»¿ÆÑ§°æ)
402881205bc7e8bc015bc7ead3e002a3	qdhydxxb200904024	ÖÐ¹úº£ÑóÒ©ÓÃÉúÎï±ôÎ£ÕäÏ¡ÎïÖÖ¼°Æä±£»¤	2009	Ê×´Î¶ÔÖÐ¹úº£ÑóÒ©ÓÃÉúÎï±ôÎ£ÕäÏ¡ÎïÖÖ¼°Æä×ÊÔ´×´¿ö½øÐÐÁËµ÷²éºÍÆÀ¼Û.½á¹ûÏÔÊ¾,ÖÐ¹úº£ÑóÒ©ÓÃÉúÎï¼°¾ßÓÐÒ©ÓÃ¿ª·¢¼ÛÖµµÄº£ÑóÉúÎïÎïÖÖ±»ÁÐÈë±ôÎ£»ò±£»¤ÎïÖÖµÄ´ï235ÖÖ,±ôÎ£±ÈÂÊ´ï14.0%.¼«Î£ÎïÖÖ9ÖÖ,±ôÎ£ÎïÖÖ112ÖÖ,Ò×Î£ÎïÖÖ88ÖÖ,½üÎ£ÎïÖÖ5ÖÖ,ÕäÏ¡ÎïÖÖ1ÖÖ;ÆäÖÐ,¹ú¼ÒÒ»¼¶±£»¤¶¯Îï10ÖÖ,¹ú¼Ò¶þ¼¶±£»¤¶¯Îï44ÖÖ.¹ý¶È¿ª·¢ÀûÓÃºÍº£Ñó»·¾³¶ñ»¯ÊÇÔì³Éº£ÑóÒ°ÉúÒ©ÓÃÉúÎï±ôÎ£µÄÖ÷ÒªÔ­Òò.¼ÓÇ¿º£Ñó×ÔÈ»±£»¤ÇøºÍº£ÑóÌØ±ð±£»¤ÇøµÄ½¨ÉèÊÇ±£»¤º£ÑóÒ©ÓÃÉúÎïÎï…	ÖÐ¹úº£Ñó´óÑ§Ñ§±¨£¨×ÔÈ»¿ÆÑ§°æ£©
402881205bc7e8bc015bc7ead3e002a3	qdhydxxb200904039	ÖÐ¹úº£ÑóÒ©Îï×ÊÔ´¼°ÆäÒ©ÓÃÑÐ¾¿µ÷²é	2009	¶ÔÖÐ¹úº£ÑóÒ©Îï×ÊÔ´×´¿ö½øÐÐÁËµ÷²éºÍÆÀ¼Û.½á¹ûÏÔÊ¾,Àú¾­3 600ÓàÄê,ÖÐ¹úº£ÑóÒ©ÎïÓ¦ÓÃ¾­Ñé²»¶Ï»ýÀÛ,ÌØ±ðÊÇÏÖ´úº£ÑóÒ©ÎïµÄÑÐ¾¿³É¹ûÏÔÖø.½ØÖÁ2008Äê,ÖÐ¹ú½üº£ÒÑ¼ÇÂ¼µÄº£ÑóÒ©Îï¼°ÒÑ½øÐÐÏÖ´úÒ©ÀíÑ§¡¢»¯Ñ§ÑÐ¾¿µÄÇ±ÔÚÒ©Îï×ÊÔ´ÒÑ´ï684Î¶,ÆäÖÐÖ²ÎïÒ©205Î¶,¶¯ÎïÒ©468Î¶,¿óÎïÒ©11Î¶;Éæ¼°º£ÑóÒ©ÓÃ¶¯Ö²Îï1 667ÖÖ(Ö²Îï272ÖÖ,¶¯Îï1 395ÖÖ),ÁíÓÐ¿óÎï18ÖÖ.¼ÓÇ¿ÏÖ´úÒ©Ñ§ÑÐ¾¿,±£»¤ÏÖÓÐÒ©ÓÃÉúÎï×ÊÔ´,¿ªÍØÐÂµÄ×ÊÔ´ÁìÓò,ÊÇÎ´À´º£ÑóÒ©Îï³ÖÐø·¢Õ¹µÄ±£ÕÏ.	ÖÐ¹úº£Ñó´óÑ§Ñ§±¨£¨×ÔÈ»¿ÆÑ§°æ£©
402881205bc7e8bc015bc7ead3e002a3	qdhydxxb200904026	ÖÐ¹úÄÏº£¶ÌÖ¸ÈíÉºº÷ÖÐ»¯Ñ§³É·ÖµÄÑÐ¾¿	2009	ÔËÓÃ¹è½ºÖù²ãÎö¡¢Sephadex LH-20Äý½ºÖù²ãÎöºÍHPLCµÈ¼¼Êõ,²ÉÓÃ»îÐÔ×·×Ù·ÖÀëµÄ·½·¨,¶ÔÄÏº£¶ÌÖ¸ÈíÉºº÷Sinularia sp.µÄ»¯Ñ§³É·Ö½øÐÐÁËÑÐ¾¿.´ÓÒÒ´¼ÌáÈ¡ÎïÖÐ·ÖÀë»ñµÃµ¥Ìå»¯ºÏÎï,ÔËÓÃNMR,MSµÈ²¨Æ×¼¼Êõ¼ø¶¨ÁË8¸ö»¯ºÏÎïµÄ½á¹¹,·Ö±ðÎª:3¦Â-ôÇ»ù-24-ÑÇ¼×»ùµ¨çÞ-5-Ï©-7-Íª(1),ÔÐçÞÏ©´¼Íª(2),cembrene A(3),epoxycembrane A(4),4,8,12-trimethyl-1-(1-methylethenyl)-3,7-cyclotetradecadien-10-one(5),(3E,7E,11E)-11,12-dihydroxy-1-isopropy…	ÖÐ¹úº£Ñó´óÑ§Ñ§±¨£¨×ÔÈ»¿ÆÑ§°æ£©
402881205bc7e8bc015bc7ead3e002a3	stxb200805049	ÈíÉºº÷(Sinulariaflexibilis)ºÍÁøÉºº÷(Plexaurahomomalla)»¯Ñ§·ÀÓùÎïÖÊÑÐ¾¿½øÕ¹	2008	ÈíÉºº÷(Sinularia flexibilis)ºÍÁøÉºº÷(Plexaura homomalla)ÊôÓÚº£ÑóµÍµÈÎÞ¼¹×µ¶¯Îï,ËäÈ»ÕâÐ©¶¯Îï×ÔÉíÈ±·¦ÓÐÐ§µÄÎïÀí·ÀÓùÊÖ¶Î,È´ÄÜÔÚ¾ºÕù¼¤ÁÒµÄº£Ñó»·¾³ÖÐÉú´æÓë·±ÑÜ,ÕâÖ÷ÒªÊÇÒÀ¿¿Æä´Î¼¶´úÐ»²úÎïµÄ»¯Ñ§·ÀÓù×÷ÓÃ.ÕâÐ©´Î¼¶´úÐ»²úÎï¾Û»ýÔÚÌåÄÚ»òÊÍ·Åµ½»·¾³ÖÐ,×÷ÓÃÖ÷ÒªÌåÏÖÔÚµÖÓù²¶Ê³Õß¡¢¿¹²¡Ô­Î¢ÉúÎï¡¢¿ËÉúÓë·À¸½×ÅµÈ·½Ãæ.Éºº÷»¯Ñ§·ÀÓùÎïÖÊµÄÑÐ¾¿ÓÐÖúÓÚÌ½ÌÖÉºº÷ÓëÆä»·¾³ÖÐÆäËüÉúÎïµÄ»¯Ñ§ÉúÌ¬¹ØÏµ,ÊôÓÚº£Ñó»¯Ñ§ÉúÌ¬Ñ§ÑÐ¾¿µÄÖØÒªÄÚÈÝÖ®…	ÉúÌ¬Ñ§±¨
402881205bc7e8bc015bc7ead3e002a3	zghyyw200702012	º£ÑóÉúÎï»îÐÔÌáÈ¡ÎïÔÚ»¯×±Æ·ÖÐµÄÓ¦ÓÃ	2007	´ÓÆ¤·ô×éÖ¯¡¢Ë¥ÀÏ»úÀíµÈ¶à¸ö·½Ãæ²ûÊöÁËº£ÑóÉúÎï»îÐÔÌáÈ¡ÎïµÄÐÔÄÜ,½ÒÊ¾ÁËº£Ñó»îÐÔëÄ¡¢º£ÔåÌÇÔÚ¿¹Ñõ»¯¡¢¿¹·øÉä¡¢»¤·ôÈó·ô¡¢±£ÊªµÈ·½Ãæ±íÏÖ³öµÄÁ¼ºÃ»îÐÔ,ÒÔ¼°ÆäÔÚÐÂÐÍ¿¹Ë¥ÀÏ»¯×±Æ·¿ª·¢Ó¦ÓÃÉÏËù¾ßÓÐµÄÇ±Á¦,²¢ÌáÊ¾Ëæ×Å¿ÆÑ§¼¼ÊõµÄ²»¶Ï·¢Õ¹,º£ÑóÉúÎï»îÐÔÌáÈ¡Îï±Ø½«³ÉÎªÏÖ´ú¹¦Ð§ÐÍ»¯×±Æ·µÄÀíÏëÌí¼Ó¼Á.	ÖÐ¹úº£ÑóÒ©Îï
402881205bc7e8bc015bc7ead3e002a3	qdhydxxb200704004	º£ÑóÌÇÜÕÀà³É·ÖÉúÎï»îÐÔÑÐ¾¿½øÕ¹	2007	º£ÑóÌÇÜÕÀà»¯ºÏÎï¾ßÓÐ¶àÖÖÉúÎï»îÐÔ,×÷Õß´Ó¿¹Ö×Áö¡¢¿¹¾ú¡¢¿¹²¡¶¾ºÍ¿¹Ñ×µÈ·½Ãæ¶Ô½üÄêÀ´º£ÑóÌÇÜÕÀà»¯ºÏÎïÉúÎï»îÐÔ½øÐÐ×ÛÊö,²¢¶ÔÆäÑÐ¾¿Ç÷ÊÆ½øÐÐÁËÕ¹Íû.	ÖÐ¹úº£Ñó´óÑ§Ñ§±¨£¨×ÔÈ»¿ÆÑ§°æ£©
402881205bc7e8bc015bc7ead3e002a3	hykx200707003	º£Ñó»¡¾úQJH-12·¢½Í²úÇí½ºÃ¸Ìõ¼þµÄÓÅ»¯	2007	´ÓÖÐ¹úÄÏº£º£Óò·ÖÀëµ½ÁËÒ»Öê¾ßÓÐ½Ï¸ßÇí½º½µ½â»îÐÔµÄ»¡¾úVibrio sp. QJH-12,¸Ã¾úÖêÎª¸ïÀ¼ÊÏÒõÐÔ¾ú,³ÊÍäÇú¸Ë×´,¼«Éúµ¥¸ù±ÞÃ«,Ñõ»¯Ã¸ÑôÐÔ,¹ýÑõ»¯ÇâÃ¸ÑôÐÔ,O/129ÊÔÑéÑôÐÔ.ÔÚÇí½ºÆ½°åÉÏÉú³¤¿ÉÈí»¯Çí½º,²¢ÔÚ¾úÂäÖÜÎ§²úÉú°¼ÏÝ.Í¨¹ýµ¥Òò×ÓÊµÑéºÍÕý½»ÊµÑéÈ·¶¨ÁËÅàÑø»ùµÄ×î¼Ñ×é³É:Çí½º2.0¡ë,ÄûÃÊËáÈýï§1.0¡ë,K2HPO4 1.0¡ë,NaCl 1.0%.È·¶¨¸Ã¾úÖêµÄ×îÊÊ·¢½Í²úÃ¸Ìõ¼þ:×°ÒºÁ¿Îª250 mLµÄÈý½ÇÆ¿ÖÐ×°Èë125 mLµÄÒºÌå·¢½ÍÅàÑø»ù,ÅàÑø»ùÆðÊ¼pH6.5,Ò¡Æ¿…	º£Ñó¿ÆÑ§
402881205bc7e8bc015bc7ead3e002a3	a7310a67ff3f440bb6863e0518d78327	ÉúÎïÖÆÇâ--ÄÜÔ´¡¢×ÊÔ´¡¢»·¾³Óë¾­¼Ã¿É³ÖÐø·¢Õ¹²ßÂÔ	2007	ÈËÀàÃæÁÙÄÜÔ´Î£»ú¡¢×ÊÔ´¶ÌÈ±¡¢»·¾³ÎÛÈ¾µÄÑÏ¾þÌôÕ½,¿ª·¢ÐÂµÄÄÜÔ´,ºÏÀíÀûÓÃ×ÊÔ´²¢±£»¤ÉúÌ¬»·¾³ÊÆÔÚ±ØÐÐ¡£ÇâÄÜ¾ßÓÐÇå½à¡¢¸ßÐ§¡¢¿ÉÔÙÉúµÄÌØµã,ÊÇÎ´À´ÖØÒªµÄÐÂÄÜÔ´ÎïÖÊ¡£ÉúÎïÖÆÇâ¼¼ÊõÀûÓÃ¿ÉÔÙÉú×ÊÔ´,ÌØ±ðÊÇ¿ÉÀûÓÃ¹¤Å©ÒµÓÐ»ú·ÏÆúÎï²úÇâ,Ð§ÂÊ¸ß,ÄÜºÄµÍ,ÎÛÈ¾ÉÙ,³É±¾µÍ,¾ßÓÐ¾Þ´óµÄ·¢Õ¹Ç±Á¦¡£¼òÒª²ûÊöÉúÎïÖÆÇâ¼¼Êõ¼°Æä·¢Õ¹×´¿ö,Ìá³öÎÒ¹ú·¢Õ¹ÉúÎïÖÆÇâ¼¼Êõ,ÊµÏÖÄÜÔ´¡¢×ÊÔ´¡¢»·¾³Óë¾­¼Ã¿É³ÖÐø·¢Õ¹µÄÕþ²ß½¨Òé¡£	ÖÐ¹úÉúÎï¹¤³ÌÔÓÖ¾
402881205bc7e8bc015bc7ead3e002a3	hyhztb200702024	É½¶«º£ÑóÓæÒµ×ÊÔ´ÎÊÌâ·ÖÎö¼°Æä¿É³ÖÐø·¢Õ¹²ßÂÔ	2007	×ÅÖØ·ÖÎöÁËÉ½¶«º£ÑóÓæÒµ×ÊÔ´×´¿ö¼°Æä´æÔÚµÄÎÊÌâ,Ìá³öÁËÎ´À´º£ÑóÓæÒµ×ÊÔ´µÄ·¢Õ¹¶Ô²ß.ÓæÒµÉúÌ¬»·¾³¶ñ»¯,¹ý¶È²¶ÀÌ,ÑøÖ³ÖÖÖÊÍË»¯,Ê¹ÓæÒµ×ÊÔ´ÑÏÖØË¥ÍË;º£²úÆ·¼Ó¹¤¼¼ÊõÂäºó,È±·¦¸ß¸½¼ÓÖµ²úÆ·,ÓæÒµ×ÊÔ´ÀûÓÃÂÊµÍ.¿ªÕ¹º£ÑóÓæÒµ×ÊÔ´Ïà¹Ø»ù´¡ÑÐ¾¿,ÔËÓÃº£ÑóÉúÎï¼¼ÊõµÈ¸ßÐÂ¼¼Êõ,ÖØµã½øÐÐº£Ñó»·¾³ÓëÓæÒµ×ÊÔ´±£»¤,·¢Õ¹ÉúÌ¬ÓæÒµ,¿ÆÑ§¡¢ºÏÀíµØ¿ª·¢ÀûÓÃÓæÒµ×ÊÔ´,ÊÇÊµÏÖÓæÒµ×ÊÔ´¿É³ÖÐøÀûÓÃºÍ³¤¾Ã·¢Õ¹µÄ¿ÉÐÐ²ßÂÔ.	º£ÑóºþÕÓÍ¨±¨
402881205bc7e8bc015bc7ead3e002a3	zghyyw200705003	ÔåËáË«õ¥ÄÆ¼°Æä·Ö¼¶²úÎïÃâÒßµ÷½Ú×÷ÓÃ±È½ÏÑÐ¾¿	2007	Ä¿µÄ Ì½ÌÖº£ÑóÒ©ÎïÔåËáË«õ¥ÄÆ(PSS)µÄÃâÒßµ÷½Ú×÷ÓÃ¼°Æä¹¹Ð§¹ØÏµ.·½·¨ ²ÉÓÃÌåÍâÃâÒßÏ¸°ûÅàÑø·¨¼ì²âPSS¼°Æä·Ö¼¶²úÎïµÄÃâÒßµ÷½Ú×÷ÓÃ,¸ù¾Ý·Ö¼¶²úÎï½á¹¹²îÒì,Ì½ÌÖPSS·Ö¼¶²úÎïµÄÃâÒß»îÐÔ¹¹Ð§¹ØÏµ.½á¹û PSSÄÜ¹»´Ù½øÆ¢ÔàÁÜ°ÍÏ¸°ûµÄÔöÖ³,Ìá¸ß¾ÞÊÉÏ¸°ûÍÌÊÉ¹¦ÄÜ,Í¬Ê±ÄÜÒÖÖÆµ¶¶¹µ°°×A(ConA)¼°Ö¬¶àÌÇ(LPS)´Ù½øµÄÃâÒßÏ¸°ûµÄÔöÖ³×÷ÓÃ.½áÂÛ PSS¾ßÓÐÏÔÖøµÄÃâÒßµ÷½Ú×÷ÓÃ,²»Í¬µÄÌÇÁ´³¤¶È¶ÔÃâÒßÏ¸°û×÷ÓÃ²»Í¬.	ÖÐ¹úº£ÑóÒ©Îï
402881205bc7e8bc015bc7ead3e002a3	hyyhz200705011	º£ÑóÎ¢ÔåµÄÌåÍâ¿¹Ö×Áö»îÐÔ³õÉ¸	2007	²ÉÓÃÐ¡ÊóÈéÏÙ°©Ï¸°ûÖêtsFT210µÄÏ¸°ûÖÜÆÚÒÖÖÆ¡¢Ï¸°ûµòÍöÓÕµ¼¡¢Ï¸°û»µËÀÒÔ¼°¶ÔÂ±³æµÄ¶¾ÐÔÎª»îÐÔÖ¸±ê,¶Ô48ÖÖº£ÑóÎ¢ÔåµÄ¼×´¼ÌáÈ¡ÎïµÄ¿¹Ö×Áö»îÐÔ½øÐÐÁËÉ¸Ñ¡.½á¹û±íÃ÷,ÒÔÂ±³æ¶¾ÐÔÎª»îÐÔÖ¸±êÊ±,9ÖÖº£ÑóÎ¢ÔåÏÔÊ¾ÁË²»Í¬³Ì¶ÈµÄ¿¹Ö×Áö»îÐÔ,ÒÔtsFT210ÎªÉ¸Ñ¡Ä£ÐÍÊ±,Ò²ÓÐ9ÖÖ¾ßÓÐ¿¹Ö×Áö»îÐÔ,ÆäÖÐ3ÖÖÎªÃ÷ÏÔµÄÏ¸°ûµòÍöÓÕµ¼»îÐÔ¡¢2ÖÖÎªÏ¸°û»µËÀÐÔ»îÐÔ¡¢1ÖÖÎªG2/MÆÚÒÖÖÆ»îÐÔ,Òò´ËÓÐ±ØÒª½øÐÐ¿ªÍØº£ÑóÎ¢ÔåÒ©ÓÃÐÂ×ÊÔ´µÄÑÐ¾¿.	º£ÑóÓëºþÕÓ
402881205bc7e8bc015bc7ead3e002a3	zgtryw200601002	ÎÒ¹úº£Ñó´´ÐÂÒ©ÎïµÄÑÐ¾¿ºÍ¿ª·¢	2006	@@ ½üÈýÊ®ÄêÑÐ¾¿½á¹û±íÃ÷,·á¸»µÄº£ÑóÉúÎï´æÔÚ´óÁ¿¾ßÓÐ½á¹¹¶àÑùÐÔºÍÐÂÓ±ÐÔµÄ´úÐ»²úÎï,²¢±íÏÖ³öÏÔÖøµÄÉúÎï»îÐÔ,ÕâÊÇÂ½µØÉúÎïÎÞ¿É±ÈÄâµÄ,Ò²ÎªÐÂÒ©ÑÐ¾¿Óë¿ª·¢Ìá¹©ÁË´óÁ¿µÄÄ£Ê½½á¹¹ºÍÒ©ÎïÇ°Ìå.º£ÑóÉúÎï×ÊÔ´ÊÇÒ»¸öÇ±ÔÚ¾Þ´óµÄÐÂÒ©À´Ô´µÄ±¦¿âÒÑ³ÉÎªÒ»ÖÖ¹²Ê¶.¶àÄêÀ´ÖØ´ó¼²²¡ÈçÖ×Áö¡¢ÐÄÄÔÑª¹Ü²¡¡¢°¬×Ì²¡ºÍÉñ¾­¼²²¡µÈµÄÂûÑÓ,ÑÏÖØÍþÐ²×ÅÈËÀà½¡¿µºÍÉç»á·¢Õ¹,¼±´ýÑÐ·¢Ò»Åú¸ßÐ§µÍ¶¾µÄÌØÐ§Ò©Îï.´ÓÌìÈ»×ÊÔ´ÖÐÑ°ÕÒ¾ßÓÐÏÔÖøÉúÎï»îÐÔµÄÌìÈ»²úÎïÈÔÈ»ÊÇ·…	ÖÐ¹úÌìÈ»Ò©Îï
402881205bc7e8bc015bc7ead3e002a3	zghyyw200606014	º£ÑóÒ©ÎïµÄÑÐ¾¿½øÕ¹	2006	Ëæ×ÅÂ½µØ×ÊÔ´µÄÈÕÒæ¼õÉÙ,¿ª·¢º£Ñó,Ïòº£ÑóË÷È¡²Æ¸»±äµÃÈÕÒæÆÈÇÐ.º£ÑóÒ©ÎïÑÐ¾¿Ñ¸ËÙ·¢Õ¹,¹úÄÚÍâÒÑ¿ª·¢ÁËºÜ¶àÐÂµÄº£ÑóÒ©Îï,ÓÐÐ©ÒÑÓ¦ÓÃÓÚÁÙ´²,¸ü¶àµÄÒÑ½øÈë¸÷ÆÚÁÙ´²ÊÔÑé.ÏÖ×ÛºÏ½üÄêÀ´ÓÐ¹ØÎÄÏ×¶Ô20ÊÀ¼ÍÖÐºóÆÚÒÔÀ´¹úÄÚÍâº£ÑóÒ©ÎïÑÐ¾¿½øÕ¹×÷Ò»¸ÅÊö.	ÖÐ¹úº£ÑóÒ©Îï
402881205bc7e8bc015bc7ead3e002a3	gdxxhxxb200601014	Ò»ÖÖº£Ñó»¡¾ú(Vibriosp.WYA)ºÖÔå½ºÁÑºÏÃ¸½µ½âÌØÐÔÑÐ¾¿	2006	´Óº£Ñó»¡¾ú(Vibrio sp. WYA)ÖÐµÃµ½Ò»ÖÖºÖÔå½ºÁÑºÏÃ¸, ½«Æä·Ö±ð×÷ÓÃÓÚ¹Ñ¾Û¸ÊÂ¶ÌÇÈ©ËáºÍ¹ÅÂÞÌÇÈ©Ëá´¿Æ·(dp5¡«7)ÒÔ¼°ºÖÔå½º, ²ÉÓÃHPTLCºÍFPLCµÈ¼¼Êõ¶Ô²úÎï½øÐÐ·ÖÎö, ²¢Ó¦ÓÃESI-MSºÍNMR½øÐÐ½á¹¹·ÖÎö. ½á¹û±íÃ÷, ¸ÃÃ¸×îÐ¡Ê¶±ðÆ¬¶ÎÎªÁùÌÇ, ÖÕ²úÎïÖ÷ÒªÎªÈýÌÇ, ÇÒÊ¶±ðºÍÇÐ¸îÎ»µãÎª¸ÊÂ¶ÌÇÈ©Ëá²Ð»ù.	¸ßµÈÑ§Ð£»¯Ñ§Ñ§±¨
402881205bc7e8bc015bc7ead3e002a3	zgxyzz200503007	º£ÑóÒ©ÎïÑÐ¾¿½øÕ¹Óë·¢Õ¹Ç÷ÊÆ	2005	Æù½ñ,ÈËÃÇÒÑ´Ó¸÷Ààº£ÑóÉúÎïÖÐ·ÖÀë»ñµÃ14 500ÓàÖÖ¾ßÓÐ¸÷ÖÖ½á¹¹ÀàÐÍµÄº£ÑóÌìÈ»²úÎï,ÆäÖÐ20ÖÖÒÑ½øÈëÁÙ´²ÑÐ¾¿.ÔËÓÃÐÂµÄÑÐ¾¿·½·¨ºÍ¼¼Êõ,¿ªÍØÐÂµÄ×ÊÔ´ÁìÓò,½«ÊÇ½â¾öÒ©Ô´ÎÊÌâµÄ¿ÉÐÐÍ¾¾¶.±ÊÕß¸ÅÊöº£ÑóÒ©ÎïµÄÑÐ¾¿½øÕ¹,Õ¹Íûº£ÑóÒ©ÎïÑÐ¾¿·¢Õ¹Ç÷ÊÆ.	ÖÐ¹úÐÂÒ©ÔÓÖ¾
402881205bc7e8bc015bc7ead3e002a3	wswxtb200505002	Ò»Öê¿¹Ð¡ÊóÈéÏÙ°©ºÍÒ»ÖêÓÐÒÖ¾ú»îÐÔµÄ±±¼«Ï¸¾úµÄ³õ²½ÑÐ¾¿	2005	´Ó²É×Ô±±¼«µÄº£Äà¡¢º£Ë®ÑùÆ·ÖÐ¹²·ÖÀëµÃµ½101ÖêµÍÎÂÏ¸¾ú,²ÉÓÃÐ¡ÊóÎÂÃôÐÍÈéÏÙ°©tsFT210Ï¸°ûÖêºÍÖ½Æ¬À©É¢·¨¶ÔÆä½øÐÐÁË¿¹Ö×ÁöºÍÒÖ¾ú»îÐÔÉ¸Ñ¡,µÃµ½¿¹Ö×Áö»îÐÔÏ¸¾ú1Öê,ÒÖ¾ú»îÐÔ¾úÖê8Öê,²¢¶ÔÆäÖÐÒÖ¾ú»îÐÔ½ÏÇ¿µÄÒ»ÖêÏ¸¾úAR084µÄÊÊÒË·¢½ÍÌõ¼þ¡¢»îÐÔÎïÖÊµÄÎÈ¶¨ÐÔ½øÐÐÁË³õ²½ÑÐ¾¿,È·¶¨ÁËÆäÅàÑøÌõ¼þ.±¨µÀÁË±±¼«º£ÑóÎ¢ÉúÎïµÄ¿¹Ö×ÁöºÍÒÖ¾ú»îÐÔ,ÇÒÒÖ¾ú»îÐÔÉÐÎ´¼ûÓÐ±¨µÀ.ÓÉ´Ë±íÃ÷,¼«µØÎ¢ÉúÎïÊÇÇ±ÔÚµÄ»îÐÔÎïÖÊµÄÀ´Ô´,ÔÚ»ù´¡ÑÐ¾¿ºÍ¿ª·¢Ó¦ÓÃ·½Ãæ¾ßÓÐ¹ã…	Î¢ÉúÎïÑ§Í¨±¨
402881205bc7e8bc015bc7ead3e002a3	qdhydxxb200405031	º£Ñó»îÐÔ¶àëÄµÄÑÐ¾¿½øÕ¹	2004	¸ù¾Ýº£Ñó»îÐÔ¶àëÄÊÇ½üÄêÀ´ÐÂÒ©ÑÐ¾¿ÈÈµãµÄÏÖ×´,±¾ÎÄ¶ÔÌìÈ»´æÔÚµÄº£Ñó»îÐÔ¶àëÄºÍº£Ñóµ°°×Ã¸½â»îÐÔëÄµÄÑÐ¾¿½øÕ¹½øÐÐÁË×ÛÊö.Îª½øÒ»²½¿ªÕ¹º£Ñó»îÐÔ¶àëÄµÄÑÐ¾¿Ìá¹©²Î¿¼.	ÖÐ¹úº£Ñó´óÑ§Ñ§±¨(×ÔÈ»¿ÆÑ§°æ)
402881205bc7e8bc015bc7ead3e002a3	zghyyw200303014	¹ÑÌÇµÄÉúÎï»îÐÔ¼°º£ÑóÐÔ¹ÑÌÇµÄÇ±ÔÚÓ¦ÓÃ¼ÛÖµ	2003	¹ÑÌÇÓÐ×Å¶àÖÖÉúÎï»îÐÔ,Èç:¿¹Äý¡¢¿¹²¡¶¾¡¢ÔöÇ¿ÃâÒß¹¦ÄÜ¡¢¿¹Ö×ÁöÓë¿¹Ñ×µÈ.ËüÒ²¹ã·ºµØÓ¦ÓÃÓÚ±£½¡Ê³Æ··½Ãæ.Í¬Ê±,º£ÑóÐÔ¹ÑÌÇÔÚ½á¹¹Óë´øµçÐÔµÈ·½ÃæÓëÄÚÔ´ÐÔ¹ÑÌÇÓÐºÜ¶àÏàËÆÖ®´¦,ËùÒÔËüÓÐ×ÅºÜ¶àÇ±ÔÚµÄ»îÐÔÓ¦ÓÃ¼ÛÖµ.	ÖÐ¹úº£ÑóÒ©Îï
402881205bc7e8bc015bc7ead3e002a3	zghyyw200303004	º£ÑóÁòËá¶àÌÇ¾Û¹ÅÂÞÌÇõ¥(912)¿¹Ö×Áö×÷ÓÃ»úÀíÌ½ÌÖ	2003	Ä¿µÄ:ÑÐ¾¿º£ÑóÁòËá¶àÌÇ¾Û¹ÅÂÞÌÇõ¥(912)µÄ¿¹Ö×Áö×÷ÓÃ»úÀí.·½·¨:ÒÔS180ºÉÁöÐ¡ÊóÎªÄ£ÐÍ,ÑÐ¾¿912ÌåÄÚ¶ÔS180ÈâÁöÉú³¤µÄÓ°Ïì;MTT·¨¹Û²ì912¶ÔÖ×ÁöÏ¸°ûts-FT210ÌåÍâÔöÖ³µÄÓ°Ïì;Á÷Ê½Ï¸°ûÒÇPIÈ¾É«·¨¼ì²â912¶ÔÖ×ÁöÏ¸°ûts-FT210ÔöÖ³ÖÜÆÚµÄÓ°Ïì;FITCÈ¾É«·¨²â¶¨Æä¶Ôts-FT210µ°°×ÖÊºÏ³ÉµÄÓ°Ïì;Ó«¹âÈ¾É«ºÍ¾ºÕùÒÖÖÆÊµÑéÌ½ÌÖÖ×ÁöÏ¸°ûts-FT210ÉÏ912½áºÏÎ»µãµÄ´æÔÚ.½á¹û:912ÌåÄÚÄÜÃ÷ÏÔÒÖÖÆS180ÈâÁöµÄÉú³¤,ÌåÍâÄÜÒÖÖÆÖ×ÁöÏ¸°ûts-FT210µÄÔöÖ³,½«ÆäÒÖÖÆÔÚ…	ÖÐ¹úº£ÑóÒ©Îï
402881205bc7e8bc015bc7ead3e002a3	qdhydxxb200303005	·Ö¹â¹â¶È·¨²â¶¨º£ÑóºÓ»¡¾ú510Ö¬¶àÌÇ	2003	±¾ÎÄÑÐ¾¿ÁËÖ±½Ó²â¶¨º£ÑóºÓ»¡¾ú(vibrio fluvailis)510Ö¬¶àÌÇµÄ·Ö¹â¹â¶È·¨.ÀûÓÃ1,9-¶þ¼×»ùÑÇ¼×À¶(DMB),ÔÚÊÊµ±Ìõ¼þÏÂÍ¬Ö¬¶àÌÇ·¢ÉúÈ¾É«·´Ó¦,ÔÚ550nm²¨³¤ÏÂ,·´Ó¦ÌåÏµµÄÎü¹âÖµÍ¬Ö¬¶àÌÇº¬Á¿³ÊÏßÐÔÏà¹Ø.Ïà¹ØÏµÊýÎª0.999 3,×îµÍ¼ì³öÏÞÎª10¦Ìg/mL,Ïà¶Ô±ê×¼Æ«²îÎª1.62,Æ½¾ù»ØÊÕÂÊÎª(105¡À2.18)% .	Çàµºº£Ñó´óÑ§Ñ§±¨(×ÔÈ»¿ÆÑ§°æ)
402881205bc7e8bc015bc7eae61b042a	558a748ccb38433db74a39b78c452ebe	´¬ÓÃÂÝÐý½°·À»¤¼¼Êõ¼°Æä²ÄÁÏÑÐ¾¿½øÕ¹	2017	½éÉÜÁË´¬ÓÃÂÝÐý½°ÔÚº£Ñó»·¾³ÖÐµÄ¸¯Ê´ÓëÎÛËðÎÊÌâ¼°Æä·À»¤·½·¨·¢Õ¹ÏÖ×´,×ÅÖØ½éÉÜÁËÂÝÐý½°Íâ¼Ó·À»¤¼¼ÊõÓëÂÝÐý½°ÐÂÐÍÄÍÊ´²ÄÁÏ¡£ÂÝÐý½°µÄÍâ¼Ó·À»¤¼¼ÊõÖ÷ÒªÓÐÒõ¼«±£»¤¡¢Í¿×°·À»¤Í¿²ã¡¢µç½â·ÀÎÛµÈ·½·¨,ÊÊÓÃÓÚÔÚÒÛÂÝÐý½°Éè±¸¡£ÐÂÐÍÂÝÐý½°²ÄÁÏ²»¶Ï·¢Õ¹,³ýÁË³£¹æÍ­ºÏ½ðÏµÁÐ²ÄÁÏ,»¹·¢Õ¹ÁËÄÍÊ´ÐÔÄÜÁ¼ºÃµÄ²»Ðâ¸Ö²ÄÁÏÒÔ¼°¸´ºÏ²ÄÁÏµÈ¡£±¾ÎÄ¶ÔÂÝÐý½°¼¸ÖÖÖØÒªµÄ·À»¤·½·¨¼°ÐÂÐÍÂÝÐý½°²ÄÁÏ½øÐÐÁË×ÛÊö½éÉÜ,²¢Ö¸³öÁËÂÝÐý½°·À»¤¼¼Êõ¼°ÆäÄÍÊ´²ÄÁÏÑÐ¾¿ºÍÓ¦…	ÖÐ¹ú¸¯Ê´Óë·À»¤Ñ§±¨
402881205bc7e8bc015bc7eae61b042a	de55d006439b4320865465af2a84a786	º£Ñó¸¯Ê´·À»¤µÄÏÖ×´ÓëÎ´À´	2016	º£Ñó»·¾³ÊÇ×îÎª¶ñÁÓµÄ×ÔÈ»¸¯Ê´»·¾³;º£Ñó¸¯Ê´ÎÊÌâÊÇº£Ñó¹¤³Ì°²È«·þÒÛÃæÁÙµÄÖ÷ÒªÍþÐ²,Ò²¸ø¹úÃñ¾­¼Ã´øÀ´¾Þ´óµÄËðÊ§¡£Î´À´ÈËÀà¶Ôº£Ñó¿ª·¢µÄÉî¶ÈºÍ¹ã¶È½«²»¶ÏÍØÕ¹,Ò²½«ÃæÁÙ²»¶Ï³öÏÖÐÂµÄ¸¯Ê´ÎÊÌâµÄÌôÕ½¡£ÎÄÕÂ½áºÏÄ¿Ç°º£Ñó¿ª·¢ÑÐ¾¿µÄÏÖ×´¼°Î´À´·¢Õ¹Ç÷ÊÆ,½éÉÜÁËº£Ñó¸¯Ê´»·¾³ÌØµã,·ÖÎöÁËÎÒ¹úº£Ñó¸¯Ê´·À»¤ÏÖ×´¼°ÐèÇó,²¢¶Ôº£Ñó¸¯Ê´·À»¤ÑÐ¾¿ÒÔ¼°Ïà¹ØÕþ²ß¹æÕÂµÄÖÆ¶¨Ìá³öÁË½¨Òé¡£	ÖÐ¹ú¿ÆÑ§ÔºÔº¿¯
402881205bc7e8bc015bc7eae61b042a	fsyfh201507002	ÖÛÐÎÔåÔÚ¼Ùµ¥°û¾ú¾úÄ¤ÉÏµÄ¸½×Å¼°¶Ô316L²»Ðâ¸Ö¸¯Ê´µÄÓ°Ïì	2015	ÎªÁË½ÒÊ¾º£ÑóÎ¢ÔåÔÚ¾úÄ¤ÉÏµÄ¸½×Å¹æÂÉ¼°Æä¶Ô½ðÊô¸¯Ê´µÄÓ°Ïì,²ÉÓÃÔ­×ÓÁ¦ÏÔÎ¢¾µ²âÊÔÌ½¾¿ÖÛÐÎÔåÔÚÍ­ÂÌ¼Ùµ¥°û¾ú¾úÄ¤Ìõ¼þÏÂµÄ¸½×Å,²¢Í¨¹ýµç»¯Ñ§×è¿¹Æ×ºÍ¶¯µçÎ»¼«»¯ÇúÏß·½·¨ÑÐ¾¿¾úÄ¤´æÔÚÓëÖÛÐÎÔå¸½×Å¶Ô316L²»Ðâ¸Ö¸¯Ê´µÄÓ°Ïì.½á¹û±íÃ÷,ÔÚ¸½×ÅÇ°ÆÚ¾úÄ¤ÒÖÖÆÖÛÐÎÔåµÄ¸½×Å,ºóÆÚÔò´Ù½øÖÛÐÎÔåµÄ¸½×Å.µç»¯Ñ§²âÊÔ½á¹ûÏÔÊ¾,ÖÛÐÎÔåµÄ´æÔÚÔö´óÁË316L²»Ðâ¸ÖµÄ¸¯Ê´ÇãÏò,²¢Ê¹¸¯Ê´ËÙÂÊÔö´ó;¶ø¾úÄ¤µÄ¸½×ÅÒ»¶¨³Ì¶ÈÉÏÒÖÖÆÁËÖÛÐÎÔå¶Ô316L²»Ðâ¸ÖµÄ¸¯Ê´.	¸¯Ê´Óë·À»¤
402881205bc7e8bc015bc7eae61b042a	fsyfh201512013	PTC¿óÖ¬°ü¸²·À¸¯Ê´¼¼ÊõÔÚ¹úÄÚµÄÓ¦ÓÃ½øÕ¹	2015	×ÛÊöÁËPTC¿óÖ¬°ü¸²·À¸¯Ê´¼¼ÊõÔÚ¹úÄÚµÄÓ¦ÓÃÁìÓò,²¢´Ó¾­¼ÃºÍ°²È«½Ç¶È¶Ô¸Ã¼¼Êõ½øÐÐÁË·ÖÎö,Ìá³öÖØµãÖÎÀíÓë³£¹æ±£»¤¡¢¶à¼¼Êõ×ÛºÏÖÎÀí¸¯Ê´ÎÊÌâÓ¦ÊÇ·À¸¯Ê´ÐÐÒµµÄ·¢Õ¹ºÍÓ¦ÓÃÖØµã.PTC¿óÖ¬°ü¸²·À¸¯Ê´¼¼Êõ¾ßÓÐ±íÃæ´¦ÀíÒªÇóµÍ¡¢½á¹¹ºÍ»·¾³ÊÊÓ¦ÐÔÇ¿¡¢³¤Ð§·À»¤¡¢È«ÊÙÃü³É±¾µÍµÈÓÅÊÆ,¿É¶Ô¸ÖÖÆÉèÊ©Éè±¸¹Ø¼ü²¿Î»½øÐÐ³¤Ð§·À¸¯Ê´±£»¤,Èçº£Ñó¸Ö½á¹¹ÀË»¨·É½¦Çø²¿Î»¡¢¹ÜµÀ½Ó¿Ú¡¢·§ÃÅ¡¢º£ÉÏ·ç»ú»ù´¡µÈ,ÃÖ²¹ÁËÍ¿²ãµÈ¼¼ÊõµÄ¾ÖÏÞÐÔ,ÓëÍ¿²ãµÈ´«Í³¼¼ÊõÒ»Æð,¶Ô±…	¸¯Ê´Óë·À»¤
402881205bc7e8bc015bc7eae61b042a	zgcljz201401007	º£Ñó¸Ö½á¹¹ÀË»¨·É½¦Çø¸¯Ê´·À»¤¼¼Êõ	2014	Ëæ×ÅÎÒ¹ú¶Ôº£Ñó×ÊÔ´µÄ¿ª·¢£¬º£Ñó¸Ö½á¹¹µÄ¸¯Ê´¿ØÖÆ¼¼ÊõÔ½À´Ô½ÊÜµ½¹Ø×¢¡£º£Ñó»·¾³¿ÉÒÔ·ÖÎªº£Ñó´óÆøÇø¡¢ÀË»¨·É½¦Çø¡¢º£Ë®³±²îÇø¡¢º£Ë®È«½þÇøºÍº£µ×ÄàÍÁÇøµÈ5¸ö¸¯Ê´Çø´ø¡£ÆäÖÐ£¬º£Ñó¸Ö½á¹¹ÔÚÀË»¨·É½¦Çø¸¯Ê´×îÎªÑÏÖØ¡£ÔÚÀË»¨·É½¦Çø£¬¸Ö±íÃæÊÜµ½º£Ë®µÄÖÜÆÚÐÔÈóÊª£¬´¦ÓÚ¸ÉÊª½»Ìæ×´Ì¬£¬Ñõ¹©Ó¦³ä·Ö£¬ÑÎ·Ö²»¶ÏÅ¨Ëõ£¬¼ÓÖ®Ñô¹â¡¢·ç´µºÍº£Ë®»·¾³µÈÐ­Í¬×÷ÓÃµ¼ÖÂ·¢Éú×îÑÏÖØµÄ¸¯Ê´¡£Ðâ²ãµÄ×ÔÑõ»¯·´Ó¦ÊÇ¼ÓËÙ¸Ö½á¹¹ÔÚÀË»¨·É½¦Çø¸¯Ê´µÄÒ»¸öÖ÷ÒªÔ­Òò¡£…	ÖÐ¹ú²ÄÁÏ½øÕ¹
402881205bc7e8bc015bc7eae61b042a	zhonggtl201312012	PTC¸´²ã¿óÖ¬°ü¸²·À¸¯¼¼ÊõÔÚº£ÉÏ·çµçµÄÓ¦ÓÃ	2013	¼òÊöÁËº£ÑóÀË»¨·É½¦Çø¸¯Ê´¹æÂÉ¡¢º£ÉÏ·çµç¸Ö×®»ù´¡¸¯Ê´×´¿öÒÔ¼°¸´²ã¿óÖ¬°ü¸²ÏµÍ³µÄ·À¸¯ÐÔÄÜ,½éÉÜÁËPTC°ü¸²¼¼ÊõÔÚ½­ËÕÁúÔ´º£ÉÏ·çµç³¡³±¼ä´øµÄÓ¦ÓÃ.½â¾öÁËÓ¦ÓÃÖÐ´ó³ß´ç±£»¤ÕÖµÄ½ô¹Ì¹¤ÒÕ¡¢½á¹¹ÒìÐÎÎ»ÖÃ¹Ì¶¨ÐÞ²¹µÈ²ÄÁÏºÍÊ©¹¤¼¼ÊõÄÑÌâ.²¢µÃ³ö½áÂÛ:PT¡æ¸´²ã¿óÖ¬°ü¸²·À¸¯¾ßÓÐÊ©¹¤·½±ã¡¢»ù²Ä´¦ÀíÒªÇóµÍ¡¢¿É´øË®×÷ÒµµÈÓÅµã,ÔÚ¸¯Ê´ÑÏÖØµÄÀË»¨·É½¦Çø¡¢º£ÉúÎïÉú³¤ÑÏÖØµÄ³±²îÇø·À¸¯Ð§¹ûÓÅÒì,ÊÇ½â¾öº£ÉÏ·çµç½á¹¹º£ÑóÀË»¨·É½¦Çø¡¢³±²îÇø·À¸¯µÄÓÐÐ§…	ÖÐ¹úÍ¿ÁÏ
402881205bc7e8bc015bc7eae61b042a	zggwjs201202017	º£ÑóÀË½¦Çø¸Ö½á¹¹¸¯Ê´Óë¸´²ã°ü¸²·À»¤Êµ¼ù	2012	Õë¶Ôº£ÑóÀË½¦Çø¸Ö½á¹¹±£»¤µÄ³¤Ð§·À»¤ÎÊÌâ,ÂÛÊöÁË¸´²ã°ü¸²·À»¤¼¼Êõ(PTC).Ó¦ÓÃÊµ¼ù±íÃ÷,¸Ã¼¼Êõ¶ÔÓÚÀË»¨·É½¦Çø²¿Î»µÄ¸ÖÌúÉèÊ©¾ßÓÐÓÅÒìµÄ±£»¤Ð§¹û,Ê¹ÓÃÊÙÃü×î³¤ÒÑ³¬¹ý30a.´óÁ¿¹¤³ÌµÄÓ¦ÓÃÎª¸Ã¼¼ÊõµÄÓÅ»¯Éý¼¶ºÍÊÊÓ¦ÐÔÌá¹©ÁË±¦¹óµÄ½è¼ø,ÎªÒÔºóÏà¹Ø¹¤³ÌµÄÊµÊ©Ìá¹©ÁËÃ÷È·µÄ¹¤³Ì¹æ·¶.	ÖÐ¹ú¸ÛÍå½¨Éè
402881205bc7e8bc015bc7eae61b042a	zggwjs201202019	ÎÞÈÜ¼Á³¬ºñÄ¤»·ÑõÍ¿²ãº£Ñó¸¯Ê´Ä£ÄâÊÔÑéÑÐ¾¿	2012	³¬ºñÄ¤ÖØ·À¸¯Í¿ÁÏ¾ßÓÐÓÅÒìµÄ·À¸¯ÐÔÄÜÒÔ¼°»·¾³ÓÑºÃµÄÌØµã,ÊÇº£Ñó»·¾³·À¸¯Í¿ÁÏµÄÖØÒª·¢Õ¹·½Ïò.ÎÄÖÐ½éÉÜÁËÒ»ÖÖÐÂÐÍµÄÎÞÈÜ¼Á³¬ºñÄ¤»·ÑõÖØ·À¸¯Í¿ÁÏ,²âÊÔÁËÍ¿²ãµÄÎïÀíÐÔÄÜ,²¢²ÉÓÃº£Ñó¸¯Ê´Ä£ÄâÊÔÑé×°ÖÃ¶Ô¸ÃÍ¿ÁÏÒÔ¼°³£ÓÃµÄÈýÖÖÖØ·À¸¯Í¿ÁÏÔÚº£Ë®ÀË»¨·É½¦Çø¡¢³±²îÇøºÍÈ«½þÇøµÄÄÍ¾ÃÐÔ½øÐÐÁË¶Ô±ÈÑÐ¾¿.½á¹û±íÃ÷:¸ÃÍ¿ÁÏ¾ßÓÐÓÅÒìµÄÎïÀíÐÔÄÜ,VOCº¬Á¿¼«µÍ,ÊÇ»·¾³ÓÑºÃÐÍÎÞÈÜ¼ÁÍ¿ÁÏ£»Ä£ÄâÊÔÑé±íÃ÷ÀË»¨·É½¦ÇøÊÇº£Ñó¸¯Ê´×îÑÏ¿áµÄÇøÓò,¸÷Í¿ÁÏÔÚ¸ÃÇøÓò¸¯Ê…	ÖÐ¹ú¸ÛÍå½¨Éè
402881205bc7e8bc015bc7eae61b042a	hykx201209005	ÌìÈ»º£Ë®ÖÐÎ¢ÉúÎïÄ¤¶ÔÌ¼¸Ö¸¯Ê´ÐÐÎªµÄÓ°Ïì	2012	Í¨¹ý¶Ô±ÈÌ¼¸ÖÔÚÌìÈ»º£Ë®ºÍÃð¾úº£Ë®ÖÐµÄ¸¯Ê´ÐÐÎª,ÑÐ¾¿º£ÑóÎ¢ÉúÎï¶ÔÌ¼¸Ö²ÄÁÏµÄ¸¯Ê´ÐÐÎªµÄÓ°Ïì.½á¹û±íÃ÷,º£ÑóÎ¢ÉúÎï¿ÉÔÚÌ¼¸Ö±íÃæÐÎ³ÉÎ¢ÉúÎïÄ¤,Æä¶ÔÌ¼¸Ö¸¯Ê´ËÙÂÊµÄÓ°Ïì¼°×÷ÓÃ»úÀíÓëÎ¢ÉúÎïµÄÖÖÀàÃÜÇÐÏà¹Ø.ÔÚ¸¯Ê´³õÆÚ,º£ÑóÎ¢ÉúÎïÄ¤¶ÔÌ¼¸ÖµÄ¸¯Ê´Æðµ½ÁËÒÖÖÆ×÷ÓÃ,Ö÷ÒªÓÉ¶àÖÖºÃÑõÎ¢ÉúÎïÐ­Í¬×÷ÓÃµÄ½á¹û;ÔÚ¸¯Ê´ºóÆÚ,Ëæ×Åº£ÑóÎ¢ÉúÎïÄ¤Ôöºñµ¼ÖÂÑáÑõ¸¯Ê´µÄ³öÏÖ´Ó¶ø¼ÓËÙ¸¯Ê´,Ö÷ÒªÊÇÁòËáÑÎ»¹Ô­¾úµÈÑáÑõÎ¢ÉúÎïµÄ×÷ÓÃ.	º£Ñó¿ÆÑ§
402881205bc7e8bc015bc7eae61b042a	dgdn201202001	´óÁ¦¼ÓÇ¿ÎÒ¹úº£ÑóÊ¯ÓÍ¿±Ì½¿ª·¢°²È«ÓëÂ½ÉÏÓÍÆø´¢ÔË°²È«¹¤×÷µÄ½¨Òé	2012	±£Ö¤ÎÒ¹úÊ¯ÓÍÌìÈ»Æø¿É¿¿°²È«µÄ¹©Ó¦ÊÇÎÒ¹ú¿É³ÖÐø·¢Õ¹µÄ»ù´¡.º£ÑóÊ¯ÓÍ¿±Ì½¿ª·¢°²È«ÓëÂ½ÉÏÓÍÆø´¢ÔË°²È«ÊÇÎÒ¹úÄÜÔ´¹¤×÷µÄÖØÒª·½Ãæ.±¾ÎÄÐðÊöÁË°²È«¹¤×÷µÄÖØÒªÐÔ,º£ÑóÊ¯ÓÍ¿±Ì½¿ª·¢°²È«ÓëÂ½ÉÏÓÍÆø´¢ÔË°²È«µÄÏÖ×´,Óë°²È«Ïà¹ØµÄ¿Æ¼¼ÎÊÌâ¼°Ö÷Òª¹¤×÷½¨Òé.	µç¹¤µçÄÜÐÂ¼¼Êõ
402881205bc7e8bc015bc7eae61b042a	tlgy200903015	³¬ºñÄ¤»·ÑõÖØ·À¸¯Í¿ÁÏµÄÄÍÖÐÐÔÑÎÎíÐÔÄÜÑÐ¾¿	2009	·ÖÎöÁËÑÎÎíÊÔÑé¸¯Ê´»úÀí,Ìá³öÁËÒ»ÖÖÐÂµÄÊÔÑé»®ºÛ·½Ê½,¶Ô³¬ºñÄ¤(SHB)ÐÍÖØ·À¸¯Í¿ÁÏ½øÐÐÁËÄÍÖÐÐÔÑÎÎíÐÔÄÜÑÐ¾¿,²¢Óë¹úÄÚÍâº£Ñó»·¾³ÏÂ³£ÓÃµÄ¼¸ÖÖÖØ·À¸¯Í¿ÁÏ½øÐÐÁË±È½Ï,½á¹û±íÃ÷,³¬ºñÄ¤ÐÍÖØ·À¸¯Í¿ÁÏÐÔÄÜÓÅÒì,ÄÜ¹»ºÜºÃµØÂú×ãº£Ñó»·¾³ÏÂµÄ¿Á¿Ì¸¯Ê´Ìõ¼þ.	Í¿ÁÏ¹¤Òµ
402881205bc7e8bc015bc7eae61b042a	a71409d7aaa745a682454ed69f8a9bc2	ÇâÉøÍ¸µçÁ÷·¨¼à²âº£Ñó´óÆøÖÐ¸Ö²ÄµÄ¸¯Ê´ËÙÂÊ	2009	ÓÃDevnathan-StachurskiË«µç½â³Ø¼¼Êõ,¶Ô16Mn¸Ö±íÃæ¸ÉÊªÑ­»·Ê±ÇâÉøÍ¸ÏÖÏó½øÐÐÁËÑÐ¾¿,½á¹û±íÃ÷²»Í¬±íÃæÒºÄ¤ÏÂ,¶¼ÓÐÇâÉøÍ¸µçÁ÷µÄ´æÔÚ.ÇâÀë×ÓÉøÍ¸Á¿ÓëÊÔÑù¸¯Ê´Ê§ÖØÖ®¼ä´æÔÚÏßÐÔ¹ØÏµ.ÀûÓÃ´ËÏßÐÔ¹ØÏµÖÆ×÷µÄÊµÊ±¼à²âÇâÉøÍ¸µçÁ÷µÄ´«¸ÐÆ÷,ÓÃÒÔ¼ÇÂ¼Êµ¼Êº£Ñó´óÆøÖÐÇâÉøÍ¸µçÁ÷,²¢¸ù¾ÝÇâÀë×ÓÉøÍ¸Á¿Óë¸¯Ê´Ê§ÖØÖ®¼äµÄÏßÐÔ¹ØÏµ¶Ôº£Ñó´óÆøÖÐ¸Ö²ÄµÄ¸¯Ê´ËÙÂÊ½øÐÐÔ¤²â.½á¹û±íÃ÷,Êµ¼Êº£Ñó´óÆøÖÐ,ÇâÉøÍ¸µçÁ÷Óë»·¾³Êª¶È´æÔÚ×Å¶ÔÓ¦¹ØÏµ,»·¾³Êª¶ÈÓÉ´ó±äÐ¡Ê±…	²ÄÁÏ¿ÆÑ§Óë¹¤ÒÕ
402881205bc7e8bc015bc7eae61b042a	hyhztb200801022	º£ÑóÉúÎïÎÛËðÑÐ¾¿½øÕ¹	2008	ÒÀ¾Ý½üÄêÀ´¹úÄÚÍâµÄÑÐ¾¿³É¹û,×ÛÊöÁËº£ÑóÉúÎïÎÛËðµÄÎ£º¦¡¢ÐÎ³É»úÀí¡¢ÑÐ¾¿½øÕ¹ÒÔ¼°4ÖÖµäÐÍÐÂÐÍ·ÀÎÛÍ¿ÁÏµÄÓ¦ÓÃ,²¢¸ù¾ÝÑÐ¾¿ÏÖ×´¶ÔÍ¿ÁÏµÄ·¢Õ¹Ç°¾°×öÁËºÏÀíµÄÕ¹Íû,ÈÏÎªÑÐ¾¿¿ª·¢»·±£¡¢¹ãÆ×¸ßÐ§¡¢¾­¼ÃÄÍÓÃµÄº£Ñó·ÀÎÛ¼¼ÊõÊÇÎ´À´µÄÖ÷ÒªÑÐ¾¿·½Ïò.	º£ÑóºþÕÓÍ¨±¨
402881205bc7e8bc015bc7eae61b042a	tlgy200808019	º£Ñó»·¾³¸Ö½î»ìÄýÍÁ¸¯Ê´»úÀíºÍ·À¸¯Í¿ÁÏÑÐ¾¿½øÕ¹	2008	º£Ñó¸Ö½î»ìÄýÍÁ·À¸¯Í¿ÁÏ¿ÉÒÔÑÓ»ºº£Ñó»·¾³ÖÐµÄÑÎº¦¡¢ÖÐÐÔ»¯ºÍ¶³º¦¶Ô¸Ö½î»ìÄýÍÁµÄ¸¯Ê´,³ÉÎªº£Ñó»ìÄýÍÁ·À¸¯¹¤³ÌÖÐ×îÓÐÐ§¡¢×î¾­¼ÃµÄ´ëÊ©.ÏµÍ³²ûÊöÁËº£Ñó»·¾³¸Ö½î»ìÄýÍÁ¸¯Ê´»úÀí¡¢¸Ö½î»ìÄýÍÁ±íÃæÍ¿²ã·À¸¯´ëÊ©ÓëÆäËû·À»¤´ëÊ©µÄ±È½Ï,ÒÔ¼°¸Ö½î»ìÄýÍÁ±íÃæÍ¿ÁÏµÄ¹úÄÚÍâ·¢Õ¹×´¿ö.	Í¿ÁÏ¹¤Òµ
402881205bc7e8bc015bc7eae61b042a	fsyfh200704004	¸ÖÌúÉèÊ©ÔÚº£ÑóÀË»¨·É½¦ÇøµÄ¸¯Ê´ÐÐÎª¼°ÆäÐÂÐÍ°ü¸²·À»¤¼¼Êõ	2007	Ö¸³öº£Ñó¸¯Ê´µÄÑÏÖØÐÔ¼°·¢Õ¹¸÷ÖÖ·À¸¯Ê´¼¼ÊõµÄÖØÒªÐÔ.º£Ñó»·¾³ÏÂÀË»¨·É½¦Çø¸¯Ê´ÊÇ¸ÖÌúÉèÊ©¸¯Ê´×îÎªÑÏÖØµÄÇøÓò,Ç¿µ÷ÁËº£ÑóÀË»¨·É½¦Çø±£»¤µÄÖØÒªÒâÒå.½éÉÜÁËÒ»ÖÖÀË»¨·É½¦Çø±£»¤µÄ³¤Ð§±£»¤¼¼Êõ,¸´²ã°ü¸²·ÀÊ´¼¼Êõ(PTC).PTC±£»¤¼¼ÊõÊÇµ±Ç°º£Ñó¸ÖÌúÉèÊ©ÀË»¨·É½¦Çø·À¸¯Ê´Ó¦ÓÃ½ÏÎªÀíÏëµÄ·½·¨.	¸¯Ê´Óë·À»¤
402881205bc7e8bc015bc7eae61b042a	shanxjz200721010	Ç³Ì¸º£¹¤»ìÄýÍÁ½á¹¹·À¸¯Í¿ÁÏ	2007	½éÉÜÁËº£Ñó¸¯Ê´»·¾³,×Ü½áÁË¹úÄÚÍâ¹ØÓÚº£¹¤»ìÄýÍÁ½á¹¹·À¸¯Í¿ÁÏµÄÓ¦ÓÃÏÖ×´,Ìá³öÁË·À¸¯Í¿ÁÏµÄ·¢Õ¹·½ÏòºÍÓÐ´ý½øÒ»²½ÑÐ¾¿µÄÈô¸ÉÎÊÌâ,Ö¸³öÍ¿ÁÏÍ¿²ã·À¸¯Ê´ÊÇ×îÓÐÐ§¡¢×î¾­¼Ã¡¢Ó¦ÓÃ×îÆÕ±éµÄ·À¸¯·½·¨.	É½Î÷½¨Öþ
402881205bc7e8bc015bc7eae61b042a	kxzgr200611006	º£Ñó»·¾³ÏÂ¸Ö½á¹¹ÎïÀË»¨·É½¦ÇøµÄ¸¯Ê´ÔÖº¦	2006	@@ º£ÑóÕ¼µØÇòÃæ»ýµÄ71%,ÈËÀà¿ÉÒÔÀûÓÃµÄÂ½µØÃæ»ýÖ»ÓÐ21%,Ë®Éî200 mÒÔÄÚµÄ´óÂ½¼ÜÃæ»ýÔ¼Õ¼µØÇò×ÜÃæ»ýµÄ5%,ÎªÂ½µØ¿ÉÀûÓÃÃæ»ýµÄ25%.	¿ÆÑ§ÖÐ¹úÈË
402881205bc7e8bc015bc7eae61b042a	clbh200509010	º£Ñó»·¾³ÏÂÈÈÅçÍ¿Ð¿¡¢ÂÁ¼°ÆäºÏ½ðÍ¿²ã·À¸¯Ê´»úÀíÑÐ¾¿¸Å¿ö	2005	×ÛÊöÁË¹úÄÚÍâ¼¸Ê®ÄêÀ´ÔÚ²»Í¬º£Ë®»·¾³ÖÐ¶ÔÈÈÅçÍ¿Ð¿ÂÁ¼°ÆäºÏ½ðÍ¿²ã·À»¤ÐÔÄÜºÍ»úÀíÑÐ¾¿µÄ³É¹û.ÈÈÅçÍ¿Ð¿ÂÁ¼°ÆäºÏ½ðÍ¿²ãÔÚº£Ñó»·¾³ÖÐ¾ßÓÐÓÅÁ¼µÄ³¤Ð§·À»¤ÐÔÄÜ,Ð¿¾ßÓÐÓÅÁ¼µÄµç»¯Ñ§±£»¤ÐÔ,ÂÁ¾ßÓÐ±ÈÐ¿¸üºÃµÄ»¯Ñ§ÎÈ¶¨ÐÔ,Ð¿ÂÁºÏ½ð¼È±£ÁôÁËÐ¿µÄµç»¯Ñ§ÌØµã,ÓÖ¾ßÓÐÂÁµÄ»¯Ñ§ÎÈ¶¨ÐÔÄÜ.Ö¸³öÁË½ñºóµÄÑÐ¾¿ÖØµãÓ¦¸ÃÊÇ½ðÊôÓëÓÐ»ú¸´ºÏ²ãÔÚÀË»¨·É½¦Çø¿Á¿Ì¸¯Ê´»·¾³ÏÂ½çÃæµÄ¸¯Ê´¹æÂÉºÍ¸¯Ê´»úÀíµÄÌ½ÌÖ,¶Ô½ðÊôÓëÓÐ»ú¸´ºÏ²ã½çÃæµÄ¸¯Ê´Ô­ÒòÔÚÀíÂÛÉÏ×ö³öÁË±¾ÖÊµÄ…	²ÄÁÏ±£»¤
402881205bc7e8bc015bc7eae61b042a	clbh200504016	º£Ñó¸ÖÌú¼þÐ¿ÂÁÅçÍ¿¼¼ÊõµäÐÍ¹¤³ÌÊµÀý»Ø¹Ë	2005	ÎÒ¹úµÄÈÈÅçÍ¿·À¸¯Ê´¼¼ÊõÆð²½Íí,ÔÚ¸¯Ê´ÑÏÖØµÄº£Ñó»·¾³ÖÐ¸ÖÌúÉèÊ©µÄÈÈÅçÍ¿³¤Ð§·À»¤Ó¦ÓÃÄ¿Ç°ÈÔÊÇ¿Õ°×.ÑÐ¾¿ÈÈÅçÍ¿Ð¿¡¢ÂÁ¼°ÆäºÏ½ðÍ¿²ãÔÚ¸¯Ê´ÑÏÖØµÄº£Ñó»·¾³ÖÐ¸ÖÌúÉèÊ©µÄÈÈÅçÍ¿³¤Ð§·À»¤ÐÔÄÜ,¶ÔÓÚÈËÀà¿ª·¢ºÍÀûÓÃº£Ñó¾ßÓÐÖØ´óµÄÕ½ÂÔÒâÒå.½éÉÜÁËÅçÍ¿Ð¿ÂÁÍ¿²ã¼¼ÊõÔÚ¹úÄÚÍâº£ÑóÆ½Ì¨¡¢º£ÉÏ´óÇÅºÍº£ÉÏ½¢´¬µÈº£Ñó¸ÖÌú¹¹¼þµÄÓ¦ÓÃÊµÀý,½á¹û±íÃ÷,ÈÈÅçÍ¿Ð¿ÂÁ¼°ÆäºÏ½ðÍ¿²ãÒÑ³ÉÎªÒ»ÖÖ³ÉÊìµÄ½üº£ºÍº£Ñó¸ÖÌúÉèÊ©µÄ·À»¤¼¼Êõ,¾­¹ýÊÊµ±·â±ÕµÄÈÈÅçÂÁÍ¿²ãÔÚ³£…	²ÄÁÏ±£»¤
402881205bc7e8bc015bc7eae61b042a	hykx200507020	º£Ñó»·¾³ÏÂÐ¿ÂÁÅçÍ¿²ã·À»¤ÐÔÄÜÑÐ¾¿	2005	@@ ²ÉÓÃÈÈÅçÍ¿Ð¿¡¢ÂÁ¼°ÆäºÏ½ðÍ¿²ã¶Ô¸ÖÌú¹¹¼þºÍ¹¹ÖþÎï½øÐÐ³¤Ð§·À»¤ÔçÔÚ±¾ÊÀ¼Í20Äê´ú¾ÍÒÑ¿ªÊ¼Ó¦ÓÃ,ÖÁ½ñÈÔÊÇÆÕ±é²ÉÓÃµÄ·À»¤´ëÊ©,²¢ÔÚ¼ÌÐø·¢Õ¹[1].Ëæ×Å¾­¼Ã·¢Õ¹,ÈËÀàÔÚº£ÑóÖÐ½¨ÔìÁËÎÞÊý¹Ì¶¨Óë»î¶¯µÄº£ÉÏ¸ÖÌú¹¹ÖþÎï,Èç½¢´¬¡¢³±Ï«ÃñµçÉè±¸¡¢º£µ×¹ÜÏß¡¢Õ»ÇÅÂëÍ·¡¢º£ÉÏÊ¯ÓÍÆ½Ì¨µÈ,´Ó20ÊÀ¼ÍÖÐÒ¶¿ªÊ¼ÊÀ½ç¸÷¹úÔÚ²»Í¬µÄº£Óò¶ÔÈÈÅçÍ¿Ð¿ÂÁ¼°ÆäºÏ½ðÍ¿²ãº£Ñó»·¾³ÏÂ³¤ÆÚ·À»¤ÐÔÄÜ½øÐÐÁËºÜ¶àÏÖ³¡¹ÒÆ¬±©Â¶ÊÔÑé.	º£Ñó¿ÆÑ§
402881205bc7e8bc015bc7eae61b042a	hyjs200501003	ÓÃÓÚ½üº£º£Ñó»·¾³¼ì²âµÄÇáÐÍ»úÆ÷ÈË	2005	½éÉÜÒ»ÖÖÐÂÑÐÖÆµÄÓÃÓÚ½üº£º£Ñó»·¾³¼ì²âµÄÇáÐÍ»úÆ÷ÈË,¸Ã»úÆ÷ÈËÓÉÖÇÄÜ¼ì²â¿ØÖÆÌ¨¡¢Ë®ÏÂ¼ì²âÆ÷ºÍ¿ØÖÆµçÀÂÈý²¿·Ö¹¹³É;Ë®ÏÂ¼ì²âÆ÷ÓÉ6¸ö¶ÀÁ¢ÃÜ·â²ÕÊÒºÍÎ²Òí×é³É,¾ßÓÐÒ»¸öÖ÷ÍÆ½øÆ÷ºÍÁ½¸ö²àÏòÍÆ½øÆ÷.ÌØµãÊÇ²ÉÓÃÁËÇ±Í§Ê½ROV½á¹¹,´ó·ù½µµÍÁË³É±¾,ÊÊ¶ÈÔö´óÁË¸ºÔØ,¿ÉÒÔÂú×ãÒ»°ã¹¤³Ì¼ì²âµÄÐèÒª.Í¨¹ýÔÚ¿ØÖÆÌ¨ÉÏ·¢³öÖ¸Áî,¿É¿ØÖÆROVÍê³ÉÇ°½ø¡¢ºóÍË,ÉÏ¸¡¡¢ÏÂ³Á¡¢×óÓÒ×ªÍäµÈ¶¯×÷;¿ÉÒÔÊµÏÖÒ»¶¨Á÷ËÙÏÂµÄ¶¯Á¦ÐüÍ£,¿ÉÒÔÊ¹ROV±£³ÖÒ»¶¨µÄÇã½Ç,ÒÔÅäºÏÊµÏÖ¼ì…	º£Ñó¼¼Êõ
402881205bc7e8bc015bc7eae61b042a	zgbmgc200503012	16Mn¸ÖÈÈ½þ¶ÆZnAlºÏ½ð¶Æ²ãÔÚº£Ë®ÖÐÓ¦Á¦¸¯Ê´ÐÐÎªÑÐ¾¿	2005	Í¨¹ýÂýÓ¦±äËÙÂÊÀ­ÉìÊÔÑéºÍµç»¯Ñ§ÊÔÑé,ÑÐ¾¿ÁË´¿Ð¿¡¢´¿ÂÁ¡¢ZnAl15¡¢ZnAl25¡¢ZnAl55ÔÚº£Ë®»·¾³ÖÐµÄÓ¦Á¦¸¯Ê´¿ªÁÑÐÐÎª.ÂýÓ¦±äËÙÂÊÀ­ÉìÊÔÑé±íÃ÷ZnAl25ÔÚº£Ë®ÖÐµÄÑÓÉìÂÊ×î¸ß;¿ìÂýÉ¨Ãè¼«»¯ÇúÏß½á¹ûËµÃ÷´¿Ð¿ºÍ´¿ÂÁÔÚº£Ñó»·¾³ÖÐ¶ÔÓ¦Á¦¸¯Ê´¿ªÁÑ½ÏÃô¸Ð,¶øZnAl15¡¢ZnAl25¡¢ZnAl55 3ÖÖºÏ½ð¶¼¾ß±¸Ò»¶¨µÄ¿¹Ó¦Á¦¸¯Ê´µÄÄÜÁ¦.É¨Ãèµç¾µµÄ½á¹ûÏÔÊ¾ZnAl25¶Ôº£Ñó»·¾³ÖÐµÄ16Mn¸Ö¾ßÓÐ¿¹Ó¦Á¦¸¯Ê´¿ªÁÑµÄ×÷ÓÃ.	ÖÐ¹ú±íÃæ¹¤³Ì
402881205bc7e8bc015bc7eae61b042a	zghsyq-gc200501014	º£Ñó¹¤³Ì¹¹ÖþÎïÒõ¼«±£»¤µçÎ»¼°Æä·Ö²¼µÄÄ£Äâ²âÊÔ×°ÖÃ	2005	ÑÐ¾¿Éè¼ÆÁËÊÔÑéÊÒ²âÁ¿º£Ë®ÖÐ½ðÊô½á¹¹ÎïÒõ¼«±£»¤µçÎ»¼°Æä·Ö²¼µÄÄ£Äâ×°ÖÃ.¸Ã×°ÖÃ²ÉÓÃÉèÔÚµ¼¹ìÖÐµÄ»¬ÂÖÒÆ¶¯²Î±Èµç¼«Î»ÖÃÀ´²âÁ¿±»²âÎïµÄµçÎ»¼°Æä¿Õ¼ä·Ö²¼×´¿ö.ÀûÓÃ¸Ã×°ÖÃÔÚÊÔÑéÊÒ²âÁ¿ÁËÎþÉüÑô¼«±£»¤ÏÂ¸Ö¹ÜµÄµçÎ»¼°Æä·Ö²¼,»ñµÃÁËÂúÒâµÄ½á¹û.¸Ã×°ÖÃÒÑ»ñµÃ¹ú¼Ò×¨Àû.	ÖÐ¹úº£ÉÏÓÍÆø
402881205bc7e8bc015bc7eae61b042a	7e0093923e41447cbad5ccba06d317eb	º£ÄàÖÐSRB¶ÔA_3¸ÖµçÅ¼Ð§Ó¦µÄÓ°Ïì	2000	ÔÚÊÒÄÚÄ£ÄâÌõ¼þÏÂÑÐ¾¿ÁËÔÚº£ÄàÖÐÁòËáÑÎ»¹Ô­¾ú (SRB)¶ÔA3¸ÖµçÅ¼Ð§Ó¦µÄÓ°Ïì¡£ÊµÑéÔÚÁ½¸ö´óÐÍËÜÁÏ²ÛÖÐ½øÐÐ¡£A3¸ÖÑù³ß´çÎª 2 0cm¡Á 1 0cm¡Á 0 .3cm ,º£ÄàÖÐSRBµÄº¬Á¿ÓÃMPNÈý¹Ü¼ÆÊý·¨½øÐÐ²â¶¨ ;µçµ¼ÂÊ¡¢pH¡¢Ñõ»¯»¹Ô­µçÎ»¡¢ÄàÎÂºÍÑÎ¶ÈµÈ²ÎÊýÓÃSY - 5ÐÍµçµ¼ -pH/mV -ÎÂ¶È¼Æ½øÐÐ²âÁ¿ ;ÓÃÊ§ÖØ·¨²âÁ¿¸¯Ê´ËÙ¶È ;ÓÃÁãµç×è±í²âÁ¿µçÅ¼µçÁ÷¡£ÊÔÑé¹²½øÐÐ 2 61d¡£SRBº¬Á¿ËæÊ±¼äµÄ±ä»¯»ù±¾±£³Öºã¶¨¡£ÔÚµçÅ¼Ìõ¼þÏÂA3¸ÖÔÚÃð¾úÄàºÍÓÐ¾úÄàÖÐµÄ¸¯Ê´ËÙ¶È·Ö…	º£ÑóÓëºþÕÓ
402881205bc7e8bc015bc7eae61b042a	hykx200008014	º£Ñó¹¤³ÌÓÃÂÁ»ùÎþÉüÑô¼«·¢Õ¹¸Å¿ö	2000	@@ Òõ¼«±£»¤ÊÇÒ»ÖÖÖØÒªµÄ¸¯Ê´·À»¤·½·¨,Ëü·ÖÎªÍâ¼ÓµçÁ÷±£»¤ºÍÎþÉüÑô¼«±£»¤.ÆäÖÐ,ÓÃÎþÉüÑô¼«±£»¤½ðÊô¹¹¼þÊÇÒ»ÖÖ¼òµ¥Ò×ÐÐ,Í¶×Ê½ÏÉÙµÄÒõ¼«±£»¤·½·¨.Òò´Ë,ÔÚ´¬²°¡¢ÂëÍ·¡¢º£ÑóÆ½Ì¨¼°ÆäËûº£ÉÏ´óÐÍ¸Ö½á¹¹µÄ±£»¤ÉÏ,µÃµ½ÁË¹ã·ºµÄÓ¦ÓÃ[3].	º£Ñó¿ÆÑ§
402881205bc7e8bc015bc7eae61b042a	hyyhz200004017	º£ÄàÖÐSRB¶ÔA3¸ÖµçÅ¼Ð§Ó¦µÄÓ°Ïì	2000	ÔÚÊÒÄÚÄ£ÄâÌõ¼þÏÂÑÐ¾¿ÁËÔÚº£ÄàÖÐÁòËáÑÎ»¹Ô­¾ú(SRB)¶ÔA3¸ÖµçÅ¼Ð§Ó¦µÄÓ°Ïì.ÊµÑéÔÚÁ½¸ö´óÐÍËÜÁÏ²ÛÖÐ½øÐÐ.A3¸ÖÑù³ß´çÎª20cm¡Á10cm¡Á0.3cm,º£ÄàÖÐSRBµÄº¬Á¿ÓÃMPNÈý¹Ü¼ÆÊý·¨½øÐÐ²â¶¨;µçµ¼ÂÊ¡¢pH¡¢Ñõ»¯»¹Ô­µçÎ»¡¢ÄàÎÂºÍÑÎ¶ÈµÈ²ÎÊýÓÃSY-5ÐÍµçµ¼-pH/mV-ÎÂ¶È¼Æ½øÐÐ²âÁ¿;ÓÃÊ§ÖØ·¨²âÁ¿¸¯Ê´ËÙ¶È;ÓÃÁãµç×è±í²âÁ¿µçÅ¼µçÁ÷.ÊÔÑé¹²½øÐÐ261d.SRBº¬Á¿ËæÊ±¼äµÄ±ä»¯»ù±¾±£³Öºã¶¨.ÔÚµçÅ¼Ìõ¼þÏÂA3¸ÖÔÚÃð¾úÄàºÍÓÐ¾úÄàÖÐµÄ¸¯Ê´ËÙ¶È·Ö±ðÎª0.0077mm/aºÍ0.049m…	º£ÑóÓëºþÕÓ
402881205bc7e8bc015bc7eae61b042a	hyjs200004011	º£Ñó»·¾³Ë«·ÀÏµÍ³¼¼ÊõÑÐ¾¿	2000	±¾ÎÄÖ÷ÒªÕë¶Ôº£¹¤ÉèÊ©¡¢´¬²°¡¢º£Ë®ÊäËÍ¹ÜÂ·¼°º£Ë®ÀäÈ´ÏµÍ³µÄº£Ë®¸¯Ê´ºÍº£ÉúÎïÎÛËðËùÔì³ÉµÄË«ÖØÎ£º¦½øÐÐÁËÑÐ¾¿,ÇÒÑÐÖÆ³öÁË·À»¤Ë«ÖØÎ£º¦µÄ¼¼Êõ×°ÖÃ,²¢ÂÛÊöÁËË«·ÀÏµÍ³¼¼ÊõµÄÔ­ÀíºÍÓ¦ÓÃ.	º£Ñó¼¼Êõ
402881205bc7e8bc015bc7eae61b042a	hyhjkx200004007	Î¢ÐÍÉúÎïÓë½ðÊô¸¯Ê´µÄÑÐ¾¿	2000	Ö÷ÒªÑÐ¾¿ÁËº£ÑóÎ¢ÉúÎïÓë½ðÊô¸¯Ê´µÄÏà¹ØÐÔ.Í¨¹ýµ÷²é¡¢·ÖÎöº£ÑóÎ¢ÉúÎïµÄÐÔÖÊ,ÓÈÆäÊÇÁòËáÑÎ»¹Ô­¾ú(SRB),ÓÃÒÆÖ²ÂñÆ¬·¨¶Ôº£µ×³Á»ýÎïÖÐSRBº¬Á¿µÄ·ÖÎö,½¨Á¢ÁËSRBº¬Á¿Óë¸¯Ê´ÂÊÖ®¼äµÄ±íÏó¹ØÏµ,Îªº£Ñó¹¤³ÌÉè¼ÆÌá¹©ÁËÖØÒªÊý¾Ý.	º£Ñó»·¾³¿ÆÑ§
402881205bc7e8bc015bc7eae61b042a	bc8fc03819404aa192eac4f9b604263f	¸ÖÔÚº£µ×³Á»ýÎïÖÐµÄ¸¯Ê´ÑÐ¾¿--¢ó.º£µ×³Á»ýÎï¸¯Ê´ÐÔµÄ¶þÔªÆÀ¼Û·¨	1999	º£µ×³Á»ýÎï(ÒÔÏÂ¼ò³ÆSBS)¸¯Ê´ÐÔµÄÆÀ¼Û¶Ôº£µ×ÉèÊ©µÄ·À¸¯Éè¼ÆºÍÔ¤·Àº£µ×ÉèÊ©ÔÖº¦ÐÔµÄ¸¯Ê´¾ßÓÐÊ®·ÖÖØÒªµÄÒâÒå¡£SBSÏµÌØÊâÌõ¼þÏÂ´æÔÚµÄÍÁÈÀ,Òò¶ø½èÖúÍÁÈÀ¸¯Ê´ÐÔÆÀ¼Û·¨µÄË¼Â·ÑÐ¾¿SBSµÄ¸¯Ê´ÐÔÊÇÒ»½Ý¾¶¡£	º£Ñó¿ÆÑ§¼¯¿¯
402881205bc7e8bc015bc7eae61b042a	a2d5bcae21ec473f85bea82e7e8c9bb1	¸ÖÔÚº£Ñó³Á»ýÎïÖÐµÄ¸¯Ê´µç»¯Ñ§²âÁ¿¼¼Êõ	1999	1998Äê3ÔÂÔÚ<font style='color:red'>ÖÐ¹ú¿ÆÑ§Ôºº£ÑóÑÐ¾¿Ëù</font>Éè¼ÆÁËÒ»¸öÐÂÐÍµç½âµØ,ÒÔÂú×ãÊÔÑùÔÚº£Ñó³Á»ýÎïÖÐ¼«»¯ÇúÏß²âÁ¿µÄÐèÒª¡£¸Ãµç½â³Ø×°ÓÐ¶þ¸ö²Î±Èµç¼«,ËüÃÇ¾à¹¤×÷µç¼«Ö®¼äµÄ¾àÀë¿ÉÒÔ¾«È·µ÷½Ú¡£½éÖÊµç×è¶Ô¼«»¯ÇúÏßµÄÓ°Ïì¿ÉÒÔÍ¨¹ý¼ÆËã²»Í¬µçÎ»ÏÂµÄ½éÖÊµç×èÓèÒÔÏû³ý¡£Ä£ÄâµçÂ·ºÍÊµ¼ÊÌåÏµµÄ²âÁ¿½á¹û±íÃ÷,¸ÃÊµÑé¼¼Êõ¿ÉÒÔÓÃÓÚº£Ñó³Á»ýÎï¸¯Ê´µç»¯Ñ§µÄÑÐ¾¿ÖÐ¡£	º£ÑóÓëºþÕÓ
402881205bc7e8bc015bc7eae61b042a	ac1e3aaacc414b3abb92b9c639eb901b	º£Ñó»·¾³ÖÐµÄ¸¯Ê´ÎÊÌâ	1998	º£ÑóÕ¼µØÇò±íÃæ»ýµÄÈý·ÖÖ®¶þÒÔÉÏ,ºÆå«µÄº£ÑóÔÌ²Ø×Å·á¸»µÄ×ÊÔ´¡£¸÷¹ú¶Ô´Ë¶¼Ê®·ÖÖØÊÓ¡£Í¶Èë´óÁ¿µÄÈËÁ¦ºÍÎïÁ¦½øÐÐº£Ñó×ÊÔ´¿ª·¢ºÍº£Ñó¿ÆÑ§ÑÐ¾¿¡£21ÊÀ¼ÍÎªº£ÑóµÄÊÀ¼ÍÒÑ³ÉÎª¹²Ê¶¡£º£Ñó³ýÁËÉúÎï×ÊÔ´ÒÔÍâ,ÏÖÒÑ²éÃ÷º£Ë®ÖÐÒÑ²â³öµÄÔªËØ½ü80ÖÖ¡£ËäÈ»ÓÐÐ©ÔªËØº¬Á¿µÍ,µ«º£Ë®×ÜÁ¿¾Þ´ó¡¢´¢Á¿ÈÔÊ®·Ö¿É¹Û¡£º£µ×»¹ÔÌ²Ø×Å´óÁ¿µÄ¿ó²ú,ÈçÊ¯ÓÍ¡¢ÌìÈ»Æø¡¢Áò»Ç¡¢ÎýºÍ½ð¸ÕÊ¯µÈÒÔ¼°ÆäËü¿óÎï¡£Òò´Ëº£Ñó¿ª·¢Ç°¾°Ê®·ÖÓÕÈË¡£Ëæ×Åº£Ñó×ÊÔ´µÄ¿ª·¢,º£ÉÏ¸ÖÌúÉèÊ©Ô½À´…	ÊÀ½ç¿Æ¼¼ÑÐ¾¿Óë·¢Õ¹
402881205bc7e8bc015bc7eae61b042a	36c0730df80b44d394898426f4c607e4	¸ÖÌúÔÚº£Ë®¡¢º£ÄàÖÐÐâ²ãµÄÄÂË¹±¤¶ûÆ×µÄÑÐ¾¿--¢ñ.A_3¸ÖÊÒÄÚÄ£ÄâÓëÊµº£¹ÒÆ¬Ðâ²ãµÄÄÂË¹±¤¶ûÆ×	1998	¸ÖÔÚº£Ë®ÖÐµÄ¸¯Ê´²úÎïÏà×é³ÉÑÐ¾¿±¨µÀ½ÏÉÙ¡£ÂíÈçè°µÈ(1981,1982)¶ÔµÍºÏ½ð¸ÖÔÚº£Ë®ÖÐµÄ¸¯Ê´Ðâ²ã½øÐÐÁËÑÐ¾¿,ËûÃÇËù²ÉÓÃµÄÄÂË¹±¤¶ûÆ×µÈ·½·¨,ºÜÊÊÒËÑÐ¾¿¸ÖµÄ¸¯Ê´²úÎï(Simmons,1976;Vertes,1989)¡£Ä¿Ç°,ÓÉÓÚÊ¯ÓÍ¹¤ÒµµÄ·¢Õ¹,´óÁ¿µÄÊ¯ÓÍÆ½Ì¨¡¢Õ»ÇÅ¼°¸ÖÖùÂëÍ·²»¶ÏÓ¿ÏÖ,ÕâÐ©¹¹ÔìÎïµÄ¸Ö×®Ò»°ãÊÇ´Ó´óÆøÇø¾­¹ý·É½¦Çø¡¢³±²îÇøºÍº£Ë®È«½þÇø²åÈëº£ÄàÇø,´óÁ¿ÑÐ¾¿±íÃ÷,ÔÚº£Ë®¡¢º£ÄàÔ¾±äÇø¸ÖÌú¸¯Ê´ÑÏÖØ,×÷Õß²ÉÓÃÄÂË¹±¤¶ûÆ×¶ÔA_3¸ÖÔÚÊÒÄÚÄ£ÄâºÍÊµº£Ðâ²…	º£Ñó¿ÆÑ§¼¯¿¯
402881205bc7e8bc015bc7eae61b042a	249b7f2798c34766accfead5ce1632fa	¸ÖÌúÔÚº£Ë®¡¢º£ÄàÖÐÐâ²ãµÄÄÂË¹±¤¶ûÆ×µÄÑÐ¾¿--¢ò.A_3¸ÖÓë16Mn¸ÖÔÚº£Ë®¡¢º£ÄàÖÐÐâ²ãµÄÄÂË¹±¤¶ûÆ×	1998	ÄÂË¹±¤¶ûÆ×Ñ§¶ÔÓÚÑÐ¾¿¸ÖµÄ¸¯Ê´²úÎïÊÇ·Ç³£ÓÐÓÃµÄ(Simmons,1976;Vertes,1989)¡£PeevµÈÈË(1978)ÔÚÊµÑéÖÐÓÃÄÂË¹±¤¶ûÆ×Ñ§ÑÐ¾¿ÁË¦Á-Fe·ÛÔÚº£Ë®ÖÐµÄ¸¯Ê´²úÎï¡£ÂíÈçè°µÈÈË(1981)¶ÔµÍºÏ½ð¸ÖÔÚº£Ë®ÖÐµÄ¸¯Ê´Ðâ²ãÓÃÄÂË¹±¤¶ûÆ×Ñ§ºÍXÉäÏß·ÖÎöµÈ·½·¨½øÐÐ¹ýÑÐ¾¿¡£µ«¹ØÓÚÐâ²ãµÄÏà×é³ÉÄ¿Ç°ÉÐÓÐÒ»Ð©·ÖÆç,ÓÈÆäÊÇ¸ÖÔÚº£ÄàÖÐÐâ²ãµÄÏà×é³ÉÄ¿Ç°»¹ºÜ²»Çå³þ¡£±¾ÎÄ½«¶ÔA_3¸ÖºÍ16Mn¸ÖÔÚº£Ë®¡¢º£ÄàÇøÐâ²ãÏà×é³É½øÐÐ³õ²½µÄ·ÖÎöÑÐ¾¿¡£	º£Ñó¿ÆÑ§¼¯¿¯
402881205bc7e8bc015bc7eae61b042a	ca27a3a1a7494b75bb088a4c5ed9affc	Ñô¼«ÈÜ½â¶Ô°ÂÊÏÌå²»Ðâ¸ÖÔÚËáÐÔÂÈÀë×ÓÈÜÒºÖÐÁ¦Ñ§ÐÐÎªµÄÓ°Ïì	1998	°ÂÊÏÌå²»Ðâ¸ÖÔÚº£Ñó´óÆø»·¾³ÏÂÄÜ¹»·¢ÉúÓ¦Á¦¸¯Ê´¿ªÁÑ(SCC),²¢´¦ÓÚ»îÐÔÑô¼«ÈÜ½â×´Ì¬(²Ü³þÄÏµÈ,1992;Herbsleb et al.,1989),ÔÚ¸Ã»·¾³ÏÂÓÚ²»Ðâ¸Ö±íÃæ¿ÉÒÔÐÎ³ÉËáÐÔÂÈ»¯ÎïË®½éÖÊÄ¤(Kain 1990;Gnanamoorthy,1990)¡£Jones(1985)¸ù¾ÝÆäÑô¼«ÈÜ½â¼ÓËÙ½ðÊô±äÐÎºÍ±äÐÎ¼ÓËÙÑô¼«ÈÜ½âµÄÑÐ¾¿½á¹û,Ìá³öÁËÓ¦Á¦¸¯Ê´ºÍ¸¯Ê´Æ£ÀÍµÄÍ³Ò»»úÀí,ËûÈÏÎªÁÑ¼âµÄÑô¼«ÈÜ½âÊ¹ÁÑ¼âÇ°½ðÊôµÄ¿ªÁÑÓ¦Á¦ÏÂ½µ¡£²Ü³þÄÏ(1992)ÔÚ´Ë»ù´¡ÉÏ¸üÎª¹ã·ºµØ	º£Ñó¿ÆÑ§¼¯¿¯
402881205bc7e8bc015bc7eae61b042a	fe906d7099d44baa97b17e671c694e8f	¸ÖÔÚº£Ñó³Á»ýÎïÖÐµÄ¸¯Ê´ÑÐ¾¿¢ö.º£µ×³Á»ýÎï¸¯Ê´Òò×ÓµÄÔ­Î»²âÊÔ¼¼Êõ	1997	»·¾³¸¯Ê´Òò×ÓµÄ²âÊÔÊÇ»·¾³µÄ¸¯Ê´ÐÔÆÀ¼ÛÓë·À¸¯¹¤³ÌÉè¼Æ,ÒÔ¼°¸¯Ê´»úÀí·ÖÎöÑÐ¾¿µÄ±ØÒª¹ý³ÌºÍÊÖ¶Î¡£º£Ñó¹¤³ÌµØÖÊµ÷²éºÍº£µ×³Á»ýÎï¸¯Ê´Òò×Óµ÷²éÖÐµÄpH,Eh(Ñõ»¯-»¹Ô­µçÎ»)µÈµÄ²âÊÔ,Í¨³£ÊÇ´Óº£Ñó¹¤³ÌµØÖÊÈ¡ÑùÆ÷ÖÐ×¥È¡²¿	º£Ñó¿ÆÑ§¼¯¿¯
402881205bc7e8bc015bc7eae61b042a	38cbc9c0b5454a64a1f42dc90827dd40	ËáÐÔ½éÖÊÖÐäåÀë×Ó¶ÔÌúÑô¼«ÈÜ½âÐÐÎªµÄÓ°Ïì	1997	º£Ë®ÖÐµÄÂÈÀë×Ó(Cl~-)¼°äåÀë×Ó(Br~-)ÊÇÔì³É½ðÊô¿×Ê´»ò·ìÏ¶¸¯Ê´µÄÖ÷ÒªÔªËØ,Òò¶øÕâÐ©Àë×Ó¶Ô½ðÊôÑô¼«¼«»¯ÐÐÎªµÄÓ°ÏìÊÜµ½ÓÐ¹ØÁìÓòµÄÆÕ±éÖØÊÓ,¹úÄÚ¡¢ÍâÐí¶à×¨¼Ò¶Ô´Ë½øÐÐÁË´óÁ¿ÑÐ¾¿,È»¶ø,ÕâÐ©ÑÐ¾¿¹ØÓÚCl~-µÄ½Ï¶à,¶ÔBr~-µÄÑÐ¾¿ÔòÏàµ±ÉÙ¡£Br~-½éÓÚCl~-ºÍ	º£Ñó¿ÆÑ§¼¯¿¯
402881205bc7e8bc015bc7eae61b042a	22ff19af7a344ba6a62f5fd4ec9a109a	Æ½Ì¨¸Öº¸½Ó½ÓÍ·ÔÚº£ÑóÖÐµÄ¸¯Ê´Æ£ÀÍÑÐ¾¿	1997	Ëæ×Å½üº£Ê¯ÓÍ¿ª²ÉÊÂÒµµÄÑ¸ÃÍ·¢Õ¹,ÎÒ¹úÒÑ×ÔÐÐÉè¼ÆºÍ½¨ÔìÁËÐí¶à¹Ì¶¨Ê½µ¼¹Ü¼Ü¸Ö½á¹¹º£ÉÏÆ½Ì¨,ËüÃÇÔÚº£Ñó»·¾³ÖÐ³ÐÊÜ×Å²¨ÀËÒýÆðµÄ½»±äÔØºÉ×÷ÓÃ,Óë¶èÐÔ»·¾³ÖÐ³ÐÊÜ½»±äÔØºÉÌõ¼þÏÂµÃµ½µÄÆ£ÀÍ½á¹ûÏà±È,½»±äÔØºÉÓëÇÖÊ´ÐÔ»·¾³µÄÁªºÏ×÷ÓÃÍùÍùµ¼ÖÂÆ£ÀÍÐÔÄÜÏÔÖøÏÂ½µ¡£ÕâÖÖËðÉË¿ÉÄÜÊÇÆ£ÀÍ¿ªÁÑºÍ¸¯Ê´ÐÔÆÆ»µµÄ¼òµ¥µþ¼Ó,Ò²¿ÉÄÜÊÇÕâÁ½ÕßÖ®¼äÄ³	º£Ñó¿ÆÑ§¼¯¿¯
402881205bc7e8bc015bc7eae61b042a	6a7e986ca5ce45bc894fbb41b7757064	ÀûÓÃÄÂË¹±¤¶ûÆ×¶ÔÆÕÌ¼¸ÖÔÚº£Ñó¸÷¸¯Ê´Çø´øÐâ²ãµÄÑÐ¾¿	1996	ÄÂË¹±¤¶ûÐ§Ó¦(M?ssbauer Effect)ÊÇÒ»ÖÖ¹ÌÌåÖÐÔ­×ÓºË¶Ô¦Ã-ÉäÏßµÄÎÞ·´³å¹²ÕñÎüÊÕ»ò·¢ÉäµÄÏÖÏó,¼´¦Ã-ÉäÏßµÄ¹²ÕñÓ«¹âÏÖÏó¡£ÀûÓÃÄÂË¹±¤¶ûÆ×ÑÐ¾¿¸¯Ê´¹ý³ÌºÍ¸¯Ê´²úÎï,½üÄêÀ´Ô½À´Ô½ÊÜµ½¹úÄÚÍâÓÐ¹ØÑ§ÕßµÄÖØÊÓ(Meisel,1980)¡£ÄÂË¹±¤¶ûÆ×ÊÇÒ»ÖÖ·ÇÆÆ»µÐÔ½á¹¹²âÊÔÊÖ¶Î,Ëü²»½öÄÜÑÐ¾¿¾§Ì¬²úÎï,Ò²ÄÜÑÐ¾¿·Ç¾§Ì¬²úÎï,±ÈXÑÜÉäµÈ·½·¨ÓÅÔ½	º£Ñó¿ÆÑ§¼¯¿¯
402881205bc7e8bc015bc7eae61b042a	3b9e5bc61f2c40f780ad5af33fb17867	º£Ë®ÑÎ¶È¶ÔÂÁÑô¼«µç»¯Ñ§ÐÔÄÜÓ°ÏìµÄÑÐ¾¿	1995	ÓÚ1993Äê7ÔÂ-1993Äê9ÔÂ,ÀûÓÃÇàµºº£±õµÄÐÂÏÊº£Ë®ÅäÖÆ²»Í¬ÑÎ¶È(30-5)µÄº£Ë®ÑùÆ·,²ÉÓÃGB4948-85¹æ¶¨µÄ·½·¨ÑÐ¾¿º£Ë®ÑÎ¶ÈµÄ±ä»¯¶ÔÂÁ»ùÎþÉüÑô¼«µç»¯Ñ§ÐÔÄÜµÄÓ°Ïì¡£½á¹û±íÃ÷,º£Ë®ÑÎ¶ÈÔÚ30-10µÄ·¶Î§ÄÚ±ä»¯Ê±¶ÔÂÁÑô¼«µÄµç»¯Ñ§ÐÔÄÜÎÞÃ÷ÏÔÓ°Ïì;µ±º£Ë®ÑÎ¶È½µÖÁ5ºó,¶ÔÑô¼«µÄ¿ªÂ·µçÎ»¡¢±ÕÂ·µçÎ»¼°µçÁ÷Ð§ÂÊµÈ²úÉúÃ÷ÏÔÓ°Ïì,Ê¹ÐÔÄÜÖ¸±êµÍÓÚ¹ú±êÒªÇóµÄ·¶Î§¡£	º£ÑóÓëºþÕÓ
402881205bc7e8bc015bc7eae61b042a	c642b574dde14667990511b82c3b3d7a	º£Ë®º£ÄàÔ¾±äÇø¸ÖÌúµç»¯Ñ§¸¯Ê´ÐÐÎªÑÐ¾¿	1995	ÓÚ1993Äê1-7ÔÂ,ÔÚÊÒÄÚÄ£ÄâÌõ¼þÏÂÑÐ¾¿¸ÖÌúÊÔÑùÔÚº£Äà-º£Ë®Ô¾±äÇøµÄµç»¯Ñ§¸¯Ê´ÌØÕ÷¡£·¢ÏÖ¸ÖÊÔÑùÔÚ¸ÃÔ¾±äÇø²úÉúÁËµçÅ¼¸¯Ê´,µçÅ¼¼«ÐÔÔÚÂòÑéÆÚ¼äÄÚ·¢ÉúÄæ×ª,ÊÔÑéÇ°ºóµçÅ¼ÊÔÑùµÄÎÈ¶¨×ÔÓÉ¸¯Ê´µçÎ»¶¼·¢ÉúÕýÒÆ,ÇÒË®ÖÐÊÔÑùµçÎ»ÕýÒÆÖ²´óÓÚÄàÖÐÊÔÑùµÄÕýÒÆÖµ,»¹·¢ÏÖÎÂ¶È¶Ô¸÷µç»¯Ñ§²ÎÊýÎÞÃ÷ÏÔÓ°Ïì¡£	º£ÑóÓëºþÕÓ
402881205bc7e8bc015bc7eae61b042a	a0764978465a4977a8c897bf8b64ade8	º£ÑóÓÃ¸ÖÔÚ²»Í¬Çø´øµÄ¸¯Ê´ÐÐÎª	1995	ÎÞ	º£Ñó¿ÆÑ§
402881205bc7e8bc015bc7eae61b042a	3787ac89d2fe488fbc1854519fe85500	ºÏ½ðÔªËØ¶ÔµÍºÏ½ð¸ÖÄÍ¸¯Ê´ÐÔÄÜÓ°ÏìµÄÑÐ¾¿	1995	¹ØÓÚ¸ÖÌúÔÚº£Ñó»·¾³ÖÐµÄÄÍÊ´ÐÔºÜÔç¾ÍÓÐÈËÑÐ¾¿,µ«¸ÖµÄÄÍ¸¯Ê´ÐÔÄÜÓëºÏ½ðÔªËØ¹ØÏµµÄ±¨µÀÔò½ÏÉÙ¡£1951Äê,ÃÀ¹úÊ×ÏÈÑÐÖÆÁËNi-Cu-PÏµÄÍº£Ë®¸Ö,½á¹û±íÃ÷,º£ÑóÓÃ¸ÖµÄÄÍ¸¯Ê´ÐÔÄÜÓëºÏ½ðÔªËØÖ®¼äµÄ¹ØÏµËæº£Ñó»·¾³µÄ²»Í¬¶øÓÐºÜ´ó²îÒì(ºî±£ÈÙ¡¢ÕÅ¾­ÀÚ,1980);ÏàÍ¬µÄºÏ½ðÔªËØ¶Ô¸ÖÌúÔÚÀË»¨·É½¦ÇøºÍº£Ë®È«½þÇøÄÍ¸¯Ê´ÐÔÄÜµÄÐ§¹ûÒàÃ÷ÏÔ²»Í¬;¶ÔÓÚ´Óº£µ×ÄàÍÁÖÐ¿ªÊ¼,´©¹ýº£Ë®È«½þÇø¡¢³±²îÇø¡¢ÀË»¨·É½¦ÇøÒ»Ö±µ½º£Ñó´óÆøÇøµÄ´¹Ö±º£Ñó¹¹ÔìÎï(ÀýÈçº£ÉÏ²ÉÓÍÆ½Ì…	º£Ñó¿ÆÑ§¼¯¿¯
402881205bc7e8bc015bc7eae61b042a	7a66872a40e44fa789b524dafe0c86ee	ºÏ½ðÔªËØ¶ÔÂÁ»ùÎþÉüÑô¼«ÐÔÄÜÓ°ÏìµÄÑÐ¾¿	1995	ÓÚ1988Äê5ÔÂÔÚÊµÑéÊÒÄÚ,ÀûÓÃÕý½»ÊÔÑéµÄÅä±È·½·¨ÑÐ¾¿²»Í¬º¬Á¿µÄZn,In,Bi,Ti¶ÔAl»ùÎþÉüÑô¼«ÔÚº£Ë®ÖÐµÄÐÔÄÜµÄÓ°Ïì¡£Í¨¹ý¶ÔÎþÉüÑô¼«µÄµçÁ÷Ð§ÂÊ¡¢¹¤×÷µçÎ»¼°¸¯Ê´²úÎï¸½×ÅÇé¿öµÈÏîÐÔÄÜµÄÕý½»¼ÆËã,µÃ³ö½áÂÛ:Znº¬Á¿Îª4.5%,InÎª0.03%,BiÎª0.01%,ÒÔ¼°TiÎª0%Ê±Al»ùÎþÉüÑô¼«µÄ¸÷ÏîÐÔÄÜ¶¼³ÊÏÖÎª×î¼ÑÖµ¡£	º£ÑóÓëºþÕÓ
402881205bc7e8bc015bc7eae61b042a	b546109125ad4c92a5838d6b9dcd7366	Ûôµºº£Çø¸ÖÌúÒõ¼«±£»¤²ÎÊýÑÐ¾¿	1995	ÓÚ1989Äê9ÔÂ¿ªÊ¼,ÔÚÉ½¶«Ê¡Ê¤ÀûÓÍÌïÊ¤ÀûÉè¼ÆÔº»¯Ñ§ÑÐ¾¿ÊÒ,¶ÔA3¸ÖµÄ±£»¤²ÎÊý½øÐÐÑÐ¾¿¡£ÊµÑé½éÖÊÎªÏÖ³¡²É¼¯µÄ»ÆºÓÈëº£¿Ú¸½½üµÄº¬Ðü¸¡ÄàÉ³µÄÐÂÏÊº£Ë®¡£ÊµÑéÔÚ¶¯Ë®(1.5m/s),¾²Ë®ºÍ¶¯¾²Ë®½»ÌæÈýÖÖÄ£Äâ×´Ì¬ÏÂ½øÐÐ¡£¿ØÖÆ±£»¤µçÎ»Îª-800,-900,-1000mV(Ag/AgCl),ÑÐ¾¿ÔÚÉÏÊö×´Ì¬ÏÂºÍ²»Í¬µçÎ»ÏÂµÄ±£»¤¶È,×î´ó³å»÷±£»¤µçÁ÷ÃÜ¶È¼°ÎÈ¶¨µÄ±£»¤µçÁ÷ÃÜ¶È¡£½á¹û±íÃ÷,ÔÚÈýÖÖ±£»¤µçÎ»ÏÂ,A3¸ÖµÄ±£»¤¶È¶¼ÔÚ90%ÒÔÉÏ,¿ÉÒÔ´ïµ½·À¸¯Ä¿µÄ¡£ÔÚ²»Í¬µÄÄ£Äâ×´Ì¬ÏÂ,…	º£ÑóÓëºþÕÓ
402881205bc7e8bc015bc7eae61b042a	7c3eb153cb8847768a1f31e91c5b2f97	¸Ö²ÄÔÚº£Ë®-º£Æø±ä»»½çÃæÇøµÄ¸¯Ê´ÐÐÎª	1995	ÓÚ1993Äê9ÔÂÍ¨¹ý¶Ô241A,24KU,SS41Èý¸ö²»Í¬¸ÖÖÖ¼«»¯ÇúÏßµÄ²â¶¨,¶Ô¾µ²ã±¾ÉíµÄÑõ»¯»¹Ô­µçÁ÷µÄ²â¶¨¼°XÏß·ÖÎö,ÑÐ¾¿ÔÚº£Ë®Ò»º£Æø½»»»½çÃæÇøÐâ²ãÔÚ¸¯Ê´ÖÐËùÆðµÄ×÷ÓÃ¡£½á¹û±íÃ÷,º£Ò»Æø½»»»½çÃæÇøµÄ¸ÖÓÉÓÚÐâ²ã±¾ÉíµÄÑõ»¯»¹Ô­·´Ó¦,ÆäÒõ¼«µçÁ÷¾ù½ÏÂã¸ÖÎª´ó,ÕâËµÃ÷Ðâ²ãµÄ»¹Ô­·´Ó¦Æð×ÅÖØÒª×÷ÓÃ.¸ù¾ÝÐâ²ã±¾ÉíµÄ»¹Ô­Ê±¼äºÍ»¹Ô­µçÎ»,¿ÉÒÔÔÚÄ³ÖÖ³Ì¶ÈÉÏÆÀ¼Û¸Ö²Ä±¾ÉíÄÍ¸¯Ê´ÐÔÄÜµÄºÃ»µ¡£	º£ÑóÓëºþÕÓ
ff8a5bfe3d494e3d9edfa8608eb766ac	f1711715c6964a0b98fce2620f4a56f5	Î÷Ì«Æ½ÑóÅ¯³ØÈÈº¬Á¿ÓëÄÏº£ÏÄ¼¾·çÇ¿¶ÈµÄ¹ØÏµ	2016	ÎªÁË½øÒ»²½Ã÷È·Î÷Ì«Æ½ÑóÅ¯³ØÈÈº¬Á¿¶ÔÄÏº£ÏÄ¼¾·çÇ¿¶ÈµÄÓ°Ïì,ÀûÓÃ1948~2012ÄêÈÕ±¾ÆøÏóÌü(japan meteorological agency,JMA)ÖðÔÂµÄº£ÎÂ×ÊÁÏ¡¢HadleyÖÐÐÄµÄº£±íÃæÎÂ¶È(Sea Surface Temperature,SST)×ÊÁÏÒÔ¼°NCEP/NCARÔÙ·ÖÎö×ÊÁÏ,·ÖÎö±È½ÏÁËÄÏº£ÏÄ¼¾·çÇ¿¶ÈÓëÈÈ´øÌ«Æ½ÑóÉÏ²ãº£ÑóÈÈº¬Á¿ºÍSSTµÄ¹ØÏµ;Ì½ÌÖÁËº£ÑóÈÈº¬Á¿Ó°ÏìÄÏº£ÏÄ¼¾·çÇ¿¶ÈµÄ»úÖÆ¡£½á¹û±íÃ÷:(1)Ïà±ÈÓÚÎ÷Ì«Å¯³ØSST,Î÷Ì«Å¯³ØÉÏ²ãº£ÑóÈÈº¬Á¿ÊÇÄÏº£ÏÄ¼¾·çÇ¿¶È¸üºÃµÄÔ¤²âÒò×Ó;(2)Ç…	º£Ñó¿ÆÑ§
ff8a5bfe3d494e3d9edfa8608eb766ac	84eee68670764f4698a25db0d0ecfc4d	Î÷Ì«Æ½ÑóÅ¯³ØÑÐ¾¿×ÛÊö	2016	Î÷Ì«Æ½ÑóÅ¯³Ø(Western Pacific warm pool)ÊÇÈ«Çòº£ÎÂ×î¸ßµÄº£Óò,»ã¾ÛÁË¾Þ´óµÄÈÈÄÜ,ÔÚµØÇòÆøºòÏµÍ³ÖÐ¾ßÓÐ·Ç³£ÖØÒªµÄ×÷ÓÃ¡£±¾ÎÄ×ÛÊöÁË½ü30ÄêÀ´ÓÐ¹ØÎ÷Ì«Æ½ÑóÅ¯³ØµÄÑÐ¾¿½øÕ¹,°üÀ¨Î÷Ì«Æ½ÑóÅ¯³ØµÄÎ¬³Ö»úÖÆ¡¢²»Í¬Ê±¼ä³ß¶ÈÏÂÎ÷Ì«Æ½ÑóÅ¯³ØµÄ±äÒìÌØÕ÷ºÍÎïÀí»úÖÆ,ÒÔ¼°Î÷Ì«Æ½ÑóÅ¯³ØµÄ¹Û²âºÍÊýÖµÄ£ÄâµÈÁìÓòµÄÑÐ¾¿½øÕ¹¡£Î÷Ì«Æ½ÑóÅ¯³ØµÄÎ¬³ÖÊÇÏÖÓÐµØÐÎÏÂ´óÆø¹ý³ÌºÍº£Ñó¹ý³ÌÏà»¥×÷ÓÃµ¼ÖÂµÄ,ÔÚ¼¾½ÚÄÚµ½ÊÀ¼Í³ß¶È¾ù´æÔÚºÜÇ¿µÄ±ä»¯¡£ÆäÖÐ,¼¾½ÚÄÚ±ä»¯µÄ…	º£Ñó¿ÆÑ§¼¯¿¯
ff8a5bfe3d494e3d9edfa8608eb766ac	525be7c7b0764536b1020b29058b0f7d	½üÄêÀ´¶ò¶ûÄáÅµÆÚ¼ä±±³àµÀÁ÷ÊäÔËµÄÄê¼Ê±ä»¯	2016	ÎªÁËÑÐ¾¿½üÄêÀ´¶ò¶ûÄáÅµÆÚ¼ä±±³àµÀÁ÷ÊäÔËµÄÄê¼Ê±ä»¯,±¾ÎÄÀûÓÃº£Ñó¿Í¹Û·ÖÎöÊý¾ÝMOAA GPV(Grid Point Value of the Monthly Objective Analysis)ÒÔ¼°P-vector·½·¨¼ÆËãÁË±±Ì«Æ½Ñó¾ø¶ÔµØ×ªÁ÷,Ì½ÌÖÁË2001~2013ÄêÆÚ¼ä¶ò¶ûÄáÅµÓë±±³àµÀÁ÷ÊäÔËÖ®¼äµÄ¹ØÏµ¡£ÔÚ´ËÆÚ¼ä·¢ÉúµÄ4´Î¶ò¶ûÄáÅµÊÂ¼þÖÐ,±±³àµÀÁ÷ÊäÔËÔÚ2002~2003¡¢2006~2007¡¢2009~2010ÄêµÄ¶ò¶ûÄáÅµ³ÉÊìÆÚ¶¼³öÏÖÁËÃ÷ÏÔµÄÔöÇ¿,µ«ÊÇÔÚ2004~2005ÄêµÄ¶ò¶ûÄáÅµ³ÉÊìÆÚ²¢Ã»ÓÐÃ÷ÏÔµÄÔöÇ¿¡£½øÒ»²…	º£Ñó¿ÆÑ§
ff8a5bfe3d494e3d9edfa8608eb766ac	a74baaf4c11844039f47674c8e116fd6	¹þÂíºÚÀ­ÎÐÐýµÄ¼¾½Ú±äÒìÑÐ¾¿	2013	ÀûÓÃ1992Äê1ÔÂ~2006Äê11ÔÂÆÚ¼äµÄECCO2º£ÑóÍ¬»¯Êý¾Ý×ÊÁÏ,ÑÐ¾¿ÁËº£ÑóÉÏ²ã50 mÆ½¾ùµÄ¹þÂíºÚÀ­ÎÐÐýµÄ¼¾½Ú±äÒìÌØÕ÷¡£½á¹û±íÃ÷,¹þÂíºÚÀ­ÎÐÐýÔÚ5ÔÂ¿ªÊ¼³öÏÖ,7ÔÂ´ïµ½×îÇ¿,3ÔÂºÍ4ÔÂÏûÊ§,ÕâÖ÷ÒªÈ¡¾öÓÚÐÂ¼¸ÄÚÑÇÑØ°¶Á÷µÄ¼¾½Ú±ä»¯¡£ÐÂ¼¸ÄÚÑÇÑØ°¶Á÷4~11ÔÂÎªÎ÷±±Ïò,´Ó12ÔÂµ½´ÎÄêµÄ2ÔÂÎª¶«ÄÏÏò¡£Ëæ×ÅÎ÷±±ÏòÐÂ¼¸ÄÚÑÇÑØ°¶Á÷µÄÔöÇ¿,¹þÂíºÚÀ­ÎÐÐý¿ªÊ¼³öÏÖ²¢ÔöÇ¿¡£¶øËæ×ÅÎ÷±±ÏòÐÂ¼¸ÄÚÑÇÑØ°¶Á÷µÄ¼õÈõºÍ·´Ïò,¹þÂíºÚÀ­ÎÐÐý¼õÈõ²¢ÏûÊ§¡£Í¬Ê±ÃÞÀ¼ÀÏº£Á÷ÔÚÏÄ¼…	º£Ñó¿ÆÑ§
ff8a5bfe3d494e3d9edfa8608eb766ac	bd641bf0afa54850bc090955be2edcbd	±±Ì«Æ½ÑóHadley»·Á÷Î³Ïò½á¹¹µÄ¼¾½ÚºÍÄê¼Ê±ä»¯	2013	ÎªÁËÃèÊö±±Ì«Æ½ÑóÉÏ¿ÕHadley»·Á÷µÄÎ³Ïò½á¹¹ÌØÕ÷,ÀûÓÃNCEPÔÙ·ÖÎö×ÊÁÏ(1979~2010Äê),ÑÐ¾¿ÁË±±Ì«Æ½ÑóÉÏ¿ÕHadley»·Á÷Î³Ïò½á¹¹µÄ¼¾½ÚºÍÄê¼Ê±ä»¯¡£·¢ÏÖÔÚÎ÷Ì«Æ½Ñó,Hadley»·Á÷¼¾½ÚÐÔÉÏÉýÖ§³ÊÎ÷±±-¶«ÄÏÇãÐ±,Æä´¹ÏòºËÐÄÎ»ÓÚ¶ÔÁ÷²ãÖÐ²ã,Î³ÏòºËÐÄÔÚ±±°ëÇò¶¬¼¾(ÏÄ¼¾)Î»ÓÚÈÕ½çÏß¸½½ü(150¡ãE);¶øÓÀ¾ÃÐÔÉÏÉýÖ§Ö÷ÒªÔÚ¶«Ì«Æ½Ñó,Æä´¹ÏòºËÐÄÎ»ÓÚ¶ÔÁ÷²ãµÍ²ã,ÇÒÑØ¾­¶È¶«ÒÆÖð½¥ÔöÇ¿¡£¸ù¾ÝÎ³Ïò»·Á÷½á¹¹ÌØÕ÷,±±°ëÇò¶¬¼¾»·Á÷ÐÎÌ¬·ÖÎª3¸öÇøÓò:160¡ãEÒÔÎ÷,Ö÷Ò…	º£Ñó¿ÆÑ§
ff8a5bfe3d494e3d9edfa8608eb766ac	54fbf5873677412eaedce8eb482d9d79	ÈÈ´øÌ«Æ½Ñóº£Ñó»·Á÷ÓëÅ¯³ØµÄ½á¹¹ÌØÕ÷¡¢±äÒì»úÀíºÍÆøºòÐ§Ó¦	2012	ÈÈ´øÎ÷Ì«Æ½ÑóÅ¯³ØÊÇÒý·¢Ç¿ÁÒµÄ´óÆø¶ÔÁ÷¡¢Çý¶¯Walker»·Á÷ºÍHadley»·Á÷ÏµÍ³µÄÖ÷ÒªÈÈÔ´Ö®Ò»,¶ÔÈ«Çò¡¢ÓÈÆäÊÇ¶«ÑÇÆøºòÓÐÖØÒªÓ°Ïì¡£Õë¶ÔÎÒ¹úÔÚÌáÉýÆøºòÔ¤²âË®Æ½·½ÃæµÄÖØ´óºÍÆÈÇÐÐèÇó,¹ú¼ÒÖØµã»ù´¡ÑÐ¾¿·¢Õ¹¼Æ»®ÏîÄ¿"ÈÈ´øÌ«Æ½Ñóº£Ñó»·Á÷ÓëÅ¯³ØµÄ½á¹¹ÌØÕ÷¡¢±äÒì»úÀíºÍÆøºòÐ§Ó¦"ÓÚ2011Äê7ÔÂÕýÊ½Á¢Ïî¡£ÏîÄ¿Äâ½â¾öµÄ¹Ø¼ü¿ÆÑ§ÎÊÌâ°üÀ¨:¢Ùµ÷¿ØÅ¯³ØÐÎ³ÉºÍ±äÒìµÄº£Ñó»·Á÷¶à³ß¶ÈÏà»¥×÷ÓÃ¹ý³Ì;¢Úº£Ñó¶¯Á¦¹ý³ÌÔÚÅ¯³ØÈÈÑÎ½á¹¹±äÒìÖÐµÄ×÷ÓÃ¼°Æä»úÀí;¢ÛÅ…	µØÇò¿ÆÑ§½øÕ¹
ff8a5bfe3d494e3d9edfa8608eb766ac	a43020602973464fb07bb3af0c02936a	Ì«Æ½ÑóºÍÓ¡¶ÈÑóÔÚÄÏº£ÏÄ¼¾·ç±¬·¢Äê´ú¼Ê±ä»¯ÖÐµÄ×÷ÓÃ	2011	ÀûÓÃ1951~1998Äê¶àÖÖ´óÆøºÍº£Ñó×ÊÁÏ,ÑÐ¾¿ÁËÌ«Æ½ÑóºÍÓ¡¶ÈÑóÔÚÄÏº£ÏÄ¼¾·ç±¬·¢ÖÐµÄ×÷ÓÃ¡£½á¹û±íÃ÷,Ó°ÏìÄÏº£ÏÄ¼¾·ç±¬·¢ÔçÍíµÄÒòËØ´æÔÚ×ÅÄê´ú¼Ê±ä»¯:1951~1970Äê,Ó¡¶ÈÑóÆðÖ÷Òª×÷ÓÃ;1970~1998ÄêÎ÷Ì«Æ½ÑóÆðÖ÷Òª×÷ÓÃ¡£¸ÃÄê´ú¼Ê±ä»¯Ö÷ÒªÊÇ1970ÄêÇ°ºó±±¼«ÌÎ¶¯(AO)µÄÔ¾±äÒÔ¼°Î÷Ì«Æ½Ñó¸±¸ßÇ¿¶È±ä»¯µÄ½á¹û¡£1951~1970Äê¼ä,AOÖ¸ÊýÎª¸ºÖµ,±±Ó¡¶ÈÑó³öÏÖÎ÷·çÒì³£,Í¬Ê±Î÷Ì«Æ½Ñó¸±¸ßÇ¿¶ÈÆ«Èõ,ÓÐÀûÓÚÄÏº£ÏÄ¼¾·çÔç±¬·¢¡£´ËÊ±,±±Ó¡¶ÈÑóÎ³Ïò·ç³ÉÎª¿ØÖÆÄÏº…	´óÆø¿ÆÑ§
ff8a5bfe3d494e3d9edfa8608eb766ac	88a5d65c39c4440bbb8109d0591c4652	ÈÈ´øÓ¡¶ÈÑóRossby²¨µÄ»ù±¾ÌØÕ÷	2010	º£ÑóÐ±Ñ¹³¤Rossby²¨ÔÚº£Ñó¶¯Á¦Ñ§ÖÐÕ¼¾ÝÖØÒªµØÎ»,ÊÇÎïÀíº£ÑóÑ§ÑÐ¾¿µÄÒ»¸öÖØÒªÈÎÎñ¡£ËüÎ¬³Ö²¢Ó°Ïì´óÑóÎ÷±ß½çÁ÷,ÊÇº£ÅèÄÚÄÜÁ¿´«²¥µÄÖ÷Òª»úÖÆ,ÊÇº£Ñó¶Ô´óÆøÇý¶¯µÄÖ÷ÒªÏìÓ¦ÏÖÏó(Pedlosky,1979;Gill,1982)¡£20ÊÀ¼Í70Äê´úÒÔÀ´,XBT×ÊÁÏµÄ»ýÀÛÊ¹ÈËÃÇÄÜ¹»´ÓË®ÎÄ×ÊÁÏÖÐ,ÌØ±ðÊÇ´Î±í²ãº£ÎÂµÄ±ä»¯ÖÐ·¢ÏÖ´ó³ß¶ÈRossby²¨µÄ´æÔÚÒÀ¾Ý(White,1977;Kessler,1990),ÇÒ¼¯ÖÐÔÚ	º£Ñó¿ÆÑ§¼¯¿¯
ff8a5bfe3d494e3d9edfa8608eb766ac	8c331064d88243828f8747325594766c	»Æº£ÏÄ¼¾½ü°¶º£Çø»·Á÷µÄ³õ²½·ÖÎö¼°ÆäÓë·çËÙµÄ¹ØÏµ	2009	2008ÄêÏÄ¼¾,Çàµº½üº£º£Óòä°Ì¦´ó¹æÄ£±©·¢,ÒýÆðÈËÃÇ¶Ô»Æº£ÏÄ¼¾½üº£»·Á÷µÄÌØ±ð¹Ø×¢¡£¸ÃÎÄÍ¨¹ý·ÖÎö½­ËÕÍâº£Ò»¸ö¹Û²âÕ¾µãÉÏµÄ½ü26 dµÄÏÄ¼¾º£Á÷¹Û²â×ÊÁÏ,·¢ÏÖÕâÀï´æÔÚÒ»Ö§Á÷Ïò±È½ÏÎÈ¶¨µÄ±±ÏòÁ÷,´¹ÏòÆ½¾ùÁ÷ËÙÔ¼3.4 cm/s,×î´óÁ÷ËÙ8 cm/s¡£ÑÐ¾¿±íÃ÷,¸Ã±±ÏòÁ÷µÄ±ä»¯Ö÷ÒªÊÜ¾ÖµØ·ç³¡¿ØÖÆ,ÄÏ±±ÏòµÄÁ÷¶¯ÓëÄÏ±±Ïò·çËÙµÄ´óÐ¡¹ØÏµÃÜÇÐ¡£	º£ÑóÑ§±¨(ÖÐÎÄ°æ)
ff8a5bfe3d494e3d9edfa8608eb767ac	e116257b20174b6e881d8e26f65d4eef	Ì«Æ½Ñó±±³àµÀÁ÷±í²ãµÄ·Ö²æ	2009	ÀûÓÃ1993~2006Äê¼äµÄÍø¸ñ»¯¸ß¶È¼ÆÊý¾Ý,Í¨¹ý¾­ÑéÕý½»º¯Êý(EOF)·½·¨ÑÐ¾¿ÁË±±³àµÀÁ÷ÔÚ±í²ã·Ö²æµÄ±ä»¯¹æÂÉ.°üÀ¨¹ýÈ¥ÑÐ¾¿µÄ¼¾½ÚºÍÄê¼Ê±ä»¯,ÑÐ¾¿½á¹û·¢ÏÖÒ»Ð©½Ï¶ÌÖÜÆÚµÄÐÅºÅ(6¸öÔÂ,4¸öÔÂ,3¸öÔÂºÍ2¸öÔÂ).³ýÔÚÄê¼ÊÊ±¼ä³ß¶ÈÉÏ,¾ÖµØµÄ·çÓ¦Á¦Ðý¶È¿ÉÄÜÊÇ¿ØÖÆ·Ö²æÎ³¶È±ä»¯µÄÖØÒªÔ­Òò.¼ÆËãµÄÄêÆ½¾ù·Ö²æÎ³¶ÈÔ¼Îª13.3¡ãN,1ÔÂ·Ý×î±±ÔÚ14.0¡ãN,7ÔÂ·Ý×îÄÏÔÚ12.5¡ãN.·Ö²æÎ³¶ÈµÄ±ä»¯·ù¶ÈÎª1.5¡ã,ÕâÖ÷ÒªÊÇÀ´×ÔÄêÐÅºÅµÄ¹±Ï×(1.2¡ã)ºÍ°ëÄêÐÅºÅµÄ¹±Ï×(0.3¡ã…	ÖÐ¹ú¿ÆÑ§(D¼­:µØÇò¿ÆÑ§)
ff8a5bfe3d494e3d9edfa8608eb768ac	98e50dd8d20145518d1b409157791d88	PN¶ÏÃæ¶«º£ºÚ³±µÄµØ×ª¾­ÑéÄ£Ì¬·ÖÎö	2008	»ùÓÚ¶«º£PN¶ÏÃæ½ü50ÄêµÄÀúÊ·Ë®ÎÄÊý¾Ý,±¾ÎÄÖÐ×÷ÕßÓ¦ÓÃÒ»ÖÖÐ±Ñ¹Á÷º¯Êý¿Õ¼äÍ¶Ó°µÄ·½·¨·ÖÎö³åÉþº£²Û±±²¿ºÚ³±Ë®ÍÅµÄ¼¾½ÚÐÔºÍÄê´ú¼Ê±äÒì¡£Õï¶ÏÉú³ÉµÄµØ×ª¾­ÑéÄ£Ì¬(GEM)ÏÔÊ¾ºÚ³±ÖÐ²ãË®µÄÑÎ¶ÈÔÚÏÄ¼¾Ïà¶Ô½ÏµÍ,´º¼¾´ïµ½×î¸ß¡£Í¨¹ý±È½Ï1987ÄêÖ®ºóCTDÊý¾ÝÉú³ÉµÄGEM³¡Óë1987ÄêÖ®Ç°BottleÊý¾ÝÉú³ÉµÄGEM³¡,µÃÒÔÖ¤ÊµºÚ³±µÄÄê´ú¼Ê±ä»¯ÌØÕ÷,¼´ºÚ³±±í²ãË®½ü20ÄêÀ´ÎÂ¶ÈÉý¸ß¶øÑÎ¶È¼õÐ¡,Í¬Ê±·¢ÏÖºÚ³±ÈÈ´øË®¾ßÓÐÑÎ¶ÈÔö¼Ó¶øÖÐ²ãË®¾ßÓÐÑÎ¶È¼õÐ¡µÄÇ÷ÊÆ¡£	º£ÑóÓëºþÕÓ
ff8a5bfe3d494e3d9edfa8608eb769ac	36576bb5703a4277b7326bb46edfe98c	Çà²Ø¸ßÔ­´º¼¾»ýÑ©ÔÚÄÏº£ÏÄ¼¾·ç±¬·¢¹ý³ÌÖÐµÄ×÷ÓÃ	2008	±¾ÎÄÓ¦ÓÃÅ·ÖÞÖÐÆÚÔ¤±¨ÖÐÐÄ(ECMWF,European Centre for Medium-Range Weather Forecasts¡ªERA-40)×ÊÁÏºÍÃÀ¹ú¹ú¼Ò»·¾³Ô¤²âÖÐÐÄºÍ¹ú¼Ò´óÆøÑÐ¾¿ÖÐÐÄ(NCEP/NCAR,National Centers for Environmental Prediction/National Center for At mospheric Research)×ÊÁÏ,ÑÐ¾¿ÁËÇà²Ø¸ßÔ­Ñ©Éî±ä»¯¶ÔÄÏº£ÏÄ¼¾·ç±¬·¢µÄÓ°ÏìºÍENSO¶ÔÇà²Ø¸ßÔ­½µÑ©µÄÓ°Ïì.½á¹û±íÃ÷:(1)ECMWFµÄÑ©Éî×ÊÁÏÊÇ¿ÉÐÅµÄ,¿ÉÒÔÓÃÀ´ÑÐ¾¿Çà²Ø¸ßÔ­Ñ©Éî±ä»¯¶ÔÄÏº£ÏÄ¼¾·ç±¬·¢µÄÓ°Ïì;(2)…	µØÇòÎïÀíÑ§±¨
ff8a5bfe3d494e3d9edfa8608eb770ac	1879a70a831d454bae82c3d177baf791	±±Ì«Æ½Ñó¸±ÈÈ´ø»·Á÷±äÒì¼°Æä¶ÔÎÒ¹ú½üº£¶¯Á¦»·¾³µÄÓ°Ïì	2007	ÎÒ¹ú¶«²¿Â½¼Üº£ºÍÄÏº£ÊÇ¹ú·À°²È«µÄÖØÒªÃÅ»§;Î»´¦µÚ¶þµºÁ´ÒÔÎ÷µÄ¸±ÈÈ´ø±±Ì«Æ½Ñó¼ÈÊÇ¸÷¹úÕù¶áµÄÖØÒªº£Çø,ÓÖÊÇÎÒ¹ú´Ó½üº£×ßÏò´óÑóµÄÖØÒªÍ¨µÀ¡£Î§ÈÆ"±±Ì«Æ½Ñó¸±ÈÈ´ø»·Á÷±äÒìÈçºÎÍ¨¹ýºÚ³±ÓëÎÒ¹ú½üº£¶¯Á¦»·¾³Ö®¼äÏà»¥×÷ÓÃ"ÕâÒ»¹ú¼ÊÇ°ÑØ¿ÆÑ§ÎÊÌâ,¹ú¼ÒÖØµã»ù´¡ÑÐ¾¿·¢Õ¹¼Æ»®ÏîÄ¿"±±Ì«Æ½Ñó¸±ÈÈ´ø»·Á÷±äÒì¼°Æä¶ÔÎÒ¹ú½üº£¶¯Á¦»·¾³µÄÓ°Ïì"ÓÚ2007Äê9ÔÂÕýÊ½Á¢Ïî¡£¸ÃÏîÄ¿²»½öÓÐÖúÓÚÍØÕ¹ºÍ·á¸»º£Ñó¶¯Á¦Ñ§ÀíÂÛ,½ÒÊ¾ÎÒ¹ú½üº£¼°ÁÚ½ü´óÑó¶¯Á¦»·¾³±äÒì»ú…	µØÇò¿ÆÑ§½øÕ¹
ff8a5bfe3d494e3d9edfa8608eb771ac	c49c06d62edc4630a557d9b8137effaf	³àµÀÌ«Æ½ÑóÇ±Á÷±ä»¯ÌØÕ÷¼°ÆäÓëÒì³£º£ÎÂ¶«´«	2005	Ó¦ÓÃTOGA-TAOÊµ²âº£Á÷×ÊÁÏ(ADCP)ºÍSODAÍ¬»¯º£Á÷ºÍº£ÎÂ×ÊÁÏ,·ÖÎöÌ½ÌÖÁË³àµÀÌ«Æ½ÑóÇ±Á÷µÄ¼¾½ÚºÍÄê¼Ê±ä»¯ÌØÕ÷,ÒÔ¼°Óë³àµÀÒì³£Å¯Ë®¶«´«µÄÄÚÔÚÁªÏµ¡£½ÒÊ¾ÁËEl NinoÊÂ¼þÖÐÒì³£Å¯Ë®¶«´«µÄÎïÀí»úÖÆ¡£½á¹û±íÃ÷,³àµÀÌ«Æ½ÑóÇ±Á÷¾ßÓÐÃ÷ÏÔµÄ¼¾½Ú±ä»¯ºÍÄê¼Ê±ä»¯ÌØÕ÷¡£Ç±Á÷µÄ´¹Ö±×î´óÉî¶È¿ÉÓÉº£±í²ãÖÁ300~400 m,Æä¶àÄêÆ½¾ù×î´óÁ÷ËÙ¿É´ï100 cm/s¡£Ç±Á÷×î´óÖÐÐÄµÄÎ³Ïò±ä»¯Î»ÖÃ»ù±¾Î¬³ÖÔÚ160¡ãW-130¡ãWÖ®¼ä¡£ÔÚÄê¼Ê±ä»¯ÖÐ,³àµÀÇ±Á÷±ä»¯ÌØÕ÷·Ç³£Ã÷ÏÔ,…	Ë®¿ÆÑ§½øÕ¹
ff8a5bfe3d494e3d9edfa8608eb772ac	878688321acf451c875bb01b2f1e63ec	²³¡¢»Æ¡¢¶«º£º£Á÷ºÍ³±Ï«¹²Í¬×÷ÓÃÏÂµÄÐü¸¡ÎïÊäÔË¡¢³Á»ý¼°Æä¼¾½Ú±ä»¯	2004	²³¡¢»Æ¡¢¶«º£ÊÇÒ»¸öË®¶¯Á¦×´¿öÏàµ±¸´ÔÓµÄ°ë·â±Õ¿íÂ½¼Üº£,±¾º£ÇøÐü¸¡¿ÅÁ£Îïº¬Á¿¸ß,¼¾½Ú±ä»¯Ã÷ÏÔ,Ó°Ïì·¶Î§¹ã,ÊÇÊÀ½çÉÏÐü¸¡Îïº¬Á¿×î¸ßµÄº£ÓòÖ®Ò»¡£¶ÔÓÚ¸Ãº£ÓòÐü¸¡ÎïµÄÊäÔË³Á»ý¹ý³Ì¡¢·Ö²¼¹æÂÉÒÔ¼°µ×ÖÊ·Ö²¼µÈÖÐÍâÑ§Õß¾ù½øÐÐ¹ý±È½ÏÉîÈëµÄÑÐ¾¿(ÇØÔÌÉº,1963;Honjo et al.,1974;Milliman et al.,1985,1986;ÇØÔÌÉºµÈ,1987,1989;Ñî×÷ÉýµÈ,1992;Li et al.,1997;ËïÐ§¹¦µÈ,2000;À×À¤µÈ,2001)¡£È»¶ø,ÒÔÍùµÄÑÐ¾¿´ó¶¼»ùÓÚÊµ¼Êº£Ñóµ÷²é×ÊÁÏ,ÓÉÓÚÊÜÊµ…	º£Ñó¿ÆÑ§¼¯¿¯
ff8a5bfe3d494e3d9edfa8608eb773ac	4a20c0c4e3d94b62b241732a37273224	ÏÄ¼¾¶«º£Î÷²¿±í²ãº£Ë®ÖÐµÄpCO2¼°º£-Æø½çÃæÍ¨Á¿	2004	¸ù¾Ý 2 0 0 1ÄêÏÄ¼¾³¤½­¿Ú¼°¶«º£Î÷²¿º£Óò±í²ãº£Ë®pCO2 µÄÊµ²âÊý¾Ý ,½áºÏË®ÎÄ¡¢»¯Ñ§ºÍÉúÎïµÈÒªËØµÄÍ¬²½¹Û²â×ÊÁÏ ,¶Ô¸Ãº£ÓòpCO2 ·Ö²¼ºÍ±ä»¯µÄÖØÒªÓ°ÏìÒòËØ½øÐÐÁËÌ½ÌÖ¡£½á¹û±íÃ÷ ,³¤½­³åµ­Ë®ÊÇÔì³É¶«º£Î÷²¿º£Óò±í²ãº£Ë®pCO2 ·Ö²¼²»¾ùÔÈµÄÖ÷ÒªÔ­Òò¡£ÀûÓÃWan ninkhof( 1 992 )Ìá³öµÄÍ¨Á¿Ä£Ê½¼ÆËã ,³¤½­¿Ú¿ÚÃÅ¸½½üº£ÓòºÍÕã½­½ü°¶º£ÓòÎªCO2 µÄÔ´Çø ,1 2 3¡ãEÒÔ¶«µÄµ÷²éº£Óò±íÏÖÎª´óÆøCO2 µÄ»ã ,ÓÈÆäÊÇÒÔ 1 2 3¡ãE ,32¡ãNÎªÖÐÐÄ ,´æÔÚ×ÅÒ»…	º£ÑóÓëºþÕÓ
ff8a5bfe3d494e3d9edfa8608eb774ac	2715f823d78047f5a79f2bdc7dc67b8f	¶«ÖÐ¹úº£»·Á÷¼°Æä¼¾½Ú±ä»¯µÄÊýÖµÄ£Äâ	2003	ÎÞ	º£Ñó¿ÆÑ§¼¯¿¯
ff8a5bfe3d494e3d9edfa8608eb775ac	hyxb200303003	ÄÏº£ÏÄ¼¾·ç±¬·¢ÓëÎ÷Ì«Æ½ÑóÅ¯³ØÇøÈÈº¬Á¿¼°¶ÔÁ÷Òì³£	2003	ÀûÓÃ1955¡«1998ÄêÖðÔÂµÄÉÏ²ãº£ÑóÈÈº¬Á¿×ÊÁÏºÍNCEP/NCARÔÙ·ÖÎö×ÊÁÏ,ÑÐ¾¿ÁËÄÏº£ÏÄ¼¾·ç±¬·¢ÓëÈÈ´øÎ÷Ì«Æ½ÑóÅ¯³ØÇøÈÈº¬Á¿Òì³£µÄ¹ØÏµ,²¢¶ÔÓ°Ïò¹ý³Ì½øÐÐÁËÌ½ÌÖ.½á¹û±íÃ÷:(1)ÈÈ´øÎ÷Ì«Æ½ÑóÅ¯³ØÇøÊÇÈÈ´øÉÏ²ãº£ÑóÈÈº¬Á¿±ä»¯×î´óµÄÇøÓò,Å¯³ØÇøµÄÈÈº¬Á¿µÄ±ä»¯ÓëENSO¹ØÏµÃÜÇÐ,ÊÇENSOÑ­»·µÄÖØÒª×é³É²¿·Ö,Ò²ÊÇÓ°ÏìÄÏº£ÏÄ¼¾·ç±¬·¢×îÃ÷ÏÔµÄµØÇø.(2)ÄÏº£ÏÄ¼¾·ç±¬·¢ÓëÇ°ÆÚ(ÌØ±ðÊÇÇ°ÆÚ¶¬¡¢´º¼¾)Å¯³ØÈÈ×´Ì¬µÄ±ä»¯ÓÐÃÜÇÐ¹ØÏµ,µ±Ç°ÆÚÅ¯³ØÈÈº¬Á¿¸ßÊ±,ÄÏº£ÏÄ…	º£ÑóÑ§±¨
ff8a5bfe3d494e3d9edfa8608eb776ac	hyyhz200303003	2000Äê8ÔÂ³¤½­¿ÚÍâº£Çø³åµ­Ë®ºÍÓð×´·æµÄ¹Û²â	2003	²ÉÓÃCTD¡¢¶à²ÎÊý»·¾³¼à²âÏµÍ³-YSIµÈÒÇÆ÷Éè±¸,ÓÚ2000Äê8ÔÂÔÚ³¤½­¿ÚÍâº£Çø¶Ô³¤½­³åµ­Ë®½á¹¹¡¢Óð×´·æµÈ½øÐÐÁËÏÖ³¡¹Û²â.2000Äê8ÔÂ³¤½­³åµ­Ë®³ö¿ÚÃÅºó,³¯¶«±±Æ«±±Á÷¶¯,¶øµ±Äê8ÔÂÎª³¤½­¾¶Á÷Á¿Æ«Ð¡µÄÔÂ·Ý.Í¨¹ý¶¯Á¦·ÖÎöÖ¸³öÁË½ü¿ÚÃÅ¶Î³¤½­³åµ­Ë®·Ö²¼ÀàÐÍÓë¾¶Á÷Á¿µÄ¹ØÏµ.³¤½­³åµ­Ë®Ö÷Á÷ÔÚ½ü¿ÚÃÅ¸½½ü³¯¶«±±Æ«±±À©Õ¹ºó,ÔÚ¿ÆÊÏÁ¦×÷ÓÃÏÂ³¯¶«ÄÏÀ©Õ¹,ÔÚ×ªÏòÇøÓòÎªÑØË®ÏÂºÓ¹È±±ÉÏµÄ¸ßÑÎÌ¨ÍåÅ¯Á÷Ë®.¸ßÑÎµÄÌ¨ÍåÅ¯Á÷Ë®ºÍ³¤½­³åµ­Ë®»ìºÏ,Éú³É¿ÚÍâÓð×´·…	º£ÑóÓëºþÕÓ
ff8a5bfe3d494e3d9edfa8608eb777ac	1b641b80a51c4e4685ee5fe2c9f49349	Î÷Ì«Æ½ÑóÅ¯³ØµÄÔ¾±ä¼°ÆäÆøºòÐ§Ó¦	2002	ÓÃ SST (COADS,NCEP) ×ÊÁÏÑÐ¾¿ÈÈ´øÎ÷Ì«Æ½ÑóÅ¯³ØµÄÄê´ú¼Ê±ä»¯ºÍÔ¾±äÌØÕ÷,ÌÖÂÛÆäÆøºòÐ§Ó¦¡£½á¹û±íÃ÷:Î÷Ì«Æ½ÑóÅ¯³ØÓÐÏÔÖøµÄ10~20ÄêÖÜÆÚµÄÄê´ú¼Ê±ä»¯ºÍ40~50ÄêÖÜÆÚµÄÆøºòÔ¾±ä;Ò»°Ù¶àÄêÀ´Î÷Ì«Æ½ÑóÅ¯³Ø·¢ÉúÁË4´Î´óµÄÔ¾±ä,ÔÚ1910Äê´úÖÐÆÚºÍ1950Äê´úÖÐÆÚ,Î÷Ì«Æ½ÑóÅ¯³ØÓÉÒì³£·¢Õ¹×ªÎªÒì³£¼õÈõ,1930Äê´ú³õºÍ1980Äê´ú³õ,Î÷Ì«Æ½ÑóÅ¯³ØÓÉÒì³£¼õÈõ×ªÎªÒì³£·¢Õ¹;Î÷Ì«Æ½ÑóÅ¯³ØÔÚ1980Äê´ú³õµÄÔ¾±ä,¾ßÃ÷ÏÔµÄÆøºòÐ§Ó¦,Ô¾±äºóÈÈ´øÖÐ¶«Ì«Æ½Ñóº£ÎÂÏÔÖøÉý…	ÈÈ´øÆøÏóÑ§±¨
ff8a5bfe3d494e3d9edfa8608eb778ac	hykx200208017	Ò»ÖÖ¹ÀËãÂ½¼ÜÉÏÉýÁ÷Á÷ËÙµÄÐÂ·½·¨	2002	ÒÀ¾Ýº£Ë®ÖÐÐü¸¡Îï´¹Ö±Í¨Á¿µÄ¼ÆËã¹«Ê½,Ìá³öÁËÒ»ÖÖÀûÓÃÐü¸¡Îïº¬Á¿¡¢´¹Ö±Í¨Á¿ºÍ¾²Ë®³ÁËÙ¹ÀËãº£Ë®´¹ÏòÁ÷ËÙµÄÐÂ·½·¨.µ±Ðü¸¡Îï¾²Ë®³ÁËÙÎ´ÖªÊ±,¿ÉÓÃÅÐ±ð·½·¨¶Ôº£Ë®ÊÇ·ñ´æÔÚÏÔÖø´¹ÏòÁ÷¶¯×ö»ù±¾ÅÐ¶Ï.Í¬Ê±²ÉÓÃ¹ÀËã¼°ÅÐ±ð·½·¨¶Ô¶«º£9404º½´ÎÁ½Á¬ÐøÕ¾111ºÍ410µÄÊµ²â×ÊÁÏ½øÐÐ·ÖÎö,µÃ³öÁË410Õ¾µÄº£Ë®²»´æÔÚÏÔÖøµÄÉÏÉýÁ÷¶¯,¶ø111Õ¾µÄº£Ë®²»½ö´æÔÚÉÏÉýÁ÷¶¯,Á÷ËÙÔ¼Îª2.6¡Á103cm/s,¶øÇÒÔÚÊ±¾ùÇé¿öÏÂ,ÉÏÉýÁ÷²»ÄÜ´ïµ½±í²ãµÄ½á¹û.´ËÅÐ¶Ï½á¹ûÓëÒÔÍùµÄ¹Û²…	º£Ñó¿ÆÑ§
ff8a5bfe3d494e3d9edfa8608eb779ac	05818532f1e44e4d8d79be90e4f22143	±±Ì«Æ½Ñó¶¬¼¾´óÆøÄê´ú¼ÊÕñµ´¼°ÆäÏà¹ØµÄSST±ä»¯	2001	20ÊÀ¼Í60Äê´ú,Namias(1969)¾Í·¢ÏÖ±±Ì«Æ½Ñóº£Æ½ÃæÆøÑ¹(SLP)´æÔÚ10aÒÔÉÏ³¤ÖÜÆÚµÄ±ä»¯,ÕâÖÖ±ä»¯Óë±±ÃÀ¶¬¼¾ÆøÎÂÒì³£ÃÜÇÐÏà¹Ø¡£70Äê´úÒÔºó,ÓÖÓÐÈË(Whiteet al.,1972;Trenberth,1990;Trenberth el al.,1994)¶ÔÉÏÊö±ä»¯×÷ÁË½øÒ»²½µÄÑéÖ¤,²¢Ö¸³ö1976ÄêÒÔºó±±Ì«Æ½ÑóµÄSLPÒì³£Æ«µÍ,¼´°¢ÁôÉêµÍÑ¹Òì³£Æ«Ç¿¡£ÒÔ°¢ÁôÉêµÍÑ¹ÎªÖ÷Òª»î¶¯ÖÐÐÄµÄ´óÆøÄê´ú¼ÊÕñµ´±»³ÆÎª±±Ì«Æ½ÑóÌÎ¶¯(NPDO),ËüÓë±±´óÎ÷ÑóÌÎ¶¯	º£Ñó¿ÆÑ§¼¯¿¯
ff8a5bfe3d494e3d9edfa8608eb780ac	752d57d7ce1a4e58959b04fecf495663	Ì«Æ½Ñó±í²ãº£ÎÂµÄÄê´ú¼Ê±ä»¯	2001	ÖÚËùÖÜÖª,ENSO(El Nio/Southem Oscillation)ÊÇ·¢ÉúÔÚÈÈ´øÌ«Æ½ÑóµÄÄê¼ÊÊ±¼ä³ß¶ÈÉÏ×îÇ¿µÄÆøºòÐÅºÅ,ÓëEl Nio(La Nina)ÏàÓ¦µÄÕý(¸º)º£ÎÂ¾àÆ½(SSTA)Ö÷Òª·Ö²¼ÓÚ³àµÀÖÐ¶«Ì«Æ½ÑóµØÇø(Rasmusson et al .,1982)¡£Ïà¶ÔÓÚÈÈ´øÌ«Æ½ÑóµÄÄê¼ÊENSOÏÖÏó,ÈËÃÇ×¢Òâµ½±±Ì«Æ½Ñóº£Æ½ÃæÆøÑ¹(SLP)´æÔÚ¸ü³¤ÖÜÆÚµÄÄê´ú¼Ê±ä»¯(Trenberth etal.,1994),ÓÐÈËÈÏÎªÕâÓë±±Ì«Æ½ÑóµÄ±í²ãÎÂ¶È(SST)±ä»¯ÓÐ¹Ø(Latif el al.,1994),	º£Ñó¿ÆÑ§¼¯¿¯
ff8a5bfe3d494e3d9edfa8608eb781ac	kxtb200123016	ÈÈ´øÎ÷Ì«Æ½Ñó»·Á÷¼°Æä¼¾½Ú±ä»¯	2001	ÀûÓÃÓÉGFDLµÄMOM3º£Ñó»·Á÷Ä£Ê½ºÍNODCµÄXBTÊý¾Ý¿âÉú³ÉµÄÈ«Çòº£ÑóÍ¬»¯Êý¾Ý, ·ÖÎöÁËÈÈ´øÎ÷Ì«Æ½Ñó»·Á÷¼°Æä¼¾½Ú±ä»¯. Í¬»¯Êý¾ÝËù·´Ó³µÄ»·Á÷½á¹¹ºÍÆ½¾ùÁ÷ËÙÁ÷Á¿ÓëÒÑÖª¹Û²â½á¹û·Ç³£ÎÇºÏ. Í¬»¯Êý¾ÝËãµÃµÄ±±³àµÀÁ÷¡¢ÃÞÀ¼ÀÏÁ÷¡¢ºÚ³±Ô´µØÒÔ¼°140¡ãEÒÔÎ÷µÄ±±³àµÀÄæÁ÷µÈµÄÁ÷Á¿»ù±¾ÉÏ¶¼±íÏÖ³ö´ºÇ¿ÇïÈõµÄ¼¾½Ú±ä»¯ÌØÕ÷, ¾¡¹Ü±Ë´ËÖ®¼ä»¹´æÔÚÉÙÐíÎ»Ïà²î. ÓÉÓÚÁ½¸öÈÈ´øÁ÷ÎÐ¼¾½ÚÑ­»·Ö®¼ä´æÔÚÎ»Ïà²î, ±±³àµÀÄæÁ÷»¹ÓÐ°ëÄêÕñµ´. ÓëÆäÉÏÓÎµÄÃÞÀ¼ÀÏÁ÷ºÍÐÂ¼¸…	¿ÆÑ§Í¨±¨
ff8a5bfe3d494e3d9edfa8608eb782ac	4be207860ad448b8af5c4afbde68480d	ÈÈ´øÎ÷Ì«Æ½Ñó»·Á÷¼°Æä¼¾½Ú±ä»¯	2001	ÀûÓÃÓÉGFDLµÄMOM3º£Ñó»·Á÷Ä£Ê½ºÍNODCµÄXBTÊý¾Ý¿âÉú³ÉµÄÈ«Çòº£ÑóÍ¬»¯Êý¾Ý,·ÖÎöÁËÈÈ´øÎ÷Ì«Æ½Ñó»·Á÷¼°Æä¼¾½Ú±ä»¯.Í¬»¯Êý¾ÝËù·´Ó³µÄ»·Á÷½á¹¹ºÍÆ½¾ùÁ÷ËÙÁ÷Á¿ÓëÒÑÖª¹Û²â½á¹û·Ç³£ÎÇºÏ.Í¬»¯Êý¾ÝËãµÃµÄ±±³àµÀÁ÷¡¢ÃÞÀ¼ÀÏÁ÷¡¢ºÚ³±Ô´µØÒÔ¼°140¡ãEÒÔÎ÷µÄ±±³àµÀÄæÁ÷µÈµÄÁ÷Á¿»ù±¾ÉÏ¶¼±íÏÖ³ö´ºÇ¿ÇïÈõµÄ¼¾½Ú±ä»¯ÌØÕ÷,¾¡¹Ü±Ë´ËÖ®¼ä»¹´æÔÚÉÙÐíÎ»Ïà²î.ÓÉÓÚÁ½¸öÈÈ´øÁ÷ÎÐ¼¾½ÚÑ­»·Ö®¼ä´æÔÚÎ»Ïà²î,±±³àµÀÄæÁ÷»¹ÓÐ°ëÄêÕñµ´.ÓëÆäÉÏÓÎµÄÃÞÀ¼ÀÏÁ÷ºÍÐÂ¼¸ÄÚÑÇÑØ°…	¿ÆÑ§Í¨±¨
ff8a5bfe3d494e3d9edfa8608eb783ac	4950f8817f0e4a0ba44025412849f514	137¡ã¾­Ïò¶ÏÃæÎÂ¡¢ÑÎ¶ÈµÄÄê¼Ê±äÒì	1999	ÏµÍ³µØ·ÖÎöÁË137¡ãE¶ÏÃæÎÂ¡¢ÑÎ¶ÈµÄ¶àÄê±ä»¯,Ö÷Òª½á¹ûÎª:(1)137¡ãE¶ÏÃæ100m²ãÎÂ¶È,ÔÚµÍÎ³¶Èº£ÓòÓÚÄ³Ð©Äê·Ý³öÏÖÒì³£µÍÎÂ,´ËÏÖÏó¿ÉÄÜÓë¶ò¶ûÄáÅµÊÂ¼þÓÐ¹Ø;Ö¸³öÃÞÀ¼ÀÏÀäÎÐµÄ´æÔÚÊÇÔì³É¸Ã¶ÏÃæÓÚ6¡ã~8¡ãN¸½½ü³öÏÖµÍÎÂµÄÖ÷ÒªÔ­Òò.(2)¶ò¶ûÄáÅµÆÚ¼ä,¶¬¼¾137¡ãE¶ÏÃæÉÏ28¡æµÈÎÂÏßËùÔÚÎ³¶ÈÐ¡ÓÚÆä¶àÄêÆ½¾ùÖµ.(3)¶¬¼¾137¡ãE¶ÏÃæÉÏ´Î±í²ã¸ßÑÎË®¿É»®·ÖÎªÇ¿ÐÍ¡¢´ÎÇ¿ÐÍ¡¢ÖÐµÈÐÍºÍÈõÐÍ4ÖÖÀàÐÍ.	º£ÑóÑ§±¨(ÖÐÎÄ°æ)
ff8a5bfe3d494e3d9edfa8608eb784ac	b588bd5c98b94bf9b11d79fd40cdbba9	ÖÐ¹úµÄº£°¶´øÂ½º£Ïà»¥×÷ÓÃ(LOICZ)ÑÐ¾¿	1997	ÖÐ¹úµÄº£°¶´øÂ½º£Ïà»¥×÷ÓÃ(LOICZ)ÑÐ¾¿ÁõÈðÓñºú¶ØÐÀ(<font style='color:red'>ÖÐ¹ú¿ÆÑ§Ôºº£ÑóÑÐ¾¿Ëù</font>,Çàµº,266071)º£°¶´øÂ½º£Ïà»¥×÷ÓÃÑÐ¾¿´¦ÓÚÓÐ¹ØÑ§¿ÆÁìÓò·¢Õ¹µÄÇ°Ôµ,ÓÖÊÇ×ÔÈ»¿ÆÑ§¶àÑ§¿Æ½»²æ¼°ÆäÓëÉç»á¿ÆÑ§µÄ½»²æµã,ÔÚÑ§¿Æ·¢Õ¹ÉÏºÍÔÚ½üº£³ÖÐø¿ª·¢·¢Õ¹ÉÏ¶¼ÓÐÖØÒªÒâÒå¡£ÖÐ¹úºÜÖØ...	µØÑ§Ç°Ôµ
ff8a5bfe3d494e3d9edfa8608eb785ac	ca56fffbd8b74ba3a999e234e89c6270	ÎÒ¹úµÄº£ÑóÍ¨Á¿ÑÐ¾¿	1996	ÎÒ¹úµÄº£ÑóÍ¨Á¿ÑÐ¾¿º£ÑóÍ¨Á¿(OceanFlux)ÊÇ80Äê´úÖÐÆÚÌá³ö³ï»®¡¢90Äê´úÊµÊ©µÄ¹ú¼Êº£Ñó¿ÆÑ§Ç°ÑØÑÐ¾¿ÖÐµÄÒ»¸öÖØÒªÁìÓò¡£È«Çòº£ÑóÍ¨Á¿ÁªºÏÑÐ¾¿(JGOFS:1990~2000)ÊÇÎª´Ë¶øÉèÖÃµÄÑÐ¾¿¼Æ»®,ÎªÈ«Çò±ä»¯ÑÐ¾¿ÏîÄ¿¡°¹ú¼ÊµØÈ¦ÉúÎïÈ¦¼Æ»®¡±(IGB...	µØÇò¿ÆÑ§½øÕ¹
ff8a5bfe3d494e3d9edfa8608eb786ac	cef6c872bd664d69bdff2a18e77f270b	´¬ÉÏº£ÆøÖ®¼äÍÄÁ÷Í¨Á¿µÄ¹Û²âÑÐ¾¿	1996	ÓÃ6¸ö¼ÓËÙ¶È¼Æ×éÕóÏµÍ³À´¼à²â´¬Ìå×ËÌ¬ºÍÔË¶¯,Ð£Õý´¬ÉÏ¹Û²âµ½µÄ·çÍÄÁ÷×ÊÁÏ,È»ºóÓÃÎÐ¶¯Ïà¹Ø¼¼Êõ¼ÆËãº£ÆøÖ®¼ä¶¯Á¿¡¢ÈÈÁ¿ºÍË®ÆûÍ¨Á¿¡£½á¹û±íÃ÷,±¾¹Û²âÏµÍ³¿É¾«È·µØÏû³ý´¬ÌåÔË¶¯¶Ô·çÍÄÁ÷µÄÓ°Ïì,²¢»ñµÃ¾«È·µÄº£ÆøÍÄÁ÷Í¨Á¿¡£	º£ÑóÓëºþÕÓ
ff8a5bfe3d494e3d9edfa8608eb787ac	874e28d090a841ad9ac758a589807f7c	Ïà¿Õ¼ä·´ÑÝ·½·¨¼°ÆäÔÚº£Ñó×ÊÁÏ·ÖÎöÖÐµÄÓ¦ÓÃ	1996	Ê±¼äÐòÁÐÖØ½¨Ïà¿Õ¼äÀíÂÛÊÇÑÐ¾¿ÊµÑéÊý¾ÝËùÒþº¬×Å·ÇÏßÐÔ¸´ÔÓÏÖÏó(ÈçÆæ¹ÖÎüÒý×Ó¡¢·ÖÐÎ¡¢×ÔÏàËÆ½á¹¹¼°»ìãç)µÄÓÐÁ¦¹¤¾ß¡£±¾ÎÄÔÚÊ±¼äÐòÁÐÖØ½¨Ïà¿Õ¼äÀíÂÛ»ù´¡ÉÏ,½¨Á¢ÁËÔÚÇ¶ÈëÏà¿Õ¼äÖÐ·´ÑÝ¶¯Á¦ÏµÍ³·½·¨,²¢½«´Ë·½·¨Ó¦ÓÃÓÚTOGACOAREÌá¹©µÄº£±íÎÂ¶È(SST)Ê±¼äÐòÁÐ×ÊÁÏ·ÖÎöÖÐ,¸ø³öÁËÆæ¹ÖÎüÒý×Ó¹ØÁªÎ¬Êý¡¢Ç¶ÈëÏà¿Õ¼äÎ¬Êý¡¢LyapunovÌØÕ÷Ö¸Êý¡¢KolmogorovìØ¼°¿ÉÔ¤±¨Ê±¼ä³ß¶È¡£ÀûÓÃÏà¿Õ¼äÖÐ·´ÑÝ¶¯Á¦ÏµÍ³,ÔÚ¿ÉÔ¤±¨Ê±¼ä³ß¶ÈÉÏ½øÐÐÔ¤±¨ÊµÑé,Æä½á¹ûÓëÊµ…	º£ÑóÑ§±¨(ÖÐÎÄ°æ)
ff8a5bfe3d494e3d9edfa8608eb788ac	f513b34d7add4b1582f58a26e6b72252	ÄÏº£º£ÎÂÒì³£ÓëENSOµÄÏà¹ØÐÔ	1995	Ê¹ÓÃ1958-1987COADS×ÊÁÏ,Ó¦ÓÃ¸´¾­ÑéÕý½»º¯Êý(CEOF)·ÖÎö·½·¨,·ÖÎöÄÏº£º£±íÃæÎÂ¶È³¡(SST)ºÍ·ç³¡(u¼°v)¡£½á¹û·¢ÏÖ,ÄÏº£º£ÎÂÒì³£»ù±¾¶ÀÁ¢ÓÚÎ÷Ì«Æ½Ñó,Í¬Ê±´æÔÚÀàËÆÓÚENSOÊÂ¼þµÄÄê¼Ê±ä»¯,ENSO·¢ÉúÇ°¶¬¼¾ÄÏº£ÓÐÒì³£½µÎÂ¹ý³Ì,Ö®ºóÓÐÔöÅ¯ÊÂ¼þ·¢Éú¡£·ÖÎö»¹±íÃ÷,ÄÏº£SSTÒì³£Ö÷ÒªÈ¡¾öÓÚ¾­Ïò·ç³¡µÄÒì³£Ç¿ÆÈ¡£ÄÏº£SSTÓëENSOÊÂ¼þµÄÏà¹ØÐÔÊµÖÊÉÏ·´Ó³ÁË¼¾·çÒì³£¶ÔENSOÑ­»·µÄÓ°Ïì¡£	º£ÑóÓëºþÕÓ
ff8a5bfe3d494e3d9edfa8608eb789ac	5517c8efb88743acabca01eb69827e22	FY-3ÎÀÐÇ´óÆøÊª¶ÈÎ¢²¨Ì½²â¼¼Êõ·¢Õ¹	2017	½éÉÜÁË·çÔÆÈýºÅ(FY-3)ÎÀÐÇ´óÆøÊª¶ÈÎ¢²¨Ì½²â¼¼Êõ¼°Æä·¢Õ¹¡£²ûÊöÁË´óÆøÊª¶ÈÎ¢²¨Ì½²âÔ­Àí¡£¸ø³öÁËÎ¢²¨Êª¶È¼Æ(MWHS)µÄ×é³É,ÒÔ¼°±äËÙÉ¨Ãè¡¢ÔÈËÙÉ¨ÃèºÍ¶¨µã¹Û²âÈýÖÖ¹¤×÷Ä£Ê½¡£´ÓFY-3ÎÀÐÇ01Åúµ½03Åú,MWHS´Óµ¥Ò»µÄÊª¶ÈÌ½²â·¢Õ¹Îª´óÆøÎÂÊª¶ÈÍ¬²½Ì½²â,ÁéÃô¶ÈºÍ¶¨±ê¾«¶È²»¶ÏÌá¸ß¡£ÆäÖÐ:A¡¢BÐÇMWHSÓÐ150,183.31GHzÁ½¸öÌ½²âÆµÂÊ,150GHzÔÚ¹ú¼ÊÉÏÊ×´Î²ÉÓÃ×¼¹â¼¼ÊõÊµÏÖÁË¼«»¯·ÖÀë,ÓÐ´¹Ö±ºÍË®Æ½Í¨µÀ2¸ö,183.31GHzÓë¹ú¼ÊÍ¬ÀàÉè±¸ÏàÍ¬,ÓÐÍ¨µÀ3¸ö;C¡¢D…	ÉÏº£º½Ìì
ff8a5bfe3d494e3d9edfa8608eb790ac	e9ed30971584410a865121e3a3df96d6	HY-2AÎÀÐÇÀ×´ï¸ß¶È¼ÆÉè¼Æ¼°ÆäÔÚ¹ì¹¤×÷½á¹û	2013	º£Ñó¶þºÅ(HY-2A)ÎÀÐÇÊÇÎÒ¹úµÚÒ»¿Åº£Ñó¶¯Á¦»·¾³ÎÀÐÇ,À×´ï¸ß¶È¼ÆÊÇHY-2AÎÀÐÇµÄÖ÷ÔØºÉÖ®Ò»,·¢ÉäÈë¹ìºóÒÇÆ÷¹¤×÷Õý³£,²¢»ñµÃÁË´óÁ¿ÓÐÐ§µÄ¹Û²âÊý¾Ý¡£¸ÃÒÇÆ÷ÔÚ20 mÓÐÐ§²¨¸ßÌõ¼þÏÂ²â¸ß¾«¶È´ïµ½ÁË4 cm,ÔÚ4 mÓÐÐ§²¨¸ßÌõ¼þÏÂ²â¸ß¾«¶È´ïµ½ÁË2 cm,Æä²úÆ·¾«¶È½Ó½üJason-2ÎÀÐÇ¸ß¶È¼Æ¡£±¾ÎÄ¾ÍHY-2AÎÀÐÇÀ×´ï¸ß¶È¼ÆÏµÍ³Éè¼ÆºÍÔÚ¹ì³õ²½½á¹û½øÐÐÂÛÊö¡£	ÖÐ¹ú¹¤³Ì¿ÆÑ§
ff8a5bfe3d494e3d9edfa8608eb791ac	a9f4c2d92e774fdf928d523b420d53d3	º£ÑóÒ£¸ÐÎÀÐÇ¼°Ó¦ÓÃ·¢Õ¹Àú³ÌÓëÇ÷ÊÆÕ¹Íû	2018	º£ÑóÎÀÐÇÄÜ¹»¶ÔÈ«Çòº£Ñó´ó·¶Î§¡¢³¤Ê±ÆÚµÄ¹Û²â,ÎªÈËÀàÉîÈëÁË½âºÍÈÏÊ¶º£ÑóÌá¹©ÁËÆäËû¹Û²â·½Ê½¶¼ÎÞ·¨Ìæ´úµÄÊý¾ÝÔ´¡£º£ÑóÒ£¸ÐÎÀÐÇÍ¨¹ý´îÔØ¸÷ÀàÒ£¸ÐÆ÷À´Ì½²âº£Ñó»·¾³ÐÅÏ¢,°´ÕÕ¹¦ÄÜ¿É·ÖÎªº£ÑóË®É«ÎÀÐÇ¡¢º£Ñó¶¯Á¦»·¾³ÎÀÐÇºÍº£Ñó¼àÊÓ¼à²âÎÀÐÇ¡£Ä¿Ç°,È«Çò¹²ÓÐº£ÑóÎÀÐÇ»ò¾ß±¸º£ÑóÌ½²â¹¦ÄÜµÄ¶ÔµØ¹Û²âÎÀÐÇ½ü°Ù¿Å¡£ÃÀ¹ú¡¢Å·ÖÞ¡¢ÈÕ±¾ºÍÓ¡¶ÈµÈ¹ú¼ÒºÍµØÇø¾ùÒÑ½¨Á¢ÁË	ÎÀÐÇÓ¦ÓÃ
ff8a5bfe3d494e3d9edfa8608eb792ac	hykfygl2017z1013	¾Û½¹Ö÷Òµº»Êµ»ù´¡ÍÆ¶¯º£ÑóÎÀÐÇÊÂÒµÔÙ´´ÐÂ¼Ñ¼¨	2017	2017Äê1ÔÂ19ÈÕ,<font style='color:red'>¹ú¼ÒÎÀÐÇº£ÑóÓ¦ÓÃÖÐÐÄ</font>ÕÙ¿ª2017Äê¹¤×÷»áÒé,´«´ïÑ§Ï°È«¹úº£Ñó¹¤×÷»áÒé¾«Éñ,×Ü½á»Ø¹Ë2016Äê¹¤×÷³ÉÐ§,·ÖÎöº£ÑóÎÀÐÇ¹¤×÷ÐÎÊÆ,°²ÅÅ²¿Êð2017Äê¹¤×÷ÈÎÎñ.	º£Ñó¿ª·¢Óë¹ÜÀí
ff8a5bfe3d494e3d9edfa8608eb793ac	eb5c0c217b5645949991d33fb694618c	ÄýÐÄ¾ÛÁ¦¹¥¼è¿ËÄÑÅ¬Á¦¿ª´´º£ÑóÎÀÐÇÊÂÒµ·¢Õ¹ÐÂ¾ÖÃæ	2016	Ê®¶þÎå¹¤×÷»Ø¹Ë"Ê®¶þÎå"ÆÚ¼ä,ÎÀÐÇÖÐÐÄÔÚ¹ú¼Òº£Ñó¾Öµ³×éµÄÕýÈ·Áìµ¼ÏÂ,¼á³ÖÒÔ¿ÆÑ§·¢Õ¹¹ÛÍ³À¿ÊÂÒµ·¢Õ¹È«¾Ö,½ô½ôÎ§ÈÆ½¨Éèº£ÑóÇ¿¹úµÄÕ½ÂÔ²¿Êð,¿ªÍØ´´ÐÂ¡¢·ÜÓÂÆ´²«,ÔÚÖÐÐÄ½¨ÉèºÍ·¢Õ¹µÄ¸÷¸ö·½ÃæÈ¡µÃ·áË¶³É¹û,ÊµÏÖº£ÑóÎÀÐÇÊÂÒµµÄ¿çÔ½Ê½·¢Õ¹¡£Ò»ÊÇ»æ¾Íº£ÑóÎÀÐÇÊÂÒµ·¢Õ¹À¶Í¼¡£"Ê®¶þÎå"ÆÚ¼ä,¡¶Â½º£¹Û²âÎÀÐÇÒµÎñ·¢Õ¹¹æ»®(2011-2020Äê)¡·	º£Ñó¿ª·¢Óë¹ÜÀí
ff8a5bfe3d494e3d9edfa8608eb794ac	da33bc6af7c247519aefd0602b13dc85	ÖÐ¹úº£ÑóÎÀÐÇÀ×´ï¸ß¶È¼Æº£ÉÏ¶¨±ê³¡½¨Éè³õÌ½	2016	ÎÄÕÂÍ¨¹ý¶ÔÎÀÐÇÀ×´ï¸ß¶È¼Æ¶¨±ê·½·¨ºÍ¶¨±êÄÚÈÝµÄÃèÊö,¸ú×Ùµ÷ÑÐ¹ú¼ÊÉÏÒµÎñ»¯µÄ¸ß¶È¼Æ¶¨±ê³¡µÄÅäÖÃºÍ¶¨±ê½á¹û,Ìá³öÎÒ¹úº£ÑóÎÀÐÇ¸ß¶È¼Æ¶¨±ê³¡½¨Éè»ù±¾Ë¼Â·,Í¬Ê±¶Ô¶¨±ê³¡ÖÜ±ßº£ÇøÓ°Ïì¸ß¶È¼Æ¶¨±êµÄµØÇòÎïÀí²ÎÊýºÍË®ÎÄÆøÏó²ÎÊý½øÐÐ³õ²½·ÖÎö,È·¶¨ÎÒ¹úº£ÉÏ¶¨±ê³¡µÄ»ù±¾ÅäÖÃ·½°¸,½«ÎªÎÒ¹úº£ÑóÎÀÐÇÀ×´ï¸ß¶È¼Æº£ÉÏ¶¨±ê³¡½¨ÉèÌá¹©»ù±¾ÒÀ¾ÝºÍ²Î¿¼¡£	º£Ñó¿ª·¢Óë¹ÜÀí
ff8a5bfe3d494e3d9edfa8608eb795ac	f077c5b0ad524f308f2ea8597e82557a	ÎÒ¹úº£ÑóÎÀÐÇ·¢Õ¹ÓëÓ¦ÓÃ	2016	º£ÑóÊÇÈ«ÇòÉúÃüÖ§³ÖÏµÍ³µÄÖØÒª×é³É²¿·Ö,º£Ñó¸²¸ÇÁËµØÇò×ÜÃæ»ýµÄ71%,ÊÇÒ»¸öÎ¬³ÖÈ«ÇòÆøºòÓëÉúÌ¬Æ½ºâµÄ¶¯Á¦ÏµÍ³¡£µ±½ñÊÀ½ç,ÒÔ¸ßÐÂ¼¼ÊõÎª»ù´¡µÄº£ÑóÕ½ÂÔÐÔÐÂÐË²úÒµ³ÉÎªÈ«Çò¿Æ¼¼´´ÐÂºÍÉç»á¾­¼Ã·¢Õ¹µÄÕ½ÂÔÖØµã¡£º£Ñó¿ª·¢½øÈëÁËÁ¢Ìå¿ª·¢½×¶Î,ÔÚÉîÈë¿ª·¢ÀûÓÃ´«Í³º£Ñó×ÊÔ´µÄÍ¬Ê±,²»¶ÏÏòÉîÔ¶º£Ì½Ë÷¿ª·¢ÐÂµÄ×ÊÔ´ºÍÄÜÔ´,´óÁ¦ÍØÕ¹º£Ñó¾­¼Ã·¢Õ¹¿Õ¼ä¡£	ÎÀÐÇÓ¦ÓÃ
ff8a5bfe3d494e3d9edfa8608eb796ac	4f18db18a5b84df5a22b743c93803933	ÖÐ¹úº£ÑóÎÀÐÇ¼°Ó¦ÓÃ½øÕ¹	2016	ÖÐ¹úÊ®·ÖÖØÊÓº£ÑóÒ£¸Ð¼°Æä¼à²â¼¼ÊõµÄ·¢Õ¹,³õ²½ÐÎ³ÉÁË¾ßÓÐÓÅÊÆ»¥²¹µÄº£ÑóÒ£¸Ð¹Û²âÌåÏµ,²¢·¢»ÓÁËÏÔÖøµÄ¾­¼ÃºÍÉç»áÐ§Òæ¡£ÆäÖÐ,º£ÑóÒ»ºÅ(HY-1A/B)ÎÀÐÇÒÑ¾­¹ã·ºÓ¦ÓÃÓÚÖÐ¹úº£ÎÂÔ¤±¨ÒµÎñÏµÍ³¡¢¶¬¼¾º£±ùÒµÎñ¼à²â¡¢ÏÄ¼¾³à³±ºÍÂÌ³±¼à²â¡¢º£°¶´ø¶¯Ì¬±ä»¯¼à²â¡¢½ü°¶º£Ë®Ë®ÖÊ¼à²âºÍÓæÒµÒ£¸Ð¼à²âµÈ·½Ãæ¡£º£Ñó¶þºÅ(HY-2A)ÎÀÐÇ²»½öÌî²¹ÁËÖÐ¹úº£Ñó¶¯Á¦»·¾³ÎÀÐÇÒ£¸ÐµÄ¿Õ°×,Ò²ÊÇÄ¿Ç°¹ú¼ÊÉÏÎ¨Ò»ÔÚ¹ìÔËÐÐµÄ¼¯Ö÷±»¶¯Î¢²¨Ò£¸ÐÆ÷ÓÚÒ»ÉíµÄ×ÛºÏÐÍº£Ñó¶¯Á¦»·¾…	Ò£¸ÐÑ§±¨
ff8a5bfe3d494e3d9edfa8608eb797ac	e4dc4c934c734f39b340677fc80438d7	HY-2AÎÀÐÇº£Ãæ¸ß¶ÈÊý¾ÝÖÊÁ¿ÆÀ¹À	2016	¶ÔHY-2AÎÀÐÇÀ×´ï¸ß¶È¼ÆÊý¾Ý½øÐÐÉ¸Ñ¡»ñÈ¡ÓÐÐ§µÄ¹Û²âµã,ÀûÓÃHY-2AÎÀÐÇµÚ18~23ÖÜÆÚÊý¾ÝºÍÍ¬Ê±ÔÚ¹ìµÄJason-2Êý¾Ý½øÐÐ½»²æµãÑ¡È¡,¶ÔÁ½¿ÅÎÀÐÇÔÚ½»²æµãº£Ãæ¸ß¶ÈÒì³£ÖµµÄ²îÖµ½øÐÐÍ³¼ÆÓë·ÖÎö,Ìá³öÁË»ùÓÚ½»²æµã²îÖµÍ³¼ÆÌØÕ÷µÄÉ¸³ýHY-2A¹ìµÀÊý¾Ý·½·¨,ÆÀ¹ÀÁËHY-2AÎÀÐÇÀ×´ï¸ß¶ÈÊý¾ÝÖÊÁ¿¡£½á¹ûÏÔÊ¾,HY-2AÎÀÐÇ18~23ÖÜÆÚãÐÖµÉ¸Ñ¡È¥³ýµÄµã¸öÊýÕ¼×Üº£Ñó¹Û²âµãÔ¼12%,HY-2Aº£Ãæ¸ß¶ÈÒì³£ÓëJason-2º£Ãæ¸ß¶ÈÒì³£µÄ±ê×¼Æ«²îÔÚ7.0cm,Êý¾Ý¾«¶ÈÂú×ãÉè¼Æ¾«¶ÈÒª…	º£ÑóÑ§±¨
ff8a5bfe3d494e3d9edfa8608eb798ac	gjstx98201504007	ÐÇÔØÎ¢²¨·øÉä¼ÆµÄ·ÇÏßÐÔ·´ÑÝËã·¨	2015	ÎªÁËÌá¸ßÓÃÐÇÔØÎ¢²¨·øÉä¼Æ¹Û²âµÄÊý¾Ý·´ÑÝ´óÆøº£Ñó²ÎÊýµÄ¾«¶ÈºÍÐ§ÂÊ,Ìá³öÁËÊ¹ÓÃ·ÇÏßÐÔµÄNelder-MeadËã·¨Çó½âÐÇÔØÎ¢²¨·øÉä¼ÆµÄ·øÉä´«ÊäÄ£ÐÍ(RTM)µÄÐÂµÄ·´ÑÝËã·¨.ÓëÄ¿Ç°³£ÓÃµÄ¶àÔªÏßÐÔ»Ø¹é(MLR)Ëã·¨Ïà±È,Nelder-MeadËã·¨±£Ö¤ÁËÕû¸ö·´ÑÝ¹ý³Ì¾ßÓÐÃ÷È·µÄÎïÀíÒâÒå,±ÜÃâÁËÒýÈëMLRÄ£ÐÍ´øÀ´µÄÎó²î.·´ÑÝ½á¹û±íÃ÷,Óë´«Í³µÄMLRËã·¨Ïà±È,Nelder-MeadËã·¨¾ßÓÐ½ÏºÃµÄ·´ÑÝÐ§ÂÊºÍ½Ï¸ßµÄ¾«¶È.	¸ß¼¼ÊõÍ¨Ñ¶
ff8a5bfe3d494e3d9edfa8608eb799ac	5f7d340c8f444c51bb359a4c7a4423bf	HY-2ÎÀÐÇµØÃæÓ¦ÓÃÏµÍ³×ÛÊö	2014	º£Ñó¶þºÅ(HY-2)ÎÀÐÇµØÃæÓ¦ÓÃÏµÍ³ÊÇHY-2ÎÀÐÇ¹¤³ÌÎå´óÏµÍ³Ö®Ò»,¾ß±¸HY-2ÎÀÐÇÊý¾ÝµÄ½ÓÊÕ¡¢´¦Àí¡¢¶¨±êºÍÑéÖ¤ÒÔ¼°Êý¾ÝÓ¦ÓÃµÈ¹¦ÄÜ¡£HY-2ÎÀÐÇµØÃæÓ¦ÓÃÏµÍ³¾ß±¸ÎÈ¶¨¿É¿¿ÔËÐÐµÄÎÀÐÇ½ÓÊÕÏµÍ³,½ÓÊÕÎÒ¹úÄÏº£¡¢¶«º£¡¢»Æº£¡¢²³º£¼°¶«±±ÑÇÖÜ±ßº£ÓòµÄÊµÊ±Êý¾Ý;½¨ÉèÁË°üÀ¨¶àÐÇÔËÐÐ¼Æ»®¹ÜÀí¡¢½ÓÊÕÔ¤´¦Àí¡¢¾«ÃÜ¶¨¹ì¡¢ÔË¿ØÍ¨ÐÅ¡¢Êý¾Ý´¦Àí¡¢²úÆ·´æµµ¼°·Ö·¢·þÎñºÍÒµÎñÓ¦ÓÃÔÚÄÚµÄHY-2ÎÀÐÇÊý¾Ý´¦ÀíÖÐÐÄ,Ã¿Ìì´¦Àíº£Ñó¶¯Á¦»·¾³²úÆ·²¢Ïò¹úÄÚÍâÓÃ»§Ìá¹©Êý¾Ý·Ö·…	ÖÐ¹ú¹¤³Ì¿ÆÑ§
ff8a5bfe3d494e3d9edfa8608eb800ac	c62ec7b9d83f471bbf168e8e538f17ba	HY-2ÎÀÐÇDORIS¾«ÃÜ¶¨¹ì¼¼Êõ	2014	2011Äê8ÔÂ16ÈÕ·¢ÉäµÄº£Ñó¶þºÅ(HY-2)ÎÀÐÇÊÇÖÐ¹úµÚÒ»¿Å¶¯Á¦»·¾³ÎÀÐÇ,´îÔØµÄ¶àÆÕÀÕÀ×´ïºÍÎÞÏßµç¶¨Î»×éºÏÏµÍ³(DORIS)×÷ÎªHY-2Ö÷Òª¶¨¹ìÊÖ¶ÎÖ®Ò»¡£±¾ÎÄ½ÏÎªÏêÏ¸½éÉÜÁËHY-2¶àÆÕÀÕÀ×´ïºÍÎÞÏßµç¶¨Î»×éºÏÏµÍ³¶¨¹ì¼¼ÊõÁ÷³ÌºÍ·½·¨,²¢¶ÔÆä¶¨¹ì½á¹û½øÐÐÁË³õ²½¼ìÑé¡£	ÖÐ¹ú¹¤³Ì¿ÆÑ§
ff8a5bfe3d494e3d9edfa8608eb801ac	55d6c34259df499cb8b709e1428bd623	º£Ñó¶þºÅÎÀÐÇÖ÷±»¶¯Î¢²¨Ò£¸ÐÌ½²â¼¼ÊõÑÐ¾¿	2013	½éÉÜÁËº£Ñó¶þºÅ(HY-2A)ÎÀÐÇ4¸öÎ¢²¨ÓÐÐ§ÔØºÉ(À×´ï¸ß¶È¼Æ¡¢Î¢²¨É¢Éä¼Æ¡¢É¨ÃèÎ¢²¨·øÉä¼ÆºÍÐ£ÕýÎ¢²¨·øÉä¼Æ)µÄ¹¦ÄÜ¡¢ÐÔÄÜºÍÉè¼ÆÖ¸±ê¡£HY-2AÎÀÐÇÍ»ÆÆÁËÎÒ¹úÎ¢²¨Ò£¸ÐÉè±¸¼¼ÊõÉÏµÄÆ¿¾±,Îªº£Ñó»·¾³¼à²âÔ¤±¨ÒµÎñ»¯ºÍ·ÀÔÖ¼õÔÖÌá¹©ÁË±ØÒªµÄº£Ñó¹Û²âÊÖ¶Î,½â¾öÁËÎÒ¹ú×ÔÖ÷º£Ñó¶¯Á¦»·¾³²ÎÊýÒ£¸Ð¹Û²âÓÐÎÞµÄÎÊÌâ¡£HY-2AÎÀÐÇµÄ³É¹¦·¢ÉäºÍÒµÎñ»¯ÔËÐÐÎªÎÒ¹úº£ÑóÎÀÐÇ·¢Õ¹¹æ»®´òÏÂÁË¼áÊµµÄ»ù´¡¡£	ÖÐ¹ú¹¤³Ì¿ÆÑ§
ff8a5bfe3d494e3d9edfa8608eb802ac	zggckx201307003	º£Ñó¶þºÅÎÀÐÇ¾«ÃÜ¶¨¹ì·½°¸Éè¼Æ¼°ÊµÏÖ	2013	2011Äê8ÔÂ16ÈÕ·¢ÉäµÄº£Ñó»·¾³¶¯Á¦£¨º£Ñó¶þºÅ£©ÎÀÐÇÊÇÖÐ¹úµÚÒ»¿Å¶¯Á¦»·¾³ÎÀÐÇ£¬ÆäÖÐ´îÔØµÄÀ×´ï¸ß¶È¼ÆÐèÒªÁ¬ÐøµÄÀåÃ×¼¶º£ÑóµØÐÎ²âÁ¿£¬¹ìµÀÎó²îÔÚÀ×´ï¸ß¶È¼ÆÕûÌåÎó²îÔ¤ËãÖÐÕ¼Ö÷Òª²¿·Ö£¬ÎªÊµÏÖº£Ñó¶þºÅÎÀÐÇ¾«ÃÜ¶¨¹ìÊÂºó´¦Àí¾¶Ïò10 cm¾«¶ÈµÄÑÐÖÆ×ÜÒªÇó£¬º£Ñó¶þºÅÎÀÐÇ´îÔØÁË¶àÆÕÀÕµØÇò¹ìµÀºÍÎÞÏßµç¶¨Î»ÏµÍ³£¨DORIS£©½ÓÊÕ»ú¡¢Ë«ÆµÈ«Çò¶¨Î»ÏµÍ³£¨GPS£©½ÓÊÕ»úºÍ¼¤¹â·´ÉäÀâ¾µÕóÁÐÓÃÓÚ¾«ÃÜ¶¨¹ì¡£±¾ÎÄ×ÛÊöÁËº£Ñó¶þºÅÎÀÐÇ¾«ÃÜ¶¨¹ì·½°¸Éè¼ÆºÍ¹Ø¼…	ÖÐ¹ú¹¤³Ì¿ÆÑ§
ff8a5bfe3d494e3d9edfa8608eb803ac	389b91759d264f89a14cbcc58b6b2b86	ÁùÖÖÒ£¸Ðº£±íÎÂ¶È²úÆ·µÄ±È¶Ô·ÖÎö	2013	º£±íÎÂ¶È(sea surface temperature,SST)²úÆ·ÊÇÑÐ¾¿È«Çòº£Ñó´óÆøÏµÍ³µÄÖØÒªÊý¾ÝÔ´,ÔÚº£ÑóÏà¹ØÁìÓòµÄÑÐ¾¿ºÍÓ¦ÓÃ·½Ãæ¾ßÓÐÖØÒª¼ÛÖµ¡£¶Ô2007Äê1ºÍ7ÔÂµÄÁùÖÖ²»Í¬SST²úÆ·(AVHRR-only,AMSR AVHRR,NCODA,RSS,RTG-HRºÍOSTIA)ÔÚÄÏ´óÑó°¢¹ÅÀ­Ë¹»ØÁ÷(Agulhas ReturnCurrent,ARC)ÓëÈÆ¼«»·Á÷½»»ãÇøÓòµÄ²úÆ·ÌØÐÔ½øÐÐÁË±È¶ÔÍ³¼Æ·ÖÎö,°üÀ¨SST·ÖÎö¡¢SSTÌÝ¶È·ÖÎö¡¢Í³¼Æ²ÎÊý·ÖÎöºÍ²¨ÊýÆ×·ÖÎö¡£·ÖÎö½á¹û±íÃ÷²úÆ·Ö®¼äSSTÊ±¿Õ±ä»¯·Ö²¼µÄÕûÌåÇ÷ÊÆÒ»ÖÂ,RTG-H…	º£ÑóÑ§±¨(ÖÐÎÄ°æ)
ff8a5bfe3d494e3d9edfa8608eb804ac	hyxb201303011	ÖÐ¹ú"º£ÑóÒ»ºÅ"ÎÀÐÇÍ¼ÏñÉÏµÄ·ë¡¤¿¨ÃÅ´óÆøÎÐ½ÖÏÖÏóÓë¶¯Á¦·ÖÎö	2013	ÀûÓÃÖÐ¹ú¡°º£ÑóÒ»ºÅ(HY-1B)¡±ÎÀÐÇº£ÑóË®É«Ë®ÎÂÉ¨ÃèÒÇ(COCTS)ºÍÃÀ¹úTerraÎÀÐÇÖÐ·Ö±æÂÊ³ÉÏñ¹âÆ×ÒÇ(MODIS)µÈ¹Û²âÊý¾Ý¶Ô2011Äê3ÔÂ2ÈÕ¼ÃÖÝµº¶«ÄÏº£ÓòµÄ·ë¡¤¿¨ÃÅ(von K¨¢rm¨¢n)´óÆøÎÐ½ÖÏÖÏó½øÐÐÁË¹Û²âºÍ¶¯Á¦·ÖÎö.COCTSºÍMODIS¹Û²âµÃµ½´óÆøÎÐ½ÖÎÐÁÐ¾àÀëºÍÎÐÐý¼ä¾à±È(h/a)¾ùÖµ·Ö±ðÎª0.32ºÍ0.35;ÔÚ´óÆøÎÐ½Ö·¢Éúº£Óò´æÔÚµÍ·çËÙº£Ãæ·çÎÐÐýºÍº£ÃæÎÂ¶ÈÅ¯Éà£»¼ÃÖÝµºµÄ´óÆø´¹Ö±½á¹¹´æÔÚÒ»ÄæÎÂ²ã.ÀûÓÃCOCTSºÍMODISÎ±²ÊÉ«ºÏ³ÉÍ¼¹Û²âÊ±¼ä²îÒì,¼ÆËãµÃ…	º£ÑóÑ§±¨£¨ÖÐÎÄ°æ£©
ff8a5bfe3d494e3d9edfa8608eb805ac	0c430c9f550242cf9e5da31487d14f37	ÈÈ´ø´óÎ÷Ñó´óÑÛ½ðÇ¹ÓãºÍ»Æ÷¢½ðÇ¹ÓãÓæ³¡ÎÂÔ¾²ãµÄÊ±¿Õ±ä»¯ÌØÕ÷	2013	²ÉÓÃ2007~2011ÄêArgo¸¡±êÆÊÃæÎÂ¶È×ÊÁÏÑÐ¾¿ÁË´óÎ÷Ñó»Æ÷¢½ðÇ¹Óã(Thunnus albacares)ºÍ´óÑÛ½ðÇ¹Óã(Thunnus obesus)ÑÓÉþµöÖ÷Òª×÷ÒµÓæ³¡ÎÂÔ¾²ãµÄÊ±¿Õ±ä»¯ÌØÕ÷.ÑÐ¾¿½á¹û±íÃ÷ÈÈ´ø´óÎ÷Ñó»Æ÷¢½ðÇ¹Óã¡¢´óÑÛ½ðÇ¹ÓãÑÓÉþµöÖ÷Òª×÷ÒµÓæ³¡ÎÂÔ¾²ãµÄÉÏ½çÉî¶ÈºÍÎÂ¶È´æÔÚ×ÅÃ÷ÏÔµÄ¼¾½ÚÐÔ±ä»¯.ÎÂÔ¾²ãÉÏ½çÉî¶È³ÊÏÖ³ö¶¬ÉîÏÄÇ³µÄ¼¾½ÚÐÔ±ä»¯ÌØÕ÷,´óÖÂ³ÊÎ³Ïò´ø×´·Ö²¼,12ÔÂÖÁÒîÄê4ÔÂ·Ý,15¡ãNÒÔ±±º£ÓòÎÂÔ¾²ãÉÏ½çÉî¶È³¬¹ý80 m,Í¬ÆÚ10¡ãSÒÔÄÏº£ÓòµÄ¶àµÍÓÚ50 m;6~1…	Ó¦ÓÃº£ÑóÑ§Ñ§±¨
ff8a5bfe3d494e3d9edfa8608eb806ac	hykfygl201202015	Á¢×ãÐÂÆðµãÊµÏÖÐÂ¿çÔ½	2012	ÔÚ2011ÄêÄêµ×ÕÙ¿ªµÄÈ«¹úº£Ñó¹¤×÷»áÒéÉÏ£¬ÖÐ¹²ÖÐÑëÕþÖÎ¾Ö³£Î¯¡¢¹úÎñÔº¸±×ÜÀíÀî¿ËÇ¿Îª´ó»á×÷³öÖØÒªÅúÊ¾£¬¹úÍÁ×ÊÔ´²¿µ³×éÊé¼Ç¡¢²¿³¤ÐìÉÜÊ·Ðû¶ÁÀî¿ËÇ¿µÄÅúÊ¾²¢×÷ÖØÒª½²»°¡£¹ú¼Òº£Ñó¾Öµ³×éÊé¼Ç¡¢¾Ö³¤Áõ´Í¹ó´ú±í¹ú¼Òº£Ñó¾Öµ³×é×÷¹¤×÷±¨¸æ£¬	º£Ñó¿ª·¢Óë¹ÜÀí
ff8a5bfe3d494e3d9edfa8608eb807ac	hykfygl201212013	×¥×¡»úÓöÓ­½ÓÌôÕ½·ÜÁ¦¿ª´´º£ÑóÎÀÐÇÊÂÒµ·¢Õ¹ÐÂ¾ÖÃæ	2012	ÎÞ	º£Ñó¿ª·¢Óë¹ÜÀí
ff8a5bfe3d494e3d9edfa8608eb808ac	9b2e59efbf7e492b9eea88da91aec148	C²¨¶ÎµØÇòÎïÀíÄ£Ê½º¯Êý¶Ô±È·ÖÎöÑÐ¾¿	2012	ÏêÏ¸¶Ô±È·ÖÎöÁËCMOD4,CMOD_IFR2,CMOD5Ä£Ê½º¯ÊýÔÚ²»Í¬·çËÙ¡¢ÈëÉä½Ç¼°Ïà¶Ô·çÏòÏÂNRCSµÄ±ä»¯Çé¿ö,ÆäÖÐ,ÔÚÖÐµÈ·çËÙÇø¼äÈýÕßµÄ²îÒì½ÏÐ¡,¶øÔÚ¸ß·çËÙÏÂ,CMOD4,CMOD_IFR2¶¼´æÔÚ¹ý¶ÈÏìÓ¦µÄÇé¿ö,ÁíÍâ»¹Ì½ÌÖÁË¼«»¯±ÈÒò×ÓµÄÑ¡È¡ÎÊÌâ¡£±¾ÎÄÒÔ·á¸»Í¼¼þµÄÐÎÊ½Õ¹ÏÖÁË¸÷CMODº¯ÊýÔÚ²»Í¬Ìõ¼þÏÂµÄÏìÓ¦Çé¿ö,¿ÉÒÔÎªÕýÔÚ»ò¼´½«ÒªÊ¹ÓÃÕâÐ©Ä£Ê½º¯ÊýµÄÑ§ÕßÃÇÌá¹©²Î¿¼¡£	Ò£¸ÐÐÅÏ¢
ff8a5bfe3d494e3d9edfa8608eb809ac	3d6f09af189f40fcbc6535e2c99febb9	»ùÓÚÍâ²¿·çÏò³õÊ¼ÐÅÏ¢µÄSARÓ°Ïñº£Ãæ·ç³¡·´ÑÝÑÐ¾¿	2011	Ê×ÏÈÀûÓÃSeaWindsÉ¢Éä¼Æ·çÏò×÷Îª³õÊ¼ÐÅÏ¢½øÐÐSAR(Synthetic Aperture Radar)Ó°Ïñº£Ãæ·ç³¡·´ÑÝ,ÔÚ¶ÔSARÓ°Ïñ½øÐÐÁËÔëÉùÌÞ³ý¡¢·øÉä¶¨±ê¡¢¼«»¯×ª»»µÈ´¦Àíºó»ñµÃVV¼«»¯ÏÂ¸÷·Ö±æµ¥ÔªµÄºóÏòÉ¢ÉäÏµÊý,½áºÏµØÇòÎïÀíÄ£Ê½º¯Êý»ñÈ¡·çËÙ²¢ÏÔÊ¾Êä³öº£Ãæ·ç³¡µÄ·Ö²¼Çé¿ö¡£ÔÚ´Ë»ù´¡ÉÏ,³¢ÊÔÀûÓÃWRF(Weather Research Forecast)ÊýÖµÔ¤±¨Ä£Ê½·çÏò×÷Îª³õÊ¼³¡´ÓSARÓ°ÏñÖÐ·´ÑÝ·çËÙÐÅÏ¢,½«½á¹ûÓëÖ®Ç°ÒÔÉ¢Éä¼Æ·çÏò×÷Îª³õÊ¼ÐÅÏ¢µÃµ½µÄ·´ÑÝ½á¹û½øÐÐ¶Ô±È,ÑéÖ¤Ê…	Ò£¸Ð¼¼ÊõÓëÓ¦ÓÃ
ff8a5bfe3d494e3d9edfa8608eb810ac	891f8ccd861046bb86ce4b9576b73529	º£ÑóÎÀÐÇÎ¢²¨Ò£¸Ð¼¼Êõ·¢Õ¹ÏÖ×´ÓëÕ¹Íû	2010	Ö÷¶¯Ê½ºÍ±»¶¯Ê½Î¢²¨Ò£¸Ð¿ÉÒÔµÃµ½´óÁ¿µÄµØÇòÎïÀí²ÎÊýºÍÉÏ²ãº£ÑóÐÅÏ¢,°üÀ¨º£±íÎÂ¶È¡¢º£ÃæÊ¸Á¿·ç¡¢º£Ãæ¸ß¶È¡¢º£±íÑÎ¶È¡¢º£±ùµÈ¡£Î¢²¨Ò£¸Ð¿ÉÒÔ´©Í¸ÔÆ²ã,È«Ììºò²»¼ä¶Ï¹Û²âº£¿öÐÅÏ¢¡£ÖÐ¹ú¼Æ»®2011Äê·¢ÉäÔËÐÐµÄ"º£Ñó"2ºÅ(HY-2A)ÎÀÐÇÓÐÐ§ÔØºÉÎª3¸öÎ¢²¨Ò£¸ÐÆ÷,Ö÷ÒªÓÃÀ´¹Û²âº£ÃæÊ¸Á¿·ç¡¢º£±íÎÂ¶ÈºÍº£Ãæ¸ß¶È¡£HY-2AÎÀÐÇ½«ÓÐÐ§Ìá¸ßÈ«Çòº£ÑóÎÀÐÇ¹Û²âÔÚÊ±¼äºÍ¿Õ¼äÉÏµÄ²ÉÑùÆµÂÊ¡£±¾ÎÄ½éÉÜÁËÓëHY-2AÎÀÐÇÏà¹ØµÄº£ÑóÎ¢²¨Ò£¸Ð¼¼ÊõÏÖ×´,¶ÔÎ¢²¨Ò£¸ÐµÄÓÅ…	¿Æ¼¼µ¼±¨
ff8a5bfe3d494e3d9edfa8608eb811ac	c922932516e64ae0bd1cd77d02cd00ee	»ùÓÚÎ¢²¨É¢Éä¼Æ¹Û²âµÄÆøºòÌ¬º£Ãæ·ç³¡ºÍ·çÓ¦Á¦³¡	2010	ÊÕ¼¯ÁËÐÇÔØÎ¢²¨É¢Éä¼ÆNSCAT,QuikSCATºÍSeaWinds on ADOES-IIµÄÈ«Çòº£Ãæ·çËÙºÍ·½ÏòL2BÊý¾Ý,Êý¾ÝÉæ¼°µÄÊ±¼äÐòÁÐ³¤¶ÈÎª11.5 a¡£Í¨¹ý¶ÔËùÊÕ¼¯Êý¾ÝµÄÖÊÁ¿¿ØÖÆ¡¢LoessµÍÍ¨¿Õ¼äÂË²¨ºÍÍ³¼Æ´¦Àí,¹¹½¨ÁËÆøºòÌ¬µÄÖðÔÂÈ«Çòº£Ãæ·ç³¡¡¢·çÓ¦Á¦³¡ºÍ·çÓ¦Á¦Ðý¶È³¡(¼ò³ÆÎªSCAT),Æä¿Õ¼äÍø¸ñ¼ä¾àÎª0.25¡ã¡Á0.25¡ã¡£SCAT×ÊÁÏÓëÆäËûÓÐ¹Ø×ÊÁÏÏà±È,°üº¬ÁË¸ü·á¸»µÄº£Ãæ·ç³¡ÖÐÐ¡³ß¶È¿Õ¼ä±ä»¯µÄÐÅÏ¢,¿É¹ã·ºÓ¦ÓÃÓÚº£Ñó¡¢Æøºò¡¢º£ÆøÏà»¥×÷ÓÃµÈ·½ÃæµÄÑÐ¾¿,ÌØ±ðÊÊº…	º£ÑóÑ§±¨(ÖÐÎÄ°æ)
ff8a5bfe3d494e3d9edfa8608eb812ac	zggckx200910013	HY-2ÎÀÐÇÎ¢²¨É¢Éä¼Æº£Ãæ·çÊ¸Á¿³¡·´ÑÝ¼¼ÊõÑÐ¾¿	2009	Ö÷ÒªÕë¶ÔHY-2ÎÀÐÇÎ¢²¨É¢Éä¼Æ,Ìá³ö·´ÑÝº£Ãæ·çÊ¸Á¿Ä£ÐÍËã·¨,²¢½øÐÐÎó²î¾«¶È·ÖÎö,¸ø³öÁËHY-2ÎÀÐÇÎ¢²¨É¢Éä¼ÆÊý¾Ý»ñÈ¡¡¢Ô¤´¦Àí¡¢·çÊ¸Á¿³¡·´ÑÝºÍ²úÆ·ÖÆ×÷¼¼ÊõÁ÷³Ì,ÎªHY-2ÎÀÐÇ·¢ÉäÉÏÌìºóÄÜ¾¡¿ì·¢»ÓÓ¦ÓÐµÄÐ§Òæ×öºÃ¼¼Êõ×¼±¸,ÒÔ´ËÍÆ¶¯ÎÒ¹úº£ÑóÎ¢²¨Ò£¸Ð¼¼ÊõµÄ·¢Õ¹.	ÖÐ¹ú¹¤³Ì¿ÆÑ§
ff8a5bfe3d494e3d9edfa8608eb813ac	a001e159525941bc810b0d689ba8b7f3	ä°Ì¦ÔÖº¦ÎÀÐÇÒ£¸ÐÓ¦¼±¼àÊÓ¼à²âÏµÍ³¼°ÆäÓ¦ÓÃ	2009	2008ÄêÏÄ¼¾»Æº£¡¢¶«º£Í»·¢µÄº±¼ûµÄä°Ì¦×ÔÈ»ÔÖº¦Ö±½ÓÎ£¼°Çàµº½üº£»·¾³ºÍ2008±±¾©°ÂÔË»áÇàµº·«´¬±ÈÈüµÄ¾Ù°ì,<font style='color:red'>¹ú¼ÒÎÀÐÇº£ÑóÓ¦ÓÃÖÐÐÄ</font>°´Ó¦¼±ÓëÒµÎñÔËÐÐ¼æÈÝÐèÇó,ÔÚ"HY-1"ÎÀÐÇµØÃæÓ¦ÓÃÏµÍ³¡¢¹ú¼ÒMODISÊý¾Ý¹²ÏíÆ½Ì¨¡¢º£ÉÏÒçÓÍÎÀÐÇÒ£¸ÐÏµÍ³µÈ»ù´¡ÉÏ¼°Ê±¹¹½¨ÁËä°Ì¦ÔÖº¦ÎÀÐÇÒ£¸ÐÓ¦¼±¼àÊÓ¼à²âÏµÍ³,ÀûÓÃ¹úÄÚÍâÓÐÏÞµÄ17¿ÅÒ£¸ÐÎÀÐÇÊý¾Ý,ÊµÏÖÁË¶Ô´Ë´Îä°Ì¦ÔÖº¦µÄ´ó·¶Î§¡¢È«Ììºò¡¢È«ÌìÊ±¡¢¶àÆµ´Î¡¢¶à½Ç¶È¶¯Ì¬¼à²â,¼°…	º£ÑóÑ§±¨(ÖÐÎÄ°æ)
ff8a5bfe3d494e3d9edfa8608eb814ac	19a68842e9fd4524b1f19d2457b7c907	ÉñÖÛ4ºÅ(SZ-4)¶àÄ£Ì¬Ò£¸ÐÆ÷É¢Éä¼ÆÊý¾ÝÔ¤´¦Àí¼°Sigma-0Êý¾ÝÏÔÊ¾	2009	ÉñÖÛ4ºÅ¶àÄ£Ì¬Ò£¸ÐÆ÷É¢Éä¼Æ(CN/SCAT)ÊÇÎÒ¹úÐÇÔØÉ¢Éä¼ÆÏµÍ³µÄÇ°Çý,¶ÔÆä½øÐÐÉîÈëÑÐ¾¿ÓÐÀûÓÚ½øÒ»²½ÕÆÎÕÉ¢Éä¼ÆÏµÍ³µÄÏà¹Ø¼¼Êõ,Îªº£ÑóÎÀÐÇ2ºÅ(HY-2)¹¤×÷µÄË³Àû¿ªÕ¹´òÏÂ¼áÊµ»ù´¡¡£ÏêÏ¸ÃèÊöÁËCN/SCATÊý¾ÝÔ¤´¦ÀíËùÉæ¼°µÄÖ÷ÒªÄÚÈÝ:µØÀí¶¨Î»¡¢ÎïÀíÁ¿×ª»»¡¢ÃæÔªÅä×¼µÈ,ÕâÐ©´¦Àí¹ý³Ì¿ÉÒÔÎªHY-2Ìá¹©²Î¿¼,Í¬Ê±ÎÄÖÐ¶ÔSigma-0Êý¾Ý½øÐÐ¿ÆÑ§ÏÔÊ¾,ÓÃ»§¿ÉÒÔ¿ìËÙä¯ÀÀÉ¢Éä¼Æ»ñÈ¡µÄÊý¾Ý,²¢ÕÒµ½¸ÐÐËÈ¤µÄÇøÓò,ÎªHY-2Ìá¹©ÒµÎñ»¯·þÎñ×ö×¼±¸¡£	Ò£¸Ð¼¼ÊõÓëÓ¦ÓÃ
ff8a5bfe3d494e3d9edfa8608eb815ac	2c8c1bf63e9e4e14be580cb7e56c3972	ÐÇÔØÎ¢²¨É¢Éä¼ÆµÄÑÐ¾¿ÏÖ×´¼°·¢Õ¹Ç÷ÊÆ	2009	½éÉÜÁËÃÀ¹úÓîº½¾Ö(NASA)ºÍÅ·¿Õ¾Ö(ESA)ÐÇÔØÎ¢²¨É¢Éä¼Æ´«¸ÐÆ÷µÄÀà±ð¡¢ÌØµãÒÔ¼°·¢Õ¹Àú³Ì,ÏêÏ¸ÃèÊöÁËÐÇÔØÉ¢Éä¼Æº£Ãæ·çÊ¸Á¿ÔÚ´óÑó»·Á÷¡¢º£Ñó´óÆø½»»¥×÷ÓÃ¡¢ÖÐ¶ÌÆÚ¼«¶ËÌìÆø×´¿öÔ¤±¨µÈÁìÓòµÄÓ¦ÓÃÒÔ¼°É¢Éä¼Æ·Ö±æÂÊÔöÇ¿Êý¾ÝÔÚ¼«µØº£±ùÖÆÍ¼¡¢¼à²â¡¢·ÖÀà¡¢Â½µØÖ²±»²ÎÊý·´ÑÝµÈ·½ÃæµÄÓ¦ÓÃ,Õ¹ÍûÐÇÔØÉ¢Éä¼ÆÑÐ¾¿ÔÚÈ«Ììºò¡¢È«ÌìÊ±¡¢¸ßÊ±¼ä·Ö±æÂÊ¡¢¸ß¿Õ¼ä·Ö±æÂÊµÈÌá¸ß¹Û²âÄÜÁ¦·½ÏòµÄ·¢Õ¹Ç÷ÊÆ,×îºó¼òÊö¹úÄÚÐÇÔØÉ¢Éä¼ÆÉñÖÝ4ºÅ(SZ-4)É¢Éä¼Æ(CN/SCAT)ºÍº…	Ò£¸ÐÐÅÏ¢
ff8a5bfe3d494e3d9edfa8608eb816ac	4b05cda849d94217a5bd71fc9e8f6dbf	ÎÒ¹úÎÀÐÇº£Ñó¿Õ¼äÌ½²â	2008	·ÖÎöÁËÎÀÐÇÒ£¸Ðº£ÑóÌ½²â¼¼ÊõµÄ·¢Õ¹Ç÷ÊÆ,ÒÔ¼°Æä¶Ôº£Ñó¿ÆÑ§µÄÓ°Ïì¡£»Ø¹ËÁËº£ÑóÎÀÐÇÒ£¸Ð¼¼ÊõµÄ·¢Õ¹Àú³Ì,²¢°Ñ¹úÄÚº£ÑóÒ£¸Ð¼¼ÊõÓë¹úÍâÏàÓ¦¼¼Êõ×÷ÁË¼òµ¥¶Ô±È,Ö¸³öÁ½ÕßµÄÇø±ð¡£½éÉÜÁËÎÒ¹ú2007¡ª2020Äêº£ÑóÒ£¸ÐÎÀÐÇ·¢ÉäµÄ¹Ø¼ü¼¼Êõ,Æä·¢Õ¹µÄµÚÒ»¸öÀï³Ì±®ÊÇHY-1ºÍHY-2ÎÀÐÇµÄ·¢Éä,Ö÷ÒªÓÃÓÚ¼à¿Øº£ÑóÔÖº¦,±ÈÈç³à³±¡¢ÓÍÀàÒç³ö¡¢Ë®ÖÊºÍº£±ùµÈ¡£×îºóÌá³öÁËÎÒ¹ú·¢Õ¹ÎÀÐÇÒ£¸ÐÓ¦ÓÃ¼¼ÊõµÄ½¨Òé¡£	ÖÐ¹ú¹¤³Ì¿ÆÑ§
ff8a5bfe3d494e3d9edfa8608eb817ac	0ff89dbda9e749aa96961936c9f84f30	HY-1AÎÀÐÇCOCTSÊý¾ÝÌõ´øÏû³ýµÄÁ½ÖÖ¶¨Á¿»¯·½·¨±È½Ï	2007	HY-1AÎÀÐÇÊÇÖÐ¹úµÚÒ»¿Åº£ÑóÒ£¸ÐÎÀÐÇ,Ë®É«Ë®ÎÂÉ¨ÃèÒÇ(COCTS)ÊÇÆäÖ÷ÒªÌ½²âÆ÷¡£ÓÉÓÚ¸÷Ì½²âµ¥ÔªµÄÐÅºÅÏìÓ¦ÌØÐÔ²»Í¬,µ¼ÖÂCOCTSÊý¾Ýº¬ÓÐ´óÁ¿Ìõ´øÔëÉù¡£ÕâÑÏÖØÓ°ÏìÁËÍ¼ÏñµÄÖÊÁ¿ºÍ¿ÉÊÓÐÔ,¶Ô×ÊÁÏµÄ¶¨Á¿»¯Ó¦ÓÃÒ²ÊÇÊ®·Ö²»ÀûµÄ¡£ÎªÁË½â¾öÕâ¸öÎÊÌâ,±¾ÑÐ¾¿²ÉÓÃ¾ØÆ¥Åä¼°Ö±·½Í¼Æ¥Åä·¨,¶ÔCOCTSÊý¾Ý½øÐÐÌõ´øÏû³ý¡£½á¹û±íÃ÷,Á½ÖÖ·½·¨¶¼ÊÇÓÐÐ§µÄ,ÄÜ¹»ÔÚÏû³ýÌõ´øµÄÍ¬Ê±±£³ÖÊý¾ÝÔ­ÓÐµÄÎïÀíÒâÒå,²¢±ÜÃâÏ¸½ÚÌØÕ÷µÄ¶ªÊ§¡£µ«ÊÇ´ÓÕûÌåÐ§¹û¿´,Ö±·½Í¼Æ¥Åä·¨¸üºÃ…	Ò£¸ÐÑ§±¨
ff8a5bfe3d494e3d9edfa8608eb818ac	a0e889298ed7441a842d770ae2f699dd	Éñ¾­ÍøÂç·´ÑÝÉ¢Éä¼Æ·ç³¡Ëã·¨µÄÑÐ¾¿	2006	½¨Á¢ÁËÒ»¸öÉñ¾­ÍøÂç·´ÑÝÎÀÐÇÉ¢Éä¼Æº£Ãæ·ç³¡µÄB-PËã·¨,¸ø³öÁËÒ»¸öÉñ¾­ÍøÂç·´ÑÝ·ç³¡µÄÄ£ÐÍ,²¢ÀûÓÃ¸Ã·´ÑÝËã·¨ºÍÄ£ÐÍ¶ÔÊµ¼ÊÎÀÐÇÉ¢Éä¼ÆÊý¾Ý½øÐÐÁËº£Ãæ·ç³¡·´ÑÝÊÔÑé,¶Ô·çÏòµÄ¶à½âÐÔÀûÓÃÔ²ÖÐÊýÂË²¨·½·¨½øÐÐÅÅ³ý.¶ÔÉñ¾­ÍøÂçÑµÁ·ºÍ¼ìÑéÊý¾Ý¼¯·Ö±ð²ÉÓÃERS-1/2É¢Éä¼ÆÊý¾ÝºÍÅ·ÖÞÖÐÆÚÌìÆøÔ¤±¨(ECMWF)Ìá¹©µÄ·ç³¡×÷ÎªÅä×¼µãÊý¾Ý.°Ñ·´ÑÝµÄ·çËÙºÍ·çÏòÓëCMCD4ºÍECMWFµÄ·ç³¡×÷ÁË±È½Ï,ËüÃÇÎÇºÏµÃ±È½ÏºÃ;ÑÐ¾¿±íÃ÷Éñ¾­ÍøÂç·´ÑÝº£Ãæ·ç³¡ÊÇ¿ÉÐÐºÍ¸ßÐ§µÄ.	º£ÑóÑ§±¨(ÖÐÎÄ°æ)
ff8a5bfe3d494e3d9edfa8608eb819ac	hyxb200504005	HY-1CCD¿í²¨¶ÎË®É«ÒªËØ·´ÑÝËã·¨	2005	ÀûÓÃ2003Äê´º¼¾»Æº£¡¢¶«º£ÇøÏÖ³¡Êµ²âÊý¾Ý,½¨Á¢ÁËHY-1ÎÀÐÇ4²¨¶ÎCCD³ÉÏñÒÇË®É«ÒªËØ·´ÑÝËã·¨.ÓÉÓÚHY-1 CCDµÄ¿í²¨¶ÎÌØÐÔ×è°­ÁË»ÆÉ«ÎïÖÊµÄ·´ÑÝ,Òò´Ë·´ÑÝµÄË®É«ÒªËØ½ö°üÀ¨Ë®Ìå±í²ãµÄ×ÜÐü¸¡Îï¡¢Ðü¸¡ÄàÉ³(SS)ÒÔ¼°Ò¶ÂÌËØaµÄÅ¨¶È.ÏÖ³¡Ò£¸Ð·´ÉäÂÊ¹âÆ×ÓÉASDµØÎï²¨Æ×ÒÇ²âÁ¿,¶ÔÓÚÒ¶ÂÌËØaµÄÅ¨¶ÈÀûÓÃÏÖ³¡ÝÍÈ¡Ó«¹â·¨²âÁ¿,×ÜÐü¸¡Îï¡¢Ðü¸¡ÄàÉ³ÓÉÊµÑéÊÒÂËÄ¤³ÆÖØ·¨»ñµÃ.·´ÑÝËã·¨µÄÄâºÏÏà¹ØÏµÊý¾ù´óÓÚ0.88,Æ½¾ùÏà¶ÔÎó²îÔÚ40%ÒÔÏÂ.¶Ô·´ÑÝËã·¨½øÐÐÁËÎó²îÁé…	º£ÑóÑ§±¨£¨ÖÐÎÄ°æ£©
ff8a5bfe3d494e3d9edfa8608eb820ac	ygjsyyy200306004	HY-1ÎÀÐÇ×ÊÁÏÔÚº£ÑóÉÏµÄµäÐÍÓ¦ÓÃ	2003	HY-1ÎÀÐÇÊÇÎÒ¹ú·¢ÉäµÄµÚÒ»¿ÅÌ½²âº£ÑóË®É«µÄÎÀÐÇ,ÐÇÉÏÔØÓÐ10²¨¶ÎCOCTSË®É«É¨ÃèÒÇºÍ4²¨¶ÎCCD³ÉÏñÒÇ.Õë¶ÔÁ½ÖÖ´«¸ÐÆ÷Êý¾ÝµÄÌØµã,·Ö±ð½éÉÜËüÃÇÔÚº£ÑóÉÏµÄµäÐÍÓ¦ÓÃ,¶ÔÓ¦ÓÃËã·¨ºÍÉú³ÉµÄÓ¦ÓÃ²úÆ·½øÐÐÁË¼òÒªËµÃ÷,²¢Õ¹Ê¾ÁË²¿·ÖÓ¦ÓÃ½á¹û.µäÐÍÓ¦ÓÃµÄ·¶Î§Éæ¼°µ½º£ÑóÎÛÈ¾¡¢ÔÖº¦¼à²â,º£±ù¡¢º£ÎÂÔ¤±¨,º£°¶´ø¶¯Ì¬±ä»¯ÑÐ¾¿¡¢º£ÑóÓæÒµ»·¾³ÐÅÏ¢ÒÔ¼°º£Ñó³õ¼¶Éú²úÁ¦ÑÐ¾¿µÈ·½Ãæ,ÆäÖÐÒ»Ð©²úÆ·ÔÚÈÕ³£ÒµÎñÓ¦ÓÃÖÐÊÕµ½½ÏºÃµÄÐ§¹û,ËµÃ÷HY-1ÎÀÐÇ×÷ÎªÒ»¿ÅÊµÑéÐÍÒµ…	Ò£¸Ð¼¼ÊõÓëÓ¦ÓÃ
ff8a5bfe3d494e3d9edfa8608eb821ac	hytb200306005	ÖÐ°Í×ÊÔ´ÎÀÐÇÔÚºìÊ÷ÁÖÒ£¸Ðµ÷²éÖÐµÄÓ¦ÓÃÑÐ¾¿	2003	ÀûÓÃ×ÊÔ´ÎÀÐÇÐÅÏ¢ÌáÈ¡¼¼Êõ,Ì½ÌÖÖÐ°Í×ÊÔ´ÎÀÐÇ(CBERS-1 CCD)Êý¾ÝÔÚºìÊ÷ÁÖ×ÊÔ´µ÷²éÖÐµÄÓ¦ÓÃÄÜÁ¦.ÓÉÓÚºìÊ÷ÁÖÈºÂä¼ä¹âÆ×ÌØÕ÷µÄ½üËÆÐÔºÍÊý¾Ý±¾Éí¹âÆ×ÐÅÏ¢µÄÏÞÖÆ,¸ø·ÖÀàÐÅÏ¢ÌáÈ¡´øÀ´ÁËÀ§ÄÑ.½«ºìÊ÷ÁÖÖ²±»·Ö²¼ÇøÓëÂ½µØÖ²±»·Ö¿ª,½áºÏÊµµØµ÷²é½á¹û×¼È·Ñ¡È¡¸÷ÈºÂäÑµÁ·Çø,²ÉÓÃÉñ¾­ÍøÂç·ÖÀà·¨·ÖÀà,»ñµÃÁË¾«¶È½Ï¸ßµÄ·ÖÀà½á¹û.ÔÚ´Ë»ù´¡ÉÏ,¶ÔÖ÷ÒªÈºÂäµÄ¿Õ¼ä·Ö²¼ÌØÕ÷½øÐÐÁË¼òÒª·ÖÎö.	º£ÑóÍ¨±¨
ff8a5bfe3d494e3d9edfa8608eb822ac	58fd544883ff48f39b38b7c4c4cec382	º£Ë®ÑøÖ³Ï¸¾úÐÔ²¡º¦¼ì²â·½·¨ÑÐ¾¿½øÕ¹	2014	Ëæ×ÅÎÒ¹úË®²úÑøÖ³ÒµµÄ²»¶Ï·¢Õ¹,¸÷ÖÖ²¡º¦ÎÊÌâÈÕÒæÍ»³ö¡£Ï¸¾úÐÔ²¡º¦ÔÚËùÓÐ²¡º¦ÖÐÕ¼µ½Ïàµ±´óµÄ±ÈÀý,Òò´ËÆä¼ì²â·½·¨µÄ¿ª·¢ÔÚË®²úÑøÖ³²¡º¦·¢ÏÖ¡¢·ÀÖÎ¡¢ÎÞ¹«º¦Ë®²úÆ·Éú²ú¼°ÎÀÉúÖÊÁ¿¼ìÑéÖÐ¾ù¾ßÓÐÖØÒªÒâÒå¡£±¾ÎÄ¶Ô½üÄêÀ´¹úÄÚÍâÖ÷Òªº£Ë®ÑøÖ³Ï¸¾úÐÔ²¡º¦¼ì²â·½·¨µÄÑÐ¾¿Çé¿ö½øÐÐ×ÛÊö,½éÉÜÁËÖ÷ÒªÏ¸¾úÐÔ²¡º¦µÄ¸÷ÖÖ¼ì²â·½·¨µÄÔ­Àí¡¢Ó¦ÓÃ¼°ÆäÑÐ¾¿½øÕ¹,ÎªÎÒ¹ú½ñºó½¨Á¢Ë®²úÑøÖ³Ï¸¾úÐÔ²¡º¦¼ì²â·½·¨±ê×¼¼°ÍÆ¶¯ÏàÓ¦¼ì²â²úÆ·µÄÉÌÆ·»¯Ìá¹©²Î¿¼¡£	ÖÐ¹ú¹¤³Ì¿ÆÑ§
ff8a5bfe3d494e3d9edfa8608eb823ac	1980b02920664f22a9bdcf4cdbbcd085	ËÇÁÏÖÐÑõ»¯ÓãÓÍ¶ÔÕæöôÓ×ÓãÉú³¤¡¢´æ»î¼°Ö¬·¾Ëá×é³ÉµÄÓ°Ïì	1999	Í¨¹ý¶ÔËÇÁÏÖÐÌí¼ÓÑõ»¯³Ì¶È²»Í¬µÄÓãÓÍ,ÑÐ¾¿Ñõ»¯É«ÓÍ¶ÔÕæ¸ÖÓ×ÓãÉú³¤¡¢´æ»î¼°¼¡ÈâºÍ¸Î×éÖ¯ÖÐÖ¬·¾Ëá×é³ÉµÄÓ°Ïì¡£½á¹û±íÃ÷,ËÇÁÏÖÐ¹ýÑõ»¯Îï±ÈÓÎÀëÖ¬·¾Ëá¶ÔÕæöôÓ×ÓãÉú³¤ºÍ´æ»îµÄÓ°Ïì¸üÏÔÖø¡£Ëæ×ÅËÇÁÏÖÐ¹ýÑõ»¯ÖµµÄÔö¸ß,ÃÀöôÓ×ÓãµÄÔöÖØÂÊºÍ´æ»îÂÊ¾ùÏÂ½µ,²¢¾ÞÖ¬·¾Ëá×é³ÉÓëËÇÁÏÖÐÖ¬ÀàµÄÑõ»¯³Ì¶ÈÓÐ¹Ø¡£ÊµÑéµÃ³öÁËÕæöôÓ×ÓãÔöÖØÂÊÓëËÇÁÏÖÐÖ¬ÀàPOVÖµµÄÏßÐÔ¹ØÏµÊ½¡£ÕæöôÓ×ÓãÉãÈ¡Ñõ»¯ÓãÓÍºó,Æä¸Î×éÖ¯ÖÐ¹ýÑõ»¯Îï»ýÀÛ³Ì¶ÈÓëËÇÁÏÖ¬ÖÊÑõ»¯³Ì¶ÈÊÇÕýÏà¹Ø¡£	ÉÏº£Ë®²ú´óÑ§Ñ§±¨
ff8a5bfe3d494e3d9edfa8608eb824ac	8a58e371a4f54dbfa576ab560aa23249	Í¸¿ÕÊ½½øº£Â·²¨ÀËÁ¦¼ÆËã·½·¨µÄÊÔÑéÑÐ¾¿	2018	Í¸¿ÕÊ½½øº£Â·ÊÇÁ¬½ÓÈË¹¤µºÓëÂ½°¶µÄÒ»ÖÖÐÂÐÍ½á¹¹,ÆäËùÊÜ²¨ÀËÁ¦ÊÇ¹¤³ÌÉè¼ÆÖÐÖØµã¹Ø×¢µÄÎÊÌâ¡£±¾ÎÄ¿ªÕ¹ÎïÀíÄ£ÐÍÊÔÑé,Í¨¹ý¸Ä±äË®Éî¡¢²¨¸ß¡¢ÇÅÃæµ×¸ß¡¢ÇÅÃæ¿í¶ÈµÈÊÔÑéÌõ¼þ,ÑÐ¾¿Í¸¿ÕÊ½½øº£Â·²¨ÀËÁ¦µÄ±ä»¯¹æÂÉ¡£ÊÔÑé²âÁ¿Í¸¿ÕÊ½½øº£Â·ÉÏ²¿½á¹¹µÄ¶¯Ë®Ñ¹Ç¿·Ö²¼,·ÖÎöµÃµ½½á¹¹µÄ¸¡ÍÐÁ¦ºÍË®Æ½²¨ÀËÁ¦¡£ÑÐ¾¿·¢ÏÖ:Í¸¿ÕÊ½½øº£Â·ÉÏ²¿½á¹¹²¨ÀËÁ¦µÄÖ÷ÒªÓ°ÏìÒòËØÎªÇÅÃæÏà¶Ô¾»¿Õ¸ß¶È,ÔÚÏà¶Ô¾»¿Õ¸ß¶È½Ó½ü0Ê±,ÇÅÃæ¸¡ÍÐÁ¦´ïµ½×î´óÖµ¡£Í¨¹ý·ÖÎöÊÔÑéÊý¾Ý,²¢²Î…	ÖÐ¹úº£Ñó´óÑ§Ñ§±¨(×ÔÈ»¿ÆÑ§°æ)
ff8a5bfe3d494e3d9edfa8608eb825ac	9364c4463a6b499cac9d985a46657577	¸¯Ê´Ó°ÏìÏÂÉîº£Æ½Ì¨Ïµ²´ÃªÁ´Æ£ÀÍËðÉËÆÀ¹À	2018	ÓÉÓÚº£Ñó»·¾³µÄÇ¿¸¯Ê´ÐÔ,º£Ñó¹¤³Ì½á¹¹¸¯Ê´³ÉÎªÆäÆ£ÀÍËðÉËÆÀ¹ÀµÄÖØÒªÓ°ÏìÒòËØ¡£½á¹¹Æ£ÀÍÓë¸¯Ê´ñîºÏ×÷ÓÃ»úÀí¸´ÔÓ,ÍùÍùÐèÒª½èÖúÊÔÑéºÍÊµ²âÊý¾Ý½øÐÐÑÐ¾¿,µ«ÕâÐ©·½·¨ÖÜÆÚ³¤¡¢³É±¾¸ßÇÒ¸ÉÈÅÒòËØÖÚ¶à,ÊµÏÖÄÑ¶È´ó¡£¸ÃÎÄÓÃÃªÁ´Ö±¾¶ËðÊ§±íÕ÷ÆäÖðÄê¸¯Ê´Ð§Ó¦,»ùÓÚÊ±ÓòÆ£ÀÍ¼ÆËã·½·¨ºÍ³£ÓÃ¸¯Ê´Ä£ÐÍ,Ì½ÌÖÁË¸¯Ê´ÒªËØ¶ÔÄ³°ëÇ±Ê½Æ½Ì¨Ïµ²´ÃªÁ´Æ£ÀÍËðÉËµÄÓ°Ïì¹æÂÉ,¿ÉÎªÊµ¼Ê¹¤³ÌÉè¼ÆÌá¹©ÀíÂÛÖ¸µ¼ºÍ²Î¿¼ÒÀ¾Ý¡£	´¬²°Á¦Ñ§
ff8a5bfe3d494e3d9edfa8608eb826ac	5ad4f31fa19a4f91bafae66d2ee15511	ÔØºÉÖØÐÂ·Öµ£¶ÔÅòÕÍÊ½×ÔÓ¦Á¦¹à½¬¿¨¹¿·À»¬ºÍ·ÀÇËÉè¼ÆÓ°Ïì	2016	´«Í³µÄ¿¨¹¿Éè¼Æ·½·¨ÊÇÍ¨¹ý½¨Á¢º£ÑóÆ½Ì¨ÓÐÏÞÔªÄ£ÐÍ²¢ÔÚÇ¿¶È·ÖÎö»ù´¡ÉÏÌáÈ¡ÊÜËðµ¥Ôª´¦ÍêºÃÊ±µÄ×î´óÔØºÉ,½«´ËÔØºÉ×÷Îª¿¨¹¿Éè¼ÆµÄ³õÊ¼Ìõ¼þ¡£¶ø¿¨¹¿Êµ¼Ê³Ðµ£µÄÊÇÆ½Ì¨°²×°ÉÏ¿¨¹¿Ö®ºóÔØºÉÖØÐÂ·Öµ£ÏÂÏàÓ¦ÊÜËð´¦³ÐÊÜµÄÔØºÉ,Ò»°ã»á±È³õÊ¼Éè¼ÆÔØºÉ´ó¡£×ÅÖØÑÐ¾¿ÔØºÉÖØÐÂ·Öµ£¶ÔÅòÕÍÊ½×ÔÓ¦Á¦¹à½¬¿¨¹¿·À»¬Éè¼ÆºÍ·ÀÇËÉè¼ÆµÄÓ°Ïì,Õë¶Ô²³º£ÍåÖÐÖ÷Òª³ÐÊÜ±ùÔØºÉ×÷ÓÃµÄÒ»¸öµäÐÍÆ½Ì¨½á¹¹,Ìá³öÁËÔÚÏßµ¥ÔªÆ½Ì¨ÓÐÏÞÔªÄ£ÐÍÉÏ½üËÆÄ£Äâ¿¨¹¿µÄ·½·¨,ÌáÈ¡ÔØºÉÖØÐÂ…	º£Ñó¹¤³Ì
ff8a5bfe3d494e3d9edfa8608eb827ac	qdhydxxb201107032	º£ÑóÆ½Ì¨¸¡ÍÐ°²×°·ÖÎö¼°Æä¹Ø¼ü¼¼Êõ	2011	´óÐÍº£Ñó¹¤³Ì½á¹¹Ò»°ã²ÉÓÃµõ×°·¨½øÐÐº£ÉÏ°²×°.Ëæ×Åº£Ñó½á¹¹ÎïÖØÁ¿µÄ²»¶ÏÔö´óÒÔ¼°ÊÜµ½ÆðÖØ´¬µõ×°ÄÜÁ¦µÄÏÞÖÆ,´óÐÍº£ÉÏ½á¹¹Îï¸¡ÍÐ°²×°¼¼ÊõÕý³ÉÎªº£ÉÏÊ©¹¤°²×°µÄ1ÖÖÐÂ·½·¨,²¢³É¹¦Ó¦ÓÃÓÚÇ³º£¹Ì¶¨Ê½Æ½Ì¨´óÐÍ×é¿éºÍÉîº£¸¡Ê½º£ÑóÆ½Ì¨µÄº£ÉÏ°²×°.±¾ÎÄ½éÉÜÁËº£ÑóÆ½Ì¨º£ÉÏ¸¡ÍÐ°²×°µÄ²½Öè¡¢¹Ø¼ü»º³åÉè±¸,ÁÐ¾ÙÁËÒ»Ð©¹úÄÚÍâµÄ°²×°¹¤³ÌÊµÀý,Ö¸³öÁË¸¡ÍÐ·¨µÄ¹Ø¼ü¼¼Êõ,×îºóÕë¶ÔÄ³¹¤³ÌÊµÀý,ÀûÓÃSESAMÈí¼þ½øÐÐ¸¡ÍÐ·¨Ë®¶¯Á¦·ÖÎö.	ÖÐ¹úº£Ñó´óÑ§Ñ§±¨£¨×ÔÈ»¿ÆÑ§°æ£©
ff8a5bfe3d494e3d9edfa8608eb828ac	yyjcygckxxb201004010	²ÉÓÍÆ½Ì¨ÔÚº£ÉÏ·çµçÖ§³ÅÌåÏµÖÐµÄÓ¦ÓÃÑÐ¾¿	2010	º£ÉÏ·çµç°²×°ºÍ²¢Íø³É±¾ÊÇÖÆÔ¼Æä·¢Õ¹µÄÐÐÒµÆ¿¾±Ö®Ò».ÏÖÓÐÓÍÆøÌïµÄº£ÑóÆ½Ì¨ÓÐ¾­¼Ã²¢ÍøÌõ¼þºÍ¸ÄÔì³É·çµçÖ§³Å½á¹¹µÄ¼¼Êõ¿ÉÄÜÐÔ.±¾ÎÄÍ¨¹ý±È½Ï²ÉÓÍÆ½Ì¨ºÍ·çµç¸ñ¹¹Ê½Ö§³Å×é³ÉµÄÁ½ÖÖ½á¹¹ÌåÏµµÄ¶¯Á¦ÐÔÖÊ,·ÖÎöÁË¹ÌÓÐÆµÂÊÔ¼ÊøÏÞÖÆ¶Ô·çµçÖ§³Å½á¹¹¸ÄÔìµÄÓ°Ïì,ÒÔ¼°»·¾³ºÉÔØÒýÆðµÄºÉÔØÐ§Ó¦ÔÚÁ½ÖÖÌåÏµÉÏµÄ²»Í¬·ÖÅä»úÀí.¿¼ÂÇ»·¾³ºÉÔØ¶¯Á¦·Å´óÐÔÖÊ,Í¨¹ý·ç»ú¶î¶¨ÔË×ªÓëÌØ¶¨º£ÇøÀËÁ÷ºÉÔØ×éºÏ×÷ÓÃÏÂÁ½ÖÖÖ§³Å½á¹¹ÌåÏµµÄ¸Õ¶ÈºÍÇ¿¶ÈÌØµã·ÖÎö,¸ø³öÁË·çµçÖ§…	Ó¦ÓÃ»ù´¡Óë¹¤³Ì¿ÆÑ§Ñ§±¨
ff8a5bfe3d494e3d9edfa8608eb829ac	zdycj201003006	Éîº£¸ÖÐüÁ´Á¢¹ÜÊ±ÓòÆ£ÀÍÊÙÃüÔ¤¹ÀÑÐ¾¿	2010	ÑÐ¾¿ÁË¸ÖÐüÁ´Á¢¹Ü(SCR)Ê±Óò·ÇÏßÐÔ¶¯Á¦·ÖÎöÓÃÓÚÆ£ÀÍÊÙÃüÔ¤¹À.Ëæ×Åº£Ñó¹¤Òµ²»¶ÏÍùÉîº£½ø·¢,¹ýÈ¥10ÄêÄÚ¸ÖÐüÁ´Á¢¹Ü³ÉÎªÖÚ¶àÓÍÌï¿ª·¢µÄÓÅÑ¡·½°¸.È»¶ø,¶ÔÓÚ¸ÖÐüÁ´Á¢¹ÜÉè¼Æ¶øÑÔÆ£ÀÍÊÇ¸ö¹Ø¼üÄÑÌâ.¸ÖÐüÁ´Á¢¹ÜµÄ·ÇÏßÐÔ¶¯Á¦ÌØÐÔÏÔÖø,ÓëÆµÓò·½·¨Ïà±È,Ê±Óò·ÖÎöÄÜ¹»Ä£Äâ·ÇÏßÐÔË®¶¯Á¦ÔØºÉÒÔ¼°½á¹¹µÄ·ÇÏßÐÔÌØÐÔ.ÊýÖµÄ£ÄâÁËº£Ñó»·¾³ÔØºÉ×÷ÓÃÏÂSCRµÄ·ÇÏßÐÔ½á¹¹¶¯Á¦ÏìÓ¦,ÀûÓÃS-NÇúÏß¶ÔÁ¢¹Ü½øÐÐÕûÌåÆ£ÀÍÊÙÃüÔ¤¹À.¶ÔÓ°ÏìSCRÆ£ÀÍÊÙÃüµÄ¸÷²ÎÊý½øÐÐÃô¸Ð¶È·…	Õñ¶¯Óë³å»÷
ff8a5bfe3d494e3d9edfa8608eb830ac	qdhydxxb201002010	º£ÉÏ·çÁ¦·¢µçµ¥Á¢ÖùÖ§³Å½á¹¹Äâ¾²Á¦·ÖÎö	2010	º£ÉÏ·çµçÖ§³Å½á¹¹²»Í¬ÓÚÒ»°ãº£Ñó½á¹¹Îï,ËüÊÜµ½¸´ÔÓµÄ·ç»úÆø¶¯ºÉÔØ¡¢»úÐµ¿ØÖÆºÉÔØºÍº£Ñó»·¾³ºÉÔØµÄ¶àÖØ×÷ÓÃ.ÎÄÕÂÕë¶Ôº£ÉÏÄ³µ¥Á¢Öù·çµçÖ§³Å½á¹¹,Í¨¹ý·ÖÎöÆä½á¹¹¹ÌÓÐÆµÂÊµÄÔ¼ÊøÏÞÖÆÒÔ¼°Íâ»·¾³ºÉÔØµÄ¶¯Á¦ÌØÐÔ,×ÛºÏ¿¼ÂÇÍâ»·¾³ºÉÔØÓÈÆäÊÇ·ç»úºÉÔØµÄ¶¯Á¦·Å´óÓ°Ïì,¸ø³öº£ÉÏµ¥Á¢Öù·çµçÖ§³Å½á¹¹µÄÄâ¾²Á¦·ÖÎöË¼Â·.²¢½øÐÐ¼«¶Ë¼°²Ù×÷¹¤¿öÏÂÖ§³Å½á¹¹ÔÚ·ç¡¢ÀË¡¢Á÷»·¾³ºÉÔØ×éºÏ×÷ÓÃµÄÓ¦Á¦¼ÆËãºÍÇ¿¶È·ÖÎö.Ìá³ö¸ÃÖÖ½á¹¹ÔÚÊ¹ÓÃÏÖÓÐº£Ñó½á¹¹ÎïÉè¼Æ¹æ·¶…	ÖÐ¹úº£Ñó´óÑ§Ñ§±¨£¨×ÔÈ»¿ÆÑ§°æ£©
ff8a5bfe3d494e3d9edfa8608eb831ac	qdhydxxb200902037	¹úÍâÉîË®¸ÖÐüÁ´ÏßÁ¢¹ÜÑÐ¾¿·¢Õ¹ÏÖ×´	2009	½éÉÜ¹úÍâÔÚÐÂÐÍÉîË®Á¢¹ÜÏµÍ³--¸ÖÐüÁ´ÏßÁ¢¹Ü¹Ø¼ü¼¼Êõ·½ÃæµÄÑÐ¾¿·¢Õ¹ÏÖ×´,ÂÛÊö¸¡ÌåÒ»¡¢¶þ½×ÔË¶¯¶Ô¸ÖÐüÁ´ÏßÁ¢¹ÜÆ£ÀÍÊÙÃüµÄÓ°Ïì¡¢¸¡ÌåÉý³ÁÔË¶¯¶Ô¸ÖÐüÁ´ÏßÁ¢¹Ü´¥µØµãÆ£ÀÍÊÙÃüµÄÓ°Ïì;¸ÖÐüÁ´ÏßÁ¢¹ÜÓëº£µ×Ïà»¥×÷ÓÃ»úÖÆµÄÊµÑéÑÐ¾¿¼°½á¹û;¸ÖÐüÁ´ÏßÁ¢¹ÜÎÐÖÂÕñ¶¯ÓëÆ£ÀÍµÄÑÐ¾¿ÏÖ×´.²¢¼òÒªÂÛÊö¸ÖÐüÁ´ÏßÁ¢¹Ü´¥µØµãÎÊÌâµÄÑÐ¾¿½áÂÛ.	ÖÐ¹úº£Ñó´óÑ§Ñ§±¨(×ÔÈ»¿ÆÑ§°æ)
ff8a5bfe3d494e3d9edfa8608eb832ac	4690e2fde6ae479e912742749b478be3	²ÎÊý¼¤ÀøÏÂÉîº£Á¢¹Ü¶¯Á¦ÌØÐÔÑÐ¾¿	2009	Õë¶Ô²ÎÊý¼¤ÀøÏÂÉîº£Á¢¹ÜµÄË®Æ½¶¯Á¦ÏìÓ¦¼°²ÎÁ¿²»ÎÈ¶¨ÐÔ½øÐÐÑÐ¾¿¡£Ëæ×Åº£ÑóÓÍÆø×ÊÔ´¿±Ì½¿ª²ÉÍùÉîº£½ø·¢,Á¢¹Ü½á¹¹ÓëÒÔÍùÏà±ÈÆðµ½¸üÎª¹Ø¼üµÄ×÷ÓÃ,²¢ÃæÁÙ×ÅÖÚ¶àµÄÌôÕ½¡£ÌØ±ðÊÇµ±Á¢¹ÜÏµÍ³²ÎÊý´¦ÓÚ²»ÎÈ¶¨ÇøÓòÊ±,Á¢¹Ü½á¹¹Ò×·¢Éú²ÎÁ¿¹²Õñ,µ¼ÖÂÁ¢¹ÜÆÆ»µ,Ôì³É»·¾³ÎÛÈ¾¼°¾­¼ÃËðÊ§¡£Éîº£Á¢¹Ü½á¹¹¶¯Á¦ÌØÐÔ½ÏÎª¸´ÔÓ,Ê×ÏÈ½¨Á¢ÁËÉîº£Á¢¹ÜµÄ½á¹¹¶¯Á¦Ñ§·½³Ì,È»ºó²ÉÓÃ¸»Âå¿ªÀíÂÛ·ÖÎöÁËÁ¢¹Üº¬×èÄáÓë²»º¬·ÇÏßÐÔ×èÄáµÄ²ÎÁ¿ÎÈ¶¨ÐÔ,¼ÆËãÁËÁ¢¹Ü½á¹¹ËÄ¸öµäÐÍ¹…	Õñ¶¯Óë³å»÷
ff8a5bfe3d494e3d9edfa8608eb833ac	gjstx98200911016	³±Á÷ÄÜÈáÐÔÒ¶Æ¬Ë®ÂÖ»úË®¶¯Á¦Ñ§ÌØÐÔ·ÖÎö	2009	Ìá³öÁËÒ»ÖÖÐÂÐÍº£Ñó³±Á÷ÄÜ»ñÈ¡×°ÖÃ--³±Á÷ÄÜÈáÐÔÒ¶Æ¬Ë®ÂÖ»ú.ÆäÒ¶Æ¬²ÉÓÃÈáÐÔ²ÄÁÏ,¿ÉÊÊÓ¦Á÷Ìå·¢ÉúÐÎ±ä,´Ó¶øËüÄÜ×Ô¶¯µ÷½Ú¹¥½Ç,ÄÜ³ä·ÖÀûÓÃÁ÷ÌåµÄÉýÁ¦Ð§Ó¦ºÍ×èÁ¦Ð§Ó¦×ö¹¦,¾ßÓÐ¶ÀÌØµÄË®¶¯Á¦Ñ§ÌØÐÔ.ÒÔÈáÐÔÒ¶Æ¬Ë®ÂÖ»ú»ñÄÜÏµÊý(C_p)ÎªÖ÷ÒªÑÐ¾¿Ä¿±ê,Í¨¹ýË®²ÛÄ£ÐÍÊµÑé¶ÔÆäÓ°ÏìÒòËØ½øÐÐÁËÑÐ¾¿.ÊµÑéÖ¤ÊµÁË¸ÃÈáÐÔÒ¶Æ¬Ë®ÂÖ»úµÄ¶ÀÌØË®¶¯Á¦Ñ§ÌØÐÔ,¶øÇÒÖ¤Ã÷,Ò¶Æ¬ÐÎ×´ºÍË®ÂÖ»ú½á¹¹ÐÎÊ½ÊÇÆäÐÔÄÜµÄÖ÷ÒªÓ°ÏìÒòËØ,²¢Í¨¹ý·ÖÎöµÃµ½ÁË¾ßÓÐ½Ï¼ÑË®¶¯Á¦Ñ§ÌØÐÔµÄË…	¸ß¼¼ÊõÍ¨Ñ¶
ff8a5bfe3d494e3d9edfa8608eb834ac	7e57b5dff8eb4c899fc0a320e6351941	º£Ñó¹¤³ÌÎïÀíÄ£ÐÍÊÔÑéÖÐ·ç³¡Ä£Äâ·½·¨ÑÐ¾¿	2008	Õë¶ÔÑÐ¾¿¸¡ÌåÔË¶¯µÄº£Ñó¹¤³ÌÎïÀíÄ£ÐÍÊÔÑéÖÐ·ç³¡µÄÄ£ÄâÒªÇó,¶ÔÁ½ÖÖÊµÑéÊÒÄ£ÄâÊµÏÖ¼¼Êõ·½°¸½øÐÐÁË²ûÊöºÍ¶Ô±È,·¢ÏÖÁË¿ª³¨·½°¸ÔÚ·ç³¡ÖÊÁ¿ºÍ¾­¼ÃÐÔ·½Ãæ¶¼ÒªÓÅÓÚ·ç¶´·½°¸²¢ÍÆ¼öÊ¹ÓÃ¡£Í¬Ê±,²ÉÓÃ±ä±È³ß´¬Ä£·ç³¡Ïµ²´Á¦ÊÔÑé·½·¨,ÑÐ¾¿ÁËÄ£ÐÍµÄÏàËÆÐÔ¡¢±È³ßÐ§Ó¦ºÍ·çËÙ±È³ßµÈÎÊÌâ,µÃ³öÁËÖØÁ¦ÏàËÆ×¼ÔòÌõ¼þÏÂ·çËÙ±È³ßµÄÐÞÕýÏµÊý¡£	¹¤³ÌÁ¦Ñ§
ff8a5bfe3d494e3d9edfa8608eb835ac	9da8796a861a44c9b2c490abe6c672e3	Ò»ÖÖº£ÑóÆ½Ì¨¹ãÒåÄ£ÐÍÐÞÕý·½·¨µÄÑÐ¾¿	2007	Õë¶Ôµ¼¹Ü¼ÜÊ½º£ÑóÆ½Ì¨½á¹¹µÄ¹ãÒåÄ£ÐÍÐÞÕýÎÊÌâ,Ìá³öÁËÏÈÐÞÕýÄ£Ì¬ÕñÐÍºóÐÞÕýÄ£Ì¬ÆµÂÊµÄÊÔÑé·½·¨¡£Ê×ÏÈÀûÓÃËðÉË¼ì²â·½·¨Ê¶±ð³öÊÔÑéÄ£ÐÍÖÐÓë³õÊ¼ÓÐÏÞÔªÄ£ÐÍÓÐ¸Õ¶ÈÆ«²îµÄ¸Ë¼þµ¥Ôª²¢²ÉÓÃ·´¸´µü´úÐÞÕýµÄ·½·¨½øÐÐÁËÓÐÏÞÔªÄ£ÐÍÄ£Ì¬ÕñÐÍµÄÐÞÕý;È»ºó½«µØ»ùÄ£ÄâÎªÈýÎ¬µ¯ÐÔÖ§³Ð²¢¶ÔÆä½øÐÐÓÅ»¯Éè¼ÆÀ´ÊµÏÖÓÐÏÞÔªÄ£ÐÍÄ£Ì¬ÆµÂÊµÄÐÞÕý;Í¨¹ýÁ¦´¸¼¤ÀøÏÂº£ÑóÆ½Ì¨µÄÄ£ÐÍÊÔÑéÑéÖ¤ÁË´Ë·½·¨µÄ¿ÉÐÐÐÔ,Îª³¤ÆÚ·þÒÛÇÒÔ­ÐÍ½á¹¹Î´²âµÄº£ÑóÆ½Ì¨µÄËðÉË¼ì²â¡¢°²È«ÆÀ¹…	Õñ¶¯Óë³å»÷
ff8a5bfe3d494e3d9edfa8608eb836ac	hebgcdxxb200705003	Éîº£¶àÌåÊ½¸¡Ê½½á¹¹ÎïÎÈÐÔÑÐ¾¿ÖÐ¸¡Ì¬²ÎÊý¼ÆËã	2007	½éÉÜÁËÉîº£º£Ñó×ÊÔ´¿ª·¢µÄÕ½ÂÔÒâÒåºÍ±ØÒªÐÔ,Ì½ÌÖÁËÉîº£¶àÌåÊ½¸¡Ê½½á¹¹Îï¹úÄÚÍâ·¢Õ¹ÏÖ×´,½á¹¹ÐÍÊ½ºÍÌØµã.Ö¸³ö³£¹æ´¬ÌåÓë¶àÌåÊ½¸¡Ê½½á¹¹ÎïÔÚ½á¹¹ÌØÕ÷ÉÏµÄÇø±ð¡¢¸¡Ì¬×ø±êÏµµÄÑ¡È¡ºÍ¸¡Ì¬²ÎÊýµÄ¼ÆËã.Ìá³öÁËÊÊºÏÓÚ¶àÌåÊ½º£Ñó¸¡Ê½½á¹¹ÎïÎÈÐÔ¼ÆËãµÄ¸¡Ì¬²ÎÊý¼°ÆäÏà»¥×ª»»¹ØÏµ.Êµ¼ùÖ¤Ã÷,½«¸ÃÀíÂÛºÍÒÔ¸ÃÀíÂÛÎª»ù´¡¿ª·¢µÄSCMFSÈí¼þ³ÌÐòÓ¦ÓÃÓÚ¹¤³ÌÊµ¼ù,¾ßÓÐºÜºÃµÄÊÊÓÃÐÔºÍÍ¨ÓÃÐÔ.	¹þ¶û±õ¹¤³Ì´óÑ§Ñ§±¨
ff8a5bfe3d494e3d9edfa8608eb837ac	90cac6a9d2d046e0bff5d230e4c580c1	º£µ×¹ÜµÀÐü¿ç¶ÎÁ÷ÖÂÕñ¶¯ÊµÑéÑÐ¾¿¼°ÎÐ¼¤Á¦Ä£ÐÍÐÞÕý	2007	¶ÔÊäËÍÒºÌåµÄÄ£ÐÍ¹ÜµÀ½øÐÐÁËÎÐ¼¤Õñ¶¯ÊÔÑéÑÐ¾¿,ÊÔÑé½á¹û±íÃ÷:µ±ÀíÂÛÎÐÍÑÆµÂÊÓë¹ÜµÀµÄ¹ÌÓÐÆµÂÊ²»Ò»ÖÂÊ±,×÷ÓÃÔÚÕñµ´¹ÜµÀÉÏµÄÎÐ¼¤Á¦²¢·Ç¼òÐ³ÈÅÁ¦,¶øÊÇ¾ßÓÐÒ»¶¨´ø¿íµÄÕ­´øËæ»úÈÅÁ¦¡£Òò´Ë,¹ÜµÀµÄÎÐ¼¤Õñ¶¯ÏìÓ¦Ò²ÊÇÒ»¸öËæ»ú¹ý³Ì¡£µ±ÀíÂÛÎÐÍÑÆµÂÊÓë¹ÜµÀµÄ¹ÌÓÐÆµÂÊ½Ó½üÊ±,¹ÜµÀµÄÎÐ¼¤Õñ¶¯ÏìÓ¦±Æ½ü¼òÐ³Õñ¶¯¡£ÊÔÑé½á¹ûÒ²±íÃ÷:×÷ÓÃÔÚÕñµ´Ô²ÖùÌåÉÏµÄÎÐ¼¤Á¦ÆµÂÊ²»½öÊÇÁ÷ËÙºÍÔ²ÖùÌåÖ±¾¶µÄº¯Êý,Ò²ÊÇÔ²ÖùÌå¹ÌÓÐÆµÂÊµÄº¯Êý¡£	¹¤³ÌÁ¦Ñ§
ff8a5bfe3d494e3d9edfa8608eb838ac	gclx200711029	Ë®ÏÂÇ¶ÈëÊ½»ìÄýÍÁÃªÌåÃªíÖÁ¦ÊÔÑéÑÐ¾¿	2007	ÔÚ·ÖÎö¹úÄÚÍâÏÖÓÐÇ¶ÈëÃªÃªíÖÁ¦¼ÆËã·½·¨ºÍ´óÁ¿ÎïÀíÄ£ÐÍÊÔÑéµÄ»ù´¡ÉÏ,²ÉÓÃÕý½»ÊÔÑéÉè¼Æ·ÖÎö·½·¨,¶¨Á¿µØÑÐ¾¿ÁËÍÁÖÊ¡¢ÂñÉî¡¢À­Á¦½Ç¶È¡¢ÃªÐÍµÈÒòËØ¶ÔË®ÏÂÇ¶ÈëÊ½»ìÄýÍÁÃªÌåÃªíÖÁ¦µÄÓ°Ïì³Ì¶ÈºÍ¹æÂÉ,ÔÚ´Ë»ù´¡ÉÏÌá³öÁËÒ»Ì×¸üÎªºÏÀíµÄÃªíÖÁ¦¼ÆËã¹«Ê½.ÑÐ¾¿³É¹ûÓëÒÑÓÐµÄ¹¤³ÌÊµÀýÏàÎÇºÏ,²¢ÇÒ×÷Îª¹ú¼Ò¾üÓÃ±ê×¼µÄ±àÖÆÒÀ¾ÝÖ®Ò»,ÒÑ³É¹¦µØÓÃÓÚÊµ¼Ê¹¤³ÌÖÐ.ÑÐ¾¿µÄÃªÐÍºÍÍÆ¼öµÄ¹«Ê½¿ÉÓÃÓÚ¸¡ÂëÍ·¡¢µ¥µãÏµ²´ÏµÍ³µÈ·ÇÁÙÊ±ÐÔ¸¡Ê½ÉèÊ©µÄË®ÏÂÃªÌåÉè¼Æ.	¹¤³ÌÁ¦Ñ§
ff8a5bfe3d494e3d9edfa8608eb839ac	b6185dd7918e47ff8dc2bf2438643881	»ùÓÚÉñ¾­ÍøÂçµÄº£ÑóÆ½Ì¨ËðÉËÕï¶ÏÑÐ¾¿	2006	Ìá³öÁË»ùÓÚÉñ¾­ÍøÂç¼¼ÊõµÄº£ÑóÆ½Ì¨·ÖÀà¶àÖØËðÉËÕï¶Ï·½·¨,´Ë·½·¨ÏÈ½«º£ÑóÆ½Ì¨½á¹¹µÄ¹¹¼þ½øÐÐ·ÖÀàºÍ·Ö²ã,½«¸÷Àà¹¹¼þËðÉËÒýÆðµÄ±ê×¼»¯µÄÆµÂÊ±ä»¯ÂÊÊäÈëBPÍøÂç,½¨Á¢ÏµÍ³,½øÐÐËðÉË¹¹¼þËùÊôµÄÀàºÍËùÔÚµÄ²ãµÄÅÐ¶¨;È»ºó½«ËðÉË²ãÄÚÄ³Àà¹¹¼þËðÉËÒýÆðµÄ±ê×¼»¯µÄËðÉËÐÅºÅÖ¸±êÊäÈë¸ÅÂÊÉñ¾­ÍøÂç,½¨Á¢ÏµÍ³,½øÐÐËðÉË¹¹¼þ¾ßÌåÎ»ÖÃµÄÅÐ¶¨;×îºó½«ËðÉË¹¹¼þËðÉËÒýÆðµÄÆµÂÊÆ½·½µÄ±ä»¯±ÈÊäÈëBPÍøÂç,½¨Á¢ÏµÍ³,½øÐÐËðÉË³Ì¶ÈÕï¶Ï¡£ÊýÖµ·ÂÕæ½á¹û±íÃ÷,´Ë·½·¨¿É…	Õñ¶¯Óë³å»÷
ff8a5bfe3d494e3d9edfa8608eb840ac	f0309701e0904f1db9a3dce555f48ec4	»ùÓÚPLCºÍ×éÌ¬Èí¼þµÄº£ÑóÖÐÐÄÆ½Ì¨×¢Ë®¼°Ô­ÓÍ¼¯Êä¼à¿ØÏµÍ³	2006	ÏêÏ¸ÂÛÊöÁË»ùÓÚPLCºÍ×éÌ¬Èí¼þµÄº£ÉÏÖÐÐÄÆ½Ì¨×¢Ë®¼°Ô­ÓÍ¼¯Êä¼à¿ØÏµÍ³,¸ø³öÁË¼à¿ØÏµÍ³µÄÓ²¼þ½á¹¹¡¢¿ØÖÆË¼Ïë¡¢Èí¼þ½á¹¹ºÍÊµÏÖµÄ¹¦ÄÜ¡£	¼ÆËã»ú¹¤³Ì
ff8a5bfe3d494e3d9edfa8608eb841ac	a9b511296b21405baf3506a0789f0eb1	½»»¥Ê½¶àÄ¿±ê¾ö²ß·½·¨¼°ÆäÔÚº£ÑóÆ½Ì¨·½°¸×ÛºÏÓÅÑ¡ÖÐµÄÓ¦ÓÃ	2006	Ìá³öÁËÒ»ÖÖÐÂµÄ½»»¥Ê½¶àÄ¿±ê¾ö²ß·½·¨¡£ËüÊÇÔÚ¶ÔÖ¸±êÓÐÆ«ºÃÐÅÏ¢¼°¿Í¹ÛìØÐÅÏ¢Êä³öÈ¨ÖØ»ù´¡ÉÏ,ÒÔÑÏ¸ñµÄ×îÐ¡¶þ³Ë·¨Îª¹¤¾ß,½¨Á¢È·¶¨Ö¸±êÈ¨ÖØµÄÓÅ»¯Ä£ÐÍ,´ïµ½Ö÷¹ÛÓë¿Í¹ÛµÄÍ³Ò»,´Ó¶øÎª¶àÄ¿±ê¾ö²ßÎÊÌâÑ°Çóµ½Ò»ÖÖÐÐÖ®ÓÐÐ§µÄ·½·¨¡£Í¨¹ý½«¸Ã·½·¨Ó¦ÓÃÓÚÄ³º£ÑóÆ½Ì¨¶àÄ¿±ê¾ö²ß,²¢Óë²ÉÓÃ´«Í³²ã´Î·ÖÎö(AHP)·½·¨Ïà±È½Ï,½á¹û±íÃ÷¸Ã·½·¨ÔÚÓ¦ÓÃÓÚº£ÑóÆ½Ì¨·½°¸×ÛºÏÓÅÑ¡µÈ¸´ÔÓ¶àÄ¿±ê¾ö²ßÎÊÌâÊ±ÊÇÊÊÓÃµÄºÍ¿É¿¿µÄ¡£	´¬²°Á¦Ñ§
ff8a5bfe3d494e3d9edfa8608eb842ac	zdcsyzd200604007	»ùÓÚÄ£Ì¬Ó¦±äÄÜµÄº£ÑóÆ½Ì¨ËðÉË¶¨Î»ÊÔÑéÑÐ¾¿	2006	Õë¶Ôº£ÑóÆ½Ì¨µÈ´óÐÍ¸´ÔÓÍÁÄ¾¹¤³Ì½á¹¹,ÑÐ¾¿ÁË»ùÓÚÕñ¶¯ÏìÓ¦²âÊÔµÄ½á¹¹ËðÉËÕï¶Ï·½·¨.²ÉÓÃÌØÕ÷ÏµÍ³ÊµÏÖËã·¨,½öÀûÓÃÊä³öÏìÓ¦½øÐÐÄ£Ì¬²ÎÊýÊ¶±ð,»ùÓÚÄ£Ì¬Ó¦±äÄÜµÄ±ä»¯À´½øÐÐËðÉË¶¨Î».ÎªÁËÑéÖ¤¸Ã·½·¨µÄÓÐÐ§ÐÔ,ÖÆÔìÁË¸ÖÖÊµ¼¹Ü¼ÜÊ½º£ÑóÆ½Ì¨Ä£ÐÍ,½øÐÐÁËÕñ¶¯Ì¨ÊÔÑé.Ä£ÐÍÔ¤ÏÈÔÚÄ³Ð©µäÐÍ¹¹¼þ´¦ÉèÖÃÁË·¨À¼Á¬½Ó¼þÓÃÀ´Ä£ÄâËðÉË,Õë¶ÔÐ±³Å¹¹¼þ²âÊÔÁË¶àÖÖµ¥ËðÉËºÍÁ½ËðÉË¹¤¿ö.Õë¶Ô¸÷ÖÖËðÉË¹¤¿ö½øÐÐÁËÄ£Ì¬Ê¶±ðºÍËðÉË¼ì²â,ÊÔÑé½á¹û±íÃ÷,»ùÓÚÊä³öÏìÓ¦µÄÄ£Ì…	Õñ¶¯¡¢²âÊÔÓëÕï¶Ï
ff8a5bfe3d494e3d9edfa8608eb843ac	hygc200602004	»ùÓÚ²»Íê±¸Ä£Ì¬ÐÅÏ¢µÄº£ÑóÆ½Ì¨ËðÉËÕï¶ÏÑÐ¾¿	2006	Ê×ÏÈÀûÓÃ²âÁ¿×ÔÓÉ¶ÈÕýÔò»¯ËðÉËÖ¸±êÏòÁ¿µÃµ½ËðÉËµÄ´óÖÂÇøÓò;Æä´Î,ÔÚÑ¡¶¨µÄÇøÓòÄÚ·Ö±ð²ÉÓÃÐòÁÐ¶þ´Î¹æ»®Ëã·¨ºÍ×îÐ¡¶þ³Ë·¨À´Õï¶ÏËðÉË¹¹¼þ¼°ÆäËðÉË³Ì¶È,²¢¶ÔÆä½á¹û½øÐÐÁË±È½Ï.ÊýÖµÄ£Äâ±íÃ÷,½öÐèÉÙÁ¿µÍ½×Ä£Ì¬ºÍ²¿·Ö²âÁ¿×ÔÓÉ¶È,ÉÏÊöËðÉËÕï¶ÏËã·¨±ã¿ÉÍê³Éº£ÑóÆ½Ì¨µÄËðÉËÕï¶Ï.	º£Ñó¹¤³Ì
ff8a5bfe3d494e3d9edfa8608eb844ac	b9e4582ce6e9499f94082f72954c6b58	»ùÓÚPLCµÄº£ÑóÆ½Ì¨ÎÛË®´¦Àí¼à¿ØÏµÍ³	2005	±¾ÎÄÏêÏ¸ÂÛÊöÁË»ùÓÚPLCµÄº£ÑóÆ½Ì¨ÎÛË®´¦Àí¼à¿ØÏµÍ³,¸ø³öÁË¼à¿ØÏµÍ³µÄÓ²¼þ½á¹¹ºÍ¿ØÖÆË¼Ïë,¼òÒªµÄ½éÉÜÁË²ÉÓÃRSView32×éÌ¬Èí¼þµÄÉÏÎ»»ú¼à¿ØÏµÍ³ºÍÊµÏÖµÄ¹¦ÄÜ¡£	Î¢¼ÆËã»úÐÅÏ¢
ff8a5bfe3d494e3d9edfa8608eb845ac	gclx200501020	»ùÓÚÒÅ´«Ëã·¨µÄ´«¸ÐÆ÷ÓÅ»¯ÅäÖÃ	2005	ÌÖÂÛÁËÒÔËðÉËÕï¶ÏÎªÄ¿±êµÄ´«¸ÐÆ÷ÓÅ»¯ÅäÖÃÎÊÌâ,ÒÔÄ£Ì¬ÖÃÐÅ¶ÈMAC¾ØÕóµÄ×î´ó·Ç¶Ô½ÇÔªÎªÄ¿±êº¯Êý,½«Ä¿±êº¯ÊýµÄ¼«Ð¡»¯ÎÊÌâ×ª»»ÎªÊÊÓ¦¶Èº¯ÊýµÄ×î´ó»¯ÎÊÌâ,²ÉÓÃÒÅ´«Ëã·¨¶Ô´«¸ÐÆ÷µÄÅäÖÃ½øÐÐ×éºÏÓÅ»¯,Õë¶ÔÂú×ã×éºÏÓÅ»¯ÖÐµÄÔ¼ÊøÌõ¼þÎÊÌâÌá³öÁË¶þÖØ½á¹¹±àÂëÒÅ´«Ëã·¨,È¡µÃÁËÂúÒâµÄÓÅ»¯½á¹û.ËãÀý±íÃ÷,¸Ã·½·¨Ó¦ÓÃÓÚº£ÑóÆ½Ì¨Ä£ÐÍËðÉËÕï¶ÏµÄ´«¸ÐÆ÷ÓÅ»¯ÅäÖÃÊÇ¿ÉÐÐµÄ,Æä½á¹ûÓÅÓÚÐòÁÐ·¨.	¹¤³ÌÁ¦Ñ§
ff8a5bfe3d494e3d9edfa8608eb846ac	qdhydxxb200501033	º£µ×¹ÜµÀ¹Ü¿ç¶ÎÔÚÄÚÍâÁ÷Ìå×÷ÓÃÏÂµÄÊúÏò¶¯Á¦ÌØÐÔÑÐ¾¿	2005	¸ù¾ÝÔÚ¸´ÔÓµÄº£Ñó»·¾³Ìõ¼þÏÂ,¹ÜµÀµÄ¶¯Á¦ÌØÐÔÊÜµ½ÄÚÍâÁ÷ÌåµÄ×ÛºÏ×÷ÓÃÓ°Ïì,³ÊÏÖÓëÂ½µØ¹ÜµÀ²»Í¬µÄÌØµã.ÑÐ¾¿ÁË½á¹¹ÊÜµ½Íâ½çÁ÷ÌåËù²úÉúµÄÎÐ¼¤×÷ÓÃ,Í¬Ê±¿¼ÂÇ¹ÜÄÚºã¶¨Á÷µÄÓ°Ïì,ÀûÓÃÓÐÏÞÔª·½·¨¶Ôº£µ×¹ÜµÀ¹Ü¿ç¶ÎÊúÏòÕñ¶¯µÄÎ¢·Ö·½³Ì½øÐÐÇó½â.ÔÚ´Ë»ù´¡ÉÏµÃ³öÁË¹Ü¿ç¶ÎÔÚ²»Í¬ÍâÁ÷Á÷ËÙÇé¿öÏÂ,ÄÚÁ÷Á÷ËÙÓë½á¹¹¶¯Á¦ÏìÓ¦·ùÖµµÄ¹ØÏµ¼°Æä¶Ô¹Ü¿ç¶ÎÕñ¶¯ÆµÂÊµÄÓ°Ïì,²¢½øÒ»²½Ì½ÌÖÁË¹Ü¿çÊ§ÎÈÊ±µÄ¼«ÏÞ¹ÜÄÚÁ÷ËÙÓë¿ç³¤µÄ¹ØÏµ,ÕâÐ©½áÂÛ¶ÔÓÚº£µ×¹ÜµÀÉè¼Æ¾ßÓÐÒ»¶¨…	ÖÐ¹úº£Ñó´óÑ§Ñ§±¨£¨×ÔÈ»¿ÆÑ§°æ£©
ff8a5bfe3d494e3d9edfa8608eb847ac	qdhydxxb200505024	¿¼ÂÇÁ÷¹ÌñîºÏÊ±µÄº£ÑóÆ½Ì¨½á¹¹·ÇÏßÐÔ¶¯Á¦·ÖÎö	2005	²ÉÓÃ·ÇÏßÐÔµÄMorison·½³Ì,½¨Á¢ÁË¿¼ÂÇÁ÷¹ÌñîºÏÊ±µÄº£ÑóÆ½Ì¨·ÇÏßÐÔ¶¯Á¦·½³Ì¼°ÆäÊ±³Ì·ÖÎö·½·¨.ÒÔÒ»¹Ì¶¨Ê½µ¼¹Ü¼ÜÆ½Ì¨ÎªËãÀý,¼ÆËãÁË¿¼ÂÇÁ÷¹ÌñîºÏÊ±µÄº£ÑóÆ½Ì¨ÀËÖÂÕñ¶¯ÏìÓ¦,±È½ÏÁË¿¼ÂÇÁ÷¹ÌñîºÏºÍ²»¿¼ÂÇÁ÷¹ÌñîºÏÊ±º£ÑóÆ½Ì¨¶¯Á¦ÏìÓ¦µÄ²îÒì.ËãÀý±íÃ÷:ÔÚ½Ï´óµÄ²¨ÀËÌõ¼þÏÂ,²»¿¼ÂÇÁ÷¹ÌñîºÏÊ±µÄ¼ÆËã½á¹ûÃ÷ÏÔÐ¡ÓÚ¿¼ÂÇÁ÷¹ÌñîºÏÊ±µÄ¼ÆËã½á¹û,Òò´Ë,Æ«ÓÚ²»°²È«.·ÖÎöÈÏÎª,ÔÚ¼«¶Ëº£¿öÌõ¼þÏÂ,¿¼ÂÇÁ÷¹ÌñîºÏµÄ·ÖÎö·½·¨¸ü·ûºÏÊµ¼ÊÇé¿ö.	ÖÐ¹úº£Ñó´óÑ§Ñ§±¨£¨×ÔÈ»¿ÆÑ§°æ£©
ff8a5bfe3d494e3d9edfa8608eb848ac	zdycj200502033	º£ÑóÆ½Ì¨½á¹¹»·¾³¼¤ÀøµÄÊµÑéÄ£Ì¬·ÖÎö	2005	½éÉÜÁË¶ÔÎ»ÓÚ²³º£ÍåµÄ"Ûôµº¶þºÅ"ÖÐÐÄÉú»îÆ½Ì¨Ëù½øÐÐµÄÏÖ³¡²âÊÔÊµÑé,¸ÃÆ½Ì¨ÎªÖ±Á¢Ê½µ¼¹Ü¼Ü¸Ö½á¹¹Æ½Ì¨.´Ë´ÎÏÖ³¡ÊµÑéÊÇÔÚ²¨ÀËÁ¦¡¢·çµÈ»·¾³ÔØºÉ¼¤ÀøÏÂ²âÊÔ½á¹¹¶¯Á¦ÏìÓ¦µÄ.ÀûÓÃÆµÓòµÄÄ£Ì¬Ê¶±ð·¨·åÖµ·¨(PP)ºÍÊ±ÓòÖÐµÄ×ÔÈ»¼¤Àø·¨(NExT)½áºÏÌØÕ÷ÏµÍ³ÊµÏÖËã·¨(ERA)·Ö±ð¶Ôº£ÑóÆ½Ì¨½á¹¹ÏÖ³¡²âÊÔµÄ¶¯Á¦ÏìÓ¦Êý¾Ý½øÐÐÄ£Ì¬²ÎÊýÊ¶±ð;ÀûÓÃANSYS½¨Á¢ÁË¸ÃÆ½Ì¨½á¹¹µÄÈýÎ¬ÓÐÏÞÔªÄ£ÐÍ,²¢½øÐÐ½á¹¹µÄÄ£Ì¬·ÖÎö.º£ÑóÆ½Ì¨½á¹¹µÄÀíÂÛºÍÊµÑéÄ£Ì¬·ÖÎö½á¹ûÎÇºÏ½Ïº…	Õñ¶¯Óë³å»÷
ff8a5bfe3d494e3d9edfa8608eb849ac	b90c917f708f43dd83369e2c5cf3f834	º£ÑóÆ½Ì¨½á¹¹²ÎÊýÊ¶±ðºÍËðÉËÕï¶Ï¼¼ÊõµÄÑÐ¾¿½øÕ¹µÚÊ®Èý½ìÈ«¹ú½á¹¹¹¤³ÌÑ§Êõ»áÒéÌØÑû±¨¸æ	2004	±¾ÎÄ×ÛÊöÁËº£ÑóÆ½Ì¨½á¹¹Ä£Ì¬²ÎÊýÊ¶±ðºÍËðÉËÕï¶Ï¼¼ÊõµÄ·¢Õ¹×´¿ö,¶Ô»ùÓÚ¶¯Á¦²âÊÔµÄËðÉËÕï¶Ï·½·¨½øÐÐÁË¹éÄÉÆÀ¼Û,×ÅÖØ·ÖÎöÁË¸Ã¼¼ÊõÔÚÊµ¼ÊÓ¦ÓÃÖÐÀ§ÄÑ,½éÉÜÁË½üÄêÀ´º£ÑóÆ½Ì¨½á¹¹Ä£Ì¬²ÎÊýÊ¶±ðºÍËðÉËÕï¶Ï×îÐÂÑÐ¾¿½øÕ¹¡£×îºó,ÌÖÂÛÁËº£Ñó½á¹¹ËðÉËÕï¶ÏÁìÓòÎ´À´·¢Õ¹µÄ¹Ø¼üÎÊÌâ,¶Ô¸Ã¼¼ÊõÎ´À´·¢Õ¹Ç°¾°½øÐÐÕ¹Íû,²¢ÇÒÌá³öØ½´ý½â¾öµÄÄÑÌâ¡£	¹¤³ÌÁ¦Ñ§
ff8a5bfe3d494e3d9edfa8608eb850ac	zdgcxb200401025	¹Ì¶¨Ê½µ¼¹Ü¼ÜÆ½Ì¨³¬³£Õñ¶¯¼°¼õÕñ´ëÊ©ÊÔÑéÑÐ¾¿	2004	Í¨¹ý4¸ö1/20µÄµ¼¹Ü¼ÜÆ½Ì¨Ä£ÐÍÊÔÑé,ÑÐ¾¿ÁËÖ±Á¢Ê½×®ÍÈµ¼¹Ü¼ÜÆ½Ì¨ÔÚº£µ×ÌÔ¿ÕÌõ¼þÏÂµÄ³¬³£Õñ¶¯Ô­Òò¼°Æä¼õÕñ·½°¸,Ìá³öÁË½á¹¹ÆµÂÊ½µµÍÒÔ¼°µ¼¹Ü¼ÜÓë×®Ö®¼äµÄÅö×²ÊÇÔì³É¸ÃÆ½Ì¨¾çÁÒÕñ¶¯µÄ¸ù±¾Ô­Òò¼°ÆäÏàÓ¦µÄÖÎÀí´ëÊ©.	Õñ¶¯¹¤³ÌÑ§±¨
ff8a5bfe3d494e3d9edfa8608eb851ac	qdhydxxb200402019	¿¼ÂÇ×®ÍÁ×÷ÓÃ¶À×®º£ÑóÆ½Ì¨ºáÏòÕñ¶¯ÌØÐÔÑÐ¾¿	2004	²ÉÓÃ¶¯Winklerµ¯ÐÔµØ»ùÁºÄ£ÐÍÄ£Äâ×®ÍÁ¼ä¶¯Á¦Ïà»¥×÷ÓÃ,²¢¿¼ÂÇÁËÁ÷ÌåÓë×®¼äÏà»¥×÷ÓÃ,Í¨¹ý×éºÏ³É²ãÍÁÖÐ¡¢Ë®ÖÐ×®µ¥ÔªµÄ¸Õ¶ÈÕó,ÍÆµÃÁË¶À×®º£ÑóÆ½Ì¨Á¬ÐøÏµÍ³ºáÏòÕñ¶¯µÄ¶¯¸Õ¶ÈÕó¼°ÔÚ²¨ÀËÁ¦×÷ÓÃÏÂÆ½Ì¨¼×°å´¦µÄÆµÂÊÏìÓ¦º¯Êý,½ø¶øÇóµÃÁËÔÚÈ·¶¨ÐÔ²¨ÀËÁ¦¼°Ëæ»ú²¨ÀËÁ¦×÷ÓÃÏÂ×®ÉíÈÎÒâµãµÄÎ»ÒÆÏìÓ¦.×îºó,Í¨¹ýËãÀýÑÐ¾¿ºÍ·ÖÎöÁËÔÚËæ»ú²¨ÀËÁ¦×÷ÓÃÏÂ³É²ãÍÁ²ÎÊý¡¢¼×°åÉÏÖØÁ¿¼°³åË¢ÌÔÉîµÈÒòËØ¶ÔÆ½Ì¨Õñ¶¯ÏìÓ¦µÄÓ°Ïì.	ÖÐ¹úº£Ñó´óÑ§Ñ§±¨(×ÔÈ»¿ÆÑ§°æ)
ff8a5bfe3d494e3d9edfa8608eb852ac	489a6ac9849f41dda55d9208ee8d3ca5	Ðü¶ÔÉ³Mellor-Yamadaº£Ñó±ß½ç²ãÄ£ÐÍ¼ÆËã½á¹ûµÄÓ°Ïì	2004	ÎªÁË·ÖÎöº£ÑóË®Ìå´¹ÏòË®Á÷ÎÉ¶¯¼°ÎÉ¶¯½»»»Çé¿ö¶ø²ÉÓÃÁËÒ»Î¬µÄº£Ñó±ß½ç²ãÄ£ÐÍ(Mellor -Yamada)²¢ÀûÓÃÊýÖµÊµÑéµÄ·½·¨¶ÔÐüÉ³¡¢ÑÎ¶È¡¢ÎÂ¶ÈµÈÊý¾Ý½øÐÐ·ÖÎö¡£Ô­Ä£ÐÍÎ´½«ÐüÉ³¿¼ÂÇÔÚÄÚ ,±¾ÎÄÊÔ½«ËüÒýÈë½øÈ¥Ì½ÌÖÓÉÓÚËüµÄ´æÔÚ¶ÔÎÉ¶¯»ìºÏÌØÐÔµÄÓ°Ïì¡£2000Äê4ÔÂ ,Mellor½«×î³õµÄÄ£ÐÍÒýÈëÁËÒÀÀµÓÚRichardsonÊýµÄÎÉ¶¯¶¯ÄÜºÄÉ¢ÂÊ¡£±¾ÎÄÍ¨¹ý±È½Ï¾ßÓÐÐüÉ³ºÍ²»¾ßÓÐÐüÉ³Á½ÖÖÇé¿öÏÂµÄËÙ¶È¡¢ÎÂ¶ÈºÍÑÎ¶È´¹Ïò·Ö²¼ËæÊ±¼äµÄ±ä»¯ ,·ÖÎöÌÖÂÛÓÉÓÚÐüÉ³µÄ´æÔÚËùÒý…	º£Ñó¿ÆÑ§
ff8a5bfe3d494e3d9edfa8608eb853ac	hygc200404014	Ëæ»ú²¨ÀË×÷ÓÃÏÂº£ÑóÆ½Ì¨Ö÷¶¯¿ØÖÆµÄÊ±ÖÍ²¹³¥ÑÐ¾¿	2004	»ùÓÚÔ¤²â¿ØÖÆÀíÂÛ,ÑÐ¾¿ÁËÊÊÓÃÓÚº£ÑóÆ½Ì¨µÄÊ±ÖÍ²¹³¥¿ØÖÆËã·¨.¸Ã·½·¨½èÖúÓÚËæ»ú²¨ÀËÁ¦µÄ½üËÆ¹«Ê½ºÍ¿¨¶ûÂüÂË²¨Ô­Àí,ÍÆµ¼³öÁËËæ»ú²¨ÀËÁ¦ÏòÇ°Ò»²½Ô¤²â¹«Ê½,Í¬Ê±²ÉÓÃ¿¨¶ûÂüÂË²¨·½³Ì,ÊµÏÖÁË¶Ô×´Ì¬ÏòÁ¿ÏòÇ°Ò»²½Ô¤²â.ÀûÓÃËæ»ú²¨ÀËÁ¦¼°×´Ì¬ÏòÁ¿µÄÊµÊ±ÔÚÏßÔ¤²â¹«Ê½,ÍÆµ¼³ö×îÓÅ¿ØÖÆÁ¦ÏòÇ°Ò»²½Ô¤²âµÄ±í´ïÊ½.ÔÚ´Ë»ù´¡ÉÏ,·¢Õ¹ÁË²»½öÊÊÓÃÓÚ·´À¡¿ØÖÆÏµÍ³¶øÇÒÊÊÓÃÓÚÇ°À¡-·´À¡¿ØÖÆÏµÍ³µÄÊ±ÖÍ²¹³¥Ëã·¨.²ÉÓÃÒ»µäÐÍº£ÑóÆ½Ì¨ÎªÊýÖµËãÀý,¼ÆËã½á¹û±íÃ÷,¸Ã·½…	º£Ñó¹¤³Ì
ff8a5bfe3d494e3d9edfa8608eb854ac	hykx200401008	ÐüÉ³¶ÔMellor-Yamadaº£Ñó±ß½ç²ãÄ£ÐÍ¼ÆËã½á¹ûµÄÓ°Ïì	2004	ÎªÁË·ÖÎöº£ÑóË®Ìå´¹ÏòË®Á÷ÎÉ¶¯¼°ÎÉ¶¯½»»»Çé¿ö¶ø²ÉÓÃÁËÒ»Î¬µÄº£Ñó±ß½ç²ãÄ£ÐÍ(Mellor-Yamada)²¢ÀûÓÃÊýÖµÊµÑéµÄ·½·¨¶ÔÐüÉ³¡¢ÑÎ¶È¡¢ÎÂ¶ÈµÈÊý¾Ý½øÐÐ·ÖÎö.Ô­Ä£ÐÍÎ´½«ÐüÉ³¿¼ÂÇÔÚÄÚ,±¾ÎÄÊÔ½«ËüÒýÈë½øÈ¥Ì½ÌÖÓÉÓÚËüµÄ´æÔÚ¶ÔÎÉ¶¯»ìºÏÌØÐÔµÄÓ°Ïì.2000Äê4ÔÂ,Mellor½«×î³õµÄÄ£ÐÍÒýÈëÁËÒÀÀµÓÚRichardsonÊýµÄÎÉ¶¯¶¯ÄÜºÄÉ¢ÂÊ.±¾ÎÄÍ¨¹ý±È½Ï¾ßÓÐÐüÉ³ºÍ²»¾ßÓÐÐüÉ³Á½ÖÖÇé¿öÏÂµÄËÙ¶È¡¢ÎÂ¶ÈºÍÑÎ¶È´¹Ïò·Ö²¼ËæÊ±¼äµÄ±ä»¯,·ÖÎöÌÖÂÛÓÉÓÚÐüÉ³µÄ´æÔÚËùÒý·¢µÄÃÜ¶…	º£Ñó¿ÆÑ§
ff8a5bfe3d494e3d9edfa8608eb855ac	zdgcxb200304019	»ùÓÚÕñ¶¯²âÊÔµÄº£ÑóÆ½Ì¨½á¹¹ÎÞËð¼ì²â	2003	Õë¶Ôº£ÑóÆ½Ì¨µÈ¸´ÔÓ´óÐÍÍÁÄ¾¹¤³Ì½á¹¹Îï,ÑÐ¾¿»ùÓÚÕñ¶¯²âÊÔµÄÎÞËð¼ì²â·½·¨,Ìá³öÁËÒ»Ì×ÀûÓÃ½á¹¹µ¥ÔªÄ£Ì¬Ó¦±äÄÜÌØÐÔµÄÐÂËðÉËÕï¶Ï·½·¨.¸Ã·½·¨ÊÇ½«½á¹¹µ¥ÔªµÄÄ£Ì¬Ó¦±äÄÜ·Ö½âÎªÀ­Ñ¹Ä£Ì¬Ó¦±äÄÜºÍÍäÇúÄ£Ì¬Ó¦±äÄÜ,²¢¶¨ÒåÁËÁ½¸öËðÉËÕï¶ÏÖ¸±ê,¼´À­Ñ¹Ä£Ì¬Ó¦±äÄÜ±ä»¯ÂÊ(CMSECR)ºÍÍäÇúÄ£Ì¬Ó¦±äÄÜ±ä»¯ÂÊ(FMSECR).Ä£Ì¬Ó¦±äÄÜÊÇÍ¨¹ý½á¹¹²»Íê±¸Ä£Ì¬ÕñÐÍºÍ½á¹¹¸Õ¶È¾ØÕó¼ÆËã³öµÄ,Òò´Ë,¿ÉÒÔÍ¨¹ýÕñ¶¯²âÊÔµÃµ½½á¹¹µ¥ÔªµÄÁ½¸öËðÉËÖ¸±êÕï¶Ï½á¹¹µÄËðÉË.ÎªÁËÑé…	Õñ¶¯¹¤³ÌÑ§±¨
ff8a5bfe3d494e3d9edfa8608eb856ac	hygc200304012	º£ÑóÆ½Ì¨½á¹¹Ä£Ì¬²ÎÊýÊ¶±ðµÄ·ÂÕæÑÐ¾¿	2003	½«ÌØÕ÷ÏµÍ³ÊµÏÖ·¨(ERA)ÓëCBSIËã·¨Ïà½áºÏÊ¶±ðº£ÑóÆ½Ì¨½á¹¹µÄÄ£Ì¬²ÎÊý(¹ÌÓÐÆµÂÊ,×èÄá±È,ÕñÐÍ),ÀûÓÃÓÐÏÞµÄ¼ÓËÙ¶ÈÐÅºÅ½øÐÐ½á¹¹Ä£Ì¬²ÎÊýÊ¶±ð.º£ÑóÆ½Ì¨½á¹¹ÊýÖµÄ£ÐÍÄ£ÄâµÄ¶¯Á¦ÏìÓ¦ÐÅºÅÓÃÓÚ²ÎÊýÊ¶±ð.ËùÊ¶±ð³öµÄº£ÑóÆ½Ì¨Ä£Ì¬²ÎÊýÓëÓÐÏÞÔªANSYS·ÖÎöËùµÃµÄ½á¹ûÏà±È½Ï,±íÃ÷ÔËÓÃ±¾ÎÄËùÌá³öµÄ·½·¨½øÐÐÄ£Ì¬²ÎÊýÊ¶±ðÊÇÓÐÐ§µÄ.	º£Ñó¹¤³Ì
ff8a5bfe3d494e3d9edfa8608eb857ac	6ca165e37708403a81fe11a47d79c292	Ë®ÏÂ»úÆ÷ÈËÊÓÆµÍ¼Ïñ¸ßÐ§Ñ¹Ëõ·½·¨ÑÐ¾¿	2009	Ë®ÏÂÊÓÆµÍ¼ÏñÑ¹ËõÒ»Ö±ÊÇÓÐÏÞ´ø¿íË®ÉùÐÅµÀÊµÊ±´«Êäº£Á¿ÊÓÆµÊý¾ÝµÄ¹Ø¼ü¼¼ÊõÖ®Ò»¡£±¾ÎÄÊ×ÏÈ½éÉÜÁËÄ¿Ç°Ë®ÏÂ»úÆ÷ÈËºÍË®ÏÂÊÓÆµÍ¼ÏñÑ¹ËõÑÐ¾¿´æÔÚµÄÖ÷ÒªÎÊÌâ,²¢×ÛºÏ·ÖÎöÁËÄ¿Ç°¼¸ÖÖ¸ßÐ§ÊÓÆµÑ¹Ëõ·½·¨µÄÌØµã²¢Ì½ÌÖÁË½øÒ»²½ÑÐ¾¿µÄ·½Ïò¡£´ËÍâ,¸ù¾ÝË®ÏÂÊÓÆµµÄ³ÉÏñÌØµã,Ìá³öÁË¸ßÐ§µÄÈ«¾ÖÓë¾Ö²¿ÔË¶¯»ìºÏ²¹³¥·½°¸ºÍ»ùÓÚÐ¡²¨±ä»»µÄÔ¤´¦Àí·½·¨¡£³õ²½ÊµÑé½á¹û±íÃ÷:±¾ÎÄÌá³öµÄÔ¤´¦Àí·½·¨¿ÉÒÔÓÐÐ§È¥³ýÊÓÆµÍ¼ÏñÖÐ´æÔÚµÄ´óÁ¿ÊÓ¾õÈßÓàºÍ¿Õ¼äÈßÓà,Ìá³öµÄ»ìºÏ…	ÈÈ´øº£ÑóÑ§±¨
ff8a5bfe3d494e3d9edfa8608eb858ac	5be233dc284a4a20b16348b475d084f8	Ë®ÏÂÊÓÆµÍ¼Ïñ¸ßÐ§±àÂëËã·¨	Î´Öª	Ìá³öÁËÒ»ÖÖË®ÏÂÊÓÆµÍ¼Ïñ¸ßÐ§Ñ¹Ëõ±àÂëµÄËã·¨¡£¸ÃËã·¨Ö÷ÒªÓÉË®ÏÂÍ¼ÏñÔ¤´¦Àí¡¢È«¾ÖÔË¶¯¹À¼Æ¡¢È«¾ÖÔË¶¯Óë¾Ö²¿ÔË¶¯»ìºÏ²¹³¥Èý²¿·Ö×é³É¡£Í¼ÏñÔ¤´¦ÀíÄ£¿é²ÉÓÃ»ùÓÚÐ¡²¨±ä»»µÄ·½·¨,¿ÉÒÔÓÐÐ§È¥³ýË®ÏÂÍ¼ÏñÖÐµÄÊÓ¾õÈßÓà;È«¾ÖÔË¶¯¹À¼Æ²ÉÓÃ»ùÓÚÌØÕ÷µãµÄ¿ìËÙ¡¢Â³°ô¹À¼ÆËã·¨;Ìá³öµÄÈ«¾ÖÔË¶¯Óë¾Ö²¿ÔË¶¯»ìºÏ²¹³¥·½°¸¼òµ¥Ò×ÐÐ¡£ÊµÑé½á¹û±íÃ÷,Ìá³öµÄË®ÏÂÊÓÆµÑ¹ËõËã·¨ÔÚ±£Ö¤ÊÓ¾õÖÊÁ¿µÄÇ°ÌáÏÂ,¾ßÓÐ½Ï¸ßµÄÑ¹ËõÐ§ÂÊ,ÌØ±ðÊÊºÏÓÚº£µ×ÊÓÆµÍ¼ÏñÔÚÉõµÍ±ÈÌØÂÊÏÂµ…	¼ÆËã»ú¹¤³ÌÓëÓ¦ÓÃ
ff8a5bfe3d494e3d9edfa8608eb859ac	f7abba31301d4507b96ad0ae85f5816b	¶¯Ì¬ÊÓÆµ¼à¿ØÖÐº£ÉÏ½¢´¬Ä¿±ê¼ì²â	Î´Öª	ÎªÁË¼à²âÒ»Ð©Î£ÏÕµÄº£ÑóÇøÓò,Ê¹ÓÃÁË»ùÓÚµçºÉñîºÏÆ÷¼þ(CCD)µÄ¶¯Ì¬Æ½Ì¨,Ìá³öÁËÒ»ÖÖ»ùÓÚº£Ãæ±³¾°ÎÆÀíÄ£ÐÍµÄ½¢´¬Ä¿±ê¼ì²âËã·¨¡£ÀûÓÃÍ¼Ïñ×Ó¿éÀëÉ¢ÓàÏÒ±ä»»(DCT)ÓòµÄÄÜÁ¿ÌØÕ÷,ÊµÏÖÁËÌì¿Õ±³¾°ºÍº£ÌìÏßµÄ¿ìËÙ¼ì²â¡£ÎªÁË½«´¬½¢Ä¿±ê´ÓË®Æ½ÏßÏÂ¸´ÔÓµÄº£Ë®±³¾°ÖÐ·ÖÀë³öÀ´,ÌáÈ¡º£ÌìÏßÒÔÏÂµÄº£ÃæÇøÓòÍ¼Ïñ×Ó¿éµÄDCTÓòÎÆÀíÌØÕ÷,²¢ÀûÓÃ×ÔÊÊÓ¦Ä£ºýc¾ùÖµ¾ÛÀà·½·¨½¨Á¢º£ÃæµÄ»ìºÏÎÆÀíÄ£ÐÍ¡£ÀûÓÃ½¨Á¢µÄº£ÃæÎÆÀíÄ£ÐÍ,ÊµÏÖÁËº£Ãæ±³¾°Óë½¢´¬Ä¿±êµÄ·Ö¸î¡£ÊµÑ…	ÖÐ¹ú¼¤¹â
ff8a5bfe3d494e3d9edfa8608eb860ac	bc137178f89c45a388da45394cb6bab2	Ò»ÖÖ¿ìËÙ×Ô¶¯¼ì²âº£ÃæÄ¿±êËã·¨	Î´Öª	ÎªÊµÏÖº£ÊÂ¶¯Ì¬ÊÓÆµ¼à²âÖÐº£ÃæÄ¿±êµÄ×Ô¶¯¼ì²â,Ìá³ö»ùÓÚÐ¡²¨ÓòÊÓ¾õ×¢ÒâÑ¡Ôñ»úÖÆµÄº£ÃæÄ¿±ê¿ìËÙ¼ì²âËã·¨¡£¸ù¾ÝÈËÀàÊÓ¾õ¹Û²âÌØµã,Ê×ÏÈÀûÓÃÌáÉýÐ¡²¨±ä»»ÔÚÐ¡²¨Óò½¨Á¢ÁËË«³ß¶ÈÊÓ¾õÑ¡Ôñ×¢ÒâÄ£ÐÍ,È»ºóÔÚ´Ö·Ö±æÂÊµÍÆµ×Ó´øÉÏ·Ö±ðÀûÓÃÏàÎ»Æ×·¨ºÍÌÝ¶È·¨½¨Á¢ÊÓ¾õÏÔÖøÍ¼,²¢¶ÔÁ½Õß½øÐÐÓÐÐ§ÈÚºÏÐÎ³É×ÛºÏÊÓ¾õÏÔÖøÍ¼,×îºóÍ¨¹ýÐ¡²¨·´±ä»»µÃµ½Ô­Ê¼¸ß·Ö±æÂÊÍ¼ÏñµÄÊÓ¾õÏÔÖøÍ¼,²¢ÓÉ´ËÊµÏÖº£ÃæÄ¿±êÇøÓòµÄÌáÈ¡¡£ÊµÑé½á¹û±íÃ÷:¸ÃËã·¨ÄÜ¹»¿ìËÙ¡¢×¼È·µØÊµÏÖº£…	ÖÐ¹úº£Ñó´óÑ§Ñ§±¨(×ÔÈ»¿ÆÑ§°æ)
ff8a5bfe3d494e3d9edfa8608eb861ac	c1707309696b4904b2021d26bf8e2dbd	¶¯Ö²Îïµ°°×Ô´¼°Å£»ÇËá¶Ô´óÁâöÒÉãÊ³¡¢Éú³¤¼°Ìå×é³ÉµÄÓ°Ïì	2018	ÒÔ³õÊ¼ÌåÖØ(38.19¡À0.09)g´óÁâöÒ(Scophthalmus maximus)ÎªÊµÑé¶ÔÏó,·Ö±ðÒÔÓã·ÛºÍ´ó¶¹Å¨Ëõµ°°×(SPC)ÎªÖ÷Òªµ°°×Ô´,Ìí¼Ó0%¡¢0.5%¡¢1.0%ºÍ2.0%µÄÅ£»ÇËá,ÅäÖÆ8ÖÖµÈµªµÈÖ¬µÄÅäºÏËÇÁÏ,½øÐÐ8ÖÜµÄÑøÖ³ÊµÑé¡£ÑÐ¾¿ÏÔÊ¾,SPC×é´óÁâöÒÖÕÄ©ÌåÖØ¡¢ÉãÊ³ÂÊ(FI)¡¢ÌØ¶¨Éú³¤ÂÊ(SGR)¡¢ËÇÁÏÐ§ÂÊ(FE)ºÍµ°°×ÖÊÐ§ÂÊ(PER)¶¼¼«ÏÔÖøÏÂ½µ(P0.05),È´ÏÔÖøÓ°ÏìÁË´óÁâöÒµÄSGR¡¢FEºÍPER¡£Ëæ×ÅÅ£»ÇËáº¬Á¿Éý¸ß,²»Í¬µ°°×Ô´ËÇÁÏÏÂ´óÁâöÒµÄSGR¡¢FEºÍPER¾ùÏÔÖøÉý¸ß(P<0.05)¡…	ÖÐ¹úº£Ñó´óÑ§Ñ§±¨(×ÔÈ»¿ÆÑ§°æ)
ff8a5bfe3d494e3d9edfa8608eb862ac	645b1ba57b6746709c72f743be172723	ÌÇÐ²ÆÈ¶ÔÑÀöÒ¸ÎÔà´úÐ»ºÍ³¦µÀÏû»¯Ïà¹ØÃ¸»îÐÔµÄÓ°Ïì	2017	ÑÀöÒÊÇº£Ë®ÑøÖ³ÈâÊ³ÐÔÓãÀà¡£±¾ÑÐ¾¿ÒÔ¹àÎ¹ÆÏÌÑÌÇµÄ·½Ê½,ÑÐ¾¿ÌÇÐ²ÆÈ¶ÔÑÀöÒ(³õÊ¼ÌåÖØ225¡À50g)¸ÎÔàµ°°×ÖÊºÍÖ¬·¾´úÐ»Ã¸ºÍÏû»¯Ã¸»îÐÔµÄÓ°Ïì,Îª½âÎöÈâÊ³ÐÔÓãÀàÌÇÄÍÊÜÄÜÁ¦ÈõµÄ»úÖÆÌá¹©»ù´¡Êý¾Ý¡£¹²Éè¼Æ2¸öÊµÑé×é,µÚ1×éÎªÌÇÐ²ÆÈ×é,½«ÆÏÌÑÌÇÈÜÒº(500mg/ml)°´ÕÕ1.67gÆÏÌÑÌÇ/kgÌåÖØµÄ¼ÁÁ¿¹àÎ¹¸øÑÀöÒ;µÚ2×éÎª¶ÔÕÕ×é,°´µÚ1×éÍ¬µÈ¼ÁÁ¿¹àÎ¹ÑÀöÒÁ×Ëá»º³åÑÎÈÜÒº(PBS,0.01mol/L)¡£·Ö±ðÔÚ¹àÎ¹Ç°(0h),¹àÎ¹ºó1¡¢3¡¢5¡¢7¡¢12¡¢24ºÍ48hÈ¡Ñù¡£½á¹û±íÃ÷,¸ÎÔ…	º£ÑóºþÕÓÍ¨±¨
ff8a5bfe3d494e3d9edfa8608eb863ac	d84de54ad97348fc990e955557459b74	´óÁâöÒÓ×Óã¶ÔÓñÃ×µ°°×·ÛÖÐÓªÑøÎïÖÊµÄ±í¹ÛÏû»¯ÂÊ¼°Ìí¼Óµ¨Ö­ËáºÍÃ¸ÖÆ¼Á¶ÔÆä²úÉúµÄÓ°Ïì	2017	±¾ÊÔÑéÖ¼ÔÚÑÐ¾¿´óÁâöÒÓ×Óã¶ÔÓñÃ×µ°°×·ÛÖÐ¸ÉÎïÖÊ¡¢´Öµ°°×ÖÊ¡¢°±»ùËáºÍ×ÜÄÜµÄ±í¹ÛÏû»¯ÂÊ,ÒÔ¼°ÔÚÓñÃ×µ°°×·ÛÖÐ·Ö±ðÌí¼Óµ¨Ö­Ëá(´¿¶È¡Ý30%)ºÍÃ¸ÖÆ¼Á[ÖÐÐÔµ°°×Ã¸(1¡Á105 U/g)ºÍÄ¾¹Ïµ°°×Ã¸(4¡Á105 U/g)×é³ÉµÄ¸´ºÏÃ¸,¶þÕß»îÐÔ±ÈÎª2¡Ã1]¶ÔÆäÓªÑøÎïÖÊ±í¹ÛÏû»¯ÂÊµÄÓ°Ïì¡£Ê×ÏÈÅäÖÆ»ù´¡ËÇÁÏ,ÊÔÑéËÇÁÏÓÉ70%µÄ»ù´¡ËÇÁÏºÍ30%µÄ´ý²âµ°°×ÖÊÔ´[Î´½øÐÐÈÎºÎ´¦ÀíµÄÓñÃ×µ°°×·Û(CGM)¡¢Ìí¼Óµ¨Ö­ËáµÄÓñÃ×µ°°×·Û(CGMB)ºÍÌí¼ÓÃ¸ÖÆ¼ÁµÄÓñÃ×µ°°×·Û(CGME)]×é³É¡£Ëù…	¶¯ÎïÓªÑøÑ§±¨
7d00667bfe914d6da48822464431d922	0b694645a21d4992a353a321f70cc25f	²»Í¬ÓñÃ×ÍÑË®¾Æ¾«Ôã¼°Æä¿ÉÈÜÎïº¬Á¿ËÇÁÏÖÐÌí¼Ó·Çµí·Û¶àÌÇÃ¸¶Ô´óÁâöÒÓ×ÓãÉú³¤ÐÔÄÜ¡¢ÓªÑøÎïÖÊÏû»¯ÂÊ¼°¿¹Ñõ»¯ÄÜÁ¦µÄÓ°Ïì	2017	±¾ÊÔÑéÖ¼ÔÚÑÐ¾¿²»Í¬ÓñÃ×ÍÑË®¾Æ¾«Ôã¼°Æä¿ÉÈÜÎï(DDGS)º¬Á¿ËÇÁÏÖÐÌí¼Ó·Çµí·Û¶àÌÇÃ¸¶Ô´óÁâöÒÓ×ÓãÉú³¤ÐÔÄÜ¡¢ÓªÑøÎïÖÊÏû»¯ÂÊ¼°¿¹Ñõ»¯ÄÜÁ¦µÄÓ°Ïì¡£Ñ¡ÓÃ720Î²³õÖØÎª(13.00¡À0.01)gµÄ´óÁâöÒÓ×Óã,Ëæ»ú·ÖÎª8¸ö×é,Ã¿¸ö×éÉè3¸öÖØ¸´,Ã¿¸öÖØ¸´30Î²Óã¡£D3¡¢D6¡¢D9¡¢D12×éÎª²»¼ÓÃ¸¶ÔÕÕ×é,·Ö±ðËÇÎ¹ÒÔÓñÃ×DDGSÌæ´ú»ù´¡ËÇÁÏÖÐ3%¡¢6%¡¢9%¡¢12%Óã·ÛµÄÊÔÑéËÇÁÏ;D3 ¡¢D6 ¡¢D9 ¡¢D12 ×éÎª¼ÓÃ¸ÊÔÑé×é,·Ö±ðËÇÎ¹ÒÔÓñÃ×DDGSÌæ´ú»ù´¡ËÇÁÏÖÐ3%¡¢6%¡¢9%¡¢12%Óã·Û²¢…	¶¯ÎïÓªÑøÑ§±¨
7d00667bfe914d6da48822464431d922	65b8b7193a714f05954b2b33bb734a5e	¸ßÖ²Îïµ°°×ÖÊËÇÁÏÖÐÌí¼Ó¶¡ËáÄÆ¶Ô´óÁâöÒÓ×ÓãÉú³¤ÐÔÄÜ¡¢ÓªÑøÎïÖÊ±í¹ÛÏû»¯ÂÊ¼°¸ÎÔà¿¹Ñõ»¯¹¦ÄÜµÄÓ°Ïì	2017	±¾ÊÔÑéÖ¼ÔÚÑÐ¾¿¸ßÖ²Îïµ°°×ÖÊËÇÁÏÖÐÌí¼Ó¶¡ËáÄÆ¶Ô´óÁâöÒÓ×ÓãÉú³¤ÐÔÄÜ¡¢ÓªÑøÎïÖÊ±í¹ÛÏû»¯ÂÊ¼°¸ÎÔà¿¹Ñõ»¯¹¦ÄÜµÄÓ°Ïì,Ì½Ë÷Ìá¸ßË®²úËÇÁÏÖÐÖ²Îïµ°°×ÖÊÌæ´úÓã·Û±ÈÀýµÄ¿ÉÐÐÐÔ·½·¨¡£ÒÔÓã·Û¡¢¶¹ÆÉ¡¢ÓñÃ×µ°°×·Û¡¢¹ÈëÃ·Û¡¢»¨ÉúÆÉºÍÆ¡¾Æ½ÍÄ¸Îªµ°°×ÖÊÔ´,ÓãÓÍ¡¢Ò¬×ÓÓÍºÍ´ó¶¹ÂÑÁ×Ö¬ÎªÖ¬·¾Ô´,Ð¡Âó·ÛÎªÌÇÔ´,ÅäÖÆ5ÖÖµÈµªµÈÄÜµÄÊÔÑéËÇÁÏ¡£ÆäÖÐ,ÒÔº¬60%Óã·ÛµÄ»ù´¡ËÇÁÏÎªÑôÐÔ¶ÔÕÕ×é(FM×é),ÒÔ¸´ºÏÖ²Îïµ°°×ÖÊÔ´Ìæ´ú»ù´¡ËÇÁÏÖÐ50%Óã·ÛµÄÌæ´úËÇÁÏÎªÒõÐÔ¶ÔÕÕ×é…	¶¯ÎïÓªÑøÑ§±¨
7d00667bfe914d6da48822464431d922	c3b8048704cf44c7a5f72bc29e55b21c	¶¹ÆÉ·¢½Í¾úÖêÉ¸Ñ¡ºÍ¼ø¶¨¼°·¢½ÍÌõ¼þÓÅ»¯	2017	ÎªÉ¸Ñ¡³öÄÜ¹»¸ßÐ§½µ½â¶¹ÆÉÌ¼Ë®»¯ºÏÎïºÍµ°°×µÄ¾úÖê,²¢ÓÅ»¯¾úÖê·¢½ÍÌõ¼þ¡£ÒÔÏËÎ¬ËØÃ¸¡¢¹û½ºÃ¸¡¢Ä¾¾ÛÌÇÃ¸ºÍµ°°×Ã¸»îÁ¦ÎªÖ¸±ê,´ÓÕæ¾úA-1¡¢A-2¡¢O-1¡¢M-4¡¢Y-11ºÍÏ¸¾úKC 6Öê¾úÖêÖÐÉ¸Ñ¡³ö1Öê²úÃ¸·á¸»µÄ¾úÖê¡£ÀûÓÃ18SrRNA»ùÒòÐòÁÐ·¨¼ø¶¨¸Ã¾úÖê,Í¨¹ýµ¥ÒòËØÊµÑéÓÅ»¯¾úÖêµÄ·¢½ÍÌõ¼þ¡£ÑÐ¾¿±íÃ÷:A-1ºÍM-4ÏËÎ¬ËØÃ¸»îÁ¦ÏÔÖø¸ßÓÚÆäËü¾úÖê(P<0.05),A-2Ä¾¾ÛÌÇÃ¸»îÁ¦ÏÔÖøÐÔ¸ßÓÚÆäËü¾úÖê(P<0.05),A-1ºÍA-2¹û½ºÃ¸»îÁ¦ÏÔÖø¸ßÓÚÆäËû¾úÖê(P<0.05),A-1µ°°×…	ÖÐ¹úº£Ñó´óÑ§Ñ§±¨(×ÔÈ»¿ÆÑ§°æ)
7d00667bfe914d6da48822464431d922	6dcc65e34b574597b85c2baf7e82f5dc	ËÇÁÏÖÐÌí¼Ó¸Ê°±Ëá¿ÉÌá¸ß´ó»ÆÓã(Larimichthyscrocea)µÄ¿¹Ñõ»¯ºÍ¿¹Ó¦¼¤ÄÜÁ¦	2017	ÎªÑÐ¾¿ËÇÁÏ¸Ê°±Ëá¶Ô´ó»ÆÓã(Larimichthys crocea)¿¹Ñõ»¯ºÍ¿¹Ó¦¼¤·´Ó¦µÄÓ°Ïì,½«³õÊ¼ÌåÖØÎª(130.35¡À8.37)gµÄ´ó»ÆÓãËæ»ú·Ö³É6×é,Ã¿×é3¸öÖØ¸´,Ã¿¸öÖØ¸´(ÍøÏä)50Î²Óã¡£ÔÚ»ù´¡ËÇÁÏÖÐ·Ö±ðÌí¼Ó²»Í¬ÌÝ¶ÈµÄ¸Ê°±Ëá(0¡¢0.6%¡¢1.2%¡¢2.4%¡¢4.8%ºÍ6.0%),ÅäÖÆ³ö¸Ê°±ËáÊµ²âº¬Á¿·Ö±ðÎª(1.58%¡¢2.15%¡¢2.75%¡¢3.96%¡¢6.33%ºÍ7.51%)µÄ6ÖÖÊµÑéËÇÁÏ¡£¾­¹ý30 dÑøÖ³ºó,¶Ô´ó»ÆÓã½øÐÐÍÏÍøÓ¦¼¤ÊµÑé¡£½á¹û±íÃ÷,ÑøÖ³ÊµÑé½áÊøºó,ËÇÁÏ´¦ÀíÎ´¶Ô´ó»ÆÓãµÄ´æ»îºÍÌå³É…	ÓæÒµ¿ÆÑ§½øÕ¹
7d00667bfe914d6da48822464431d922	5a3c2569c6e54215abc22560df32f947	Ë®²úÑøÖ³¶¯ÎïÓªÑøÓëËÇÁÏ¹¤³Ì·¢Õ¹Õ½ÂÔÑÐ¾¿	2016	±¾ÎÄ×ÛÊöÁËÎÒ¹úË®²úÑøÖ³¶¯ÎïÓªÑøÑ§ÑÐ¾¿ºÍËÇÁÏ¹¤³Ì·½Ãæ½üÆÚµÄÑÐ¾¿,·ÖÎöÁË²úÒµ·¢Õ¹µÄÎÊÌâ,Ì½ÌÖÁËÏÂÒ»²½µÄÕþ²ß´ëÊ©¡£¿ÉÒÔ·¢ÏÖ,¹ýÈ¥10¶àÄêÀï,Ë®²ú¶¯ÎïÓªÑøÓëËÇÁÏµÄ·¢Õ¹ÔÚÓªÑøËØÐèÇó¡¢¶¯ÎïµÄÉãÊ³ÓëÍ¶Î¹¡¢×ÐÖÉÓãËÇÁÏ¡¢Ç×±¾ÓªÑø¡¢Ìí¼Ó¼ÁµÈ·½ÃæÈ¡µÃÁËÖØÒªµÄ½øÕ¹,µ«ÈÔÈ»´æÔÚ¶üÁÏÏµÊý¸ß¡¢»·¾³ÅÅ·Å´ó¡¢ËÇÁÏ³É±¾¸ß¡¢Ð§Òæ²»ÎÈ¶¨µÈÎÊÌâ¡£ÏÂÒ»²½µÄÑÐ¾¿Ó¦¸ÃÒÔ"°²È«¸ßÐ§,½ÚÔ¼»·±£"ÎªÄ¿±ê,ÒýÈëÉúÌ¬Ñ§ºÍÏÖ´ú×éÑ§ÀíÄî,¿ªÕ¹Ë®²ú¶¯ÎïÓªÑø´úÐ»µÄ·Ö×Ó»úÀí¡…	ÖÐ¹ú¹¤³Ì¿ÆÑ§
7d00667bfe914d6da48822464431d922	8baa92b4ce604d7fa01280a0288e8a8f	´óÁâöÒÓ×Óã¶Ô¼¸ÖÖµ°°×ÖÊÔ´ÖÐÓªÑøÎïÖÊµÄ±í¹ÛÏû»¯ÂÊ¼°Åò»¯´¦Àí¶ÔÆä²úÉúµÄÓ°Ïì	2016	±¾ÊÔÑéÖ¼ÔÚÑÐ¾¿´óÁâöÒ(Scophthalmus maximus L.)¶ÔÃØÂ³ºìÓã·Û¡¢¶¹ÆÉ¡¢¿û»¨ÆÉºÍÓñÃ×µ°°×·ÛÖÐ¸ÉÎïÖÊ¡¢´Öµ°°×ÖÊ¡¢°±»ùËáºÍ×ÜÄÜµÄ±í¹ÛÏû»¯ÂÊ,ÒÔ¼°Åò»¯´¦Àí¶ÔÆä²úÉúµÄÓ°Ïì¡£ÊÔÑéËÇÁÏÓÉ70%»ù´¡ËÇÁÏºÍ30%´ý²âµ°°×ÖÊÔ´×é³É,²¢Ìí¼Ó0.1%µÄÈýÑõ»¯¶þîÆ(Y2O3)×÷ÎªÍâÔ´Ö¸Ê¾¼Á,½«Æä·Ö±ðÖÆ×÷³ÉÕý³£¿ÅÁ£ÁÏºÍÅò»¯¿ÅÁ£ÁÏ¡£½«Æ½¾ùÌåÖØÎª(8.98¡À0.01)gµÄ´óÁâöÒÓ×ÓãËæ»ú·Ö³É10×é,Ã¿×é3¸öÖØ¸´,Ã¿¸öÖØ¸´40Î²Óã,°´ÕÕ²»Í¬´¦Àí·Ö±ðÍ¶Î¹ÏàÓ¦ËÇÁÏ,Î¹Ñø2ÖÜºó²ÉÓÃ…	¶¯ÎïÓªÑøÑ§±¨
7d00667bfe914d6da48822464431d922	f049a9ae3fcb4a368fd6824e2e99b295	ÐÂÐÍ¸´ºÏ¶¯Ö²Îïµ°°×Ô´²¿·ÖÌæ´úÓã·Û¶Ô´óÁâöÒÓ×ÓãÉú³¤ºÍÈâÖÊµÄÓ°Ïì	2016	±¾ÎÄÖ¼ÔÚÑÐ¾¿ÐÂÐÍ¸´ºÏ¶¯Ö²Îïµ°°×Ô´ÔÚ´óÁâöÒËÇÁÏÖÐÌæ´ú²¿·ÖÓã·Û¶Ô´óÁâöÒÓ×ÓãÉú³¤ºÍ¼¡ÈâÖÊµØµÄÓ°Ïì¡£ÊµÑéÉè¼ÆÁË4×éµÈµªµÈÄÜµÄËÇÁÏ,ÒÔº¬Óã·Û60%µÄ´¦Àí×éÎª¶ÔÕÕËÇÁÏ(FM),ÒÔÐ¡Âó·Û¡¢¶¹ÆÉµÈ×÷ÎªÖ²Îïµ°°×ÓëÃ¸½â¶¯ÎïÈí¹Çµ°°×·Û¸´ºÏ·Ö±ðÌæ´úÆäÖÐ40%¡¢50%ºÍ60%Óã·Û,ÉèÖÃÁË40I¡¢50IºÍ60I3¸öÊÔÑé×é¡£Ñ¡ÓÃ³õÊ¼ÌåÖÊÁ¿(8.63¡À0.03)gµÄ´óÁâöÒÓ×Óã(Scophthalmus maximus L.),·Ö±ðÓÃÉÏÊö4ÖÖËÇÁÏËÇÑø8ÖÜ¡£ÊÔÑé±íÃ÷:ÓëÓã·Û×éÏà±È,Ëæ×ÅÌæ´úË®Æ½µÄÉý¸ß,´…	ÖÐ¹úº£Ñó´óÑ§Ñ§±¨(×ÔÈ»¿ÆÑ§°æ)
7d00667bfe914d6da48822464431d922	761995bf2a0f4c0e8b531b8ecd8b9c3a	ÓãÀàÄÆÀë×ÓºÍÂÈÀë×Ó×ªÔËÔØÌåµÄ¹¦ÄÜ¼°µ÷¿Ø»úÖÆÑÐ¾¿½øÕ¹	2016	ÄÆÀë×Ó(Na~ )ºÍÂÈÀë×Ó(Cl~-)²»½ö²ÎÓëÓãÀàÌåÒºµÄÉøÍ¸Ñ¹Æ½ºâµ÷½Ú,Ò²²ÎÓëÏ¸°ûÄ¤¾²Ï¢µçÎ»Æ½ºâµ÷½Ú,²¢ÇÒÓãÀà»úÌåÄÚ²¿µç½âÖÊµÄÎÈÌ¬Ò²Àë²»¿ªNa~ ºÍCl~-µÄ²ÎÓë¡£Î»ÓÚÓ²¹ÇÓãÀàÈú¡¢Î¸³¦µÀÒÔ¼°ÉöÐ¡¹ÜÉÏÆ¤Ï¸°ûÄ¤ÉÏµÄNa~ /¼ØÀë×Ó(K~ )~-ATPÃ¸¡¢Na~ ~-K~ ~-2 Cl~-Ð­Í¬×ªÔËµ°°×¡¢Na~ /ÇâÀë×Ó(H~ )½»»»µ°°×¡¢ÄÒÐÔÏËÎ¬»¯¿çÄ¤µ÷¿Ø×ÓµÈÏà¹ØÔØÌåµ°°×,ÊÇÓãÀàµ÷¿ØNa~ ºÍCl~-´úÐ»µÄÖ÷Òªµ÷½ÚÍ¨µÀ,ÕâÐ©µ÷½ÚÍ¨µÀµ°°×µÄ±í´ïÖ±½ÓÓ°Ïìµ½»úÌåÄÚµç½âÖÊµÄÆ½ºâ¡£±¾Î…	¶¯ÎïÓªÑøÑ§±¨
7d00667bfe914d6da48822464431d922	adf909f2bf78420ab4b807c66aeaf753	ËÇÁÏÖÐÌí¼ÓFortilinµ°°×¶Ô·²ÄÉ±õ¶ÔÏºÃâÒß·´Ó¦ºÍ¿¹°×°ß×ÛºÏÕ÷²¡¶¾¸ÐÈ¾µÄÓ°Ïì	2016	ÎªÑÐ¾¿ËÇÁÏÖÐÌí¼Ó±Ï³à½ÍÄ¸±í´ïµÄ·­Òë¿ØÖÆÖ×Áöµ°°×fortilin¶Ô·²ÄÉ±õ¶ÔÏºÃâÒß·´Ó¦ºÍ¿¹°×°ß×ÛºÏÕ÷²¡¶¾(WSSV)¸ÐÈ¾ÄÜÁ¦µÄÓ°Ïì¡£ÒÔ½ÍÄ¸±í´ïÉÏÇå¶³¸É·ÛºÍ½ÍÄ¸ÅàÑøÎï¶³¸É·Û2ÖÖÐÎÊ½ÔÚ»ù´¡ËÇÁÏÖÐ·Ö±ðÌí¼Ó100mg/kgµÄÖØ×éfortilinµ°°×ºÍ¿ÕÖÊÁ£ÖØ×éµ°°×,ÖÆ³É4ÖÖÊµÑéËÇÁÏ,ÒÔ»ù´¡ËÇÁÏ×÷Îª¿Õ°×¶ÔÕÕ,Éè¼Æ5¸öÊµÑé×é:»ù´¡ËÇÁÏ×é(C)¡¢½ÍÄ¸±í´ïÉÏÇå¶³¸É·Û×é(P-1)¡¢½ÍÄ¸ÅàÑøÎï¶³¸É·Û×é(P-2)¡¢fortilin½ÍÄ¸ÉÏÇå¶³¸É·Û×é(F-1)ºÍfortilin½ÍÄ¸ÅàÑø¶³¸É·Û×é(F…	ÖÐ¹úº£Ñó´óÑ§Ñ§±¨(×ÔÈ»¿ÆÑ§°æ)
7d00667bfe914d6da48822464431d922	6d6194d0ad484174aa72125a54e32975	ÄÏ¼«Á×ÏºµÄÖ÷ÒªÓªÑø×é³É¼°ÆäÔÚË®²úËÇÁÏÖÐµÄÓ¦ÓÃ	2016	ÄÏ¼«Á×Ïº×ÊÔ´·á¸»,°±»ùËá¡¢Ö¬·¾ËáÓªÑø¾ùºâ,ÊÇÒ»ÖÖ¹«ÈÏµÄÓÅÖÊµ°°×Ô´,¿ÉÒÔÓÃÓÚË®²úËÇÁÏÖÐ,¶ÔÑøÖ³¶¯ÎïÆðµ½´Ù½øÉú³¤¡¢¸ÄÉÆÈâÖÊ¡¢Ìá¸ß·±Ö³ÐÔÄÜµÈ¹¦Ð§¡£±¾ÎÄ×Ü½áÁË½üÄêÀ´ÄÏ¼«Á×Ïº·ÛÔÚË®²úËÇÁÏÖÐµÄÓ¦ÓÃÑÐ¾¿½øÕ¹,°üÀ¨ÄÏ¼«Á×Ïº·Û¶ÔË®²ú¶¯ÎïÉú³¤ÐÔÄÜ¡¢Æ·ÖÊºÍ·±Ö³ÐÔÄÜµÄÓ°Ïì,ÒÔ¼°ÖÆÔ¼ÄÏ¼«Á×Ïº·ÛÔÚË®²úËÇÁÏÖÐÓ¦ÓÃµÄ¿ÆÑ§ºÍ¼¼ÊõÒòËØµÈ¡£Í¬Ê±,×Ü½áÁËÄÏ¼«Á×ÏºÓÍÔÚ¶¯ÎïÄÜÁ¿¶¯Ì¬Æ½ºâµÄµ÷½Ú¡¢¿¹Ñ×Ö¢·´Ó¦ºÍÓëÓãÓÍ´æÔÚµÄ²»Í¬´úÐ»»úÖÆµÈ·½ÃæµÄÑÐ¾¿½øÕ¹¡£…	ÖÐ¹úº£Ñó´óÑ§Ñ§±¨(×ÔÈ»¿ÆÑ§°æ)
7d00667bfe914d6da48822464431d922	0391a0ea3ff14042a3c7b6944ceab56a	Èâ¹Ç·Û²¿·ÖÌæ´úÓã·Û¶Ô´óÁâöÒÓ×Óã°±»ùËáÓ¦´ðÐÅºÅÍ¨Â·µÄÓ°Ïì	2016	ÎªÑÐ¾¿Èâ¹Ç·Û²¿·ÖÌæ´úÓã·Û(Ìí¼Ó»ò²»Ìí¼Ó¾§Ìå°±»ùËá)¶Ô´óÁâöÒ(Scophthalmus maximus L.)Ó×ÓãµÄ°±»ùËáÓ¦´ð(AAR)ÐÅºÅÍ¨Â·ÖÐ¹Ø¼üµ÷¿ØÒò×Ó»ùÒò±í´ïÁ¿µÄÓ°Ïì¡£Éè¼ÆÁË3ÖÖµÈµªµÈÄÜµÄËÇÁÏ:Óã·Û¶ÔÕÕ×é(FM,60%Óã·Û),Èâ¹Ç·ÛÌæ´ú×é(MBM,Èâ¹Ç·ÛÌæ´ú45%Óã·Ûµ°°×),Èâ¹Ç·ÛÌæ´úÌí¼Ó¾§Ìå±ØÐè°±»ùËá×é(MBM AA,Èâ¹Ç·ÛÌæ´ú45%Óã·Ûµ°°×,Ìí¼Ó¾§Ìå±ØÐè°±»ùËáÖÁÓã·Û×é±ØÐè°±»ùËáË®Æ½)¡£ÊµÑéÑ¡È¡³õÊ¼ÌåÖÊÁ¿(9.01¡À0.01)gµÄ´óÁâöÒ,·Ö±ð±¥Ê³Í¶Î¹3ÖÖ²»Í¬µÄËÇÁÏ30…	ÖÐ¹úº£Ñó´óÑ§Ñ§±¨(×ÔÈ»¿ÆÑ§°æ)
7d00667bfe914d6da48822464431d922	58554a045bc44bb9a808a12a805e2e13	ÓªÑøÎïÖÊ¶ÔÓãÀàÊ³ÓûµÄÓ°Ïì	2016	Ñ°ÕÒÀíÏëÓã·ÛÌæ´úÎïÊÇ½ü20Äê¶¯ÎïÓªÑøÑ§µÄÑÐ¾¿ÈÈµãÖ®Ò»,¾¡¹ÜÔÚÈâÊ³ÐÔÓãÀàÖÐÓã·ÛÌæ´úÎïÒòÊÊ¿ÚÐÔ²î¡¢Ïû»¯ÂÊµÍ¡¢°±»ùËá²»Æ½ºâºÍ´æÔÚ¿¹ÓªÑøÒò×ÓµÈÔ­Òòµ¼ÖÂÆäÌæ´ú±ÈÀý½ÏµÍ,È»¶ø,Ëæ×ÅÓã·Û¹©Çó¹ØÏµµÄ½øÒ»²½²»Æ½ºâ,Ìæ´úÓã·ÛÒÑ³ÉÎªÈâÊ³ÐÔÓãÀàÑøÖ³¿É³ÖÐø·¢Õ¹µÄ±ØÈ»ÒªÇó¡£Òò´Ë,ÈçºÎÌá¸ßÈâÊ³ÐÔÓãÀà¶ÔÓã·ÛÌæ´úÎïµÄÀûÓÃÂÊ³ÉÎªÁËÓã·ÛÌæ´úÑÐ¾¿µÄÆ¿¾±¡£±¾ÎÄ´ÓÊ³ÓûµÄ½Ç¶È,×ÛÊö¸÷ÖÖÓªÑøÎïÖÊ¶ÔÊ³ÓûµÄÓ°Ïì,ÒÔ±ãÀûÓÃÓªÑø´ëÊ©À´ÈËÎªµ÷¿ØÓãÀàµÄÊ³Óû,´Ó¶øÌá¸…	¶¯ÎïÓªÑøÑ§±¨
7d00667bfe914d6da48822464431d922	76642020321a407f896d7c6686d2a411	ÓãÀàÊ³Óûµ÷¿ØÑÐ¾¿½øÕ¹	2016	Ñ°ÕÒÓã·ÛÌæ´úÎïÒÑ³ÉÎªÈâÊ³ÐÔÓãÀàÑøÖ³¿É³ÖÐø·¢Õ¹µÄ±ØÈ»ÒªÇó,ÈçºÎÌá¸ßÓãÀà¶ÔÓã·ÛÌæ´úÎïµÄÀûÓÃÂÊ³ÉÎªÁËÓã·ÛÌæ´úÑÐ¾¿µÄÆ¿¾±¡£Ê³ÓûÊÇÓ°ÏìÓã·ÛÌæ´úµÄÖØÒªÒòËØ,¶øÊ³Óûµ÷¿ØÍøÂçÍ¨¹ý¸÷ÖÖÊ³Óûµ÷½ÚÒò×Ó(°üÀ¨´Ù½øÊ³ÓûÒò×ÓºÍÒÖÖÆÊ³ÓûÒò×Ó)µÄÐÅºÅ´«µÝ×÷ÓÃºÍÖÐÊàÐÅºÅÍ¨Â·,¶ÔÉãÊ³½øÐÐ×ÛºÏµ÷½Ú¡£±¾ÎÄ×ÛÊöÁË³£¼ûÊ³Óûµ÷½ÚÒò×ÓºÍÖÐÊàÐÅºÅÍ¨Â·¶ÔÊ³ÓûµÄµ÷¿Ø,ÒÔÆÚÎªÓãÀàÊ³Óûµ÷¿ØÑÐ¾¿Ìá¹©²Î¿¼¡£	¶¯ÎïÓªÑøÑ§±¨
7d00667bfe914d6da48822464431d922	18d72a285b4d4a99a2e19bf85be5c345	¿ªÍØÎÒ¹úÉîÔ¶º£ÑøÖ³ÐÂ¿Õ¼äµÄÕ½ÂÔÑÐ¾¿	2016	º£Ë®ÑøÖ³ÊÇ¶Ô¹ú¼ÒÊ³Îï°²È«¡¢¹úÃñ¾­¼ÃºÍÃ³Ò×Æ½ºâ×ö³öÖØÒª¹±Ï×µÄ²úÒµ¡£ÎªÊµÏÖÐÂÊ±ÆÚÎÒ¹úº£Ë®ÑøÖ³ÒµµÄ¿É³ÖÐø·¢Õ¹,¼±ÐèÍØÕ¹ÑøÖ³ÐÂ¿Õ¼ä,ÊµÊ©ÉîÔ¶º£ÑøÖ³Õ½ÂÔ¡£ÉîÔ¶º£º£Ë®ÑøÖ³ÊÇÒ»¸ö×ÛºÏÌåÏµ,°üº¬ÊÊÑøÎïÖÖ¡¢ÑøÖ³¼¼Êõ¡¢ÑøÖ³×°±¸¡¢ÄÜÔ´¹©¸ø¡¢º£Â½½ÓÁ¦ÎïÁ÷¡¢Ë®²úÆ·¼Ó¹¤ºÍ¼õÔÖ·ÀÔÖ²ßÂÔµÈÒªËØ¡£±¾ÎÄ»ùÓÚ¿ªÍØº£Ë®ÑøÖ³ÐÂ¿Õ¼äµÄÕ½ÂÔ¹¹Ïë,Ìá³öÁËÎÒ¹ú·¢Õ¹ÉîÔ¶º£º£Ë®ÑøÖ³ÌåÏµµÄÕ½ÂÔÈÎÎñ,°üÀ¨:ÊÊÒËÆ·ÖÖ·±ÓýºÍ¸ßÐ§ÑøÖ³¼¼ÊõÌåÏµ;ÒÔÉîÔ¶º£ÑøÖ³Æ½Ì¨ÎªºËÐÄ…	ÖÐ¹ú¹¤³Ì¿ÆÑ§
7d00667bfe914d6da48822464431d922	a1062d013ef840fbb089b2a6a7a8d4e8	ËÇÁÏÖÐºý¾«Ìæ´úÓãÓÍ¶Ô´óÁâöÒÓ×Óã´úÐ»¼°ÃâÒß·´Ó¦µÄÓ°Ïì	2016	ÎªÑÐ¾¿ËÇÁÏÖÐºý¾«Ìæ´úÓãÓÍ¶Ô´óÁâöÒ(Scophthalmus maximus)Ó×Óã´úÐ»¼°ÃâÒß·´Ó¦µÄÓ°Ïì,ÔÚËÇÁÏÖÐµ°°×ÖÊº¬Á¿Îª45%µÄ»ù´¡ÉÏ,ÅäÖÆ4×éµÈµªµÈÄÜµÄËÇÁÏ(D1¡¢D2¡¢D3ºÍD4),ËÇÁÏÖÐ¿ÉÈÜÐÔÌÇº¬Á¿·Ö±ðÎª1.93%¡¢5.80%¡¢15.98%ºÍ28.27%,Ö¬·¾º¬Á¿·Ö±ðÎª16.48%¡¢12.82%¡¢10.78%ºÍ6.64%,ÆäÖÐºý¾«ÎªÌÇÔ´,ÓãÓÍºÍ´ó¶¹ÂÑÁ×Ö¬ÎªÖ¬·¾Ô´¡£ÔÚÊÒÄÚÁ÷Ë®ÏµÍ³ÖÐÑøÖ³´óÁâöÒÓ×Óã((8.32¡À0.06)g),¼ì²â´óÁâöÒÓ×ÓãµÄÑªÒººÍ¸ÎÔàÖÐÌÇ¡¢Ö¬·¾ºÍµ°°×ÖÊ´úÐ»¼°¿¹Ñõ»¯Ö¸±ê,ÊÔÑéÖ…	ÖÐ¹úº£Ñó´óÑ§Ñ§±¨(×ÔÈ»¿ÆÑ§°æ)
7d00667bfe914d6da48822464431d922	9bd0b5623f19466abb0e7b16f740d602	ËÇÁÏÖÐÌí¼Óµ°°±Ëá¹ÑëÄ¶Ô´ó»ÆÓã(Larimichthyscrocea)Éú³¤¡¢ËÇÁÏÀûÓÃºÍµ°°×ÖÊ´úÐ»·´Ó¦µÄÓ°Ïì	2016	ÎªÑÐ¾¿ËÇÁÏÖÐÌí¼Óµ°°±Ëá¹ÑëÄ(OMet)¶Ô´ó»ÆÓã(Larimichthys crocea)Ó×ÓãÉú³¤¡¢ËÇÁÏÀûÓÃºÍµ°°×ÖÊ´úÐ»·´Ó¦µÄÓ°Ïì,²¢ÓëÔÚËÇÁÏÖÐÌí¼ÓµÈÁ¿µÄ¾§Ìåµ°°±Ëá(CMet)µÄÐ§¹ûÏà±È,ÊµÑéÒÔ³õÊ¼ÌåÖØÎª(26.0¡À1.6)gµÄ´ó»ÆÓãÓ×ÓãÎªÑÐ¾¿¶ÔÏó,ÒÔÓã·ÛºÍ¶¹ÆÉÎªÖ÷Òªµ°°×Ô´,Éè¼Æ1¸öµÍÓã·Û(31.8%)¶ÔÕÕËÇÁÏ(LF)¡£ÔÚLFµÄ»ù´¡ÉÏ·Ö±ðÌí¼Ó0.35%¡¢0.65%ºÍ0.95%µÄ¾§Ìåµ°°±Ëá»òµ°°±Ëá¹ÑëÄ,ÅäÖÆÆäËû6×éËÇÁÏ,²¢·Ö±ðÃüÃûÎªCMet 0.35¡¢CMet 0.65¡¢CMet 0.95¡¢OMet 0.35¡¢OM…	ÓæÒµ¿ÆÑ§½øÕ¹
7d00667bfe914d6da48822464431d922	2836599a18d247e38ab82965ad0e191a	ËÇÁÏÖÐ²»Í¬Î¬ÉúËØDº¬Á¿¶ÔöÔÓãÓ×ÓãÉú³¤ÐÔÄÜºÍ¸ÆÁ×´úÐ»µÄÓ°Ïì	2016	±¾ÑÐ¾¿Ö¼ÔÚÌ½ÌÖËÇÁÏÖÐ²»Í¬Î¬ÉúËØDº¬Á¿¶ÔöÔÓãÓ×ÓãÉú³¤ÐÔÄÜºÍ¸ÆÁ×´úÐ»µÄÓ°Ïì¡£ÒÔ³õÊ¼ÌåÖØÎª(2.26¡À0.03)gµÄöÔÓãÓ×ÓãÎªÊÔÑé¶ÔÏó,Ëæ»ú·ÖÎª6×é(Ã¿×é3¸öÖØ¸´,Ã¿¸öÖØ¸´15Î²Óã),ËÇÎ¹Î¬ÉúËØDº¬Á¿Êµ²âÖµ·Ö±ðÎª34.2¡¢219.4¡¢393.8¡¢775.9¡¢1 534.1ºÍ3 091.2 IU/kgµÄµÈµªµÈÄÜËÇÁÏ,½øÐÐ9ÖÜµÄÑøÖ³ÊÔÑé¡£½á¹û±íÃ÷:1)µ±ËÇÁÏÖÐÎ¬ÉúËØDº¬Á¿ÔÚ34.2~393.8 IU/kgÊ±,öÔÓãµÄÔöÖØÂÊËæ×ÅËÇÁÏÖÐÎ¬ÉúËØDº¬Á¿µÄÉý¸ßÏÔÖøÉÏÉý(P0.05)¡£Í¬Ñù,öÔÓãµÄÌØ¶¨Éú³¤ÂÊ¡¢ËÇ…	¶¯ÎïÓªÑøÑ§±¨
7d00667bfe914d6da48822464431d922	a485b1e90631454495e534e92ccc5517	Ò°ÉúºÍÅäºÏËÇÁÏÑøÖ³´ó»ÆÓãÆ·ÖÊµÄ±È½ÏÑÐ¾¿	2016	ÎªÑÐ¾¿Ò°Éú´ó»ÆÓãÓëÅäºÏËÇÁÏÑøÖ³´ó»ÆÓãÖ®¼äÖ÷ÒªÆ·ÖÊÖ¸±êµÄ²îÒì,ÒÔÓã·ÛºÍË«µÍ²ËÆÉÎªÖ÷Òªµ°°×Ô´ÅäÖÆµ°°×ÖÊº¬Á¿Îª40.0%¡¢Ö¬·¾º¬Á¿Îª11.8%µÄÅäºÏËÇÁÏ,ÔÚº£ÉÏ¸¡Ê½ÍøÏäÖÐÑøÖ³´ó»ÆÓã12ÖÜ,±È½Ï·ÖÎöÁËÑøÖ³´ó»ÆÓãºÍÒ°Éú´ó»ÆÓãµÄ·ÊÂú¶È¡¢ÌåÉ«¡¢ÈâÉ«¡¢ÈâÖÊ¡¢¼¡Èâ³£¹æ³É·Ö¡¢¼¡ÈâÖ¬·¾ËáºÍ°±»ùËá×é³É¡£ÑÐ¾¿±íÃ÷:ÔÚÌåÐÍ·½Ãæ,ËÇÁÏÑøÖ³´ó»ÆÓãÓÐÏÔÖø¸ßµÄ·ÊÂú¶È(P<0.05);ÔÚÌåÉ«ºÍÈâÉ«·½Ãæ,Ò°Éú´ó»ÆÓãÆ¤·ôÓÐ½Ï¸ßµÄ±³²¿»ÆÉ«Öµ¡¢¸¹²¿ºìÉ«Öµ¡¢»ÆÉ«Öµ¼°¼¡Èâ…	ÖÐ¹úº£Ñó´óÑ§Ñ§±¨(×ÔÈ»¿ÆÑ§°æ)
7d00667bfe914d6da48822464431d922	6dead19ec50c42ad9adcfbb99addfdd0	Ó¼ëÄµ°°×Ìæ´úÓã·Û¶Ô´óÁâöÒ(ScophthalmusmaximusL.)Ó×ÓãÉú³¤¡¢ËÇÁÏÀûÓÃ¡¢Ïû»¯´úÐ»Ã¸¼°ÃâÒßÐÔÄÜµÄÓ°Ïì	2015	Ñ¡È¡Ó¼ëÄµ°°×·Ö±ðÌæ´ú´óÁâöÒÓ×ÓãÅäºÏËÇÁÏÖÐ0¡¢15%¡¢30%¡¢45%¡¢60%¡¢75%µÄÓã·Û,ÅäÖÆ³É6ÖÖµÈµªµÈÄÜµÄËÇÁÏËÇÎ¹´óÁâöÒÓ×Óã(19.84¡À0.04 g)56 d,ÒÔÑÐ¾¿Ó¼ëÄµ°°×Ìæ´úÓã·ÛµÄÐ§¹û¡£½á¹ûÏÔÊ¾,´óÁâöÒÓ×ÓãµÄÌØ¶¨Éú³¤ÂÊ¡¢ËÇÁÏÐ§ÂÊËæÌæ´úË®Æ½µÄÉý¸ß¶ø½µµÍ,30%¼°ÒÔÉÏÌæ´ú×éÏÔÖøµÍÓÚ¶ÔÕÕ×é(P<0.05);ÓãÌå´Öµ°°×¡¢´ÖÖ¬·¾Ë®Æ½ËæÌæ´úË®Æ½µÄÉý¸ß¶ø½µµÍ,·Ö±ðÔÚ75%ºÍ30%¼°ÒÔÉÏÌæ´ú×éÏÔÖø½µµÍ,ÓãÌåË®·ÖºÍ»Ò·Öº¬Á¿ËæÌæ´úµÄÉý¸ß¶øÉý¸ß,·Ö±ðÔÚ75%ºÍ30%¼°ÒÔÉÏ…	ÓæÒµ¿ÆÑ§½øÕ¹
7d00667bfe914d6da48822464431d922	8ef19786b593401d8f29e1f578ec41a2	¸´ºÏµ°°×Ô´Ìæ´úÓã·Û¶Ô´óÁâöÒÉú³¤¡¢Ìå×é³ÉºÍ±í¹ÛÏû»¯ÂÊµÄÓ°Ïì	2015	±¾ÊµÑéÖ¼ÔÚÑÐ¾¿¹ÈëÃ·Û¡¢³èÎï¼¶¼¦Èâ·Û¡¢ÍÑÖ¬Èâ¹Ç·Û¡¢¶¹ÆÉºÍÓñÃ×µ°°×·Û¸´ºÏÌæ´ú0%(¶ÔÕÕ×é,CON)¡¢35%(FM35)¡¢50%(FM50)¡¢65%(FM65)¡¢80%(FM80)Óã·Û¶Ô´óÁâöÒ(Scophthalmus maximus)Éú³¤¡¢Ìå×é³ÉºÍ±í¹ÛÏû»¯ÂÊµÄÓ°Ïì¡£Éè¼Æ5×éµÈµªµÈÄÜ(´Öµ°°×52%,×ÜÄÜ19kJ/g)µÄËÇÁÏ,ÑøÖ³Óã³õÖØ(8.63¡À0.01)g,ÑøÖ³ÖÜÆÚ9ÖÜ¡£½á¹ûÏÔÊ¾,Ìæ´ú×éÌåÄ©ÖØ¡¢ÔöÖØÂÊºÍÌØ¶¨Éú³¤ÂÊÏÔÖøµÍÓÚCON(P0.05)¡£Ìæ´ú×éËÇÁÏÐ§ÂÊºÍµ°°×ÖÊÐ§ÂÊËæ×ÅÌæ´úË®Æ½µÄÉý¸ß¶ø½µµÍ,FM65ºÍFM80…	ÖÐ¹úº£Ñó´óÑ§Ñ§±¨(×ÔÈ»¿ÆÑ§°æ)
7d00667bfe914d6da48822464431d922	dd48796a485d41549582f34295efb576	µ°°±Ëá¶ÔÍßÊÏ»ÆòªÓãÓ×Óã¸ÎÔà¼°Ñª½¬ÖÐ¹È²Ý×ª°±Ã¸ºÍ¹È±û×ª°±Ã¸»îÁ¦µÄÓ°Ïì	2015	±¾ÎÄÖ¼ÔÚÑÐ¾¿ÈË¹¤ËÇÁÏÖÐµ°°±Ëá¶ÔÍßÊÏ»ÆòªÓãÓ×Óã¸ÎÔà¼°Ñª½¬ÖÐ¹È²Ý×ª°±Ã¸ºÍ¹È±û×ª°±Ã¸»îÁ¦µÄÓ°Ïì¡£ÔÚ»ù´¡ËÇÁÏÖÐ·Ö±ðÌí¼Ó0.0¡¢0.3¡¢0.6¡¢0.9¡¢1.2ºÍ1.5g/100gµÄ¾§ÌåDL-Met,ÒÔL-Glu×÷ÎªµÈµªÌæ´úÎï,ÅäÖÆ6×éµÈµªµÈÖ¬ËÇÁÏ(MetµÄÊµ²âÖµÎª0.40¡¢0.73¡¢1.04¡¢1.33¡¢1.70ºÍ1.98g/100gËÇÁÏ),ÔÚÊÒÄÚÑ­»·Ë®ÏµÍ³ÖÐ½øÐÐÎªÆÚ70dµÄÉú³¤ÊµÑé¡£ÊµÑé±íÃ÷,Ëæ×ÅËÇÁÏÖÐµ°°±Ëáº¬Á¿µÄÔö¼Ó,¸ÎÔà¹È±û×ª°±Ã¸(GPT)»îÁ¦ÏÔÖøÉý¸ß,²¢ÔÚµ°°±Ëáº¬Á¿Îª1.70g/100gËÇÁÏÊ±…	ÖÐ¹úº£Ñó´óÑ§Ñ§±¨(×ÔÈ»¿ÆÑ§°æ)
7d00667bfe914d6da48822464431d922	ab7a801184474213a54e655aa9459ecc	ÀûÓÃÄð¾Æ½ÍÄ¸·¢½Í´Ì²ÎËÇÁÏµÄÌõ¼þÓÅ»¯ÑÐ¾¿	2015	ÒÔÄð¾Æ½ÍÄ¸Îª·¢½Í¾úÖÖ,¿ªÕ¹ÁË´Ì²ÎËÇÁÏ·¢½ÍÌõ¼þÓÅ»¯µÄÑÐ¾¿¡£²â¶¨²»Í¬º¬Ë®Á¿¡¢ÎÂ¶ÈºÍ·¢½ÍÊ±¼äÌõ¼þÏÂ·¢½ÍËÇÁÏµÄ¸Ð¹ÙÐÔ×´ÆÀ¼ÛºÍÀí»¯Ö¸±ê¡£½á¹û±íÃ÷,ÒÔ10%(V/W)µÄ½ÓÖÖÁ¿½ÓÈëÄð¾Æ½ÍÄ¸ÖÖ×ÓÒº¡¢·¢½ÍÎÂ¶È25¡æ¡¢º¬Ë®Á¿70%·¢½ÍÊ±¼äÎª3dµÄÊµÑé×éÐ§¹û×îºÃ:·¢½ÍËÇÁÏµÄ¸ÉÎïÖÊ»ØÊÕÂÊ(Dry matter recovery,DMR)¡¢´Öµ°°×º¬Á¿(Crude protein,CP)¡¢°±»ùËáÌ¬µªÕ¼×ÜµªµÄº¬Á¿(Percentage of amino acid nitrogen to total nitrogen,AA-N/tN)·Ö±ð´ïµ½×î¸ßÖ…	ÖÐ¹úº£Ñó´óÑ§Ñ§±¨(×ÔÈ»¿ÆÑ§°æ)
7d00667bfe914d6da48822464431d922	ce754e148701433d866977f202def8aa	²Ë×ÑÓÍÌæ´úÓãÓÍ¶Ô´óÁâöÒÓ×ÓãÉú³¤¡¢Ö¬·¾Ëá×é³É¼°Ö¬·¾³Á»ýµÄÓ°Ïì	2015	±¾ÊÔÑéÖ¼ÔÚÑÐ¾¿ËÇÁÏÖÐ²Ë×ÑÓÍÌæ´úÓãÓÍ¶Ô´óÁâöÒ(Scophthalmus maximus L.)Ó×ÓãÉú³¤¡¢Ö¬·¾Ëá×é³ÉÒÔ¼°Ö¬·¾³Á»ýµÄÓ°Ïì¡£ÒÔ²Ë×ÑÓÍ·Ö±ðÌæ´ú0¡¢33.3%¡¢66.7%ºÍ100.0%µÄÓãÓÍ,ÅäÖÆ4ÖÖµÈµªµÈÖ¬ÊµÓÃËÇÁÏ¡£Ñ¡Ôñ³õÊ¼ÌåÖØÎª(5.89¡À0.02)gµÄ´óÁâöÒÓ×Óã420Î²,Ëæ»ú·ÖÎª4×é,Ã¿×é3¸öÖØ¸´,Ã¿¸öÖØ¸´35Î²¡£Ã¿ÖÖËÇÁÏËæ»úÍ¶Î¹1×éÊÔÑéÓã,ÑøÖ³ÖÜÆÚÎª92 d¡£½á¹û±íÃ÷:1)Ëæ²Ë×ÑÓÍÌæ´úË®Æ½µÄÉý¸ß,´óÁâöÒÓ×ÓãµÄÖÕÄ©ÌåÖØºÍÌØ¶¨Éú³¤ÂÊ¾ùÓÐÏÂ½µµÄÇ÷ÊÆ,¶ø¸ÎÌå±ÈÔòÓÐÉý¸…	¶¯ÎïÓªÑøÑ§±¨
7d00667bfe914d6da48822464431d922	0efab7d27b5e4e25886314665523a6ad	21ÊÀ¼Íº£ÉÏË¿³ñÖ®Â·ÓëÖÐ¹úº£ÑóÕ½ÂÔÐÔÐÂÐË²úÒµ	2014	×ð¾´µÄÐìÉÙ»ª³£Îñ¸±Ê¡³¤,âÕÕð³£Î¯¡¢³ÂÔÆÏÍ¸±Ê¡³¤,Å®Ê¿ÃÇ,ÏÈÉúÃÇ,´ó¼ÒÔçÉÏºÃ!ÎÒÊÇ¹ã¶«ÈË,»Ø¹ã¶«À´,¸ÕºÃÀûÓÃÕâ´Î»ØÀ´Ïò´ó¼ÒÑ§Ï°¡£¸Õ²ÅÐì¸±Ê¡³¤ºÍ½ú¸±ÃØÊé³¤¶Ô21ÊÀ¼Íº£ÉÏË¿³ñÖ®Â·½¨ÉèµÄÒâÒåºÍ¹ã¶«Ê¡Ó¦¸ÃËùÆðµÄ×÷ÓÃ¶¼×öÁË³ä·ÖµÄ²ûÊö¡£ÎÒÏÖÔÚ½²µÄÊÇº£ÉÏË¿³ñÖ®Â·½¨ÉèµÄ±ØÒªÌõ¼þºÍ³ä·ÖÌõ¼þ,´Óº£Ñó¼¼ÊõµÄ½Ç¶È,½²ÎÒÃÇÓ¦¸Ã×öÊ²Ã´¡£¹ýÈ¥ÎÒÃÇ¹ÅË¿³ñÖ®Â·µÄÒâË¼¾ÍÊÇÃ³Ò×Í¨	ÐÂ¾­¼Ã
7d00667bfe914d6da48822464431d922	a7bc9c9b43554e429801286987673702	Éîº£ÑøÖ³Óëº£Ñó¾­¼Ã¿É³ÖÐø·¢Õ¹	2014	ÎÒ½ñÌìÒªÔÚÕâÀïÌ¸º£Ñó¾­¼ÃÀïÒ»¸öÎ¢¹ÛµÄ¡¢¸üÐ¡µÄ¿Õ¼ä¡ª¡ªË®²ú¡£ËµË®²úºÜÖØÒª,ÎªÊ²Ã´ÄØ?µÚÒ»,±£ÕÏË®²úÆ·¹©¸øÊÇÎÒ¹ú³ÖÐø·¢Õ¹µÄ¸ÕÐÔÐèÇó¡£µØÇòÉÏµÚ70ÒÚ¸öÈËµ®Éúºó,ÎÒÃÇ·¢ÏÖÓÐ1/5µÄµØ·½±»Õ¼Âú,»¹ÓÐ4/5µÄµØ·½ÊÇº£Ñó,ËùÒÔÊÀ½çµÄÈË¿Ú·±Ö³Óë×ÔÈ»µÄÑ¹Á¦Ô½À´Ô½Í»³ö,¶ÔÕ¼ÊÀ½ç20%ÈË¿ÚµÄÖÐ¹ú,Õâ¸öÎÊÌâ¾Í±äµÃ¸üÑÏÖØ¡£×ßÏòº£ÑóÊÇÈËÀàÎ´À´µÄ±ØÈ»Ñ¡Ôñ¡£º£Ñó×ÊÔ´ºÜ¶à,µ«ÊÇÉúÎï×ÊÔ´ÊÇµÚÒ»×ÊÔ´,³Ô±¥ÊÇ×îÖØÒªµÄ¡£ÎÒÃÇ¿´Ò»ÏÂµØÇò¾Í¿ÉÒÔ¿´³ö,ÀûÓÃº£ÑóÉúÎï×…	ÐÂ¾­¼Ã
7d00667bfe914d6da48822464431d922	7a6f9584cd234c0fbf9a8f60965a04a7	¸´ºÏÖ²Îïµ°°×Ìæ´úÓã·Û¶Ô·²ÄÉ±õ¶ÔÏºÉú³¤Ð§Ó¦µÄÓ°Ïì	2014	ÒÔ³õÖØ(0.22¡À0.01)gµÄ·²ÄÉ±õ¶ÔÏº(Litopenaeus vannamei)ÎªÑÐ¾¿¶ÔÏó,ÔÚÊÒÄÚÁ÷Ë®Ê½ÑøÖ³ÏµÍ³ÖÐ½øÐÐÎªÆÚ8ÖÜµÄÉãÊ³Éú³¤ÊµÑé¡£ÑÐ¾¿Ê¹ÓÃ¸´ºÏÖ²Îïµ°°×Ô´(Ë«µÍ²ËÆÉ¡Ã´óÃ×µ°°×·Û¡ÃÓñÃ×µ°°×·Û=5¡Ã3¡Ã2)Ìæ´ú·²ÄÉ±õ¶ÔÏºÊµÓÃËÇÁÏÖÐµÄÓã·Û(Õ¼ËÇÁÏ°Ù·Ö±ÈÎª22%)¶ÔÆäÉú³¤ºÍËÇÁÏÀûÓÃµÄÓ°Ïì¡£Éè¼ÆÁË6×éµÈµ°°×ÖÊ(37.96¡À0.39)%¡¢µÈÖ¬·¾(7.39¡À0.57)%µÄÊµÑéËÇÁÏ,·Ö±ðÊÇ0%¡¢20%¡¢40%¡¢60%¡¢80%ºÍ100%Óã·Ûµ°°×Ìæ´ú×é(ÓÃD0¡¢D20¡¢D40¡¢D60¡¢D80ºÍD100±íÊ¾)…	ÖÐ¹úº£Ñó´óÑ§Ñ§±¨(×ÔÈ»¿ÆÑ§°æ)
7d00667bfe914d6da48822464431d922	20a08312664d424a8ae9af1b61331d9d	ÓãÀàÁ×Ö¬ÓªÑøÉúÀíÑÐ¾¿½øÕ¹	2014	Á×Ö¬×÷ÎªÀàÖ¬µÄÒ»ÖÖ,¶ÔÓãÀà(ÓÈÆäÊÇ×Ð¡¢ÖÉÓã)µÄÉú³¤¡¢´æ»î¡¢·¢Óý¼°¿¹Ó¦¼¤ÄÜÁ¦µÈ¾ßÓÐÖØÒª×÷ÓÃ¡£×÷Õß×ÛÊöÁËÁ×Ö¬µÄÉúÎïÑ§ÌØÕ÷¡¢ÔÚÓãÌåÄÚµÄÏû»¯¡¢ÎüÊÕ¼°×ªÔË¹ý³Ì¡¢Á×Ö¬µÄºÏ³ÉÍ¾¾¶¼°ÆäÓëµ¨¹Ì´¼µÄ½»»¥×÷ÓÃµÈ,ÔÚ´Ë»ù´¡ÉÏ±È½ÏÁËÓãÀàºÍ¼×¿ÇÀà¶ÔÁ×Ö¬ÐèÒªÁ¿µÄ²îÒì,ÎªÓãÀàÑøÖ³¹ý³ÌÖÐÁ×Ö¬µÄÓ¦ÓÃÌá¹©ÁËÀíÂÛÖ¸µ¼¡£	ÓæÒµ¿ÆÑ§½øÕ¹
7d00667bfe914d6da48822464431d922	8da4f3409d7945d9b8220f3b24e8c1e8	°ë»¬Éà÷£ÖÉÓãÖ¬·¾·Ö½â¹Ø¼üÃ¸»ùÒòµÄ¿ËÂ¡¼°ËÇÁÏÖÐÖ¬·¾Ë®Æ½¶ÔÆä±í´ïµÄµ÷¿Ø	2014	¿ËÂ¡ÁË°ë»¬Éà÷£Ö¬·¾·Ö½â¹Ø¼üÃ¸»ùÒò¼´¼¤ËØÃô¸ÐÖ¬·¾Ã¸(Hormone-sensitive lipase,HSL)ºÍÖ¬·¾¸ÊÓÍÈýõ¥Ö¬·¾Ã¸(Adipose triglyceride lipase,ATGL)cDNA²¿·ÖÐòÁÐ,²¢Ì½ÌÖÁËËÇÁÏÖÐÖ¬·¾Ë®Æ½¶Ô°ë»¬Éà÷£ÖÉÓãHSL¼°ATGL»ùÒò±í´ïµÄÓ°Ïì¡£¿ËÂ¡ËùµÃµ½µÄHSLºÍATGLÆ¬¶Î³¤¶È·Ö±ðÎª589bpºÍ581bp,ÐòÁÐºÍÏµÍ³½ø»¯·ÖÎö±íÃ÷°ë»¬Éà÷£µÄHSLºÍATGLÓë´ó²¿·ÖÓãÀà¾ßÓÐ½Ï¸ßµÄÍ¬Ô´ÐÔ¡£²ÉÓÃ²»Í¬Ë®Æ½µÄÓãÓÍÅäÖÆ³É5ÖÖ²»Í¬Ö¬·¾Ë®Æ½(6.68%¡¢9.84%¡¢13.47%¡¢17.89%ºÍ21.8…	ÖÐ¹úº£Ñó´óÑ§Ñ§±¨(×ÔÈ»¿ÆÑ§°æ)
7d00667bfe914d6da48822464431d922	66c558ab9b114c89bcabd6d2f5f18b46	ËÇÁÏµ°°×ÖÊË®Æ½¶Ô´ó»ÆÓãÌåÄÚµ°°×ÖÊµÄ³Á»ýºÍ´úÐ»·´Ó¦µÄÓ°Ïì	2014	½øÐÐ9ÖÜµÄÑøÖ³ÊµÑé,±È½Ï·ÖÎöËÇÁÏµ°°×ÖÊË®Æ½¶Ô3¸ö²»Í¬Éú³¤½×¶Î´ó»ÆÓãÌåÄÚµ°°×ÖÊ³Á»ýºÍ´úÐ»·´Ó¦Ïà¹ØÖ¸±êµÄÓ°Ïì¡£ÊµÑéÓÃ´ó»ÆÓã·ÖÎª3ÖÖ¹æ¸ñ,·Ö±ðÊÇÐ¡¹æ¸ñÓã(SF,³õÊ¼ÌåÖØ:(12.80¡À0.08)g)¡¢ÖÐ¹æ¸ñÓã(MF,³õÊ¼ÌåÖØ:(137.90¡À0.81)g)ºÍ´ó¹æ¸ñÓã(LF,³õÊ¼ÌåÖØ:(194.10¡À2.37)g)¡£ËÇÁÏÖÐµÄ7¸öµ°°×ÖÊÌÝ¶ÈÉèÖÃÎª30.4%,34.2%,38.5%,42.2%,46.0%,50.3%ºÍ54.3%¡£½á¹û±íÃ÷,Ëæ×ÅËÇÁÏµ°°×ÖÊË®Æ½µÄÉÏÉý,SFµÄµ°°×ÖÊº¬Á¿ºÍµª±£ÁôÂÊÏÔÖøÉý¸ß(P0.05)¡£´Ó²»…	ÖÐ¹úº£Ñó´óÑ§Ñ§±¨(×ÔÈ»¿ÆÑ§°æ)
7d00667bfe914d6da48822464431d922	31226dbb0fa442f9ad2fda915e28cf36	ÂÈ»¯îÜÔÚ´óÁâöÒËÇÁÏÖÐµÄ°²È«ÐÔÆÀ¼Û	2014	Í¨¹ýÑÐ¾¿ËÇÁÏÖÐµÄÂÈ»¯îÜ¶Ô´óÁâöÒÓ×ÓãµÄ´æ»î¡¢Éú³¤ÐÔÄÜ¡¢ÑªÇåÉúÀíÉú»¯Ö¸±ê¡¢¿¹Ñõ»¯Ã¸»îÁ¦¡¢Ïû»¯Ã¸»îÁ¦¡¢ÑªÇåºÍ¸ÎÔàÖÐVB12º¬Á¿¡¢¼¡ÈâºÍ¸ÎÔàÖÐîÜµÄ²ÐÁôÁ¿¡¢¸ÎÔàºÍ³¦µÀ×éÖ¯½á¹¹µÄÓ°ÏìÀ´ÆÀ¹ÀÂÈ»¯îÜÔÚº£Ë®ÓãËÇÁÏÖÐµÄ°²È«ÐÔ¡£Í¨¹ýÔÚ»ù´¡ËÇÁÏÖÐÌí¼ÓÂÈ»¯îÜÖÆ¼ÁÀ´ÅäÖÆ4ÖÖ¾ßÓÐ²»Í¬ÂÈ»¯îÜº¬Á¿(0¡¢8¡¢40¼°80 mg/kg,²»¼Æ½á¾§Ë®ÖØÁ¿)µÄµÈµªµÈÄÜµÄÊµÑéËÇÁÏ,Ã¿¸öËÇÁÏ´¦ÀíÉè6¸öÖØ¸´,Ã¿¸öÖØ¸´ÑøÖ³30Î²´óÁâöÒ;ÑøÖ³ÊµÑéÎªÆÚ10ÖÜ¡£ÊµÑé½á¹û±íÃ÷:ËÇÁÏÖÐÌí…	ÉÏº£º£Ñó´óÑ§Ñ§±¨
7d00667bfe914d6da48822464431d922	e15520cc6f094dd882c5a539bae48212	²»Í¬ÀàÐÍÌÇÔ´¶Ô´óÁâöÒÖ¬·¾´úÐ»Ã¸»îÐÔºÍÖ¬·¾Ëá×é³ÉµÄÓ°Ïì	2014	ÒÔ³õÊ¼ÌåÖÊÁ¿(8.77¡À0.16)gµÄ´óÁâöÒ(Scophthalmus maximus)Ó×ÓãÎªÑÐ¾¿¶ÔÏó,ÔÚÊÒÄÚÁ÷Ë®ÏµÍ³ÖÐ½øÐÐ9ÖÜµÄÑøÖ³ÊµÑé,±È½Ï·ÖÎöËÇÁÏÖÐ3ÖÖ²»Í¬ÀàÐÍµÄÌÇÔ´(ÆÏÌÑÌÇ¡¢ÕáÌÇºÍºý¾«)¶Ô´óÁâöÒÖ¬·¾´úÐ»Ïà¹ØÃ¸»îÐÔºÍ¼¡ÈâÖ¬·¾Ëá×é³ÉµÄÓ°Ïì¡£½á¹û±íÃ÷,²»Í¬ÀàÐÍµÄÌÇÔ´ÏÔÖøÓ°Ïì¸ÎÔàÖÐÓëÖ¬·¾ºÏ³ÉÏà¹ØµÄÆÏÌÑÌÇ-6-Á×ËáÍÑÇâÃ¸(G6PD)ºÍÆ»¹ûËáÃ¸(ME)µÄ»îÐÔ(P<0.05)¡£ËÇÁÏÌÇÔ´ÎªÆÏÌÑÌÇÊ±,´óÁâöÒ¸ÎÔàÖÐG6PDºÍMEµÄ»îÐÔÏÔÖø¸ßÓÚÆäËû´¦Àí×é,¶øÕáÌÇºÍºý¾«´¦Àí×éÖ®¼ä…	ÖÐ¹úº£Ñó´óÑ§Ñ§±¨(×ÔÈ»¿ÆÑ§°æ)
7d00667bfe914d6da48822464431d922	5f207bc8892a4e199eb9b8b455d77665	È¾ÁÏÄ¾»ÆÍª¶Ô´óÁâöÒÉú³¤¡¢Ïû»¯Ã¸»îÁ¦ºÍ³¦µÀ×éÖ¯½á¹¹µÄÓ°Ïì	2014	ÒÔÓã·ÛÎªÖ÷Òªµ°°×Ô´ÅäÖÆÁË5ÖÖ²»Í¬¼ÁÁ¿µÄÈ¾ÁÏÄ¾»ÆÍª(0¡¢5¡¢10¡¢20¡¢100mg¡¤kg-1)µÄÊµÑéËÇÁÏ,À´ÑÐ¾¿Æä¶Ô´óÁâöÒÉú³¤¡¢Ïû»¯Ã¸»îÁ¦ºÍ³¦µÀ×éÖ¯½á¹¹µÄÓ°Ïì¡£½á¹û±íÃ÷:ËÇÁÏÖÐÌí¼Ó²»Í¬¼ÁÁ¿µÄÈ¾ÁÏÄ¾»ÆÍª¶Ô´óÁâöÒÓ×ÓãµÄ´æ»î¡¢ÖÕÄ©ÌåÖØ¡¢ÌØ¶¨Éú³¤ÂÊ¡¢ËÇÁÏÐ§ÂÊ¡¢ÉãÊ³ÂÊÒÔ¼°·ÊÂú¶È¡¢ÔàÌå±ÈºÍ¸ÎÌå±È¾ùÎ´²úÉúÏÔÖøÓ°Ïì(P>0.05);ËÇÁÏÖÐÌí¼ÓÈ¾ÁÏÄ¾»ÆÍªÏÔÖø½µµÍÁËÓãÌå´Öµ°°×ºÍ´ÖÖ¬·¾º¬Á¿²¢ÏÔÖøÌá¸ßÁËÓãÌåË®·Öº¬Á¿(P0.05);ËÇÁÏÖÐÌí¼ÓÈ¾ÁÏÄ¾»ÆÍªÏÔÖø½µµÍ…	ÖÐ¹úº£Ñó´óÑ§Ñ§±¨(×ÔÈ»¿ÆÑ§°æ)
7d00667bfe914d6da48822464431d922	eeb530f14d684104a3a848fbc906c66a	Âó¿µÉ­ÔºÊ¿Éîº£ÑøÖ³Óëº£Ñó¾­¼Ã¿É³ÖÐø·¢Õ¹	2013	ÎÒ½ñÌìÒªÔÚÕâÀïÌ¸º£Ñó¾­¼ÃÀïÒ»¸öÎ¢¹ÛµÄ¡¢¸üÐ¡µÄ¿Õ¼ä¡ª¡ªË®²ú¡£ËµË®²úºÜÖØÒª,ÎªÊ²Ã´ÄØ?µÚÒ»,±£ÕÏË®²úÆ·¹©¸øÊÇÎÒ¹ú³ÖÐø·¢Õ¹µÄ¸ÕÐÔÐèÇó¡£µØÇòÉÏµÚ70ÒÚ¸öÈËµ®Éúºó,ÎÒÃÇ·¢ÏÖÓÐ1/5µÄµØ·½±»Õ¼Âú,»¹ÓÐ4/5µÄµØ·½ÊÇº£Ñó,ËùÒÔÊÀ½çµÄÈË¿Ú·±Ö³Óë×ÔÈ»µÄÑ¹Á¦Ô½À´Ô½Í»³ö,¶ÔÕ¼ÊÀ½ç20%ÈË¿ÚµÄÖÐ¹ú,Õâ¸öÎÊÌâ¾Í±äµÃ¸üÑÏÖØ¡£×ßÏòº£ÑóÊÇÈËÀàÎ´À´µÄ±ØÈ»Ñ¡Ôñ¡£º£Ñó×ÊÔ´ºÜ¶à,µ«ÊÇÉúÎï×ÊÔ´ÊÇµÚÒ»×ÊÔ´,³Ô±¥ÊÇ×îÖØÒªµÄ¡£	ÐÂ¾­¼Ã
7d00667bfe914d6da48822464431d922	5eaf0cd38cdd436bb23d61d6ca27d439	ËÇÁÏÖÐÌí¼ÓÅ£»ÇËáºÍµ¨¹Ì´¼¶Ô¾ü²ÜÓãÉú³¤¡¢Ìå×é³ÉºÍÑªÒºÖ¸±êµÄÓ°Ïì	2013	ÒÔ¾ü²ÜÓã(Rachycentron canadum)ÎªÊµÑé¶ÔÏó,Ì½ÌÖËÇÁÏÖÐÌí¼ÓÅ£»ÇËáºÍµ¨¹Ì´¼¶Ô¾ü²ÜÓãÉú³¤¡¢Ìå×é³É¼°Ïà¹ØÉúÀíÖ¸±êµÄÓ°Ïì¡£ÒÔÓñÃ×µ°°×·Ûº¬Á¿40%¡¢Óã·Ûº¬Á¿16.8%µÄËÇÁÏ×÷Îª»ù´¡ËÇÁÏ(¶ÔÕÕ×é),ÔÚ»ù´¡ËÇÁÏÖÐ·Ö±ðÌí¼Ó1.0%µÄÅ£»ÇËá(T-1%)¡¢1.0%µÄµ¨¹Ì´¼(C-1%)¼°Í¬Ê±Ìí¼Ó1.0%µÄÅ£»ÇËáºÍ1.0%µÄµ¨¹Ì´¼(TC),µÃµ½4×éÊµÑéËÇÁÏ¡£ÊµÑéÓã³õÊ¼ÌåÖØ(108.2¡À3.0)g,ÑøÖ³7ÖÜ¡£Ïà±È¶ÔÕÕ×é,ËÇÁÏÖÐÌí¼Ó1.0%µÄÅ£»ÇËáÏÔÖøÌá¸ßÁË¾ü²ÜÓãµÄ´æ»îÂÊ¡¢ÉãÊ³ÂÊ¡¢ÌØ¶¨Éú³…	ÖÐ¹úº£Ñó´óÑ§Ñ§±¨(×ÔÈ»¿ÆÑ§°æ)
7d00667bfe914d6da48822464431d922	013e5581a66b4309a03bb85e5055b737	¾ü²ÜÓã¶ÔËÇÁÏÖÐÍ­ÐèÒªÁ¿µÄÑÐ¾¿	2013	ÒÔ³õÊ¼ÌåÖØ(9.92¡À0.47)gµÄ¾ü²ÜÓãÓ×ÓãÎªÊµÑé¶ÔÏó,ÒÔÁòËáÍ­(CuSO4.5H2O)ºÍµ°°±ËáÍ­(CuMet)ÎªÍ­Ô´,ÔÚÀÒµ°°×ºÍ°×Óã·ÛÎªµ°°×Ô´µÄ°ë¾«ÖÆËÇÁÏÖÐ·Ö±ðÌí¼Ó0¡¢4¡¢8¡¢16¡¢32¡¢64mgÍ­/kg¸ÉËÇÁÏ,ÅäÖÆ11ÖÖ²»Í¬Í­Ë®Æ½µÄÊµÑéËÇÁÏ(3.3~57.4mg/kg),ÑÐ¾¿¾ü²ÜÓãÓ×Óã(Rachycentron canadum)¶ÔËÇÁÏÖÐÍ­µÄ×îÊÊÐèÒªÁ¿¡£½á¹û±íÃ÷:Ã»ÓÐÌí¼ÓÍ­µÄËÇÁÏ×é¾ü²ÜÓã´æ»îÂÊ×îµÍ,¾ü²ÜÓãÔöÖØÂÊ(WGR)ºÍËÇÁÏÐ§ÂÊ(FE)¾ùËæËÇÁÏÍ­º¬Á¿µÄÔö¼Ó¶øÔö´ó(P<0.05)¡£ÓÃÕÛÏßÄ£ÐÍ½øÐÐ»…	ÖÐ¹úº£Ñó´óÑ§Ñ§±¨(×ÔÈ»¿ÆÑ§°æ)
7d00667bfe914d6da48822464431d922	cbcb2f9ef9e142aeb3c12a6a84b72f3f	Ë«µÍ²ËÆÉÖÐÖ²ËáºÍµ¥ÄþµÄºÚÇúÃ¹·¢½Í½µ½â¼°Ìõ¼þÓÅ»¯	2013	²ÉÓÃ3ÖêºÚÇúÃ¹M-1¡¢M-6ºÍ3.316¶ÔË«µÍ²ËÆÉ½øÐÐ¹ÌÌ¬·¢½Í,Ì½ÌÖ²»Í¬¾úÖÖÔÚ²»Í¬·¢½ÍÊ±¼ä¶ÔË«µÍ²ËÆÉÖÐ2ÖÖÖ÷Òª¿¹ÓªÑøÒò×Óµ¥ÄþºÍÖ²ËáµÄ½µ½âÐ§¹û,Í¬Ê±ÑÐ¾¿»·¾³Òò×Ó¼°ÓªÑøÒò×Ó¶Ô·¢½Í½µ½âµÄÓ°Ïì¡£½á¹û±íÃ÷,Óë¶ÔÕÕ×éÏà±È,Ñ¡ÓÃµÄ3ÖêºÚÇúÃ¹¾ùÄÜÏÔÖø½µ½âË«µÍ²ËÆÉÖÐµÄµ¥ÄþºÍÖ²Ëá(P<0.05),ÆäÖÐºÚÇúÃ¹M-6ÔÚ¹ÌÌ¬·¢½Í1dÊ±¶ÔË«µÍ²ËÆÉÖÐµ¥ÄþºÍÖ²ËáµÄ·Ö½âÂÊÏÔÖø¸ßÓÚ¶ÔÕÕ×éºÍÆäËû´¦Àí×é(P<0.05)¡£ÎªÓÅ»¯·¢½ÍÌõ¼þ,ÑÐ¾¿ÁË²»Í¬ÆðÊ¼·¢½ÍÎÂ¶È¡¢Ë®·Öº¬Á¿¡¢pHÒÔ¼°…	ÖÐ¹úº£Ñó´óÑ§Ñ§±¨(×ÔÈ»¿ÆÑ§°æ)
7d00667bfe914d6da48822464431d922	908ae595d4b54227a2ca87a899f372ac	³¤ÆÚµÍÉøÐ²ÆÈÓÕµ¼·²ÄÉ±õ¶ÔÏº¸ÎÒÈÏÙ²îÒì±í´ï»ùÒòµÄÑÐ¾¿	2013	±¾ÑÐ¾¿¹¹½¨ÁË³¤ÆÚµÍÉøÐ²ÆÈÓÕµ¼·²ÄÉ±õ¶ÔÏº¸ÎÒÈÏÙ²îÒì±í´ï»ùÒòµÄcDNAÎÄ¿â¡£ÔÚ´Ë»ù´¡ÉÏ,Ì½ÌÖÁËÔÚ²»Í¬ÑÎ¶È´¦ÀíÊ±·´ÏòÎÄ¿â5¸ö»ùÒò(ÑªÀ¶µ°°×¡¢ÍÉÆ¤Àà¹Ì´¼µ÷½Úµ°°×¡¢¼¸¶¡ÖÊÃ¸¡¢ÒÈÄýÈéµ°°×Ã¸1ºÍÒÈµ°°×Ã¸)mRNA±í´ïÁ¿µÄ±ä»¯Çé¿ö,ÒÔÆÚ´Ó·Ö×Ó»úÀíÉÏÁË½â,ÔÚ³¤ÆÚµÍÑÎÑøÖ³Ìõ¼þÏÂ·²ÄÉ±õ¶ÔÏºµÄÉú³¤ÐÔÄÜºÍÉúÀí×´Ì¬µÄ¹ØÏµ¡£³¤ÆÚµÍÑÎÑøÖ³ÊµÑé½á¹û±íÃ÷,Ëæ×ÅÑÎ¶ÈµÄ½µµÍ,·²ÄÉ±õ¶ÔÏºµÄÄ©ÖØ¡¢ÔöÖØÂÊºÍÌØ¶¨Éú³¤ÂÊÏÔÖøµØ½µµÍ(P<0.05);ÑÎ¶È2´¦Àí×é³É»îÂÊÏÔÖøµÍ…	ÖÐ¹úº£Ñó´óÑ§Ñ§±¨(×ÔÈ»¿ÆÑ§°æ)
7d00667bfe914d6da48822464431d922	0042d578f777492c85acc2978946bfb7	ËÇÁÏÖÐ¹ýÁ¿Ìí¼Ó¾§Ìåµ°°±ËáºÍµ°°±ËáôÇ»ùÀàËÆÎï¶Ô´óÁâöÒÉú³¤¡¢ËÇÁÏÀûÓÃºÍ¿¹Ñõ»¯·´Ó¦µÄÓ°Ïì	2012	ÒÔ³õÊ¼ÌåÖÊÁ¿Îª(5.49¡À0.01)gµÄ´óÁâöÒÓ×ÓãÎªÊµÑé¶ÔÏó,Ì½ÌÖËÇÁÏÖÐ¹ýÁ¿Ìí¼Ó¾§Ìåµ°°±Ëá»òµ°°±ËáôÇ»ùÀàËÆÎï¶Ô´óÁâöÒÉú³¤¡¢ËÇÁÏÀûÓÃºÍ¿¹Ñõ»¯·´Ó¦µÄÓ°Ïì¡£ÒÔ°×Óã·ÛºÍ¶¹ÆÉÎªÖ÷Òªµ°°×Ô´,ËÇÁÏÖÐÍ¬Ê±Ìí¼Ó0.25%DL-µ°°±ËáºÍ0.3%µ°°±ËáôÇ»ùÀàËÆÎï¸ÆÑÎ(MHA)×÷Îª¶ÔÕÕ,ÔÚ´Ë»ù´¡ÉÏ·Ö±ðÌí¼Ó0.5%DL-µ°°±Ëá¡¢1.25%DL-µ°°±Ëá¡¢0.59%MHA¡¢1.49%MHA¡¢1.25%DL-µ°°±Ëá 0.85%ÄûÃÊËá¸Æ,ÅäÖÆ³ö6ÖÖÊµÑéËÇÁÏ,Ê¹ËÇÁÏÖÐµ°°±ËáºÍµ°°±ËáôÇ»ùÀàËÆÎï(HMTBA)º¬Á¿·Ö±ðÊÇ1…	ÖÐ¹úº£Ñó´óÑ§Ñ§±¨(×ÔÈ»¿ÆÑ§°æ)
7d00667bfe914d6da48822464431d922	ea5d3ddc71bf4d0cbcff7c3950fa578d	¾ü²ÜÓãÆßÖÖËÇÁÏÔ­ÁÏ±í¹ÛÏû»¯ÂÊµÄÑÐ¾¿	2012	ÒÔ0.04%µÄY2O3ÎªÍâÔ´ÐÔÖ¸Ê¾¼Á,°´ÕÕ70%»ù´¡ËÇÁÏ:30%´ý²âÔ­ÁÏµÄ±ÈÀýÅäÖÆ³ÉÊµÑéËÇÁÏ,²â¶¨¾ü²ÜÓã(Rachycentron canadum L.)¶Ô°×Óã·Û¡¢Ïº¿Ç·Û¡¢Ñª·Û¡¢Ë®½âÓðÃ«·Û¡¢ÀÒµ°°×¡¢Ã÷½ººÍÃÞ×ÑÆÉ¸ÉÎïÖÊ¡¢µ°°×ÖÊ¡¢°±»ùËáºÍÄÜÁ¿µÄ±í¹ÛÏû»¯ÂÊ¡£½á¹û±íÃ÷,¸ÉÎïÖÊ±í¹ÛÏû»¯ÂÊ·¶Î§Îª54.1%~73.4%,Óã·Û¡¢Ñª·ÛºÍË®½âÓðÃ«·Û¸ÉÎïÖÊÏû»¯ÂÊ×î¸ß(70.2%~73.4%),¶øÑª·Û×îµÍ(P<0.05)¡£³ýÑª·ÛÍâ¸÷Ô­ÁÏµ°°×ÖÊ±í¹ÛÏû»¯ÂÊ¾ù¸ßÓÚ85%,ÆäÖÐ°×Óã·Û¡¢Ïº¿Ç·ÛºÍÀÒµ°°×µ°°×ÖÊÏû»…	ÖÐ¹úº£Ñó´óÑ§Ñ§±¨(×ÔÈ»¿ÆÑ§°æ)
7d00667bfe914d6da48822464431d922	33af07809bdb460cb01a508d896daa01	ËÇÁÏÎ¬ÉúËØCÌí¼ÓÁ¿¶Ô°ë»¬Éà÷£Ó×Óã´æ»î¡¢Éú³¤¡¢¼°×éÖ¯ÖÐ¿¹»µÑªËáº¬Á¿µÄÓ°Ïì	2012	ÔÚ°ë»¬Éà÷£(Cynoglossus semilaevis)»ù´¡ËÇÁÏÖÐÌí¼Ó0¡¢10¡¢50¡¢150¡¢450ºÍ1 500mg/kgµÄÎ¬ÉúËØC(Î¬ÉúËØC¶à¾ÛÁ×Ëáõ¥ÐÎÊ½),ÖÆ³É6ÖÖÊµÑéËÇÁÏ,·Ö±ð¶Ô³õÊ¼ÌåÖÊÁ¿Îª(4.21¡À0.02)g(ÊµÑé¢ñ)¡¢(116.93¡À0.91)g(ÊµÑé¢ò)2¸ö¹æ¸ñ¸÷6×é°ë»¬Éà÷£½øÐÐ10ÖÜµÄÉãÊ³Éú³¤ÊÔÑé¡£Ã¿×éÉè3¸öÖØ¸´,Ã¿¸öÖØ¸´·Ö±ð60Î²(ÊµÑé¢ñ)¡¢18Î²(ÊµÑé¢ò),ÑÐ¾¿ËÇÁÏÖÐÎ¬ÉúËØC¶Ô°ë»¬Éà÷£Ó×Óã´æ»î¡¢Éú³¤ºÍ×éÖ¯ÖÐ¿¹»µÑªËáº¬Á¿µÄÓ°Ïì¡£½á¹û±íÃ÷,ÊµÑé¢ñÖÐ,°ë»¬Éà÷£µÄ´æ»îÂÊ¡¢ÔöÖØÂ…	ÖÐ¹úº£Ñó´óÑ§Ñ§±¨(×ÔÈ»¿ÆÑ§°æ)
7d00667bfe914d6da48822464431d922	b64dd2107f3740869c17b748180779ba	ËÇÁÏÖÐ¶¹ÆÉÌæ´úÓã·Û¶Ô´ó»ÆÓãÉú³¤¡¢Ïû»¯Ã¸»îÐÔºÍÏû»¯µÀ×éÖ¯Ñ§µÄÓ°Ïì	2012	ÒÔ³õÊ¼ÌåÖØÎª(10.57g¡À0.43g)µÄ´ó»ÆÓãÓ×ÓãÎªÑÐ¾¿¶ÔÏó,ÓÃ¶¹ÆÉ·Ö±ðÌæ´ú0%¡¢35%¡¢40%¡¢45%µÄÓã·ÛÀ´ÅäÖÆ4ÖÖµÈµª(µ°°×º¬Á¿Îª46%)µÈÖ¬(×ÜÖ¬·¾Îª13%)µÄÊµÑéËÇÁÏ,·Ö±ð±àºÅÎªFM,PP35,PP40ºÍPP45¡£ÆäÖÐ,ÔÚPP35¡¢PP40ºÍPP45×é¾ùÌí¼ÓëÄ¾ÛÌÇ¡¢µ¨¹Ì´¼¡¢Ö²ËáÃ¸¡¢¾§Ìå°±»ùËáºÍ¸´ºÏÒæÉú¾ú,²¢ÒÔFM×éºÍÏÊÓã½¬(FTF)×é×÷Îª¶ÔÕÕ,ÔÚº£Ë®¸¡Ê½ÍøÏäÖÐ½øÐÐÎªÆÚ60dµÄÉãÊ³Éú³¤ÊµÑé,Ì½ÌÖ²»Í¬¶¹ÆÉÌæ´úË®Æ½¶Ô´ó»ÆÓãÓ×ÓãÉú³¤¡¢Ïû»¯Ã¸»îÐÔºÍÏû»¯µÀ×éÖ¯Ñ§µÄÓ°Ïì¡£½á¹û…	ÖÐ¹úº£Ñó´óÑ§Ñ§±¨(×ÔÈ»¿ÆÑ§°æ)
7d00667bfe914d6da48822464431d922	4797ecaba7d54aa689541ef66c4ae5f6	´Ì²Î³ØÌÁÑøÖ³ÏµÍ³ÖÐ·¢½ÍËÇÁÏµÄÖÆ×÷ÓëÍ¶Î¹	2012	½«º£´ø·Û¡¢ÉÈ±´±ß·Û¡¢¶¹ÆÉ¡¢Ïº·Û¡¢ÂíÎ²Ôå·Û°´ÕÕ40¡Ã18¡Ã20¡Ã7¡Ã15µÄÅä±È»ìºÏ,¾­½þÅÝ¡¢ÑÐÄ¥µÈÔ¤´¦Àíºó,¼ÓÈë0.25%~0.5%µÄË®²úÓÕÊ³½ÍÄ¸,·¢½Í72h¡£SDS-PAGEÄý½ºµçÓ¾½á¹ûÏÔÊ¾,¾­¹ý·¢½Í´¦Àíºó,ËÇÁÏÖÐµÄ´ó·Ö×Óµ°°×·¢Éú½µ½â¡£°´ÕÕ´Ì²ÎÌåÖØ3%µÄÍ¶Î¹Á¿½øÐÐÎªÆÚ50dµÄÍ¶Î¹ÊµÑé,½á¹û±íÃ÷,·¢½ÍËÇÁÏ×é´Ì²ÎµÄÉú³¤Ã÷ÏÔÓÅÓÚÆÕÍ¨ËÇÁÏ×é(Î´·¢½ÍËÇÁÏ),¿É¼û·¢½ÍËÇÁÏÄÜ¹»¸üºÃµØÂú×ã´Ì²Î½¡¿µ¡¢¿ìËÙÉú³¤µÄÐèÒª,¾ßÓÐÁ¼ºÃµÄÊÐ³¡Ç±Á¦¡£	ÓæÒµ¿ÆÑ§½øÕ¹
7d00667bfe914d6da48822464431d922	a25224a4c29948458e9beea634cdbd9f	ËÇÁÏÖÐµÄÎ¬ÉúËØE¶Ô´óÁâöÒÓ×ÓãÉú³¤¡¢Ö¬·¾¹ýÑõ»¯¼°¿¹Ñõ»¯ÄÜÁ¦µÄÓ°Ïì	2011	²ÉÓÃ6ÖÖÎ¬ÉúËØE(VE)º¬Á¿Îª26¡¢52¡¢66¡¢132¡¢191¡¢339 mg/kgËÇÁÏ¸ÉÖÊÁ¿µÄµÈµªµÈÄÜÊµÑéËÇÁÏ,ÑÐ¾¿ËÇÁÏÖÐÎ¬ÉúËØE¶Ô´óÁâöÒ(Scophthalmus maximus)Ó×ÓãÉú³¤,¸ÎÔàºÍ¼¡ÈâÖÐµÄÁò´ú°Í±ØÍ×Ëá·´Ó¦µ×Îï(TBARS)º¬Á¿¡¢³¬Ñõ»¯ÎïÆç»¯Ã¸(SOD)»îÐÔ¼°×Ü¿¹Ñõ»¯Á¦(T-AOC)µÄÓ°Ïì¡£½á¹û±íÃ÷´óÁâöÒµÄÉú³¤ºÍÌå³É·ÖÊÜËÇÁÏÖÐVEº¬Á¿µÄÓ°Ïì²úÉúµÄ²îÒì²»ÏÔÖø,È»¶ø¸ÎÔàºÍÑªÇåÖÐµÄVEº¬Á¿ÒÔ¼°¸ÎÔàºÍ¼¡ÈâÖÐµÄÁò´ú°Í±ØÍ×Ëáµ×Îï(TBARS)º¬Á¿¡¢³¬Ñõ»¯ÎïÆç»¯Ã¸(SOD)»îÐÔºÍ¸…	ÖÐ¹úº£Ñó´óÑ§Ñ§±¨(×ÔÈ»¿ÆÑ§°æ)
7d00667bfe914d6da48822464431d922	2e89624397e641fba3b96fa07098899d	ËÇÁÏÖÐÌí¼Ó¿Ý²ÝÑ¿æß¸Ë¾úºÍ¿Ç¹ÑÌÇ¶Ô´ó»ÆÓãÓ×ÓãÑªÇåÃâÒßÖ¸±êµÄÓ°Ïì	2011	±¾ÊµÑé²ÉÓÃ2¡Á3Ë«Òò×ÓÊµÑéÉè¼Æ,·Ö±ðÔÚ»ù´¡ËÇÁÏÖÐÌí¼Ó0(¶ÔÕÕ)¡¢0.5¡Á107ºÍ1.0¡Á107/g¿Ý²ÝÑ¿æß¸Ë¾ú,ÔÚÃ¿¸ö¿Ý²ÝÑ¿æß¸Ë¾úÌí¼ÓË®Æ½·Ö±ðÌí¼Ó0(¶ÔÕÕ)¡¢0.3%ºÍ0.6%µÄ¿Ç¹ÑÌÇ,ÅäÖÆ³ö9ÖÖµÈµªµÈÄÜµÄÊµÑéËÇÁÏ,ÔÚº£Ë®¸¡Ê½ÍøÏäÖÐ½øÐÐÎªÆÚ70 dµÄÊµÑé,Ì½ÌÖËÇÁÏÖÐ¿Ý²ÝÑ¿æß¸Ë¾úºÍ¿Ç¹ÑÌÇµÄÌí¼Ó¶Ô´ó»ÆÓã(Pseudosciaena crocea)ÑªÇåÃâÒßÖ¸±êµÄÓ°Ïì¡£ÊµÑé½á¹û±íÃ÷,ÔÚÃ¿¸ö¿Ý²ÝÑ¿æß¸Ë¾úË®Æ½ÏÂ,ËÇÁÏÖÐÌí¼Ó0.3%ºÍ0.6%µÄ¿Ç¹ÑÌÇÏÔÖøÌá¸ßÁË´ó»ÆÓãÓ×ÓãÑªÇåÈÜ¾úÃ¸µ…	ÖÐ¹úº£Ñó´óÑ§Ñ§±¨(×ÔÈ»¿ÆÑ§°æ)
7d00667bfe914d6da48822464431d922	df329363417940dbb67dd48042e7a3ff	öÔÓã¶Ô×é°±ËáÐèÇóÁ¿µÄÑÐ¾¿	2011	öÔÓãµÄÉú³¤ÊÜËÇÁÏÖÐ×é°±Ëá(His)µÄº¬Á¿±ä»¯ÏÔÖø(P<0.05)¡£µ±ËÇÁÏÖÐ×é°±Ëáº¬Á¿¹ýµÍ»ò¹ý¸ßÊ±,öÔÓãµÄÖÕÄ©ÌåÖÊÁ¿ºÍÌØ¶¨Éú³¤ÂÊÏÔÖøµÍÓÚÆäËü´¦Àí×é,¶ø´¦Àí×é2(×é°±Ëáº¬Á¿Îª0.45%)¡¢´¦Àí×é3(×é°±Ëáº¬Á¿Îª0.57%)ºÍ´¦Àí×é4(×é°±Ëáº¬Á¿Îª0.66%)Ö®¼ä²îÒì²»ÏÔÖø¡£ÖÕÄ©ÌåÖØ¡¢ÌØ¶¨Éú³¤ÂÊºÍËÇÁÏÐ§ÂÊÔÚ´¦Àí×é3(×é°±Ëáº¬Á¿Îª0.57%)´ïµ½×î´óÖµ,·Ö±ðÎª21.0 g,1.72%d-1ºÍ0.81¡£ÒÔÉÏ½á¹û±íÃ÷,HisÊÇöÔÓãÉú³¤µÄ±ØÐè°±»ùËáÖ®Ò»,ÇÒöÔÓãÄÜÓÐÐ§ÀûÓÃ¾§ÌåHis¡£¸ù…	ÖÐ¹úº£Ñó´óÑ§Ñ§±¨(×ÔÈ»¿ÆÑ§°æ)
7d00667bfe914d6da48822464431d922	466a3270963a41b8b03281f5806623cc	ËÇÁÏÖÐÌí¼Ó»¹Ô­ÐÍ¹Èë×¸ÊëÄ¶ÔÑÀöÒÉú³¤ºÍ¿¹Ñõ»¯ÄÜÁ¦µÄÓ°Ïì	2011	ÒÔÀÒµ°°×¡¢Ã÷½ºÎªÖ÷Òªµ°°×Ô´ÅäÖÆ¾«ÖÆ»ù´¡ËÇÁÏ,Ìí¼Ó²»Í¬Å¨¶ÈÌÝ¶ÈµÄ»¹Ô­ÐÍ¹Èë×¸ÊëÄ(GSH),ËÇÁÏÖÐGSHµÄº¬Á¿·Ö±ðÎª0¡¢97.96¡¢189.92¡¢371.84¡¢688.72ºÍ1 063.56 mg.kg-1,ÔÚÁ÷Ë®Ê½ÑøÖ³ÏµÍ³ÖÐ·Ö±ðÍ¶Î¹³õÊ¼ÌåÖÊÁ¿Îª(9.49¡À0.22)gµÄÑÀöÒ(Paralichthys olivaceus)Ó×Óã,8ÖÜºó¹Û²â¸÷×éÑÀöÒµÄÉú³¤Çé¿ö¼°»úÌåµÄ¿¹Ñõ»¯×´Ì¬¡£½á¹û±íÃ÷,ËÇÁÏÖÐÌí¼ÓÍâÔ´µÄGSH¶ÔÑÀöÒ³É»îÂÊÃ»ÓÐÏÔÖøÓ°Ïì(P>0.05);ÑÀöÒÔöÖØÂÊ(WGR)ÔÚËÇÁÏGSHº¬Á¿Îª371.84 mg.kg-1Ê±´ïµ½×î…	ÖÐ¹úº£Ñó´óÑ§Ñ§±¨(×ÔÈ»¿ÆÑ§°æ)
7d00667bfe914d6da48822464431d922	7f199c2b29814f24a928795f9b260697	ËÇÁÏÖÐ´ó¶¹Òì»ÆÍªºÍ´ó¶¹Ôíß°¶ÔÑÀöÒ¸ÎÔàºÍ³¦µÀµ°°×ÖÊÏû»¯Ã¸»îÐÔºÍ»ùÒò±í´ïµÄÓ°Ïì	2011	ÒÔÓã·ÛÎªµ°°×Ô´,Ð¡Âó·ÛÎªÌÇÔ´,ÓãÓÍÎªÖ¬·¾Ô´ÅäÖÆ»ù´¡ËÇÁÏ,·Ö±ðÌí¼Ó²»Í¬Å¨¶ÈÌÝ¶È(0.1%¡¢0.4%ºÍ0.8%)µÄ´ó¶¹Òì»ÆÍªºÍ´ó¶¹Ôíß°¡£ÒÔ²»Ìí¼Ó´ó¶¹Òì»ÆÍªºÍ´ó¶¹Ôíß°µÄ»ù´¡ËÇÁÏ×÷Îª¶ÔÕÕ×é,¹²ÖÆ³É7ÖÖµÈµª(´Öµ°°×49.1%)¡¢µÈÄÜ(×ÜÄÜ20.1kJ/g)µÄÊµÑéËÇÁÏ¡£ÔÚÑ­»·Ë®ÏµÍ³ÖÐÑøÖ³³õÊ¼ÌåÖÊÁ¿Îª(2.58¡À0.01)gµÄÑÀöÒ(Paralichthys olivaceus)Ó×Óã,8ÖÜºó¹Û²âÑÀöÒ¸ÎÔàºÍ³¦µÀµ°°×ÖÊÏû»¯Ã¸»îÐÔºÍ»ùÒò±í´ïµÄÓ°Ïì¡£½á¹û±íÃ÷,ÑÀöÒ³¦µÀÒÈµ°°×Ã¸µÄ»îÐÔ²»ÊÜËÇÁÏÖÐ´…	ÖÐ¹úº£Ñó´óÑ§Ñ§±¨(×ÔÈ»¿ÆÑ§°æ)
7d00667bfe914d6da48822464431d922	9d61e3722fff47c69501668cb4d6501d	Î¢¿ÅÁ£ËÇÁÏÖÐÌí¼Ó¹È°±õ£°·¶Ô´ó»ÆÓãÖÉÓãÉú³¤¡¢´æ»î¼°Ïû»¯Ã¸»îÁ¦µÄÓ°Ïì	2010	ÒÔ³õÊ¼ÌåÖÊÁ¿Îª(2.75¡À0.31)mgµÄ´ó»ÆÓã(Pseudosciaena crocea)ÖÉÓã(15ÈÕÁä)ÎªÊµÑé¶ÔÏó,ÔÚ»ù´¡ËÇÁÏÖÐ·Ö±ðÌí¼Ó0.00%(¶ÔÕÕ×é)¡¢0.60%¡¢1.20%ºÍ1.80%µÄ¹È°±õ£°·,²¢ÓÃ¸Ê°±Ëáµ÷½Ú×Üµ°°×ÖÊË®Æ½Ò»ÖÂ,ÖÆ×÷¶ø³É4ÖÖ´Öµ°°×58%×óÓÒ¡¢´ÖÖ¬·¾16%×óÓÒµÄÊµÑéÎ¢¿ÅÁ£ËÇÁÏ,ÔÚÊÒÄÚÑøÖ³ÏµÍ³ÖÐÍ¶Î¹´ó»ÆÓãÖÉÓã30 d,ÑÐ¾¿ËÇÁÏ¹È°±õ£°·¶Ô´ó»ÆÓãÖÉÓãÉú³¤¡¢´æ»î¼°Ïû»¯Ã¸»îÁ¦µÄÓ°Ïì¡£ÊµÑé½á¹û±íÃ÷,´ó»ÆÓãÖÉÓãµÄÌØ¶¨Éú³¤ÂÊºÍ´æ»îÂÊËæËÇÁÏÖÐ¹È°±õ£°·º¬Á¿µÄÉý¸ßÓÐÉÏ…	ÖÐ¹úº£Ñó´óÑ§Ñ§±¨(×ÔÈ»¿ÆÑ§°æ)
7d00667bfe914d6da48822464431d922	8caad6e4838d424792641b5753a33f44	ÓãÀàÏ¸°ûÅàÑø¼°ÆäÔÚ²¡¶¾Ñ§ÑÐ¾¿ÖÐµÄÓ¦ÓÃ	2010	ÓãÀàÏ¸°ûÅàÑø¼¼Êõ×÷ÎªÒ»ÖÖÖØÒªµÄÑÐ¾¿ºÍÓ¦ÓÃ¼¼Êõ·½·¨,×Ô1962Äê·¢Õ¹ÖÁ½ñ,ÒÑ½¨Á¢ÁË³¬¹ý220¸öÖêÏµ¡£ÓãÀà²¡¶¾Ñ§ÊÇÆäÓ¦ÓÃ×îÎª¹ã·ºµÄÁìÓò¡£ÂÛÎÄÖ÷Òª¾ÍÓãÀàÏ¸°ûµÄÖ÷ÒªÖêÏµ¡¢ÎÒ¹úÓãÀàÏ¸°ûÅàÑøµÄ·¢Õ¹ÒÔ¼°ÓãÀàÏ¸°ûÖêÏµ¶ÔÓÚÓãÀà²¡¶¾µÄ·ÖÀë¡¢¼ø¶¨¡¢ÔöÖ³¼°²¡¶¾²¡·À¿ØÑÐ¾¿×öÒ»×ÛÊö,ÒÔÆÚ¶ÔË®²ú¶¯ÎïµÄ¼²²¡·À¿Ø¾ßÓÐÒ»¶¨µÄÖ¸µ¼ÒâÒå¡£	¶¯ÎïÒ½Ñ§½øÕ¹
7d00667bfe914d6da48822464431d922	stxb201009014	¹âÕÕÇ¿¶È¶ÔËÄÖêº£ÑóÂÌÔå×ÜÖ¬º¬Á¿ºÍÖ¬·¾Ëá×é³ÉµÄÓ°Ïì	2010	²ÉÓÃf/2ÅàÑø»ù,ÔÚ3000lx,5000lx,8000lx¹âÕÕÇ¿¶ÈÊ±¶Ô¸Ë×´ÁÑË¿Ôå(Stichococeus bacillaris,MACC(<font style='color:red'>ÖÐ¹úº£Ñó´óÑ§</font>Î¢ÔåÖÖÖÊ¿â)/C19)ºÍ3ÖêÐ¡ÇòÔå(Chlorella sp.MACC/C95,MACC/C97ºÍMACC/C102)µÈ4Öêº£ÑóÂÌÔåµÄ×ÜÖ¬º¬Á¿¼°Ö¬·¾Ëá×é³É½øÐÐÁËÑÐ¾¿.µ¥Òò×Ó·½²î·ÖÎö½á¹û±íÃ÷,¹âÕÕÇ¿¶È¶Ô4Öêº£ÑóÂÌÔåµÄÏà¶ÔÉú³¤ÂÊ¡¢EPA(¶þÊ®Ì¼ÎåÏ©Ëá,20:5(n-3))º¬Á¿¼°PUFA(¶à²»±¥ºÍÖ¬·¾Ëá)×ÜÁ¿,C19¡¢C97ºÍC102µÄÖ¬·¾º¬Á¿ºÍSFA(±¥ºÍÖ¬…	ÉúÌ¬Ñ§±¨
7d00667bfe914d6da48822464431d922	3c88de5e32fe4de7b806e87834fafc4e	Ö²Ëá¶ÔÑÀöÒÉú³¤ºÍÏû»¯Ã¸»îÐÔµÄÓ°Ïì	2009	ÒÔÓã·ÛÎªÖ÷Òªµ°°×Ô´,ÔÚ»ù´¡ËÇÁÏÖÐ·Ö±ðÌí¼Ó²»Í¬º¬Á¿µÄÖ²ËáÄÆÊ¹Ö²ËáË®Æ½·Ö±ð´ïµ½0.04%(¶ÔÕÕ×é)¡¢0.21%¡¢0.44%ºÍ0.81%,ÑÐ¾¿²»Í¬º¬Á¿Ö²Ëá¶ÔÑÀöÒ(Paralichthys olivaceus)(2.58 g¡À0.01 g)ÉãÊ³¡¢Éú³¤ºÍÏû»¯Ã¸»îÐÔµÄÓ°Ïì¡£ÊµÑéÔÚÊÒÄÚÑ­»·Ë®ÑøÖ³ÏµÍ³ÖÐ½øÐÐ,ÎªÆÚ10ÖÜ¡£½á¹û±íÃ÷,Ö²Ëá´¦Àí×éÑÀöÒÉãÊ³ÂÊ(2.4%¡¢2.5%ºÍ2.4%)ÏÔÖø¸ßÓÚ¶ÔÕÕ×é(2.1%)(P0.05)¡£Ö²Ëá´¦Àí×é(59.47¡¢61.27ºÍ64.82 U/mgµ°°×)Î¸µ°°×Ã¸±È»îÁ¦ÏÔÖøµÍÓÚ¶ÔÕÕ×é(79.34 U/mgµ°°…	º£Ñó¿ÆÑ§
7d00667bfe914d6da48822464431d922	72d66e3573b44a33ad40c6cd090ed38a	²»Í¬Í¶Î¹·½Ê½¶ÔÖÐ¹úÃ÷¶ÔÏºÓ×ÌåÉú³¤·¢Óý¼°¿¹²¡Á¦µÄÑÐ¾¿	2009	ÑÐ¾¿¦Â-1,3/1,6-D-glucan¼°²»Í¬Í¶Î¹·½Ê½¶ÔÖÐ¹úÃ÷¶ÔÏº(Fenneropenaeus chinensis)Ó×ÌåµÄ´æ»î¡¢Éú³¤¡¢·¢Óý¡¢·ÇÌØÒìÐÔÃâÒß¼°¿¹¸±ÈÜÑª»¡¾úÄÜÁ¦µÄÓ°Ïì¡£½«¦Â-glucanÒÔ0.25%µÄ¼ÁÁ¿Ìí¼Óµ½Î¢ð¤ºÏËÇÁÏÖÐ,ÒÔ²»Í¬µÄÍ¶Î¹·½Ê½Í¶Î¹¶ÔÏºÓ×Ìå,¼´D0(Ò»Ö±Í¶Î¹»ù´¡ËÇÁÏ);D1(Ò»Ö±Í¶Î¹º¬0.25%¦Â-ÆÏ¾ÛÌÇËÇÁÏ);3D1-3D0(3 dÍ¶Î¹º¬0.25%¦Â-ÆÏ¾ÛÌÇµÄËÇÁÏ¡ª3 dÍ¶Î¹»ù´¡ËÇÁÏ);1D1-3D0(1 dÍ¶Î¹º¬0.25%¦Â-ÆÏ¾ÛÌÇµÄËÇÁÏ¡ª3 dÍ¶Î¹»ù´¡ËÇÁÏ),¹²4¸ö´¦Àí,Ã¿¸ö´¦ÀíËæ»ú…	ÖÐ¹úº£Ñó´óÑ§Ñ§±¨(×ÔÈ»¿ÆÑ§°æ)
7d00667bfe914d6da48822464431d922	9152f8351f754772b02d38405684ea1f	ÓãÀàËÕ°±ËáÓªÑøÉúÀíÑÐ¾¿½øÕ¹	2008	×ÛÊöÁËÓãÀàËÕ°±ËáÓªÑøÉúÀíµÄÑÐ¾¿½øÕ¹,Éæ¼°ËÕ°±ËáµÄÓªÑøÉúÀí¹¦ÄÜ,ÓãÀà¶ÔËÕ°±ËáµÄÐèÒªÁ¿,ÆÀ¼ÛÓãÀàËÕ°±ËáÐèÒªÁ¿Ëù²ÉÓÃµÄÖ¸±ê,ËÇÁÏÖÐËÕ°±ËáÈ±·¦ºÍ¹ýÁ¿¶ÔÓãÀàÉú³¤µÄÓ°Ïì,ÒÔ¼°ËÕ°±ËáÓëÆäËüÓªÑøËØÖ®¼äµÄÏà»¥¹ØÏµ¡£	ÖÐ¹úº£Ñó´óÑ§Ñ§±¨(×ÔÈ»¿ÆÑ§°æ)
7d00667bfe914d6da48822464431d922	33de45a65b594ff0a5a0fdd3e4a36179	Ö¬·¾¸Î²¡±ä´ó»ÆÓã¸ÎÔàÖ¬·¾Ëá×é³É¡¢´úÐ»Ã¸»îÐÔ¼°¿¹Ñõ»¯ÄÜÁ¦µÄÑÐ¾¿	2008	Ö¬·¾¸Î²¡±äÔÚÈË¹¤ÑøÖ³´ó»ÆÓã(Pseudosciaena crocea)ÖÐ·Ç³£ÆÕ±é,±¾ÊÔÑéÑÐ¾¿ÁË´ó»ÆÓãÖ¬·¾¸ÎµÄ·¢Éú»úÖÆ,ÎªÑ°ÕÒ½â¾ö´ó»ÆÓãÖ¬·¾¸ÎµÄÓÐÐ§Í¾¾¶Ìá¹©»ù´¡×ÊÁÏ¡£ÊÔÑéÓãÈ¡×ÔÖÐ¹ú¶«º£,ÑøÖ³·½Ê½ºÍËÇÁÏÀ´Ô´ÏàÍ¬,¸ù¾ÝÈâÑÛºÍ×éÖ¯Ñ§¹Û²ì·ÖÎªÕý³£¸ÎÔà¡¢ÇáÎ¢Ö¬·¾¸ÎºÍÑÏÖØÖ¬·¾¸Î3Àà¡£·Ö±ð²â¶¨ÁËÕý³£´ó»ÆÓãºÍ¾ßÓÐÖ¬·¾¸ÎÖ¢×´µÄ´ó»ÆÓã¸ÎÔà×ÜÖ¬Ö¬·¾Ëá×é³ÉµÄ±ä»¯¡¢ÏàÓ¦Ö¬·¾ËáºÏ³ÉÃ¸¡¢¿¹Ñõ»¯Ã¸ÒÔ¼°±û¶þÈ©º¬Á¿µÄ±ä»¯¡£ÊÔÑé½á¹ûÏÔÊ¾,Ëæ×Å´ó»ÆÓãÖ¬·¾¸ÎÖ¢×´ÑÏÖØ³…	ÖÐ¹úº£Ñó´óÑ§Ñ§±¨(×ÔÈ»¿ÆÑ§°æ)
7d00667bfe914d6da48822464431d922	3d9358145c334d5f9b72a6539714f628	ÓãÀà¶Ô¾§Ìå°±»ùËáÀûÓÃÐ§ÂÊµÄÑÐ¾¿½øÕ¹	2008	×ÛÊöÁËÓãÀà¶Ô¾§Ìå°±»ùËáµÄÀûÓÃÐ§ÂÊ¼°ÆäÓ°ÏìÒòËØ¡£¾§Ìå°±»ùËáµÄÈÜÊ§,¾§Ìå°±»ùËáÓëËÇÁÏÖÐµ°°×Ì¬°±»ùËáµÄÎüÊÕ²»Í¬²½Ö÷ÒªÓ°ÏìÁËÓãÀà¶Ô¾§Ìå°±»ùËáµÄÀûÓÃ;ËÇÁÏpH¡¢ËÇÁÏÀë×ÓÆ½ºâ¡¢Ë®ÎÂºÍ°±»ùËá¹¹ÐÍÒ²»á¶Ô¾§Ìå°±»ùËáµÄÀûÓÃ²úÉúÒ»¶¨µÄÓ°Ïì;²»Í¬ÖÖÀàºÍ´óÐ¡µÄÓãÀà¶Ô¾§Ìå°±»ùËáµÄÀûÓÃÒ²ÓÐºÜ´óµÄ²îÒì¡£Òò´Ë,¿ÉÍ¨¹ýÎ¢½ºÄÒ»ò°ü±»´¦Àí¡¢Ôö¼ÓÍ¶Î¹ÆµÂÊºÍµ÷½ÚËÇÁÏpH/Àë×ÓÆ½ºâÀ´Ìá¸ßÓãÀà¶Ô¾§Ìå°±»ùËáµÄÀûÓÃÐ§ÂÊ¡£	ÔÆÄÏÅ©Òµ´óÑ§Ñ§±¨
7d00667bfe914d6da48822464431d922	1d92007af74f491d8be25dfa695a2355	ÖÐ²ÝÒ©¶ÔöÔÓãÓÕÊ³»îÐÔµÄÑÐ¾¿	2008	ÒÔöÔÓãÎªÊµÑé¶ÔÏó,²ÉÓÃÃÔ¹¬×°ÖÃÑÐ¾¿ÖÐ²ÝÒ©µ¥Ìå¼°ÖÐ²ÝÒ©¸´ºÏ¼Á¶ÔöÔÓãLateolabrax ja- ponicus(Cuvier et Valencinnes)µÄÓÕÊ³»îÐÔ¡£½á¹û±íÃ÷,ÖÐ²ÝÒ©µ¥ÌåµÄÓÕÊ³Ð§¹û±ÈÖÐ²ÝÒ©¸´ºÏ¼ÁÓÕÊ³Ð§¹ûºÃ¡£²»Í¬µÄÖÐ²ÝÒ©µ¥Ìå¶ÔöÔÓãµÄÓÕÊ³Ð§¹û²îÒìÃ÷ÏÔ,°¢Îº¶ÔÆäÓÐÏÔÖøµÄÓÕÊ³×÷ÓÃ,³ÂÆ¤µÄÓÕÊ³×÷ÓÃ´ÎÖ®¡£Í¬Ê±·¢ÏÖöÔÓã¶ÔÈâ¹ð¡¢°×ÜÆ¡¢É½é«ºÍ´óÜîÏãÓÐÒ»¶¨µÄÇ÷±Ü·´Ó¦¡£²»Í¬µÄÖÐ²ÝÒ©¸´ºÏÊÔ¼Á¶ÔöÔÓãµÄÓÕÊ³Ð§¹û²îÒì½Ï´ó,ÆäÖÐ,ÖÐ²ÝÒ©×éºÏèÙ×Ó ³ÂÆ¤ °¢Îº¶ÔöÔÓãÓ…	º£ÑóË®²úÑÐ¾¿
7d00667bfe914d6da48822464431d922	d2f0626c53ad4167ad66818f21a4b1a4	ÖÐ¹ú¶ÔÏºÌåÄÚ1ÖêÒæÉú¾úµÄÉ¸Ñ¡Óë³õ²½¼ø¶¨	2008	Îª¸ø¶ÔÏº×¨ÓÃÒæÉú¾úÖÆ¼ÁµÄÑÐÖÆÓëÓ¦ÓÃÌá¹©ÀíÂÛÒÀ¾ÝºÍ»ù´¡Êý¾Ý,ÑÐ¾¿ÁË´Ó°×°ß²¡¶¾(WSSV)ÄÍ¹ýÖÐ¹ú¶ÔÏº(Fenneropenaeus chinensis)³¦µÀÖÐ·ÖÀëµÄ1Öêº£ÑóÏ¸¾úB12µÄÒæÉúÌØÐÔºÍ°²È«ÐÔ,²¢½áºÏÐÎÌ¬¹Û²ì¡¢ÉúÀíÉú»¯ÌØÕ÷ºÍ16S rD-NAÐòÁÐ·ÖÎö¶Ô¾úÖêB12½øÐÐÁË·ÖÀà¼ø¶¨¡£½á¹û±íÃ÷:¾úÖêB12ÄÜÒÖÖÆ¶ÔÏºÖÂ²¡ÐÔ¹þÎ¬ÊÏ»¡¾ú(Vibrio harveyi)ºÍ¸±ÈÜÑª»¡¾ú(V.parahaemolyticus)µÄÉú³¤,²»·ÖÃÚÈÜÑªËØ¡£¶Ô¦Â-ÄÚõ£°·Àà¡¢Í·æßÀà¡¢°±»ùÌÇÜÕÀà¡¢à­ÅµÍªÀà¿¹ÉúËØ¾ùÃô¸…	ÖÐ¹úº£Ñó´óÑ§Ñ§±¨(×ÔÈ»¿ÆÑ§°æ)
7d00667bfe914d6da48822464431d922	44bcd7da21754fb799572547188f5c76	ëÄ¾ÛÌÇ¶ÔöÔÓãÉú³¤ºÍ·ÇÌØÒìÐÔÃâÒßÁ¦µÄÓ°Ïì	2008	ÒÔ³õÊ¼ÌåÖØ(5.50¡À1.63)gµÄöÔÓã(Lateolabrax japonicus)ÎªÑÐ¾¿¶ÔÏó,ÑÐ¾¿ËÇÁÏÖÐÌí¼ÓëÄ¾ÛÌÇ¶ÔÆäÉú³¤ºÍ·ÇÌØÒìÐÔÃâÒßÁ¦µÄÓ°Ïì¡£ÔÚÅäºÏËÇÁÏÖÐ·Ö±ð¼ÓÈë0 mg/kg,100 mg/kgºÍ500 mg/kgµÄëÄ¾ÛÌÇÖÆ³É3ÖÖµÈµªµÈÄÜ(µ°°×42%,Ö¬·¾11%)µÄÊµÑéËÇÁÏ,½øÐÐÎªÆÚ8ÖÜµÄÉãÊ³Éú³¤ÊµÑé¡£ÊµÑé½á¹û±íÃ÷,ËÇÁÏÖÐÌí¼Ó²»Í¬¼ÁÁ¿µÄëÄ¾ÛÌÇ¶ÔöÔÓãµÄ³É»îÂÊÎÞÏÔÖøÓ°Ïì,µ«È´ÏÔÖøÓ°ÏìÆäÉú³¤¡£µ±ËÇÁÏÖÐÌí¼Ó500 mg/kgëÄ¾ÛÌÇÊ±,öÔÓãµÄÌØ¶¨Éú³¤ÂÊÏÔÖø¸ßÓÚ¶ÔÕÕ×é(0 mg/kg)ºÍµÍÌ…	ÖÐ¹úº£Ñó´óÑ§Ñ§±¨(×ÔÈ»¿ÆÑ§°æ)
7d00667bfe914d6da48822464431d922	6a020aa1f2374af6b4b6ba34188a9b50	²ËÆÉ¡¢ÃÞÆÉÌæ´ú¶¹ÆÉ¶Ô°ÂÄáÂÞ·ÇÓã(Oreochromisniloticus¡ÁO.aureus)Éú³¤¡¢Ìå×é³ÉºÍÃâÒßÁ¦µÄÓ°Ïì	2007	ÔÚÒ»ÖÖÊµÓÃËÇÁÏÅä·½(´Öµ°°×28%,¶¹ÆÉ18%)µÄ»ù´¡ÉÏ,ÓÃ²ËÆÉ¡¢ÃÞÆÉ°´1¡Ã2µÄ±ÈÀýµÈÁ¿Ìæ´ú¶¹ÆÉ(6%¡¢12%¡¢18%)×÷Îªµ°°×Ô´ÅäÖÆ³ÉÈýÖÖµÈÄÜµÈµªµÄÎÞÓã·ÛËÇÁÏ,ÔÚÊÒÄÚËÇÑø°ÂÄáÂÞ·ÇÓã[Oreochromis niloticus¡ÁO.aureus,Æ½¾ùÌåÖØÎª(4.22¡À0.09)g]8ÖÜ¡£½á¹û±íÃ÷,²ËÆÉ¡¢ÃÞÆÉÌæ´ú²»Í¬Ë®Æ½¶¹ÆÉ¶ÔÂÞ·ÇÓãµÄÉú³¤¡¢ËÇÁÏÀûÓÃºÍ»úÌåÃâÒßÁ¦¾ù²úÉúÁËÏÔÖøµÄÓ°Ïì(P<0.05)¡£Ëæ²ËÆÉ¡¢ÃÞÆÉÌæ´úË®Æ½µÄÔö¼Ó,ÂÞ·ÇÓãµÄÉú³¤¡¢ËÇÁÏÀûÓÃºÍÌåµ°°×º¬Á¿¾ùÏÔÖøÏÂ½µ(P0.05)¡£Î…	º£ÑóÓëºþÕÓ
7d00667bfe914d6da48822464431d922	2f1c7b9820e540ddbd84668c556a3e44	¾ü²ÜÓãÓ×Óã¶ÔËÇÁÏÖÐÐ¿ÐèÒªÁ¿µÄÑÐ¾¿	2007	ÀûÓÃÀÒµ°°×ºÍÃ÷½ºÎªµ°°×Ô´µÄ¾«ÖÆËÇÁÏ,ÒÔÓÐ»úÌ¬µÄµ°°±ËáÐ¿(ZnMet)×öÎªÐ¿Ô´,À´ÑÐ¾¿¾ü²ÜÓã(Rachycentron canadum)Ó×Óã¶ÔÐ¿µÄ×îÊÊÐèÒªÁ¿¡£·Ö±ðÏò»ù´¡ËÇÁÏÖÐÌí¼ÓÐ¿0,20,40,80,160,320 mg/kg,ÖÆ³É6ÖÖº¬ÓÐ²»Í¬Ð¿Ë®Æ½µÄ¾«ÖÆËÇÁÏ(13.2,36.6,52.5,92.3,171.2,328.2 mg/kg),ËÇÑøÓã³õÊ¼ÌåÖØÎª(7.15¡À0.85)g,ÊµÑé³ÖÐø8ÖÜ¡£½á¹û±íÃ÷:ËÇÁÏÖÐÌí¼Ó²»Í¬Ë®Æ½µÄÐ¿¶Ô¾ü²ÜÓãµÄ´æ»îÂÊ²¢ÎÞÏÔÖøÓ°Ïì(P>0.05);¾ü²ÜÓãµÄÆ½¾ùÔöÖØÂÊÏÔÖøÊÜµ½ËÇÁÏÖÐ²»Í¬Ð¿Ë®Æ½µÄÓ…	ÖÐ¹úº£Ñó´óÑ§Ñ§±¨(×ÔÈ»¿ÆÑ§°æ)
7d00667bfe914d6da48822464431d922	91e9f8bdcfa84a83a9392e22a401e628	Ò¶Ëá¶ÔÖåÎÆÅÌ±«Ö¬·¾Ëá×é³ÉµÄÓ°Ïì	2007	ÒÔÖåÎÆÅÌ±«Ó×±«Haliotis discus hannaiIno(Æ½¾ù¿Ç³¤:13.90¡À0.01mm;Æ½¾ùÌåÖØ:482.2¡À2.2mg)ÎªÑÐ¾¿¶ÔÏó,ÔÚÊÒÄÚÑ­»·Ë®ÑøÖ³ÏµÍ³ÖÐ½øÐÐ112dµÄÉãÊ³Éú³¤ÊµÑé,ÒÔº£´øÎª¶ÔÕÕ,Ì½ÌÖËÇÁÏÖÐ²»Í¬Ò¶Ëáº¬Á¿(0.06¡¢1.44¡¢2.86¡¢5.88¡¢14.27¡¢35.71mg/kgËÇÁÏ)¶ÔÖåÎÆÅÌ±«Ö¬·¾Ëá×é³ÉµÄÓ°Ïì¡£ÊµÑé½á¹û±íÃ÷,(1)Ò¶ËáÈ±·¦¿ÉÏÔÖø½µµÍÖåÎÆÅÌ±«C20¡Ã4n-6ºÍC20¡Ã5n-3µÄº¬Á¿(P<0.05),È´ÏÔÖøÌá¸ßC18¡Ã3n-3ºÍC22¡Ã6n-3µÄº¬Á¿(P<0.05);(2)º£´øÓëÊµÑé»ù´¡ËÇÁÏÖÐµÄÖ…	º£ÑóË®²úÑÐ¾¿
7d00667bfe914d6da48822464431d922	15aba6d1485c4924833368918b7cf003	ËÇÁÏÖÐÌí¼ÓÖ²ËáÃ¸ºÍ·Çµí·Û¶àÌÇÃ¸¶Ô´ó»ÆÓãÉú³¤ºÍÏû»¯Ã¸»îÐÔµÄÓ°Ïì	2006	ÒÔ³õÊ¼ÌåÖØ(1.88¡À0.01)gµÄ´ó»ÆÓã(Poseudosciaena croceaR.)ÎªÑÐ¾¿¶ÔÏó,Ì½ÌÖËÇÁÏÖÐÌí¼ÓÖ²ËáÃ¸ºÍ·Çµí·Û¶àÌÇÃ¸¶Ô´ó»ÆÓãÉú³¤¡¢Ìå×é³ÉÒÔ¼°Ïû»¯Ã¸»îÐÔµÄÓ°Ïì¡£ÊµÑé½á¹û±íÃ÷,ËÇÁÏÖÐÌí¼ÓÖ²ËáÃ¸ºÍ·Çµí·Û¶àÌÇÃ¸¶Ô´ó»ÆÓãµÄ³É»îÂÊÎÞÏÔÖøÓ°Ïì,µ«È´ÏÔÖøÌá¸ßÁË´ó»ÆÓãµÄÌØ¶¨Éú³¤ÂÊ(p<0.01)¡£ËÇÁÏÖÐÌí¼Ó·Çµí·Û¶àÌÇÃ¸¶Ô´ó»ÆÓãÓãÌåË®·Ö¡¢´Öµ°°×¡¢´ÖÖ¬·¾ºÍ»Ò·Öº¬Á¿¼°ÉíÌå×ÜÄÜ¾ùÎÞÏÔÖøÓ°Ïì¡£ËÇÁÏÖÐÌí¼ÓÖ²ËáÃ¸¶Ô´ó»ÆÓãÓãÌåË®·Ö¡¢´Öµ°°×ºÍ´ÖÖ¬·¾º¬Á¿¼°Éí…	ÖÐ¹úº£Ñó´óÑ§Ñ§±¨(×ÔÈ»¿ÆÑ§°æ)
7d00667bfe914d6da48822464431d922	bd7415c6f4e245fa920f7cc2d2399a17	ÎÂ¶È¶ÔËÄÖêº£ÑóÂÌÔå×ÜÖ¬º¬Á¿ºÍÖ¬·¾Ëá×é³ÉµÄÓ°Ïì	2006	ÎÄÕÂÓÃf/2ÅàÑø»ù,ÔÚ16¡æ¡¢22¡æ¡¢28¡æ¶ÔÐ¡ÇòÔåÊô(C19¡¢C95ºÍC97)ºÍÁÑË¿ÔåÊô(C102Öê)µÄËÄÖêÂÌÔåµÄ×ÜÖ¬º¬Á¿¼°Ö¬·¾Ëá×é³É½øÐÐÁËÑÐ¾¿¡£ËÄÖêÂÌÔåµÄ×ÜÖ¬º¬Á¿¾ùÔÚ 16¡æÊ±×î¸ß,C19Îª35.6%,C95Îª19.1%,C97Îª28.4%,C102Îª38.2%¡£ÎÂ¶È¶ÔEPA (20:5(n-3))ºÍ¶à²»±¥ºÍÖ¬·¾Ëá(PUFA)º¬Á¿Ó°ÏìÏÔÖø,ÈýÖêÐ¡ÇòÔåC95¡¢C97ºÍC102µÄ EPAº¬Á¿ËæÎÂ¶ÈµÄ±ä»¯ÏàËÆ,¾ùÔÚ22¡æÊ±´ïµ½×î´óÖµ,·Ö±ðÎª19.5%¡¢24.8%ºÍ8.2%,¸Ë×´ÁÑË¿ÔåC19ÔÚ28¡æÊ±EPAº¬Á¿´ïµ½×î´óÖµ11.7%¡£	º£ºþÑÎÓë»¯¹¤
7d00667bfe914d6da48822464431d922	98de8f156be84715bf8aff0c742d4d44	µªÅ¨¶È¶ÔËÄÖêº£ÑóÂÌÔå×ÜÖ¬º¬Á¿ºÍÖ¬·¾Ëá×é³ÉµÄÓ°Ïì	2006	±¾ÎÄÓÃNaNO3×÷ÎªµªÔ´,·Ö±ð×÷ÁËµªÅ¨¶ÈµÄÎå¸öË®Æ½¶Ô2Êô(Ð¡ÇòÔåÊô¡¢ÁÑË¿ÔåÊô)µÄËÄÖêÂÌÔåµÄÉú³¤ÂÊ¡¢×ÜÖ¬º¬Á¿¼°Ö÷ÒªÖ¬·¾Ëá×é³ÉµÄÓ°Ïì¡£C19¡¢C97ºÍC102µÄÖ¬·¾º¬Á¿ËæNÅ¨¶ÈµÄ¸Ä±ä¶øÓÐ½Ï´ó±ä»¯,ÆäÖÐC102ÔÚ1.6m mol/LÊ±Ö¬·¾º¬Á¿´ïµ½×î´óÖµ(24.8%)¡£C95µÄÖ¬·¾º¬Á¿ËæµªÅ¨¶È±ä»¯²»´ó¡£Í¬Ê±,ÓÉµªÅ¨¶ÈÒýÆðµÄÆ½¾ùÉú³¤ÂÊ¦ÌÓë×ÜÖ¬º¬Á¿Ö®¼äÎÞÃ÷ÏÔÏà¹Ø¹ØÏµ¡£ËÄÖêÂÌÔåµÄEPA(20¡Ã5n-3)ºÍPUFAs(polyunsaturated fatty acids)º¬Á¿ËæÅàÑø»ùÖÐµªÅ¨¶ÈµÄ¸Ä±äÓÐ…	º£ÑóºþÕÓÍ¨±¨
7d00667bfe914d6da48822464431d922	1e3133a3f66b4a8daf680648dfee457a	°×°ß×ÛºÏÕ÷²¡¶¾Óë·²ÄÉ±õ¶ÔÏº³¦µÀ¾úÈºÇøÏµÖ®¼ä¹ØÏµµÄ³õ²½ÑÐ¾¿	2006	±È½ÏÁËÍ¬Ò»ÑøÖ³³ØÖÐµÄ¸ÐÈ¾°×°ß×ÛºÏÕ÷²¡¶¾(WSSV)ºÍÎ´¸ÐÈ¾WSSVµÄ·²ÄÉ±õ¶ÔÏºµÄ³¦µÀ¾úÈº,Ö¼ÔÚÌ½ÌÖ¶ÔÏº³¦µÀ¾úÈºÓë»úÌå½¡¿µ×´Ì¬Ö®¼äµÄ¹ØÏµ¡£¸ÐÈ¾WSSV¶ÔÏº³¦µÀµÄÏ¸¾ú×ÜÊýÎª1.06¡Á106CFU/Î²,ÏÔÖø¸ßÓÚÎ´¸ÐÈ¾WSSVµÄ¶ÔÏº(1.78¡Á105CFU/Î²;P<0.05),ÇÒÆä³¦µÀÖÐµÄÏ¸¾ú·Ö±ðÊôÓÚ»¡¾úÊô¡¢Æøµ¥°û¾úÊô¡¢º£Ë®Çò¾úÊô¡¢ÑÎË®Çò¾úÊôºÍÈéËá¸Ë¾úÊô;È¾WSSVµÄ¶ÔÏº(P<0.05),Æøµ¥°û¾úµÄ±ÈÀýÏÔÖøµÄµÍÓÚ¸ÐÈ¾WSSVµÄ¶ÔÏº(P<0.05);ÑÎÇò¾úËùÕ¼µÄ±ÈÀýÁ½ÕßÖ®¼ä²îÒì²»ÏÔÖø…	ÉÏº£Ë®²ú´óÑ§Ñ§±¨
7d00667bfe914d6da48822464431d922	99a1e6578fbe40fcb3005d754c0877e0	Ò»ÖêË®²úÒæÉú¾úµÄ¼ø¶¨	2006	¼ø¶¨1Öê·ÖÀë×ÔÖÐ¹ú¶ÔÏºÑøÖ³Ë®ÌåµÄÒæÉú¾úXE-7¡£½øÐÐÁË³£¹æÉúÀíÉú»¯ºÍÏ¸¾ú¼ø¶¨ÏµÍ³²âÊÔ,½á¹û±íÃ÷,¾úÖêXE-7ÓëÑÌ²Ý½Ú¸Ë¾úÊô(Arthrobacter)Ï¸¾úµÄ±íÐÍÌØÕ÷·Ç³£ÏàËÆ¡£ÎªÁË½øÒ»²½È·¶¨XE-7µÄ·ÖÀàÑ§µØÎ»,²â¶¨ÁËÆä16SrRNA»ùÒòÐòÁÐ,·ÖÎöÁËÏà¹ØÏ¸¾úÏàÓ¦ÐòÁÐµÄÍ¬Ô´ÐÔ,¹¹½¨ÁËÏµÍ³·¢ÉúÊ÷¡£½á¹û±íÃ÷,¾úÖêXE-7ÓëÑÌ²Ý½Ú¸Ë¾ú(Arthrobacternicotianae)µÄÇ×Ôµ¹ØÏµ×î½ü¡£×ÛºÏÉÏÊö½á¹û,¾úÖêXE-7¿É¼ø¶¨ÎªÑÌ²Ý½Ú¸Ë¾ú(A.nicotianae)¡£	ÖÐ¹úº£Ñó´óÑ§Ñ§±¨(×ÔÈ»¿ÆÑ§°æ)
7d00667bfe914d6da48822464431d922	9adf5f2252a74e739986a555612fa0a0	´Ì²ÎÖÉ²Î¶Ôµ°°×ÖÊºÍÖ¬·¾ÐèÇóÁ¿µÄ³õ²½ÑÐ¾¿	2005	ÊµÑéÉè¼ÆÁË´Öµ°°×Ë®Æ½·Ö±ðÎª12%,18%,26%,32%,37%,44%,´ÖÖ¬·¾Ë®Æ½·Ö±ðÎª3%,5%,8%,ÒÔÔå·Û¡¢°×Óã·ÛºÍÀÒµ°°×µÈÎªÖ÷ÒªÔ­ÁÏµÄ´Ì²ÎÊµÑéËÇÁÏ,ÓÃÒÔËÇÎ¹Æ½¾ùÌåÖÊÁ¿Îª0.90gµÄ´Ì²Î(Stichopusjaponicus)¡£¾­¹ý66dµÄËÇÑøÊµÑé,²â¶¨ÁËÊÔÑé´Ì²ÎµÄÖÊÁ¿Ôö³¤ÂÊ¡¢Ôà±Ú±ÈºÍÌå³É·ÖµÈÖ¸±ê¡£½á¹ûÏÔÊ¾,ËÇÁÏÖÐ´Öµ°°×¡¢´ÖÖ¬·¾Ë®Æ½¶Ô´Ì²ÎµÄÉú³¤ºÍÔà±Ú±ÈÓÐÃ÷ÏÔÓ°Ïì¡£ÊµÑé´Ì²ÎÔÚ´Öµ°°×Ë®Æ½Îª18.21%~24.18%¡¢´ÖÖ¬·¾Îª5%Ê±»ñµÃ×î´óÉú³¤,Í¬Ê±»ñµÃ×îµÍµÄÔà±Ú±È¡£Ìå³É·…	º£Ñó¿ÆÑ§
7d00667bfe914d6da48822464431d922	e6795af045ed4604bd411de4212fa8b7	Î¬ÉúËØC¶Ôµã´øÊ¯°ßÓã(Epinepheluscoioides)Éú³¤¼°×éÖ¯ÖÐÎ¬ÉúËØC»ýÀÛÁ¿µÄÓ°Ïì	2005	²ÉÓÃµ¥ÒòËØÊµÑéÉè¼Æ·½·¨ ,½øÐÐÁËËÇÁÏÖÐÌí¼ÓÎ¬ÉúËØC¶Ôµã´øÊ¯°ßÓãÉú³¤ºÍ×éÖ¯ÖÐÎ¬ÉúËØC»ýÀÛÁ¿Ó°ÏìµÄÑÐ¾¿ ,Éè¼ÆÁË 6¸ö²»Í¬Î¬ÉúËØCË®Æ½ ( 0¡¢35¡¢70¡¢1 40¡¢2 80¡¢70 0mg/kg)µÄµÈµªµÈÄÜËÇÁÏ ,¶ÔÊ¯°ßÓãÓ×Óã½øÐÐÎªÆÚ 8ÖÜµÄÉú³¤ÊµÑé ,Ã¿¸öË®Æ½Èý¸öÖØ¸´ ,Ã¿¸öÑøÖ³µ¥Ôª·ÅÑø³õÊ¼ÌåÖØÎª 1 0g×óÓÒµÄµã´øÊ¯°ßÓãÓ×Óã 2 0Î²¡£ËÇÑøÊµÑéÔÚº£Ë®ÍøÏä ( 1 .5m¡Á 1m¡Á 2 .0m)ÖÐ½øÐÐ¡£½á¹û±íÃ÷ ,ËÇÁÏÖÐÎ´Ìí¼ÓÎ¬ÉúËØC×éµÄÔöÖØÂÊ¡¢ÌØ¶¨Éú³¤ÂÊÒÔ¼°´æ»îÂÊÏÔÖø…	º£ÑóÓëºþÕÓ
7d00667bfe914d6da48822464431d922	5c490585727942118c661cabda461b3e	±«Óã±ØÐèÖ¬·¾ËáÓªÑøÉúÀíÑÐ¾¿	2004	×ÛÊöÁË±«Óã±ØÐèÖ¬·¾Ëá (essentialfattyacid ,EFA)ÓªÑøÉúÀíÑÐ¾¿½øÕ¹¡£ÒÑÓÐµÄÑÐ¾¿±íÃ÷±«ÓãµÄ±ØÐèÖ¬·¾ËáÖ÷Òª°üÀ¨ÑÇÓÍËá (C18¡Ã2n 6)¡¢ÑÇÂéËá (C18¡Ã3n 3 )¡¢»¨ÉúËÄÏ©Ëá (C2 0¡Ã4n 6)ÒÔ¼°EPA(C2 0¡Ã5n 3 ) ,µ«¶ÔÓÚ²»Í¬ÖÖÀàµÄ±«Óã ,Õâ 4ÖÖEFAÐ§¹ûÓÐËù²»Í¬¡£±«ÓãÌåÄÚµÄÖ¬·¾Ëá×é³ÉÒò²»Í¬Éú³¤·¢Óý½×¶ÎÒÔ¼°ÉãÊ³²»Í¬Ê³Îï¶ø´æÔÚÒ»¶¨²îÒì¡£±«ÓãÌåÄÚDHA(C2 2¡Ã6n 3 )º¬Á¿¼«ÉÙ»òºÛÁ¿¡£ÓÉ´Ë±«Óã¶Ô±ØÐèÖ¬·¾ËáµÄÐèÒªÓëÆäËüµÄË®²ú¶¯Îï´æÔÚ½Ï´ó²îÒì¡£…	ÖÐ¹úº£Ñó´óÑ§Ñ§±¨(×ÔÈ»¿ÆÑ§°æ)
7d00667bfe914d6da48822464431d922	93f0955631ed4b19935530ae5d053b87	±´ÀàÃâÒßÏµÍ³ºÍ»úÀíµÄÑÐ¾¿½øÕ¹	2003	½éÉÜ±´ÀàÃâÒßÑ§µÄÀúÊ·,´Ó±´ÀàÑªÏ¸°ûºÍÃâÒßÒò×Ó·½Ãæ×ÛÊöÁË±´ÀàÃâÒßÑÐ¾¿µÄ½øÕ¹,²ûÊöÁË±´ÀàÑªÏ¸°ûºÍÌåÒºÒò×ÓµÄ·ÖÀà¼°¹¦ÄÜ.ÔÚ±´ÀàÖÐÃ»ÓÐÃâÒßÇòµ°°×,¶øÑªÏ¸°ûµÄ·ÀÓù¹¦ÄÜµÃµ½¹«ÈÏ¡£±´ÀàÌåÄÚ·ÀÓùÖ÷ÒªÍ¨¹ý¿ÅÁ£Ï¸°ûµÄÍÌÊÉ×÷ÓÃÊµÏÖ,ÆäÖÐ°üÀ¨Ë®½âÃ¸ÀàµÄÏû»¯×÷ÓÃºÍ°éËæÍÌÊÉµÄ»îÐÔ×ÔÓÉ»ùÉ±ÉË×÷ÓÃ¼°Ï¸°û¶¾×÷ÓÃ¡£²¢·ÖÎöÁË±´ÀàÃâÒßÓë¸ßµÈ¶¯ÎïºÍ¼×¿ÇÀàµÄ²»Í¬µã¼°ÑÐ¾¿Õ¹Íû.	º£ÑóÑ§±¨(ÖÐÎÄ°æ)
a0ef334ff00e47a19c57e7495f5d8471	9591d5a0b3954fd9b94f7f366dd852af	Ò»ÖÖÐÂµÄÀëÉ¢¸ñ×ÓÆøÄ£ÐÍ¼°ÆäÔÚ×ÔÈ»³¡¾°·ÂÕæÖÐµÄÓ¦ÓÃ	2006	×ÔÈ»ÆøÏó³¡¾°µÄÄ£ÄâÓë´óÆøÁ÷ÌåÔË¶¯Ä£ÄâÃÜÇÐÏà¹Ø¡£ÈýÎ¬µÄÀëÉ¢¸ñ×ÓÆøÄ£ÐÍÐèÒª²ÉÓÃ¸´ÔÓµÄFCHCÍø¸ñ·½ÄÜÂú×ãÁ÷ÌåÔË¶¯Ä£ÄâµÄ¶Ô³ÆÐÔÒªÇó¡£±¾ÎÄÌá³öÁËÒ»ÖÖ»ùÓÚ·­×ª¸ÅÂÊµÄÀëÉ¢¸ñ×ÓÆøÄ£ÐÍ,ÔÚÕý½»ÈýÎ¬Íø¸ñÉÏÊµÏÖÁËÁ÷ÌåÔË¶¯µÄÄ£Äâ,ÔÚÂú×ã¶Ô³ÆÐÔÒªÇóµÄÇ°ÌáÏÂ,ÊµÏÖÁËÀëÉ¢¸ñ×ÓÆøÄ£ÐÍµÄ¿ìËÙÄ£Äâ¡£±¾ÎÄÀûÓÃ¸ÃÄ£ÐÍÊµÏÖÁËÔÆ¾°·ÂÕæµÄÄ£Äâ¡£ÊµÑéÖ¤Ã÷,ÕâÖÖÄ£ÐÍ¶ÔÓÚÁ÷ÌåÄ£ÄâÊÇÓÐÐ§µÄ¡£	¼ÆËã»ú¹¤³ÌÓë¿ÆÑ§
a0ef334ff00e47a19c57e7495f5d8471	jsjgcykx2006z2030	¹¹¼þ»¯ÆøºòÄ£Ê½ñîºÏÆ÷Éè¼ÆÓëÊµÏÖ	2006	ñîºÏÆ÷ÓÃÒÔ½«²»Í¬ÆøºòÄ£Ê½Á¬½Ó³ÉÎª¸´ÔÓµÄñîºÏÏµÍ³,ÊÇÆøºòÔ¤²âÓ¦ÓÃÖÐµÄ¹Ø¼ü²¿¼þ.±¾ÎÄÒÔ¹¹¼þ»¯µÄ·½Ê½Éè¼Æ²¢ÊµÏÖÁËÒ»¸ö¾ßÓÐ½ÏÇ¿Í¨ÓÃÐÔºÍ¿ÉÀ©Õ¹ÐÔµÄñîºÏÆ÷,²¢ÀûÓÃËü½«IAP4.0´óÆøÄ£Ê½ºÍLASGº£ÑóÄ£Ê½¼¯³ÉÎªÒ»¸öº£ÆøñîºÏÏµÍ³.ÊµÑé½á¹û±íÃ÷,¸ÃñîºÏÆ÷ÓÐÐ§µØÊµÏÖÁËñîºÏ¹¦ÄÜ,Õû¸öñîºÏÏµÍ³¾ßÓÐ½Ï¸ßµÄ²¢ÐÐÐÔÄÜ.	¼ÆËã»ú¹¤³ÌÓë¿ÆÑ§
a0ef334ff00e47a19c57e7495f5d8471	5f6e1a9ae60e453e8a6bf02e841ec8ea	ÌìÆøÔ¤±¨ÓÐÏÞ²î·Ö¸ñµãÄ£Ê½²¢ÐÐ¼ÆËãÑÐ¾¿	2004	ÓÐÏÞ²î·Ö¸ñµãÄ£Ê½ÊÇÄ¿Ç°¹ã·º²ÉÓÃµÄÖÐ³ß¶ÈÊýÖµÌìÆøÔ¤±¨Ä£Ê½Ö®Ò»¡£±¾ÎÄ·ÖÎöÁËÓÐÏÞ²î·Ö¸ñµãÄ£Ê½µäÐÍ´ú±íMM5²¢ÐÐ¼ÆËãµÄÌØµã,¶ÔÆä¶àÖØÍø¸ñÇ¶Ì×¡¢Êý¾Ý»®·Ö¡¢Í¨ÐÅ¡¢ÓÅ»¯µÈ×öÁËÉîÈëÑÐ¾¿,×îºó¸ø³öÁËMM5Ä£Ê½ÔÚÒøºÓ¾ÞÐÍ¼ÆËã»úÉÏµÄ²âÊÔ½á¹û¡£	¼ÆËã»ú¹¤³ÌÓë¿ÆÑ§
a0ef334ff00e47a19c57e7495f5d8471	bbd109ec3c5745eda8e5722ededb1fcb	ÖÐ³ß¶ÈÊýÖµÌìÆøÔ¤±¨Ä£Ê½MM5·Ö²¼Ê½²¢ÐÐ¼ÆËã	2003	ÖÐ³ß¶ÈÊýÖµÔ¤±¨Ä£Ê½ÊÇ½øÐÐÖÐ³ß¶ÈÌìÆøÔ¤±¨µÄÓÐÐ§ÊÖ¶Î¡£ÖÐ³ß¶ÈÄ£Ê½MM5ÊÇ¹ú¼ÊÉÏÓ¦ÓÃ×î¹ã·ºµÄÖÐ³ß¶ÈÔ¤±¨Ä£Ê½Ö®Ò»¡£ÊýÖµÌìÆøÔ¤±¨µÄ¾Þ´ó¼ÆËãÁ¿ºÍÊµÐ§ÐÔÒªÇó±ØÐëÍ¨¹ý¸ßÐÔÄÜ·Ö²¼Ê½²¢ÐÐ¼ÆËãÀ´ÊµÏÖ¡£·ÖÎöÁËMM5´®ÐÐËã·¨µÄÌØµã,ÑÐ¾¿ÁËÆä²¢ÐÐËã·¨µÄÊµÏÖ,ÌÖÂÛÁËËã·¨µÄÒ»Ð©¸Ä½ø,¸ø³öÁËMM5Ä£Ê½ÔÚ·Ö²¼Ê½²¢ÐÐ¾ÞÐÍ¼ÆËã»úÉÏµÄ²âÊÔ½á¹û¡£	¹ú·À¿Æ¼¼´óÑ§Ñ§±¨
a0ef334ff00e47a19c57e7495f5d8471	627c7dea39294505a3dd288c63075fa9	¿ÉÊÓ»¯ÏµÍ³Ç°¶ËÊý¾Ý¹ÜÀíÏµÍ³Éè¼ÆÓëÊµÏÖ	2002	ÔÚ¿ÉÊÓ»¯ÏµÍ³µÄÊµ¼ÊÓ¦ÓÃÖÐ,ÊäÈëÊý¾ÝµÄ¹ÜÀíÊÇ¹Ø¼üÐÔµÄÎÊÌâ¡£ÎÄÖÐ¶ÔÒÔÍùµÄ¿ÉÊÓ»¯ÏµÍ³µÄÇ°¶ËÊý¾Ý¹ÜÀí´æÔÚµÄÎÊÌâ½øÐÐÁË·ÖÎö,Ìá³öÁËÐÂµÄÊý¾Ý¹ÜÀí·½°¸¡£ÎªÁËÑéÖ¤±ÊÕßµÄ·½°¸,¸ÃÎÄÕë¶ÔMM5ÆøÏóÄ£Ê½µÄÊý¾ÝÊä³öÊµÏÖÁËÒ»¸öÊý¾Ý¹ÜÀíÏµÍ³(DMS)¡£	¼ÆËã»ú¹¤³ÌÓëÓ¦ÓÃ
a0ef334ff00e47a19c57e7495f5d8471	430822f99d01485f85604f0c17187ef9	ÊýÖµÌìÆøÔ¤±¨ÖÐÆ×·½·¨µÄ²¢ÐÐÊµÏÖ	2002	¡ì1.Òý ÑÔ Æ×·½·¨ÊÇÉÏÊÀ¼ÍÆßÊ®Äê´ú·¢Õ¹ÆðÀ´µÄÓ¦ÓÃÓÚ´ó¹æÄ£ÊýÖµÌìÆøÔ¤±¨Ä£Ê½ÏµÍ³µÄÊýÖµ·½·¨.½üÄêÀ´Æ×·½·¨ÒÑ³ÉÎªÇó½âÆ«Î¢·Ö·½³ÌµÄÖØÒªÊýÖµ·½·¨Ö®Ò»[1,2],Óë¾­µäµÄÍø¸ñµã·½·¨Ïà±È,Ëü¾ßÓÐ¼ÆËã¾«¶È¸ß¡¢ÎÈ¶¨ÐÔºÃ¡¢³ÌÐò¼òµ¥¶øÓÐÐ§µÄÍ»³öÌØµã.Æ×·½·¨ËäÈ»ÓÐ¼ÆËãÁ¿ºÍ´æ´¢Á¿¾ù´óµÄÈ±µã,µ«³¬¼¶²¢ÐÐ¼ÆËã¼¼ÊõµÄ·¢Õ¹ÍÆ¶¯ÁËÆ×·½·¨µÄ½øÒ»²½·¢Õ¹ºÍÓ¦ÓÃ[3,4].½üÊ®ÄêÀ´,Æ×·½·¨ÔÚÊýÖµÌìÆøÔ¤±¨ÁìÓòµÄÓ¦ÓÃÔ½À´Ô½¹ã·º,²»½öÓ¦ÓÃÓÚÈ«ÇòÊýÖµÌìÆøÔ¤±¨Ä£Ê½¶øÇÒÓ…	ÊýÖµ¼ÆËãÓë¼ÆËã»úÓ¦ÓÃ
a0ef334ff00e47a19c57e7495f5d8471	f9ac8fe98e4d4137a59e02c0ff7f7c24	ÊýÖµÆøÏóÔ¤±¨ÖÐµÄ²¢ÐÐ¼ÆËãÑÐ¾¿	2001	½éÉÜÁË²¢ÐÐ¼ÆËãÓëÊýÖµÆøÏóÔ¤±¨µÄ·¢Õ¹¸Å¿ö ,ÂÛÊöÁË²¢ÐÐËã·¨µÄÒ»°ãÉè¼Æ·½·¨ ,Õ¹Ê¾ÁË×÷ÕßÔÚÊýÖµÆøÏóÔ¤±¨µÄµäÐÍ²¢ÐÐËã·¨ºÍ²¢ÐÐÊµÏÖ¼¼Êõ·½ÃæËù×öµÄÖ÷ÒªÑÐ¾¿¹¤×÷ ,ÒÔ¼°ÕâÐ©ÑÐ¾¿³É¹ûËùÈ¡µÃµÄÒ»ÏµÁÐÊýÖµÆøÏóÔ¤±¨ÏµÍ³µÄ²¢ÐÐ¼ÆËã½á¹û ,×îºóÌÖÂÛÁË²¢ÐÐ¼ÆËãÓëÊýÖµÆøÏóÔ¤±¨µÄÎ´À´·¢Õ¹¡£	¸ß¼¼ÊõÍ¨Ñ¶
a0ef334ff00e47a19c57e7495f5d8471	01c76e21b6db49f5aeef1c717f663e03	ÆøÏó¿ÉÊÓ»¯Ô­ÐÍÏµÍ³µÄÉè¼ÆÓëÊµÏÖ	2001	±¾ÎÄÌá³öÁËÒ»ÖÖÆøÏó¿ÉÊÓ»¯Èí¼þÔ­ÐÍÏµÍ³ (MVS)µÄÉè¼ÆÓëÊµÏÖ·½°¸ ,Ö÷Òª½éÉÜÁË MVSÏµÍ³½á¹¹¡¢Ä£¿é¹¦ÄÜ¡¢Ö÷ÒªÊý¾Ý½á¹¹ÒÔ¼°ÏµÍ³ÊµÏÖ ,×ÅÖØ²ûÊöÁËÎªÌá¸ßÈË»ú½»»¥ÐÔÄÜ¶ø²ÉÈ¡µÄÖØÒª´ëÊ© ,¼´¸Ä½øµÄ°Ë²æÊ÷±àÂë·½·¨ºÍ¶à½ø³Ì²¢ÐÐ´¦ÀíµÄË¼Ïë¡£	¼ÆËã»ú¹¤³ÌÓë¿ÆÑ§
a0ef334ff00e47a19c57e7495f5d8471	e0d3893be40b46f4897d7208161ef822	È«ÇòÆøÏó×ÊÁÏÖÊÁ¿¿ØÖÆµÄÒ»ÖÖ´ÖÁ£¶È²¢ÐÐ¼ÆËãµ÷¶È²ßÂÔ	2000	±¾ÎÄÕë¶ÔÖÐÆÚÊýÖµÔ¤±¨È«Çò×ÊÁÏÍ¬»¯ÏµÍ³ÖÐµÄÖÊÁ¿¿ØÖÆ²¢ÐÐ¼ÆËãÎÊÌâ ,ÔÚ·ÖÎö×îÓÅ²åÖµ·½·¨ºÍºÐ·½·¨µÄ»ù´¡ÉÏ ,Ìá³öÁËÒ»ÖÖ¸ºÔØÆ½ºâµÄ¼ÆËãµ÷¶È²ßÂÔ¡£ÒÀ¾Ý¸Ã²ßÂÔ ,Éè¼Æ²¢ÊµÏÖÁËÏàÓ¦µÄ´ÖÁ£¶È²¢ÐÐËã·¨ ,È¡µÃÁËÂúÒâµÄÐ§¹û	¼ÆËã»ú¹¤³ÌÓë¿ÆÑ§
a0ef334ff00e47a19c57e7495f5d8471	6561e370cb2f4ab5b6a6c8fd72c87dd0	È«ÇòÆøÏó×ÊÁÏ¿Í¹Û·ÖÎöÏµÍ³µÄ·Ö²¼Ê½²¢ÐÐ¼ÆËã	2000	¶ÔÒÑÓÐµÄ´®ÐÐËã·¨½øÐÐ²¢ÐÐ»¯ ,ÊÇÒ»ÏîºÜÀ§ÄÑµÄ¹¤×÷¡£Í¨¹ý¶ÔÈ«ÇòÆøÏó×ÊÁÏ¿Í¹Û·ÖÎöÏµÍ³´®ÐÐËã·¨µÄÑÐ¾¿ ,Ìá³öÁËÒ»ÖÖ¾²Ì¬·ÖÅäÊý¾ÝµÄ·Ö²¼Ê½²¢ÐÐËã·¨¡£¸ÃËã·¨Í¨¹ý¼ä¸ôÑ¡È¡·ÖÎöºÐ×ÓºÍÄ£Ê½¸ñµãÎ³È¦ÐÐ ,½«Êý¾Ý·ÖÅä¸ø²»Í¬µÄ´¦Àí»úÊµÏÖ·Ö²¼Ê½²¢ÐÐ¡£¸Ã²¢ÐÐËã·¨¸ºÔØÆ½ºâºÃ ,²¢ÐÐÐ§ÂÊ¸ß ,¶øÇÒ²¢ÐÐ»¯´ú¼Û½ÏµÍ ,¾ßÓÐÁ¼ºÃµÄ¿ÉÀ©Õ¹ÐÔ¡£	¹ú·À¿Æ¼¼´óÑ§Ñ§±¨
a0ef334ff00e47a19c57e7495f5d8471	8aef72e9b6a04d19b98541a23b46d5d3	ÖÐÆÚÔ¤±¨Ä£Ê½T63L16ÔÚÒøºÓ-2¾ÞÐÍ»úÉÏµÄ²¢ÐÐ¼ÆËã	1996	¶àÈÎÎñÖÐÆÚÔ¤±¨Ä£Ê½T63L16[1]Ö÷ÒªÀûÓÃÁËÒøºÓ-2(ÒÔÏÂ¼ò³ÆÎªYH-2)¾ÞÐÍ¼ÆËã»úÌá¹©µÄ¶àÈÎÎñ²¢ÐÐ¼ÆËã»·¾³,ÔÚÔ­Å·ÖÞÖÐÆÚÌìÆøÔ¤±¨ÖÐÐÄ(ECMWF)T106L19Ä£Ê½°æ±¾µÄ»ù´¡ÉÏ,Õë¶ÔYH-2¼ÆËã»úµÄÌØµã,ÊµÏÖÁË¶àÈÎÎñ²¢ÐÐ¼ÆËã,ÇÒ»ñµÃÁË½Ï¸ßµÄ¼ÓËÙ±È.	Ó¦ÓÃÆøÏóÑ§±¨
402881205bc7e8bc015bc7eb23000877	DAF83576-DA20-404D-9960-41AD33216355	½øÕ¹ÖÐµÄÏËÃ«³æÑ§ÑÐ¾¿:ÐÂ¸ñ¾Ö¡¢ÐÂ´°¿ÚÓëÐÂÍØÕ¹	2019	±¾ÎÄ×ÛÊöÁË×÷Õß¼°ËùÔÚÍÅ¶Ó½ü30ÄêÀ´ÔÚº£ÑóÏËÃ«³æÁìÓòËùÈ¡µÃµÄÏµÁÐ´´ÐÂÐÍÑÐ¾¿³É¹û¡£Ö÷Òª¸ÅÀ¨ÈçÏÂ:(1)¿ªÍØÁËÖÐ¹úÑØº£×ÔÓÉÉú»îÀàÈºµÄÇøÏµ·ÖÀà¡¢ÉúÌ¬Ñ§ÒÔ¼°ÑøÖ³¶¯Îï²¡Ô­Ñ§µÈÑÐ¾¿,¸²¸ÇÁËÎÂ´ø¡¢ÈÈ´øº£Çø¸÷Éú¾³ÖÐÏËÃ«ÃÅÄÚ40ÓàÄ¿¼¶½×Ôª,¹¹½¨ÁËÎÒ¹ú³¤ÆÚÈ±Ê§µÄº£ÑóÀàÈºµÄÎïÖÖÓë»ùÒò¶àÑùÐÔ×ÊÁÏ,²ûÊöÁËÌØ¶¨Ê±¿Õ¸ñ¾ÖÏÂµÄÇøÏµ¹¹³ÉÓëÈºÂäÑÝÌæ¹æÂÉÒÔ¼°Ö÷Òªº£Ë®ÑøÖ³¶¯ÎïµÄÎ£º¦ÐÔ²¡Ô­µÈ,½¨Á¢ÁË°üÀ¨ÐÂ¸Ù¡¢ÐÂÄ¿¡¢ÐÂ¿Æ¡¢ÐÂÊôºÍÐÂÖÖµÈÔÚÄÚµÄ´óÁ¿ÐÂ½×Ôª,Ïµ…	ÖÐ¹úº£Ñó´óÑ§Ñ§±¨(×ÔÈ»¿ÆÑ§°æ)
402881205bc7e8bc015bc7eb23000877	dzr201706001	ÄÏ÷äÁÐµº--ÖÐ¹ú¶«º£µºÓìÉúÎï¶àÑùÐÔµÄµäÐÍ´ú±í	2017	ÄÏ÷äÁÐµº×ÔÈ»±£»¤ÇøÎ»ÓÚÎÒ¹úÕã½­Ê¡ÄÏ²¿ºÍ¶«º£ÑØ°¶ÖÐ²¿º£Óò,ÊÇÎÒ¹úÓÚ1990Äê9ÔÂÊ×Åú½¨Á¢µÄÎå¸ö¹ú¼Ò¼¶º£ÑóÀàÐÍ×ÔÈ»±£»¤ÇøÖ®Ò».±£»¤ÇøÓÚ1998Äê12ÔÂ¼ÓÈëÁªºÏ¹ú½Ì¿ÆÎÄ×éÖ¯ÊÀ½çÉúÎïÈ¦±£»¤ÇøÍøÂç,2002Äê³ÉÎªÁªºÏ¹ú¿ª·¢¼Æ»®Êð-È«Çò»·¾³»ù½ð-ÖÐ¹úÕþ¸®¡°ÖÐ¹úÄÏ²¿ÑØº£ÉúÎï¶àÑùÐÔ¹ÜÀíÏîÄ¿¡±Ê¾·¶Çø,2014ÄêÓÖ³ÉÎª¶«ÑÇº£¼Æ»®ÖÐ¹úµÚËÄÆÚÏîÄ¿ÖÐÎ¨Ò»µÄ±£»¤ÇøÊ¾·¶Çø.	´ó×ÔÈ»
402881205bc7e8bc015bc7eb23000877	dwfl200903051	ÇàµºÑØº£µÄ×ÔÓÉÉú¾ÛËõ³æÊôÏËÃ«³æ(Ô­Éú¶¯Îï,ÏËÃ«ÃÅ,ÔµÃ«Ä¿)	2009	Éæ¼°½üÄêÀ´²É¼¯×ÔÇàµºÑØº£µÄ×ÔÓÉÉú¾ÛËõ³æÊôÏËÃ«³æ14ÖÖ,°üÀ¨9¸ö¹úÄÚÐÂ¼ÍÂ¼:½»Ìæ¾ÛËõ³æZoothamnium alternans Clapar¨¨de & Lachmann,1859,¸¥ÊÏ¾ÛËõ³æZ. foissneri Ji et al.,2005,ºÚ¿­¾ÛËõ³æ Z. hiketes Precht,1935,º£Ñó¾ÛËõ³æ Z. marinum Mereschkowski, 1879,Ã¹¾ÛËõ³æZ. mocedo Entz,1884,ÄßÊÏ¾ÛËõ³æ Z. nii Ji et al.,2005,ÄâÊ÷×´¾ÛËõ³æ Z. pararbuscula Ji et al., 2005,ÍõÊÏ¾ÛËõ³æZ.wangi Ji et al., 2005,ÐíÊÏ¾ÛËõ³æ Z. xui…	¶¯Îï·ÖÀàÑ§±¨
402881205bc7e8bc015bc7eb23000877	dwfl200801026	ÇàµºÑØº£ÆßÖÖ¸¹Ã«ÀàÏËÃ«³æµÄÐÎÌ¬Ñ§ÑÐ¾¿(Ô­Éú¶¯Îï,ÏËÃ«ÃÅ)	2008	½èÖú»îÌå¹Û²ì¼°ÒøÈ¾·¨µÈ¶Ô²É×ÔÇàµºÑØº£µÄ7ÖÖ½Ïº±¼ûµÄ¸¹Ã«ÀàÏËÃ«³æ(À­ÊÏÓÎÆÍ³æEuplotes raikovi,ÄâÎéÊÏÓÎÆÍ³æEuplotes parawoodruffi,¼á¶ÜéÜÏË³æAspidisca leptaspis,Ë¹Ì¹²ÛÏË³æAspidsca steird,ÊÕËõÉ³¹Ú³æPsammnomitra retractilis,ÈáÈõÒìÁÐ³æ Anteholosticha manca,ÌõÎÆÐ¡Ë«³æAmphisiella annulata)½øÐÐÁËÐÎÌ¬Ñ§ÑÐ¾¿,°üÀ¨Á½¸ö¹úÄÚÐÂ¼ÍÂ¼:À­ÊÏÓÎÆÍ³æ,ÄâÎéÊÏÓÎÆÍ³æ,Í¬Ê±²¹³äÁË¸÷ÇàµºÖÖÈºµÄÏËÃ«Í¼Ê½¼°ÒøÏßÏµµÈ×ÊÁÏ.¶ÔÆù½ñÈ±·¦ÏêÏ¸ÑÐ…	¶¯Îï·ÖÀàÑ§±¨
402881205bc7e8bc015bc7eb23000877	dwfl200603005	ÀûÓÃRAPD¼¼Êõ¶ÔÈýÖÖÎ±½ÇÃ«³æ¼°ÎåÖÖÈ«ÁÐ³æ(Ô­Éú¶¯Îï,ÏËÃ«³æ)µÄÊô¼ä¼°ÊôÄÚ¹ØÏµÌ½ÌÖ	2006	ÀûÓÃ11ÖÖËæ»úÒýÎï¶Ô¸¹Ã«ÀàÏËÃ«³æÖÐÁ½¸öÏà½üÊôÄÚ8¸öº£ÑóÖÖ(3ÖÖÎ±½ÇÃ«³æºÍ5ÖÖÈ«ÁÐ³æ)½øÐÐÁËÖÖ¼ä¼°ÖÖÄÚ¹ØÏµµÄRAPD·ÖÎö,ËùµÃÇåÎúÌõ´øÏÔÊ¾ÖÖ¼ä¾ù¾ßÓÐÃ÷ÏÔµÄ²îÒì.¼ÆËãºÍ±È½ÏÁËÖÖÈº¼ä¡¢Í¬ÊôÖÖ¼ä¼°²»Í¬Êô¼äµÄÏàËÆÐÔÖ¸Êý.ÀûÓÃRAPDistanceÈí¼þ¹¹½¨µÄÁÚ½Ó(NJ)Ê÷±íÃ÷:Î±½ÇÃ«³æÊôÓëÈ«ÁÐ³æÊôÖ®¼äÄÜºÜºÃµØ·Ö¿ª,¶ø²»Í¬ÖÖÈº¼ä±íÏÖÁËºÜºÃµÄÍ¬Ô´ÐÔ.±¾¹¤×÷±íÃ÷RAPD¼¼Êõ¿ÉÒÔºÜ¿É¿¿µÄÓÃÀ´Çø·ÖÐÎÌ¬ÏàËÆÖÖ,Í¬Ê±Ò²±íÃ÷RAPD·ÖÎöÔÚÏËÃ«³æÊô¼äË®Æ½µÄÏµÍ³¹ØÏµÍÆ…	¶¯Îï·ÖÀàÑ§±¨
402881205bc7e8bc015bc7eb23000877	dwxb200501012	º£ÑóÏËÃ«³æ»ÆÉ«Î±½ÇÃ«³æÎÞÐÔÉúÖ³ÆÚ¼äµÄÐÎÌ¬·¢Éú	2005	ÀûÓÃµ°°×ÒøÈ¾É«¼¼ÊõÑÐ¾¿ÁËº£ÑóÏËÃ«³æ--»ÆÉ«Î±½ÇÃ«³æPseudokeronopsis flava (Cohn, 1866) Wirnsberger, Larsen & Uhlig, 1987ÎÞÐÔÉúÖ³ÆÚ¼äµÄÏ¸°û·¢ÉúÑ§.ÆäÖ÷ÒªÌØÕ÷Îª:1)Ç°×Ð³æ¿ÚÔ­»ùÒÔ¶ÀÁ¢·¢ÉúµÄ·½Ê½³öÏÖ²¢¶ÀÌØµØÐÎ³ÉÓÚ¿ÚÇ°Í¥ÓÒ²àµÄÆ¤²ãÉî´¦,ÓÉÆä¶ÔÀÏ¿ÚÎ§´ø½øÐÐÍêÈ«µÄ¸üÐÂ;2)ÀÏ¿ÚÆ÷²»²ÎÓëÐÂ¿ÚÆ÷µÄÐÎ³É,ÍêÈ«±»ÎüÊÕ;3)Ç°×Ð³æµÄ¶î-¸¹-ºá¼¬Ã«Ô­»ùÍ¬ÑùÎª¶ÀÁ¢·¢Éú,ÀÏ½á¹¹¿ÉÄÜ²»²Î¼ÓÆäËæºóµÄ·¢Óý;4)ºó×Ð³æµÄ¿ÚÔ­»ù¡¢²¨¶¯Ä¤Ô­»ù¼°¶î-¸¹-ºá…	¶¯ÎïÑ§±¨
402881205bc7e8bc015bc7eb23000877	7e5f7cb2d0ee46638d067a404b95149f	ÎÄ¸òÍâÌ×Ä¤"·Ê´óÖ¢"µÄ×éÖ¯²¡ÀíÑ§ÑÐ¾¿	2005	2003Äê3~5ÔÂ,É½¶«À³ÖÝÄ³ÑøÖ³³¡²¿·ÖÑøÖ³ÎÄ¸ò(Meretrix meretrixLinnaeus)³öÏÖÍâÌ×Ä¤Òì³£·Ê´óÏÖÏó¡£×éÖ¯²¡ÀíÑ§ÑÐ¾¿ÏÔÊ¾,»¼²¡±´ÍâÌ×Ä¤¡¢Ë®¹Ü¡¢Èú¡¢×ãµÈÆ÷¹Ù×éÖ¯ÄÚÕ³ÒºÏ¸°ûÔö¶à,Ë®¹ÜÁ½²àµÄÍâÌ×Ä¤½áµÞ×éÖ¯ÖÐÕ³ÒºÏ¸°ûÔöÉúÓÈÎªÃ÷ÏÔ¡£Í¬Ê±,»¼²¡±´¸÷Æ÷¹Ù×éÖ¯»¹³ÊÏÖ³ö²»Í¬³Ì¶ÈµÄ²¡ÀíÑ§±ä»¯,Ö÷Òª±íÏÖÎª×éÖ¯½á¹¹ÎÉÂÒ,ÉÏÆ¤Ï¸°ûÖ×ÕÍ¡¢ÍÑÂä,ÉúÖ³Ï¸°ûÖÍÓý¡¢ÍË»¯,¼¡ÏËÎ¬±äÐÎ¡¢ÈÜ½â,ÑªÏ¸°ûÔöÉú²¢ÓÕ·¢Ñ×Ö¢·´Ó¦µÈ¡£ÔÚ»¼²¡±´ÌåÄÚÖ÷Òª¹Û²ìµ½3ÖÖ¼ÄÉúÐÔÔ­É…	ÖÐ¹úº£Ñó´óÑ§Ñ§±¨(×ÔÈ»¿ÆÑ§°æ)
402881205bc7e8bc015bc7eb23000877	f4be00f4e28f44e8b9c5b88218d1e246	º£ÍåÉÈ±´ÌåÄÚÒ»ÖÖÇòÐÍ²¡¶¾Ñù¿ÅÁ£¼°ËÞÖ÷Ï¸°û²¡ÀíÑ§	2005	ÀûÓÃÍ¸Éäµç¾µ¶ÔÑøÖ³ÖÐî¾»¼¡°ÐÔÏÙÎ®ËõÖ¢¡±µÄº£ÍåÉÈ±´(Argopecten irradians)×öÁË¹Û²ì,½á¹ûÏÔÊ¾,ÔÚ²¡±´µÄÏû»¯Ã¤ÄÒÉÏÆ¤Ï¸°ûÖÐ¸ÐÈ¾ÓÐÒ»ÖÖ²¡¶¾Ñù¿ÅÁ£¡£¸Ã¿ÅÁ£½üÇòÐÎ,ÎÞÄÒÄ¤,Ö±¾¶50~80 nm¡£Í¬Ê±ÔÚÏ¸°ûÖÊÄÚ¹Û²ìµ½Ðí¶àÅÝ×´µÄ°üº­ÌåÒÔ¼°²¡¶¾Ñù¿ÅÁ£µÄÐÎ³É¹ý³Ì¡£ÊÜ¸ÐÈ¾×éÖ¯µÄ²¡ÀíÑ§±ä»¯Ö÷Òª±íÏÖÎªÏ¸°ûºËÈ¾É«ÖÊ¼õÉÙ,ºËÄ¤ÅòÕÍ¡¢²¿·ÖÈÜ½â;ÄÚÖÊÍøÖ×ÕÍ¡¢ºËÌÇÌåÍÑÂä,ÏßÁ£ÌåáÕÍË»¯,ÈÜÃ¸ÌåÊýÁ¿Ôö¶à¡£	º£Ñó¿ÆÑ§
402881205bc7e8bc015bc7eb23000877	dwfl200503008	ÇàµºÑØ°¶Îü¹Ü³æ(Ô­Éú¶¯Îï,ÏËÃ«ÃÅ)Ò»ÐÂÊô¡¢ÐÂÖÖ¼°¾ÅÐÂ¼ÍÂ¼ÖÖ¼ÇÊö	2005	¶Ô²É×ÔÇàµºÑØ°¶µÄ10ÖÖÎü¹ÜÄ¿ÏËÃ«³æ×öÁËÐÎÌ¬Ñ§±¨µÀ,°üÀ¨9¸ö¹úÄÚÐÂ¼ÍÂ¼:½á½Ú¿ÇÎü¹Ü³æAcineta tuberosa,´Ö×³¿ÇÎü¹Ü³æAcineta foetida,±âÆ½¿ÇÎü¹Ü³æAcineta compressa,ÖÓ×´±´Îü¹Ü³æConchacineta complatana,¾â³Ý±­Îü¹Ü³æActinocyathula crenata,Ð¡¼×Îü¹Ü³æLorocophrya parva,¾ß±ßËÆ¿ÇÎü¹Ü³æParacineta limbata,¹Ú×´°ßÎü¹Ü³æEphelota mammillata,ÉúÑ¿°ßÎü¹Ü³æEphelota gemmipara;ÒÔ¼°Ò»ÐÂÊô¡¢ÐÂÖÖ,°ëÇòÄâÕ³¹Ü³æParamucophrya semisphae…	¶¯Îï·ÖÀàÑ§±¨
402881205bc7e8bc015bc7eb23000877	97306607ea6e48669fe2b7b3bdd7514c	èÎ¿×ÉÈ±´¼±ÐÔ²¡¶¾ÐÔ»µËÀÖ¢²¡¶¾µ¥¿ËÂ¡¿¹ÌåµÄÖÆ±¸¼°ELISA¼ì²â	2005	ÀûÓÃÕáÌÇÃÜ¶ÈÌÝ¶ÈÀëÐÄ¼¼Êõ´Ó×ÔÈ»·¢²¡µÄèÎ¿×ÉÈ±´ (Chlamysfarrreri)×éÖ¯·ÖÀë´¿»¯¼±ÐÔ²¡¶¾ÐÔ»µËÀÖ¢(Acutevirusnecrobioticdisease,AVND)²¡¶¾ ,²¢ÒÔ´ËÎª¿¹Ô­ÃâÒßBalb cÐ¡Êó¡£½«ÃâÒßÐ¡ÊóµÄÆ¢Ï¸°ûÓëNS_1¹ÇËèÁöÏ¸°û½øÐÐÈÚºÏ ,×îÖÕÉ¸Ñ¡³ö 4ÖêÄÜÎÈ¶¨´«´ú²¢·ÖÃÚ¸Ã²¡¶¾ÌØÒìÐÔµ¥¿ËÂ¡¿¹Ìå (MonoclonalAntibody ,MAb)µÄÔÓ½»ÁöÏ¸°ûÏµ¡£Ó¦ÓÃ½ºÌå½ð±ê¼ÇÃâÒßµç¾µ¼¼ÊõÔÚ³¬Î¢Ë®Æ½ÉÏ¶ÔÕâ 4ÖêMAbs½øÐÐ²â¶¨±íÃ÷ ,ËüÃÇ¶ÔAVND²¡¶¾¾ù¾ßÓÐ¸ß¶ÈµÄÌØÒìÐÔ ,²¢ÇÒ…	Î¢ÉúÎïÑ§±¨
402881205bc7e8bc015bc7eb23000877	cba4adef9f74453894e2688a0f582374	èÎ¿×ÉÈ±´´ó¹æÄ£ËÀÍö²¡Ô­ÑÐ¾¿½øÕ¹	2005	ÉÏÊÀ¼Í90Äê´úÒÔÀ´,Á¬Ðø±¬·¢µÄÑøÖ³èÎ¿×ÉÈ±´´ó¹æÄ£ËÀÍöÊÂ¼þ¸øÎÒ¹úµÄÉÈ±´ÑøÖ³ÒµÔì³ÉÁËÖØ´ó¾­¼ÃËðÊ§.±¾ÎÄ¾Í½üÄêÀ´¹ú¼Ò¡°973¡±¿ÎÌâ×éÔÚ¸Ã²¡º¦µÄÁ÷ÐÐ²¡Ñ§µ÷²é¡¢²¡Ô­Ñ§ÑÐ¾¿¼°µ¥¿¹ÃâÒßÑ§¼ì²âµÈ·½ÃæËùÈ¡µÃµÄÖ÷ÒªÑÐ¾¿½á¹û½øÐÐÁË½ÏÎªÏµÍ³µÄ×ÛÊö.	ÁÄ³Ç´óÑ§Ñ§±¨(×ÔÈ»¿ÆÑ§°æ)
402881205bc7e8bc015bc7eb23000877	c2f3ee9f70e340b98664b4ea1c3c308a	¶ÔÏº´«È¾ÐÔÆ¤ÏÂ¼°ÔìÑª×éÖ¯»µËÀ²¡¶¾(IHHNV)PCR¼ì²â·½·¨µÄ½¨Á¢	2005	¶ÔÏº´«È¾ÐÔÆ¤ÏÂ¼°ÔìÑª×éÖ¯»µËÀ²¡¶¾(IHHNV)²¡ÊÇ¹ú¼ÊÊÞÒß¾Ö(OIE)»®¶¨µÄ¼×¿ÇÀàÆäËûÖØÒª¼²²¡Ö®Ò»,Ëü·Ö²¼½Ï¹ã,Î£º¦ÑÏÖØ,¶ÔÊÀ½ç¶ÔÏºÑøÖ³Òµ·¢Õ¹Ó°ÏìÖØ´ó¡£±¾ÎÄ¸ù¾ÝGenbankµÇÂ¼µÄIHHNV»ùÒòÐòÁÐ(AF218266),Éè¼ÆÁË1¶ÔÌØÒìÐÔÒýÎï,´Ó´¿»¯µÄIHHNV DNAºÍ¸ÐÈ¾IHHNV·²ÄÉ±õ¶ÔÏº(Litopenaeus vannamei)×éÖ¯DNAÖÐ³É¹¦µØÀ©Ôö³ö²úÎï´óÐ¡Îª703bpµÄDNAÆ¬¶Î,¸Ã¶ÔÒýÎï¶ÔIHHNV DNAµÄ¼ì²âÁéÃô¶ÈÎª19. 85fg(8. 83¡Á103 ²¡¶¾¿½±´),Óë½¡¿µ¶ÔÏº×éÖ¯DNA¡¢¶ÔÏº°×°ß×…	º£ÑóË®²úÑÐ¾¿
402881205bc7e8bc015bc7eb23000877	fd158ac15bca468cb660cd6605718ac9	ÓãÀàÉú³¤ÒÖËØµÄÑÐ¾¿½øÕ¹	2004	ÎÞ	º£Ñó¿ÆÑ§
402881205bc7e8bc015bc7eb23000877	yyyhjswxb200401017	º£ÑóÏËÃ«³æÊµÑéÉúÌ¬Ñ§ÑÐ¾¿¢ó:ÏËÃ«³æÉãÊ³Ð²ÆÈ¶Ô»¡¾ú(Vibriosp.)ÖÖÈºÔö³¤µÄÓ°Ïì	2004	Îª½ÒÊ¾ÏËÃ«³æ¶Ô»¡¾ú(Vibrio sp.)ÖÖÈºÔö³¤µÄÓ°Ïì,ÀûÓÃÊµÑéÉúÌ¬Ñ§·½·¨¶Ô»¡¾úÔÚº£Ë®ÑøÖ³Ë®ÌåÖÐÁ½ÖÖ³£¼ûµÄÏËÃ«³æÔ­Éú¶¯Îï,ÉÈÐÎÓÎÆÍ³æ(Euplotes vannus M¨¹ller)ºÍº£ÑóÎ²Ë¿³æ(Uronema marinum Dujardin),ÉãÊ³Ð²ÆÈÏÂµÄÖÖÈºÔö³¤¹ý³Ì½øÐÐÁËÌ½ÌÖ.Êý¾Ý·ÖÎöÏÔÊ¾,»¡¾úµÄÖÖÈºÃÜ¶ÈÔÚÏËÃ«³æµÄÖ¸ÊýÔö³¤ÆÚ¸ßÓÚ¶ÔÕÕ×é,µ«ÔÚÏËÃ«³æÖÖÈºÉú³¤Æ½ºâÆÚÔòÏÔÖøµÍÓÚ¶ÔÕÕ×é(P<0.05),ÔÚÏËÃ«³æÖÖÈºÉú³¤Ë¥ÍËÆÚÔò³Ê»ØÉýµÄÇ÷ÊÆ.½á¹ûÍ¬Ê±»¹±íÃ÷,º£ÑóÏËÃ«³æµÄÉãÊ³Ð²ÆÈ¶…	Ó¦ÓÃÓë»·¾³ÉúÎïÑ§±¨
402881205bc7e8bc015bc7eb23000877	dwxb200404009	²»Í¬ÆÏÌÑÌÇÅ¨¶ÈÏÂº£ÑóÏËÃ«³æÖÖÈºÉú³¤¶ÔË®Ìå°±»ýÀÛµÄÓ°Ïì	2004	Îª½ÒÊ¾ÏËÃ«³æÖÖÈºÔö³¤ÔÚ²»Í¬Ì¼-µª±ÈÏÂ¶ÔË®Ìå°±µª»ýÀÛµÄÓ°Ïì,±¾ÎÄÀûÓÃÊµÑéÉúÌ¬Ñ§·½·¨,¶Ôº£Ë®ÑøÖ³Ë®ÌåÖÐ2ÖÖ³£¼ûµÄÏËÃ«³æÉÈÐÎÓÎÆÍ³æºÍº£ÑóÎ²Ë¿³æÔÚÅ£Èâ½þ¸à¼°ÌÝ¶ÈÅ¨¶ÈÆÏÌÑÌÇÅàÑø»ùÖÐµÄÖÖÈºÔö³¤¹ý³ÌÓë°±µª»ýÀÛÖ®¼äµÄ¹ØÏµ½øÐÐÁËÌ½ÌÖ.½á¹û±íÃ÷,ÔÚÆÏÌÑÌÇÅ¨¶ÈÎª0.01-0.2 g/LµÄÅ£Èâ½þ¸àÅàÑøÒºÖÐ,°±»ýÀÛÔÚÏËÃ«³æÖÖÈºÉú³¤Æ½ºâÆÚ¸ßÓÚ¶ÔÕÕ×é;ÔÚË¥ÍËÆÚÉÈÐÎÓÎÆÍ³æ×éÏÔÖøµÍÓÚ¶ÔÕÕ×é,¶øº£ÑóÎ²Ë¿³æ×é½öÔÚ0.05-0.2g/LÆÏÌÑÌÇÅ¨¶È·¶Î§ÄÚÏÔÖø½ÏµÍ.ÔÚÅ¨¶È…	¶¯ÎïÑ§±¨
402881205bc7e8bc015bc7eb23000877	dwxb200405019	º£ÑóÎ²Ë¿³æÎÞÐÔÉúÖ³ÆÚ¼ä¿ÚÆ÷·¢ÉúµÄÔÙÑÐ¾¿	2004	ÀûÓÃµ°°×Òø¼¼ÊõÑÐ¾¿ÁËº£ÑóÏËÃ«³æÒ»º£ÑóÎ²Ë¿³æÎÞÐÔÉúÖ³ÆÚ¼äµÄ¿ÚÆ÷·¢Éú¹ý³Ì.½á¹ûÏÔÊ¾Æä¿ÚÆ÷·¢ÉúÓëÒÑÖªµÄÍ¬ÊôÖÖÀà¾ßÏàËÆµÄ¹ý³ÌºÍÐÎÊ½.Æä¿ÚÆ÷·¢Éú¼°ÑÝ»¯µÄ»ù±¾Ä£Ê½¿É±íÊ¾ÈçÏÂ:ºó×Ð³æµÄÐ¡Ä¤1¡¢Ð¡Ä¤2À´Ô´ÓÚÀÏ¿Ú²àÄ¤ºó¶ÎµÄÔöÖ³;ºó×Ð³æµÄ¿Ú²àÄ¤¼°¶ÜÆ¬À´Ô´ÓÚÀÏ¿Ú²àÄ¤Ç°¶ÎµÄÔöÖ³;ºó×Ð³æµÄÐ¡Ä¤3À´×ÔÓÚÀÏ¿ÚÇø¶ÜÆ¬µÄÔöÖ³;Ç°×Ð³æµÄ¿Ú²àÄ¤¼°¶ÜÆ¬À´Ô´ÓÚÀÏ¿Ú²àÄ¤,ÈýÆ¬Ð¡Ä¤ÔÚ¿ÚÆ÷·¢Éú¹ý³ÌÖÐ±»±£Áô.ÎÄÖÐ¸ù¾ÝÏÖÓÐµÄÐÎÌ¬·¢Éú×ÊÁÏ¶ÔÎ²Ë¿³æ¿ÆµÄÏµÍ³¹ØÏµ½ø…	¶¯ÎïÑ§±¨
402881205bc7e8bc015bc7eb23000877	1ab8ffa7c8e4486f9014deb971b8b241	èÎ¿×ÉÈ±´¸ÐÈ¾¼±ÐÔ²¡¶¾ÐÔ»µËÀÖ¢²¡¶¾µÄ×éÖ¯²¡ÀíÑ§ÓëÃâÒßÓ«¹â¼ì²â	2004	Ó¦ÓÃ×éÖ¯Ñ§ºÍµ¥¿ËÂ¡¿¹ÌåÃâÒßÓ«¹â¼¼Êõ (Immunofluorescenceassay ,IFA)¶ÔÏÄ¼¾ÑøÖ³ÖÐºóÆÚ´ó¹æÄ£ËÀÍö (¡°¼±ÐÔ²¡¶¾ÐÔ»µËÀÖ¢¡±Acutevirusnecrobioticdisease ,AVND)¸ß·åÆÚµÄ»¼²¡èÎ¿×ÉÈ±´ (Chlamysfarreri)½øÐÐÁË¼ì²â¡£×éÖ¯Ñ§¼ì²â½á¹ûÏÔÊ¾ ,»¼²¡ÉÈ±´µÄ´ó¶àÊýÆ÷¹Ù (ÍâÌ×Ä¤¡¢Èú¡¢Î¸¡¢ÉöµÈ )µÄÉÏÆ¤×éÖ¯Ï¸°û¿É¼ûÏÔÖøµÄÏ¸°ûÖ×ÕÍ¡¢ÊÈ¼îÐÔÔöÇ¿¡¢ÅÅÁÐÎÉÂÒ¡¢²¿·ÖÍÑÂäÒÔÖÁÍêÈ«»µËÀÍÑÂäµÈÏÔÖøµÄ×éÖ¯²¡ÀíÑ§±ä»¯¡£×÷Îª¶ÔÕÕ ,ÀûÓÃÕë¶ÔAVND²¡¶¾µÄÌØÒìÐÔ…	Î¢ÉúÎïÑ§±¨
402881205bc7e8bc015bc7eb23000877	yyyhjswxb200306014	3ÖÖÒ©Îï¶ÔÉÈÐÎÓÎÆÍ³æEuplotesvannus(ÏËÃ«ÃÅ,¹ÑÃ«Ä¿)µÄ¼±ÐÔ¶¾ÐÔ×÷ÓÃ	2003	Í¨¹ýº£ÑóÏËÃ«³æÉÈÐÎÓÎÆÍ³æEuplotes vannus¶ÔË®²úÑøÖ³ÖÐ³£ÓÃÒ©Îï¸ßÃÌËá¼Ø¡¢¸£¶ûÂíÁÖ¼°Â³¸çÊÏÒºµÄ¼±ÐÔ¶¾ÐÔÊµÑé,ÒÔ¼¸ÂÊµ¥Î»·¨»ñµÃÓÎÆÍ³æ¶Ô¸£¶ûÂíÁÖ¼°Â³¸çÊÏÒºµÄ2 h©p12 hµÄ°ëÖÂËÀÅ¨¶È(LC50Öµ),¶ÔÇ°ÕßµÄLC50,2 hÖµÎª85.01¡Á10-6 , LC50,12 hÎª61.57¡Á10-6;¶ÔÓÚºóÕßµÄLC50,2 hÎª90.23¡Á10-6, LC50,12 hÎª75.36¡Á10-6.ÔÚ´Ë»ù´¡ÉÏ¶Ô3ÖÖÒ©ÎïµÄ×÷ÓÃÐ§¹û¼°É±ÃðÅ¨¶È½øÐÐÁË±È½Ï,½á¹û±íÃ÷,ÉÈÐÎÓÎÆÍ³æ¶Ô¸£¶ûÂíÁÖµÄÄÍÊÜÁ¦Ã÷ÏÔÐ¡ÓÚÂ³¸çÊÏÒº,Í¬Ê±ÏÔ…	Ó¦ÓÃÓë»·¾³ÉúÎïÑ§±¨
402881205bc7e8bc015bc7eb23000877	ee4d5f35acd54cd093c8cb358d2b3fb0	º£ÍåÉÈ±´(ArgopectenirradiansLamarck)"ÐÔÏÙÎ®ËõÖ¢"µÄ×éÖ¯²¡ÀíÑ§ÑÐ¾¿	2003	ÀûÓÃ×éÖ¯Ñ§Óë×éÖ¯»¯Ñ§È¾É«·½·¨ ,ÔÚ¹â¾µÏÂÑÐ¾¿ÁË»¼¡°ÐÔÏÙÎ®ËõÖ¢¡±º£ÍåÉÈ±´µÄ×éÖ¯²¡ÀíÑ§±ä»¯¡£½á¹û±íÃ÷ ,»¼²¡±´ÉúÖ³Ï¸°ûÖ×ÕÍ»òÎ®Ëõ ,·¢ÓýÖÍºó ;Ïû»¯Ã¤ÄÒ¡¢ÈúµÈÆ÷¹Ù×éÖ¯Ò²³ÊÏÖÃ÷ÏÔµÄ²¡ÀíÑ§±ä»¯ÌØÕ÷ ,Ö÷Òª±íÏÖÎª½á¹¹ÎÉÂÒ ,Ï¸°û±äÐÎ¡¢ÍÑÂäÉõÖÁÀ£É¢ ,ÑªÏ¸°ûÔöÉú ,³öÏÖÇ¿ÊÈ¼îÐÔ°üº­ÌåµÈÒì³£½á¹¹¡£×éÖ¯»¯Ñ§ÑÐ¾¿ÏÔÊ¾ :Ïû»¯Ã¤ÄÒ¼°Ïû»¯µÀÖÐËáÐÔÁ×ËáÃ¸¡¢¼îÐÔÁ×ËáÃ¸º¬Á¿ÏÂ½µ ;Èú¡¢ÍâÌ×Ä¤ÖÐ¶àÌÇÀàÎïÖÊº¬Á¿Ôö¼ÓµÈ	Çàµºº£Ñó´óÑ§Ñ§±¨(×ÔÈ»¿ÆÑ§°æ)
402881205bc7e8bc015bc7eb23000877	dwxb200306016	º£ÑóÏËÃ«³æ--¹Ú·«¿Ú³æµÄ¿ÚÆ÷·¢Éú	2003	¶Ôº£Ñó¶ÜÏËÄ¿ÏËÃ«³æ,¹Ú·«¿Ú³æ(Pleuronema coronatum)ÎÞÐÔ·ÖÁÑÆÚ¼ä¿ÚÆ÷µÄ·¢Éú¹ý³Ì×öÁË¸ú×Ù¹Û²ì.½á¹ûÏÔÊ¾Æä¿ÚÆ÷·¢ÉúÓëÒÑÖªµÄÍ¬ÊôÖÖÆÕÊÏ·«¿Ú³æ¾ßÏàËÆµÄ¹ý³Ì.Æä¿ÚÆ÷·¢Éú¼°ÑÝ»¯µÄ»ù±¾Ä£Ê½¿É¼òÊöÈçÏÂ:ÀÏ¿ÚÇøµÄÈýÆ¬Ð¡Ä¤¾­ÀúÒ»¸ö·Ö»¯ºÍÒÆÐÐ¹ý³Ì;Ç°×Ð³æµÄ¿Ú²àÄ¤À´Ô´ÓÚÀÏ¿ÚÇøµÄ¿Ú²àÄ¤;ºó×Ð³æµÄÐ¡Ä¤1¡«3Óë¿Ú²àÄ¤¾ùÀ´Ô´ÓÚÀÏµÄ¿Ú²àÄ¤;ÔÚ¿ÚÆ÷·¢Éú¹ý³ÌÖÐ,Ç°¡¢ºó×Ð³æ¿Ú²àÄ¤µÄºó¶Ë¾ùÐÎ³ÉÒ»¸öÏàÓ¦µÄ¶ÜÆ¬Çø,ÆäÄÚµÄÃ«»ùÁ£ÔÚ½øÈëÓªÑøÆÚÖ®Ç°±»ÍêÈ«ÎüÊÕ[¶…	¶¯ÎïÑ§±¨
402881205bc7e8bc015bc7eb23000877	7644854cfd2d4f39aa463e8c7b8f609b	èÎ¿×ÉÈ±´¼±ÐÔ²¡¶¾ÐÔ»µËÀÖ¢²¡¶¾¸ÐÈ¾µÄELISA¼ì²â	2003	Ó¦ÓÃ´¿»¯²¡¶¾ÃâÒßÐÂÎ÷À¼ÍÃÖÆ±¸µÄ¿¹ÑªÇå ,½øÐÐELISA·ÖÎö ,¼ì²âèÎ¿×ÉÈ±´ÌåÄÚ¼±ÐÔ²¡¶¾ÐÔ»µËÀÖ¢²¡¶¾µÄ¸ÐÈ¾Çé¿ö¡£½á¹û±íÃ÷ :Ò»Áä±´ÔÚÕû¸öÑøÖ³ÆÚ¼ä¸ÐÈ¾¸Ã²¡¶¾³ÊÏÖµÍ -¸ß -µÍµÄÕÇÂä¹ý³Ì ,ÆäÖÐ 7ÔÂÏÂÑ®µ½ 8ÔÂÖÐÑ®¼ì³öÑôÐÔÂÊÎª 75 %~ 95 % ,Îªµ±Äê¸ÐÈ¾µÄ¸ß·åÊ±ÆÚ¡£¶Ô¶þÁä±´¸ÐÈ¾¸Ã²¡¶¾µÄ·ÖÎö½á¹ûÏÔÊ¾ ,¶þÁä±´¶Ô²¡¶¾µÄ¸ÐÈ¾¿ÉÄÜ¾ßÓÐÒ»¶¨µÄ¿¹ÐÔ	¸ß¼¼ÊõÍ¨Ñ¶
402881205bc7e8bc015bc7eb23000877	76b7ef714aa6429d990c0c912847d3ed	èÎ¿×ÉÈ±´µÄ¼±ÐÔ²¡¶¾ÐÔ»µËÀÖ¢(AVND)²¡¶¾¶à¿ËÂ¡¿¹ÌåµÄÖÆ±¸¼°ELISA·ÖÎö	2003	ÒÔÇàµºÌ«Æ½½ÇÑøÖ³º£Çø»¼²¡èÎ¿×ÉÈ±´×éÖ¯ÖÐÌá´¿µÄ¼±ÐÔ²¡¶¾ÐÔ»µËÀÖ¢²¡¶¾×÷Îª¿¹Ô­,ÖÆ±¸³öÐ§¼Û½Ï¸ßµÄ¶à¿ËÂ¡¿¹Ìå¡£ÓÃÃ¸ÁªÃâÒßÎü¸½·ÖÎö(ELISA)·½·¨¶ÔÇàµº»ÆµºµÈ²»Í¬ÑøÖ³º£Çø¡¢²»Í¬Ê±¼ä²É¼¯µÄèÎ¿×ÉÈ±´²ÄÁÏ½øÐÐ¼ì²â,½á¹û±íÃ÷,7¡¢8ÔÂ·ÝÑùÆ·¼ì²â½á¹û³ÊÇ¿ÑôÐÔ,¼ì³öÑôÐÔÂÊÎª75%~95%,ÆäËûÊ±ÆÚÑôÐÔÂÊ½ÏµÍ¡£	¸ß¼¼ÊõÍ¨Ñ¶
402881205bc7e8bc015bc7eb23000877	yyyhjswxb200306015	º£ÑóÏËÃ«³æÊµÑéÉúÌ¬Ñ§ÑÐ¾¿¢ñ:²»Í¬Å¨¶ÈÆÏÌÑÌÇ¶ÔÖÖÈºÔö³¤µÄÓ°Ïì	2003	Îª½ÒÊ¾²»Í¬Ì¼µª±È¶ÔÏËÃ«³æÖÖÈºÔö³¤µÄÓ°ÏìÒÔ¼°ÏËÃ«³æ¶ÔÌ¼Ô´ºÍÄÜÁ¿À´Ô´µÄÑ¡ÔñÐÔ,ÀûÓÃÊµÑéÉúÌ¬Ñ§·½·¨,¶Ôº£Ë®ÑøÖ³Ë®ÌåÖÐ3ÖÖ³£¼ûµÄÏËÃ«³æÔ­Éú¶¯Îï:ÉÈÐÎÓÎÆÍ³æ(Euplotes vannus)¡¢º£ÑóÎ²Ë¿³æ(Uronema marinum)ºÍ¾Þ´óÄâ°¢ÄÔ³æ(Paranophrys magna)ÔÚÅ£Èâ½þ¸à¼°ÌÝ¶ÈÅ¨¶ÈÆÏÌÑÌÇÅàÑø»ùÖÐµÄÖÖÈºÔö³¤¹ý³Ì½øÐÐÁË³õ²½µÄÌ½ÌÖ.Êý¾Ý·ÖÎö±íÃ÷,ÔÚÅ£Èâ½þ¸àÅàÑø»ùÖÐ¼ÓÈë²»Í¬Å¨¶ÈµÄÆÏÌÑÌÇ¶ÔÓÚÏËÃ«³æÖÖÈºÔö³¤Ó°ÏìÏÔÖø,ÆäÖÐÔÚ0.05 g L-1ÆÏÌÑÌÇÅ¨¶ÈµÄÅàÑø»ùÖ…	Ó¦ÓÃÓë»·¾³ÉúÎïÑ§±¨
486e4bb901d64f3a88309548490a658e	726c24858ee345e2843440ef8b703a37	ÓãÀàµÄÎ¸ÅÅ¿ÕÂÊ¼°ÆäÓ°ÏìÒòËØ	2001	ÓãÀàµÄÎ¸ÅÅ¿ÕÂÊÊÇÑÐ¾¿ÓãÀàÄÜÁ¿Ñ§µÄÖØÒª²ÎÊý¡£½üÄêÀ´¹úÍâÓÐ¹ØÑÐ¾¿½á¹û±íÃ÷ ,ÓãÀàµÄÎ¸ÅÅ¿ÕÂÊ³ýÁËÊÜÓãÌå×ÔÉíÉúÀí×´¿öºÍÊµÑé·½·¨µÄÓ°ÏìÒÔÍâ ,»¹ÊÜÐí¶àÆäËüÒòËØ ,Èç :ÓãµÄÖÖÀà¡¢ÓãÌåÖØ¡¢ÎÂ¶È¡¢Ê³Îï¡¢ÉãÊ³ÆµÂÊÒÔ¼°¼¢¶öÊ±¼äµÈµÄÓ°Ïì¡£ÕâÐ©×ÊÁÏ½«ÎªÎÒ¹ú¿ªÕ¹¸Ã·½ÃæµÄÑÐ¾¿¹¤×÷Ìá¹©ÓÐ¼ÛÖµµÄ²Î¿¼×÷ÓÃ¡£	ÉúÌ¬Ñ§±¨
402881205bc7e8bc015bc7ead41802a8	7F4F9CAA-9F78-4351-9DD1-A021A3668BB6	Î÷±±Ì«Æ½ÑóÈÈ´øÆøÐý»î¶¯µÄÄê¼Ê±ä»¯¼°ÆäÓë´ó³ß¶È±³¾°³¡µÄ¹ØÏµ	2019	Î÷±±Ì«Æ½ÑóÈÈ´øÆøÐý»î¶¯µÄÄê¼Ê±ä»¯ÒýÆðÁËÒµÄÚ¹ã·º¹Ø×¢¡£±¾ÎÄÑ¡È¡1950¡ª2016Äê7¡ª10ÔÂµÄÎ÷±±Ì«Æ½ÑóÈÈ´øÆøÐýÎªÑÐ¾¿¶ÔÏó,·ÖÎö¸÷µÈ¼¶ÈÈ´øÆøÐý»î¶¯ÌØÕ÷ÓëNi«no-3.4Çø7¡ª10ÔÂÆ½¾ùº£±íÃæÎÂ¶ÈÒì³£(SSTA)µÄ¹ØÏµ,Í³¼ÆÁËÉú³ÉÆµÊý¡¢ÉúÃüÆÚ¡¢ÀÛ»ýÆøÐýÄÜÁ¿Ö¸Êý(ACE)¡¢Éú³ÉÎ»ÖÃ¼°Â·¾¶µÄ±ä»¯ÌØÕ÷,²¢Ì½¾¿ENSOÑ­»·µÄÅ¯ÊÂ¼þÄêÓëÀäÊÂ¼þÄêÖÐ´ó³ß¶È±³¾°³¡µÄ²îÒì¡£½á¹û±íÃ÷:(1)ÔÚÅ¯ÊÂ¼þÄê,Ç¿Ì¨·çºÍ³¬Ç¿Ì¨·çµÄÉú³ÉÆµÊý¡¢ÉúÃüÆÚ¾ùÓÐÔö¼ÓµÄÇ÷ÊÆ,ACEÖ¸ÊýÓëSS…	ÖÐ¹úº£Ñó´óÑ§Ñ§±¨(×ÔÈ»¿ÆÑ§°æ)
402881205bc7e8bc015bc7ead41802a8	154aaee8cd2d421fbc82a333ef7a4cc5	½¨Éèº£ÑóÇ¿¹úÀë²»¿ªº£Ñó¿Æ¼¼	2018	º£ÑóÊÇÈËÀàÉú´æ·¢Õ¹µÄÖØÒª»ù´¡¡£µ³µÄÊ®°Ë´óÒÔÀ´,Ï°½üÆ½Í¬Ö¾Í³³ï¹ú¼Ê¹úÄÚÁ½¸ö´ó¾Ö,Ìá³ö½¨Éèº£ÑóÇ¿¹úµÄÕ½ÂÔË¼Ïë¡£ËûÇ¿µ÷:"Òª½øÒ»²½¹ØÐÄº£Ñó¡¢ÈÏÊ¶º£Ñó¡¢¾­ÂÔº£Ñó,ÍÆ¶¯ÎÒ¹úº£ÑóÇ¿¹ú½¨Éè²»¶ÏÈ¡µÃÐÂ³É¾Í¡£"½¨Éèº£ÑóÇ¿¹ú,±ØÐë´óÁ¦·¢Õ¹º£Ñó¿Æ¼¼¡£º£Ñó¿Æ¼¼º­¸ÇÇ£ÉæµÄÁìÓòÖÚ¶à,ÐèÒª°ÑÆøºò¡¢»·¾³¡¢×ÊÔ´µÈ½áºÏÆðÀ´½øÐÐÑÐ¾¿,°Ñ½üº£ºÍÔ¶ÑóÉîº£Í³³ïÆðÀ´¿¼ÂÇ¡£½üÄêÀ´,ÎÒ¹ú¶Ô	ÖÐ¹ú¿Æ¼¼½±Àø
402881205bc7e8bc015bc7ead41802a8	733a40daf4dc47219e7064c9968a52c7	»ùÓÚCMIP3ÓëCMIP5Ä£Ê½¶Ô±±Ì«Æ½Ñó´óÆø»·Á÷Ä£Ì¬µÄÆÀ¹À·ÖÎö	2018	ÒÔÃÀ¹ú¹ú¼Òº£ÑóºÍ´óÆø¾Ö-»·¾³¿ÆÑ§Ð­×÷ÑÐ¾¿Ëù(NOAA-CIRES)¶þÊ®ÊÀ¼Í´óÆøÔÙ·ÖÎöÊý¾Ý¼¯µÚ¶þÌ×c°æ(Twentieth-Century Reanalysis Dataset Version 2c;20CR V2c)×ÊÁÏËùÌáÈ¡µÄ¶þÊ®ÊÀ¼Í±±Ì«Æ½Ñó´óÆø»·Á÷Ä£Ì¬×÷Îª¹Û²â²Î¿¼Öµ,ÀûÓÃÌ©ÀÕÍ¼·½·¨ÓëÆ×·ÖÎö·½·¨,·Ö±ð¶ÔÌ«Æ½Ñó±±ÃÀÐÍÒ£Ïà¹Ø(Pacific-North America Teleconnection;PNA)Óë±±Ì«Æ½ÑóÌÎ¶¯(North Pacific Oscillation;NPO)Ä£Ì¬ÔÚ¹ú¼ÊñîºÏÄ£Ê½±È½Ï¼Æ»®µÚÈý½×¶Î(Coupled Model Intercomparis…	ÖÐ¹úº£Ñó´óÑ§Ñ§±¨(×ÔÈ»¿ÆÑ§°æ)
402881205bc7e8bc015bc7ead41802a8	7115f6ef566e4ea4a5a6c8c94319fa40	Ì½Öªº£ÑóÆßÊ®ÔØ--2010ÄêCrafoord½±»ñµÃÕßWalterHMunk½ÌÊÚ³É¾Í½â¶Á	2016	2010ÄêCrafoord½±ÊÚÓèÁËÖøÃûÎïÀíº£ÑóÑ§¼ÒÃÀ¹úScrippsº£ÑóÑÐ¾¿ËùµÄWalter Heinrich Munk½ÌÊÚ,ÒÔ±íÕÃËûÔÚº£Ñó»·Á÷¡¢º£ÀËºÍ³±Ï«¼°ÆäÔÚµØÇò¶¯Á¦Ñ§ÖÐµÄ×÷ÓÃµÈÁìÓòËù×ö³öµÄ×¿Ô½¹±Ï×.±¾ÎÄÍ¨¹ý½éÉÜMunk½ÌÊÚÆßÊ®¶àÄêµÄ¿ÆÑÐ¹¤×÷¾­Àú,½â¶ÁËûÔÚÎïÀíº£ÑóÑÐ¾¿ÖÐËùÈ¡µÃµÄ²¿·Ö×¿Ô½³É¾Í(Èç½ÒÊ¾ÁËÎ÷±ß½çÁ÷Ç¿»¯µÄÎïÀí»úÖÆ,µì¶¨ÁËº£ÀËºÍ³±Ï«µÄÔ¤²â¼¼Êõ,²ûÃ÷ÁËÉîº£´óÑó»ìºÏµÄÄÜÁ¿À´Ô´,Ìá³öÁËÃèÊöº£ÑóÄÚ²¨ÌØÕ÷µÄÆÕÊÊÆ×µÈ),Ï£ÍûÄÜ¹»ÎªÖÐ¹ú¿ÆÑ§¼ÒÔÚ¿ÆÑÐÇóË…	ÖÐ¹ú¿ÆÑ§:µØÇò¿ÆÑ§
402881205bc7e8bc015bc7ead41802a8	ad3aa04b8cd744fc95a0e0b6a84c1db6	ºÚ³±Ô´Çøº£Á÷¼¾½ÚÄÚ±ä»¯¹Û²â·ÖÎö	2014	Í¨¹ý·ÖÎö2010Äê11ÔÂÖÁ2011Äê7ÔÂºÚ³±Ô´ÇøµÄµ¥µãÇ±±ê¹Û²âÊý¾Ý,µÃ³öÔÚÉÏ²ã±±ÏòºÚ³±Ö®ÏÂ400~700 mµÄÄÏÏòÉî²ãº£Á÷´æÔÚ¼¾½ÚÄÚ±ä»¯(¶¬¼¾>ÏÄ¼¾>´º¼¾)¡£½áºÏÎÀÐÇ¸ß¶È¼ÆÊý¾Ý¡¢SODA 2.2.4Êý¾Ý¼¯¡¢WOD09Êý¾ÝÄ£Ê½×ÊÁÏ¶Ô¹Û²â½á¹û½øÐÐ·ÖÎö,µÃµ½Éî²ãÄÏÏòÁ÷¼¾½ÚÄÚ±ä»¯µÄÒ»¸ö¿ÉÄÜÓ°Ïì»úÖÆÎª:¹Û²âµãÆøºòÌ¬±³¾°Á÷ÓëÖÐ³ß¶ÈÎÐÐýÔË¶¯ÈÅ¶¯µÄµþ¼Ó¡£½øÒ»²½,½áºÏHYCOMÄ£Ê½Êý¾Ý¼ÆËãÔ´µØºÚ³±Á÷Ö÷Öá,µÃµ½ÔÚ¹Û²âÆÚ¼äÇ±±ê·ÅÖÃµãÍ¬Á÷ÖáµÄÎ³Ïò¾àÀë´æÔÚ¼¾½ÚÄÚ±ä»¯(¶¬¼…	µØÇò¿ÆÑ§½øÕ¹
402881205bc7e8bc015bc7ead41802a8	5b4ec7c83c4347a0aba57140d9768cd4	ÎïÀíº£Ñó¹Û²âÑÐ¾¿µÄ½øÕ¹ÓëÌôÕ½	2013	´Óµ±½ñÎïÀíº£ÑóËùÃæÁÙµÄÈô¸ÉÇ°ÑØ¿ÆÑ§ÎÊÌâ³ö·¢,ÖØµãÌ½ÌÖÁËÎïÀíº£Ñó¹Û²âÑÐ¾¿ËùÃæÁÙµÄÈÎÎñÓëÌôÕ½,°üÀ¨´óÑó±ß½çÁ÷ÏµÍ³¡¢º£ÑóÍÄÁ÷¼°¿çµÈÃÜ¶ÈÃæ»ìºÏÒÔ¼°º£ÑóÈÈº¬Á¿ºÍµ­Ë®Æ½ºâµÈ¡£ÔÚÒÑÓÐµÄ»ù´¡ÉÏ,¶ÔÎÒ¹úÔÚÉîº£ÑÐ¾¿ÁìÓòÌØ±ðÊÇÎïÀíº£Ñó¹Û²â·½ÃæÌá³öÁË¼¸µãÕë¶ÔÐÔµÄ½¨Òé¡£	µØÇò¿ÆÑ§½øÕ¹
402881205bc7e8bc015bc7ead41802a8	2250307be75349aba20fbbf4d551700a	ÀûÓÃAgro¸¡±ê¹À¼ÆÄÏ´óÑó»ìºÏµÄÊ±¿Õ±ä»¯	2012	º£ÑóÖÐµÄÍÄÁ÷¿çµÈÃÜ¶ÈÃæ»ìºÏ(ÒÔÏÂ¼ò³Æ»ìºÏ)¿ØÖÆ×Åº£ÑóÖÐµ­Ë®¡¢ÈÈÁ¿ÒÔ¼°CO2µÈÈÜ½âÎïÖÊµÄÊäÔË¡£ÄÏ´óÑóÊÇÈ«ÇòÍÄÁ÷»ìºÏ×îÇ¿ÁÒµÄÇøÓòÖ®Ò»¡£Àí½âÄÏ´óÑóÍÄÁ÷»ìºÏµÄÊ±¿Õ·Ö²¼ÌØÕ÷¶ÔÓÚÄ£ÄâºÍÔ¤²âÈ«Çò´óÑó»·Á÷ºÍÆøºò±ä»¯Æð×ÅÖÁ¹ØÖØÒªµÄ×÷ÓÃ¡£Ä¿Ç°,²¿·ÖÍ¶·ÅÔÚÄÏ´óÑóµÄÐÂÐÍArgo¸¡±êÒÑ¾­²ÉÓÃÒ¿ÐÇÍ¨Ñ¶ÏµÍ³´«ËÍÊý¾Ý,¿ÉÒÔ·µ»Ø´¹Ïò¸ß·Ö±æÂÊµÄË®ÎÄÆÊÃæ,´Ó¶øÎªÑÐ¾¿ÄÏ´óÑóµÄÍÄÁ÷»ìºÏÌá¹©ÁËÇ°ËùÎ´ÓÐµÄ»úÓö¡£±¾ÎÄ×÷ÕßÔÚ¹ú¼ÊÉÏÊ×´ÎÀûÓÃÕâÐ©ÐÂÐÍ¸¡±ê¹Û²âµÃµ…	ÖÐ¹ú»ù´¡¿ÆÑ§
402881205bc7e8bc015bc7ead41802a8	9fdee9741a4345b6b8bcbe3a93110f0a	FOAMÄ£ÄâµÄ20ÊÀ¼ÍÆøºò±ä»¯	2010	ÔÚ¼ÓÈëÎÂÊÒÆøÌåºÍÌ«Ñô³£Êýºó,FOAM½ÏºÃµØÄ£Äâ³ö20ÊÀ¼ÍÆøºò±ä»¯µÄÖ÷ÒªÌØÕ÷,ÓëIPCC AR4Ä£Ê½ºÍ¹Û²âµÄ½á¹û»ù±¾±£³ÖÒ»ÖÂ,Ö÷ÒªÌØÕ÷ÈçÏÂ:(1)È«ÇòÆ½¾ùµØ±íÆøÎÂÉý¸ßÔ¼0.6~0.7¡æ,º£±íÃæÎÂ¶ÈÉý¸ßÔ¼0.4~0.5¡æ;µØ±íÎÂ¶ÈÉý¸ß²»¾ùÔÈ,±ùÃæ´óÓÚÂ½µØ,Â½µØ´óÓÚº£Ñó,±±°ëÇò´óÓÚÄÏ°ëÇò;¶ÔÁ÷²ã±äÅ¯,Æ½Á÷²ã±äÀä¡£(2)ÖÐÎ³¶ÈÎ÷·çÔöÇ¿,Î÷·ç´øºÍÐÅ·ç´ø¶¼ÓÐÍù¼«µØÒÆ¶¯µÄÇ÷ÊÆ,ÔÚÄÏ°ëÇò¸üÃ÷ÏÔ;ÄÏ±±°ëÇòÔöÅ¯µÄ²»¶Ô³Æ¿ÉÄÜÓ°ÏìÐÅ·çµÄ±ä»¯¡£(3)º£±íÃæÎÂ¶È¾­ÏòÌÝ¶ÈÔö´ó…	ÖÐ¹úº£Ñó´óÑ§Ñ§±¨(×ÔÈ»¿ÆÑ§°æ)
402881205bc7e8bc015bc7ead41802a8	d9c33a0692f2416bb83a739746820d85	¼à²â±±Ì«Æ½Ñóº£Ñó»·Á÷Âö²«	2009	¹ú¼ÒÖØµã»ù´¡ÑÐ¾¿·¢Õ¹¼Æ»®(973¼Æ»®)ÏîÄ¿"±±Ì«Æ½Ñó¸±ÈÈ´ø»·Á÷±äÒì¼°Æä¶ÔÎÒ¹ú½üº£¶¯Á¦»·¾³µÄÓ°Ïì"½èÖú<font style='color:red'>ÖÐ¹úº£Ñó´óÑ§</font>º£Ñó×ÛºÏµ÷²é´¬"¶«·½ºì2ºÅ",ÓÚ2008Äê9ÔÂÖÐÏÂÑ®½øÐÐÁËÉîº£´óÑó¿ÆÑ§¿¼²ì,ÔÚÎ÷Ì«Æ½ÑóºÚ³±Ô´µØºÍÂÀËÎº£Ï¿³É¹¦²¼ÉèÇ±±ê,ÐÎ³ÉÁË½ÏÍêÕûµÄÇ±±ê¹Û²âÕóÁÐ,²¢ÔÚ¶«º£Â½¼Ü´¦²¼Éèº£´²»ùADCP(acoustic doppler current profiler,ÉùÑ§¶àÆÕÀÕË®Á÷ÆÊÃæÒÇ)²âÁ÷ÏµÍ³¡£Õâ±êÖ¾×ÅÎÒÃÇÊ×´Î¹¹½¨ÁËÓÉ¸±ÈÈ´ø±±Ì«Æ…	ÖÐ¹ú»ù´¡¿ÆÑ§
402881205bc7e8bc015bc7ead41802a8	699186d738c948c2b3b416df3deb2fb2	º£ÑóÔÚÑÇÖÞÏÄ¼¾·ç¶ÔÈ«Çò±äÅ¯ÏìÓ¦ÖÐµÄ×÷ÓÃ(Ó¢ÎÄ)	2009	Ç°ÈËµÄÄ£Ê½ÑÐ¾¿±íÃ÷È«Çò±äÅ¯Ö®ºóÑÇÖÞÏÄ¼¾·ç½µË®ºÍ»·Á÷µÄ¸Ä±ä´æÔÚ×ÅÒ»ÖÖ×ÔÏàÃ¬¶ÜµÄÏÖÏó¡£±¾ÎÄÀûÓÃ×îÐÂµÄIPCC-AR4Ä£Ê½Ä£Äâ×ÊÁÏºÍFOAMÄ£Ê½À´ÑÐ¾¿ÑÇÖÞÏÄ¼¾·ç¶ÔÈ«ÇòÔöÅ¯µÄÏìÓ¦»úÖÆ¡£´ó¶àÊýIPCC-AR4Ä£Ê½ÒÔ¼°FOAMÄ£Ê½ÖØÏÖÁËÑÇÖÞÏÄ¼¾·ç½µÓêÓë»·Á÷±ä»¯µÄ×ÔÏàÃ¬¶ÜÐÔ¡£ÀûÓÃFOAMÄ£Ê½,±¾ÎÄÍ¨¹ýÏµÍ³¸Ä±äº£ÑóÔöÅ¯ÐÅºÅÀ´Àí½âº£Ñó±äÅ¯ÔÚ¼¾·çÏìÓ¦ÖÐµÄ×÷ÓÃ»úÀí¡£½á¹û±íÃ÷ÑÇÖÞÏÄ¼¾·ç½µÓêºÍ»·Á÷¶ÔÈ«Çò±äÅ¯µÄ²»Í¬ÏìÓ¦Ö÷ÒªÊÇÓÉÓÚÓ¡¶ÈÑóµÄ±äÅ¯¼ÓÇ¿ÁËÖÐÉÏ²ã…	ÖÐ¹úº£Ñó´óÑ§Ñ§±¨(×ÔÈ»¿ÆÑ§°æ)
402881205bc7e8bc015bc7ead41802a8	qdhydxxb200905004	º£ÑóÔÚÑÇÖÞÏÄ¼¾·ç¶ÔÈ«Çò±äÅ¯ÏìÓ¦ÖÐµÄ×÷ÓÃ	2009	Ç°ÈËµÄÄ£Ê½ÑÐ¾¿±íÃ÷È«Çò±äÅ¯Ö®ºóÑÇÖÞÏÄ¼¾·ç½µË®ºÍ»·Á÷µÄ¸Ä±ä´æÔÚ×ÅÒ»ÖÖ×ÔÏàÃ¬¶ÜµÄÏÖÏó.±¾ÎÄÀûÓÃ×îÐÂµÄIPCC-AR4Ä£Ê½Ä£Äâ×ÊÁÏºÍFOAMÄ£Ê½À´ÑÐ¾¿ÑÇÖÞÏÄ¼¾·ç¶ÔÈ«ÇòÔöÅ¯µÄÏìÓ¦»úÖÆ.´ó¶àÊýIPCC-AR4Ä£Ê½ÒÔ¼°FOAMÄ£Ê½ÖØÏÖÁËÑÇÖÞÏÄ¼¾·ç½µÓêÓë»·Á÷±ä»¯µÄ×ÔÏàÃ¬¶ÜÐÔ.ÀûÓÃFOAMÄ£Ê½,±¾ÎÄÍ¨¹ýÏµÍ³¸Ä±äº£ÑóÔöÅ¯ÐÅºÅÀ´Àí½âº£Ñó±äÅ¯ÔÚ¼¾·çÏìÓ¦ÖÐµÄ×÷ÓÃ»úÀí.½á¹û±íÃ÷ÑÇÖÞÏÄ¼¾·ç½µÓêºÍ»·Á÷¶ÔÈ«Çò±äÅ¯µÄ²»Í¬ÏìÓ¦Ö÷ÒªÊÇÓÉÓÚÓ¡¶ÈÑóµÄ±äÅ¯¼ÓÇ¿ÁËÖÐÉÏ²ã´óÆø…	ÖÐ¹úº£Ñó´óÑ§Ñ§±¨£¨×ÔÈ»¿ÆÑ§°æ£©
402881205bc7e8bc015bc7ead41802a8	1879a70a831d454bae82c3d177baf791	±±Ì«Æ½Ñó¸±ÈÈ´ø»·Á÷±äÒì¼°Æä¶ÔÎÒ¹ú½üº£¶¯Á¦»·¾³µÄÓ°Ïì	2007	ÎÒ¹ú¶«²¿Â½¼Üº£ºÍÄÏº£ÊÇ¹ú·À°²È«µÄÖØÒªÃÅ»§;Î»´¦µÚ¶þµºÁ´ÒÔÎ÷µÄ¸±ÈÈ´ø±±Ì«Æ½Ñó¼ÈÊÇ¸÷¹úÕù¶áµÄÖØÒªº£Çø,ÓÖÊÇÎÒ¹ú´Ó½üº£×ßÏò´óÑóµÄÖØÒªÍ¨µÀ¡£Î§ÈÆ"±±Ì«Æ½Ñó¸±ÈÈ´ø»·Á÷±äÒìÈçºÎÍ¨¹ýºÚ³±ÓëÎÒ¹ú½üº£¶¯Á¦»·¾³Ö®¼äÏà»¥×÷ÓÃ"ÕâÒ»¹ú¼ÊÇ°ÑØ¿ÆÑ§ÎÊÌâ,¹ú¼ÒÖØµã»ù´¡ÑÐ¾¿·¢Õ¹¼Æ»®ÏîÄ¿"±±Ì«Æ½Ñó¸±ÈÈ´ø»·Á÷±äÒì¼°Æä¶ÔÎÒ¹ú½üº£¶¯Á¦»·¾³µÄÓ°Ïì"ÓÚ2007Äê9ÔÂÕýÊ½Á¢Ïî¡£¸ÃÏîÄ¿²»½öÓÐÖúÓÚÍØÕ¹ºÍ·á¸»º£Ñó¶¯Á¦Ñ§ÀíÂÛ,½ÒÊ¾ÎÒ¹ú½üº£¼°ÁÚ½ü´óÑó¶¯Á¦»·¾³±äÒì»ú…	µØÇò¿ÆÑ§½øÕ¹
3f32a8c33fcd48ffb183a204cb0dcafe	cblx201301-02006	ÉîË®×ê¾®Æ½Ì¨¶¯Á¦¶¨Î»µÄÍÆÁ¦·ÖÅäÑÐ¾¿	2013	Éîº£¶¯Á¦¶¨Î»Ö÷ÒªÒÀ¿¿º£Ñó½á¹¹ÎïµÄ×ÔÉí¶¯Á¦À´µÖ¿¹Íâ½ç»·¾³Á¦µÄ¸ÉÈÅ,ÍÆ½øÆ÷ÏµÍ³×÷Îª¶¯Á¦¶¨Î»ÏµÍ³µÄÖ´ÐÐ»ú¹¹,Æä¹¤×÷ÐÔÄÜµÄºÃ»µ½«Ö±½ÓÓ°Ïìµ½×îÖÕµÄ¶¨Î»Ð§¹û.ÎÄÕÂ¼òÊöÁËÍÆÁ¦·ÖÅäÔÚ¶¯Á¦¶¨Î»ÊµÊ±¿ØÖÆÏµÍ³ÖÐµÄ¹¦ÄÜ,²¢¹éÄÉÁËÓÃ·ÇÏßÐÔ¹æ»®Çó½â×îÓÅ»¯ÎÊÌâ¿ÉÄÜ´æÔÚµÄÀ§ÄÑ.Õë¶Ô981×ê¾®Æ½Ì¨ÈßÓàµÄÈ«·½Î»ÍÆÁ¦Æ÷ÅäÖÃ,ÒýÈëÀ©Õ¹ÍÆÁ¦½«ÍÆÁ¦·ÖÅäµÄ·ÇÏßÐÔµÈÊ½Ô¼Êø×ª»¯ÎªÏßÐÔµÈÊ½Ô¼Êø,Ìá³öÁË»ùÓÚÀ©Õ¹ÍÆÁ¦µÄÀ­¸ñÀÊÈÕ×îÐ¡Æ½·½ÓÅ»¯µÄÏÔÐÔ½â,ÔÚ×îÓÅÀ©Õ¹ÍÆÁ¦…	´¬²°Á¦Ñ§
3f32a8c33fcd48ffb183a204cb0dcafe	b653eb65813d47d38f0271a971ca270a	»ùÓÚº£Ãæ¿É¼û¹âÍ¼ÏñµÄº£½çÏß¿ìËÙ¼ì²â	2012	Õë¶Ôº£ÃæÔË¶¯ÔØÌåµÄ¿É¼û¹âÐòÁÐÍ¼Ïñ,½ôÃÜ½áºÏº£ÃæÍ¼ÏñµÄÌØµã,Ìá³öÁËÒ»ÖÖÊÊÓÃÓÚº£Ìì±³¾°ºÍº£°¶±³¾°µÄº£½çÏß¼ì²â·½·¨¡£¸ù¾ÝÁ¿»¯×ÓÍ¼ÏñµÄÇøÓò¸´ÔÓ¶ÈÒÔ¼°µ¥ÔªÇøÓòÉÏÏÂÁÚÓòµÄ»Ò¶È²îÒì,À´ÅÐ¶Ïº£½çÏßÇøÓòÊÇ·ñ´æÔÚ,Èô´æÔÚÔòÔ¤²âº£½çÏßÇøÓòµÄÎ»ÖÃ,Èô²»´æÔÚÔò·ÅÆúºóÐø´¦Àí¡£ÓÉÓÚº£½çÏßÊÇ×ÔÈ»ÊÓÒ°ÖÐ×î³¤µÄÁ¬ÐøÐÔ×îºÃµÄÖ±Ïß,ËùÒÔÏÈÀûÓÃÖÜÎ§ÎÆÀíÒÖÖÆµÄ¸Ä½øCannyËã×ÓÌáÈ¡ÂÖÀª±ßÔµ,È»ºó¶ÔHough±ä»»½øÐÐÍ¶Æ±¼ÓÈ¨,¾«Ï¸¼ì²âË®Æ½»òÇãÐ±µÄº£½çÏß¡£ÊµÑéÖ…	¹âÑ§Ñ§±¨
3f32a8c33fcd48ffb183a204cb0dcafe	98091196d9b54d66976a61b7e20948e5	½üº£°¶Ä¿±ê¿ìËÙÌáÈ¡	2012	Õë¶Ôº£ÃæÔË¶¯ÔØÌå¶Ô¸´ÔÓº£°¶±³¾°ÏÂµÄË®ÉÏÄ¿±ê¼ì²âÎÊÌâ,Ìá³öÁË»ùÓÚº£°¶ÏßÐÅÏ¢µÄ½üº£Ä¿±ê×Ô¶¯¼ì²â·½·¨.Í¨¹ýÁ¿»¯×ÓÍ¼ÏñµÄÇøÓò¸´ÔÓ¶ÈÒÔ¼°µ¥ÔªÇøÓòÉÏÏÂÁÚÓòµÄ»Ò¶È²îÒì,ÌáÈ¡º£°¶ÏßÇøÓòµÄÖ÷ÒªÂÖÀª.²ÉÓÃ¹þ·ò±ä»»½øÐÐÍ¶Æ±¼ÓÈ¨´¦Àí,È·¶¨º£°¶ÏßµÄ¾«È·Î»ÖÃ,Ê¹ÓÃÖ÷Æµ»Ò¶È¶Ô¶Ôº£°¶ÏßÒÔÏÂµÄº£Ãæ²¿·Ö½øÐÐÂË²¨,Ïû³ýÔÓ²¨Ð§Ó¦,ÒýÈë¾ÛÀà·½·¨,ÌÞ³ýÎ±Ä¿±ê,ÊµÏÖÄ¿±êµÄÓÐÐ§Çø·Ö.ÊÔÑéÖ¤Ã÷ËùÌá·½·¨ÄÜ¹»¼ì²â³ö²»Í¬ÇãÐ±×´Ì¬ÏÂµÄº£°¶Ïß,²¢ÊµÏÖ¾«È·µÄÄ¿±ê¶¨Î»,µ¥…	¹þ¶û±õ¹¤³Ì´óÑ§Ñ§±¨
3f32a8c33fcd48ffb183a204cb0dcafe	7ff13215a829406897d9e081d63a06a1	»ùÓÚHough±ä»»µÄË®ÏÂ¹ÜµÀ¼ì²â·½·¨	2012	ÓÉÓÚº£µ×¹ÜµÀ±³¾°¸´ÔÓ,¼òµ¥µÄ¼ì²âËã·¨²»ÄÜ¸ø³öÀíÏëµÄ¼ì²â½á¹û;¸´ÔÓµÄ¼ì²âËã·¨ÓÖ²»ÄÜÂú×ãÊµÊ±×÷ÒµÒªÇó¡£ÎªÁË¿Ë·þÉÏÊöÎÊÌâ,ÊµÊ±¶øÓÖ×¼È·µØ¼ì²âË®ÏÂ¹ÜµÀ,Í¨¹ý·ÖÎöË®ÏÂÍ¼ÏñµÄÌØµãÒÔ¼°´«Í³Hough±ä»»¶ÔÓÚ¹ÜµÀÖ±ÏßÐÅÏ¢ÌáÈ¡µÄ¾ÖÏÞÐÔ,ÓÐÕë¶ÔÐÔµØÌá³öÁË¶ÔHough±ä»»·½·¨µÄ2²½¸Ä½ø,°üÀ¨Ç°ÆÚ´¦Àí¸ÄÉÆÏñËØµãµÄ·Ö²¼ÒÔ¼õÉÙ²ÎÓëHough±ä»»µÄÎÞÐ§ÏñËØµãµÄÊýÄ¿,ºÍHough±ä»»¹ý³ÌÖÐµÄ·åÖµµãÄæÏòÇåÁãÒÔ±£Ö¤¹ÜµÀ±ß½ç¼ì²âµÄÎ¨Ò»ÐÔ¡£ÔÚ·ÂÕæ»·¾³ºÍË®³Ø»·¾³ÏÂ·…	ÒÇÆ÷ÒÇ±íÑ§±¨
3f32a8c33fcd48ffb183a204cb0dcafe	79828ad3656a43b7b16af9059b8f1abd	¸´ÔÓº£¿Õ±³¾°ÏÂÈõÐ¡Ä¿±êµÄ¿ìËÙ×Ô¶¯¼ì²â	2012	Õë¶Ôº£ÃæÔË¶¯ÔØÌåµÄ¿É¼û¹âÐòÁÐÍ¼Ïñ,½áºÏ¸´ÔÓº£¿Õ±³¾°Í¼ÏñµÄÌØµã,Ìá³öÁËÒ»ÖÖ²»ÒÔ¼ì²âº£ÌìÏßÎªÇ°ÌáµÄÈõÐ¡Ä¿±ê¼ì²â·½·¨¡£Ê×ÏÈ,ÐÞ¸´Í¼ÏñÖÐ±»¸ßÁÁ¶ÈÔëÉùËð»ÙµÄ²¿·Ö,ÈçÆØ¹âÇøÓò»ò·´¹âÇøÓò;½Ó×Å,Á¿»¯×ÓÍ¼ÏñµÄÇøÓò¸´ÔÓ¶ÈÒÔ¼°µ¥ÔªÇøÓòÉÏÏÂÁÚÓòµÄ»Ò¶È²îÒì,¾Ý´ËÀ´ÅÐ¶Ïº£ÌìÏßÇøÓòÊÇ·ñ´æÔÚ,Èô´æÔÚÔòÔ¤²âº£ÌìÏßÇøÓòµÄÎ»ÖÃ,·ñÔò·ÅÆúºóÐø´¦Àí;È»ºó,²ÉÈ¡Mean-shift·Ö¸îËã·¨ÖÐÏÈÂË²¨ºó¾ÛÀàµÄ²ßÂÔ,Ê¹ÓÃÖÜÎ§ÎÆÀíÒÖÖÆÂË²¨À´Æ½»¬º£ÌìÏßÇøÓò,²¢ÒÔÏñËØµãºÍ…	¹âÑ§¾«ÃÜ¹¤³Ì
3f32a8c33fcd48ffb183a204cb0dcafe	c3383d387f5c4a12aa149833b94a66c1	»ùÓÚVxworksµÄDP-3¶¯Á¦¶¨Î»¿ØÖÆÏµÍ³Éè¼ÆÓë·ÖÎö	2012	ÎªÁËÂú×ãÉîº£ÓÍÆø×ÊÔ´¿ª·¢¶Ô¶¯Á¦¶¨Î»ÏµÍ³¿É¿¿ÐÔµÄÐèÇó,¸ù¾Ý´¬¼¶Éç¶Ô¸½¼Ó±êÖ¾ÎªDP-3¶¯Á¦¶¨Î»ÏµÍ³µÄ¹æ·¶ÒªÇó,ÔÚVxworksÊµÊ±²Ù×÷ÏµÍ³ÏÂÉè¼ÆÁËÈýÄ£ÈßÓàµÄ¶¯Á¦¶¨Î»¿ØÖÆÏµÍ³.»ùÓÚPC104×ÜÏßÉè¼ÆÁËÈßÓà¶¯Á¦¶¨Î»¿ØÖÆÏµÍ³µÄÓ²¼þÌåÏµ½á¹¹.²ÉÓÃÈí¼þÊµÏÖÁËÈýÄ£ÈßÓàÊµÊ±¿ØÖÆ¼ÆËã»ú×éµÄ¿ØÖÆ½âËãÓëÈÝ´í¹ÜÀí.Ó¦ÓÃÂí¶û¿É·ò¹ý³Ì¶ÔËùÉè¼ÆµÄDP-3¼¶¶¯Á¦¶¨Î»¿ØÖÆÏµÍ³½øÐÐÁË¿É¿¿ÐÔ·ÖÎö,Ô¤²âÁË²»Í¬µÄÓ²¼þ¹ÊÕÏ²ÎÊý¶ÔDP-3¶¯Á¦¶¨Î»¿ØÖÆÏµÍ³¿É¿¿ÐÔµÄÓ°Ïì.·ÖÎö½á…	ÉÏº£½»Í¨´óÑ§Ñ§±¨
3f32a8c33fcd48ffb183a204cb0dcafe	020c0c2a8dfe41dab3da0c9faee4d5d9	DP-3¼¶¶¯Á¦¶¨Î»¿ØÖÆÏµÍ³µÄÌåÏµ½á¹¹	2012	¸ù¾Ý¸÷´¬¼¶Éç¶ÔÉîº£×÷ÒµµÄ°²È«¹æ·¶ÒªÇó,Íê³ÉÁËDP-3¼¶¶¯Á¦¶¨Î»¿ØÖÆÏµÍ³µÄÓ²¼þÓëÈí¼þÉè¼Æ.ÏêÏ¸²ûÊöÁËDP-3¼¶¶¯Á¦¶¨Î»¿ØÖÆÏµÍ³µÄÓ²¼þÌåÏµ½á¹¹ÓëÈí¼þÌåÏµ½á¹¹µÄ×é³É.Õë¶Ô¶¯Á¦¶¨Î»¸÷×ÓÏµÍ³ËùÍê³É¹¦ÄÜµÄ²»Í¬,¶Ô¿ØÖÆÏµÍ³µÄÈí¼þÌåÏµ½á¹¹½øÐÐÁËÓ¦ÓÃ²ã¡¢ÊµÊ±²ãÒÔ¼°ÎïÀí²ãµÄ·Ö²ãÉè¼Æ.ÎªÁË¶Ô¿ØÖÆÏµÍ³µÄÈí¼þÂß¼­¡¢Ó²¼þÌåÏµ¡¢Êý¾Ý½Ó¿ÚÒÔ¼°ÏµÍ³¿É¿¿ÐÔ½øÐÐÓÐÐ§ÑéÖ¤,²ÉÓÃÊµÎï·ÂÕæÓëÐéÄâ·ÂÕæÏà½áºÏµÄ·½·¨½¨Á¢ÁËDP-3¼¶¶¯Á¦¶¨Î»µÄ°ëÊµÎï·ÂÕæÏµÍ³.ÔÚ°ëÊµ…	Ó¦ÓÃ»ù´¡Óë¹¤³Ì¿ÆÑ§Ñ§±¨
3f32a8c33fcd48ffb183a204cb0dcafe	83fc657b2730407391e63a36f0c62bc3	Ë®ÏÂ»úÆ÷ÈË·¢Õ¹Ç÷ÊÆ	2011	Ëæ×ÅÈËÀàº£Ñó¿ª·¢µÄ²½·¥²»¶Ï¼Ó¿ì,Ë®ÏÂ»úÆ÷ÈË¼¼Êõ×÷ÎªÈËÀàÌ½Ë÷º£Ñó×îÖØÒªµÄÊÖ¶ÎµÃµ½ÁË¿ÕÇ°µÄÖØÊÓºÍ·¢Õ¹¡£×÷Õß¶ÔË®ÏÂ»úÆ÷ÈË½øÐÐÁË¶¨ÒåÓë·ÖÀà,½éÉÜÁË½üÄêÀ´¹úÄÚÍâË®ÏÂ»úÆ÷ÈËµÄ·¢Õ¹ÏÖ×´Óë·¢Õ¹Ç÷ÊÆ,ÖØµãÕë¶ÔÖÇÄÜË®ÏÂ»úÆ÷ÈËµÄÖ÷Òª¹Ø¼ü¼¼Êõ¼°Î´À´·¢Õ¹·½Ïò½øÐÐÁË·ÖÎö¡£	×ÔÈ»ÔÓÖ¾
3f32a8c33fcd48ffb183a204cb0dcafe	cbgc201103020	ÉîË®°ëÇ±Ê½×ê¾®Æ½Ì¨¶¯Á¦¶¨Î»½¨Ä£Óë·ÂÕæ	2011	Õë¶Ôº£Ñó½á¹¹ÎïµÄ¹ý³Ì¶ÔÏóÄ£ÐÍÖÐË®¶¯Á¦ÏµÊý½Ï¶àÇÒ½ÏÄÑ»ñµÃ×¼È·µÄÊýÖµ£¬ÔËÓÃ¿ØÖÆ¶ÔÏóÄ£ÐÍ´úÌæ¹ý³Ì¶ÔÏóÄ£ÐÍÀ´Ä£Äâº£ÑóÆ½Ì¨¶¯Á¦¶¨Î»Ê±µÄ¶¯Ì¬ÏìÓ¦.²ÉÓÃÄ£¿é·¨¶Ô°ëÇ±Ê½Æ½Ì¨Ö÷ÒªµÄË®ÉÏ½¨ÖþÒÔ¼°Ë®ÏÂ½¨Öþ½øÐÐÁË²»Í¬±ê×¼¹¹¼þÄ£¿éµÄÀëÉ¢£¬Í¨¹ýµþ¼Ó¸÷ÀëÉ¢¹¹¼þµÄÔØºÉ»ñµÃ·çÓëº£Á÷µÄ×ÜÔØºÉ.Ó¦ÓÃËù½¨Á¢µÄÄ£ÐÍ¶Ô981×ê¾®Æ½Ì¨ÔÚ´ý»ú¹¤¿öÓë×÷Òµ¹¤¿ö½øÐÐÁË¶¯Á¦¶¨Î»µÄÊ±Óò·ÂÕæ£¬·ÂÕæ½á¹û±íÃ÷Ä£ÐÍÇÐÊµ¿ÉÐÐ£¬¿ÉÒÔÓÃÓÚ¶¯Á¦¶¨Î»µÄÊµÊ±Ä£ÄâÓëÏµÍ³µ÷ÊÔ.	´¬²°¹¤³Ì
3f32a8c33fcd48ffb183a204cb0dcafe	168a983668624a2ea63405d93cce6000	ÉîË®°ëÇ±Ê½×ê¾®Æ½Ì¨¶¯Á¦¶¨Î»ÊµÊ±½»»¥·ÂÕæÏµÍ³	2011	ÎªÁËÄ£ÄâÉîË®°ëÇ±Ê½×ê¾®Æ½Ì¨ÔÚ¸´ÔÓº£¿öÏÂµÄ¶¯Ì¬ÏìÓ¦,¶Ô¶¯Á¦¶¨Î»Æ½Ì¨µÄµÍÆµÔË¶¯Óë»·¾³ÔØºÉ½øÐÐÁËÊýÑ§½¨Ä£.¸ù¾ÝÉîË®×ê¾®Æ½Ì¨º£ÉÏ×÷ÒµµÄ°²È«µÈ¼¶ÒªÇó,Éè¼Æ²¢´î½¨ÁËDP-3¼¶¶¯Á¦¶¨Î»ÊµÊ±½»»¥Ê½·ÂÕæÏµÍ³,¸Ã½»»¥ÏµÍ³Ö÷Òª°üÀ¨DP-3¼¶¶¯Á¦¶¨Î»¿ØÖÆÏµÍ³ÓëÊÓ¾°·ÂÕæÏµÍ³.¸ø³öÁËDP-3¼¶¶¯Á¦¶¨Î»¿ØÖÆÏµÍ³µÄÌåÏµ½á¹¹.ÏêÏ¸²ûÊöÁËÊÓ¾°·ÂÕæÏµÍ³ÓëDP-3¼¶¶¯Á¦¶¨Î»¿ØÖÆÏµÍ³ÊµÊ±½»»¥Ê±µÄÐÅÏ¢Á÷.¶Ô981Æ½Ì¨ÔÚ×÷Òµ¹¤¿öºÍ´ý»ú¹¤¿ö½øÐÐÁË·ÂÕæÊÔÑé,·ÂÕæ½á¹û±íÃ÷Ëù…	¹þ¶û±õ¹¤³Ì´óÑ§Ñ§±¨
3f32a8c33fcd48ffb183a204cb0dcafe	6d397b888fac4ab69c4da3d7fd85bb77	Ë®ÏÂÍË»¯Í¼Ïñ´¦Àí·½·¨	2010	Õë¶ÔË®ÏÂÍ¼ÏñÍË»¯ÏÖÏóÑÏÖØ¡¢ÓÐÐ§ÐÅÏ¢ÌáÈ¡À§ÄÑµÈÎÊÌâ,Ìá³öÁËË®ÏÂÍË»¯Í¼Ïñ´¦Àí·½·¨.¸Ã·½·¨Í¨¹ý·ÖÎöË®ÏÂÍ¼ÏñÍË»¯¹ý³Ì,Ìá³öÁË»ùÓÚ´óÆøÍÄÁ÷Ä£ÐÍ»ñÈ¡Ë®ÏÂÍ¼ÏñÍË»¯º¯ÊýµÄ·½·¨,²¢ÀûÓÃÆµÓòÂË²¨Íê³ÉÁËÍË»¯Í¼ÏñµÄ¸´Ô­¹¤×÷;½ø¶ø½«ÈË¹¤ÓãÈºÓÅ»¯Ëã·¨ÓëÍ¼Ïñ¶þÎ¬AbutalebìØÐÅÏ¢Ïà½áºÏ,ÀûÓÃÒ»ÖÖ¶þÎ¬×î´óìØãÐÖµ·Ö¸îËã·¨½øÐÐÍ¼ÏñÓÐÒâÒåÇøÓò·Ö¸î.ÓÉÓÚÈË¹¤ÓãÈºËã·¨²»ÐèÒªÁË½âÎÊÌâµÄÌØÊâÐÅÏ¢,Ö»½øÐÐÎÊÌâÓÅÁÓ±È½Ï,Ê¹µÃ¸ÃËã·¨×ÔÊÊÓ¦ÐÔºÍÊÕÁ²ËÙ¶ÈµÃµ½´ó·ùÌá…	Ìì½ò´óÑ§Ñ§±¨
3f32a8c33fcd48ffb183a204cb0dcafe	3441b1035529438db7303e1a1af9a198	¹ØÓÚ·¢Õ¹ÖÇÄÜË®ÏÂ»úÆ÷ÈË¼¼ÊõµÄË¼¿¼	2008	ÖÇÄÜË®ÏÂ»úÆ÷ÈËÔÚº£Ñó¿ª·¢ºÍº£Ñó¾üÊÂÁìÓò¾ßÓÐ¼«Îª¹ãÀ«µÄÓ¦ÓÃÇ°¾°¡£ÖÇÄÜË®ÏÂ»úÆ÷ÈË¼¼ÊõÊÇÊÀ½ç¸÷¹ú¶¼ÔÚÖÂÁ¦·¢Õ¹µÄ¼¼ÊõÁìÓò¡£¼òÒª½éÉÜÁË¹úÍâÖÇÄÜË®ÏÂ»úÆ÷ÈËµÄ·¢Õ¹×´¿ö,Ìá³öÁËÓ¦ÖØµã¿ªÕ¹ÑÐ¾¿µÄ¹Ø¼ü¼¼ÊõºÍ·¢Õ¹ÖÇÄÜË®ÏÂ»úÆ÷ÈË¼¼ÊõµÄ½¨Òé¡£	½¢´¬¿ÆÑ§¼¼Êõ
3f32a8c33fcd48ffb183a204cb0dcafe	383658d2ff214067afee81441bdcbff2	Ë®ÏÂ»úÆ÷ÈË´«¸ÐÆ÷¹ÊÕÏÕï¶Ï	2007	ÎªÁËÌá¸ßË®ÏÂ»úÆ÷ÈËÏµÍ³µÄ×ÜÌå¿É¿¿ÐÔ,¿ªÕ¹ÁËË®ÏÂ»úÆ÷ÈË´«¸ÐÆ÷¹ÊÕÏÕï¶ÏÑÐ¾¿.ÔÚ·ÖÎöË®ÏÂ»úÆ÷ÈË´«¸ÐÆ÷ÈýÖÖ¹ÊÕÏÐÎÊ½µÄ»ù´¡ÉÏ,Ìá³öÁËÏàÓ¦µÄ¹ÊÕÏÕï¶Ï·½·¨.²ûÃ÷ÁËÏßÐÔÆ½»¬Ô­ÀíºÍÐ¡²¨±ä»»µÄ»ù±¾ÀíÂÛ,½øÐÐÁËÐÅºÅÆæÒìÐÔ·ÖÎö,Ì½ÌÖÁËÐ¡²¨»ùÑ¡ÔñµÄÒ»°ã±ê×¼.½«Ìá³öµÄ¼¸ÖÖ¹ÊÕÏÕï¶Ï·½·¨Ó¦ÓÃµ½Êµ¼ÊµÄË®ÏÂ»úÆ÷ÈËº£ÉÏÊÔÑéÖÐ,½á¹ûÑéÖ¤ÁËËùÌá·½·¨µÄÓÐÐ§ÐÔÓë¿ÉÐÐÐÔ.	´óÁ¬º£ÊÂ´óÑ§Ñ§±¨
3f32a8c33fcd48ffb183a204cb0dcafe	b353ffc79cd746778a579d5bf5883231	ÖÇÄÜº£Ñó»úÆ÷ÈË¼¼Êõ½øÕ¹	2007	ÖÇÄÜº£Ñó»úÆ÷ÈËÊÇ¿ÉÒÔÔÚ¸´ÔÓº£Ñó»·¾³ÖÐÖ´ÐÐ¸÷ÖÖÈÎÎñµÄÖÇÄÜ»¯ÎÞÈËÆ½Ì¨,°üÀ¨ÖÇÄÜË®ÏÂ»úÆ÷ÈËºÍÖÇÄÜË®Ãæ»úÆ÷ÈË.»ùÓÚÊµ¼ùºÍÔÚÏà¹Ø¼¼ÊõÄÑÌâÉÏµÄ¾­Ñé,Ìá³öÁËÒ»Ð©¹Ø¼ü¼¼ÊõÎÊÌâµÄ½â¾ö·½°¸.ÔÚÖÇÄÜË®ÏÂ»úÆ÷ÈË·½Ãæ,Ì½ÌÖÁËÌåÏµ½á¹¹¡¢ÔË¶¯¿ØÖÆ¡¢ÖÇÄÜ¹æ»®Óë¾ö²ßºÍÏµÍ³·ÂÕæµÈ¹Ø¼ü¼¼Êõ.ÔÚÖÇÄÜË®Ãæ»úÆ÷ÈË·½Ãæ,Ì½ÌÖÁË¿ìËÙÐÔºÍÖÇÄÜ»¯ÎÊÌâ.ÎÒ¹úÔÚÖÇÄÜº£Ñó»úÆ÷ÈË¼¼ÊõÑÐ¾¿·½ÃæÒÑ¾­È¡µÃÁË½Ï´óµÄ½ø²½,µ«¾àÀëÈ«ÃæÓ¦ÓÃ»¹ÓÐºÜ´ó²î¾à.	×Ô¶¯»¯Ñ§±¨
3f32a8c33fcd48ffb183a204cb0dcafe	kxzgr200611008	»ý¼«·¢Õ¹º£Ñó×°±¸Î¬»¤¹ú¼Òº£ÑóÈ¨Òæ	2006	@@ Ò»¡¢º£ÑóÊÇÈËÀàÎ´À´ÀµÒÔÉú´æµÄ¿Õ¼äºÍ×ÊÔ´±¦¿âÔÚÈËÀà·¢Õ¹µÄÂ½¡¢º£¡¢¿Õ¡¢ÌìËÄ´óÕ½ÂÔ¿Õ¼äÖÐ,º£ÑóÊÇµÚÈý´ó¿Õ¼ä,ÊÇÉúÎï×ÊÔ´¡¢ÄÜÔ´¡¢Ë®×ÊÔ´¡¢½ðÊô×ÊÔ´µÄÕ½ÂÔÐÔ¿ª·¢»ùµØ,½«¶ÔÎÒ¹úµÄ¹úÃñ¾­¼ÃºÍÉç»á·¢Õ¹²úÉúÖ±½ÓµÄ¡¢¾Þ´óµÄÖ§³Å×÷ÓÃ,ÊÇ×îÏÖÊµ¡¢×î¾ß·¢Õ¹Ç±Á¦µÄÕ½ÂÔ¿Õ¼ä.	¿ÆÑ§ÖÐ¹úÈË
3f32a8c33fcd48ffb183a204cb0dcafe	f6a243d079ae4affa27eccce3a1ad8de	Ë®ÏÂ»úÆ÷ÈË´«¸ÐÆ÷¹ÊÕÏÕï¶Ï	2006	ÔÚ·ÖÎöË®ÏÂ»úÆ÷ÈË´«¸ÐÆ÷¹ÊÕÏÐÎÊ½µÄ»ù´¡ÉÏ,¶Ô´«¸ÐÆ÷¿ÉÄÜ³öÏÖµÄÈýÖÖ¹ÊÕÏÐÎÊ½·Ö±ð¸ø³öÁËÏàÓ¦µÄÕï¶Ï·½·¨,¼´Í¨¹ý´«¸ÐÆ÷³¤Ê±¼ä²É¼¯²»µ½Êý¾ÝÀ´Õï¶Ï´«¸ÐÆ÷ÐÅÏ¢±£³Ö²»±äµÄ¹ÊÕÏ,ÏßÐÔÆ½»¬ÂË²¨½â¾ö´«¸ÐÆ÷Êä³öÕñµ´,Ð¡²¨±ä»»¼ì²â´«¸ÐÆ÷ÐÅÏ¢µÄÍ»±ä.º£ÖÐÊÔÑéÑéÖ¤ÁË±¾·½·¨µÄ¿ÉÐÐÐÔ.	»úÆ÷ÈË
3f32a8c33fcd48ffb183a204cb0dcafe	358cd01cfadc4d59a916fcb8ce46446a	Ë®ÏÂ»úÆ÷ÈË°ëÊµÎïÔË¶¯·ÂÕæÏµÍ³µÄÉè¼Æ	2006	Í¨¹ý¶ÔË®ÏÂ»úÆ÷ÈËÌåÏµ½á¹¹ÖÐµÄ¿ØÖÆ²ã½øÐÐÊµÎï·ÂÕæºÍ¶Ô¸ÐÖª²ãÒÔ¼°Ö´ÐÐ²ã½øÐÐÐéÄâ·ÂÕæÏà½áºÏµÄ·½·¨½¨Á¢ÁËË®ÏÂ»úÆ÷ÈË°ëÊµÎïÔË¶¯·ÂÕæÏµÍ³,¸Ã·ÂÕæÏµÍ³²»½öÄÜ¹»¶ÔÕû¸öÏµÍ³µÄÈí¼þÂß¼­½øÐÐ²âÊÔ,Í¬Ê±ÄÜ¹»¶ÔË®ÏÂ»úÆ÷ÈË¿ØÖÆÏµÍ³µÄÓ²¼þÌåÏµ¡¢Êý¾Ý½Ó¿Ú¡¢¿É¿¿ÐÔ¶¼½øÐÐÑéÖ¤¡£ÏêÏ¸²ûÊöÁËË®ÏÂ»úÆ÷ÈË°ëÊµÎïÔË¶¯·ÂÕæÏµÍ³µÄÓ²¼þºÍÈí¼þÌåÏµ½á¹¹,²¢¶ÔÐéÄâ·ÂÕæÖÐµÄË®¶¯Á¦·ÂÕæ¡¢ÔË¶¯´«¸ÐÆ÷·ÂÕæÒÔ¼°ÊµÎï·ÂÕæÖÐµÄÔË¶¯¿ØÖÆÏµÍ³µÄÉè¼Æ½øÐÐÁËËµÃ÷¡£×îºóÍ¨¹ýÔ¶¾à…	ÏµÍ³·ÂÕæÑ§±¨
3f32a8c33fcd48ffb183a204cb0dcafe	zgjcyj200603001	º£Ñó¿Õ¼äÖÇÄÜÎÞÈËÔËÔØÆ÷¼¼Êõ·¢Õ¹Õ¹Íû	2006	º£Ñó¿Õ¼äÖÇÄÜÎÞÈËÔËÔØÆ÷ÊÇÖ¸:ÖÇÄÜË®ÃæÎÞÈËÍ§(USV)¡¢ÖÇÄÜË®ÏÂ»úÆ÷ÈË(AUV)ºÍÎÞÈËË®ÏÂ»úÆ÷ÈË(UUV).Ëæ×ÅÎÞÈË·É»ú¡¢ÎÞÈËÕ½³µ¡¢»úÆ÷Õ½Ê¿Öð½¥ÔÚÕ½³¡ÉÏÏÔÊ¾Ô½À´Ô½´óµÄÍþÁ¦,ÎÞÈË»¯Õ½ÕùµÄ·¢Õ¹ÒÑ¾­³ÊÏÖ³öÏà¶ÔÇåÎúµÄÀ¶Í¼.º£Ñó¿Õ¼äÖÇÄÜÎÞÈËÔËÔØÆ÷Ò²µÃµ½Ñ¸ËÙµÄ·¢Õ¹,ËüÃÇÔÚÎ´À´º£Ñó¹úÍÁ°²È«¡¢º£Ñó¿ª·¢·½Ãæ·¢»ÓÔ½À´Ô½´óµÄ×÷ÓÃ.¹úÄÚÍâ¶¼Ê®·ÖÖØÊÓ¸ÃÁìÓòµÄÑÐ¾¿,ÒÑÈ¡µÃ¶àÏî¹ÄÎèÈËÐÄµÄ³É¹û,²¢Öð½¥ÔÚ¾üÊÂºÍÆäËû·½ÃæµÃµ½Ó¦ÓÃ.¸ÅÒª½éÉÜÎÞÈËÔËÔØÆ÷µÄ·¢Õ¹Ç÷Ê…	ÖÐ¹ú½¢´¬ÑÐ¾¿
3f32a8c33fcd48ffb183a204cb0dcafe	283c993b5b9844a78cb305b67ac5ee31	ÖÇÄÜË®ÏÂ»úÆ÷ÈË¼¼ÊõÕ¹Íû	2006	ÖÇÄÜË®ÏÂ»úÆ÷ÈË×÷ÎªÒ»¸ö¸´ÔÓµÄÏµÍ³,¼¯³ÉÁËÈË¹¤ÖÇÄÜ¡¢Ë®ÏÂÄ¿±êµÄÌ½²âºÍÊ¶±ð¡¢Êý¾ÝÈÚºÏ¡¢ÖÇÄÜ¿ØÖÆÒÔ¼°µ¼º½ºÍÍ¨ÐÅ¸÷×ÓÏµÍ³,ÊÇÒ»¸ö¿ÉÒÔÔÚ¸´ÔÓº£Ñó»·¾³ÖÐÖ´ÐÐ¸÷ÖÖ¾üÓÃºÍÃñÓÃÈÎÎñµÄÖÇÄÜ»¯ÎÞÈËÆ½Ì¨.ÓÉÓÚË®ÏÂ»úÆ÷ÈËÔÚº£ÊÂÑÐ¾¿ºÍº£Ñó¿ª·¢ÖÐ¾ßÓÐÔ¶´óÇ°¾°,ÔÚÎ´À´Ë®ÏÂÐÅÏ¢»ñÈ¡¡¢¾«È·´ò»÷ºÍ¡°·Ç¶Ô³ÆÇé±¨Õ½¡±ÖÐÒ²ÓÐ¹ã·ºÓ¦ÓÃ,Òò´ËË®ÏÂ»úÆ÷ÈË¼¼ÊõÔÚÊÀ½ç¸÷¸ö¹ú¼ÒÖÐ¶¼ÊÇÒ»¸öÖØÒªºÍ»ý¼«µÄÑÐ·¢ÁìÓò.»ùÓÚÊµ¼ùºÍÔÚÏà¹Ø¼¼ÊõÄÑÌâÉÏµÄ¾­Ñé,¶ÔÖÇÄÜË®ÏÂ»úÆ÷ÈË…	ÖÇÄÜÏµÍ³Ñ§±¨
3f32a8c33fcd48ffb183a204cb0dcafe	hebgcdxxb200504002	»¬Ä£¹Û²âÆ÷ÔÚË®ÏÂ»úÆ÷ÈËÍÆÁ¦Æ÷¹ÊÕÏÕï¶ÏÖÐµÄÓ¦ÓÃ	2005	Ë®ÏÂ»úÆ÷ÈËÔËÐÐÔÚÎ´Öª¸´ÔÓµÄº£Ñó»·¾³ÏÂ,Ò»µ©·¢ÉúÊÂ¹Ê¾Í¿ÉÄÜÔì³É¾Þ´óµÄ²Æ²úËðÊ§,Õâ¾ÍÒªÇóË®ÏÂ»úÆ÷ÈË¾ßÓÐÓ¦¸¶Í»·¢ÊÂ¼þµÄÄÜÁ¦,¼´×Ô¶¯¹ÊÕÏÕï¶ÏºÍÊµÏÖÈÝ´í¿ØÖÆµÄÄÜÁ¦.½«»¬Ä£¹Û²âÆ÷Ó¦ÓÃÓÚË®ÏÂ»úÆ÷ÈËÍÆÁ¦Æ÷¹ÊÕÏÕï¶Ï,Í¨¹ý»¬Ä£¹Û²âÆ÷Êä³öÓëÊµ¼Ê´«¸ÐÆ÷µÄÊä³ö¹¹Ôì²Ð²îÐÅºÅ.´Ó²Ð²îÖÐÌáÈ¡¹ÊÕÏÐÅÏ¢,ÊµÏÖÍÆÁ¦Æ÷¹ÊÕÏµÄ¼ì²âÓë·ÖÀë.Ìá³ö²ÉÓÃÄ£ºýÕï¶Ï·½·¨·ÖÎö²Ð²îÐÅºÅ,¿Ë·þÁËãÐÖµÅÐ¶Ï·¨Îó±¨ÂÊ¸ßµÄÈõµã.·ÂÕæ½á¹û±íÃ÷,Ìá³öµÄ·½·¨¿ÉÒÔÇø·ÖÏµÍ³µÄ×´Ì¬±ä»¯…	¹þ¶û±õ¹¤³Ì´óÑ§Ñ§±¨
3f32a8c33fcd48ffb183a204cb0dcafe	8af6e96c19bb4dd8ae5bb51c17aa6ee1	Ò»ÖÖ·ÂÉúË®ÏÂ»úÆ÷ÈËµÄÑÐ¾¿½øÕ¹	2004	½üÄêÀ´·ÂÉú¼¼ÊõÔÚË®ÏÂ»úÆ÷ÈËÉÏµÄÓ¦ÓÃÒÑ¾­³ÉÎªË®ÏÂ»úÆ÷ÈËµÄÖØÒªÑÐ¾¿·½ÏòÖ®Ò»¡£±¾ÎÄ½éÉÜÁË<font style='color:red'>¹þ¶û±õ¹¤³Ì´óÑ§</font>ÑÐÖÆµÄ¡°·ÂÉú¢ñ¡±ºÅË®ÏÂ»úÆ÷ÈË¡£¸Ã»úÆ÷ÈËÒÔÀ¶÷¢½ðÇ¹ÓãÎªÄ£±¾,³¤2.4m,Ç°Ìå¹Ì¶¨,ºóÌå(Ô¼1/3Ìå³¤)Îª¾ßÓÐ3¸ö½ÚµãµÄ°Ú¶¯×°ÖÃ,²ÉÓÃÔÂÑÀÐÎÎ²÷¢¡£Ë®¶¯Á¦¼ÆËãºÍË®³ØÊµÑé±íÃ÷,·ÂÓãÍÆ½øºÍ²Ù×Ý·½Ê½±È´«Í³µÄ½°¶æ¾ßÓÐ¸ßÐ§ÐÔºÍ¸ß»ú¶¯ÐÔ	´¬²°¹¤³Ì
3f32a8c33fcd48ffb183a204cb0dcafe	a6194635a26440649c8569584dff786d	Ë®ÏÂ»úÆ÷ÈËÇ¶ÈëÊ½»ù´¡ÔË¶¯¿ØÖÆÏµÍ³	2004	´ÓÓ²¼þºÍÈí¼þÁ½·½ÃæÏêÏ¸µØÌÖÂÛÁËË®ÏÂ»úÆ÷ÈËÇ¶ÈëÊ½»ù´¡ÔË¶¯¿ØÖÆÏµÍ³µÄÌåÏµ½á¹¹ ,´Ó¸ù±¾ÉÏ¸Ä±äÁËÒÔÍùË®ÏÂ»úÆ÷ÈËÔË¶¯¿ØÖÆÏµÍ³ÒÀ¿¿ÉÏÎ»»úÓëÏÂÎ»»úÏà½áºÏµÄÌåÏµ½á¹¹ .Í¬Ê±ÏêÏ¸²ûÊöÁËË®ÏÂ»úÆ÷ÈË»ù´¡ÔË¶¯¿ØÖÆµÄÕû¸öÐÅÏ¢Á÷³Ì .×îºóÍ¨¹ýº£ÉÏÊÔÑéÑéÖ¤ÁËÕû¸ö»ù´¡ÔË¶¯¿ØÖÆÏµÍ³µÄ¿ÉÐÐÐÔºÍ¿É¿¿ÐÔ	»úÆ÷ÈË
3f32a8c33fcd48ffb183a204cb0dcafe	0593f48a72744c41a1307d8723342ca0	¹æÔò²¨ÀËÖÐ½¢´¬²Ù×ÝÔË¶¯¼ÆËã	2004	µ±´¬²°ÔÚ²¨ÀËÖÐ´¦ÓÚÎ²Ð±ÀË»òË³ÀËº½ÐÐÊ±,¿ÉÄÜ³öÏÖÎÈÐÔÉ¥Ê§ºÍºáË¦µÈÏÖÏó,ËùÒÔ´¬²°ÔÚ²¨ÀËÖÐµÄ²Ù×ÝÐÔÎÊÌâÒÑÒýÆðÈËÃÇµÄ¹Ø×¢.Ä¿Ç°,¹ØÓÚ¸ÃÎÊÌâµÄ´ó¶àÊýÑÐ¾¿ÍùÍù¾ÖÏÞÔÚÓÐÏÞµÄÀËÏò½Ç·¶Î§ÄÚ.±¾ÎÄÔÚ´¬²°¾²Ë®²Ù×ÝÐÔ»ù´¡ÉÏ,Ö±½Óµü¼Ó¸ßÆµµÄ²¨ÀËÁ¦,½¨Á¢Ò»¸ö²¨ÀËÖÐ¸ßÆµÔË¶¯ÏìÓ¦µÄ²Ù×ÝÐÔÔ¤±¨·½·¨.ÓÃ¶þÎ¬FrankÔ´»ã·Ö²¼·¨¼ÆËã´¬²°ËæÒ¡µ´ÆµÂÊ±ä»¯µÄ¸½¼ÓÖÊÁ¿¡ª¡ª¡ª²¨ÀËµÄ·øÉäÁ¦,ÒÔ¼°¹æÔò²¨ÀËµÄÈÅ¶¯Á¦¡ª¡ª¡ªFroud KrylovÁ¦,ÔÚÁù×ÔÓÉ¶ÈÔË¶¯·½³ÌÉÏÖ±½Óµü¼Ó…	¹þ¶û±õ¹¤³Ì´óÑ§Ñ§±¨
3f32a8c33fcd48ffb183a204cb0dcafe	xtfzxb200411022	ÓÃÓÚË®ÏÂ»úÆ÷ÈËÖÇÄÜÂ·¾¶¹æ»®µÄ·ÂÕæÆ÷µÄ½¨Á¢	2004	ÔÚË®ÏÂ»úÆ÷ÈËµÄÉè¼ÆºÍ¿ª·¢¹ý³ÌÖÐÓÐÒ»¸öÑÏÖØµÄÏÞÖÆÎÊÌâ,¾ÍÊÇÓÉÓÚË®ÏÂ»úÆ÷ÈË¹¤×÷ÔÚ½ÏÉîµÄË®ÖÐ,Òò´ËºÜÄÑ¹Û²ìµ½Ë®ÏÂ»úÆ÷ÈËµÄÔË¶¯Çé¿ö.ÔÚ²âÊÔÖÇÄÜÂ·¾¶¹æ»®µÄ¹ý³ÌÖÐ,Ò²Óöµ½ÁËÕâ¸öÎÊÌâ.·ÂÕæÆ÷Ìá¹©ÁËÒ»¸öÐéÄâµÄº£Ñó»·¾³,¿ÉÒÔÔÊÐíÑÐ¾¿ÈËÔ±ÔÚÊµÑéÊÒÀï·½±ãµÄ½øÐÐ²âÊÔ,²¢Í¨¹ýÈýÎ¬ÊµÊ±µÄÍ¼ÐÎ³¡¾°¶Ô»úÆ÷ÈËµÄÔË¶¯¹ý³Ì½øÐÐ¼à¿Ø.·ÂÕæÆ÷Í¬Ê±»¹Ìá¹©ÁË¶ÔÒ»Ð©´«¸ÐÆ÷µÄ¼òµ¥·ÂÕæ,Ê¹ÖÇÄÜÂ·¾¶¹æ»®µÄÅÐ¶Ï»úÖÆ¸ü¼ÓÈ«Ãæ,´Ó¶ø¸üÕæÊµµÄÄ£ÄâÊµ¼Ê»úÆ÷ÈËµÄ¹¤×÷¹ý³Ì.	ÏµÍ³·ÂÕæÑ§±¨
3f32a8c33fcd48ffb183a204cb0dcafe	hygc200404011	ÈáÐÔ·Â½ðÇ¹ÓãÔÂÑÀÐÎÎ²÷¢Ë®¶¯Á¦·ÖÎö	2004	ÎªÑÐ¾¿ÓãÀà¸ßËÙÓÎ¶¯»úÀí,ÒÔ½ðÇ¹ÓãÔÂÑÀÐÎÎ²÷¢Îª¶ÔÏó,²ÉÓÃÃæÔª·¨¼ÆËã·ÖÎöÁËÆä·Ç¶¨³£Ë®¶¯Á¦ÐÔÄÜ.¼ÙÉèÎ²÷¢ÔÚºáÒÆºÍÒ¡°ÚµÄÍ¬Ê±,ÒÔÄ³Ò»ÔÈËÙÏòÇ°ÔË¶¯,²¢¼ÙÉèÆäÔÚÏÒÏòºÍÕ¹ÏòÒÔÄ³Ò»¸ø¶¨¹æÂÉ·¢Éú±äÐÎ,ÒÔÄ£·ÂÈáÐÔ±äÐÎ.Ì½ÌÖÁËÇ°½øËÙ¶È¡¢ºáÒÆºÍÒ¡°ÚµÄ·ù¶È¡¢ÆµÂÊ¼°ÆäÏàÎ»²î¶ÔÈáÐÔÎ²÷¢ÍÆ½øÐÔÄÜµÄÓ°Ïì,²¢Óë×öÏàÓ¦ÔË¶¯µÄ¸ÕÐÔÎ²÷¢½øÐÐÁË¶Ô±È.	º£Ñó¹¤³Ì
3f32a8c33fcd48ffb183a204cb0dcafe	jcbzhgcs200301007	ElmanÉñ¾­ÍøÂçË®ÏÂ»úÆ÷ÈË¶ÔÍÆ½øÆ÷¹ÊÕÏµÄÕï¶Ï	2003	Îª±£Ö¤×ÔÖ÷Ê½Ë®ÏÂ»úÆ÷ÈËÔÚ¸ßÑ¹¡¢¿É¼û¶È²îµÄÎ´Öªº£Ñó»·¾³ÏÂË³ÀûÍê³É×÷ÒµÈÎÎñ,±ØÐëÒªÇóË®ÏÂ»úÆ÷ÈË¾ßÓÐÓ¦¸¶Í»·¢ÊÂ¼þµÄÄÜÁ¦,¾ßÓÐ×Ô¶¯Õï¶ÏµÄÄÜÁ¦.±¾ÎÄÓÃµÝ¹éµÄElmanÉñ¾­ÍøÂçÀ´½¨Á¢Ë®ÏÂ»úÆ÷ÈËµÄÔË¶¯Ä£ÐÍ,²¢²ÉÓÃ¿ª»·Ëæ»úÑµÁ·Óë±Õ»·Ë³ÐòÑµÁ·Á½²½Ñ§Ï°·½·¨,¼Ó¿ìÉñ¾­ÍøÂçµÄÊÕÁ²ËÙ¶È,Ìá¸ßÉñ¾­ÍøÂçµÄ¾«¶È,È»ºóÍ¨¹ý±È½ÏÄ£ÐÍµÄÊä³öÓëÊµ¼Ê²âÁ¿ÖµÀ´²úÉú²Ð²î,´Ó¶ø½øÐÐÍÆÁ¦Æ÷¹ÊÕÏÕï¶Ï.·ÂÕæ½á¹û±íÃ÷ElmanÉñ¾­ÍøÂç¸ø³öÁË¾«¶È½Ï¸ßµÄË®ÏÂ»úÆ÷ÈËµÄÔË¶¯×´Ì¬…	½¢´¬±ê×¼»¯¹¤³ÌÊ¦
3f32a8c33fcd48ffb183a204cb0dcafe	af532c9ef4914ef4baba914c7dc05563	Ë®ÏÂ»úÆ÷ÈËÉñ¾­ÍøÂçÂË²¨¼¼ÊõµÄÑÐ¾¿	2002	ÂË²¨¼¼ÊõÄÜÌá¸ßË®ÏÂ»úÆ÷ÈË´«¸ÐÆ÷ÐÅÏ¢µÄ¿É¿¿ÐÔºÍ¾«¶È ,ÒÔ±£ÕÏË®ÏÂ»úÆ÷ÈËÖÇÄÜ×÷ÒµµÄË³ÀûÍê³É¡£½«Ë®ÏÂ»úÆ÷ÈËµÄ¶¯Á¦Ñ§ÌØÐÔÒþÊ½µØ·Ö²¼ÔÚÍøÂçÈ¨ÖµÉÏ ,¹¹ÔìBPÉñ¾­ÍøÂç ,½øÐÐË®ÏÂ»úÆ÷ÈËµÄÔË¶¯×´Ì¬Ô¤±¨ ,²¢½«Ô¤±¨ÖµÓëÆ½»¬ºóµÄÊµ²âÊý¾ÝÏà½áºÏ½øÐÐÂË²¨ ,ÓÐÐ§È¥³ýÐÅºÅµÄÔëÉù¡£·ÂÕæ½á¹û±íÃ÷¸Ã·½·¨ÄÜ´ïµ½ºÜºÃµÄÂË²¨Ð§¹û	º£Ñó¹¤³Ì
3f32a8c33fcd48ffb183a204cb0dcafe	03884404e35f490eb9b56787d13cd3f2	Ë®ÏÂ»úÆ÷ÈËÔË¶¯¿ØÖÆÓë·ÂÕæµÄÊýÑ§Ä£ÐÍ	2002	±¾ÎÄÊ×ÏÈÈ·¶¨ÁËË®ÏÂ»úÆ÷ÈËÁù×ÔÓÉ¶È¿Õ¼äÔË¶¯Ä£ÐÍ ,ÎªÁË±ãÓÚÔÚ¿ØÖÆÓë·ÂÕæÖÐÓ¦ÓÃ ,±¾ÎÄ½èÖúmatlabÆ½Ì¨ ,½«Ë®ÏÂ»úÆ÷ÈËµÄÁù¸ö×ÔÓÉ¶ÈµÄ·½³Ì×ª»»Îª¾ØÕóÏà³ËÐÎÊ½ ,È»ºó½áºÏË®ÏÂ»úÆ÷ÈËµÄ»·¾³·ÂÕæ¡¢ÍÆÁ¦Æ÷·ÂÕæ¡¢¶æÒí·ÂÕæ ,½¨Á¢ÁËË®ÏÂ»úÆ÷ÈËÁù×ÔÓÉ¶ÈÔË¶¯·ÂÕæÆ÷¡£×îºóÓÃ¸Ã·ÂÕæÆ÷½øÐÐÁËÔË¶¯·ÂÕæ ,·ÂÕæ½á¹ûÓëº£ÉÏÊÔÑéÎÇºÏµÃºÜºÃ ,±íÃ÷¸Ã·ÂÕæÏµÍ³ÊÇ·ûºÏÊµ¼ÊµÄ¡£¸Ã·ÂÕæÏµÍ³²ÉÓÃÒ»ÖÖÆÕ±éÊµÓÃµÄÊýÑ§Ä£ÐÍ ,¾«¶È½Ï¸ß ,ÊÊÓÃÓÚÈÎºÎÀàÐÍµÄË®ÏÂ»úÆ÷ÈË ,¶ÔÑ…	´¬²°¹¤³Ì
3f32a8c33fcd48ffb183a204cb0dcafe	27c6f51908674b7eae3907961996c6ab	·ÂÓãÎ²Ç±Æ÷ÍÆ½øÏµÍ³µÄË®¶¯Á¦·ÖÎö	2002	ÒÔ¿ª·¢ÊÊÓÃÓÚÐ¡ÐÍÇ±Æ÷µÄ·ÂÉú²Ù×ÝÓëÍÆ½øÏµÍ³ÎªÑÐ¾¿±³¾° ,¶Ô½ðÇ¹ÓãµÄÔÂÑÀÐÎÎ²÷¢½øÐÐË®¶¯Á¦·ÖÎö¡£ÎÄÖÐ½«½ðÇ¹ÓãµÄÎ²÷¢´¦ÀíÎªÔÚ×öºáÒÆºÍÒ¡°ÚµÄñîºÏÔË¶¯µÄÍ¬Ê± ,ÒÔÄ³Ò»ÔÈËÙÏòÇ°ÔË¶¯µÄÔÂÑÀÐÎ¸ÕÐÔÎ²Òí¡£¼ÆËãÖÐÓ¦ÓÃÁËË«ÇúÃæÔªºÍÑ¹Á¦¿âËþÌõ¼þ ,ÀûÓÃÃæÔª·¨¼ÆËã·ÖÎö¸ÃÈýÎ¬Î²ÒíµÄ·Ç¶¨³£Ë®¶¯Á¦ÐÔÄÜ¡£Ì½ÌÖÁËÇ°½øËÙ¶È¡¢ºáµ´ºÍÒ¡Ê×µÄ·ù¶È¡¢ÆµÂÊ¼°ÆäÏàÎ»²î¶ÔÍÆ½øÐÔÄÜµÄÓ°Ïì	º£Ñó¹¤³Ì
3f32a8c33fcd48ffb183a204cb0dcafe	hygc200103018	Ë®ÏÂ»úÆ÷ÈËÔË¶¯µÄSÃæ¿ØÖÆ·½·¨	2001	ÓÉÓÚË®ÏÂ»úÆ÷ÈËµÄÇ¿·ÇÏßÐÔÒÔ¼°ÏµÍ³´æÔÚ²»È·¶¨ÐÔ,Í¬Ê±¿¼ÂÇµ½¸ÛÍå»·¾³ÏÂË®ÉùÐÅºÅµÄÔëÉù´ó,Òò´Ë,Ë®ÏÂ»úÆ÷ÈË½øÐÐ¾«È·×÷ÒµÊ±µÄÔË¶¯¿ØÖÆÒ»Ö±ÊÇÆäÊµÓÃ»¯¹ý³ÌÖÐÀ§ÈÅÈËÃÇµÄÎÊÌâ.Í¨³£Ë®ÏÂ»úÆ÷ÈËµÄ¿ØÖÆ·½Ê½ÓÐPID¿ØÖÆÆ÷,Éñ¾­ÍøÂç¿ØÖÆÆ÷ºÍÄ£ºýÂß¼­¿ØÖÆÆ÷ÈýÖÖ.µ«ÊÇ,ÓÉÓÚÕâÈýÖÖ·½·¨ÔÚÊµ¼ÊÓ¦ÓÃÖÐ¶¼´æÔÚÒ»Ð©²ÎÊýÄÑÒÔÈ·¶¨µÄÈ±ÏÝ,ÎªÁË½â¾öÕâÒ»ÎÊÌâ,±¾ÎÄ´ÓÄ£ºýÂß¼­¿ØÖÆ·½Ê½³ö·¢,½è¼øPID¿ØÖÆµÄ½á¹¹ÐÎÊ½,ÍÆµ¼³öÒ»ÖÖÈ«ÐÂ¶ø¼òµ¥ÓÐÐ§µÄ¿ØÖÆ·½·¨,¶¨ÒåÎªSÃæ¿Ø…	º£Ñó¹¤³Ì
3f32a8c33fcd48ffb183a204cb0dcafe	jqr200103017	»ùÓÚÔË¶¯Æ½ºâµãµÄË®ÏÂ»úÆ÷ÈË×ÔÖ÷±ÜÕÏ·½Ê½	2001	µ±Ç°´ó¶àÊýË®ÏÂ»úÆ÷ÈËµÄÊµÊ±±ÜÕÏ·½Ê½Ö»¼òµ¥µØ¿¼ÂÇÁËÄ¿±êºÍÕÏ°­ÎïÖ®¼äµÄÏà¶Ô¾àÀë,²¢Ã»ÓÐ¿¼ÂÇÊµ¼ÊµÄº£Ñó»·¾³ÒÔ¼°»á²»»á¶Ô¿ØÖÆÆ÷²úÉú²»ÀûµÄÓ°Ïì.±¾ÎÄÑÐ¾¿µÄÄ¿µÄ¾ÍÊÇ´ÓÊµ¼Ê³ö·¢,Í¨¹ýÉè¶¨¸÷¸ö×ÔÓÉ¶ÈÉÏµÄÔË¶¯Æ½ºâµã,½«Ë®ÏÂ»úÆ÷ÈËµÄ×ÔÖ÷±ÜÕÏ¹æ»®ºÍÔË¶¯¿ØÖÆ½áºÏÆðÀ´,Éè¼Æ³öÒ»¸ö¼¯Ä¿±ê¡¢ÕÏ°­ÎïºÍ¿ØÖÆÐÔÄÜÒ»ÌåµÄ±ÜÕÏ¹æ»®·½Ê½,´Ó·ÂÕæÊµÑé½á¹ûÀ´¿´,»úÆ÷ÈË¿ÉÒÔ°²È«µØÍ¨¹ýÕÏ°­¿Õ¼ä,µ½´ïÄ¿µÄµØ.	»úÆ÷ÈË
3f32a8c33fcd48ffb183a204cb0dcafe	19bb5d6dc2f346ef83cd56930fa700ed	¼«´óËÆÈ»·¨ÔÚË®ÏÂ»úÆ÷ÈËÏµÍ³±æÊ¶ÖÐµÄÓ¦ÓÃ	2001	Ö÷ÒªÌ½ÌÖÁË¼«´óËÆÈ»²ÎÊý¹À¼Æ·¨¼°ÆäËÉ³ÚËã·¨ ,½«ËüÃÇÓ¦ÓÃÓÚË®ÏÂ»úÆ÷ÈËÔË¶¯Ä£ÐÍµÄ±æÊ¶ÖÐ .ÀûÓÃË®ÏÂ»úÆ÷ÈËµÄº£ÉÏÀàZÐÍÊÔÑéÊý¾Ý ,±æÊ¶µÃµ½Ä³ÖÇÄÜË®ÏÂ»úÆ÷ÈËË®¶¯Á¦ÏµÊý ,²¢¶Ô±ÈÁËÁ½ÖÖËã·¨µÄ½á¹û ,¿É¿´³öËÉ³ÚËã·¨ÓÐ¸üºÃµÄÊÕÁ²ÐÔ .È»ºóÓÃ±æÊ¶µÃµ½µÄË®¶¯Á¦ÏµÊý½¨Á¢ÁËË®ÏÂ»úÆ÷ÈËµÄÔË¶¯Ä£ÐÍ ,ÓÃÔË¶¯·ÂÕæ½øÐÐÁËÄ£ÐÍÑéÖ¤ .·ÂÕæ½á¹û±íÃ÷±æÊ¶µÃµ½µÄÊýÑ§Ä£ÐÍÊÇ¿É¿¿µÄ ,±¾·½·¨¶ÔÓÚË®ÏÂ»úÆ÷ÈË²Ù×ÝÓë×ÔÊÊÓ¦¿ØÖÆµÄÑÐ¾¿ÓÐ½Ï´óµÄÊµ¼ÊÒâÒå .	¹þ¶û±õ¹¤³Ì´óÑ§Ñ§±¨
3f32a8c33fcd48ffb183a204cb0dcafe	134dd1f2882b48d49f0f9a3c7e56d27c	´¬²°»ú¶¯¶¨Î»¼¼Êõ¼°ÆäÊµÏÖ·½·¨	2000	Îª¸ÄÉÆ¶¯Á¦¶¨Î»´¬²°ÔÚ¸ßº£ÇéÏÂµÄ¶¨Î»ÄÜÁ¦ ,ÑÐ¾¿ÁË»ú¶¯¶¨Î»µÄ¿ØÖÆ·½Ê½ ,²¢Éè¼ÆÁËÒ»ÖÖ»ú¶¯¶¨Î»Ä£ºý¿ØÖÆÏµÍ³¡£ÆäÌØµãÊÇÄ£·ÂÈËÀàµÄº½º£¼¼ÇÉ ,Í¨¹ý³ä·ÖÀûÓÃ»·¾³Á¦ ,ÊµÏÖ´¬²°µÄ¶¨Î»Óë»ú¶¯¡£·ÂÕæ½á¹û±íÃ÷ ,ÔÚ¸ßº£ÇéÏÂ ,»ú¶¯¶¨Î»·½Ê½¿ÉÒÔÊµÏÖ½Ï¸ß¾«¶ÈµÄ¶¨Î»¿ØÖÆ ,²¢ÇÒÆä¸¨ÍÆ¹¦ÂÊÏûºÄ½ÏÐ¡	º£Ñó¹¤³Ì
3f32a8c33fcd48ffb183a204cb0dcafe	f1bfc89acbe846ea9604d6e82c418542	´¬²°ÔÚ¸´ÔÓº£¿öÏÂµÄÊµÊ±ÔË¶¯·ÂÕæ	1998	¸ø³öÁËÒ»ÖÖ¹¤³ÌÊµÓÃµÄ·ÂÕæ·½·¨,ÄÜÊµÊ±µØÌá¹©´¬²°ÔÚ¸´ÔÓº£¿öÏÂµÄ¶¯Ì¬ÏìÓ¦Êý¾Ý¡£ÀûÓÃ¸Ã·½·¨Ëù½¨Á¢µÄÔË¶¯·ÂÕæÏµÍ³ÎªÑÐ¾¿ºÍ¿ª·¢º£Ñó¹¤³Ì¶¯Á¦¶¨Î»¼¼ÊõÌá¹©ÁË½ÏºÃµÄµ÷ÊÔ»·¾³¡£ÎÄÖÐ¶ÔÁ½¸ö²»Í¬ËãÀýµÄÊýÖµ·ÂÕæ½á¹û,±íÃ÷¸Ã·½·¨¶Ô¹¤³ÌÓ¦ÓÃÊÇ¿ÉÐÐµÄ¡£	´¬²°¹¤³Ì
3f32a8c33fcd48ffb183a204cb0dcafe	6933bcc7ab014997ac6968b780c3b83b	¶¯Á¦¶¨Î»´¬²°µÄ»ú¶¯¶¨Î»¼¼Êõ	1998	ÎªÌá¸ß¶¯Á¦¶¨Î»´¬²°ÔÚ¸ßº£ÇéÏÂµÄ¶¨Î»ÄÜÁ¦,ÑÐ¾¿ÁË»ú¶¯¶¨Î»µÄ¿ØÖÆ·½Ê½,²¢Éè¼ÆÁËÒ»ÖÖ»ú¶¯¶¨Î»Ä£ºý¿ØÖÆÏµÍ³ª±ÆäÌØµãÊÇÄ£·ÂÈËÀàµÄº½º£¼¼ÇÉ,Í¨¹ý³ä·ÖÀûÓÃ»·¾³Á¦,ÊµÏÖ´¬²°µÄ¶¨Î»Óë»ú¶¯ª±·ÂÕæ½á¹û±íÃ÷,ÔÚ¸ßº£ÇéÏÂ,»ú¶¯¶¨Î»·½Ê½¿ÉÒÔÊµÏÖ½Ï¸ß¾«¶ÈµÄ¶¨Î»,²¢ÇÒÆä¸¨ÍÆ¹¦ÂÊÏûºÄ½ÏÐ¡ª±	¹þ¶û±õ¹¤³Ì´óÑ§Ñ§±¨
3f32a8c33fcd48ffb183a204cb0dcafe	7376ac1b5f364fb7860a8975e2e321af	¶¯Á¦¶¨Î»ÏµÍ³µÄÄ£ºý×ÔÊÊÓ¦¿ØÖÆ	1998	±¾ÎÄÉè¼ÆÁËÒ»¸öÓÃÓÚº£Ñó¶¯Á¦¶¨Î»ÏµÍ³ÔË¶¯¿ØÖÆµÄÄ£ºý×ÔÊÊÓ¦¿ØÖÆÆ÷¡£ÎÄÖÐÌá³öÁËÒ»ÖÖÓÅ»¯Éè¼Æ·½·¨,Ê¹Ä£ºý¿ØÖÆÐÔÄÜ½Ó½ü×îÓÅ,²¢±£Ö¤ÁË×ÔÊÊÓ¦¿ØÖÆµÄÎÈ¶¨ÐÔ¡£·ÂÕæ½á¹û±íÃ÷:¸Ã¿ØÖÆÆ÷ÓÐÐ§¡¢ÊµÓÃ,ÔÚ¸÷ÖÖ»·¾³ÏÂ¶¼ÄÜÈ¡µÃÂúÒâµÄ¿ØÖÆÐ§¹û¡£¸Ã·½·¨¶ÔÓÚº£ÉÏÆ½Ì¨¡¢¶¯Á¦¶¨Î»´¬²°¼°Ç±Æ÷µÈ¿ØÖÆÏµÍ³¶¼ÊÇÊÊÓÃµÄ¡£	º£Ñó¹¤³Ì
bcea748d5b904f39be1c8f9e16535055	b9443b1d17a247ba9c9fa6de55cf086b	º£Ë®³ÚÔ¥Ð§Ó¦¶ÔÓÐÏÞÕñ·ùÉù²¨´«²¥µÄÓ°Ïì	2018	ÎªÁËÑÐ¾¿º£Ë®³ÚÔ¥Ð§Ó¦¶ÔÓÐÏÞÕñ·ùÉù²¨´«²¥µÄÓ°Ïì,±¾ÎÄ½«º£Ë®³ÚÔ¥¹ý³ÌµÄÐÞÕýÏî¼ÓÈëµ½ÓÐÏÞÕñ·ùÉù²¨µÄ´«²¥Ä£ÐÍÖÐ,µÃµ½ÁË³ÚÔ¥½éÖÊÖÐÓÐÏÞÕñ·ùÉù²¨µÄ´«²¥Ä£ÐÍ¼°ÉùÀ×ÅµÊý¡£µ±Éù²¨ÆµÂÊÔ¶Ð¡ÓÚ½éÖÊµÄ³ÚÔ¥ÆµÂÊÊ±,½áºÏÊýÖµËã·¨,¶ÔÉù²¨µÄ´«²¥½øÐÐÊýÖµÄ£Äâ,·ÖÎöÁËÁòËáÃ¾³ÚÔ¥Ð§Ó¦¶ÔÉù²¨´«²¥µÄÓ°Ïì¡£ÑÐ¾¿±íÃ÷:º£Ë®½éÖÊÖÐ³å»÷²¨µÄÐÎ³É¾ßÓÐÒ»¶¨µÄãÐÖµÌõ¼þ,µ±ÉùÀ×ÅµÊý³¬¹ýãÐÖµÌõ¼þÊ±»áÐÎ³É³å»÷²¨,´ËÊ±³ÚÔ¥Ð§Ó¦ÒýÆðµÄÓâÁ¿ÎüÊÕ¾ßÓÐÍÆ³Ù³å»÷²¨ÐÎ³ÉµÄ×÷ÓÃ,…	¹þ¶û±õ¹¤³Ì´óÑ§Ñ§±¨
bcea748d5b904f39be1c8f9e16535055	hebgcdxxb201403004	MEMSÐÍË®ÌýÆ÷µÄ×ÔÔëÉù·ÖÎö	2014	Õë¶Ô²¿·Ö½á¹¹ÐÎÊ½µÄË®ÌýÆ÷×ÔÔëÉù½Ï¸ßÕâÒ»ÏÖÏó£¬ÒÔMEMSÐÍË®ÌýÆ÷ÎªÔ­ÐÍ½øÐÐÁË½á¹¹·ÖÎö¡£¸ù¾Ý»úÐµ-ÈÈÔëÉùÀíÂÛ£¬¸ø³öÁËMEMSÐÍË®ÌýÆ÷ÈÈÔëÉù¼ÆËã·½·¨ºÍË®½éÖÊÖÐÉùÑ¹Óë¼ÓËÙ¶ÈµÄ×ª»»¹ØÏµ¡£¶ÔË®ÌýÆ÷ÔëÉù²ÎÊý½øÐÐÁË¼ÆËã»ú·ÂÕæ£¬µÃ³öÁËÓ°Ïì´«¸ÐÆ÷×ÔÔëÉùµÄÖ÷ÒªÒòËØ£¬¸ø³öÁË×ÔÔëÉùÓëÐ³ÕñÆµÂÊ¡¢ÖÊÁ¿¿éÖÊÁ¿ºÍ»úÐµQÖµÖ®¼äµÄ¹ØÏµ¡£½«µäÐÍË®ÌýÆ÷×ÔÔëÉùÓëº£Ñó»·¾³ÔëÉù½øÐÐÁË¶Ô±È£¬·ÂÕæ·ÖÎö½á¹û±íÃ÷£¬¹¤ÒµÓÃ¼ÓËÙ¶È´«¸ÐÆ÷²»ÄÜÓÃÓÚË®ÏÂÉù·øÉäÔëÉù²âÁ¿ÈÎÎ…	¹þ¶û±õ¹¤³Ì´óÑ§Ñ§±¨
1376a34bac7845ff87c3299c38a09d11	c3f2ad3e931642ad8a16f733a9a1e082	»ùÓÚ×ÏÍâ¼¤¹âÈðÀûÉ¢Éä´óÆøÃÜ¶È²âÁ¿µÄÑÐ¾¿	2011	´óÆøÃÜ¶ÈµÄ×¼È·²âÁ¿ÔÚÆøÏó¡¢º½¿Õº½ÌìµÈÁìÓò¶¼ÓÐÖØÒªµÄÒâÒå¡£±¾ÎÄ½éÉÜÁËÒ»ÖÖÊÊºÏÓÚ»úÔØµÄ»ùÓÚ×ÏÍâ¼¤¹â(²¨³¤266 nm)ÈðÀûÉ¢Éä²âÁ¿´óÆøÃÜ¶ÈµÄÏµÍ³,²¢Õë¶ÔÆ½Á÷²ãÏÂ²ã´óÆø½øÐÐÁË·ÖÎö¡¢¼ÆËã,ÌÖÂÛÁË¼¤¹âÆ÷¡¢ICCD²ÎÊýÒÔ¼°ÏµÍ³½á¹¹¶ÔÓÚ²âÁ¿½á¹ûµÄÓ°Ïì¡£	¼¤¹âÓëºìÍâ
1376a34bac7845ff87c3299c38a09d11	8fb760c018f8433693febcba34f58270	Ê¹ÓÃ»ìºÏ¸ßÉøÖÆ¼ÁÌá¸ßOCTµÄÌ½²âÉî¶ÈºÍÇåÎú¶È	2005	ÓÃ¸ßÉøÖÆ¼Á¿ÉÌá¸ß¹âÑ§Ïà¸É²ãÎö³ÉÏñ(OCT)µÄÌ½²âÉî¶È.È»¶øµ¥Ò»¸ßÉøÖÆ¼ÁÓÉÓÚ¸öÌåÃô¸ÐÐÔ²îÒì¶øÐ§¹û²»¹»ÎÈ¶¨,Îª´ËÌá³öÁËÊ¹ÓÃ»ìºÏ¸ßÉøÖÆ¼ÁÍ¿·óÔÚ±»²â±íÃæÒÔÔöÍ¸²¢Ìá¸ßÆäÎÈ¶¨ÐÔ.Ê¹ÓÃ×ÔÐÐ½¨Á¢µÄOCTÏµÍ³¶ÔÍ¿·ó100%±ûÈý´¼ºÍ±¥ºÍÆÏÌÑÌÇ»ìºÏÖÆ¼Á¡¢100%±ûÈý´¼ºÍ50%±ûÈý´¼Ç°ºóµÄ±»²âÑù±¾³ÉÏñ²¢¼ÇÂ¼²ÎÊý.ÊµÑé½á¹ûÏÔÊ¾¿É½µµÍ±í²ã×éÖ¯É¢ÉäÇ¿¶È,Ìá¸ßÌ½²âÉî¶È(Ô¼ÎªÔ­Ì½²âÉî¶ÈµÄ2±¶)ºÍ×éÖ¯½á¹¹µÄ¿É¶ÁÐÔ,²¢³õ²½ÑéÖ¤»ìºÏ¸ßÉø¼Á(¦Ò=0.038)½Ïµ¥Ò»¸ßÉøÖÆ¼Á(…	Ìì½ò´óÑ§Ñ§±¨
ed4067f740f94681a3daf9a87b0af3d2	swjggc201703001	º£ÑóÏ¸¾úÓÐ»úÁ×ËáôûË®½âÃ¸ÔÚ´ó³¦¸Ë¾úÖÐµÄ·ÖÃÚ±í´ïÑÐ¾¿	2017	ÎªÁË¿¼²ìÒ»ÖÖº£ÑóÏ¸¾úÀ´Ô´µÄÓÐ»úÁ×ËáôûË®½âÃ¸OPAA4301ÔÚ´ó³¦¸Ë¾úÖÐ°ûÍâ·ÖÃÚ±í´ïÉú²úµÄ¿ÉÄÜÐÔ,±ÊÕß·Ö±ð´ÓÐÅºÅëÄºÍ·¢½ÍÌõ¼þÁ½·½Ãæ¶Ô¸ÃÃ¸ÔÚ´ó³¦¸Ë¾úÖÐµÄ²úÁ¿¼°Ï¸°û¶¨Î»Çé¿ö½øÐÐ¹Û²âºÍÓÅ»¯.½á¹û·¢ÏÖ,º£ÑóÏ¸¾úÓÐ»úÁ×ËáôûË®½âÃ¸OPAA4301ÔÚ´ó³¦¸Ë¾úÖÐ¿É²»ÒÀÀµÐÅºÅëÄÉÙÁ¿·ÖÃÚÖÁÅàÑø»ùÉÏÇåÖÐ.ÒÔ°ûÍâÃ¸²úÁ¿ÎªÖ¸±ê,¶ÔÓÕµ¼¼ÁºÍ¸Ê°±ËáÌí¼ÓÁ¿½øÐÐÓÅ»¯,È·¶¨ÊÊÒËµÄÓÕµ¼¼ÁÅ¨¶ÈÎª0.8 mmol/L,ÊÊÒË¸Ê°±ËáÌí¼ÓÁ¿Îª10 g/L.ÔÚÓÅ»¯Ìõ¼þÏÂ,ÖØ×éÃ¸µ°°×µÄÏ¸°û…	ÉúÎï¼Ó¹¤¹ý³Ì
ed4067f740f94681a3daf9a87b0af3d2	dzr201405001	ÄÏº£--º£ÑóÉúÎïµÄÃÀÀö¼ÒÔ°	2014	ÄÏº£Î»ÓÚÎÒ¹úµÄ×îÄÏ¶Ë,º£ÓòÃæ»ý356ÍòÆ½·½Ç§Ã×,¿çÔ½±±Î³3¡ã30¡ä¡«25¡ã,º£ÑóÉúÎïÇøÏµÖÖÀàÏàµ±·á¸».ÖÐ¹úº£ÓòÄ¿Ç°ÒÑ·¢ÏÖºÍ¼ÇÂ¼µÄÏÖÉúº£ÑóÉúÎïÓÐ22629ÖÖ,ÄÏº£º£ÑóÉúÎïµÄÖÖÊýÔ¼Õ¼89£¥,¿É¼ûÄÏº£ÉúÎï¶àÑùÐÔÖ®·á¸».ÓÉÓÚÊÜÂÀËÎ»·Á÷ºÍÄÏº£¹á´©Á÷µÄÓ°Ïì,ÄÏº£½ÓÊÜÁËÓ¡ÄáÂíÀ´ÈÈ´øÇøÏµ·Ö²¼ÖÐÐÄ(ÂÀËÎ¡ªÆÅÂÞÖÞ¡ªÐÂ¼¸ÄÚÑÇÈý½Çº£Óò)Ç¨áã¶øÀ´µÄÅ¯Ë®ÐÔ³É·Ö,ÄÏº£º£ÑóÉúÎï»ù±¾ÊôÓÚµäÐÍµÄÈÈ´øÇøÏµ,ÉúÌ¬»·¾³¶àÑù.±ÌÀ¶µÄº£Ë®¡¢½à¾»µÄÉ³Ì²¡¢Ñ¤ÀöµÄÉºº÷½¸¡¢·±Ã…	´ó×ÔÈ»
ed4067f740f94681a3daf9a87b0af3d2	trcwyjykf201301029	º£Ñó³Á»ý»·¾³À´Ô´Õæ¾ú´ÎÉú´úÐ»²úÎïµÄÑÐ¾¿	2013	º£Ñó³Á»ý»·¾³¸´ÔÓ¶àÑù,Î¢ÉúÎïÍùÍù½ø»¯ÐÎ³ÉÓëÆä»·¾³ÏàÊÊÓ¦µÄ´úÐ»ÏµÍ³.Õæ¾ú×÷Îªº£Ñó³Á»ý»·¾³ÖÐµÄÖØÒªÎ¢ÉúÎï,ËüÃÇµÄ´ÎÉú´úÐ»²úÎï½á¹¹³öÐÂÂÊ¸ß¡¢ÉúÎï»îÐÔÏÔÖø,ÊÇ¿ª·¢º£ÑóÏÈµ¼Ò©ÎïµÄÐÂÐË×ÊÔ´.±¾ÎÄ×ÛÊöÁË1995-2011Äê¼ä·¢±íµÄ200¸öº£Ñó³Á»ý»·¾³Õæ¾ú´ÎÉú´úÐ»²úÎï,ÆäÀ´Ô´¾úÖê¹ã·º·Ö²¼ÔÚÕæ¾ú16¸öÊô,Ö÷Òª¼¯ÖÐÔÚPenicilliumÊô(30£¥)¡¢AspergillusÊô(19£¥)¡¢SpicariaÊô(18£¥)ºÍTrichodermaÊô(13£¥);Æä½á¹¹ÀàÐÍ°üÀ¨ÉúÎï¼îÀà(86¸ö)¡¢ÝÆÀà(42¸ö)¡¢…	ÌìÈ»²úÎïÑÐ¾¿Óë¿ª·¢
ed4067f740f94681a3daf9a87b0af3d2	swxzz201203018	º£²Ý´²ÉúÌ¬ÏµÍ³¹ÌµªÎ¢ÉúÎïÑÐ¾¿ÏÖ×´ÓëÕ¹Íû	2012	º£²Ý´²ÉúÌ¬ÏµÍ³ÊÇÈý´óµäÐÍº£ÑóÉúÌ¬ÏµÍ³Ö®Ò»,¾ßÓÐ½Ï¸ßµÄÉú²úÁ¦Ë®Æ½ºÍÊ®·ÖÖØÒªµÄÉúÌ¬ÒâÒå,Æäº£²Ý¸½×ÅÎïÖÐ°üÀ¨Ðí¶à¹ÌµªÎ¢ÉúÎï,Í¨¹ýÉúÎï¹ÌµªÌá¹©¸ÃÉúÌ¬ÏµÍ³"ÐÂ"µªÔ´,ÔÚÒ»¶¨³Ì¶ÈÉÏ»º½âÁËµª¶Ô³õ¼¶Éú²úÁ¦µÄÏÞÖÆ.Í¨¹ý¶Ô½üÐ©ÄêÀ´¹Ìµª»îÐÔµÄ²â¶¨·½·¨¡¢¹ÌµªÈºÂä×é³ÉÒÔ¼°Ó°ÏìÒòËØµÈµÄÑÐ¾¿½øÕ¹½øÐÐÁË×ÛºÏ·ÖÎö,½ÏÈ«ÃæµØ·ÖÎöÁËº£²Ý´²ÉúÌ¬ÏµÍ³µÄ¹ÌµªÎ¢ÉúÎïÑÐ¾¿ÏÖ×´,²¢ÔÚ´Î»ù´¡ÉÏ¶Ôº£²Ý´²¹ÌµªÎ¢ÉúÎïµÄÏµÍ³ÑÐ¾¿½øÐÐÁËÕ¹Íû.	ÉúÎïÑ§ÔÓÖ¾
ed4067f740f94681a3daf9a87b0af3d2	c1bac93fa7b544d088a79715a93731f3	Î¢Á¿ÔªËØFe¡¢Mn¡¢Co¶ÔÓÐ¶¾¼×ÔåÉú³¤ºÍ²ú¶¾µÄÓ°Ïì	2011	ÊµÑéÍ¨¹ýÅàÑø»ùÉ¸Ñ¡ÊµÑéºÍÔÚ´Ë»ù´¡ÉÏµÄÎ¢Á¿ÔªËØFe¡¢Mn¡¢CoÕý½»ÊµÑé¶Ôº£ÄÏÈýÑÇÈÈ´øÉºº÷½¸º£ÓòÓÐ¶¾¼×ÔåCoolia monotisµÄÉú³¤ºÍ²ú¶¾Ó°Ïì½øÐÐÁË³õ²½ÑÐ¾¿,ÒÔÆÚ»ñµÃ³ä×ãµÄÔ­²ÄÁÏ½øÒ»²½¿ªÕ¹¶¾ËØ»¯ºÏÎïµÄÑÐ¾¿¡£ÊµÑé½á¹û±íÃ÷,ÔÚErd¡¢f/2¡¢GPºÍK 4ÖÖÅàÑøÅä·½ÖÐ,KÏµÁÐÅàÑøÒº¸üÊÊºÏÓÚC.monotisµÄÅàÑø¡£ÔÚÒÔ2KÎª»ù´¡ÅàÑøÅä·½µÄÎ¢Á¿ÔªËØÕý½»ÊµÑéÖÐ,Fe¡¢MnºÍCo 3ÖÖÎ¢Á¿ÔªËØµÄÅ¨¶ÈÅä±ÈÎª:Fe:2¡Á10?5mol.L?1,Co:1¡Á10?6mol.L?1,Mn:5¡Á10?7mol.L?1Ê±…	ÈÈ´øº£ÑóÑ§±¨
ed4067f740f94681a3daf9a87b0af3d2	trcwyjykf201106003	ÄÏº£ÊèÖ¦´ÌÁøÉºº÷ÖÐçÞ´¼Àà»¯ºÏÎïµÄÑÐ¾¿	2011	±¾ÎÄ¶Ô²É×Ôº£ÄÏÈýÑÇº£ÓòµÄÊèÖ¦´ÌÁøÉºº÷(Echinogorgia pseudossapo)»¯Ñ§³É·Ö½øÐÐÑÐ¾¿,·ÖÀëµ½11¸öçÞ´¼Àà»¯ºÏÎï.¾­²¨Æ×Êý¾Ý·ÖÎö,·Ö±ð¼ø¶¨Îªcholest-5-en-3¦Â-ol (1),24-methylene-cholest-4-ene-3¦Â,6¦Â-diol(2),24-norcholesta-22-en-3¦Â-ol (3),acanthovagasteroid A(4),calicoferol E(5),calicoferol F(6),6-hydroxy-cholest-4-ene-3-one(7),eehinoflorasterol (8),echissaposterol (9),24-methylcholest-5 -en-3¦Â,7¦Á-diol (10)…	ÌìÈ»²úÎïÑÐ¾¿Óë¿ª·¢
ed4067f740f94681a3daf9a87b0af3d2	trcwyjykf201101003	ÄÏº£Á´Ã¹¾úSCSIO1635ÖÐ¿¹Ã¹ËØÀà»¯ºÏÎïµÄ·ÖÀë¼ø¶¨	2011	ÎÒÃÇ´ÓÄÏº£º£µ×³Á»ý»·¾³·ÖÀëÁËÒ»Öê·ÅÏß¾úSCSIO 1635,¾­16S rDNAµÄÐòÁÐ·ÖÎö½«¸ÃÖê¾ú¼ø¶¨ÎªÁ´Ã¹¾úÊô.ÎÒÃÇ´Ó¸Ã¾úµÄ·¢½ÍÒºÖÐ·ÖÀëµÃµ½ÁË4¸ö»¯ºÏÎï,¾­ÖÊÆ×ºÍºË´Å¹²Õñ²¨Æ×½âÎö,È·¶¨Îª¿¹Ã¹ËØÀà»¯ºÏÎï:Òì¹¹Ìå antimycin A1aºÍA1b(1)¡¢deisovalerylblastmycin(2)¡¢kitamycin A(3)ºÍantimycin A9(4).	ÌìÈ»²úÎïÑÐ¾¿Óë¿ª·¢
ed4067f740f94681a3daf9a87b0af3d2	trcwyjykf201103006	º£ÑóÁ´Ã¹¾úStreptomycessp.SCSIO1667ÖÐßÅßáßÇßòÉúÎï¼îÀà³É·ÖµÄÑÐ¾¿	2011	ÔËÓÃ´ó¿×Ê÷Ö¬Öù¼°¹è½ºÖù²ãÎö¶ÔÄÏº£º£ÑóÁ´Ã¹¾úStreptomyces sp.SCSIO 1667µÄ´úÐ»²úÎï½øÐÐÁËÑÐ¾¿,´ÓSCSIO 1667¾úÖêµÄ·¢½Í²úÎïÖÐ·ÖÀëµÃµ½Á½¸öindolocarbazoleÉúÎï¼îÀà»¯ºÏÎï,¾­ÖÊÆ×,1D¡¢2D NMR²¨Æ×Êý¾Ý·ÖÎö¼ø¶¨ÎªÐÇÐÎæß¾úËØ(staurosporine,1)ºÍK-252d(2).	ÌìÈ»²úÎïÑÐ¾¿Óë¿ª·¢
ed4067f740f94681a3daf9a87b0af3d2	zgkxyyk201006011	ÖÐ¹úº£ÑóÎ¢ÉúÎï¶àÑùÐÔÑÐ¾¿	2010	º£ÑóÕ¼µØÇò±íÃæ»ýµÄ71%,ÔÌ²Ø×Å·á¸»µÄ¡¢×î¾ßÓÅÊÆºÍÌØÉ«µÄº£ÑóÎ¢ÉúÎï×ÊÔ´.¶àÑùÐÔÑÐ¾¿ÊÇÍÚ¾òºÍÀûÓÃº£ÑóÎ¢ÉúÎï×ÊÔ´µÄ¹Ø¼ü.¹Ø×¢º£ÑóÎ¢ÉúÎïµÄÎïÖÖ¶àÑùÐÔºÍÒÅ´«¶àÑùÐÔ,·¢ÏÖ¹¦ÄÜ¶àÑùµÄÐÂÓ±´úÐ»²úÎï,½ÒÊ¾º£ÑóÎ¢ÉúÎïµÄ¹Ø¼ü´ÎÉú´úÐ»¹ý³ÌºÍÖ÷Òªµ÷¿Ø»úÖÆ,¿ª·¢ÉúÎïºÏ³ÉÐÂ¼¼Êõ,ÊÇ·¢ÏÖ´´ÐÂÒ©ÎïºÍ¿ª·¢ÌØÉ«¹¦ÄÜ²úÆ·µÄÖØÒª»ù´¡.±¾ÎÄ¶ÔÖÐ¹úº£Ñó»·¾³Î¢ÉúÎïµÄÎïÖÖ¡¢ÒÅ´«¡¢»¯Ñ§ºÍ´úÐ»¶àÑùÐÔ4¸ö·½ÃæµÄÑÐ¾¿½øÕ¹½øÐÐÁË×ÛÊö.	ÖÐ¹ú¿ÆÑ§ÔºÔº¿¯
ed4067f740f94681a3daf9a87b0af3d2	wswxzz201006005	º£ÑóÁ´Ã¹¾úStreptomycessp.SCSIO1672¼°Æä´úÐ»²úÎïË®ÑîËáµÄ·ÖÀë¼ø¶¨	2010	´ÓÄÏº£º£Ñó³Á»ýÎïÖÐ·ÖÀëµÃµ½1Öêº£Ñó·ÅÏß¾ú,¼ø¶¨ÎªÁ´Ã¹¾úStreptomyces sp.SCSIO 1672.Í¨¹ýÓÅ»¯·¢½ÍÌõ¼þ.²ÉÓÃº£ÏºÉúÎïÖÂËÀ»îÐÔºÍ¸ßÐ§ÒºÏàÉ«Æ××·×Ù,ÀûÓÃÓÐ»úÈÜ¼ÁÝÍÈ¡¡¢ÕýÏà¹è½º¡¢·´Ïà¹è½ºµÈ¸÷ÖÖÉ«Æ×²ãÎö·½·¨·ÖÀë³ö»îÐÔ»¯ºÏÎï,Í¨¹ý²¨Æ×Êý¾Ý½âÎö³öº£Ñó·ÅÏß¾úSCSIO 1672´Î¼¶´úÐ»²úÎïÖÐµÄ¸Ã»îÐÔ»¯ºÏÎïÎªË®ÑîËá.	Î¢ÉúÎïÑ§ÔÓÖ¾
ed4067f740f94681a3daf9a87b0af3d2	trcwyjykf200903013	º£ÑóÏ¸¾úPseudomonassp.¿¹¾ú´úÐ»²úÎïµÄÑÐ¾¿	2009	´Óº£ÑóÏ¸¾úPseudomonas sp.·¢½ÍÒºÖÐ·ÖÀë¼ø¶¨9¸ö»·¶þëÄºÍ2¸ö±½»·Àà»¯ºÏÎï,¾­²¨Æ×¼ø¶¨Îª»·(ÀÒ°±Ëá-¸¬°±Ëá)(1),»·(ÀÒ°±Ëá-ÒìÁÁ°±Ëá)(2),»·(±½±û°±Ëá-¸¬°±Ëá)(3),»·(çÓ°±Ëá-¸¬°±Ëá)(4),»·(ÒìÁÁ°±Ëá-¸¬°±Ëá)(5),»·(ÁÁ°±Ëá-¸¬°±Ëá)(6),»·(±û°±Ëá-¸¬°±Ëá)(7),»·(çÓ°±Ëá-±û°±Ëá)(8),»·(±û°±Ëá-ÁÁ°±Ëá)(9),¶ÔôÇ»ù±½¼×È©(10),¶þ-(2-ÒÒ»ù¼º»ù)ÁÚ±½¶þ¼×Ëáõ¥(11).ÆäÖÐ»¯ºÏÎï1¡«4¶Ô¶àÖÖº£ÑóÏ¸¾úÏÔÊ¾Ò»¶¨µÄ¿¹¾ú»îÐÔ.	ÌìÈ»²úÎïÑÐ¾¿Óë¿ª·¢
ed4067f740f94681a3daf9a87b0af3d2	hytb-e200901006	ÐÂ´åÍåº£ö¼²Ý(Thalassiahemprichii)µÄÉú³¤²ßÂÔÑÐ¾¿	2009	º£²ÝµÄÖÖÄÚ²îÒìÊÇËüÔÚÌØ¶¨»·¾³ÖÐÐÎ³ÉÉú³¤²ßÂÔµÄ¹Ø¼üÒòËØ.±¾ÑÐ¾¿Í¨¹ý½«ÏÖ³¡Êµ²âÊý¾ÝºÍÎÄÏ×¼ÇÂ¼½øÐÐÀà±ÈÒÔÌ½ÌÖÐÂ´åÍåº£ö¼²Ý(Thalassia hemprichii)µÄÉú³¤²ßÂÔ.ÑÐ¾¿½á¹û±íÃ÷º£ö¼²ÝµØÏÂ¾¥Éì³¤ËÙÂÊµÄ²îÒì¿ÉÒÔ½âÊÍ¸Ãº£²ÝÉúÎïÁ¿ºÍÉú³¤µÄ´ó²¿·ÖÖÖÄÚ²îÒì;ÐÂ´åÍåº£ö¼²Ý´¹Ö±µØÏÂ¾¥ºÍË®Æ½µØÏÂ¾¥µÄÉì³¤ËÙÂÊÔÚÏÄ¼¾·Ö±ðÎª2.38 cm/yrºÍ 24.4 cm/yr,ÔÚ¶¬¼¾·Ö±ðÎª1.87 cm/yrºÍ 29.2 cm/yr.º£ö¼²Ý¾¥Ö¦ÃÜ¶ÈµÄ±ä»¯·¶Î§ÊÇ822 shoots m-2ÖÁ 941 shoots m-…	º£ÑóÍ¨±¨(Ó¢ÎÄ°æ)
ed4067f740f94681a3daf9a87b0af3d2	hyhjkx200901026	º£Ñó»·¾³ÖÐµÄFe¼°Æä¶Ô¸¡ÓÎÖ²ÎïµÄÏÞÖÆ	2009	ÔÚº£Ñó»·¾³ÖÐ,ºÛÁ¿ÔªËØFe³ÉÎªÁË¼ÌN¡¢P¡¢SiÈý´óÉúÔ´ÒªËØºóÓÖÒ»ÏÞÖÆ¸¡ÓÎÖ²Îï³õ¼¶Éú²úÁ¦µÄÖØÒªÔªËØ.±¾ÎÄ½éÉÜÁËº£ÑóÖÐFeµÄ¸÷ÖÖ´æÔÚÐÎÌ¬¡¢ÉúÎï¿ÉÀûÓÃÐÔ,ÒÔ¼°FeµÄ¶àÖÖÍ¾¾¶µÄÊäÈëÀ´Ô´¡¢³Á½µ¹ý³Ì.×ÅÖØÌ½ÌÖÁËFe¶Ô¸¡ÓÎÖ²Îï³õ¼¶Éú²úÁ¦µÄÏÞÖÆ×÷ÓÃÒÔ¼°¶ÔÉúÎïÁ¿¡¢Éú³¤ÂÊ¡¢Éú»¯×é³ÉµÈµÄÓ°Ïì.ÁË½âº£ÑóÖÐFeµÄÉúÎïµØÇò»¯Ñ§ÌØÕ÷¶Ô²ûÃ÷º£ÑóÉúÌ¬ÏµÍ³µÄÑ­»·»úÖÆÓÐ×ÅÉîÔ¶µÄÒâÒå,²¢¿ÉÎª³à³±ÖÎÀíÌá¹©ÓÐÒæµÄ°ïÖú.	º£Ñó»·¾³¿ÆÑ§
ed4067f740f94681a3daf9a87b0af3d2	56b1185f2a5b42a28f62cf7b494faf3f	º£²úÆ·ÓÐ¶¾ÎïÖÊÎÛÈ¾µÄÑÐ¾¿½øÕ¹	2007	º£²úÆ·ÊÇÈËÀàÊ³ÎïµÄÖØÒªÀ´Ô´¡£½üÄêÀ´Ëæ×Åº£Ñó»·¾³ÎÛÈ¾µÄ¼Ó¾ç,º£²úÆ·µÄÖÊÁ¿°²È«ÎÊÌâÈÕÇ÷ÑÏÖØ¡£Ä¿Ç°,±´¶¾¡¢¶àÂÈÁª±½¡¢ÓÐ»úÎýµÈÊÇÓ°ÏìÎÒ¹úº£ÑóË®²úÆ·ÖÊÁ¿°²È«µÄÖØÒª¶¾º¦ÎïÖÊ¡£ÉîÈëÁË½âÕâÐ©ÎïÖÊµÄ¼ì²â·½·¨¡¢ÔÚÉúÎïÌåÄÚµÄÀÛ»ý¡¢ÉúÎï½µ½âµÄ·½Ê½¶Ô¿ØÖÆº£²úÆ·µÄÖÊÁ¿°²È«ÓÐÖØÒªÒâÒå¡£¶ÔÕâÐ©·½Ãæ½üÆÚµÄÑÐ¾¿³É¹û½øÐÐÁË×ÛÊö,Îª½ñºóÏà¹ØµÄ¿ÆÑ§ÑÐ¾¿ºÍÓÐ¹Ø²¿ÃÅ¶Ôº£²úÆ·ÖÊÁ¿°²È«¾ö²ßÌá¹©²Î¿¼¡£	ÈÈ´øº£ÑóÑ§±¨
ed4067f740f94681a3daf9a87b0af3d2	rdhy200701013	ÄÏº£´àµÆÈïÁøÉºº÷»¯Ñ§³É·ÖµÄÑÐ¾¿	2007	´ÓÄÏº£´àµÆÈïÁøÉºº÷Junceella fragilisµÄ¶þÂÈ¼×Íé/ÒÒ´¼ÌáÈ¡ÎïÖÐ·ÖÀëµÃµ½13¸ö»¯ºÏÎï,Í¨¹ý¹âÆ×·ÖÎö¼°ÎÄÏ×¶ÔÕÕ,ËüÃÇµÄ½á¹¹·Ö±ð±»¼ø¶¨Îª:stigmasta-5,28-diene-3,24-diol(1),stigmasta-5,22-diene-3-ol(2),24¦Á-methylcholest-7, 22-dien-3¦Â, 5¦Á, 6¦Â-triol(3), cholesterol(4), 1, 2-O-[-2'-hydroxyoctadecyl-]-glycerol(5), batyl alcohol(6), N-palmitoyloctadecasphinga-4(E)-ene(7), (2S, 3S, 4R, 8E)-2-N-(2'-hydroxytetracos…	ÈÈ´øº£ÑóÑ§±¨
ed4067f740f94681a3daf9a87b0af3d2	stxb200704042	¸¡ÓÎÖ²ÎïµÄ»¯¸Ð×÷ÓÃ	2007	ÉúÎï»¯¸Ð×÷ÓÃÑÐ¾¿ÊÇ½üÄêÀ´ÐËÆðµÄ½»²æÑ§¿Æ,ÊÇ»¯Ñ§ÉúÌ¬Ñ§ÑÐ¾¿µÄÖØÒªÁìÓò.ÑÐ¾¿Ë®Óò¸¡ÓÎÖ²Îï»¯¸Ð×÷ÓÃ¶ÔÁË½â¸¡ÓÎÖ²ÎïÖ®¼ä¡¢¸¡ÓÎÖ²ÎïÓëÆäËûÉúÎïÖ®¼äµÄÏà»¥×÷ÓÃ¼°×÷ÓÃ»úÀí¾ßÓÐÖØÒªÒâÒå,¶ÔÁË½â³à³±ºÍË®»ªµÄ·¢Éú»úÖÆ¼°ÆäÉúÌ¬¿ØÖÆµÈ¾ßÓÐ·Ç³£ÖØÒªµÄ×÷ÓÃ.×ÛÊöÁËº£ÑóºÍºþ²´¸¡ÓÎÖ²Îï»¯¸Ð×÷ÓÃºÍ»¯¸ÐÎïÖÊµÄÄÚº­,ÌÖÂÛÁËË®Ìå¸¡ÓÎÖ²Îï»¯¸Ð×÷ÓÃµÄÌØµã¡¢ÑÐ¾¿»¯¸Ð×÷ÓÃµÄ»ù±¾·½·¨¡¢»¯¸ÐÎïÖÊµÄÖÖÀàÒÔ¼°Ó°Ïì»¯¸ÐÎïÖÊ×÷ÓÃµÄÉúÎïºÍ·ÇÉúÎïÒòËØ,ÏêÏ¸½éÉÜÁË¸¡ÓÎÖ…	ÉúÌ¬Ñ§±¨
ed4067f740f94681a3daf9a87b0af3d2	hykx200703018	º£ÑóÀ¶ÔåÊøÃ«ÔåµÄÑÐ¾¿½øÕ¹	2007	@@ Ô¶ÑóÐÔº£ÑóÀ¶ÔåÊøÃ«Ôå(Trichodesmium spp.)¹ã·º·Ö²¼ÓÚÈÈ´øºÍÑÇÈÈ´øÆ¶ÓªÑøÑÎº£ÓòµÄ±í²ãË®Ãæ,ÊÇËùÉú´æ»·¾³ÖÐ³õ¼¶Éú²úÁ¦µÄÖ÷Òª¹±Ï×Õß,ËüÄÜÔÚ½øÐÐ¹âºÏ×÷ÓÃµÄÍ¬Ê±½«¿ÕÆøÖÐÓÎÀëµÄµªÆø×ª»¯³É¿ÉÀûÓÃµÄ»¯ºÏÌ¬µª,´Ó¶ø¼õÈõÁËµªÓªÑø¶Ô³õ¼¶Éú²úÁ¦µÄÏÞÖÆ.	º£Ñó¿ÆÑ§
ed4067f740f94681a3daf9a87b0af3d2	rdhy200603008	ÄÏº£ÈýÑÇÍå¼°ÁÚ½üº£Óòº£ÑóÀ¶ÔåÀàÈº×é³É¡¢·Ö²¼¼°ÑÝÌæÌØÕ÷	2006	¶Ôº£ÄÏÊ¡ÈýÑÇÍå¼°ÁÚ½üº£ÓòµÄÖ÷ÒªÉúÌ¬ÏµÍ³µÄÕæ¹â²ãË®Óò¡¢Éºº÷½¸¡¢ºìÊ÷ÁÖ¡¢º£ÔåµæÉúÌ¬ÏµÍ³ÖÐµÄº£ÑóÀ¶ÔåµÄÖÖÀà¡¢·Ö²¼ºÍ¼¾½Ú±ä»¯ÌØµã½øÐÐµ÷²éÑÐ¾¿,¹²²É¼¯ºÍ·ÖÀëÁË11Êô24ÖÖÀ¶Ôå.½á¹û±íÃ÷,ÈýÑÇÍåº£ÓòÕæ¹â²ãË®ÓòÖ÷ÒªÒÔÀ´×ÔÍâº£µÄÍâÔ´ÐÔº£ÑóÀ¶ÔåÊøÃ«ÔåÎªÖ÷ÒªÓÅÊÆÈºÂä,Æä´ÎÓÐ¹²ÉúÀ¶Ôå°ûÄÚÖ²ÉúÔåRichelia intracelluularisºÍµ¥Ï¸°ûÀ¶Ôå¼¯°ûÔåÊôSynechocystis,ÆäÖÐÊøÃ«ÔåÖ÷ÒªÔÚÄÏº£¼¾·ç×ª»»ÆÚºÍÎ÷ÄÏ¼¾·ç¿ØÖÆÆÚµÄ3-8ÔÂÎªÖ÷,¶øÀ¶Ôå°ûÄÚÖ²ÉúÔåµÄ…	ÈÈ´øº£ÑóÑ§±¨
ed4067f740f94681a3daf9a87b0af3d2	trcwyjykf200602012	ÄÏº£´àµÆÈïÁøÉºº÷ÖÐÎ÷ËÉÍéÐÍ¶þÝÆºÍçÞ´¼Àà»¯Ñ§³É·ÖÑÐ¾¿	2006	´ÓÄÏº£Ë®Óò´àµÆÈïÁøÉºº÷µÄÒÒ´¼-¶þÂÈ¼×ÍéÌáÈ¡ÎïÖÐ·ÖÀë¼ø¶¨ÁË6¸öÎ÷ËÉÍéÐÍ¶þÝÆºÍ3¸öçÞ´¼,¾­²¨Æ×·ÖÎöÈ·¶¨Æä½á¹¹·Ö±ðÎª:junceellin A(1),praelolide(2),junceellolides A¡«D(3¡«6),24¦Á-methylcholest-7,22-dien-3¦Â,5¦Á,6¦Â-triol(7),cholestan-3-ol(8),cholesterol(9);ÆäÖÐ»¯ºÏÎï1,2,7,8¾ùÎªÊ×´Î´Ó¸Ãº£Ñó¶¯ÎïÖÐ·ÖÀëµÃµ½.	ÌìÈ»²úÎïÑÐ¾¿Óë¿ª·¢
ed4067f740f94681a3daf9a87b0af3d2	rdhy200604008	º£Ñó¹ÌµªÀ¶ÔåCalothrixsp.ÓëLyngbyasp.¹ÌµªÉúÀíµÄÑÐ¾¿	2006	ÑÐ¾¿ÑÎ¶È¡¢ÖçÒ¹±ä»¯¡¢ÎÂ¶È¼°°¢ÌØÀ­½ò(¹âºÏÏµÍ³¢òÒÖÖÆ¼Á)¶Ô2ÖÖº£Ñó¹ÌµªÀ¶ÔåCalothrix sp.strain(´úºÅÎªMCT1)ºÍLyngbya sp.strain(´úºÅÎªMCT6)¹Ìµª»îÐÔµÄÓ°Ïì.½á¹û±íÃ÷,MCT1ÔÚÑÎ¶È10-48·¶Î§ÄÚ¾ßÓÐÏà¶Ô½Ï¸ßµÄ¹Ìµª»îÐÔ,ÔÚÑÎ¶ÈÎª30Ê±¹Ìµª»îÐÔ×î¸ß,´ïµ½0.687 2¦ÌmolC2H2¡¤(g¡¤h)-1;¶øMCT6ËæÑÎ¶È¸Ä±ä¹Ìµª»îÐÔ±ä»¯·ù¶È½Ï´ó,ÑÎ¶ÈÎª24Ê±¾ßÓÐ×î¸ß¹Ìµª»îÐÔ,Æä»îÐÔÎª0.876 8¦ÌmolC2H2¡¤(g¡¤h)-1.MCT1ºÍMCT6¹Ìµª»îÐÔµÄÖçÒ¹±ä»¯Ã÷ÏÔ²»Í¬,¾ßÓÐÒìÐÍ…	ÈÈ´øº£ÑóÑ§±¨
ed4067f740f94681a3daf9a87b0af3d2	cb429bd71abf48ff9504cadf1cada6e8	Ë®²úËÇÁÏÌí¼Ó¼Á--¶àÌÇëÄ¶ÔÕäÖé±´Éú³¤µÄÓ°Ïì	2004	ÀûÓÃ¹â¶È·¨²â¶¨·¨·Ö±ð²â¶¨ÁËË®²úËÇÁÏÌí¼Ó¼Á¶àÌÇëÄ(¼ò³Æ¶àÌÇëÄ)µÄ°±»ùËá¡¢¶àÌÇºÍÎ¬ÉúËØµÄº¬Á¿;ÀûÓÃÆ½ÐÐ¶ÔÕÕÊÔÑé·¨,¹Û²ìÁË¶àÌÇëÄ¶ÔÕäÖé±´Éú³¤·¢ÓýµÄÓ°Ïì¡£ÊµÑé½á¹û±íÃ÷,¶àÌÇëÄµÄ°±»ùËá¡¢¶àÌÇºÍÎ¬ÉúËØº¬Á¿·Ö±ðÎª40%~48%,12%~19%ºÍ9%~10%;¶àÌÇëÄ¾ßÓÐÏÔÖø´Ù½øºÏÆÖÖéÄ¸±´(PinctadafunctaGould)ºóÆÚÓ×³æ¡¢Ó×Áä±´ºÍ´óÖéÄ¸±´(PinctadamaximaJameson)Ó×Áä±´Éú³¤·¢ÓýµÄ×÷ÓÃ¡¢Í¬Ê±ÄÜ¹»Ìá¸ß´óÖéÄ¸±´Ó×Áä±´µÄ´æ»îÂÊ¡£	º£Ñó¿ÆÑ§
ed4067f740f94681a3daf9a87b0af3d2	zghyyw200402008	Ò©ÓÃºìÊ÷Ö²ÎïµÄ»¯Ñ§³É·Ö¼°ÆäÒ©ÀíÑÐ¾¿½øÕ¹	2004	ºìÊ÷ÁÖÖ²ÎïÔÚÈ«ÇòÓÐºìÊ÷Ö²ÎïÔ¼24¿Æ83ÖÖ,ÆäÖÐ,ÎÒ¹úÔ¼20¿Æ37ÖÖ,×÷ÎªÒ©ÓÃÖ²Îï×ÊÔ´ÆäÒ©ÓÃ¼ÛÖµÔÚÎÒ¹úÎ´µÃµ½ÑÐ¾¿¡¢¿ª·¢ºÍÀûÓÃ.ºìÊ÷Ö²ÎïËù¾ßÓÐµÄ¿¹°¬×Ì²¡²¡¶¾¡¢¿¹Ö×Áö¡¢ÒÖ¾úºÍ¿¹Ñõ»¯µÈ»îÐÔÓëÆäº¬ÓÐÝÆÀà¡¢çÞÌå¡¢ÉúÎï¼îºÍ¶àÌÇµÈ»¯ºÏÎïÏà¹Ø.±¾ÎÄÖ÷Òª½éÉÜ½ü20ÄêÀ´¹ú¼ÊÉÏ¶ÔÒ©ÓÃºìÊ÷Ö²ÎïµÄ»¯Ñ§³É·Ö¼°ÆäÒ©ÀíÑÐ¾¿½øÕ¹,ÒÔ±ãÓÚ½øÒ»²½½ÒÊ¾ËüÃÇµÄÒ©ÓÃ¼ÛÖµºÍ¿ª·¢º£ÑóÒ©ÓÃÖ²Îï×ÊÔ´.	ÖÐ¹úº£ÑóÒ©Îï
ed4067f740f94681a3daf9a87b0af3d2	stxb200412030	Éºº÷½¸ÉúÌ¬ÏµÍ³³õ¼¶Éú²úÁ¦ÑÐ¾¿½øÕ¹	2004	Éºº÷½¸ÉúÌ¬ÏµÍ³ÓÉÉºº÷½¸ÉúÎïÈºÂä¼°ÆäÖÜÎ§µÄº£Ñó»·¾³¹²Í¬×é³É.¸ÃÉúÌ¬ÏµÍ³¾ßÓÐºÜ¸ßµÄÉú²úÁ¦ºÍÉúÎï¶àÑùÐÔ¶øÒýÆð¿ÆÑ§¼ÒµÄÖØÊÓ,ÌØ±ðÊÇ¸ß³õ¼¶Éú²úÁ¦.³õ¼¶Éú²úÁ¦µÄ¹±Ï×Õß°üÀ¨µ×ÆÜÖ²Îï¡¢¸¡ÓÎÖ²Îï¡¢¹²ÉúÔåºÍ×ÔÑøÏ¸¾úµÈ.³õ¼¶Éú²úÁ¦µÄ²â¶¨·½·¨½Ï¶à,¸÷ÓÐÀû±×,Í¨³£²ÉÓÃ14CÍ¬Î»ËØ·¨.ÔÚ³õ¼¶Éú²úÁ¦ÖÐ,ÐÂÉú²úÁ¦¸üÒýÆð¿ÆÑ§½ç¹Ø×¢.¶ÔÓÚÐÂÉú²úÁ¦µÄ²â¶¨,Ö÷ÒªÓ¦ÓÃ15N Ê¾×Ù·¨,²ÉÓÃ"f"±È»òRedfield±ÈÖµÀ´¹ÀËã.ÎªÁË¼õÉÙÎó²î,Ò»°ãÍ¬Ê±Ê¹ÓÃ¼¸ÖÖ·½·¨.¹âÊÇÓ°Ïì³…	ÉúÌ¬Ñ§±¨
ed4067f740f94681a3daf9a87b0af3d2	rdhy200303001	ÈýÑÇÍå³Á»ýÎïÖÐÁ×ÊÍ·ÅµÄ³õ²½ÑÐ¾¿	2003	ÀûÓÃÏÖ³¡µ÷²éºÍÊÒÄÚÄ£ÄâÊÔÑéµÄ½á¹û,Ì½ÌÖÁËÈýÑÇÍå±í²ã³Á»ýÎïÖÐÁ×µÄÐÎÌ¬ÓëÁ×ÊÍ·ÅµÄ¹ØÏµÒÔ¼°»·¾³Ìõ¼þ±ä»¯¶Ô¸ÃÍå³Á»ýÎïÖÐÁ×ÊÍ·ÅµÄÓ°Ïì.½á¹û±íÃ÷,ÈýÑÇÍåº£Ë®×ÜÁ×(TP)ÖÐÒÔ×ÜÈÜ½âÁ×(TDP)ÎªÖ÷,×ÜÈÜ½âÁ×Ô¼Õ¼×ÜÁ×61%,ÆäÓàÐÎÌ¬Á×Ô¼Õ¼×ÜÁ×30.7%.³õ²½¼ÆËãÁËÈýÑÇÍå³Á»ýÎï-º£Ë®½çÃæ¼äDIP¡¢TDPºÍTPµÄÀ©É¢Í¨Á¿·Ö±ðÎª15.31¡¢64.99ºÍ330.50¦Ìmol@(m2@d)-1.³Á»ýÎï×ÜÁ×(PT)ÖÐÒÔÎÞ»ú½áºÏÌ¬Á×(PIN)ÎªÖ÷,ÎÞ»ú½áºÏÌ¬Á×Ô¼Õ¼³Á»ýÎï×ÜÁ×70.7%,ÆäÓàÐÎÌ¬Á×Ô¼Õ¼³Á…	ÈÈ´øº£ÑóÑ§±¨
ed4067f740f94681a3daf9a87b0af3d2	stxb200210024	º£Ñó¹ÌµªÉúÎï¶àÑùÐÔ¼°Æä¶Ôº£ÑóÉú²úÁ¦µÄµª¡¢Ì¼¹±Ï×	2002	¹ÌµªÉúÎï¼°Æä¹²ÉúÌåÔÚ×ÔÈ»ÉúÌ¬ÏµÍ³µÄµªËØ¹©¸øºÍÉú²úÁ¦µÄ³ÖÐø·¢Õ¹ÖÐÓÐÖØÒª×÷ÓÃ.ÊÇÆ¶ÓªÑøÑÎº£ÓòºÍº£ÑóÉúÌ¬ÏµÍ³ÖÐÐÂÉú²úÁ¦µÄÖ÷Òª¹±Ï×Õß.¾Íº£Ñó¹ÌµªÉúÎïÑÐ¾¿µÄÀúÊ·ºÍÏÖ×´,ÒÔ¼°ÔÚÊÀ½ç²»Í¬º£ÓòºÍº£ÑóÉúÌ¬»·¾³Ìõ¼þÏÂ,º£Ñó¹ÌµªÉúÎïµÄÎïÖÖ¶àÑùÐÔºÍÔÚº£ÑóÉúÌ¬»·¾³ÖÐµÄÉú´æ·½Ê½¡¢¹²Éú»¥×÷¹ØÏµ¶àÑù»¯,×÷½ÏÈ«ÃæµÄ¸ÅÊö.×ÛºÏ·ÖÎöÁËº£Ñó¹ÌµªÉúÎïµÄ¹ÌµªÄÜÁ¦(»îÐÔ)¡¢ÔÚ¹âºÏ¹ÌÌ¼ÖÐµÄ×÷ÓÃºÍ¶Ô³õ¼¶Éú²úÁ¦µÄ¹±Ï×.½éÉÜÁË¹ÌµªÉúÎïÔÚº£ÑóÉúÎïÁ´ºÍº£Ñó²»Í¬Éú…	ÉúÌ¬Ñ§±¨
ed4067f740f94681a3daf9a87b0af3d2	rdhy200201005	ÈýÑÇÍåµªÁ×±ÈÖµ·Ö²¼¼°Æä¶Ô¸¡ÓÎÖ²ÎïÉú³¤µÄÏÞÖÆ	2002	¸ù¾Ý2000Äê4ÔÂ-2001Äê4ÔÂµÄ¼à²â×ÊÁÏ,²ÉÓÃJusticµÈ[1]½¨Á¢µÄÆÀ¹Àº£Ë®ÓªÑøÑÎ»¯Ñ§¼ÆÁ¿µÄÏÞÖÆ±ê×¼,ÌÖÂÛÁËÈýÑÇÍåµªÁ×±ÈÖµ·Ö²¼¼°Æä¶Ô¸¡ÓÎÖ²ÎïÉú³¤ÏÞÖÆµÄ³öÏÖÂÊ.½á¹û±íÃ÷,¸ÃÍåÏÄ¡¢Çï¼¾ÓÉNÏÞÖÆ×ª±äÎªÈË¶¬ºóÓÉPÏÞÖÆ,SiµÄÏÞÖÆ¿ÉÄÜÐÔºÜÐ¡.È¡Ô­º£Ë®Ìí¼ÓÓªÑøÑÎ(²»Í¬±ÈÖµ)½øÐÐÊÒÄÚÔåÀàÅàÑø,ÊÔÑé½á¹ûÓë·ÖÎö¹Û²â×ÊÁÏµÃ³öµÄ½áÂÛ»ù±¾-ÖÂ.	ÈÈ´øº£ÑóÑ§±¨
ed4067f740f94681a3daf9a87b0af3d2	rdhy200201006	ÈýÑÇÍåº£Ë®ÎÂ¶È¼¾½Ú±ä»¯¼°ÈÜ½âÎÞ»úµªµÄ´¹Ö±·Ö²¼ÌØÕ÷	2002	¸ù¾Ý2000Äê4ÔÂ-2001Äê3ÔÂÔÚÈýÑÇÍåµÄ¶¨µãÏÖ³¡¹Û²â×ÊÁÏ·ÖÎö½á¹û±íÃ÷:6-8ÔÂ·ÝÊÜÍâÀ´ÀäË®ÉÏÉýÁ÷µÄÈëÇÖºÍÓ°Ïì,Ê¹¸ÃÍåË®ÓòÔÚ¸Ã¼¾½ÚÐÎ³ÉÃ÷ÏÔµÄÎÂÔ¾²ã,µ×²¿ºÍÖÐ²¿ÓÐÃ÷ÏÔµÄµÍÎÂ²ã.ÔÚÉÏÉýÁ÷ÈëÇÖÆÚ¼ä,¸ÃÍåË®ÓòÆ½¾ùÎÂÔ¾²ãÇ¿¶ÈÎª0.138-0.283¡æ@m-1,×î´óÎÂÔ¾²ãÇ¿¶ÈÎª0.419-0.440¡æ@m-1,µ×²¿×îµÍË®ÎÂÔÚ22¡æ×óÓÒ.9ÔÂ-ÒîÄê3ÔÂÎÂÔ¾²ãÏûÊ§,º£Ë®»ìºÏÁ÷¶¯³ä·Ö,ÎÂ¶È´¹Ö±·Ö²¼¾ùÔÈ.3ÔÂ·ÝË®ÎÂ¿ªÊ¼Éý¸ß,ÖÁ5ÔÂË®ÎÂ×ÜÌåÉýÖÁ×î¸ß,²¢ÓÉÓÚ¸ßÆøÎÂ¼°Ç¿Ì«ÑôµÄ·øÉä×÷Ó…	ÈÈ´øº£ÑóÑ§±¨
ed4067f740f94681a3daf9a87b0af3d2	hytb200104011	º£ÑóÌìÈ»²úÎï¼°ÆäÉúÀí»îÐÔµÄÑÐ¾¿½øÕ¹	2001	ÒÑ´Óº£ÑóÉúÎïÖÐ·ÖÀëµÃµ½Ðí¶à»¯Ñ§½á¹¹¶ÀÌØ¡¢ÉúÀí»îÐÔÌØÒìµÄÌìÈ»²úÎï,ËüÃÇ¿É¹éÎªçÞ´¼¡¢ÝÆÀà¡¢Ôíß°¡¢¾ÛÃÑ¡¢´ó»·ÄÚõ¥¡¢Ö¬·¾Ëá¡¢¶àÌÇµÈÀàÐÍ,ÆäÖÐ²»ÉÙº£ÑóÌìÈ»²úÎï¾ßÓÐÏÔÖøµÄ¿¹Ö×Áö¡¢¿¹ÐÄÄÔÑª¹Ü¼²²¡¡¢¿¹°¬×Ì²¡¶¾»ò¿¹Ë¥ÀÏµÈ»îÐÔ,¿ÉÍû¿ª·¢³ÉÐÂÒ©»ò±£½¡Æ·.±¾ÎÄ´Óº£ÑóÌìÈ»²úÎïµÄÖ÷Òª»¯Ñ§ÀàÐÍ¼°Æä¸÷ÖÖÉúÀí»îÐÔ·½Ãæ¶ÔÄ¿Ç°¹úÄÚÍâº£ÑóÒ©ÎïµÄÑÐ¾¿ÏÖ×´¼°½øÕ¹½øÐÐÁË×ÛÊö.	º£ÑóÍ¨±¨
ed4067f740f94681a3daf9a87b0af3d2	d296d18f176847e09ba3e24fb7e84da4	ºÏÆÖÖéÄ¸±´´úÐ»²úÎï¶ÔÒìÖ¦÷è÷ë²ËÉú³¤µÄ´Ù½ø×÷ÓÃ	1997	ÓÚ1995Äê4ÔÂ¼äÔÚº£ÄÏÊ¡ÈýÑÇÊÐ¡¢ÁêË®ÏØ·Ö±ð²É¼¯ºÏÆÖÖéÄ¸±´ºÍÒìÖ¦÷è÷ë²Ë²¢½øÐÐ»ìÑøÊµÑé,²â¶¨±´ÊÍ·ÅµÄÈýµª(NH4-N,NO3-N,NO2-N)ÒÔ¼°ÔåÀà¶Ô±´ÊÍ·ÅµÄÈýµªµÄÎüÊÕ¼°ÆäÉú³¤,ÒÔÆÚÌ½ÌÖºÏÆÖÖéÄ¸±´´úÐ»²úÎï´Ù½øÒìÖ¦÷è÷ë²ËÉú³¤µÄÔ­Òò¡£½á¹û±íÃ÷,±´ÊÍ·ÅÎïÖÐÒÔNH4-NÎªÖ÷,NO3-N´ÎÖ®,NO2-Nº¬Á¿½ÏÉÙ;Ôå¶ÔÈýµªµÄÎüÊÕÒàÒÀ´ËË³ÐòµÝ¼õ¡£ÊµÑé×éÔåÌåµÄÉú³¤ËÙÂÊÃ÷ÏÔ¸ßÓÚ¶ÔÕÕ×éµÄ,ÔÚÄ£ÄâÊµÑé×éÖÐ,Í¨¹ý¼ÓÈëÎÞ»úµªÊ¹Ë®ÌåÖÐNH4¡ªN,NO3-N,NO2-NÅ¨¶ÈÓëÊµÑé×é±´ÊÍ·Å…	º£ÑóÓëºþÕÓ
6a9c1bb9b3b34561ada77bbbbb2b5a7b	ad352ff8704a4a858422e0a493b485c7	ÎÂ¶È¡¢ÑÎ¶È¶ÔèÎ¿×ÉÈ±´(Chlamysfarreri)ÅßÌ¥ºÍÓ×³æµÄÓ°Ïì	2008	²ÉÓÃÎÂ¶ÈºÍÑÎ¶Èµ¥Ò»ºÍ×éºÏÒò×ÓÉè¼ÆÊµÑé·½·¨,ÏµÍ³µØÑÐ¾¿ÁËÎÂ¶È¡¢ÑÎ¶È¶ÔèÎ¿×ÉÈ±´ÅßÌ¥ºÍÓ×³æµÄÓ°Ïì¡£½á¹û±íÃ÷,èÎ¿×ÉÈ±´ÅßÌ¥·¢ÓýÊÊÒËÎÂ¶ÈÎª16.0¡ª22.0¡æ,ÑÎ¶ÈÎª27.5¡ª32.5;×î¼ÑÎÂ¶ÈÎª18.0¡ª22.0¡æ,ÑÎ¶ÈÎª30.0¡ª32.5;Ó×³æÅàÓýÊÊÒËÎÂ¶ÈÎª16.0¡ª26.0¡æ,ÑÎ¶ÈÎª27.0¡ª39.0;×î¼ÑÎÂ¶ÈÎª19.0¡ª22.0¡æ,ÑÎ¶ÈÎª27.0¡ª32.0¡£Ïà¶Ô¶øÑÔ,èÎ¿×ÉÈ±´ÅßÌ¥ºÍÓ×³æ¶ÔµÍÎÂ¸ßÑÎÊÊÓ¦ÄÜÁ¦½ÏÇ¿,ÎÂ¶ÈÏÔÖøÓ°ÏìÅßÌ¥·õ»¯ºÍÓ×³æ·¢Óý,ÑÎ¶ÈÏÔÖøÓ°ÏìÓ×³æÉú³¤;¶þÕß×éºÏÓ°Ïì…	º£ÑóÓëºþÕÓ
6a9c1bb9b3b34561ada77bbbbb2b5a7b	hykx200709012	ÖÐ¹ú½üº£ºË¹ûÂÝÊôºÍÐ¡ºËÂÝÊô(¸¹×ã¸Ù,¹ÇÂÝ¿Æ,ºìÂÝÑÇ¿Æ)µÄ·ÖÀàÑÐ¾¿	2007	ºË¹ûÂÝÊô(Drupa)ºÍÐ¡ºË¹ûÂÝÊô(Drupella),Á¥ÊôÓÚ¹ÇÂÝ¿Æ(Muricidae)¡¢ºìÂÝÑÇ¿Æ(Rapaninae).ËüÃÇÎªÅ¯Ë®ÐÔ½ÏÇ¿µÄÈÈ´øÖÖÀà,Ö÷Òª·Ö²¼ÓÚÄÏÖÐ¹úº£(º£ÄÏµºÒÔÄÏ),ÆÜÏ¢ÓÚ³±¼ä´øÖÁÇ³º£Éºº÷½¸»òÑÒ½¸ÖÊ»·¾³ÖÐ.¶ÔÖÐ¹ú¿ÆÑ§Ôºº£ÑóÉúÎï±ê±¾¹ÝÊÕ²ØµÄ¹ÇÂÝ¿Æ±ê±¾½øÐÐÁËÕûÀí·ÖÀà,¹²¼ø¶¨³ö2Êô,7ÖÖ.²¢¶ÔÒÔÍùÊ¹ÓÃ»ìÂÒµÄÖÖÃû½øÐÐÁËÐÞ¶©.	º£Ñó¿ÆÑ§
6a9c1bb9b3b34561ada77bbbbb2b5a7b	6ef771ed12db4f418c3b7c927998b33b	º£ÍåÉÈ±´4´ÎÒýÖÖºó´úµÄ±íÐÍÌØÕ÷ºÍÒÅ´«·Ö»¯	2006	·ÖÎöÁË²»Í¬Ê±ÆÚÒýÈëµ½ÎÒ¹úµÄ4¸ö·±ÓýÀúÊ·ÇåÎú¡¢Î´·¢ÉúÖÖÖÊ»ìÔÓµÄº£ÍåÉÈ±´ÑøÖ³ÈºÌå³ÉÌåµÄ¿ÇÐÎÌ¬Ö¸±êºÍÈºÌåÒÅ´«½á¹¹¡£¿Ç±íÐÍ²ÎÊý·ÖÎö±íÃ÷,º£ÍåÉÈ±´±±²¿ÑÇÖÖ(Northernbay scallop,Argopecten irradians irradians)µÄÕã½­ÑøÖ³ÈºÌå(ZJ)¡¢¼ÓÄÃ´óÐÂ²¼ÀÊË¹Íþ¿ËÈºÌå(NB)¡¢ÂíÈøÖîÈû-¸¥¼ªÄáÑÇ»ìºÏÈºÌå(M-V)¼°º£ÍåÉÈ±´ÄÏ²¿ÑÇÖÖ(Southern bay scallop,Arg-opecten irradians concentricus)µÄ±±¿¨ÂÞÀ´ÄÇÈºÌå(NC)µÈ²»Í¬ÈºÌå¼äÔÚ¿ÇÐÎÌ¬·½Ãæ´æÔÚÏÔÖø…	º£ÑóÓëºþÕÓ
6a9c1bb9b3b34561ada77bbbbb2b5a7b	7f62bd2060934718b9cae6aecf335ed0	·â±ÕÑ­»·ÏµÍ³¶ÔÏººÏÀíÑøÖ³ÃÜ¶ÈµÄÊÔÑéÑÐ¾¿	2005	2002Äê5ÔÂ~8ÔÂÔÚÊÒÄÚ¹¤Òµ»¯ÑøÖ³ÎÂÊÒÄÚ½øÐÐÁË¸ßÃÜ¶È·â±ÕÑ­»·Ë®ÑøÖ³·²ÄÉ±õ¶ÔÏº(Litopenaeusvannamei)ÊÔÑé,²ÉÓÃÈË¹¤ÅäÖÆº£Ë®(ÑÎ¶ÈÎª4),ÑøÖ³ÅÅ·ÅË®¾­¹ýÂË¡¢Ïû¶¾¡¢ÔöÑõ´¦ÀíºóÑ­»·ÀûÓÃ,ÈÕÌí¼ÓÐÂË®Á¿Îª×ÜÑ­»·Ë®Á¿µÄ3%~7%¡£¾­86dÑøÖ³,¶ÔÏºÌåÖØ´Ó(0.3¡À0.04)g/Î²Ôö¼Óµ½(10.40¡À2.04)g/Î²,Æ½¾ù²úÁ¿Îª5.85kg/m3,¶üÁÏÏµÊýÎª1.76,³É»îÂÊÎª67%,¸Ã·â±ÕÑ­»·ÑøÖ³ÏµÍ³Éè¼ÆºÏÀí,Ã¿m3Ë®Ìå·ÅÑøÔ¼1029Î²¶ÔÏº½ÏÊÊÒË¡£	Å©Òµ¹¤³ÌÑ§±¨
6a9c1bb9b3b34561ada77bbbbb2b5a7b	hykx200508017	ÖÐ¹ú½üº£ÀóÖ¦ÂÝÊôµÄÑÐ¾¿(¸¹×ã¸Ù:¹ÇÂÝ¿Æ)	2005	ÀóÖ¦ÂÝÊôThais,Á¥ÊôÓÚ¸¹×ã¸Ù(Gastropoda)¡¢¹ÇÂÝ¿Æ(Muricidae).±¾Êô¶¯ÎïÖ÷ÒªÉú»îÔÚ³±¼ä´øµÄÑÒÊ¯ÉÏ»òÊ¯Àù¼ä.¹ýÈ¥¶ÔÀóÖ¦ÂÝÊôËäÓÐÐ©ÁãÐÇ±¨µÀ,µ«È±·¦ÏµÍ³ÑÐ¾¿.×÷ÕßÍ¨¹ýÕûÀí·ÖÀàÖÐ¹ú¿ÆÑ§Ôºº£ÑóÉúÎï±ê±¾¹ÝÊÕ²ØµÄ¹ÇÂÝ¿Æ±ê±¾,¹²¼ø¶¨³öÀóÖ¦ÂÝÊô20ÖÖ,ÆäÖÐ2ÖÖÔÚÖÐ¹úÑØº£ÎªÊ×´Î±¨µÀ.	º£Ñó¿ÆÑ§
6a9c1bb9b3b34561ada77bbbbb2b5a7b	e4604a2ec61a480c8c997ab33b159426	·â±ÕÑ­»·Ë®¹¤³§»¯ÑøÓãÏµÍ³µÄ»ù´¡Éè¼Æ	2004	ÎÞ	Ë®²ú¿ÆÑ§
6a9c1bb9b3b34561ada77bbbbb2b5a7b	1cd29062120541b397b057e6a05808a0	»·¾³Òò×Ó¶ÔÓ²¿Ç¸òMercenariamercenariaÖÉ±´³É»îÂÊºÍÉú³¤ÂÊµÄÓ°Ïì	2003	²ÉÓÃÊÒÄÚÄ£ÄâµÄ·½·¨ ,¶ÔÑÎ¶È¡¢¶üÁÏ¡¢µ×ÖÊºÍÎÂ¶È¶ÔÓ²¿Ç¸òÖÉ±´³É»îÂÊºÍÉú³¤ÂÊµÄÓ°Ïì½øÐÐÁËÑÐ¾¿¡£½á¹û±íÃ÷ ,Ó²¿Ç¸òÖÉ±´´æ»îºÍÉú³¤µÄÊÊÒËÑÎ¶È·¶Î§Îª 1 8¡ª 42 ,×îÊÊÑÎ¶È·¶Î§Îª 2 4¡ª 36¡£´ÓÖÉ±´³É»îÂÊ¿´ ,¼¸ÖÖµ¥°ûÔåµÄËÇÓýÐ§¹ûË³ÐòÎª :µÈ±Þ½ðÔå >ÃÀ¹ú±âÔå >»ìºÏÔå>ÑÇÐÄÐÎ±âÔå >´óÏªµÈ±Þ½ðÔå >Èý½ÇºÖÖ¸Ôå >Ð¡ÇòÔå >ÖÐÀß¹ÇÌõÔå ;µ«´ÓÖÉ±´ÈÕÉú³¤ÂÊ¿´ ,¼¸ÖÖµ¥°ûÔåµÄËÇÓýÐ§¹ûË³ÐòÎª :»ìºÏÔå >µÈ±Þ½ðÔå =ÃÀ¹ú±âÔå =ÑÇÐÄÐÎ±âÔå >´óÏªµÈ±Þ½ðÔå…	º£ÑóÓëºþÕÓ
6a9c1bb9b3b34561ada77bbbbb2b5a7b	79e1feaf76c44b548aee1c72d878a025	·â±ÕÑ­»·Á÷Ë®ÅàÓý±´ÀàÃçÖÖµÄ³õ²½ÊµÑé	2003	¿ªÕ¹ÁËº£ÍåÉÈ±´¡¢·ÆÂÉ±ö¸ò×ÐµÈ±´ÀàÃçÖÖ·â±ÕÑ­»·Á÷Ë®ÅàÓýµÄÊµÑéÑÐ¾¿ ,Ö¼ÔÚ½â¾ö±´ÀàÓýÃç²úÃçÂÊ²»ÎÈ¶¨µÄÄÑÌâ ,³õ²½½¨Á¢Ò»Ì×¾ßÓÐ¸ß²úÂÊ¡¢¸ßÎÈ¶¨ÐÔ¡¢µÍÄÜºÄºÍµÍ³É±¾µÄ¿ÆÑ§ÓýÃçÄ£Ê½¼°ÓýÃçË®´¦ÀíÏµÍ³¡£ÊµÑé½á¹û±íÃ÷ :·â±ÕÑ­»·Á÷Ë®ÅàÓýº£ÍåÉÈ±´µÄÃçÖÖ³É»îÂÊºÍÉú³¤ËÙ¶È¶¼ÂÔ½Ï¾²Ë®ÅàÓý¸ß ;ÀûÓÃ·â±ÕÑ­»·Á÷Ë®Óë¾²Ë®¶Ô±ÈÅàÓý·ÆÂÉ±ö¸ò×ÐÃçÖÖ ,·â±ÕÑ­»·Á÷Ë®ÅàÓýºÍ¾²Ë®ÅàÓýÃçÖÖµÄ³É»îÂÊÔÚµÍ (Ô¼ 1 0¸ö ml)¡¢ÖÐ (Ô¼ 2 0¸ö ml)¡¢¸ß (Ô¼ 3 0¸ö ml)ÃÜ¶…	¶¯ÎïÑ§ÔÓÖ¾
6a9c1bb9b3b34561ada77bbbbb2b5a7b	b09e2812647545e9a794f4b0353b52e8	ÐÛÐÔËÄ±¶ÌåÓë´ÆÐÔ¶þ±¶ÌåÔÓ½»ÅàÓýÈ«Èý±¶Ìå³¤ÄµòÃ(Crassostreagigas)µÄÑÐ¾¿	2003	½«ÃÀ¹úÐÛÐÔËÄ±¶Ìå³¤ÄµòÃÓëÖÐ¹ú±±·½º£Çø´ÆÐÔ¶þ±¶Ìå³¤ÄµòÃÔÓ½» ,½øÐÐÈ«Èý±¶Ìå³¤ÄµòÃÅàÓýÑÐ¾¿¡£½á¹û±íÃ÷ ,ËÄ±¶ÌåÓë¶þ±¶ÌåÔÓ½»µÄÊÜ¾«ÂÊÎª 47.4%©¤ 88.9% ,Æ½¾ùÎª 69.5 % ;À´×ÔÍ¬Ñù´Æ±´µÄ¶þ±¶Ìå¶ÔÕÕ×éµÄÊÜ¾«ÂÊÆ½¾ùÎª 91 .4%¡£ÔÓ½»×éºÍ¶ÔÕÕ×éÃæÅÌÓ×³æµÄÆ½¾ù·õ»¯ÂÊ·Ö±ðÎª 5 3.9%ºÍ 61 .6% ;ÊÜ¾«ÂÑ·¢ÓýÖÁÖÉ±´µÄ´æ»îÂÊ ,ÔÓ½»×éºÍ¶ÔÕÕ×é·Ö±ðÎª 1 .3%ºÍ1 .9%¡£ÔÓ½»×éÀÛ¼ÆÅàÓý³öÑÛµãÓ×³æ 8.32 4ÒÚ ,ÖÉ±´ 1 .843ÒÚ¡£ÔÓ½»×éÓ×³æµÄÉú³¤ÂÔ¿ìÓÚ¶ÔÕÕ…	º£ÑóÓëºþÕÓ
6a9c1bb9b3b34561ada77bbbbb2b5a7b	6ddd2efcd870425e9b1c720fc71a527f	Ò»Öê´ÓèÎ¿×ÉÈ±´²¡±´ÌåÄÚ·ÖÀëµ½µÄ·ÖÀàµØÎ»´ý¶¨µÄÌØÊâÎ¢ÉúÎï	2003	´ÓµäÐÍ»¼²¡èÎ¿×ÉÈ±´ Chlamysfarreri)ÌåÄÚ·ÖÀëµ½Ò»ÖêÌØÊâÎ¢ÉúÎï ,¹â¾µÏÂ¿É¼ûµÄÁ£×ÓÎª¸ïÀ¼ÊÏÈ¾É«ÒõÐÔ;µç¾µ¹Û²ìÎªÔ²ÐÎ¡¢½üËÆÔ²ÐÎ,ÒÑ¾­·¢ÏÖµÄÁ£×Ó´ó²¿·ÖÖ±¾¶ÔÚ300nmÒÔÏÂ ,×îÐ¡Îª50nm×óÓÒ,×î´ó¿É´ï4000nmÒÔÉÏ¡£¸ÃÏ¸¾úÔÚÈË¹¤ÅàÑø»ùÉÏÐÎ²»³ÉÈâÑÛ¿É¼ûµÄ¾úÂä,µ¹ÖÃÏÔÎ¢¾µÏÂÆä¾úÂäÎªÎÞÉ«Í¸Ã÷¡¢Ô²ÐÎ¡¢Ð¡µã×´¾úÂä¡£Éú»¯ÌØÐÔ²âÊÔ±íÃ÷¸ÃÏ¸¾úÄÜÀûÓÃÍÂÎÂ 40ÓëÍÂÎÂ 80¡£Æä·ÖÀàµØÎ»ÉÐ´ý½øÒ»²½·ÖÎöºÍÖ¤Êµ.	º£Ñó¿ÆÑ§
6a9c1bb9b3b34561ada77bbbbb2b5a7b	714daf16b7e64d49b7099b6a9e6d032f	»Ò»¯·¨Á×²â¶¨ÖÐ²»Í¬»Ò»¯Öú¼ÁµÄÐ§¹û±È½Ï--ÒÔÁ×ËáÇâ¶þÄÆ×÷ÎªÁ×±êÑù	2002	¶ÔNa2HPO4 ¼ÓÈë²»Í¬»Ò»¯Öú¼Á¾­²»Í¬ÎÂ¶È (150~550¡æ )×ÆÉÕºóÁ×µÄ»ØÊÕÂÊ½øÐÐÁËÑÐ¾¿¡£ËùÑÐ¾¿µÄ»Ò»¯Öú¼Á³ýÎÄÏ×ÖÐÒÑÉîÈëÑÐ¾¿¹ýµÄMgSO4 ºÍMg(NO3)2 Íâ ,»¹¶ÔMgCl2 µÈÊ®ÓàÖÖÑÎÊÔ¼Á½øÐÐÁËÊµÑé¡£×÷ÕßÈÏÎª ,ÔÚÀûÓÃÄ¿Ç°ÒÑ±»¹ã·ºÓ¦ÓÃµÄÓÉSol®rzanoºÍSharp1980ÄêËùÌá³öµÄ·½·¨È¥·ÖÎöº£Ë®ÖÐµÄ¿ÅÁ£Á×ºÍ×ÜÁ×»òÓÐ»úÌåÖÐµÄÁ×Ê± ,Ó¦µ±ÓÃMgCl2 »òMg(Ac)2 ×÷Îª»Ò»¯Öú¼Á¶øÈ¡´úMgSO4¡£¾¡¹ÜMg(NO3)2 Ò²ÊÇ¸ßÐ§µÄ»Ò»¯¸¨Öú¼Á ,µ«ÆäÓ¦ÓÃµÄÎ£ÏÕÐÔ¼°¸ü¶àµÄÊÖ¹¤²Ù…	º£Ñó¿ÆÑ§
6a9c1bb9b3b34561ada77bbbbb2b5a7b	hyhjkx200201013	¸ÉÔï·½Ê½¶Ô³Á»ýÎïÑùÆ·ÓÐ»úÁ×·ÖÎöµÄÓ°Ïì	2002	ÒÔ¹ûÌÇ1,6-¶þÁ×ËáºÍÍÑÑõÏÙÜÕÈýÁ×ËáÁ½ÖÖÆÕ±éµÄÓÐ»úÁ×»¯ºÏÎïÎª±êÑù,Ì½ÌÖÁË¸ÉÔïÎÂ¶ÈµÄ¸ßµÍ¶Ôº£Ñó³Á»ýÎïÓÐ»úÁ×·ÖÎöµÄÓ°Ïì.³Á»ýÎïÓÚ½Ï¸ßÎÂ¶ÈÏÂ¸ÉÔï,ÓÃ»Ò»¯·¨·ÖÎöÓÐ»úÁ×Ê±,1 mol/L HCl½þÌá(16 h)»áÒýÆðÎ´»Ò»¯ÑùÆ·ÖÐÓÐ»úÁ×µÄÃ÷ÏÔË®½â,´Ó¶øµÍ¹ÀÓÐ»úÁ×µÄº¬Á¿.¾Ý´Ë,×÷ÕßÈÏÎª,ÑùÆ·µÄ¸ÉÔïÓ¦µ±¾¡¿ÉÄÜÔÚ½ÏµÍÎÂ¶ÈÏÂ½øÐÐ.	º£Ñó»·¾³¿ÆÑ§
6a9c1bb9b3b34561ada77bbbbb2b5a7b	34014764ffee4c6193082e31af623e89	ÑÌÌ¨ËÄÊ®ÀïÍåÑøÖ³º£ÇøÓ°ÏìèÎ¿×ÉÈ±´·ÊÂú¶ÈºÍÉú³¤ÒòËØµÄÑÐ¾¿	2001	1997Äê 6ÔÂ~ 1998Äê 5ÔÂÓÃÏÖ³¡·½·¨²â¶¨ÁËÑÌÌ¨ËÄÊ®ÀïÍåº£ÇøèÎ¿×ÉÈ±´ Chlamys( Azumapecten) farreri·ÊÂú¶ÈºÍÉú³¤ÂÊÓë TPM(×Ü¿ÅÁ£ÎïÖÊ )ºÍ POM(¿ÅÁ£ÓÐ»úÎï )ÏÖ´æÁ¿¡¢¶üÁÏÖÊÁ¿ ( POM/ TPM,Q)¡¢èÎ¿×ÉÈ±´Í¬»¯ÂÊ ( AE)ºÍÍ¬»¯Á¿ ( AR)µÄ¹ØÏµ¡£½á¹û±íÃ÷ :( 1) TPM¶ÔÈíÌå²¿¸ÉÖØµÄË²Ê±Éú³¤ÂÊ IGR2 ²¢Ã»ÓÐÓ°Ïì ,¶ø¶ÔÓÚ¸É±´Ö¸Êý IA¡¢¸ÉÄÚÔàÖ¸Êý IVÒÔ¼°¿Ç¸ßµÄË²Ê±Éú³¤ÂÊ IGR1È´ÓÐÃ÷ÏÔµÄÓ°Ïì ,ÆäÖÐ ,IAºÍ IVÓë TPM³ÊÕýÏà¹Ø¹ØÏµ ,»Ø¹é·½³Ì·Ö±ðÎª …	º£ÑóË®²úÑÐ¾¿
6a9c1bb9b3b34561ada77bbbbb2b5a7b	hyxb200105007	»Ò»¯·¨Á×²â¶¨ÖÐ²»Í¬»Ò»¯Öú¼ÁµÄÐ§¹û±È½Ï:ÒÔ½¹Á×ËáÄÆ×÷ÎªÁ×±êÑù	2001	¶ÔNa4P2O7¼ÓÈë²»Í¬»Ò»¯Öú¼Á¾­²»Í¬ÎÂ¶È(200¡«550¡æ)×ÆÉÕºóÁ×µÄ»ØÊÕÂÊ½øÐÐÁËÑÐ¾¿.ËùÑÐ¾¿µÄ»Ò»¯Öú¼Á³ýÎÄÏ×ÖÐÒÑÉîÈëÑÐ¾¿¹ýµÄMgSO4ºÍMg(NO3)2Íâ,»¹¶ÔMgCl2µÈ10ÓàÖÖÑÎÊÔ¼Á½øÐÐÁËÊµÑé.½á¹û±íÃ÷,³ýMg(NO3)2Íâ,MgCl2,MgAc2,CaCl2,Ca(NO3)2µÈ¾ùÄÜÊ¹Na4P2O7»Ò»¯ºóµÄÁ×ÍêÈ«»ØÊÕ(×ÆÉÕÎÂ¶È²»µÍÓÚ450¡æ),¶ø¼ÓÈëMgSO4ÔÚÈÎºÎ×ÆÉÕÎÂ¶ÈÏÂÁ×µÄ»ØÊÕÂÊ¾ùµÍÓÚ80%,Ð§¹û²»¼Ñ.Òò´Ë,ÔÚÀûÓÃÄ¿Ç°ÒÑ±»¹ã·ºÓ¦ÓÃµÄÓÉSolorzanoºÍSharpËùÌá³öµÄ·½·¨È¥·ÖÎöº£Ë®ÖÐµÄ¿ÅÁ…	º£ÑóÑ§±¨
6a9c1bb9b3b34561ada77bbbbb2b5a7b	1e92fb34b3a7479faa59991107648aa9	º£ÍåÉÈ±´ÒýÖÖ¹¤³Ì¼°Æä×ÛºÏÐ§Ó¦	2000	»Ø¹ËÁËº£ÍåÉÈ±´(Argopectenirradians)ÒýÖÖµÄÉç»áÓëÑ§Êõ±³¾°¡¢ÒýÖÖ¡¢²úÒµ»¯ºÍÖÖÖÊ¸´×³µÈ¹ý³Ì,Ì½ÌÖÁËÒýÖÖ¹¤³ÌµÄ¾­¼Ã¡¢Éç»áÐ§Òæ¼°Æä²úÉúµÄ×ÛºÏÐ§Ó¦¡£20ÊÀ¼Í70Äê´úÄ©,ÎªÁË»º½âÎÒ¹ú»Æ²³º£º£ÓòÑøÖ³ÒµÃæÁÙ»¬ÆÂµÄÌ¬ÊÆ,ÎÒÃÇÑ¡¶¨²¢Òý½øÁËÃÀ¹úµÄº£ÍåÉÈ±´¡£ÔÚÊµÏÖÈË¹¤·±Óý¼¼ÊõÏµÁÐ»¯ºÍÑøÖ³¹ý³ÌÈ«ÈË¹¤»¯µÄ»ù´¡ÉÏ,ÊÀ½çÉÏµÚÒ»¸öº£ÍåÉÈ±´ÑøÖ³Òµ´Ó´Ë³ÉÎªÎÒ¹úÇ³º£ÑøÖ³µÄÖ§Öù²úÒµÖ®Ò»¡£ÒýÖÖ¹¤³ÌÔÚ¶«º£ºÍÄÏº£Ò²µÃÒÔÍØÕ¹ÇÒÆÄ¼û³ÉÐ§¡£ÑøÖ³ÈºÌåµÄÖÖÖÊ¸´×³…	ÖÐ¹ú¹¤³Ì¿ÆÑ§
6a9c1bb9b3b34561ada77bbbbb2b5a7b	801102ade3d44033bab835a65a06f4d0	ÑÌÌ¨ËÄÊ®ÀïÍåº£ÇøèÎ¿×ÉÈ±´Í¬»¯ÂÊÖÜÄê±ä»¯¼°ÆäÓë»·¾³µÄ¹ØÏµ	2000	ÓÚ1997Äê6ÔÂ-1998Äê5ÔÂÓÃÏÖ³¡·½·¨²â¶¨ÁËÑÌÌ¨ËÄÊ®ÀïÍåº£Çø×Ü¿ÅÁ£ÎïÖÊ(TIM)¡¢¿ÅÁ£ÓÐ»úÎï(POM)ÏÖ´æÁ¿ºÍèÎ¿×ÉÈ±´Í¬»¯ÂÊ(AE)ÖÜÄê±ä»¯,²¢·ÖÎöÁËèÎ¿×ÉÈ±´Í¬»¯ÂÊÓëº£ÇøÎÂ¶È¡¢ÑÎ¶È¡¢TPMºÍPOMµÄ¹ØÏµ¡£½á¹û±íÃ÷,(1)Õû¸öº£ÇøTPMÏÖ´æÁ¿Çï¼¾×î¸ß,Æä´ÎÎª´º¼¾ºÍ¶¬¼¾,ÏÄ¼¾×îµÍ¡£º£ÇøPOMº¬Á¿±ä»¯²»´ó,ÔÚ 1.34-1.65mg/ LÖ®¼ä¡£èÎ¿×ÉÈ±´Í¬»¯ÂÊÔÚ´º¡¢ÏÄ¡¢ÇïÈý¼¾½Ï¸ß,¶¬¼¾½ÏµÍ,ÆäÖÐÔÚÇïÄ©¶¬³õ(11ÔÂ)×îµÍ;(2)èÎ¿×ÉÈ±´Í¬»¯ÂÊÓëÎÂ¶ÈÓÐÃ÷ÏÔÏà¹ØÐÔ,ÓëÑÎ¶ÈÏà¹Ø…	º£ÑóÓëºþÕÓ
6a9c1bb9b3b34561ada77bbbbb2b5a7b	d9b07da910de497ab6732e675c935d6b	èÎ¿×ÉÈ±´´ó¹æÄ£ËÀÍöÎÊÌâµÄ¶Ô²ßÓëÓ¦¼±´ëÊ©	1999	ÔÚ¶ÔÉ½¶«ÑØº£èÎ¿×ÉÈ±´´ó¹æÄ£ËÀÍöÔ­Òò½øÐÐ·ÖÎöµÄ»ù´¡ÉÏ,´ÓÀíÂÛºÍ¼¼ÊõÉÏÌá³ö ÁË½â¾öèÎ¿×ÉÈ±´ËÀÍöÎÊÌâµÄ¶Ô²ßºÍÓ¦¼±´ëÊ©,°üÀ¨¼á³Ö¿É³ÖÐø·¢Õ¹¡¢²úÒµ½á¹¹µ÷Õû¡¢¼ÓÇ¿¿Æ ¼¼ÒâÊ¶¡¢ÊµÊ©¡°ÍâÑÓÏ¡Ñø¡±Õ½ÂÔµÈ¶Ô²ßºÍ¸ÄÁ¼ÖÖÖÊ¡¢ÔöÇ¿¿¹ÄæÄÜÁ¦¡¢ÇÐÊµºÏÀí½µµÍÑøÖ³ÃÜ¶È¡¢ ÑÐ¾¿ËÀÍöÔ­ÒòºÍ·À²¡´ëÊ©¡¢¿ªÕ¹¶àÔª»¯ÑøÖ³¡¢½¨Á¢Ç³º£³ÖÐøÑøÖ³Ê¾·¶Çø¡¢±£»¤èÎ¿×ÉÈ±´×ÔÈ» ÖÖÈººÍ½¨Á¢ÉÈ±´Á¼ÖÖ³¡µÈÓ¦¼±´ëÊ©¡£	º£Ñó¿ÆÑ§
6a9c1bb9b3b34561ada77bbbbb2b5a7b	43fbfb61179641e6a1fe63dc1b07cb45	ÎÂ¶È¶ÔÄ«Î÷¸çÍåÉÈ±´ÅßÌ¥ºÍÓ×³æ·¢ÓýµÄÓ°Ïì	1999	ÓÚ1994-1995Äê,ÔÚ<font style='color:red'>ÖÐ¹ú¿ÆÑ§Ôºº£ÑóÑÐ¾¿Ëù</font>±´ÀàÉúÌ¬ÊµÑéÊÒ,ÀûÓÃÒý×ÔÃÀ¹ú·ðÂÞÀï´ïÖÝ²¢ÔÚÎÒ¹úÅàÓý·±ÑÜµÄµÚ¶þ¡¢Èý´úÄ«Î÷¸çÍåÉÈ±´×÷ÎªÇ×±´,²É¼¯¾«ÂÑ,ÔÚÑÎ¶ÈÎª31¡ª32µÄÌõ¼þÏÂ,²ÉÓÃ¿ØÎÂÒÇ¶Ô¸÷¸öÉè¼ÆÊµÑéÎÂ¶ÈÑÏ¸ñ¿ØÎÂ,½øÐÐÅßÌ¥ºÍÓ×³æ·¢ÓýµÄÄÍÎÂÊµÑé¡£½á¹û±íÃ÷,Ä«Î÷¸çÍåÉÈ±´ÊÜ¾«ÂÑµÄÓÐÐ§·õ»¯ÎÂ¶È·¶Î§Îª23-30¡æ,ÆäÖÐ27-28¡æÎª×îÊÊ·õ»¯ÎÂ¶È;DÐÎÓ×³æµÄÉú´æÎÂ¶È·¶Î§ÊÇ20-32¡æ,µ±ÎÂ¶ÈÉýÖÁ34¡æÊ±,Æä´æ»îÂÊËæÊ±¼äµÄÑÓ…	º£ÑóÓëºþÕÓ
6a9c1bb9b3b34561ada77bbbbb2b5a7b	a6bacd46aa5c40539e3895e658cf9075	Ä«Î÷¸çÍåÉÈ±´ÖÉ±´¶ÔÑÎ¶ÈµÄÄÍÊÜÁ¦	1999	ÓÃ¿Ç¸ß15~21mmµÄÄ«Î÷¸çÍåÉÈ±´(Argopecten irradians concentricus)ÖÉ±´×÷ÎªÊµÑé²ÄÁÏ,¿ØÖÆË®ÎÂÔÚ16ºÍ24¡æÌõ¼þÏÂ½øÐÐ¶ÔÑÎ¶ÈµÄÄÍÊÜÁ¦ÊµÑé.ÊµÑé½á¹û±íÃ÷,µ±ÎÂ¶ÈÔÚ24¡æÊ±,ÖÉ±´´æ»îµÄÑÎ¶È·¶Î§Îª18.5~44.4,µÍÑÎ¶È¶ÔÖÉ±´µÄ´æ»îÓ°ÏìÃ÷ÏÔ.ÖÉ±´¿ÉÉú³¤µÄÑÎ¶È·¶Î§ÊÇ21.2~41.0(ÈÕÔö³¤ÂÊr>4.0),ÊÊÒËµÄÉú³¤ÑÎ¶ÈÎª24.0~32.0(ÈÕÔö³¤ÂÊr>8.0),ÆäÖÐ26.0~28.0µÄÑÎ¶ÈÎª×î¼ÑÉú³¤ÑÎ¶È¡£ÔÚ16¡æÌõ¼þÏÂ,×î³õ8hÄÚ,ÆäÉú´æÑÎ¶È·¶Î§Îª17.4~46.4,µ«ÊÇ48hºóÖÉ±´µÄ´æ…	º£ÑóÑ§±¨(ÖÐÎÄ°æ)
6a9c1bb9b3b34561ada77bbbbb2b5a7b	hykx199901018	É½¶«ÑØ°¶ÏÄ¼¾èÎ¿×ÉÈ±´´ó¹æÄ£ËÀÍöÔ­Òò·ÖÎö	1999	ÔÚ¶ÔÏÄ¼¾¸ßÎÂÆÚÉ½¶«ÑØº£èÎ¿×ÉÈ±´(Chlamys farreri)´ó¹æÄ£ËÀÍöÏÖ×´µ÷²éµÄ»ù´¡ÉÏ,´ÓÉ½¶«ÑØ°¶èÎ¿×ÉÈ±´ÑøÖ³Òµ·¢Õ¹µÄÀúÊ·¡¢ÉúÌ¬¡¢»·¾³ºÍÖÖÖÊµÈ·½Ãæ·ÖÎöÁËèÎ¿×ÉÈ±´´ó¹æÄ£ËÀÍöµÄÔ­Òò.ÈÏÎª´ó¹æÄ£ËÀÍöµÄ¸ù±¾Ô­ÒòÊÇ³¤ÆÚÃÜ¼¯ÑøÖ³µ¼ÖÂÑøÖ³»·¾³µÄÀÏ»¯»ò¶ñ»¯¼°èÎ¿×ÉÈ±´¿¹ÄæÄÜÁ¦µÄÏÂ½µ;¶øÔÚÏÄ¼¾¸ßÎÂÆÚ,º£Çø¶üÁÏÃ÷ÏÔ²»×ã,èÎ¿×ÉÈ±´±¾ÉíÏûºÄÔö´ó¡¢ÑøÖ³Ë®Ìå×ÔÉíÎÛÈ¾¼Ó¾ç¼°²¡Ô­Ìå´óÁ¿×ÌÉúµÈÊÇ¸üÎªÖ±½ÓµÄÔ­Òò.	º£Ñó¿ÆÑ§
6a9c1bb9b3b34561ada77bbbbb2b5a7b	2f475408338f43009701150b9a523186	¼¸ÖÖÉñ¾­»îÐÔÎïÖÊ¶Ôº£ÍåÉÈ±´Ó×³æ±äÌ¬ÓÕµ¼×÷ÓÃµÄÑÐ¾¿	1998	±¾ÎÄÑÐ¾¿ÁË¶ù²è·Ó°·ÀàºÍ½ðÊôÀë×Ó¶Ôº£ÍåÉÈ±´Ó×³æ±äÌ¬µÄÓÕµ¼×÷ÓÃ,½á¹ûÏÔÊ¾:Íâ¼Ó10-4-10-6mol/dm3µÄÉöÉÏÏÙËØ,10-5mol/dm3µÄÈ¥¼×ÉöÉÏÏÙËØºÍL-¶à°Í¾ßÓÐÊ®·ÖÏÔÖøµÄÓÕµ¼ÄÜÁ¦;Íâ¼Ó10-15mmol/dm3K ºÍCa2 ´¦ÀíÓ×³æÒ»¶ÎÊ±¼äºó,¶ÔÆä±äÌ¬ÓÐÃ÷ÏÔ´Ù½ø×÷ÓÃ¡£ÊµÑéÑÐ¾¿ÁË×îÊÊÅ¨¶ÈÏÂÉöÉÏÏÙËØ¡¢L-¶à°ÍºÍKCI²»Í¬´¦ÀíÊ±¼ä¶ÔÓ×³æ±äÌ¬µÄÓ°Ïì,±íÃ÷Ó×³æ¶ÔÉöÉÏÏÙËØºÍL-¶à°Í±íÏÖ³öºÜ¸ßµÄÃô¸ÐÐÔ,¶ø¶ÔKCIÔò±íÏÖ³ö¶ÔÊ±¼äºÍ¼ÁÁ¿½ÏÇ¿µÄÒÀÀµÐÔ¡£	º£ÑóÑ§±¨(ÖÐÎÄ°æ)
6a9c1bb9b3b34561ada77bbbbb2b5a7b	85b54613f2254d0d81ab59c116035c7d	º£ÍåÉÈ±´ÒýÖÖ¸´×´ÑÐ¾¿	1997	º£ÍåÉÈ±´ÓÚ1982Äê´ÓÃÀ¹úÒý½øÖÐ¹ú,10Äêºó·¢Õ¹ÐÎ³ÉÅÓ´óµÄº£Ë®ÑøÖ³²úÒµ¡£Îª½â¾öÈ«ÈË¹¤ÑøÖ³ÖÐÓýÃçºÍÑø³ÉÉú²úÖÐ³öÏÖµÄ²¡º¦Ôì³É´óÁ¿ËÀÍö¡¢¸öÌåÐ¡ÐÍ»¯Ç÷Ïò¡¢µ¥Î»²úÁ¿ÏÂ½µ¼°ÈâÖùµÃÂÊ½µµÍµÈÑÏÖØÎÊÌâ,ÓÚ1991Äê12ÔÂÔÙ´Î´Ó¼ÓÄÃ´óÒý½øº£ÍåÉÈ±´ÖÖ±´,Í¨¹ýÈË¹¤ÓýÃçÍ¾¾¶,¸ü»»ÁËÔ­ÓÐÑøÖ³ÈºÌåµÄÖÖÖÊ¡£ÔÚ12¸öº£ÇøÊÔÑø½á¹û±íÃ÷,ÔÙ´ÎÒý½øµÄº£ÍåÉÈ±´,Æä¿¹ÄæÐÔ¡¢Éú³¤ËÙ¶È¡¢ÌåÐÍ¡¢ÈâÖùµÃÂÊ¡¢Éú»îÁ¦µÈÐÔ×´,¾ù±ÈÔ­ÑøÖ³ÈºÌåÓÐÏÔÖøÌá¸ß¡£×Ô1994ÄêÆðÒÑÔÚÉ½¶«¡¢ºÓ…	º£ÑóÓëºþÕÓ
6a9c1bb9b3b34561ada77bbbbb2b5a7b	24ea44d3de784167968b61051565871a	Cr-(6)¶Ôº£ÍåÉÈ±´ÔçÆÚ·¢ÓýµÄÓ°Ïì	1996	ÔÚÎÂ¶ÈÎª23¡æºÍÑÎ¶ÈÎª31.6µÄº£Ë®Ìõ¼þÏÂÏµÍ³µØÑÐ¾¿ÁËÁù¼Û¸õÀë×Ó(Cr6 )¶Ôº£ÍåÉÈ±´ArgopectenirradiansÅßÌ¥ºÍ²»Í¬·¢Óý½×¶ÎµÄÓ×³æµÄÓ°Ïì¡£º£ÍåÉÈ±´ÅßÌ¥¡¢ÔçÆÚDÐÎÓ×³æ¡¢¿Ç¶¥Ó×³æºÍÑÛµãÓ×³æ¶ÔCr6 µÄÃô¸ÐÐÔ¸÷²»ÏàÍ¬¡£Cr6 ¶ÔÅßÌ¥·õ»¯µÄ°ëÊýÓ°ÏìÅ¨¶È(48h)EC50Îª2610¦Ìg/dm3;¶ÔÔçÆÚDÐÎÓ×³æºÍ¿Ç¶¥Ó×³æ48hµÄ°ëÖÂËÀÅ¨¶ÈLC50·Ö±ðÎª3890ºÍ2400¦Ìg/dm3.ÑÛµãÓ×³æÔÚ±äÌ¬µÄ¹ý³ÌÖÐ¶ÔCr6 ÓÈÎªÃô¸Ð:Ð¡ÓÚ200¦Ìg/dm3µÄCr6 ¶ÔÑÛµãÓ×³æµÄ±äÌ¬ÓÐ²»Õý³£µÄ´Ì¼¤×…	º£ÑóÑ§±¨(ÖÐÎÄ°æ)
6a9c1bb9b3b34561ada77bbbbb2b5a7b	93fb78d96f644a2ca2babc97c402d26b	Ä«Î÷¸çÍåÉÈ±´µÄÒýÖÖºÍ×ÓÒ»´úÃçÖÖÅàÓý	1994	Îª½«ÃÀ¹ú·ðÂÞÀï´ïÖÝ²úµÄÄ«Î÷¸çÍåÉÈ±´×÷ÎªÎÒ¹úÄÏº£Ë®ÓòµÄÑøÖ³¶ÔÏó,ÓÚ1991Äê12ÔÂ½«¿Ç¸ß2.0-4.5mmµÄ222¸öÖÉ±´ÖÃÓÚ±£ÎÂÆ¿ÄÚ(2.5Lº£Ë®ÈË¿ØÎÂÔÚ15-16¡æ,²¢Ã¿¸ô1-1.5h³äÆøÊý·ÖÖÓ,¾­3d³¤Í¾ÔËÊäµ½´ïÇàµº,ÖÉ±´È«²¿³É»î¡£ÔÚÊÒÄÚ¿ØÖÆÌõ¼þÏÂ¡£ÅàÓýÖÁ6ÔÂÏÂÑ®,Æ½¾ù¿Ç¸ß´ï33mm,ÐÔÏÙ³ÉÊì,²¢²ÉÂÑ³É¹¦µØÅàÓý³öÓÚÒ»´ú¡£´Ó×ÓÒ»´úÔÚº£ÇøÑø³ÉµÄÇ×±´²ÉÂÑ·Ö±ðÔÚÇàµº¡¢¹ãÎ÷Óë¸£½¨ÅàÓý³ö×Ó¶þ´ú¡£±íÃ÷,´Ó·±Ö³¡¢Éú³¤µÈÉúÎïÑ§ÅÐ¶Ï,Ä«Î÷¸çÍåÉÈ±´ÄÜÊÊÓ¦ÎÒ¹úÄÏº£Ë®Ó…	º£ÑóÓëºþÕÓ
058b6447f9bc4270a51a3ca93d530d83	09320316bf9148f7851d878eb16d73e7	Î¢°å¿é¹¹ÔìÀíÂÛ:È«ÇòÑóÄÚÓëÂ½ÔµÎ¢µØ¿éÑÐ¾¿µÄÆôÊ¾	2018	ÈÎºÎ°å¿é¶¼´æÔÚÒ»¸öÓÉÐ¡³¤´óµÄ¹ý³Ì¡£Î¢µØ¿é(Î¢°å¿é)ÓÐÊ±ÊÇ´ó°å¿éµÄÇ°Éí,Î¢µØ¿éµÄÆðÔ´¡¢Éú³¤¡¢Ø²ÕÛ¡¢ÏûÍöºÍ²ÐÁô¹ý³Ì¶ÔÑÐ¾¿°å¿é¹¹Ôì¾ßÓÐÖØÒªÒâÒå¡£¾ÝÆä×é³É,Î¢µØ¿é¿É»®·ÖÎªÎ¢Â½¿é¡¢Î¢Ñó¿é¡¢Î¢á£¿é¡£±¾ÎÄÒÔÌ«Æ½Ñó¡¢Ó¡¶ÈÑóºÍ´óÎ÷ÑóÖÐµÄÎ¢µØ¿éÎªÀý,ÏµÍ³×Ü½áÁËÑó¼¹ÔöÉúÏµÍ³¡¢¸©³åÏû¼õÏµÍ³¡¢Éîº£°åÄÚÏµÍ³¡¢ÉìÕ¹ÁÑ½âÏµÍ³¡¢Åö×²ÔìÉ½ÏµÍ³5ÖÖ¹¹Ôì»·¾³ÏÂµÄÎ¢µØ¿éÌØÕ÷,²¢¾Ý´ËÊ×´Î½øÐÐÁË³ÉÒò·ÖÀà,Ìá³ö²ðÀëÎ¢µØ¿é¡¢ÁÑÉúÎ¢µØ¿é¡¢×ª»»Î¢µØ¿é¡¢ÑÓÉúÎ…	µØÑ§Ç°Ôµ
058b6447f9bc4270a51a3ca93d530d83	2bcd23fe83fe4207ba6bf625d71c4a8d	Î÷Ì«Æ½ÑóÖÐÉú´ú°å¿é¸©³å¹ý³ÌÓë¶«ÑÇÑóÂ½¹ý¶É´ø¹¹Ôì-ÑÒ½¬ÏìÓ¦	2018	ÖÐÉú´úÆÚ¼ä,»ª±±Óë»ªÄÏµØ¿éÊÜÎ÷Ì«Æ½ÑóµÄ°å¿é¸©³å¹ý³Ì¡¢¶«ÑÇ´óÂ½±ßÔµÉîÇ³²¿¹ý³ÌµÄÓ°Ïì,Æä¹¹Ôì¡¢ÑÒ½¬¡¢³É¿ó¡¢µØÃ²ÑÝ»¯Ç÷ÊÆ±íÏÖ³öÒ»Ð©¹²ÐÔ,µ«Ò²´æÔÚÏÔÖø²îÒì,Æä¶¯Á¦»úÖÆÒ»°ãÈÏÎªÓÉ¹ÅÌ«Æ½Ñó°å¿é¸©³åËùÖÂ,µ«ÊÇËüÃÇÊÇÈçºÎ¹ØÁªµÄ,³¤ÆÚÎ´µÃµ½½â¾ö,ÊÇµØÖÊÑÐ¾¿µÄÄÑµãºÍÈÈµã,´æÔÚ¾Þ´óÕùÂÛ.±¾ÎÄÏµÍ³ÆÀÊöÁË½üÊ®ÄêÀ´ÒÑÓÐ¶«ÑÇ´óÂ½±ßÔµµÄ¹¹Ôì±äÐÎ·ÖÎö¡¢ÑÒ½¬ÑÒÄê´úÑ§¡¢²ãÎö³ÉÏñµÈ¶àÑ§¿Æ³É¾Í,¼òÒªÌ½ÌÖÁËÇ°ÑàÉ½ÆÚµÄÖÐ¹úÂ½¿éµÄ×îÖÕ¾ÛºÏ¡¢Í³Ò»Â½ÔµµÄÐÎ³…	¿ÆÑ§Í¨±¨
058b6447f9bc4270a51a3ca93d530d83	15731e77ab6644b1b66d7a474f231612	Î÷Ì«Æ½Ñó-±±Ó¡¶ÈÑó¼°ÆäÑóÂ½¹ý¶É´ø:¹Å½ñÑÝ±äÓëÂÛÕù	2017	Î÷Ì«Æ½Ñó-±±Ó¡¶ÈÑó¼°ÆäÑóÂ½¹ý¶É´øÊÇ¹ú¼Ò·¢Õ¹Õ½ÂÔ"Ò»´øÒ»Â·"µÄº£ÑóË¿³ñÖ®Â·ºËÐÄÇø,´ÓµØÇò¿ÆÑ§µÄÊÓÒ°,¿ÆÑ§µØÉî¶ÈË¼¿¼ÈÏÖª"Ò»´øÒ»Â·"Ïà¹ØµÄµØÑ§»ù±¾ÎÊÌâ,ÓÈÆäÏà¹ØÁ½Ñó¼°ÆäÑóÂ½¹ý¶É´øµÄµØÖÊÓëº£ÑóµÄ¿ÆÑ§»ù±¾ÎÊÌâ¼°Æä×ÔÈ»ÉúÌ¬»·¾³¡¢ÔÖº¦¡¢×ÊÔ´ÄÜÔ´×´Ì¬¡¢Ç±Á¦¡¢·¢Õ¹Ç÷ÊÆ,ÊÇµ±Ç°µØÇò¿ÆÑ§½ç·þÎñÓÚ¹ú¼ÒÖØ´óÐèÇóµÄÖØÒªÈÎÎñ¡£Òò´Ë,±¾ÎÄÖ÷Òª¾ÍÎ÷Ì«Æ½ÑóºÍ±±Ó¡¶ÈÑó¼°ÆäÑóÂ½¹ý¶É´øµÄÏà¹Ø¹ÌÌåº£µ×¿ÆÑ§µÄ¼¸¸öÖØÒªÎÊÌâ½øÐÐÌÖÂÛ:1¡¢ÏÖ´úÓÐ¹ØÁ½ÑóÍ»³öµ…	º£ÑóµØÖÊÓëµÚËÄ¼ÍµØÖÊ
058b6447f9bc4270a51a3ca93d530d83	07f8ebdc43fe4eedb70a116cf361f05e	È«ÇòÔç¹ÅÉú´úÔìÉ½´ø(¢ô):°å¿éÖØ½¨ÓëCarolina³¬´óÂ½	2016	¹ÅÔª¹Å´úÓëÏÔÉúÖæµÄ°å¿é¹¹ÔìÌØÕ÷ºÍÐý»ØÑÝ»¯¹ý³Ì¾ßÓÐÃ÷ÏÔÇø±ð,·´Ó³³öµØÖÊ¼ÇÂ¼ÎªÁ½ÖÖ²»Í¬µÄ°å¿é¹¹ÔìÌåÖÆ¡£Ôç¹ÅÉú´úÎªÕâÁ½¸öÊ±ÆÚµÄ¹ý¶É½×¶Î,Æä¹¹Ôì¹ý³ÌÑÐ¾¿Óë°å¿éÖØ½¨ÊÇµØÇò°å¿é¹¹ÔìÐý»Ø»úÖÆºÍÖÜÆÚ·ÖÎöµÄ¹Ø¼ü¡£±¾ÎÄ²ÉÓÃ×ÛºÏ¼¯³ÉµÄ·½·¨,ÔÚ×Ü½á¶Ô±ÈÂÞµÏÄáÑÇ³¬´óÂ½ÁÑ½âÒÔÀ´È«ÇòÔç¹ÅÉú´úÖ÷ÒªÅö×²ÔìÉ½´øµÄµØÖÊÊÂ¼þ»ù´¡ÉÏ,·ÖÎöÔç¹ÅÉú´úÅö×²ÔìÉ½´øµÄÑÝ»¯ÌØÕ÷,×Ü½á³öÓë¸ÔÍßÄÉ´óÂ½Æ´ºÏ¡¢ÀÍ¶í´óÂ½Æ´ºÏ¡¢¹ÅÖÐ»ªÂ½¿éÈºÔöÉúÏà¹ØµÄ7ÆÚÅö×²-ÔöÉúÔìÉ½…	¼ªÁÖ´óÑ§Ñ§±¨(µØÇò¿ÆÑ§°æ)
058b6447f9bc4270a51a3ca93d530d83	7bdb9d80374b4a4eaa38585361441941	Ç°º®Îä¼ÍµØÇò¶¯Á¦Ñ§(¢ò):ÔçÆÚµØÇò	2015	ÔçÆÚµØÇò(early Earth)ÊÇÖ¸Ú¤¹ÅÖæ(»ò³Ædark ages,ºÚ°µÊ±´ú)µÄµØÇò,Ò²³ÆÎª"Hadean Earth",¼´ÊÇ45.6ÒÚÄêÖÁ40ÒÚÄêµÄµØÇò¡£ÔçÆÚµØÇòÊÇµØÇò¿ÆÑ§ÑÐ¾¿µÄÇ°ÑØ,ÊÇÖî¶àµØÖÊ¡¢µØÇò»¯Ñ§ÀíÂÛ»òÄ£ÐÍ±ØÐëÃæ¶ÔµÄ»ù±¾¿ÆÑ§ÎÊÌâ¡£±¾ÎÄÏµÍ³×ÛºÏÁËÓëÔçÆÚµØÇòÏà¹ØµÄÑÐ¾¿½øÕ¹,ÌØ±ðÊÇ½ü10ÄêÀ´µÄ½øÕ¹,ÒÔ½¨Á¢µØÖÊÀíÂÛµÄ¸÷ÖÖ´óµØÖÊÏÖÏóÆðÔ´ÎªÖ÷Ïß,°üÀ¨Ô­Ê¼µØºË¡¢Ô­Ê¼µØ¿Ç¡¢µØá£¶ÔÁ÷¡¢ÑÒÊ¯È¦¡¢µØá£²»¾ùÒ»ÐÔ¡¢Â½¿ÇºÍÑó¿Ç¡¢Ë®¼°´óÆøÈ¦ºÍº£Ñó¡¢°å¿é¹¹Ôì¡¢ÔçÆÚÉúÃü…	µØÑ§Ç°Ôµ
058b6447f9bc4270a51a3ca93d530d83	d9d9ac524b2d4dd8830af8ea9e8384ad	Ç°º®Îä¼ÍµØÇò¶¯Á¦Ñ§(¢ô):Ç°°å¿éÌåÖÆ	2015	Ç°º®Îä¼ÍµØÇò¶¯Á¦Ñ§¹Ø×¢µØÇò45.6~5.43ÒÚÄêÆÚ¼äµÄ³Á»ý¡¢ÑÒ½¬¡¢±äÖÊ¡¢±äÐÎ¡¢µØá£ºÍÑÒÊ¯È¦µÄ¶¯Á¦Ñ§»úÖÆ,ÊÇÓÀºãµÄµØÇò¿ÆÑ§Ç°ÑØÑÐ¾¿ÄÚÈÝ¡£ÏÖ½ñÑÐ¾¿»ýÀÛ±íÃ÷:ÔçÇ°º®Îä¼Í¹¹Ôì»¹ÄÑÒÔÍêÈ«ÓÃ°å¿é¹¹ÔìÀíÂÛ¸øÓèËµÃ÷,°å¿é¹¹ÔìÆðÔ´µÄÊ±¼äËäÈ»¿ÉÄÜÒòµØ¶øÒì,µ«Ö÷Á÷ÈÏÊ¶ÊÇ27~21ÒÚÄêÆÚ¼ä,»ª±±¿ËÀ­Í¨Ò²ÊÇÈç´Ë¡£°å¿é¹¹Ôì³öÏÖÖ®Ç°µÄÇ°°å¿é¹¹ÔìÌåÖÆÒ²ÒµÒÑÌá³öÁË¶àÖÖÈÏÊ¶:µØá£ÖùÀíÂÛ¡¢µØá£·­×ª¡¢ÖØÁ¦¹¹Ôì¡¢Ð¡°å¿é¹¹ÔìµÈ,ÆäÖÐÖØÁ¦¹¹Ôì±»ÈÏÎªÖ÷Òª·¢ÉúÔÚÚ¤¹Å…	µØÑ§Ç°Ôµ
058b6447f9bc4270a51a3ca93d530d83	c673bd7f08dd44d2af97cbe5c4119280	³¬´óÂ½Ðý»ØÓëÈ«Çò°å¿éÖØ½¨Ç÷ÊÆ	2015	µ±Ç°Columbia¡¢RodiniaºÍPangea 3¸ö³¬¼¶´óÂ½µÄÖØ½¨ËäÈ»ÓÐºÜ¶àÑÐ¾¿½øÕ¹,Æä½á¹¹ºÍÂÖÀªÖð½¥ÇåÎúºÍÃ÷ÀÊ,µ«ÔÚ³¬´óÂ½Ðý»ØºÍ»úÖÆÉÏ»¹´æÔÚ¾Þ´óÕùÂÛ¡£Æù½ñ,È«Çò°å¿éÖØ½¨Ç÷ÊÆÊÇ:Ëæ×Å´ó°å¿éÎ»ÖÃ»ù±¾µÃµ½Ô¼Êø,Ê¹µÃÔ­À´Î´±»ÖØÊÓµÄÐ¡Î¢µØÌåÈº»ò³¬¼¶µØÌå(superterrane)µÄÖØ½¨µÃµ½¸ß¶ÈÖØÊÓ,ÇÒÖØ½¨Ä£ÐÍµÄ¾«Ï¸»¯ºÍÇøÓò»¯ÒÀÈ»ÊÇ¸÷Ñ§¿ÆÑÐ¾¿µÄÈÈµãºÍÇ°ÑØÁìÓò¡£ÁíÍâ,ÔÚÌ«¹Å´úÔçÆÚ31ÒÚÄê×óÓÒ¿ÉÄÜ´æÔÚ×îÔçµÄ³¬´óÂ½Vaalbara,Ì«¹Å´úÄ©ÆÚ27~25ÒÚÄê×óÓÒÒ²¿ÉÄÜ´…	º£ÑóµØÖÊÓëµÚËÄ¼ÍµØÖÊ
058b6447f9bc4270a51a3ca93d530d83	d75e43ece0a34e8badef953122dff1e0	³¬´óÂ½ÓëÈ«Çò°å¿éÖØ½¨ÅÉ±ð	2014	°å¿éÖØ½¨ÊÇÈ«Çò¹¹ÔìÑÐ¾¿µÄºËÐÄºÍÇ°ÑØ,¶øÇÒ¸ÃÑÐ¾¿×ÔWegener¿ªÊ¼¾ÍÒÔ¶àÑ§¿Æ¼¯³É×ÛºÏÎªÌØÕ÷,Ëæ×Å21ÊÀ¼Í½øÈë´óÊý¾ÝÊ±´ú,Æä¶àÑ§¿Æ½»²æÐ­Í¬´´ÐÂÌØÉ«¸üÎªÏÊÃ÷¡£µ«µ±Ç°°å¿éÖØ½¨¸÷ÅÉÒÀÈ»·¢»Ó¸÷×ÔÌØ³¤,ÔÚ°å¿éÖØ½¨ÁìÓò,ÏÔÊ¾³öÆäÄ³·½ÃæµÄ»ýÀÛºÍÌØÉ«,×ÜÌå¿É·Ö³É14´óÅÉ±ð:(1)×îÔçÀûÓÃ¼ÆËã»ú´ÓÊÂ°å¿éÖØ½¨µÄScoteseÈºÌå;(2)½öÒÀ¾Ý¹ÅµØ´Å¼«ÒÆÎªÒÀ¾Ý½øÐÐÖØ½¨µÄPiperÈºÌå;(3)ÒÔGolonkaÎªÊ×µÄÈºÌå²àÖØÑÒÏà¹ÅµØÀí¡¢¹Å»·¾³Ïà½áºÏµÄ°å¿éÖØ½¨;(4)ÖØµã¶Ô¶«Ä…	º£ÑóµØÖÊÓëµÚËÄ¼ÍµØÖÊ
058b6447f9bc4270a51a3ca93d530d83	ffe2950c89024d08812a059e8d1b5a1b	Ñó-Â½×ª»»ÓëñîºÏ¹ý³Ì	2014	Ñó-Â½×ª»»/ñîºÏµØ´ø¾ÍÊÇ´óÂ½Óë´óÑóÑÒÊ¯È¦×ª»»/ñîºÏµÄÌØÊâ¹¹ÔìµØ´ø¡£Ì½Ë÷¸ÃÇø¶¯Á¦Ñ§¶ÔÓÚÉîÈëÀí½âÈËÀàÃÜ¼¯ÇøµÄµØÖÊ¹ý³Ì¾ßÓÐÖØÒªµÄÒâÒå¡£ÕâÀïÑó-Â½×ª»»/ñîºÏ¹ý³Ì²»ÊÇÖ¸Â½¿ÇÏòÑó¿Ç»òÂ½á£ÏòÑóá£Ö®¼äµÄÎïÖÊ×ª»»,ÒòÑó¿ÇÏòÂ½¿Ç»òÑóá£ÏòÂ½á£µÄÎïÖÊ×ª»»¹ý³ÌÒ²ÊÇ²»¿ÉÄæµÄ,¶øÊÇÌØÖ¸¹¹Ôì¶¯Á¦×÷ÓÃ»òÄÜÁ¿µÄ×ª»»½»½Ó¹ý³Ì¡£Ñó-Â½×ª»»/ñîºÏ´øµÄÏÁÒå¶¨ÒåÎª±»¶¯´óÂ½±ßÔµµÄÂ½¿ÇÃ÷ÏÔ¼õ±¡µ½Ñó¿Ç³öÏÖµÄÉîË®Çø;µ«¹ãÒå¶¨Òå°üÀ¨ÉÏÊö±»¶¯Â½ÔµÁÑ½â×÷ÓÃÉæ¼°µÄÇøÓ…	ÖÐ¹úº£Ñó´óÑ§Ñ§±¨(×ÔÈ»¿ÆÑ§°æ)
058b6447f9bc4270a51a3ca93d530d83	2bf6bb3969e5477f95e7eec4748c6c56	ÖÐ¡¢ÐÂÉú´ú³¬¼¶»ã¾Û±³¾°ÏÂµÄÂ½ÄÚ²îÒì±äÐÎ:»ª±±ÉìÕ¹ÁÑ½âºÍ»ªÄÏ¼·Ñ¹Äæ³å	2011	ÖÐ¡¢ÐÂÉú´úÆÚ¼ä,Ì«Æ½Ñó°å¿éÏòÎ÷¸©³å¡¢Ó¡¶È°å¿éÏò±±¸©³åÓÚÅ·ÑÇ°å¿éÏÂÒÔ¼°ÖÐÉú´ú¶õ»ô´Î¿Ëº£µÄÏûÍöµ¼ÖÂÖÐÑÇÔìÉ½´øµÄÏòÄÏ¸©³å,ÈýÕßÎ§ÏÞµÄÖÐÐÄÈý½ÇÐÎµØ´øÕýÊÇÖÐ¹ú¶«²¿Á½¸öºËÐÄµØ¿é¡ª¡ª¡ª»ª±±ºÍ»ªÄÏµØ¿é,¶øÇÒ,¸ÃÇøÖÐ¡¢ÐÂÉú´úÊ¼ÖÕ´¦ÓÚÈ«ÇòÈý´ó¹¹ÔìÓò³¬¼¶»ã¾ÛµÄÖÐÐÄ¡£µ«ÊÇ,ÔÚÕâÖÖ³¬¼¶»ã¾Û±³¾°ÏÂ,·Ö±ðÓÚ»ª±±ºÍ»ªÄÏÂ½¿éµÄºË²¿ÐÎ³ÉÁËÁ½ÖÖ½ØÈ»Ïà·´µÄ¹¹ÔìÀàÐÍ:»ª±±¿ËÀ­Í¨¶«²¿ÆÆ»µ¡¢ÉìÕ¹¡¢ÁÑ½âµ¼ÖÂÁËÖÐ¡¢ÐÂÉú´ú²³º£ÍåÅèµØµÄÐÎ³É,ÒÔÕÅÐÔ¹¹ÔìÎªÌØÕ…	µØÑ§Ç°Ôµ
058b6447f9bc4270a51a3ca93d530d83	3449e79fe3dd4a35a9651f37d533c365	Ñ©·åÂ½ÄÚ¹¹ÔìÏµÍ³ÑàÉ½ÆÚ¹¹Ôì±äÐÎÌØÕ÷ºÍ¶¯Á¦Ñ§	2010	Í¨¹ý·ÖÎöÑ©·åÂ½ÄÚ¹¹ÔìÏµÍ³ÑàÉ½ÆÚñÞÖå-¶ÏÁÑµÄ¹¹ÔìÌØÕ÷ºÍÊ±¿ÕÑÝ»¯,µÃ³öÑÐ¾¿ÇøÑ©·åÉ½Î÷²à¹¹ÔìÑùÊ½¾ßÓÐÃ÷ÏÔµÄ¿é¶ÏÐ§Ó¦,¸÷´Î¼¶¹¹Ôìµ¥ÔªµÄ±ß½ç¶ÏÁÑ¶Ô¹¹ÔìÑùÊ½¾ßÓÐÇ¿ÁÒµÄ¿ØÖÆ×÷ÓÃ¡£Ê±ÐòÉÏ,ÑàÉ½ÆÚÓÐÁ½ÆÚñÞÖå±äÐÎ,ÔçÆÚñÞÖåÖáÏò×ÜÌåÎªNEÏò,ÍíÆÚñÞÖåÖáÏòÎªS¡ªNÏò»òNNEÏò;¶¯Á¦Ñ§ÉÏ,Ñ©·åÂ½ÄÚ¹¹ÔìÏµÍ³ÔÚNW¡ªSEÏòµÄËõ¶Ì×÷ÓÃÏÂ,ÆäÖÐµÄÑ©·åÉ½Â¡Éý´øµÄÇ°º®Îä¼Í»ùµ×´¹ÏòÍÆ¼·Â¡Éý,ÇÒ²»Í¬¿éÌåÆ½ÃæÉÏ±íÏÖÎª¸´ÔÓµÄ×ß»¬ÌÓÒÝ:ÒÔ»³»¯-ÐÂ»Î¶ÏÁÑÎª½ç,ÒÔÄÏµÄ¿éÌ…	º£ÑóµØÖÊÓëµÚËÄ¼ÍµØÖÊ
058b6447f9bc4270a51a3ca93d530d83	2ccf53277d5e4f528f28e25a9866f27a	ÐÂÊÀ¼Í¹¹ÔìµØÖÊÑ§µÄ×ÝÉî·¢Õ¹:Éîº£¡¢Éî²¿¡¢Éî¿Õ¡¢ÉîÊ±ËÄÁìÓò³É¾Í¼°¹Ø¼ü¼¼Êõ	2010	½ü10ÄêÀ´,¹¹ÔìµØÖÊÑ§ÃæÁÙÇ°ËùÎ´ÓÐµÄ»ú»áºÍ¾Þ´óµÄ·¢Õ¹Ç°¾°,½¨Á¢³¬Ô½°å¿é¹¹ÔìÀíÂÛµÄÊ±´úÒÑ¾­À´ÁÙ,µØá£ÖùÀíÂÛÓë°å¿é¹¹ÔìÀíÂÛµÄÈÚºÏ±Ø½«ÎªÌ«ÑôÏµÄËÖÁÓîÖæÐÎ³ÉµÄ¹¹Ôì¹ý³ÌÌá¹©È«ÐÂÈÏÊ¶¡£ÎÄÖÐ´Óºê¹Û½Ç¶È,×ÛÊöÁËµ±Ç°Éî²¿¡¢Éîº£¡¢Éî¿ÕºÍÉîÊ±4¸ö·¢Õ¹·½ÏòÈ¡µÃµÄ³É¾Í,Õ¹ÍûÁËÕâ4¸ö·½ÃæµÄÎ´À´·¢Õ¹Ç÷ÊÆ¡£Í¬Ê±,×ÛºÏ¸ÅÊöÁËÍÆ¶¯½ü10ÄêÀ´¹¹ÔìµØÖÊÑ§·¢Õ¹µÄ4¸ö¹Ø¼ü¼¼Êõ:Õë¶Ô±íÃæ¹¹ÔìÐÎ¼£µÄ¸ß¾«¶È¼¤¹â¸ß¶È¼Æ(Éî¿ÕÐÇÇò±íÃæ³ÉÏñ)¡¢¸ß·Ö±æÂÊ¶à²¨Êø(Éîº£º£µ×…	µØÑ§Ç°Ôµ
058b6447f9bc4270a51a3ca93d530d83	97f88f50f5dd49e3907bdbf7b0069d2d	´ó±ðÉ½¸ßÑ¹-³¬¸ßÑ¹ÑÒÊ¯ÕÛ·µÓëÑï×Ó±±Ôµ¹¹Ôì±äÐÎµÄ¹ØÏµ	2010	´ó±ðÉ½ÔìÉ½´ø¼°Æä"Ç°Â½"ÐÎ³ÉÓÚÈýµþ¼Í,ÊÇ»ª±±Â½¿éÓëÑï×ÓµØ¿é¾­³¤ÆÚ¹¹ÔìÑÝ»¯¡¢×îÖÕÅö×²µÄ²úÎï¡£ÑÐ¾¿±íÃ÷,¸Ã"Ç°Â½"Êµ¼ÊÊÇÑï×ÓµØ¿éÖÐ²¿µÄ¾ÅÁë»ùµ×Â¡Éý´øÑÝ»¯Ïà¹ØµÄñÞÖå-Äæ³åÍÆ¸²¹¹Ôì´ø¡£×ÛºÏºá¹á´ó±ðÉ½ÔìÉ½´øµÄ´óµØµç´ÅÌ½²â¡¢¿í½Ç·´ÉäÓëÕÛÉäµØÕðÌ½²â¡¢ÌìÈ»µØÕð²¨(P²¨)²ãÎö³ÉÏñÑÐ¾¿¡¢Äª»ôÃæµØÕð·´ÉäÍ¼Ïñ,½ÒÊ¾´ó±ðÉ½ÔìÉ½´ø¼°Ñï×ÓµØ¿é±±ÔµµÄµØ¿ÇÎïÐÔ¡¢ËÙ¶È½á¹¹¡¢Äª»ôÃæ´í¶Ï¡¢±äÐÎÌØÕ÷µÈ,·¢ÏÖ¸ÃÇøÉÏ¡¢ÏÂµØ¿Ç½á¹¹¾ßÓÐ²»Ò»ÖÂÐÔ,×ÜÌå±íÏÖÎªÓã…	ÑÒÊ¯Ñ§±¨
058b6447f9bc4270a51a3ca93d530d83	1772ea99ee4f4ea3b61521e62661f9ba	Ñóµ×¶¯Á¦Ñ§--´ÓÑó¼¹ÔöÉúÏµÍ³µ½¸©³åÏû¼õÏµÍ³	2009	Ä¿µÄ½¨Á¢Ñóµ×¶¯Á¦Ñ§¡£·½·¨¶ÔÏà¹Ø¹ú¼ÊÇ°ÔµÑÐ¾¿³É¹û½øÐÐ×ÛºÏÑÐ¾¿¡£½á¹ûÑóµ×¶¯Á¦Ñ§Ö¼ÔÚÑÐ¾¿Ñóµ×¹ÌÌ¬È¦²ãµÄ½á¹¹¹¹Ôì¡¢ÎïÖÊ×é³ÉºÍÊ±¿ÕÑÝ»¯¹æÂÉ,ÑÐ¾¿Ñóµ×¹ÌÌ¬È¦²ãÓëÆäËûÏà¹ØÈ¦²ã,ÈçÈíÁ÷È¦¡¢Ë®È¦¡¢´óÆøÈ¦ºÍÉúÎïÈ¦Ö®¼äÏà»¥×÷ÓÃºÍñîºÏ»úÀí,ÒÔ¼°ÓÉ´Ë²úÉúµÄ×ÊÔ´¡¢ÔÖº¦ºÍ»·¾³Ð§Ó¦¡£½áÂÛÑóµ×¶¯Á¦Ñ§ÒÔ´«Í³µØÖÊÑ§ÀíÂÛºÍ°å¿é¹¹ÔìÀíÂÛÎª»ù´¡,ÔÚµØÇòÏµÍ³¿ÆÑ§Ë¼ÏëµÄÖ¸µ¼ÏÂ,ÒÔº£Ñó¿ÆÑ§¡¢º£ÑóµØÖÊ¡¢º£ÑóµØÇò»¯Ñ§Óëº£ÑóµØÇòÎïÀí¡¢ÊýÖµÄ£ÄâµÈ¸ßÐÂÌ½²âºÍ´¦…	Î÷±±´óÑ§Ñ§±¨(×ÔÈ»¿ÆÑ§°æ)
058b6447f9bc4270a51a3ca93d530d83	9fd7e57e8fb44455a7911a951fbeae53	Ñóµ×¶¯Á¦Ñ§--¹ú¼Êº£µ×Ïà¹Ø¹Û²âÍøÂçÓëÌ½²âÏµÍ³µÄ½øÕ¹ÓëÕ¹Íû	2009	º£ÑóÔÚµØÇòÏµÍ³ÖÐµÄ¹Ø¼ü×÷ÓÃÒÑ»ñµÃÁË¹ã·º¹²Ê¶¡£º£ÑóÕ¼µØÇò×ÜÃæ»ýµÄ70.8%,¶øÉîº£´óÑóÕ¼¾Ýº£ÑóÔ¼92.4%,Òò´Ë,Ñóµ×¸üÊÇÁË½âÖÚ¶àµØÇò¹ý³ÌµÄÖ÷Òª´°¿ÚÖ®Ò»¡£´Ó¶¯Á¦Ñ§½Ç¶È,Ñóµ×¶¯Á¦ÏµÍ³¿ÉÒÔ»®·ÖÎªÑó¼¹ÔöÉú×ÓÏµÍ³¡¢Éîº£ÅèµØ×ÓÏµÍ³¡¢¸©³åÏû¼õ×ÓÏµÍ³ºÍµØá£¶¯Á¦×ÓÏµÍ³¡£ÒÔº£Ñó¿ÆÑ§¡¢º£ÑóµØÖÊ¡¢º£ÑóµØÇò»¯Ñ§Óëº£ÑóµØÇòÎïÀíµÈ¸ßÐÂÌ½²âºÍ´¦Àí¼¼Êõ¡¢¹Û²âÍøÂç½¨ÉèÎªÒÀÍÐ,¹ú¼ÊÉÏÖð²½¿ªÊ¼ÊµÊ©Ò»ÏµÁÐ²»Í¬¼¶±ðµÄº£µ×¹Û²âÍøÂç½¨Éè¼Æ»®,Í¨¹ý´óÁ¿´«¸ÐÆ÷,²à…	º£ÑóµØÖÊÓëµÚËÄ¼ÍµØÖÊ
058b6447f9bc4270a51a3ca93d530d83	81062a1680e142d49f09359be881dec6	Ñ©·åÉ½Â½ÄÚ¸´ºÏ¹¹ÔìÏµÍ³Ó¡Ö§-ÑàÉ½ÆÚ¹¹Ôì´©Ê±µÝ½øÌØÕ÷	2009	Í¨¹ý·ÖÎöÑ©·åÉ½Â½ÄÚ±äÐÎ¹¹ÔìÇøÄÚÈýµþÏµ¡ª°×ÛÑÏµÖÐ²»ÕûºÏÃæµÄ·Ö²¼ÒÔ¼°²»ÕûºÏÃæÉÏÏÂµØ²ãµÄ¼Ð½ÇÇé¿ö,Ã÷È·ÁËÔç-ÖÐÈýµþÊÀ¹¹ÔìÔË¶¯²¨¼°·¶Î§ÒÔ¼°¸ß½Ç¶È²»ÕûºÏºÍµÍ½Ç¶È²»ÕûºÏ·Ö²¼µÄ·Ö½çÏß,ÇÒ±äÐÎ¾ßÓÐÓÉ¶«ÏòÎ÷µÄÖð½¥¼õÈõµÄ¹æÂÉ;×ÔÍíÈýµþÊÀÒÔÀ´,¹¹ÔìÔË¶¯ÈÔÌåÏÖ³öÓÉ¶«ÏòÎ÷µÄ´©Ê±µÝ½øÀ©Õ¹±äÐÎ,¼Ì¶øµÃ³ö¸÷Ê±ÆÚ±äÐÎÊ±¼äµÄ·Ö½çÏß¡£ÁíÍâ,Í¨¹ý¼ÆËã¸÷Ê±ÆÚ´©Ê±±äÐÎµÄ´«µÝËÙÂÊ,²¢ÇÒÍ¨¹ý´«µÝËÙÂÊ×÷ÎªÁªÏµÅ¦´ø,µÃ³öÑàÉ½ÆÚÏòÎ÷µÝ½ø±äÐÎµÄÖ±½ÓÔ­ÒòÎªÏæ¸Ó¼°…	Ê¯ÓÍÓëÌìÈ»ÆøµØÖÊ
058b6447f9bc4270a51a3ca93d530d83	24f0e482dffa4b22a3f64d561a33885c	ÖÐ¹úÂ®É½µÚËÄ¼Í³Á»ýÀùÊ¯µÄÏÔÎ¢¹¹ÔìÏµÍ³¼°µØÖÊ»·¾³¶¯Á¦Ñ§·ÖÎö	2009	¾­¹ý¶àÄêµÄÇøÓòµØÖÊµ÷²éºÍµÚËÄ¼Í»·¾³ÑÝ±äµÄ·ÖÎö,¶ÔÂ®É½Â«ÁÖÅèµØ´óÐ£³¡¹È¿ÚÆÊÃæËÉÉ¢³Á»ýÎïÖÐ±äÐÎÀùÊ¯½øÐÐÑÒÊ¯ÏÔÎ¢¹¹ÔìÑ§µÄÑÐ¾¿¡£·¢ÏÖ±äÐÎÀùÊ¯ÄÚ²¿´æÔÚÌØÊâµÄÎ¢ÁÑÏ¶×é¹¹,³ÊÏÖ³ö´íÁÑ-ºáÁÑ-ÅüÁÑ-±¬ÁÑ-¸´ÁÑ-Ó¦Á¦¿óÎïµÈµÄ¸´ÔÓ×éºÏ,Æä½á¹¹ÃæÌØÕ÷·´Ó³³öÏÔÎ¢¹¹ÔìÐÎ¼£µÄÁ¦Ñ§ÐÔÖÊÊÇ»¥Îª×ª±äµÄ¡£Í¨¹ýÎïÀíÄ£ÐÍ·ÖÎöºÍÊÔÑé±äÐÎ±È¶ÔµÈ×ÛºÏ²ÄÁÏÖ¤Ã÷,±äÐÎÀùÊ¯ÊÇÔâÊÜÁË¼ÈÃÜ¼¯¡¢ÓÖ·ÖÉ¢¡¢»¹¾ßÓÐÍ¬Ê±·¢Éú×÷ÓÃµÄ³¤Ê±ÆÚµÄ¶à±ß½çÍâÁ¦Ìõ¼þ¼°Æ½ºâÁ¦Ïµ,ÄÚ²¿ÐÎ³…	µØÇòÑ§±¨
058b6447f9bc4270a51a3ca93d530d83	9712c1d93b8145c2b620d78f8ed52b4c	³¯ÏÊ°ëµº¹¹ÔìÏµÍ³µØÖÊ»·¾³ÑÝ»¯¼°¶¯Á¦Ñ§»úÖÆµÄµØÇòÎÀÐÇÒ£¸ÐÓ°Ïñ½âÒëÑÐ¾¿	2007	²ÉÓÃ½«¶«ÑÇµØÇø×ÛºÏ×ÊÁÏ·ÖÎö³É¹ûÓëµØÇòÎÀÐÇÒ£¸ÐÓ°Ïñ½âÒëÏà½áºÏµÄ·½·¨,ÉîÈëÑÐ¾¿ÁËÈ«Çò¹¹ÔìÓòÖÐµäÐÍµÄ¹¹ÔìµØ¶Î³¯ÏÊµØ¿é¡£ÏêÏ¸Ê¶±ð³ö³¯ÏÊ°ëµºµØÇøµÄ»ù±¾¹¹ÔìÐÎÊ½,Æä»ù±¾ÀàÐÍÖ÷ÒªÓÐ»·ÐÎ¹¹Ôì(¼°·øÉä¹¹Ôì)¡¢×·×Ù¹¹Ôì¡¢¹²éî¹¹Ôì¡¢ÁâÐÎ¹¹Ôì¡¢¶àÃ×Åµ¹¹ÔìµÈ;¶ÔÆä¹¹ÔìµØÖÊ»·¾³ÑÝ»¯¹ý³Ì¼°µØÇò¶¯Á¦Ñ§»úÖÆ½øÐÐÁËºê¹Û²ûÊö,Íí¹ÅÉú´úÖ®Ç°³¯ÏÊ°ëµºÊÇÓÉÖÐ¹ú¶«²¿Èý¸ö²»Í¬°å¿é(»ª±±°å¿é¡¢Ñï×Ó°å¿é¡¢»ªÄÏ°å¿é)ÌùÆ´º¸½Ó¶ø³É,ÖÐÉú´úÂ¡Æð³ÉÂ½ÒÔºóÔâÊÜÁËÈýÆÚ…	ÖÐ¹ú¹¤³Ì¿ÆÑ§
058b6447f9bc4270a51a3ca93d530d83	bf8b7c079c3c406eb5783fbfe78768c5	ÇØÁëÃã(ÏØ)ÂÔ(Ñô)·ìºÏ´ø¼°ÄÏÇØÁëµØ¿éµÄ±äÖÊ¶¯Á¦Ñ§ÑÐ¾¿	2003	½«±äÖÊµØÖÊÑ§Óë¹¹ÔìµØÖÊÑ§µÄÑÐ¾¿Ïà½áºÏ ,½«ÔìÉ½¹ý³ÌÓë±äÖÊÑÝ»¯Ïà½áºÏ ,ÏµÍ³ÑÐ¾¿ÁËÃã (ÏØ )ÂÔ (Ñô )·ìºÏ´øµÄ¿µÏØ¡ª¸ß´¨¶Î±äÖÊ¶¯Á¦Ñ§ÌØÕ÷¼°ÆäÓë·ðÆºµÝÔö±äÖÊ´øµÄ¹ØÏµ ,ÈÏÎª¸ÃÇø±äÖÊ×÷ÓÃÊ±¿ÕÑÝ»¯ÌØÕ÷±íÏÖÎª :²»Í¬¹¹Ôì»·¾³Í¬Ê±³öÏÖ²»Í¬ÀàÐÍµÄ±äÖÊ (Èç¸©³å¡¢À­ÕÅµÈ ) ,Í¬Ò»µØ´ø²»Í¬Ê±ÆÚ»ò½×¶Î±äÖÊÀàÐÍµÄµþ¼Ó (Èç¸©³åÓëÅö×² ) ,²»Í¬µØ¶Î¾ß²îÒìÌ§ÉýµÄÀúÊ·µÈÌØÕ÷ ,´Ó¶øµ¼ÖÂ±äÖÊÀàÐÍÔÚ¿Õ¼äÉÏµÄ¸´ÔÓÐÔ¡£ÕâÒ»½á¹ûÒ²±íÃ÷ÃãÂÔ´øÊÇÒ»¸´ÔÓµÄÉßÂÌ¹…	µØÖÊ¿ÆÑ§
638374266ffe488c8dee0db81bd6ceab	zghsyq-gc201704001	ÉîË®Ç³²ã·Ç³ÉÑÒÌìÈ»ÆøË®ºÏÎï¹ÌÌ¬Á÷»¯ÊÔ²É¼¼ÊõÑÐ¾¿¼°½øÕ¹	2017	»ùÓÚÎÒ¹úº£ÓòÌìÈ»ÆøË®ºÏÎï×êÌ½È¡Ñù´¢²ã¾ßÓÐÂñÉîÇ³¡¢ÎÞÖÂÃÜ¸Ç²ã¡¢·Ç³ÉÑÒ¡¢Èõ½º½á¡¢Ò×ÓÚËé»¯µÈÌØµã,Ìá³öÁËÕë¶ÔÉîË®Ç³²ã·Ç³ÉÑÒÌìÈ»ÆøË®ºÏÎï¹ÌÌ¬Á÷»¯ÊÔ²É·½°¸,ÆäºËÐÄË¼ÏëÊÇ½«ÉîË®Ç³²ã·Ç³ÉÑÒÌìÈ»ÆøË®ºÏÎï¿óÌåÍ¨¹ý»úÐµÆÆËéÁ÷»¯×ªÒÆµ½ÃÜ±ÕµÄÆø¡¢Òº¡¢¹Ì¶àÏà¾ÙÉý¹ÜµÀÄÚ,ÀûÓÃ¾ÙÉý¹ý³ÌÖÐº£Ë®ÎÂ¶ÈÉý¸ß¡¢¾²Ë®Ñ¹Á¦½µµÍµÄ×ÔÈ»¹æÂÉÊ¹Ë®ºÏÎïÖð²½Æø»¯,±ä·Ç³ÉÑÒÌìÈ»ÆøË®ºÏÎï·Ö½â¹ý³ÌµÄ²»¿É¿ØÎª¿É¿Ø,ÊµÏÖÉîË®Ç³²ãÌìÈ»ÆøË®ºÏÎï°²È«ÊÔ²É;Æä¹¤³ÌÊµÊ©²ßÂÔÎ…	ÖÐ¹úº£ÉÏÓÍÆø
638374266ffe488c8dee0db81bd6ceab	trqgy201709001	È«ÇòÊ×´Îº£ÑóÌìÈ»ÆøË®ºÏÎï¹ÌÌ¬Á÷»¯ÊÔ²É¹¤³Ì²ÎÊýÓÅ»¯Éè¼Æ	2017	ÎÒ¹úÄÏº£µÄÌìÈ»ÆøË®ºÏÎï(ÒÔÏÂ¼ò³ÆË®ºÏÎï)90£¥ÒÔÉÏ¶¼ÊôÓÚ·Ç³ÉÑÒ¿óÌå,³£¹æ·½·¨ÄÑÒÔ¿ª²É.ÖÜÊØÎªÔºÊ¿´´ÐÂÐÔÌá³öÁË¸ßÐ§¿ª·¢¸ÃÀàË®ºÏÎï¿óÌåµÄ¸ïÃüÐÔ¼¼ÊõÖ®Ò»¡ª¡ª¹ÌÌ¬Á÷»¯·¨,²¢ÔÚÖÐ¹úÄÏº£Éñºüº£ÓòÒÀÍÐ¹úÄÚ×ÔÖ÷ÖªÊ¶²úÈ¨µÄ¼¼Êõ¡¢×°±¸ºÍ¹¤ÒÕµÈ,³É¹¦ÊÔ²ÉÁË¸ÃÀàË®ºÏÎï.ÔÚÁ÷»¯ÊÔ²É¹ý³ÌÖÐ,¾®µ×ÉäÁ÷ÆÆËéË®ºÏÎï¿óÌåÖÁÏ¸Ð¡¿ÅÁ£²¢Ëæ×ê¾®ÒºÏòÉÏ·µ³ö,º¬Ë®ºÏÎï¹ÌÏà¿ÅÁ£ÔÚÎÂ¶ÈÉý¸ß¡¢Ñ¹Á¦½µµÍÖÁÊÜÊ©¹¤²ÎÊýÓ°ÏìµÄ¡¢Çø±ðÓÚ³£¹æ¾²Ì¬ÏàÆ½ºâÇúÏßµÄ¶¯Ì¬ÏàÆ½ºâ×´…	ÌìÈ»Æø¹¤Òµ
638374266ffe488c8dee0db81bd6ceab	trqgy201709003	ÊÀ½çÊ×¸öº£ÑóÌìÈ»ÆøË®ºÏÎï¹ÌÌ¬Á÷»¯¿ª²É´óÐÍÎïÀíÄ£ÄâÊµÑéÏµÍ³	2017	ÌìÈ»ÆøË®ºÏÎï(ÒÔÏÂ¼ò³ÆË®ºÏÎï)·Ö±ðÔÌ²ØÓÚº£ÑóºÍÂ½µØÓÀ¶³ÍÁ´øÖÐ,µ«Ç°ÕßµÄ´¢Á¿Ô¼ÎªºóÕßµÄ100±¶.º£Ñó»·¾³ÖÐµÄ´ó²¿·ÖÂö×´¡¢¿é×´Ë®ºÏÎïÒÔ¼°Ï¸Á£³Á»ýÎïÖÐµÄË®ºÏÎï¶¼ÊôÓÚ·Ç³ÉÑÒÌìÈ»ÆøË®ºÏÎï,Ò»°ãÃ»ÓÐÏñ³£¹æÓÍÆø²ØºÍÉ°ÑÒË®ºÏÎï´¢²ãÄÇÑùÎÈ¶¨µÄÈ¦±Õ¹¹Ôì.Õë¶Ôº£Ñó·Ç³ÉÑÒË®ºÏÎïµÄÎïÀíÌØÕ÷¡¢³É²ØÌØµã,ÒÀ¾ÝË®ºÏÎï¹ÌÌ¬Á÷»¯¿ª²É·¨µÄ¹¤ÒÕÁ÷³Ì,½¨Á¢ÁËÊÀ½çÊ×¸öº£ÑóÌìÈ»ÆøË®ºÏÎï¹ÌÌ¬Á÷»¯¿ª²ÉÊµÑéÊÒ.¸ÃÊµÑéÊÒ¶¨Î»ÓÚ¡°È«×Ô¶¯»¯µÄ°×ÁìÐÍÊµÑéÊÒ¡±,ÊµÑéÏµÍ³…	ÌìÈ»Æø¹¤Òµ
638374266ffe488c8dee0db81bd6ceab	syxb201706012	º£ÑóÌìÈ»ÆøË®ºÏÎï²Ø×êÌ½»·¿ÕÏàÌ¬ÌØÐÔ	2017	º£ÑóÌìÈ»ÆøË®ºÏÎï²Ø×êÌ½¹ý³ÌÖÐ,Ë®ºÏÎï×êÐ¼Ëæ×ê¾®ÒºÏòÉÏ·µ³ö,Ëæ×ÅÎÂ¶ÈÉý¸ß¡¢Ñ¹Á¦½µµÍ,Ë®ºÏÎï×êÐ¼ÉÏÉýÖÁÒ»¶¨Î»ÖÃ¿ªÊ¼·Ö½â,Ê¹¾®Í²Á÷¶¯±äÎª»·¿Õ¸´ÔÓÆøÒº¹Ì¶àÏàÁ÷,Õâ¶Ô¾®ÏÂÁ÷¶¯°²È«²úÉúÑÏÖØÍþÐ².¿¼ÂÇ¾®Í²ÎÂ¶È¡¢Ñ¹Á¦ÓëË®ºÏÎï·Ö½âµÄñîºÏ×÷ÓÃÓëÓ°Ïì,½¨Á¢ÁËº£ÑóÌìÈ»ÆøË®ºÏÎï×ê¾®¹ý³ÌÖÐ¾®Í²ÎÂ¶ÈÄ£ÐÍ¡¢¾®Í²Ñ¹Á¦Ä£ÐÍ¡¢Ë®ºÏÎï¶¯Ì¬´«ÖÊ·Ö½âÄ£ÐÍºÍ¸´ÔÓ»·¿Õ¶àÏàÁ÷Ä£ÐÍ.Í¨¹ýÄ£ÐÍÇó½â,ÊýÖµ·ÖÎöÁË¾®Í²ÎÂ¶È¡¢»·¿ÕÑ¹Á¦ºÍË®ºÏÎï·Ö½âÔÚ²»Í¬×ê¾®¹¤¿öÏÂµÄ±ä…	Ê¯ÓÍÑ§±¨
638374266ffe488c8dee0db81bd6ceab	50a7f87cd810404bb146b1501d545208	ÌìÈ»ÆøË®ºÏÎï¿ª²ÉÈýÎ¬ÊµÑéÄ£Äâ¼¼ÊõÑÐ¾¿	2016	µ÷ÑÐÁË¹úÄÚÍâÌìÈ»ÆøË®ºÏÎï¿ª²É¼¼ÊõÑÐ¾¿½øÕ¹,»ùÓÚÎÞÁ¿¸ÙÏàËÆ·ÖÎö·½·¨ÑÐÖÆÁËÈýÎ¬¿ÉÊÓÌìÈ»ÆøË®ºÏÎï¿ª²ÉÄ£ÄâÊµÑéÏµÍ³¡£ÒÔ¼×Íé¡¢Ë®ºÍÊ¯Ó¢É°ÎªÊµÑé½éÖÊ,¿ªÕ¹ÁË½µÑ¹¡¢×¢ÈÈ¡¢×¢¼ÁµÈÌìÈ»ÆøË®ºÏÎï¿ª²É·½·¨ÈýÎ¬ÊµÑéÄ£Äâ·ÖÎö¡£¸ù¾ÝÊÒÄÚÄ£ÄâÊµÑéºÍÊýÖµÄ£Äâ·ÖÎö½á¹û,Ìá³öÁËº£ÉÏÌìÈ»ÆøË®ºÏÎïÊÔ²ÉµÄ¼¼ÊõË¼Â·,ÒÔÆÚÎªÌìÈ»ÆøË®ºÏÎïÊÔ²É¼°ÉîË®¹¤³ÌµÄÑÐ¾¿Ìá¹©½è¼ø¡£	ÖÐ¹úº£ÉÏÓÍÆø
638374266ffe488c8dee0db81bd6ceab	2cdcd1ad97484511b380efcfe307712d	º£ÑóÄÜÔ´¿±Ì½¿ª·¢¼¼ÊõÏÖ×´ÓëÕ¹Íû	2016	±¾ÎÄ¼òÒªÊáÀíÁËÊÀ½çÉîË®ÓÍÆø¿±Ì½¿ª·¢¼¼ÊõÓëÉîË®¹¤³ÌÖØ´ó×°±¸µÄ·¢Õ¹Àú³Ì,ÒÔ¼°ÊÀ½ç¸÷´óº£ÓòÒÚ¶Ö¼¶´óÐÍÉîË®ÓÍÆøÌïµÄ¿ª·¢¸Å¿ö¡£»Ø¹ËÁËÎÒ¹úº£ÑóÊ¯ÓÍÌØ±ðÊÇ1982Äê<font style='color:red'>ÖÐ¹úº£ÑóÊ¯ÓÍ×Ü¹«Ë¾</font>³ÉÁ¢ºóÖÁ½ñÔ¼34ÄêµÄ·ÉËÙ·¢Õ¹½ø³Ì,Ã÷È·ÁËÏÖ½×¶ÎÎÒ¹úÒÑ¾ß±¸300 mË®ÉîÒÔÇ³µÄº£ÑóÊ¯ÓÍ¿±Ì½¿ª·¢¼¼ÊõÌåÏµºÍ×°±¸ÄÜÁ¦,´ïµ½5¡Á107 tÄê²úÄÜ,³õ²½½¨³ÉÒÔº£ÑóÊ¯ÓÍ981°ëÇ±Ê½×ê¾®Æ½Ì¨ÎªºËÐÄµÄÉîË®ÖØ´ó¹¤³Ì×°±¸,Í¬Ê±ÎÒ¹úÄÏº£µÚÒ»¸öÉîË®Æ…	ÖÐ¹ú¹¤³Ì¿ÆÑ§
638374266ffe488c8dee0db81bd6ceab	hygczbyjs201506004	ÉîË®×ê¾®¸ôË®¹ÜÁ¦Ñ§ÐÐÎªÊµÑé×°ÖÃÉè¼ÆÓëÑÐÖÆ	2015	¸ôË®¹ÜÊÇÁ¬½Óº£µ×·ÀÅçÆ÷Óëº£Ãæ×ê¾®Æ½Ì¨µÄ¹Ø¼üÉè±¸.ÔÚÉîË®×ê¾®¹ý³ÌÖÐ,¸ôË®¹ÜÊÜµ½º£Ñó»·¾³Óë×ê¾®¹¤¿öñîºÏ×÷ÓÃÒ×·¢ÉúÊ§Ð§ÊÂ¹Ê,¶øÄ¿Ç°Õë¶ÔÕâÖÖñîºÏ¹¤¿öµÄÑÐ¾¿Î´¼û±¨µÀ.ÔËÓÃÏàËÆÀíÂÛÉè¼ÆÁËÊµÑé²ÎÊý,»ùÓÚÊµÑé²ÎÊýÉè¼ÆÉîË®×ê¾®¸ôË®¹ÜÁ¦Ñ§ÐÐÎªÊµÑé·½°¸,²¢ÑÐÖÆÁËÉîË®×ê¾®Ä£ÄâÏµÍ³,ÊµÏÖÁËÊµÑéÊÒÄÚÕæÊµÄ£ÄâÉîË®×ê¾®µÄ¸÷ÖÖ¹¤¿ö.ÑÐ¾¿½á¹û¶ÔÓÚÊµÑéÊÒÄÚ¿ªÕ¹»ùÓÚº£Ñó»·¾³Óë×ê¾®¹¤¿öñîºÏ×÷ÓÃÏÂµÄ¸ôË®¹ÜÁ¦Ñ§ÐÐÎªÊµÑéÑÐ¾¿¾ßÓÐÖØÒªÒâÒå.	º£Ñó¹¤³Ì×°±¸Óë¼¼Êõ
638374266ffe488c8dee0db81bd6ceab	47fc0b1218a14f89bc85a8ffd5828dec	ÉîË®Ç³²ãÌìÈ»ÆøË®ºÏÎï¹ÌÌ¬Á÷»¯ÂÌÉ«¿ª²É¼¼Êõ	2014	ÌìÈ»ÆøË®ºÏÎïÖ÷Òª·Ö²¼ÔÚ¼«µØºÍÉîË®Â½ÆÂÇø,Ô¼95%´¢´æÔÚÉîË®Çø,Ä¿Ç°¶³ÍÁºÍº£ÓòÊÔ²ÉÄ¿±êÇøÎª³ÉÑÒÌìÈ»ÆøË®ºÏÎï¿óÌå²¢¶à°éÓÐÏÂ¸²ÓÎÀëÆø,¿É²ÉÓÃ½µÑ¹¡¢×¢ÈÈ¡¢×¢¼ÁºÍCO_2ÖÃ»»µÈ·½·¨½øÐÐ¿ª·¢;´¢´æÔÚÉîË®Ç³²ãµÄÏ¸Á£ÁÑÏ¶ÐÍ¡¢·ÖÉ¢ÐÍÌìÈ»ÆøË®ºÏÎïËä×ÜÁ¿´ó,µ«ÒòÆäÂñÉîÇ³¡¢·Ç³ÉÑÒ¡¢½º½áÐÔ²î,¿ª²É·½·¨ÉÐÊô¿Õ°×¡£¸ù¾ÝÊÀ½çÆäËûº£ÓòºÍÎÒ¹úº£ÓòÌìÈ»ÆøË®ºÏÎïÈ¡Ñù½øÕ¹,Ê×´ÎÌá³öÁËÉîË®Ç³²ãÌìÈ»ÆøË®ºÏÎï¹ÌÌ¬Á÷»¯ÂÌÉ«¿ª²É¼¼Êõ,¼´½«ÉîË®Ç³²ã²»¿É¿ØµÄ·Ç³ÉÑÒÌì…	ÖÐ¹úº£ÉÏÓÍÆø
638374266ffe488c8dee0db81bd6ceab	trqgy201312002	»ùÓÚ×ê¾®¹¤¿öºÍº£Ñó»·¾³ñîºÏ×÷ÓÃÏÂµÄ¸ôË®¹Ü¶¯Á¦Ñ§Ä£ÐÍ	2013	¶ÔÓÚÉîË®ºÍ³¬ÉîË®×ê¾®,×ê¾®¹¤¿ö¶Ô¸ôË®¹Ü¶¯Á¦Ñ§ÐÐÎªµÄÓ°ÏìÊÇÒ»¸ö²»¿ÉºöÊÓµÄÎÊÌâ.Îª´Ë,½áºÏÎÒ¹ú×ÔÖ÷½¨ÔìµÄµÚÒ»×ùÉîË®×ê¾®Æ½Ì¨¡ª¡ª¡°º£ÑóÊ¯ÓÍ981¡±×ê¾®Æ½Ì¨½á¹¹ºÍ¸ôË®¹ÜÏµÍ³µÄÊµ¼ÊÉú²ú»·¾³,ÀûÓÃ×îÐ¡ÊÆÄÜÔ­Àí,½áºÏ·ºº¯Çó¼«Öµ·½Ê½ÔÚ¹úÄÚÍâÊ×´Î½¨Á¢ÁË»ùÓÚº£Ñó»·¾³ºÍ×ê¾®¹¤¿öñîºÏ×÷ÓÃÏÂµÄ¸ôË®¹ÜÏµÍ³¶¯Á¦Ñ§¿ØÖÆ·½³Ì,¸ø³öÁËÏàÓ¦µÄ±ß½çÌõ¼þ¡¢Çó½â·½·¨,±àÖÆÁËÏàÓ¦µÄ¼ÆËã³ÌÐò,²¢Í¨¹ýÊµÑéÑéÖ¤ÁË¸ÃÄ£ÐÍµÄÓÐÐ§ÐÔ.ÀûÓÃ¸ÃÄ£ÐÍ±àÖÆÁË¼ÆËã³ÌÐò,·ÖÎöÁË…	ÌìÈ»Æø¹¤Òµ
638374266ffe488c8dee0db81bd6ceab	zghsyq-gc201306001	ÉîË®×ê¾®¸ôË®¹Ü"Èý·ÖÖ®Ò»Ð§Ó¦"µÄ·¢ÏÖ--»ùÓÚº£Á÷×÷ÓÃÏÂÉîË®×ê¾®¸ôË®¹Ü±äÐÎÌØÐÔÀíÂÛ¼°ÊµÑéµÄÑÐ¾¿	2013	ÉîË®×ê¾®¸ôË®¹ÜÊÇÁ¬½ÓÆ½Ì¨ºÍË®ÏÂ¾®¿ÚµÄ¹Ø¼üÉèÊ©,ÆäÔÚº£Ë®ÖÐ¼ÈÊÜµ½º£Á÷µÈº£Ñó»·¾³µÄÓ°Ïì,Í¬Ê±Ò²ÊÜµ½¸÷ÖÖÉîË®×ê¾®¹¤³ÌÒòËØµÄÓ°Ïì.ÉîË®×ê¾®¸ôË®¹ÜµÄÊÜÁ¦ºÍ±äÐÎ¹æÂÉÊÇÉîº£×ê¾®±ØÐëÑÐ¾¿µÄÖØÒªÀíÂÛÎÊÌâºÍ¼¼ÊõÎÊÌâ,Ëü¹ØÏµµ½¸ôË®¹ÜµÄÇ¿¶È¼°Æä°²È«¿É¿¿ÐÔ,Í¬Ê±Ò²ÊÇ¸ôË®¹Ü½á¹¹Éè¼Æ¡¢ÕÅ½ôÁ¦ÓÅ»¯ÒÔ¼°¸¡Á¦¿éÅäÖÃµÄÒÀ¾Ý.ÎÄÖÐ½¨Á¢ÁËÉîË®×ê¾®¸ôË®¹ÜÁ¦Ñ§·ÖÎöÀíÂÛÄ£ÐÍ,²¢ÒÔ¡°º£ÑóÊ¯ÓÍ981¡±Æ½Ì¨½á¹¹¼°Æä×ê¾®²ÎÊýÎª»ù´¡,×ÔÖ÷ÑÐÖÆ³öÁËÊÀ½çÉÏÊ×Ì×»ùÓÚ×ê¾®…	ÖÐ¹úº£ÉÏÓÍÆø
638374266ffe488c8dee0db81bd6ceab	zggckx201005016	º£ÑóÊ¯ÓÍ×°±¸ÓëÉèÊ©--Ö§³ÅÆðº£ÑóÊ¯ÓÍ¹¤ÒµµÄÆ½Ì¨	2010	´ÓÖÐ¹úº£ÑóÊ¯ÓÍ·¢Õ¹µÄ²»Í¬½×¶ÎºÍ½Ç¶È,ÒÔº£ÑóÊ¯ÓÍ×°±¸ÉèÊ©ÎªÔØÌå,·´Ó³ºÍ¹´»æº£ÑóÊ¯ÓÍ¹¤Òµ×°±¸ÓëÉèÊ©µÄ±äÇ¨ºÍ·¢Õ¹,Í»³öÁËÆä×÷Îªº£ÑóÊ¯ÓÍ¹¤ÒµÖ§³ÅÆ½Ì¨µÄ×÷ÓÃ.	ÖÐ¹ú¹¤³Ì¿ÆÑ§
638374266ffe488c8dee0db81bd6ceab	zghsyq-gc200602001	ÎÒ¹ú¸¡Ê½Éú²ú´¢ÓÍ×°ÖÃµÄÑÐÖÆÓë¿ª·¢	2006	ÎÒ¹ú×ÔÖ÷ÑÐÖÆÁË8ËÒ¸¡Ê½Éú²ú´¢ÓÍ×°ÖÃ(FPSO).ÒÀÍÐÕâ8ËÒFPSO,³É¹¦¿ª·¢ÁË10¸öº£ÉÏÓÍÌï,ÆäÖÐ7¸öÎªÄê²úÓÍ100¡Á104m3ÒÔÉÏµÄÓÍÌï.ÔÚFPSOÑÐÖÆ¹ý³ÌÖÐ,¹²ÉêÇëÁË12Ïî×¨Àû,ÖÆ¶¨ÁË¶àÏî¼¼Êõ±ê×¼.FPSOµÄÑÐÖÆ´Ù½øÁËÏà¹ØÑ§¿ÆµÄ·¢Õ¹ÓëÈË²ÅÅàÑø,FPSOÒÑ³ÉÎªº£ÑóÊ¯ÓÍ¿ª·¢µÄÕ½ÂÔÐÔ¼¼Êõ.Ä¿Ç°ÖÐ¹úº£ÓÍ3¤@900¶àÍò¶ÖÓÍµ±Á¿µÄÄê²úÁ¿ÖÐ,75%µÄ²úÄÜÒÀ¿¿FPSOÖ§³Ö.ÔÚÑÐÖÆFPSO¹ý³ÌÖÐ,ÒÑÕÆÎÕÁËFPSOÉè¼Æ¡¢½¨ÔìµÄÐí¶à¹Ø¼ü¼¼Êõ,²¢È¡µÃÁË¶àµ¥Ôª¸´ÔÓÏµÍ³×ÜÌåÓÅ»¯Éè¼Æ¼¼Êõ¡¢…	ÖÐ¹úº£ÉÏÓÍÆø
638374266ffe488c8dee0db81bd6ceab	zghsyq-gc200606006	²³º£ÓÍÌï¾ÛºÏÎïÇýÌá¸ß²ÉÊÕÂÊ¼¼ÊõÑÐ¾¿¼°Ó¦ÓÃ	2006	ÔÚÎÒ¹úº£ÉÏÓÍÌïÊµÊ©¾ÛºÏÎïÇýÌá¸ß²ÉÊÕÂÊÊÇÒ»Ïî¾ßÓÐÕ½ÂÔÒâÒåµÄ¾Ù´ë,¶ÔÓÚº£ÑóÊ¯ÓÍµÄ·¢Õ¹¾ßÓÐÖØÒªÒâÒå.ÔÚº£ÉÏÓÍÌïÊµÊ©¾ÛºÏÎïÇý¼¼ÊõÃæÁÙÈý´óÌôÕ½:È±·¦µ­Ë®×ÊÔ´,³£¹æ¾ÛºÏÎï²»ÄÜÂú×ãÒªÇó;º£ÉÏÆ½Ì¨¿Õ¼äÓÐÏÞ,¶Ô×¢¾ÛÉè±¸ÓÐÌØÊâÒªÇó;¾®Íø¡¢¾®¾àºÍ²ãÏµµ÷ÕûÀ§ÄÑ.ÎÄÖÐ½éÉÜÁËÕë¶Ô²³º£ËçÖÐ36-1ÓÍÌï¿ªÕ¹µÄ¾ÛºÏÎïÇýÊÒÄÚÑÐ¾¿ºÍ¿ó³¡ÊÔÑéµÄÇé¿öºÍÐ§¹û.¾ÛºÏÎïÇý¼¼ÊõÔÚËçÖÐ36-1ÓÍÌïµÄ³É¹¦ÊµÊ©ÊµÏÖÁËÈý¸öÖØÒªÍ»ÆÆ:¢ÙÊ×´ÎÔÚ¹úÄÚº£ÉÏÓÍÌï¿ªÕ¹ÁË¾ÛºÏÎïÇý¿ó³¡Ê…	ÖÐ¹úº£ÉÏÓÍÆø
fded27753aa1407084435c75c6e9d988	zzqgyxy201701001	¾Û½¹ÓªÑøÓë½¡¿µ£¬´´ÐÂ·¢Õ¹º£ÑóÊ³Æ·²úÒµ	2017	Ëæ×ÅÉç»áµÄ·¢Õ¹ºÍÈËÃÇÉú»îµÄ²»¶Ï¸ÄÉÆ£¬ÈËÀàµÄÉÅÊ³½á¹¹Ò²²»¶Ï¸Ä±ä£¬Ò»Ð©ÓëÒûÊ³Ï°¹ßÏà¹ØµÄ´úÐ»×ÛºÏÕ÷£¨Èç·ÊÅÖ¡¢¸ßÑªÌÇ¡¢¸ßÑªÖ¬¡¢¸ßÑªÑ¹µÈ£©¼±¾çÔö¼Ó¡£Óë´ËÍ¬Ê±£¬ÏÖ´ú¿ì½Ú×àÉú»îÒ²´ÙÊ¹ÑÇ½¡¿µºÍÂýÐÔ²¡ÈËÈº²»¶ÏÀ©´ó£¬Ôì³ÉÁËÑÏÖØµÄÉç»á¸ºµ£¡£º£ÑóË®²úÆ·²»½ö×ÊÔ´·á¸»£¬ÇÒ¸»º¬ÉúÎï»îÐÔ¶àëÄ¡¢¹¦ÄÜÐÔÓÍÖ¬¡¢¶àÌÇ¡¢Î¬ÉúËØÓë¿óÎïÖÊµÈ½¡¿µÓªÑø¹¦ÄÜÒò×Ó£¬ÊÇÈËÀàÁ¼ºÃµÄÊ³ÎïÀ´Ô´ºÍ½¡¿µ×ÊÔ´±£ÕÏ¡£Òò´Ë£¬¾Û½¹ÈËÀàÓªÑøÓë½¡¿µ£¬¼Ó´óº£ÑóÊ³Æ·¹¦ÄÜÒò×Ó¹¹Ð…	Çá¹¤Ñ§±¨
fded27753aa1407084435c75c6e9d988	dc5416497b7c46cea78d10473e2a6191	±«Óã¸¹×ã²»Í¬²¿Î»µÄÖÊ¹¹ÌØÐÔ¼°×éÖ¯½á¹¹ÑÐ¾¿	2010	¶Ô±«Óã¸¹×ã²»Í¬²¿Î»µÄ³É·Ö¡¢ÖÊ¹¹ÌØÐÔÒÔ¼°×éÖ¯½á¹¹½øÐÐÁËÑÐ¾¿ºÍÏà¹ØÐÔ·ÖÎö¡£½á¹ûÏÔÊ¾,´Ó±«ÓãÖÐ¼ä²¿Î»µ½±ßÔµ,Ë®·Ö¡¢´Öµ°°×ºÍ½ºÔ­µ°°×µÄº¬Á¿ÒÀ´ÎÉý¸ß¡£ÖÊ¹¹ÆÊÃæ·ÖÎö(TPA)½á¹û±íÃ÷,ÖÐ¼ä²¿Î»µÄÓ²¶È¡¢¾×½ÀÐÔºÍ»Ø¸´ÐÔÏÔÖøµÍÓÚ¹ý¶É²¿Î»,¶øÆäµ¯ÐÔ¸ßÓÚ¹ý¶É²¿Î»¡£Ïà¹ØÐÔ·ÖÎö±íÃ÷,TPA¸÷¸ö²ÎÊýÖ®¼äÒÔ¼°Óë¼¡Èâ¸÷ÖÖ³É·ÖµÄº¬Á¿ÓÐ½ÏºÃµÄÏà¹ØÐÔ¡£×éÖ¯½á¹¹¹Û²ì±íÃ÷,´Ó±«ÓãÖÐ¼ä²¿Î»µ½±ßÔµ,ºìÉ«µÄ½ºÔ­ÏËÎ¬Öð½¥Ôö¶à,»ÆÉ«µÄ¼¡ÏËÎ¬Öð½¥¼õÉÙ¡£	Ê³Æ·¿Æ¼¼
fded27753aa1407084435c75c6e9d988	64e0927e525b46a68b2f8de904a90bdd	º£´Ì²Î×éÖ¯µ°°×Ã¸L»ùÒòµÄ¿ËÂ¡¡¢ÖØ×é±í´ï¼°»îÐÔ¼ø¶¨	2009	Í¨¹ýRT-PCRºÍRACE PCR¼¼Êõ,´Óº£´Ì²Î(Stichopus japonicus)³¦ÖÐ¿ËÂ¡µÃµ½±àÂë×éÖ¯µ°°×Ã¸L(SjCL)»ùÒò,ÆäÖÐÈ«³¤cDNA 1 287 bp,5¡ä·Ç±àÂëÇø(UTR)202 bp,3¡äUTR 87 bp,¿ª·ÅÔÄ¶Á¿ò(ORF)999 bp,±àÂë332¸ö°±»ùËá(aa),°üÀ¨×éÖ¯µ°°×Ã¸L³ÉÊìëÄ316 aaºÍÐÅºÅëÄ16 aa,·Ö×ÓÖÊÁ¿Ô¤²âÎª35.3 ku¡£ÓÃSjCLÐòÁÐÓëÏàËÆÎïÖÖº£µ¨¡¢º£¿ûµÈ½øÐÐ¶Ô±È,¿ÉÖªSjCL¾ßÓÐ×éÖ¯µ°°×Ã¸LËùÌØÓÐµÄ°±»ùËá±£ÊØÇøÓòERFNINºÍGNFD,ÒÔ¼°ÓÉCys 139,His 278ºÍAsn 299²Ð»ù×é³ÉµÄ±£ÊØ…	´óÁ¬¹¤Òµ´óÑ§Ñ§±¨
fded27753aa1407084435c75c6e9d988	cd79df23a883422e87171ee8e84898d2	º£´Ì²Î(Stichopusjaponicus)µçÑ¹ÒÀÀµÐÔ¸ÆÀë×ÓÍ¨µÀ¦ÂÑÇ»ù»ùÒò¼°Æä±àÂë²úÎïµÄ½á¹¹ÌØµã	2009	µçÑ¹ÒÀÀµÐÔ¸ÆÀë×ÓÍ¨µÀ(voltage-dependent calcium channels,VDCC)ÊÇÏ¸°ûÄ¤ÉÏ¿ØÖÆCa2 ½øÈë°ûÄÚµÄÌØÊâµ°°×ÖÊ,VDCC¦ÂÑÇ»ù¾ßÓÐµ÷½ÚÆäÍ¨µÀ»îÐÔµÄ×÷ÓÃ.Ê¹ÓÃRT-PCRºÍRACE PCR¼¼Êõ,´Óº£´Ì²Î(Stichopus japonicus)³¦ÖÐ¿ËÂ¡µÃµ½µçÑ¹ÒÀÀµÐÔ¸ÆÀë×ÓÍ¨µÀ¦ÂÑÇ»ù(SjCa¦Â)»ùÒò,ËùµÃÐòÁÐÌá½»GenBank,µÇÂ¼ºÅEU853658.¸Ã»ùÒòÈ«³¤1 867 bp,°üº¬1¸ö1 614 bpµÄ¿ª·ÅÔÄ¶Á¿ò(ORF),±àÂë537¸ö°±»ùËá.½«SjCa¦ÂÓë¶àÖÖÎÞ¼¹×µ¶¯Îï¸ÆÀë×ÓÍ¨µÀ¦ÂÑÇ»ù½øÐÐ·ÖÎö±È½Ï,·¢Ï…	ÖÐ¹úÉúÎï»¯Ñ§Óë·Ö×ÓÉúÎïÑ§±¨
fded27753aa1407084435c75c6e9d988	ebae69fd7a1648ecb3f6d1bf83cf1960	º£²Î³¦µÀ¦Â-1,3-ÆÏ¾ÛÌÇÃ¸µÄÌáÈ¡Ìõ¼þ¼°ÆäÃ¸Ñ§ÐÔÖÊ	2007	¶Ôº£²Î³¦µÀ¦Â-1,3-ÆÏ¾ÛÌÇÃ¸µÄÌáÈ¡Ìõ¼þ¼°Ã¸Ñ§ÐÔÖÊ½øÐÐÁËÑÐ¾¿.½á¹û±íÃ÷,×î¼ÑÌáÈ¡Ìõ¼þÎª:pH6.0µÄÁ×ËáÑÎ½þÌáÒº0.05 mol/L,NaClÅ¨¶ÈÎª0.05 mol/L,»º³åÒºÌå»ýÓëº£²Î³¦ÖÊÁ¿Ö®±ÈÎª4¡Ã1,ÁòËáï§±¥ºÍ¶ÈÎª80%;¸ÃÃ¸×îÊÊ·´Ó¦Ìõ¼þÎª:ÎÂ¶È40¡æ,pH6.0;¸ÃÃ¸ÔÚ10~40¡æ,pH5.0~6.5Ã¸»îÁ¦ÎÈ¶¨.Mn2 ¶ÔÃ¸¾ßÓÐÒ»¶¨µÄ¼¤»î×÷ÓÃ,Cu2 ¡¢Ca2 ¡¢Mg2 ¡¢Fe2 ¡¢Zn2 ¡¢Ba2 ¡¢K ¡¢Ag ¶ÔÃ¸´æÔÚ²»Í¬³Ì¶ÈµÄÒÖÖÆ,ÆäÖÐCu2 ¶ÔÃ¸µÄÒÖÖÆ×÷ÓÃ×îÇ¿.	´óÁ¬Çá¹¤ÒµÑ§ÔºÑ§±¨
d2e69d693ed74153b2e7865b3d5e5c21	ed21219da2d247569efd5be01be0bbb0	Ç³Ì¸Web¼¼ÊõÔÚº£ÑóÐÅÏ¢·þÎñÍøÕ¾ÖÐµÄÓ¦ÓÃ¼°Õ¹Íû	2013	Web¼¼ÊõÌá¹©ÁËÒ»¸öÍ»ÆÆÊ±¿Õ¾ÖÏÞ¡¢½»Á÷¸÷ÖÖÐÅÏ¢µÄ»¥¶¯Æ½Ì¨¡£¼òÒª½éÉÜÁËWeb¼¼ÊõµÄ·¢Õ¹Àú³Ì,¸ù¾Ýµ±Ç°WebÓ¦ÓÃ¼¼Êõ·ÖÎöÁËµ±½ñº£ÑóÍøÕ¾¼¼ÊõÆ½Ì¨µÄ·¢Õ¹Ç÷ÊÆ¡£	º£ÑóÐÅÏ¢
d2e69d693ed74153b2e7865b3d5e5c21	hyxx201002003	º£ÑóÍøÕ¾ÖÐµÄ"µç×ÓÕþÎñ"½¨Éè·ÖÎö	2010	´Óµç×ÓÕþÎñµÄ»ù±¾¸ÅÄî³ö·¢,×ÛºÏ·ÖÎöÁË¹úÄÚÍâµç×ÓÕþÎñµÄ·¢Õ¹×´¿ö,½áºÏµç×ÓÕþÎñÔÚÕþ¸®ÍøÕ¾ÖÐµÄ½¨Éè,Ïê¾¡²ûÊöÁËµç×ÓÕþÎñÔÚº£ÑóÍøÕ¾½¨ÉèµÄÌåÏÖ·½Ê½,Ìá³öÁËº£ÑóÍøÕ¾µç×ÓÕþÎñµÄ·¢Õ¹½¨Òé.	º£ÑóÐÅÏ¢
d2e69d693ed74153b2e7865b3d5e5c21	hyxx200802001	ÀûÓÃWebCMSÆ½Ì¨½¨Éè¹ú¼Òº£Ñó¾ÖÍøÕ¾Ì½Îö	2008	¹ú¼Òº£Ñó¾ÖÍøÕ¾×Ô1999ÄêÕýÊ½ÔËÐÐÒÔÀ´,ÔÚÍøÕ¾Éè¼Æ¼¼ÊõÉÏÒ»Ö±²ÉÓÃ¾²Ì¬Êý¾Ý·¢²¼,½üÄêÀ´,Ëæ×ÅÍøÕ¾Éè¼Æ¼¼ÊõµÄ²»¶Ï·¢Õ¹,½»»¥Ê½ÐÅÏ¢¼ìË÷³ÉÎªÍøÕ¾Éè¼Æ·¢Õ¹µÄÇ÷ÊÆ,±¾ÎÄÕë¶Ô¹ú¼Òº£Ñó¾ÖÍøÕ¾Éè¼ÆµÄË¼Â·,·ÖÎöÁËÄÚÈÝ¹ÜÀíÆ½Ì¨webCMSÔÚ¸ÃÍøÕ¾µÄ¾ßÌåÊµÏÖ·½·¨.	º£ÑóÐÅÏ¢
d2e69d693ed74153b2e7865b3d5e5c21	hyxx200303007	Éºº÷½¸¼°ÆäÉúÌ¬ÏµÍ³µÄÌØÕ÷	2003	±¾ÎÄÂÛÊöÁËÉºº÷½¸µÄÐÎ³É»úÀí¡¢·ÖÀà¡¢ÉúÌ¬»·¾³ÒÔ¼°Éºº÷½¸ÉúÌ¬ÏµÍ³µÄ½á¹¹ºÍ¹¦ÄÜ,´Ó¶øÖ¸³öÁËÉºº÷½¸ÉúÌ¬ÏµÍ³ÊÇº£ÑóÖÐÉú²úÁ¦Ë®Æ½¼«¸ßµÄÉúÌ¬ÏµÍ³.	º£ÑóÐÅÏ¢
2bb3fcb9e87647099a69080b25718649	hykfygl201501002	ÃÀ¹ú¼ÓÈë¡¶ÁªºÏ¹úº£Ñó·¨¹«Ô¼¡·µÄÁ¢³¡ÑÝ±äÓëÓ°Ïì·ÖÎö	2015	ÃÀ¹úÔø¾­»ý¼«²ÎÓë²¢Ö÷µ¼ÁË¡¶ÁªºÏ¹úº£Ñó·¨¹«Ô¼¡·£¨ÒÔÏÂ¼ò³Æ¡¶¹«Ô¼¡·£©µÄÌ¸ÅÐÓëÆð²Ý£¬µ«ÔÚ¡¶¹«Ô¼¡·¿ª·ÅÇ©×ÖÊ±£¬ÃÀ¹úÍ»È»¾Ü¾ø¼ÓÈë¡£½üÆÚ£¬°Â°ÍÂíÕþ¸®´óÁ¦ÍÆ¶¯¹ú»áÅú×¼¡¶¹«Ô¼¡·£¬°üÀ¨ÃÀ¹ú¹úÎñÔº¡¢¾ü·½ºÍ²úÒµ½çÔÚÄÚµÄÖî¶àÁ¦Á¿»ý¼«Ö§³Ö¼ÓÈë¡¶¹«Ô¼¡·¡£ÂÛÎÄ²ûÊöÁËÃÀ¹ú¶Ô¡¶¹«Ô¼¡·µÄÁ¢³¡×ª±ä£¬×Ü½áÁËÃÀ¹ú¹úÄÚÖ§³ÖºÍ·´¶Ô¼ÓÈë¡¶¹«Ô¼¡·µÄÀíÓÉ£¬ÏêÏ¸·ÖÎöÁË½üÆÚÃÀ¹ú»ý¼«ÍÆ¶¯¼ÓÈë¡¶¹«Ô¼¡·µÄÔ­Òò£¬²¢¶ÔÃÀ¹ú¼ÓÈë¡¶¹«Ô¼¡·ºó¿ÉÄÜ²úÉúµÄÓ°Ïì½øÐÐÁËÉîÈëÑ…	º£Ñó¿ª·¢Óë¹ÜÀí
2bb3fcb9e87647099a69080b25718649	zzhkgyglxyxb-shkxb201504030	ÎÒ¹úº£Óò×ÊÔ´ÅäÖÃµÄ·¨ÂÉ·¨¹æÒÀ¾Ý	2015	º£Óò×ÊÔ´ÅäÖÃ·ÖÎªÁ½¸ö½×¶Î,µÚÒ»¸ö½×¶ÎµÄÖ÷ÒªÒÀ¾ÝÊÇº£Ñó¹¦ÄÜÇø»®,µÚ¶þ¸ö½×¶ÎÊÇº£Óò×ÊÔ´ÅäÖÃµÄÖØµã,Ò²ÆÈÇÐÐèÒª´Ó¡¶º£ÓòÊ¹ÓÃ¹ÜÀí·¨¡·¡¢¡¶º£Ñó»·¾³±£»¤·¨¡·¡¢¡¶ÎïÈ¨·¨¡·µÈ¹ú¼Ò·¨ÂÉ·¨¹æ·½Ãæ,ÒÔ¼°¡¶º£ÓòÊ¹ÓÃÈ¨¹ÜÀí¹æ¶¨¡·¡¢¡¶º£ÓòÊ¹ÓÃÂÛÖ¤¹ÜÀí¹æ¶¨¡·µÈ¹æ·¶ÐÔÎÄ¼þ²ã´ÎÌ½Ë÷Æä·¨ÂÉÒÀ¾Ý,ÒÔÍÆ¶¯ºÍ´Ù½øÎÒ¹úº£Óò×ÊÔ´µÄºÏÀíºÍÓÅ»¯ÅäÖÃ.	Ö£ÖÝº½¿Õ¹¤Òµ¹ÜÀíÑ§ÔºÑ§±¨£¨Éç»á¿ÆÑ§°æ£©
2bb3fcb9e87647099a69080b25718649	zghsfnk201401011	ÄÏº£ÁìÍÁÕù¶ËÖÐµÄ¹ú¼Ê·¨Ô¨Ô´ÊÊÓÃÌ½Îö	2014	ÄÏº£ÁìÍÁÕù¶ËÖ÷Òª°üÀ¨µº½¸¹éÊôÓëº£Óò»®½çÁ½¸ö·½Ãæ.²»Í¬µÄ¹ú¼Ê·¨Ô¨Ô´ÔÚÄÏº£ÁìÍÁÕù¶ËµÄ·¨ÂÉÊÊÓÃÖÐ¾ßÓÐ²»Í¬µÄ×÷ÓÃ.Ä¿Ç°,ÖÐ¹úÖ÷ÒªÒÐÖØÒÔ¹ú¼ÊÏ°¹ßÎª´ú±íµÄ´«Í³¹ú¼Ê·¨¹æÔò,ÖÜ±ß¹ú¼ÒÔò´ó¶à¸ù¾Ý¡¶ÁªºÏ¹úº£Ñó·¨¹«Ô¼¡·¶Ô¿¹ÉõÖÁ·ñÈÏÖÐ¹ú¶ÔÄÏº£µº½¸¼°Æä¸½½üº£ÓòµÄÖ÷È¨.½èÖú¹ú¼Ê·¨Ô¨Ô´ÀíÂÛ,¶ÔÄÏº£ÁìÍÁÕù¶ËÖÐ¿ÉÄÜÊÊÓÃµÄ¸÷ÖÖ·¨ÂÉÔ¨Ô´¼ÓÒÔ½ç¶¨ºÍ·ÖÀàºó,¿ÉÒÔÈ·¶¨¹ú¼ÊÌõÔ¼Óë¹ú¼ÊÏ°¹ßµÄÊÊÓÃË³Î»ÊÇÎÊÌâµÄºËÐÄ,¶ø¹ú¼ÊÏ°¹ßÔÚ½â¾öÄÏº£ÁìÍÁÕù¶ËÎÊÌâÉÏµÄÓÅÏ…	ÖÐ¹úº£ÉÌ·¨ÑÐ¾¿
2bb3fcb9e87647099a69080b25718649	hykfygl201309001	Íâ´óÂ½¼Ü·ÇÉúÎï×ÊÔ´¿ª·¢µÄÊÕÒæ·ÖÏí»úÖÆÑÐ¾¿	2013	¡¶ÁªºÏ¹úº£Ñó·¨¹«Ô¼¡·µÚ°ËÊ®¶þÌõ¹æ¶¨,ÑØº£¹úÓ¦¾ÍÆäÔÚÍâ´óÂ½¼ÜµÄ¿ª²É,¸ù¾ÝÒ»¶¨µÄÊ±¼ä¿ò¼ÜºÍÒ»¶¨±ÈÀý,°´Äê¶ÈÏò¹ú¼Êº£µ×¹ÜÀí¾Ö½ÉÄÉ¡°·ÑÓÃ»òÊµÎï¡±,¹ÜÀí¾ÖÓ¦¸ù¾Ý¡°¹«Æ½·ÖÏí¡±Ô­Ôò½«Ç°ÊöËùµÃ·ÖÅä¸ø¸÷µÞÔ¼¹ú.ÕâÖÖÖÆ¶È°²ÅÅ±»³ÆÎª¡°ÊÕÒæ·ÖÏí»úÖÆ¡±.¸ù¾Ý¹ú¼Êº£µ×¹ÜÀí¾ÖµÄÔ¤²â,µÚ°ËÊ®¶þÌõÏÂµÄ×ÊÔ´ÊÕÒæ×î¿ì½«ÓÚ2015Äê³öÏÖ,ÊÕÒæ·ÖÏí»úÖÆµÄÊµÊ©Ö®ÈÕÒÑÎªÊ±²»Ô¶.ÎÄÕÂ¶ÔÊÕÒæ·ÖÏí»úÖÆµÄ·¨ÂÉÔ¨Ô´¡¢»ù±¾ÄÚÈÝ¡¢ÐÔÖÊ¡¢ÊµÊ©Â·Ïß½øÐÐÁËÑÐ¾¿,²¢ÏàÓ¦µÄÌá³öÎ…	º£Ñó¿ª·¢Óë¹ÜÀí
2bb3fcb9e87647099a69080b25718649	hykfygl201306006	º£ÑóÊÀ½çÒÅ²ú·¢Õ¹Ç÷ÊÆ·ÖÎö¼°Ïà¹ØÉê±¨½¨Òé	2013	º£ÑóÊÀ½çÒÅ²ú±»ÓþÎª¡°º£ÑóÍõ¹ÚÉÏµÄ±¦Ê¯¡±,ÊÇ»ñµÃ¹ú¼ÊÈÏ¿ÉµÄ¾ßÓÐÈ«ÇòÖØÒª¼ÛÖµµÄº£Ñó±£»¤ÇøÓò,Ä¿Ç°È«ÇòÒÑÓÐº£ÑóÊÀ½çÒÅ²ú46´¦,²¢³ÊÏÖÖðÄêÉÏÉýµÄÇ÷ÊÆ.ÎÒ¹úÊÇÊÀ½çÒÅ²ú´ó¹ú,Ò²ÊÇº£Ñó´ó¹ú,µ«ÖÁ½ñ»¹Ã»ÓÐÒ»Ïîº£ÑóÊÀ½çÒÅ²ú.ÎÄÕÂÍ¨¹ý·ÖÎöº£ÑóÊÀ½çÒÅ²úµÄ·¢Õ¹Ç÷ÊÆ,Ì½ÌÖÁËÎÒ¹úÉê±¨º£ÑóÊÀ½çÒÅ²úµÄÇ±Á¦,²¢Ìá³öÏà¹Ø½¨Òé.	º£Ñó¿ª·¢Óë¹ÜÀí
402881205bc7e8bc015bc7ead1d8026d	fa2687ddec864f63b5834d0e72074831	³¤½­Èý½ÇÖÞ±±ÒíYBK1¿×µÚËÄ¼ÍµØ²ãÄê´úÑ§ÑÐ¾¿	2018	µÚËÄ¼Í×ê¿×ÑÒÐ¾Ê±¼ä±ê³ßµÄ½¨Á¢ÊÇ·ÖÎöÆ½Ô­¸²¸ÇÇøµÚËÄ¼Í»·¾³ÑÝ±ä¹ý³ÌµÄÖØÒª»ù´¡¡£Í¨¹ý·ÖÎö½­ËÕÑïÖÝÊÐÊ©ÇÅÕòÔËºÓ´óÇÅ¶«²àYBK1¿×ÑÒÐ¾ÖÐ×Üºñ¶È95.50 mµÄµÚËÄ¼Í³Á»ýÎïµÄÑÒÐÔ¡¢ÑÕÉ«¡¢ÎïÖÊ×é³É¡¢³Á»ý½á¹¹ºÍ½Ó´¥½çÃæÐÎÌ¬µÈÌØÕ÷,²¢¶ÔµØ²ã½øÐÐÏêÏ¸·Ö²ã»ù´¡ÉÏ,×ÛºÏ²ÉÓÃAMS~(14)C¡¢¹âÊÍ¹â¡¢ÓîÉúºËËØÂñ²ØºÍ¹ÅµØ´ÅµÈÄê´ú²âÊÔ,½¨Á¢ÁËYBK1¿×µÄµÚËÄ¼ÍµØ²ãÄê´ú±ê³ß¡£½áºÏµØ²ãµÄ½á¹¹¡¢¹¹Ôì¡¢±êÖ¾²ãµÈµÄ±êÖ¾,È·¶¨YBK1¿×µÚËÄ¼Í³Á»ýÎïÏÂ¸²µØ²ãÎª°×ÛÑÏµÆÖ¿…	µØÖÊÁ¦Ñ§Ñ§±¨
402881205bc7e8bc015bc7ead1d8026d	70158459d7914ac1afaa96688542efb0	»ùÓÚµØÃæ¼¤¹âÉ¨ÃèÒÇµÄ³±Ì²µØÃ²ÑÐ¾¿³õÌ½	2016	´«Í³³±Ì²µØÃ²µÄÑÐ¾¿·½·¨ÄÑÒÔ¿Ì»­³±Ì²µÄÎ¢¹ÛµØÃ²ÌØÕ÷,µØÃæ¼¤¹âÉ¨ÃèÒÇ(TLS)µÄÓ¦ÓÃÎª³±Ì²µØÃ²µÄÑÐ¾¿Ìá¹©ÁËÐÂµÄÇÐÈëµã,È»¶øÄ¿Ç°¹ØÓÚTLSÔÚ³±Ì²µØÃ²ÑÐ¾¿ÖÐÏÊÓÐ±¨µÀ¡£ÒÔ½­ËÕ¶«Ôî¸Ûº£°¶Ò»¶Î³±Ì²µØÃ²ÎªÑÐ¾¿¶ÔÏó,»ùÓÚÒ°ÍâÉ¨ÃèÊý¾Ý,¶ÔÉ¨ÃèÇøÓòµÄµãÔÆÊý¾Ý½øÐÐ¾«¶ÈÆÀ¹À,²¢³¢ÊÔÀûÓÃ·´¾àÀë¼ÓÈ¨²åÖµ(IDW)Óë¿ËÀï½ð²åÖµ(Kriging)·½·¨¹¹½¨ÁË³±Ì²µØÃ²µÄÊý×Ö¸ß³ÌÄ£ÐÍ(DEM)¡£ÑÐ¾¿½á¹û±íÃ÷:(1)Í¨¹ýµãÔÆÊý¾Ý¹¹½¨µÄDEMÊý¾ÝÄÜ¹»ÊµÏÖ³±Ì²µØÃ²µÄ¶¨Á¿Ä£Äâ;(2)Àû…	º£ÑóÍ¨±¨
402881205bc7e8bc015bc7ead1d8026d	b697506e58014ca0bb908be23f8bbde6	µ¾³Ç±ùÃ±¿âÕÕÈÕ±ùíÓÂ¢µÄÓîÉúºËËØ-(10)BeÄê´ú²â¶¨	2012	É³Â³ÀïÉ½ÄÏ¶ËµÄµ¾³Ç±ùÃ±ÔÚµÚËÄ¼ÍÔø·¢Éú¹ý´ó¹æÄ£µÄ±ù´¨×÷ÓÃ,È»¶ø,¹ØÓÚ±ù´¨×÷ÓÃµÄÄê´úÊý¾ÝÏà¶Ô½ÏÉÙ¡£Ñ¡Ôñµ¾³Ç±ùÃ±ÄÏÔµ¿âÕÕÈÕ¸½½üµÄ3Ì×±ùíÓÂ¢½øÐÐÓîÉúºËËØ10BeµÄ±©Â¶Äê´ú²â¶¨,ÑÐ¾¿½á¹û±íÃ÷:(1)¿âÕÕÈÕ×îÀÏ±ùíÓÂ¢(E)µÄ±©Â¶Äê´úÎª(714¡À8.0)~(529¡À8.0)kaBP,DÂ¢µÄ±©Â¶Äê´úÎª(121¡À2.9)~(114¡À2.9)kaBP,DCÂ¢µÄ±©Â¶Äê´úÎª(47¡À1.3)~(43¡À1.3)kaBP¡£ÓÉÓÚÓîÉúºËËØ±©Â¶Äê´úËù·´Ó³µÄÊÇ±ù´¨ÏûÍËÊ±µÄÄê´ú,Òò´Ë,ÎÒÃÇ½áºÏÉîº£ÑõÍ¬Î»ËØµÄÆøºòÌØÕ÷ÒÔ…	º£ÑóµØÖÊÓëµÚËÄ¼ÍµØÖÊ
402881205bc7e8bc015bc7ead1d8026d	7f37f5138a1f4c21ad8f973f8d3f2d93	µ¾³Ç±ùÃ±±ùíÓÎï¹âÊÍ¹â²âÄêÑÐ¾¿ÖÐÓöµ½µÄÎÊÌâ¼°Ì½ÌÖ	2012	±ù´¨ÊÂ¼þÊÇÆøºò²¨¶¯×îÖ±½ÓµÄµØÖÊÖ¤¾Ý,ÀûÓÃ±ù´¨×÷ÓÃ¹ý³ÌÖÐÐÎ³ÉµÄ±ùíÓÎïµÄÄê´úÊý¾Ý½¨Á¢±ù´¨ÊÂ¼þµÄÊ±¼äË³Ðò,ÊÇ·´ÑÝ±ù´¨ÑÝ»¯ÀúÊ·ÒÔ¼°ÇøÓò¹ÅÆøºòºÍ¹Å»·¾³µÄÓÐÐ§Í¾¾¶¡£È»¶ø,ÓÉÓÚ±ù´¨³Á»ý»·¾³µÄ¸´ÔÓÐÔ,ºÜ´ó³Ì¶ÈÏÞÖÆÁË±ù´¨Äê´úÊý¾ÝµÄ»ñÈ¡¡£½üÄêÀ´,Ëæ×Å¹âÊÍ¹â²âÄê¼¼ÊõµÄ²»¶ÏÍêÉÆ,ÆäÓ¦ÓÃ·¶Î§ÒÑ¾­À©Õ¹µ½±ù´¨³Á»ýÎïµÄÄê´ú²â¶¨¡£±¾ÎÄÀûÓÃ¹âÊÍ¹â(OSL)²âÄê¼¼Êõ¶ÔÇà²Ø¸ßÔ­¶«ÄÏ²¿µ¾³Ç±ùÃ±¿âÕÕÈÕµØÇøÏµÁÐ±ùíÓÂ¢½øÐÐÄê´ú²â¶¨,ÊÔÍ¼½¨Á¢¿âÕÕÈÕµØÇø±ù´¨Ê…	µØÖÊÑ§±¨
402881205bc7e8bc015bc7ead1d8026d	3a2bf764f98a45a0b2c8413d02fa5d79	Á÷ËÙ¶ÏÃæ·¨ÔÚ³¤½­¹ÅÁ÷Á¿¹ÀËãÖÐµÄÓ¦ÓÃ	2012	ºÓÁ÷¹ÅÁ÷Á¿µÄ¹ÀËã¿ÉÒÔ¶¨Á¿»¯ÑÐ¾¿Á÷ÓòµÄË®ÎÄ¡¢Æøºò±ä»¯ÌØÕ÷¡£¸ù¾ÝÊÕ¼¯µÄ¶à¸öµØÖÊ×ê¿××ÊÁÏ»Ö¸´³ö³¤½­ÄÏ¾©¶Î3¸ö¹ÅºÓ²Ûºá¶ÏÃæ,¶Ô¹ÅÉî²Û³Á»ýÎïÑùÆ·½øÐÐ14CÓëESRÄê´ú²â¶¨ÒÔ¼°³Á»ýÏàµÄ·ÖÎö,ÅÐ¶¨-50~-90 mµÄ¹ÅÉî²ÛÐÎ³ÉÓÚÄ©´Î±ùÆÚ×îÊ¢ÆÚ¡£¸ù¾Ý¹ÅºÓ´²³Á»ýÎïÁ£¶È,ÀûÓÃÄàÉ³Æð¶¯¹«Ê½¼ÆËã¹ÅºÓ²Û²»Í¬Éî´¦µÄ´¹ÏßÆ½¾ùÁ÷ËÙ,È»ºóÀûÓÃ´¹ÏßÆ½¾ùÁ÷ËÙºÍ´¹Ïß¼äµÄ¹ýË®Ãæ»ý¼ÆËãµ¥¿íÁ÷Á¿,×îºóÀÛ¼Ó»Ö¸´Ä©´Î±ùÆÚ×îÊ¢ÆÚµÄÆ½Ì²Á÷Á¿¡£Æä¼ÆËã½á¹ûÎª10 000~12 000 m3…	Ë®¿ÆÑ§½øÕ¹
402881205bc7e8bc015bc7ead1d8026d	b73de8ec7e85487ba768af9d8a8a586e	Ä©´ÎÊ¢±ùÆÚ³¤½­ÄÏ¾©¶ÎºÓ²ÛÌØÕ÷¼°¹ÅÁ÷Á¿	2009	¸ù¾ÝÄÏ¾©³¤½­´óÇÅ¡¢ÈýÇÅ¡¢ËÄÇÅµÄµØÖÊ×ê¿××ÊÁÏ,»æÖÆÄÏ¾©¶Î³¤½­¹ÅºÓ²ÛµØÖÊÆÊÃæÊ¾ÒâÍ¼¡£¶ÔÄâ½¨ÄÏ¾©³¤½­ËÄÇÅ¸½½üµÄËÄ¸ö×ê¿×½øÐÐÁË²ÉÑù·ÖÎö,´Ó×ê¿×³Á»ýÎïÑùÆ·µÄ14CÄê´ú¼°½×µØÐÎ³ÉÊ±¼ä,¿ÉÒÔÅÐ¶Ï,ÄÏ¾©¶ÎÔ¼-60m~-90mµÄÉî²ÛÎªÄ©´ÎÊ¢±ùÆÚÊ±µÄ³¤½­ºÓ²Û¡£×ê¿×½ÒÊ¾,ÄÏ¾©¶Î³¤½­¹ÅºÓ²ÛÏÁÕ­¶¸ÇÍ,³ÊVÐÍ,ÔÚÄÏ¾©³¤½­´óÇÅ¸½½üÐÎ³É¾Ö²¿ÉîÇÐ¡£¸ù¾Ý³¤½­ÈýÇÅ¡¢³¤½­´óÇÅ¸½½ü¹ÅÉî²Û¶ÏÃæÐÎÌ¬¼°µ×²¿³Á»ýÎï¿ÅÁ£¼¶Åä,Ñ¡ÓÃÉ³Äª·ò¹«Ê½¡¢ºÓº£´óÑ§¹«Ê½µÈ,¼ÆËãÁËÄ©´ÎÊ…	µØÀíÑ§±¨
402881205bc7e8bc015bc7ead1d8026d	e975f07d737848b889c900b1779238fc	³¤½­¸ÉÁ÷½­ËÕ¶Î44ÄêÀ´ºÓµÀ³åÓÙ±ä»¯µÄÊ±¿ÕÌØÕ÷	2007	Í¨³£ÈÏÎªÆøºò±äÅ¯ÒýÆðµÄº£Æ½ÃæÉÏÉý½«µ¼ÖÂÏÂÓÎºÓµÀµÄÓÙ»ý,Á÷ÓòË®ÍÁ±£³ÖºÍË®¿â½¨ÉèÒýÆðµÄÉÏÓÎÀ´É³Á¿µÄ¼õÉÙ½«µ¼ÖÂÏÂÓÎºÓµÀµÄ³åË¢¡£È»¶ø,³¤½­ÏÂÓÎºÓµÀÊÇÈçºÎ¶Ôº£Æ½ÃæÉÏÉýºÍÉÏÓÎÀ´É³Á¿µÄ¼õÉÙ×ö³öÏìÓ¦µÄ,ÖÁ½ñ»¹Ã»ÓÐÖ±½ÓµÄÈ·ÔäµÄÖ¤¾Ý¡£ÔÚµØÀíÐÅÏ¢¼¼ÊõÖ§³ÅÏÂ,¶Ô³¤½­¸ÉÁ÷½­ËÕ¶Î(Ô¼330km)5¸öÊ±ÆÚ1:25000~1:60000µÄºÓµÀµØÐÎÍ¼½øÐÐÁËÊý×Ö»¯,½¨Á¢ÁË1959¡¢1970¡¢1985¡¢1992ºÍ2003ÄêºÓµÀÊý×ÖµØÐÎÍ¼,¶ÔºÓµÀµÄ³åÓÙ±ä»¯½øÐÐÁË¼ÆËã·ÖÎö¡£½á¹û±íÃ÷,³¤½…	µØÀíÑ§±¨
402881205bc7e8bc015bc7ead1d8026d	2c93f5cc644748ad8caad00b62fedaab	Çà²Ø¸ßÔ­¶«ÄÏ²¿É³Â³ÀïÉ½ÄÏ¶ËµÚËÄ¼Í±ù´¨×÷ÓÃµÄ-(10)BeÄê´úÑ§ÑÐ¾¿	2006	Í¨³£ÈÏÎªÇà²Ø¸ßÔ­µÚËÄ¼Í·¢Éú¹ý4´Î±ùÆÚ.È»¶ø,¶ÔÓÚ4´Î±ùÆÚµÄÄê´úÑ§ÑÐ¾¿ÏÔµÃÏà¶Ô±È½Ï±¡Èõ.Î»ÓÚÇà²Ø¸ßÔ­¶«ÄÏ±ßÔµµÄÉ³Â³ÀïÉ½,ÊÇÇà²Ø¸ßÔ­µØÇøµÚËÄ¼Í±ù´¨ÒÅ¼£±£´æ±È½ÏºÃµÄµØÇø.ÀûÓÃÂ½ÉúÓîÉúÍ¬Î»ËØ10Be¶Ô¸ÃÇøµÄÑò±³Ê¯¡¢±ùíÓÂ¢ºÍ±ùÊ´Ãæ½øÐÐÁË±©Â¶Äê´úÑ§µÄ·ÖÎö.½á¹û±íÃ÷,ÍÃ¶ùÉ½µÄÑò±³Ê¯µÄ±©Â¶Äê´úÎª15 ka,ÎªÄ©´Î±ùÆÚÊ¢ÆÚ±ù´¨×÷ÓÃµÄ½á¹û,¶ÔÓ¦ÓÚÉîº£ÑõÍ¬Î»ËØ2½×¶Î;ÀÏÁÖ¿ÚµÀ°à¸½½üµÄ±ùÊ´ÃæµÄ±©Â¶Äê´úÎª130~160 ka,ÎªÉîº£ÑõÍ¬Î»ËØ6½×¶Î±ù´¨×÷ÓÃµ…	ÖÐ¹ú¿ÆÑ§.D¼­:µØÇò¿ÆÑ§
402881205bc7e8bc015bc7ead1d8026d	77b8428385aa43c193e6ee88c2a1229a	²ñ´ïÄ¾ÅèµØ´ï²Î1¾®×ÔÈ»Ù¤ÂêÇúÏßµÄR/S·ÖÎö	2000	ÔÚ²ñ´ïÄ¾ÅèµØ´ï²Î 1¾® ,Ó¦ÓÃ×ÔÈ»Ù¤ÂêÇúÏß½øÐÐÁË 2 5ÍòÄêÒÔÀ´»ùÓÚÄê´úµÄ R/ S·ÖÎö ,¸ÃÊ±¶Î·ÖÎ¬ÊýÆ½¾ùÖµÎª 1.2 2 9,ÓëÉîº£ÑõÍ¬Î»ËØÇúÏß·ÖÎ¬Öµ (1.2 2 )·Ç³£½Ó½ü ,Ö¤Ã÷ÁË·ÖÊýÎ¬Ìá¹©ÁË²»Í¬Æøºò¼ÇÂ¼ºÍ²»Í¬´úÓÃÖ¸±êÖ®¼ä¶Ô±ÈµÄ»ù´¡ .¼´´ï²Î 1¾®µÄ×ÔÈ»Ù¤ÂêÇúÏßËù·´Ó³µÄ¹Å»·¾³±ä»¯ÀàËÆÓÚÉîº£ÑõÍ¬Î»ËØÇúÏß ,Æä²¨¶¯ÊÇÊÜÈ«Çò±ä»¯¿ØÖÆµÄ .»ùÓÚÉî¶ÈµÄ×ÔÈ»Ù¤ÂêÇúÏß R/ S·ÖÎöÒ²±íÏÖ³öÏàËÆµÄ¹æÂÉÐÔ ,Ö§³ÖÁËÆøºòÑ§µÄÑÐ¾¿ .Í¨¹ý R/ S·ÖÎö±æ±ð³öÊ±¼äÐò…	ÄÏ¾©Ê¦´óÑ§±¨(×ÔÈ»¿ÆÑ§°æ)
402881205bc7e8bc015bc7eb20240853	a43b0c31e89c488c81d5441b32d0ee25	»ùÓÚPPC-AHP-DM·¨µÄÁÉÄþÊ¡ÕûÖÎÐÞ¸´º£µº¿ª·¢Ç±Á¦ÆÀ¼ÛÑÐ¾¿	2017	±¾ÎÄÑ¡È¡ÁÉÄþÊ¡ÔÚ¡¶ÖÐ»ªÈËÃñ¹²ºÍ¹úº£µº±£»¤·¨¡·°ä²¼ÒÔÀ´ÊµÊ©µÄ17¸öÕûÖÎÐÞ¸´º£µº¿ªÕ¹¿ª·¢Ç±Á¦ÆÀ¼Û,½¨Á¢6´óÀà23¸öÖ¸±êÒò×ÓµÄÆÀ¼ÛÖ¸±ê·ÖÀàÌåÏµ,Ñ¡È¡PPC-AHP-DM×éºÏÄ£ÐÍ¶Ô¸÷º£µº¿ª·¢Ç±Á¦½øÐÐÁËºáÏò¾²Ì¬·ÖÎöÓë¶Ô±È,È·¶¨ÁË¸÷º£µºÔÚÕûÖÎÐÞ¸´¹¤³ÌÊµÊ©Ç°ºó¿ª·¢Ç±Á¦×ÛºÏÅÅÃû¼°×ÔÉí¿ª·¢Ç±Á¦±ä»¯·ù¶È¡£ÑÐ¾¿½á¹û±íÃ÷:ÕûÖÎÐÞ¸´¹¤³ÌÊµÊ©Ç°´ó±Ê¼ÜÉ½µºÏà¶ÔÓÚÆäËûº£µºÅÅÃû½ÏÎª¿¿Ç°,ÕÅ¼ÒÉ½µº¡¢Ñî¼ÒÉ½µºÅÅÃû½ÏÎª¿¿ºó,ÕûÖÎÐÞ¸´¹¤³ÌÊµÊ©ºó¸÷º£µºÏà¶ÔÓÚ×Ô…	º£Ñó»·¾³¿ÆÑ§
402881205bc7e8bc015bc7eb20240853	dhhy201701010	»ùÓÚGISºÍÂåÂ××ÈÇúÏßµÄÁÉÄþÊ¡º£µº¿Õ¼ä·Ö²¼ÌØÕ÷Ì½Îö	2017	ÎªºÏÀí¿ª·¢ÀûÓÃºÍ±£»¤ÁÉÄþº£µº×ÊÔ´,ÓÅ»¯º£µº²úÒµ½á¹¹ºÍ²¼¾Ö,ÒÔÁÉÄþÄÉÈëÖÐ¹úº£Óòº£µº±ê×¼ÃûÂ¼µÄ633¸öº£µºÎªÑÐ¾¿¶ÔÏó,ÔÚ¶ÔÆäµØÀí×ø±ê¡¢Â½ÓòÃæ»ýµÈ»ù´¡Êý¾Ý½øÐÐÊýÀíÍ³¼ÆµÄ»ù´¡ÉÏ,Í¨¹ýGISµÄ¿Õ¼ä·ÖÎöºÍ»æÖÆÂåÂ××ÈÇúÏß¡¢¼ÆËã»ùÄáÏµÊý,¶ÔÁÉÄþº£µºµÄ¿Õ¼ä·Ö²¼ÌØÕ÷½øÐÐÁË·ÖÎöÓëÑÐ¾¿.½á¹û±íÃ÷:ÁÉÄþº£µºÊô¼¯¾ÛÐÍ·Ö²¼ÀàÐÍ,ÔÚ¿Õ¼äÉÏ³Ê×éÍÅÓë´ø×´·Ö²¼,°´¾Û¼¯³Ì¶ÈÀ´¿´,ÐÎ³ÉÁË»Æº£±±²¿³¤É½Èºµº¼¯¾ÛÇø¡¢ÁÉ¶«°ëµºÄÏ²¿Ç³º£¼¯¾Û´øÓëÁÉ¶«ÍåÎ÷²¿Ç³º£¼¯¾Û´…	º£ÑóÑ§ÑÐ¾¿
402881205bc7e8bc015bc7eb20240853	276f00e050864909a3bf513d07cf55d8	ÁÉÄþº£µºµØÃûÀàÐÍ¼°Ö÷ÒªÌØÕ÷·ÖÎö	2016	ÁÉÄþº£ÓòÁÉÀ«,º£µºÊýÁ¿ÖÚ¶à¡£ÁÉÄþÏÈÈËÔçÔÚ¼¸Ç§ÄêÇ°µÄÐÂÊ¯Æ÷Ê±´ú¾Í¿ªÊ¼ÈÏÊ¶º£µº¡¢¿ª·¢ÀûÓÃº£µº,²¢ÔÚÂþ³¤µÄÀúÊ·ÑÝ»¯¹ý³ÌÖÐÖð½¥ÐÎ³ÉÁË·á¸»¶àÑùµÄº£µºµØÃû¡£º£µºµØÃûµÄ²úÉúÊÇÈËÀà»î¶¯ÓëµØÀí»·¾³Ïà»¥×÷ÓÃµÄ½á¹û,ÍùÍù¾ßÓÐÒ»¶¨µÄ¹æÂÉÐÔ¡£±¾ÎÄÀûÓÃÍ³¼Æ¼°·ÖÀà·½·¨,³¢ÊÔÒÀ¾ÝµØÃûÀ´Ô´¼°ÃüÃû·½Ê½»®·ÖÁËÁÉÄþº£µºµØÃûÀàÐÍ,²¢½ÒÊ¾ÁËÆäÖ÷ÒªÌØÕ÷,Õâ¶ÔÉî²ã´ÎÍÚ¾òÁÉÄþº£µºµØÃûÎÄ»¯¾ßÓÐÖØÒªÒâÒå,Òà¿ÉÎªº£µºµØÃû¹ÜÀíÌá¹©»ù´¡²Î¿¼¡£	º£ÑóÐÅÏ¢
402881205bc7e8bc015bc7eb20240853	512d0e17aa7346aca79c39ba7c31306c	ÁÉÄþº£µº¿ª·¢ÏÖ×´Óë²¼¾ÖÑÐ¾¿	2015	º£µºµØ´¦´óÂ½Ïòº£Ñó¹ý¶ÉµÄ½áºÏµØ´ø,¾ßÓÐ¶ÀÌØµÄÇøÎ»¡¢×ÊÔ´ºÍ»·¾³ÓÅÊÆ,ÔÚ¹ú¼Ò¾­¼Ã½¨ÉèÖÐÕ¼¾Ý×ÅÖØÒªµØÎ»¡£½øÈë21ÊÀ¼Í,ÎÒ¹úÈ·Á¢ÁË"ÊµÊ©º£Ñó¿ª·¢"Õ½ÂÔ¾ö²ß,½«º£Ñó¾­¼Ã×÷ÎªÐÂµÄ¹úÃñ¾­¼ÃÔö³¤µãÒÔÀ´,º£µºµÄ¾­¼ÃµØÎ»¸ü¼ÓÍ¹ÏÔ¡£ÁÉÄþÊµÊ©ÑØº£¾­¼Ã´ø½¨ÉèÒÔÀ´,º£µº¾­¼Ã·ÉËÙ·¢Õ¹,²úÒµ½á¹¹ºÍÀûÓÃ¸ñ¾ÖÇ÷ÓÚ¶àÔª»¯,º£µº¿ª·¢Ó­À´ÁËÒ»¸öÕ¸ÐÂµÄ¾ÖÃæ¡£	¹úÍÁ×ÊÔ´
402881205bc7e8bc015bc7eb20240853	34aad5250b3a4e269b3ad6e69248135f	º£µºÕûÖÎÐÞ¸´ÏîÄ¿¿â¹¹½¨ÑÐ¾¿	2015	Ê¡¼¶º£µºÕûÖÎÐÞ¸´ÏîÄ¿¿âÄÜ¹»ºÏÀí¹æ»®º£µºÕûÖÎÐÞ¸´ÏîÄ¿µÄÓÐÐòÊµÊ©,¶Ôº£µºÉúÌ¬»·¾³µÄ¸ÄÉÆÒÔ¼°º£µº±£»¤¹¤×÷µÄ½øÒ»²½¼ÓÇ¿¾ßÓÐÖØÒªÒâÒå¡£ÎÄÕÂÒÔ¸ÄÉÆº£µºÉúÌ¬»·¾³¡¢¿ÆÑ§ÓÐÐòÊµÊ©º£µºÕûÖÎÐÞ¸´ÏîÄ¿ÎªÄ¿±ê,´ÓÏîÄ¿¿âµÄÉ¸Ñ¡¡¢ÏîÄ¿¿âµÄ¹¹½¨ÒÔ¼°ÖØµãÏîÄ¿ÆÀ¹ÀµÈ·½Ãæ¶ÔÈ«Ê¡º£µºÕûÖÎÐÞ¸´ÏîÄ¿¿âµÄ½¨Éè¼ÓÒÔÌ½ÌÖ¡£½á¹û±íÃ÷,·ûºÏÒªÇóµÄ43¸öº£µºÕûÖÎÐÞ¸´ÏîÄ¿ÄÉÈëµ½È«Ê¡ÏîÄ¿¿â,ÖØµãÏîÄ¿ÆÀ¹ÀÄ£ÐÍµÄ½¨Á¢ÄÜ¹»ÓÐÐ§½â¾öÒ»¶ÎÊ±ÆÚº£µºÕûÖÎÐÞ¸´ÏîÄ¿µÄÊ±Ðò¹æ»®,Ïî…	º£Ñó¿ª·¢Óë¹ÜÀí
402881205bc7e8bc015bc7eb20240853	8c17ad004c9944a7b5727d456549d066	»ùÓÚGISµÄÁÉÄþÊ¡º£ÓòÊ¹ÓÃÏÖ×´Êý×Ö»¯Æ½Ì¨½¨Éè	2015	ÔÚ×¼È·È«ÃæÁË½âÁÉÄþÈ«Ê¡×Úº£º£ÓòÊ¹ÓÃÈ¨Êô¡¢Î»ÖÃ¡¢ÀàÐÍ¡¢Ãæ»ýµÈº£¼®ÐÅÏ¢µÄ»ù´¡ÉÏ,ÎªÁËÊµÏÖÈ«Ê¡º£Óò»ù´¡Êý¾ÝÐÅÏ¢µÄÊý×Ö»¯¹ÜÀí,¸ù¾Ýº£Ñó¿ª·¢¹ÜÀíÌØÕ÷ºÍµØÀíÐÅÏ¢ÏµÍ³Ëù¾ß±¸µÄ¹¦ÄÜ,Ê¹ÓÃArc GISÈí¼þ,ÔËÓÃ¼ÆËã»úÍ¼ÐÎºÍÊý¾Ý¿â¼¼Êõ,·Ö±ð´Ó¿Õ¼äÊý¾Ý¿âºÍÊôÐÔÊý¾Ý¿âÁ½·½Ãæ½øÐÐÉè¼Æ,¹¹½¨Êý¾Ý´æ´¢Á¿´ó¡¢ÔËÐÐ¿É¿¿ºÍ¹¦ÄÜ¶àÑùµÄÁÉÄþÊ¡º£ÓòÊ¹ÓÃÏÖ×´Êý×Ö»¯ÐÅÏ¢Æ½Ì¨,ÊµÏÖÍ¼ÐÎºÍÊôÐÔµÄË«Ïò²éÑ¯¡¢¶¨Î»ºÍÍ¬²½¸üÐÂ,Îªº£Óò¿ª·¢Óë¹ÜÀíÌá¹©Ò»ÖÖÐÂ¹¤¾ß¡¢ÊÖ¶ÎºÍ…	²â»æ±ê×¼»¯
402881205bc7e8bc015bc7eb20240853	a4278f1eea6f42dfa9130c258a805f26	ÁÉÄþº£µºÊýÁ¿ÀúÊ·±äÇ¨ÑÐ¾¿	2015	ÒÔÀú´Îº£µºÆÕ²é³É¹ûÊý¾ÝÎªÇÐÈëµã,ÔÚ³ä·Öµ÷²éÑÐ¾¿»ù´¡ÉÏÍ¨¹ý×ÔÈ»ÒòËØÓ°Ïì¡¢Éç»áÒòËØÓ°ÏìÁ½´óÖ÷Ïß²ûÊöÁËº£µºÊýÁ¿¶¯Ì¬±ä»¯ÐÎÊ½,¸ù¾Ýµ±Ç°ÁÉÄþÊ¡º£µº¿ª·¢ÀûÓÃÏÖ×´,ÒÔ·½·¨½â¶Á¡¢ÊµÀýÆÊÎö·½Ê½·ÖÎöÁËº£µºÊýÁ¿µÄ¶¯Ì¬±ä»¯³ÉÒò,Ìá³öÎ´À´º£µºÊýÁ¿¶¯Ì¬±ä»¯·¢Õ¹Ç÷ÊÆ,¼ÓÇ¿Î¬»¤º£µº×ÔÈ»×ÊÔ´Á¼ÐÔÑ­»·¿É³ÖÐø·¢Õ¹µÄÄ£Ê½¡£	º£ÑóÐÅÏ¢
402881205bc7e8bc015bc7eb20240853	0e6dac5327b54e68a3b3ec59f4e5e43c	µØÃæÈýÎ¬¼¤¹âÉ¨ÃèºÍÍøÂçRTK¼¼ÊõÔÚ¹¹½¨º£µºDEMÖÐµÄÓ¦ÓÃÑÐ¾¿	2015	µØÃæÈýÎ¬¼¤¹âÉ¨Ãè¼¼ÊõÍ¨¹ý·Ç½Ó´¥Ê½Ö÷¶¯²âÁ¿,¿É´óÃæ»ý¡¢×Ô¶¯Á¬ÐøµÄ²É¼¯Ä¿±êÎïÈýÎ¬µãÔÆÊý¾Ý,¿ìËÙ¹¹½¨Ä¿±êÎïµÄ¿ÉÊÓ»¯Ä£ÐÍ,Òò¾ßÓÐ×Ô¶¯»¯³Ì¶È¸ß¡¢Êý¾ÝÉú²úÖÜÆÚ¶Ì¡¢²âÁ¿¾«¶È¸ßºÍÔ¼ÊøÌõ¼þÉÙµÈÌØµã,ÔÚº£µºDEMµÄ¹¹½¨ÖÐÓÐ×Å´«Í³²âÁ¿¼¼ÊõÎÞ·¨±ÈÄâµÄÓÅÊÆ.±¾ÎÄÏêÏ¸½éÉÜÁËµØÃæÈýÎ¬¼¤¹âÉ¨ÃèÏµÍ³»ñÈ¡º£µºµØÐÎµãÔÆÊý¾ÝµÄ·½·¨,Í¬Ê±¶ÔµãÔÆÊý¾ÝµÄ´¦ÀíºÍÏà¹Ø¹Ø¼ü¼¼ÊõÎÊÌâ½øÐÐÁËÌ½ÌÖ,²¢ÔÚÍøÂçRTK¼¼ÊõµÄÖ§³ÖÏÂ,ÒÔº£µº²¼¸ëÛçÎªÑÐ¾¿Çø½øÐÐÁËÊµµØ²âÊÔ¡£½á¹û±…	È«Çò¶¨Î»ÏµÍ³
402881205bc7e8bc015bc7eb20240853	8d6ffcb3b1004130afb58648c26bd5d8	µäÐÍº£ÍåÉúÌ¬»·¾³×ÛºÏÕûÖÎ¶Ô²ßµÄ³õ²½ÑÐ¾¿--ÒÔÁÉÄþÊ¡½õÖÝÍåºÍºùÂ«É½ÍåÎªÀý	2014	ÒÔÁÉÄþÊ¡½õÖÝÍåºÍºùÂ«É½ÍåÎªÑÐ¾¿°¸Àý,´Óº£Íå°¶Ïß¡¢Ë®ÖÊ»·¾³¡¢Ë®¶¯Á¦»·¾³ºÍÉúÌ¬¹¦ÄÜ4¸ö·½ÃæÂÛÊöÁËº£ÍåÉúÌ¬»·¾³µÄÏÖ×´,¶Ôº£ÍåË®¶¯Á¦¸Ä±äµÄÓ°Ïì¼°ÆÀ¼Û½øÐÐÁË·ÖÎöºÍÑÐ¾¿¡£½á¹û±íÃ÷:½õÖÝÍåºÍºùÂ«É½Íåº£Íå×ÔÈ»°¶ÏßºÍÃæ»ý¼õÐ¡¡¢Ë®ÖÊ³¬±ê¡¢Ë®¶¯Á¦½»»»ÄÜÁ¦ÏÂ½µ¡¢ÉúÌ¬¹¦ÄÜÊÜËð,½õÖÝÍåµÄ¿ª·¢ÀûÓÃ¶Ôº£ÍåË®¶¯Á¦»·¾³ºÍÉúÌ¬»·¾³µÄÓ°Ïì±ÈºùÂ«É½Íå´ó,Ó¦ÓÅÏÈ¿ªÕ¹ÕûÖÎ¡£Ó¦´Ó×ÛºÏÕûÖÎ¹æ»®¡¢ÖØµã°¶Ïß¼¯ÖÐÕûÖÎ¡¢ÊªµØÉúÌ¬×ÊÔ´ÕûÖÎ¡¢º£µº¹¦ÄÜ»Ö¸´¡¢º£Ë®ÎÛÈ…	´óÁ¬º£Ñó´óÑ§Ñ§±¨
402881205bc7e8bc015bc7eb20240853	43231547a1ce46528d3163743fd3e179	â¯µº·À²¨µÌÐÞ¸´¶Ô°¶Ì²µØÐÎµÄÓ°ÏìÑÐ¾¿	2014	â¯µºÊÇÁÉÄþ¶«¸ÛÖØÒªµÄÂÃÓÎÊ¤µØ,º£Ñó×ÔÈ»ÔÖº¦ÒÑÍþÐ²µ½º£µº¾ÓÃñÉú»îºÍÂÃÓÎ»·¾³,Ôì³ÉÈËÉíºÍ²Æ²úµÄ°²È«ËðÊ§,¿ªÕ¹º£µº·À²¨µÌµÄÐÞ¸´ÄÜ¹»ÓÐÐ§µØ¸ÄÉÆÏÖ×´,¶Ôº£µºÐÞ¸´¼°±£»¤¾ßÓÐÖØÒªµÄÏÖÊµÒâÒå¡£Í¨¹ýÔËÓÃ³ÉÊìµÄÊýÖµÄ£Äâ¼¼ÊõÄ£Äâ¹¤³ÌµÄÊµÊ©¶Ôº£Óò¶¯Á¦»·¾³¼°É³Ì²×ÊÔ´µÄÓ°Ïì,·ÖÎö°¶Ì²µØÐÎµÄ³åÓÙÇé¿ö,ËµÃ÷Éè¼Æ·½°¸µÄºÏÀíÐÔ,Îª½«À´µÄº£µºÐÞ¸´Ìá¹©·½·¨ºÍÒÀ¾Ý¡£	»·¾³±£»¤ÓëÑ­»·¾­¼Ã
402881205bc7e8bc015bc7eb20240853	e6f5cd241fcc47419de0e71be4a96654	ËçÖÐÌìÁúËÂº£Ì²Ñø»¤·½°¸ÑÐ¾¿	2014	ÔËÓÃÊýÖµÄ£Äâ·½·¨ÑÐ¾¿ÁËÑøÌ²ºó°¶Ïß±äÐÎºÍÆÊÃæÇÖÊ´µÄÇé¿ö,È·¶¨ÁËÉ³Ì²Ñø»¤·½°¸Îª:²ÉÈ¡ÒÔ²¹É³»ù×¼°¶ÏßÏòº£ÍÆ½ø5 m,²¹É³Éè¼Æ¸ß³ÌÎª2.4 mµÄ·½Ê½ÊµÊ©²¹É³¹¤³Ì,²¹É³Á¿Îª4.48¡Á104 m3¡£Í¨¹ýÎïÀíÄ£ÐÍÊµÑé½øÐÐº£Ì²ÇÖÊ´»Ö¸´ÆÀ¹À,½á¹û±íÃ÷ÌìÁúËÂº£°¶ÔâÊÜÇÖÊ´ÊÇÔÝÊ±µÄ,³£ÀË×÷ÓÃÏÂº£°¶ÆÊÃæ¾ßÓÐ×ÔÎÒ»Ö¸´ÄÜÁ¦,Ò»¶¨Ê±¼äÄÚ¿ÉÒÔ»Ö¸´Ô­×´¡£	¹ã¶«º£Ñó´óÑ§Ñ§±¨
402881205bc7e8bc015bc7eb20240853	afd249b0578b4755b1abf1bc35e22e26	½õÖÝÍåÎ§Ìîº£¹¤³Ì¶Ôº£ÍåË®½»»»ÄÜÁ¦µÄÓ°Ïì	2013	²ÉÓÃÊýÖµÄ£Äâ·½·¨·ÖÎöÁË2000¡¢2005¡¢2010Äê½õÖÝÍåº£Óò³±Á÷³¡ºÍº£ÍåÄÉ³±Á¿¼°Ë®½»»»Ö¸±êµÄ±ä»¯,²¢¸ù¾ÝË®ÖÊ¼à²âÊý¾Ý¶Ô½õÖÝÍåº£Óò½øÐÐÁËº£Ñó»·¾³ÖÊÁ¿ÆÀ¼Û,·ÖÎöË®ÖÊ»·¾³µÄÑÝ±äÇ÷ÊÆ¡£½á¹û±íÃ÷:2000¡ª2010Äê½õÖÝÍå×ÔÈ»°¶Ïß¼õÉÙ½ü2.17 km,º£ÓòÃæ»ý¼õÉÙÔ¼28.1 km2;º£ÍåÄÉ³±Á¿ºÍË®½»»»ÂÊ³ÊÏÖÖðÄê¼õÉÙµÄÇ÷ÊÆ,Î§Ìîº£¹¤³ÌµÄ°¶Ïß±ä»¯µ¼ÖÂ2000¡ª2005ÄêÄÉ³±Á¿¼õÐ¡ÁË11.92%,Ë®½»»»ÂÊ¼õÉÙÁË17.51%,2005¡ª2010ÄêÄÉ³±Á¿¼õÐ¡ÁË29.74%,Ë®½»»»ÂÊ¼õÉÙÁË9.2…	´óÁ¬º£Ñó´óÑ§Ñ§±¨
402881205bc7e8bc015bc7eb20240853	032395f563514513ae308ed70d3583b3	ÁÉÄþº£µº¿ª·¢Óë±£»¤¶Ô²ßµÄ³õ²½ÑÐ¾¿	2012	½áºÏÁÉÄþÊ¡º£µº×ÊÔ´ÌØÕ÷¡¢¿ª·¢ÀûÓÃÏÖ×´ºÍµ±µØÉç»á¾­¼Ã×´¿öµÈ,ÎÄÕÂ·ÖÎöÁËº£µº¿ª·¢ÀûÓÃÓë±£»¤ÖÐ´æÔÚµÄÖ÷ÒªÎÊÌâ,Ìá³ö¼ÓÇ¿È«Ãñº£µº±£»¤µÄÒâÊ¶,½¨Á¢º£µº±£»¤ÓëÀûÓÃ¹æ»®ÌåÏµ,½¨Á¢º£µº×ÛºÏ¹ÜÀíÌåÖÆ,Ç¿»¯¿Æ¼¼Ö§³ÅµÈ¿ª·¢¹ÜÀíº£µºµÄ¶Ô²ß½¨Òé,ÒÔÎ¬»¤º£µº·¢Õ¹µÄÁ¼ÐÔÑ­»·ºÍº£µº×ÊÔ´µÄ¿É³ÖÐøÀûÓÃ¡£	º£Ñó¿ª·¢Óë¹ÜÀí
402881205bc7e8bc015bc7eb20240853	hykfygl201209011	ÁÉÄþÊ¡ÏîÄ¿ÓÃº£Óëº£Ñó¹¦ÄÜÇø»®Ò»ÖÂÐÔ·ÖÎö·½·¨³õÌ½	2012	ÏîÄ¿ÓÃº£Óëº£Ñó¹¦ÄÜÇø»®ÊÇ·ñÒ»ÖÂÊÇº£ÓòÊ¹ÓÃÂÛÖ¤µÄÖØÒªÄÚÈÝ,Ò²ÊÇÉóÅúº£ÓòÓÃº£µÄÊ×ÒªÒÀ¾Ý.ÎÄÕÂÕë¶ÔÁÉÄþÊ¡ÏîÄ¿ÓÃº£Óëº£Ñó¹¦ÄÜÇø»®Ò»ÖÂÐÔ·ÖÎöÖÐ´æÔÚµÄÎÊÌâ,Ìá³öÒ»ÖÂÐÔ¡¢¼æÈÝÐÔ¡¢²»Ò»ÖÂÐÔºÍÌØÊâÐÔµÄÅÐ¶ÏÔ­Ôò.Í¨¹ýÊ¸Á¿Í¼±ê×¼»¯´¦Àí¡¢È·¶¨ÓÃº£ËùÔÚº£Ñó¹¦ÄÜÇøµÄÀàÐÍ¡¢Ò»ÖÂÐÔ·ÖÎöµÈ²½Öè,ÊµÏÖ¹¦ÄÜÇø»®Ò»ÖÂÐÔÅÐ¶Ï.²¢¶Ô·ÖÎöÖÐ´æÔÚµÄÎÊÌâÌá³ö´¦Àí·½·¨,Í¬Ê±¶ÔÈ«Ê¡ÏîÄ¿ÓÃº£Óë¹¦ÄÜÇø»®Ò»ÖÂÐÔ½øÐÐ¶¨Á¿·ÖÎöÓëÍ³¼Æ.	º£Ñó¿ª·¢Óë¹ÜÀí
402881205bc7e8bc015bc7eb20240853	a459b37a0db04c80ac444a8416a5da23	Ç³Ì¸ÁÉÄþÊ¡º£ÓòÊ¹ÓÃ¹ÜÀíÖÐ´æÔÚµÄÎÊÌâÓë¶Ô²ß	2011	Ëæ×Å¡¶ÖÐ»ªÈËÃñ¹²ºÍ¹úº£ÓòÊ¹ÓÃ¹ÜÀí·¨¡·ºÍÏà¹Ø·¨¹æµÄÏà¼Ì°ä²¼,ÁÉÄþÊ¡¸÷¼¶º£ÑóÐÐÕþ¹ÜÀí²¿ÃÅ¼á³ÖÒÀ·¨ÐÐÕþ,Ê¹º£Óò¹ÜÀí¹¤×÷³ÊÏÖ³öÁ¼ºÃµÄ·¢Õ¹ÊÆÍ·¡£µ«ÔÚÁÉÄþÊ¡º£ÓòÊ¹ÓÃÏÖ×´µ÷²éÖÐÒ²·¢ÏÖÁËÒ»Ð©Ã»ÓÐ½â¾öºÃµÄÃ¬¶ÜÎÊÌâ¡£¶ÔÁÉÄþÊ¡º£ÓòÊ¹ÓÃ¹ÜÀíÖÐ´æÔÚµÄÈô¸ÉÎÊÌâ½øÐÐÌ½ÌÖ,ÔÚ·ÖÎö²úÉúÔ­ÒòµÄ»ù´¡ÉÏ,Ìá³ö¾ßÓÐ½¨ÉèÐÔµÄ½â¾ö·½·¨¡£	º£ÑóÐÅÏ¢
402881205bc7e8bc015bc7eb20240853	6ea31d58526748d0ba8ecb478749b6b5	3S¼¼ÊõÔÚÁÉÄþÊ¡º£ÓòÊ¹ÓÃÏÖ×´µ÷²éÖÐµÄÓ¦ÓÃ	2011	½üÄêÀ´,Ëæ×ÅÏÖ´ú¼¼ÊõµÄÑ¸ËÙ·¢Õ¹,3S¼¼Êõ¼´Ò£¸Ð¼¼Êõ(RS)¡¢È«Çò¶¨Î»ÏµÍ³(GPS)ºÍµØÀíÐÅÏ¢ÏµÍ³(GIS)ÔÚ¾üÊÂ¡¢ÃñÓÃÁìÓòµÃµ½ÁË¹ã·ºµÄÓ¦ÓÃ¡£ÃÀ¹úÊÇ×îÔçÓ¦ÓÃÓÚ3S¼¼ÊõµÄ¹ú¼Ò,20ÊÀ¼Í70Äê´ú³õÆÚÊ×ÏÈÓ¦ÓÃÓÚ¾üÊÂ,ÔÚµ¼º½¡¢Çé±¨ÊÕ¼¯¡¢ºË±¬¼à²â¡¢Ó¦¼±Í¨Ñ¶ºÍÆøÏóÎÀÐÇ¡¢»·¾³±£»¤µÈÁìÓò×ßÔÚÊÀ½çÇ°ÁÐ[1]¡£ËæºóÊÀ½ç¸÷¹ú¾ºÏàÑÐ·¢,3S¼¼ÊõÈÕÇ÷³ÉÊì,	Ë®²ú¿ÆÑ§
402881205bc7e8bc015bc7eb20240853	zgyyjj201105015	´óÁ¬ÊÐÄÏ²¿º£ÓòÐÝÏÐÓæÒµ·¢Õ¹µÄSWOT·ÖÎö	2011	´óÁ¬ÊÐÊÇÎÒ¹ú¶«±±µØÇø×îÖØÒªµÄ¸Û¿Ú³ÇÊÐ¡¢±õº£ÂÃÓÎÊ¤µØºÍÖøÃûµÄº£Ñó¿Æ¼¼³Ç,ÔÚ·¢Õ¹º£ÑóÐÝÏÐÓæÒµ·½ÃæÓÐÐí¶àÓÅÊÆ.±¾ÎÄ¶Ô´óÁ¬ÊÐÄÏ²¿º£Óò·¢Õ¹ÐÝÏÐÓæÒµµÄÍâ²¿»·¾³ºÍÄÚ²¿»·¾³½øÐÐÁË·ÖÎö,²¢ÔÚSWOT·ÖÎö»ù´¡Ö®ÉÏ½ÒÊ¾ÁË·¢Õ¹ÐÝÏÐÓæÒµËùÃæÁÙµÄÓÅÊÆÓëÁÓÊÆ¡¢»úÓöÓëÌôÕ½.Í¨¹ý¶Ô´óÁ¬ÄÏ²¿º£Óò·¢Õ¹ÐÝÏÐÓæÒµÏÖ×´½øÐÐÁËÈ«Ãæ·ÖÎö,²¢ÔÚ×ÛºÏ¡¢±È½Ï¡¢·ÖÎöµÄ»ù´¡ÉÏ,Ìá³ö´óÁ¬ÊÐÄÏ²¿º£ÓòÐÝÏÐÓæÒµ·¢Õ¹µÄ¶Ô²ß.	ÖÐ¹úÓæÒµ¾­¼Ã
402881205bc7e8bc015bc7eb20240853	701724e3d68a4ed6bf5939592d7be3e8	ÁÉÄþÊ¡º£°¶´ø±±¾©54¡¢Î÷°²80ÓëWGS-84×ø±ê×ª»»ÑÐ¾¿	2010	2004Äê¹ú¼ÒÊµÊ©º£ÓòÊ¹ÓÃÏÖ×´µ÷²é,µ÷²é¹ý³ÌÖÐ·¢ÏÖÁÉÄþÊ¡º£ÓòÊ¹ÓÃÏÖ×´Í¼´æÔÚ3ÖÖ×ø±êÏµÍ³,×ø±êÏµÍ³²»Í³Ò»ÎªÊý¾Ý½¨¿âºÍ¹ÜÀí´øÀ´²»±ã¡£ÎªÁËÂú×ãº£ÓòÊ¹ÓÃÏÖ×´Í¼¼þ¼¯³ÉµÄÐèÒª,ÑÐ¾¿ÁË±±¾©54¡¢Î÷°²80ÓëWGS-84ÈýÖÖ×ø±êÏµµÄ×ª»»Ä£ÐÍ,Ñ¡ÔñÒ»ÖÖÓÐÐ§µÄ×ø±êÏµÍ³×ª»»Ä£ÐÍ,²¢±àÖÆÁËÁÉÄþÊ¡º£°¶´ø±±¾©54¡¢Î÷°²80ÓëWGS-84×ø±ê×ª»»Èí¼þ¡£Í¨¹ýÊµ¼Ê²âÁ¿Êý¾Ý¶ÔÄ£ÐÍºÍÈí¼þ½øÐÐÁËÑéÖ¤,½á¹û±íÃ÷ÄÜÂú×ã1¡Ã1ÍòÖÆÍ¼¾«¶ÈÒªÇó,ÏµÍ³ÔËÐÐ¿É¿¿¡¢²Ù×÷·½±ã¡£	º£ÑóµØÖÊ¶¯Ì¬
402881205bc7e8bc015bc7eb20240853	0c7f94ee1735497f904f08ea2ddf3c6e	´óÁ¬ºÚµºº£Óò·¤Ê½ÑøÖ³ÊÔÑé	2006	2003~2004Äê6~7ÔÂÍ¶·Å2.5~3.0 cmµÄèÎ¿×ÉÈ±´ÃçÖÖ,ÑøÖ³Ô¼5¸öÔÂ,12ÔÂ·ÝÊÕ»ñÊ±Æ½¾ù¿Ç¸ß6.0 cmÒÔÉÏ,³É»îÂÊ90%,³öÖùÂÊ14%¡£2003ÄêÑøÖ³10Ì¨·¤,µ±ÄêÍ¶×Êµ±Äê¼ûÀû¡£2004ÄêÐÂÔö¼ÓÁË90Ì¨·¤,µ±Äê»ù±¾ÊÕ»ØÍ¶×Ê¡£	Ë®²ú¿ÆÑ§
402881205bc7e8bc015bc7eb20240853	ba24b24917384cfca0cc43d5bc36002d	Ò»ÖÖÑéÖ¤º£òØÔöÖ³·ÅÁ÷»Ø²¶ÂÊ·½·¨µÄÌ½ÌÖ	2006	ÎÞ	Ë®²ú¿ÆÑ§
402881205bc7e8bc015bc7eb20240853	5f1afdfe7926459180a9151a6a5f97a6	·½ÊÏÔÆ÷ÓæÒµÉúÎïÑ§¼°ÆäÔÚÁÉÄþÑØº£µÄÓæÒµ	2005	·½ÊÏÔÆÎª½ü°¶¼¾½Ú¼¯ÈºÐÔÐ¡ÐÍµ×²ãÀäË®ÐÔÓãÀà,»Æ¡¢²³Á½º£¾ùÓÐ·Ö²¼¡£»Æº£±±²¿¼°²³º£Ö÷ÒªÈºÌåÃ¿Äê10~11ÔÂ¼¯ÖÐÔÚ±±Î³38¡ã00¡ä~39¡ã00¡ä½ü°¶Ë®Óò²úÂÑ,ÈºÌåÖÐ¢ô¸öÊÀ´ú,´ÆÐÛÐÔ³ÉÊì¾ùÎª¢òÁä¡£·½ÊÏÔÆÔÚÁÉÄþÑØ°¶Ã¿ÄêÓÐÁ½´ÎÓæÑ´ÆÚ:Ó×ÓãÓæÑ´ÆÚ3~5ÔÂ,Óæ»ñÁ¿3¡Á106~4¡Á106kg;³ÉÓãÓæÑ´ÆÚ9~12ÔÂ,Óæ»ñÁ¿Ô¼2¡Á107kg¡£ÓæÒµ²úÖµ½üÒÚÔª¡£Ä¿Ç°·½ÊÏÔÆ³ÉÓãÔÚÁÉÄþµÄ×ÊÔ´Á¿Ô¼6¡Á107kg,Äê²¶ÀÌÁ¿Ô¼3¡Á107kg,ÏÖ½×¶Î×ÊÔ´Á¿Óë²¶ÀÌÁ¿»ù±¾Æ½ºâ¡£	Ë®²ú¿ÆÑ§
402881205bc7e8bc015bc7eb20240853	1858c14da92641dc9cfd7f062fcc085b	¹ã¶«Õ¿½­º£òØ³ØÌÁÑøÖ³ÊÔÑé	2004	ÎÞ	Ë®²ú¿ÆÑ§
402881205bc7e8bc015bc7eb20240853	65482c3fe0a94909b419c33c49ea0ae6	ÎÒÊ¡º£òØ³ØÌÁÑøÖ³ÏÖ×´Óë´æÔÚµÄÎÊÌâ	2004	ÎÞ	Ë®²ú¿ÆÑ§
402881205bc7e8bc015bc7eb0440069f	82D42358-E75D-4684-BB54-0D67A3F9F3CB	º£µ×ÐþÎäÑÒÖÐ´ÎÉú×é·ÖHClÈÜ½âÊµÑéÑÐ¾¿	2019	´ÎÉú×é·Ö³ÁµíÊÇº£µ×ÑÒÊ¯ÖÐÆÕ±é´æÔÚµÄÏÖÏó,´ÎÉú×é·ÖÈ¥³ýÊÇ¼õÉÙ´ÎÉú×é·Ö¸ÉÈÅ¡¢»ñÈ¡º£µ×ÑÒÊ¯¸ßÖÊÁ¿Êý¾ÝµÄ¹Ø¼ü¡£Ñ¡ÔñÎ÷Ì«Æ½ÑóÂóÕÜÂ×º£É½ÇøMKº£É½Ïà¶ÔÐÂÏÊµÄÐþÎäÑÒ×÷ÎªÑÐ¾¿¶ÔÏó,¾­ÑÐÄ¥¡¢¾ùÒ»»¯ºó½«·ÛÄ©ÑùÆ··ÖÎª49·Ý,ÆäÖÐ48·Ý·Ö±ðÒÔ0.25,0.50,1.00,1.50,2.00,2.50 mol/LÁùÖÖÅ¨¶ÈµÄ×ãÁ¿HClÈÜ½â0.5,1,2,4,8,16,32ºÍ64 hºó,Ñ¡È¡ÈÜ½â²ÐÔü²â¶¨Ö÷ÒªÑõ»¯ÎïºÍÌØÕ÷Î¢Á¿ÔªËØÖÊÁ¿·ÖÊý,È·¶¨HClÈÜ½â·¨ÔÚÈ¥³ý´ÎÉú×é·ÖµÄÍ¬Ê±²»»á¶Ôº£µ×ÐÂÏÊÐþÎäÑÒÖÐÔ­Éú…	º£Ñó¿ÆÑ§½øÕ¹
fe07e6c303214e41b0fffe83d16ffdb7	zgkjlt201601013	º£ÑóÉúÎïÒ½Ò©Òµ·¢Õ¹Ç÷ÊÆÑÐ¾¿	2016	±¾ÎÄÊ×ÏÈ²ÉÓÃÖ¸ÊýÆ½»¬Ä£ÐÍ¡¢ARIMAÄ£ÐÍ¼°¶àÔª»Ø¹éÄ£ÐÍ,¶ÔÖÐ¹úº£ÑóÉúÎïÒ½Ò©ÒµÔö¼ÓÖµ½¨Á¢ÁËµ¥ÏîÔ¤²âÄ£ÐÍ,ËæºóÒý½øÓÕµ¼ÓÐÐò¼ÓÈ¨¼¸ºÎÆ½¾ù(IOWGA)Ëã×ÓµÄ¸ÅÄî,½¨Á¢ÁË×éºÏÔ¤²âÄ£ÐÍ.ÊµÖ¤½á¹û±íÃ÷,×éºÏÄ£ÐÍÄÜÓÐÐ§Ìá¸ßÔ¤²â¾«¶È.×îºóÀûÓÃ×éºÏÄ£ÐÍ¶Ô"Ê®ÈýÎå"ÆÚ¼äÖÐ¹úº£ÑóÉúÎïÒ½Ò©Òµ·¢Õ¹Ç÷ÊÆ½øÐÐÁËÔ¤²â·ÖÎö²¢Ìá³öÁË¶Ô²ß½¨Òé.	ÖÐ¹ú¿Æ¼¼ÂÛÌ³
fe07e6c303214e41b0fffe83d16ffdb7	3a4475cd8a3b42b2b9d4e9941a7043d7	º£µºÍ³¼Æ±¨±íÖÆ¶ÈÑÐ¾¿ÓëÊµ¼ù	2016	°´ÕÕ¡¶ÖÐ»ªÈËÃñ¹²ºÍ¹úº£µº±£»¤·¨¡·Ïà¹ØÒªÇó,¿ªÕ¹ÁËº£µºÍ³¼Æ±¨±íÖÆ¶ÈµÄÑÐ¾¿ºÍ½¨Á¢¹¤×÷,Í³¼ÆÄÚÈÝ°üÀ¨º£µºÉúÌ¬±£»¤¡¢º£µº¿ª·¢ÀûÓÃ¡¢º£µºÈË¾Ó»·¾³¡¢ÌØÊâÓÃÍ¾º£µº±£»¤ºÍº£µº¹ÜÀí5¸ö·½Ãæ,¹²15ÕÅ±í,386¸öÍ³¼ÆÖ¸±ê¡£¸ÃÖÆ¶È¾ßÓÐÒÀ·¨ÉèÖÃ±¨±íÖ¸±ê¡¢³ä·Ö¿¼ÂÇ¿ç²¿ÃÅÊý¾Ý»ñÈ¡µÄ¿ÉÐÐÐÔ¡¢ÀúÊ·Êý¾ÝÓë±ä»¯Êý¾ÝÓÐ»úÏÎ½Ó¡¢·Ö¼¶Ìî±¨¡¢Öð¼¶»ã×ÜµÈÌØµã¡£Í¨¹ý¶Ôº£µº±£»¤·¨ÌõÎÄµÄÑÐ¾¿ÒÔ¼°±¨±íÖÆ¶È·ÖÎöºÍÊµ¼ùÑéÖ¤,¸Ã±¨±íÄÚÈÝ·á¸»È«Ãæ,Ö¸±êÉèÖÃ¿ÆÑ§ºÏÀí,½«Îª…	º£ÑóÍ¨±¨
fe07e6c303214e41b0fffe83d16ffdb7	39822552a1d4478786d685d4ec1c2a7a	ÇøÓòº£Ñó¼õÔÖÄÜÁ¦ÆÀ¹ÀÖ¸±êÌåÏµ¹¹½¨ÓëÈ¨ÖØÁ¿»¯	2016	ÎªÓÐÐ§¿ªÕ¹·ÀÔÖ¼õÔÖ,ÐèÒª³ä·ÖÁË½âÇøÓòº£Ñó¼õÔÖÄÜÁ¦ÏÖ×´,´Ó¶ø¿ÆÑ§È·¶¨Î´À´¼õÔÖÄÜÁ¦½¨ÉèµÄÓÅÏÈÁìÓò¼°ÖØµã¹¤³Ì¡£Ê×ÏÈÊáÀíÁËÄÜÁ¦ÆÀ¹ÀÓëÔÖº¦¹ÜÀí½×¶Î¡¢ÄÜÁ¦½¨ÉèÓÅÏÈÁìÓò¡¢ÄÜÁ¦ÆÀ¹À¶ÔÏóÓë½¨ÉèÖ÷ÌåµÈÒªËØÖ®¼äµÄ¹ØÏµ,ÒÔ¼°ÆÀ¹ÀÖ¸±êÌåÏµ¹²ÐÔÉè¼ÆÓëÇøÓò¸öÐÔµÄ¹ØÏµ;Æä´Î,Í¨¹ý×éÖ¯²¿ÃÅ¼°µØ·½µÄÏà¹Ø¼õÔÖ»ú¹¹Óë×¨¼Ò¿ªÕ¹¶à·½²ÎÓëÊ½ÌÖÂÛ,×ÛºÏÁËº£Ñó¡¢Ë®ÎÄ¡¢ÆøÏó¡¢ÃñÕþ¡¢Ó¦¼±¡¢½ÌÓý¼°×ÛºÏ¼õÔÖµÈ¶à¸öÁìÓò×¨¼ÒµÄ¼õÔÖ¾­Ñé,¹¹½¨ÁËÇøÓòº£Ñó¼õÔÖÄÜÁ¦ÆÀ¹ÀÈý…	º£Ñó¿ÆÑ§
fe07e6c303214e41b0fffe83d16ffdb7	328708a4acbd49f2ad4344fe93196338	·¢Õ¹½ðÈÚ×âÁÞ´Ù½øÌì½ò±±·½¹ú¼Êº½ÔËÖÐÐÄ½¨ÉèÑÐ¾¿	2015	ÔÚ¾­¼ÃÈ«Çò»¯µÄ´ó±³¾°ÏÂ,ÒÀÍÐ¸Û¿Ú´òÔì¹ú¼Êº½ÔËÖÐÐÄ,ÒÑ¾­³ÉÎªÌá¸ßµØÇø¾ºÕùÁ¦ºÍÊµÏÖÇøÓò¾­¼Ã·¢Õ¹µÄÖØÒªÍ¾¾¶¡£ÖÐ¹ú×÷ÎªÊÀ½çµÚÒ»½ø³ö¿Ú´ó¹ú¡¢µÚÒ»Ôì´¬´ó¹ú,½¨Éè¹ú¼Êº½ÔËÖÐÐÄÒÑ¾­±»È·Á¢ÎªÒ»ÏîÖØÒªµÄ¹ú¼ÒÕ½ÂÔ¡£ÎÒ¹úËäÈ»ÔÚº½ÔËÒµÎñÁ¿ÉÏÈ«ÇòÁìÏÈ,µ«ÓÉÓÚº½ÔËµÄÖÐÓÎºÍÉÏÓÎ²úÒµ,Èçº½ÔË½ðÈÚ¡¢º½ÔË·þÎñµÈ·½Ãæ,Óë¹ú¼ÊË®Æ½²î¾àÃ÷ÏÔ,ÖÁ½ñ»¹Ã»ÓÐÊÀ½ç¹«ÈÏµÄ¹ú¼Êº½ÔËÖÐÐÄ¡£Í¨¹ýÑÐ¾¿¹ú¼ÊÖªÃûº½ÔËÖÐÐÄµÄÐÎ³ÉÌõ¼þ¡¢»ù±¾Ä£Ê½,ÓëÌì½ò½¨Éè±±·½¹ú¼Êº½ÔËÖÐÐÄµ…	º£Ñó¾­¼Ã
fe07e6c303214e41b0fffe83d16ffdb7	eebfafed87a14ecaa469fc2284bf2a3d	»ùÓÚ¿É³ÖÐø·¢Õ¹µÄº£Ñó¾­¼ÃÆÀ¼ÛÌåÏµÊµÖ¤ÑÐ¾¿--ÒÔ»·²³º£µØÇøÎªÀý	2015	Í¨¹ý½¨Á¢»·²³º£µØÇøÈýÊ¡Ò»ÊÐº£Ñó¾­¼Ã¿É³ÖÐø·¢Õ¹ÄÜÁ¦µÄÆÀ¼ÛÌåÏµ,Ñ¡È¡µÂ¶û·Æ·¨¡¢AHP·¨ºÍìØÖµ·¨,ÔËÓÃCISDÄ£ÐÍ¹¹½¨¿É³ÖÐø×ÛºÏ·¢Õ¹Ö¸Êý,¶¨Á¿ÆÀ¼Û»·²³º£µØÇøº£Ñó¾­¼Ã¼°¸÷×ÓÏµÍ³¿É³ÖÐø·¢Õ¹ÄÜÁ¦,²âËã½á¹ûÏÔÊ¾2007¡ª2012Äê»·²³º£µØÇøº£Ñó¾­¼Ã¿É³ÖÐø·¢Õ¹ÄÜÁ¦³ÊÉÏÉýÇ÷ÊÆ,¾­¼Ã·¢Õ¹¡¢¿Æ¼¼´´ÐÂ×ÓÏµÍ³¿É³ÖÐø·¢Õ¹ÄÜÁ¦½ÏÇ¿,»·¾³¡¢×ÊÔ´×ÓÏµÍ³¿É³ÖÐø·¢Õ¹Æ«Èõ,»ùÓÚÊµÖ¤Ìá³öÁËÌáÉý»·²³º£µØÇøº£Ñó¾­¼Ã¿É³ÖÐø·¢Õ¹ÄÜÁ¦µÄ¶Ô²ß½¨Òé¡£	º£Ñó¾­¼Ã
fe07e6c303214e41b0fffe83d16ffdb7	956232a1c4c74cadb5dd67cc961b0cae	º£Ñó¾­¼ÃÀúÊ·Êý¾ÝÍÆËã·½·¨ÑÐ¾¿	2015	º£Ñó¾­¼ÃÈÕÒæÊÜµ½Éç»á¸÷½çµÄ¹Ø×¢,¶øº£ÑóÍ³¼ÆÊý¾ÝµÄ»ýÀÛÊÇÒ»¸ö³¤ÆÚµÄ¹ý³Ì,ÔÚº£Ñó¾­¼Ã·ÖÎöÑÐ¾¿¹ý³ÌÖÐ,ÓÐ±ØÒª¶Ôº£Ñó¾­¼ÃµÄÀúÊ·Êý¾Ý½øÐÐÍÆËã,ÒÔÑÓ³¤º£Ñó¾­¼ÃÊý¾ÝÊ±¼äÐòÁÐ,Âú×ã¼ÆÁ¿·ÖÎö¶ÔÊý¾ÝµÄÐèÒª¡£ÔÚÑÐ¾¿Êµ¼ùÖÐ,×Ü½áÁË±ÈÖØ·¨¡¢»ÒÉ«¡ªÖÜÆÚÍâÑÓ×éºÏÄ£ÐÍ¡¢Ç÷ÊÆÍâÍÆ·¨¡¢Ö¸ÊýÆ½»¬·¨µÈÊÊÓÃÓÚº£Ñó¾­¼Ã·ÖÎöµÄÀúÊ·Êý¾ÝÍÆËã·½·¨,Ìá³öÁË¸÷ÖÖ·½·¨µÄÊÊÓÃÌõ¼þ,²¢½øÐÐÁËÊµÖ¤·ÖÎö¡£ÊµÖ¤½á¹ûÏÔÊ¾,¸ù¾ÝÖ¸±êÊý¾ÝÊµ¼ÊÇé¿öÑ¡ÓÃÊÊµ±·½·¨ÄÜ¹»½ÏºÃÍÆËãº£Ñó¾­…	º£Ñó¾­¼Ã
fe07e6c303214e41b0fffe83d16ffdb7	hykfygl201507005	ÎÒ¹úº£ÑóÄÜ¿ª·¢·¨ÂÉÖÆ¶ÈµÄÏÖ×´ÓëÍêÉÆÌ½Îö	2015	ÎÒ¹úº£ÑóÄÜ¿ª·¢¿Õ¼ä¹ãÀ«£¬µ«»¹Ô¶²»ÊÇº£ÑóÄÜÑÐ·¢ºÍÀûÓÃ´ó¹ú£¬ÆäÖÐ·¨ÂÉºÍÕþ²ßµÄÖ§³Ö²»¹»³ÉÎªÖÆÔ¼ÎÒ¹úº£ÑóÄÜ·¢Õ¹µÄÖ÷ÒªÒòËØ¡£Òò´Ë£¬ÓÐ±ØÒª´Óº£ÑóÄÜ¿ª·¢ÀûÓÃµÄ±ØÒªÐÔºÍÖÆ¶ÈÐèÇóÈëÊÖ£¬·ÖÎöÎÒ¹úÏÖÓÐº£ÑóÄÜ·¨ÂÉÖÆ¶È¼°´æÔÚµÄÎÊÌâ£»Í¨¹ýÆÀÎö¹úÍâº£ÑóÄÜÁ¢·¨ÏÖ×´¡¢·¢Õ¹Ç÷ÊÆ£¬×Ü½áÆä¶ÔÎÒ¹úµÄ½è¼øÒâÒå£¬ÓÐÖúÓÚÌá³ö¹¹½¨ºÍÍêÉÆÎÒ¹úº£ÑóÄÜ·¨ÂÉÖÆ¶ÈµÄÏà¹Ø½¨Òé¡£	º£Ñó¿ª·¢Óë¹ÜÀí
fe07e6c303214e41b0fffe83d16ffdb7	0977402b01944153a917d880765e4c80	º£Ñó¹¦ÄÜÇø»®ÖÆ¶È¶ÔÎÒ¹úº£Óò×ÊÔ´ÅäÖÃµÄÖ¸µ¼¼ÛÖµ·ÖÎö	2014	º£Óò×ÊÔ´ÅäÖÃÎÊÌâÈÕÒæÊÜµ½¹ú¼Òº£Ñó¹ÜÀí²¿ÃÅµÄÖØÊÓ,¹ú¼Ò¿ªÕ¹º£Óò×ÊÔ´ÅäÖÃ¹¤×÷,ÐèÒª´ÓÎÒ¹úº£Ñó¹¦ÄÜÇø»®·¨ÂÉÖÆ¶ÈÖÐÑ°ÕÒ»ù±¾ÒÀ¾Ý¡£ÂÛÎÄ·ÖÎöÁËº£Ñó¹¦ÄÜÇø»®ÖÆ¶ÈµÄ»ù±¾ÄÚº­¡¢·¢Õ¹Àú³ÌºÍ»ù±¾ÌØÕ÷,Ì½ÌÖÁËº£Ñó¹¦ÄÜÇø»®ÖÆ¶ÈÓëº£Óò×ÊÔ´ÅäÖÃµÄÄÚÔÚÁªÏµ,ÑÐ¾¿ÁËº£Ñó¹¦ÄÜÇø»®ÖÆ¶È¶Ôº£Óò×ÊÔ´ÅäÖÃµÄÖ¸µ¼¼ÛÖµ¡£	ÖÐ¹úÓæÒµ¾­¼Ã
fe07e6c303214e41b0fffe83d16ffdb7	18ba5d5fd33648bc9cbee0fe16f786b5	°Ä´óÀûÑÇÀ¶É«¾­¼Ã·¢Õ¹¸Å¿öÓëÕ¹Íû	2013	ÔÚ·ÖÎö°Ä´óÀûÑÇº£Ñó»·¾³ºÍ×ÊÔ´ÌØµãµÄ»ù´¡ÉÏ,Ö¸³ö°Ä´óÀûÑÇµÄº£Ñó¿ÆÑ§ÑÐ¾¿Á¦Á¿ÐÛºñ,×ÊÔ´¹ÜÀíµÄÄ£Ê½ÊÀ½çÁìÏÈ,Îª°Ä´óÀûÑÇ·¢Õ¹À¶É«¾­¼ÃÌá¹©ÁËÇ¿ÓÐÁ¦µÄ±£ÕÏ¡£·ÖÎöÁË2001¡ª2002Äê¶ÈÖÁ2009¡ª2010Äê¶ÈÄê°Ä´óÀûÑÇÖ÷Òªº£Ñó²úÒµµÄÏêÏ¸Êý¾Ý,½éÉÜÁË°Ä´óÀûÑÇº£Ñó¾­¼Ã·¢Õ¹ÏÖ×´ÒÔ¼°¶ÔÀ¶É«¾­¼Ã·¢Õ¹µÄÍÆ¶¯,ÉîÈë·ÖÎö°Ä´óÀûÑÇ·¢Õ¹À¶É«¾­¼ÃÃæÁÙµÄÒ»Ð©ÖØ´óÎÊÌâºÍº£Ñó¿ÆÑ§ÔÚÓ¦¶ÔÌôÕ½ÖÐµÄÖØÒª×÷ÓÃ¡£	º£Ñó¾­¼Ã
fe07e6c303214e41b0fffe83d16ffdb7	hyjj201205008	À¶É«ÊÀ½çÀïµÄÂÌÉ«¾­¼Ã	2012	2012Äê1ÔÂ25ÈÕ,ÁªºÏ¹ú»·¾³¹æ»®Êð(UNEP)¡¢¿ª·¢¼Æ»®Êð(UNDP)¡¢Á¸Å©×éÖ¯(FAO)¡¢¾­¼ÃºÍÉç»áÊÂÎñ²¿(DESA)¡¢¹ú¼Êº£ÊÂ×éÖ¯(IMO)¡¢ÊÀ½ç×ÔÈ»±£»¤ÁªÃË(IUCN)¡¢ÊÀ½çÓæÒµÖÐÐÄ(World Fish Center)µÈ»ú¹¹ÁªºÏ·¢²¼ÁË¡°À¶É«ÊÀ½çÀïµÄÂÌÉ«¾­¼Ã¡±×ÛºÏ±¨¸æ.¸Ã±¨¸æÍ¨¹ý¶ÔÓæÒµºÍË®²úÑøÖ³Òµ¡¢º£Ñó½»Í¨ÔËÊäÒµ¡¢º£Ñó¿ÉÔÙÉúÄÜÔ´Òµ¡¢±õº£ÂÃÓÎÒµ¡¢Éîº£¿óÒµµÈÒÔº£ÑóÎª»ù´¡µÄ¾­¼Ã»î¶¯ÎªÊµÀýµÄ·ÖÎö,²ûÊö²¢Ìá³öÁËÒ»ÏµÁÐ·¢»ÓÆä¾­¼ÃºÍ»·¾³Ç±ÄÜµÄ½¨Òé.	º£Ñó¾­¼Ã
fe07e6c303214e41b0fffe83d16ffdb7	87195a8d957b4ccc95a892402ba5a6c0	»ùÓÚÖ÷Ìå¹¦ÄÜÇøÀíÄîµÄÎÞ¾ÓÃñº£µº¿Õ¼ä¿ª·¢Ä£Ê½ÑÐ¾¿	2011	Ê×ÏÈ½éÉÜÁËÖ÷Ìå¹¦ÄÜÇøÀíÂÛ,²¢ÔÚ·ÖÎöÎÒ¹úÎÞ¾ÓÃñº£µº¿Õ¼ä¿ª·¢ÏÖ×´»ù´¡ÉÏ,Ã÷È·ÁË»ùÓÚÖ÷Ìå¹¦ÄÜÇøÀíÄîµÄÎÞ¾ÓÃñº£µº¿Õ¼ä¿ª·¢Ä£Ê½,×îºóÌ½ÌÖÁËÎÒ¹úÎÞ¾ÓÃñº£µºµÄ·¢Õ¹Ë¼Â·¼°Ïà¹ØÕþ²ß½¨Òé¡£	º£Ñó¾­¼Ã
fe07e6c303214e41b0fffe83d16ffdb7	jjzlyc201001006	ÐÂÎ÷À¼º£Ñó¾­¼Ã(1997-2002Äê)--»·¾³ÏµÁÐ	2010	@@ 1.Ç°ÑÔÐÂÎ÷À¼Í³¼Æ¾ÖºÍÈô¸ÉÕþ¸®»ú¹¹¼°·ÇÕþ¸®»ú¹¹¿ªÕ¹Ð­×÷,ÐÎ³ÉÁËÒ»ÏµÁÐ¹ØÓÚ»·¾³ºÍ¾­¼ÃÏà»¥×÷ÓÃµÄÍ³¼ÆÊý¾Ý,ÆäÖÐ»·¾³ÊÇÎªÈËÀà»î¶¯Ìá¹©»õÎïºÍ·þÎñ(ÉúÌ¬ÏµÍ³·þÎñ)µÄ¹©¸øÕß.	¾­¼Ã×ÊÁÏÒë´Ô
fe07e6c303214e41b0fffe83d16ffdb7	6db0cff59bfd4688a4611b2749d4e610	ÐÂÎ÷À¼º£Ñó¾­¼Ã(1997-2002Äê)--»·¾³ÏµÁÐ	2010	1.Ç°ÑÔÐÂÎ÷À¼Í³¼Æ¾ÖºÍÈô¸ÉÕþ¸®»ú¹¹¼°·ÇÕþ¸®»ú¹¹¿ªÕ¹Ð­×÷,ÐÎ³ÉÁËÒ»ÏµÁÐ¹ØÓÚ»·¾³ºÍ¾­¼ÃÏà»¥×÷ÓÃµÄÍ³¼ÆÊý¾Ý,ÆäÖÐ»·¾³ÊÇÎªÈËÀà»î¶¯Ìá¹©»õÎïºÍ·þÎñ(ÉúÌ¬ÏµÍ³·þÎñ)µÄ¹©¸øÕß¡£	¾­¼Ã×ÊÁÏÒë´Ô
402881205bc7e8bc015bc7eb3b4508a9	6311b3557e50446e85d2fca1e62f405e	ÈýÏ¿Ë®¿âÏãÏªºÓ¿âÍåµªÁ×·Ö²¼×´¿ö¼°³Á»ýÎïÎÛÈ¾ÆÀ¼Û	2018	ÎªÁË½âÈýÏ¿´ó°ÓÐîË®Íê³ÉÖ®ºóÏãÏªºÓ¿âÍåË®Ìå¼°³Á»ýÎïÖÐµª¡¢Á×µÄ·Ö²¼×´¿öÒÔ¼°³Á»ýÎïÎÛÈ¾Ë®Æ½,2013Äê4ÔÂ¶ÔÈýÏ¿Ë®¿âÏãÏªºÓ¿âÍå½øÐÐµ÷²é²ÉÑù,²â¶¨±í²ãË®¼°³Á»ýÎïÖÐµªÁ×º¬Á¿ºÍÐÎÌ¬×é³É¡£½á¹û±íÃ÷,ÏãÏªºÓ¿âÍå±í²ãË®×ÜÁ×(TP)º¬Á¿·¶Î§Îª0.20~0.51 mg¡¤L~(-1),×Üµª(TN)º¬Á¿·¶Î§Îª0.54~2.25 mg¡¤L~(-1),TPÖ÷ÒªÓÉÁ×ËáÑÎ(PO_4~(3-))×é³É,TNÖ÷ÒªÓÉÏõËáÑÎ(NO_3~-)ÒÔ¼°°±µª(NH_4~ )×é³É,TPÔÚ¿Õ¼äÉÏ³ÊÏÖ´ÓºÓ¿ÚÏò¿âÎ²Öð½¥Éý¸ßµÄ·Ö²¼¸ñ¾Ö,TN·Ö²¼´ÓºÓ¿…	ÉúÌ¬¶¾ÀíÑ§±¨
402881205bc7e8bc015bc7eb3b4508a9	616437ff46154e36b91076ae564b9194	µáÎ÷±±¸ßÉ½Î¢Ë®Ìå¿Õ¼ä·Ö²¼¸ñ¾Ö¼°ÑÐ¾¿ÒâÒå³õÌ½	2017	¸ßÉ½Ë®ÌåÓÉÓÚÆäËù´¦µÄº£°Î½Ï¸ß,¶ÔÆøºò±ä»¯·´Ó¦Ãô¸Ð,ÔÚÓ¦¶ÔÈ«ÇòÆøºò±ä»¯·½Ãæ¾ßÓÐÍ»³öµÄ¹±Ï×,²¢ÇÒÓÉÓÚÆä·Ö²¼¸ñ¾ÖµÈ»ù´¡ÐÅÏ¢µÄÈ±Ê§,µ¼ÖÂÄ¿Ç°¸ßÉ½Ë®Ìå¸÷·½ÃæµÄÑÐ¾¿»¹½ÏÎªÈ±·¦,±¾ÎÄ½«³õ²½Ì½Ë÷¸ßÉ½Ë®ÌåÑÐ¾¿µÄÒâÒåºÍ±£»¤¼ÛÖµ,ÎªºóÐø¹¤×÷´òÏÂ»ù´¡¡£ÔËÓÃGoogle EarthºÍArcGISµÈÈí¼þ,¶Ô24¡ã39''51¡å~29¡ã14''59¡åNºÍ98¡ã07''55¡å~101¡ã30''44¡åE¡¢×ÜÃæ»ý88 632 km2µÄµáÎ÷±±µØÇø976¸öÌìÈ»ºþ²´º£°Î¡¢Ë®ÃæÃæ»ýµÈÐÅÏ¢½øÐÐÊÕ¼¯,²¢Ö÷ÒªÕë¶Ô¸ÃÇøÓòË…	Ë®ÉúÌ¬Ñ§ÔÓÖ¾
402881205bc7e8bc015bc7eb3b4508a9	e4cbbe42e0db4f17ae8971c369b0ea10	Çà²Ø¸ßÔ­¸¹µØÏªÁ÷ÖÐµÄµªºÍÓÐ»úÌ¼¼°ÆäÏà»¥¹ØÏµ	2013	µªºÍÓÐ»úÌ¼¶¼ÊÇÏªÁ÷ÖÐ·Ç³£ÖØÒªµÄÎïÖÊ,ÆäÏà»¥¹ØÏµÊÇÉúÎïÈ¦ÖÐ×î»ù±¾µÄÉúÎïµØÇò»¯Ñ§ÁªÏµÖ®Ò».ÊµµØµ÷²éÁËÇà²Ø¸ßÔ­¸¹µØÏªÁ÷ÖÐµªºÍÓÐ»úÌ¼µÄ×´¿ö,²¢¶ÔµªºÍÓÐ»úÌ¼Ö®¼äµÄ¹ØÏµ½øÐÐÁËÌ½ÌÖ.½á¹û±íÃ÷,NO3-NÊÇÇà²Ø¸ßÔ­¸¹µØÏªÁ÷ÖÐ×Üµª(TN)µÄÖ÷Òª³É·Ö,Õ¼80.4%.ÔÚÏªÁ÷ÖÐTNµÄ±äÒìÐÔÐ¡ÓÚNO3-NµÄ±äÒìÐÔ,NH4-NµÄ±äÒìÐÔ×î´ó.×ÜÓÐ»úÌ¼(TOC)Ö÷ÒªÓÉÈÜ½âÐÔÓÐ»úÌ¼(DOC)×é³É,Õ¼86.5%,DOCµÄ±äÒìÐÔÂÔ´óÓÚTOCµÄ±äÒìÐÔ.ÏªÁ÷Ë®ÌåÖÐµÄC:N±ÈÖµºÜµÍ,Æ½¾ùÖµ½öÎª2.632,ÇÒ…	Ó¦ÓÃÓë»·¾³ÉúÎïÑ§±¨
402881205bc7e8bc015bc7eb3b4508a9	07465970c6a348808cb3b3786aa70f77	Ë®ÎÂ·Ö²ã¶ÔË®ÌåÖÐÐü¸¡¿ÅÁ£Îï´¹ÏòÊäÔËÓ°ÏìµÄÑÐ¾¿	2011	Õë¶ÔÈýÏ¿Ë®¿âÐîË®ºóÏãÏªºÓ¿âÍåË®ÎÂ·Ö²¼ÌØÐÔ½øÐÐÁËÊýÖµÑÐ¾¿¡£ÑÐ¾¿±íÃ÷,ÏãÏªºÓ¿âÍåÊôÓÚ¼¾½ÚÐÔË®ÎÂ·Ö²ãÐÍË®Ìå,ÔÚ·Ö²ãÆÚ»á°éÓÐÎÂÔ¾²ãµÄ³öÏÖ,ÔÚ´Ë»ù´¡ÉÏÌÖÂÛË®ÎÂ·Ö²ã¶ÔË®ÌåÖÐÐü¸¡¿ÅÁ£Îï´¹ÏòÊäÔËµÄÓ°Ïì¡£Í¨¹ýÍÆÇó³ÁËÙÓëË®ÎÂ·Ö²¼µÄÏà¹Ø¹ØÏµ,·¢ÏÖË®Á÷ÔÚÎÉ¶¯Ìõ¼þ¼«ÆäÎ¢ÈõµÄÇé¿öÏÂ,Ë®ÎÂ·Ö²ã¿ÉÍ¬Ê±ÒýÆðÐü¸¡¿ÅÁ£ÎïµÄ³Á½µËÙÂÊ³ÊÏÖÌÝ¶È·Ö²¼×´Ì¬,Òò´Ë,Ò×Ôì³ÉÐü¸¡¿ÅÁ£ÎïÔÚÎÂ±ä²ãµÄ¸»¼¯,×îÖÕ½«µ¼ÖÂÎïÖÊÅ¨¶ÈÔÚ´¹ÏòÉÏ³öÏÖ·Ö²ãÏÖÏó¡£	ËÄ´¨´óÑ§Ñ§±¨(¹¤³Ì¿ÆÑ§°æ)
402881205bc7e8bc015bc7eb3b4508a9	4860a5cd4ad84aa5af5969adb5a73077	ÈýÏ¿¿âÇøÒøÓãÉú³¤ÌØµã¼°×ÊÔ´·ÖÎö	2011	2006Äê10ÔÂ¡ª2007Äê10ÔÂ¶ÔÈýÏ¿¿âÇøÏãÏªºÓÌ«ºþÐÂÒøÓã¡¢¶ÌÎÇ¼äÒøÓã×ÊÔ´ÒÔ¼°Ë®ÌåµÄÖ÷ÒªÀí»¯Òò×Ó½øÐÐµ÷²é,¶ÔÌ«ºþÐÂÒøÓã¡¢¶ÌÎÇ¼äÒøÓãµÄÉú³¤ÌØµã½øÐÐÁË±È½Ï·ÖÎö,½á¹û±íÃ÷:(1)ÏãÏªºÓ1¡ª3ÔÂ¶àÄêÆ½¾ùÆøÎÂÎª8.4¡æ,2ÔÂ·Ý¶àÄêÆ½¾ù×îµÍ10.8¡æ,ÊÊÒËÒøÓã·õ»¯µÄ×î¼ÑÎÂ¶ÈÊ±¼äÎª12ÔÂÖÁÒîÄê3ÔÂ¡£(2)ÏãÏªºÓpHÖµÈ«ÄêÔÚ7.5¡ª9.0Ö®¼ä±ä¶¯,´ó¶à¼¾½ÚÎÈ¶¨ÔÚ8.5×óÓÒ,ÓÐÀûÒøÓãµÄ·±Ö³Éú³¤¡£(3)Ì«ºþÐÂÒøÓã5¡ª6 cm¹æ¸ñµÄ¸öÌåÊýÁ¿Õ¼ÓÅÊÆ,Õ¼×ÜÊý96.2%;Ì«ºþÐÂÒøÓã¡¢¶…	ÉúÌ¬Ñ§±¨
402881205bc7e8bc015bc7eb3b4508a9	1284657073374cf895785113b231f7af	Ë®ÉúÖ²Îï¶Ô¸»ÓªÑø»¯Ë®ÏµÍ³ÖÐµª¡¢Á×µÄ¸»¼¯Óë×ªÒÆ	2010	»ùÓÚÈË¹¤Ä£Äâ×ÔÈ»Ìõ¼þµÄ·½·¨,Ñ¡È¡ºüÎ²Ôå(Myriophyllum verticillatum L.)¡¢Ë®ÇÛ²Ë(Oenanthe javanica)¼°ºÚÂó²Ý(Lolium perenne)µÈ3ÖÖË®ÉúÖ²Îï,¶Ôµá³ØÈëºþºÓµÀÎÛË®½øÐÐ¾»»¯ÊÔÑéÑÐ¾¿.Ì½ÌÖÁËË®ÉúÖ²Îï¶Ô¸»ÓªÑø»¯Ë®ÌåÖÐµª¡¢Á×ÔÚ²»Í¬ÏàÖÐµÄ¸»¼¯Óë×ªÒÆÐ§¹û.½á¹û±íÃ÷,³Á»ýÎïÏàÖÐ,3ÖÖÖ²Îï¶ÔµªµÄ¸»¼¯ÂÊÎªºüÎ²Ôå(64.71%)>Ë®ÇÛ²Ë(19.12%)>ºÚÂó²Ý(5.88%)>¿Õ°×(-7.84%),Á×µÄ¸»¼¯ÂÊÎªË®ÇÛ²Ë(187.2%)>ºüÎ²Ôå(144.6%)>ºÚÂó²Ý(130.5%)>¿Õ°×(31.2%);É…	ÖÐ¹ú»·¾³¿ÆÑ§
402881205bc7e8bc015bc7eb3b4508a9	61c05a16ff864b6dbca1af6c9337c6e9	ÈýÏ¿Ë®¿âÏãÏªºÓ¿âÍå´º¼¾Ë®»ªÆÚ¼äÐü¸¡Îï¶¯Ì¬	2009	ÔÚÈýÏ¿Ë®¿âÏãÏªºÓ¿âÍå´º¼¾ÔåÀàË®»ªÆÚ¼ä¿ªÕ¹ÁËË®ÌåÐü¸¡Îï¶¯Ì¬ÑÐ¾¿.µ÷²é½á¹û±íÃ÷:×ÜÐü¸¡ÎïÅ¨¶ÈµÄÖÐÎ»ÊýÊÇ6.80mg¡¤L-1,²¨¶¯·¶Î§ÊÇ0.66~134.92mg¡¤L-1,´ÓºÓ¿Úµ½¿âÎ²Èë¿âµã³ÊÏÖÖð½¥µÝÔöµÄÇ÷ÊÆ;ÎÞ»úÐü¸¡Îï¿Õ¼ä¸ñ¾ÖÓë×ÜÐü¸¡Îï»ù±¾ÏàËÆ,¶øÓÐ»úÐü¸¡Îï¿Õ¼ä¸ñ¾ÖÓë×ÜÐü¸¡Îï²îÒì½Ï´ó,ÓëÒ¶ÂÌËØa½ÏÎªÏàËÆ.»Ø¹é·ÖÎö±íÃ÷:¿âÍåÖÐ²¿Ë®ÓòÒ¶ÂÌËØaÓë×ÜÐü¸¡Îï¡¢ÓÐ»úÐü¸¡Îï¾ùÓÐÏÔÖøµÄÏßÐÔ¹ØÏµ,·Ö±ð½âÊÍÁË×ÜÐü¸¡Îï¡¢ÓÐ»úÐü¸¡Îï×Ü±äÒìµÄ66.7%~96.7%ºÍ58.9%~8…	Ó¦ÓÃÉúÌ¬Ñ§±¨
402881205bc7e8bc015bc7eb3b4508a9	c93656e7d3874197bb2590bdb7a6cb6c	ÈýÏ¿Ë®¿âÏãÏªºÓ¿âÍåµ×ÄàÖÐ×Üµª¡¢×ÜÁ×º¬Á¿µÄÊ±¿Õ·Ö²¼	2009	2004Äê10ÔÂ¡ª2006Äê7ÔÂ,¶ÔÈýÏ¿Ë®¿âÏãÏªºÓ¿âÍåµ×ÄàÖÐ×Üµª(TN)¡¢×ÜÁ×(TP)º¬Á¿µÄÊ±¿Õ·Ö²¼ÌØÕ÷¼°ÆäÓ°ÏìÒòËØ½øÐÐÁË·ÖÎö.½á¹û±íÃ÷:ÏãÏªºÓ¿âÍåµ×ÄàÖÐTN¡¢TPº¬Á¿¾ù±íÏÖÎª"ÖÐ¼ä¸ß,Á½Í·µÍ"µÄ¿Õ¼ä·Ö²¼¹æÂÉ,ÆäÖÐ,TNº¬Á¿×î¸ßÖµÎª1.08 mg.g-1,³öÏÖÔÚ¿âÍåÖÐ²¿ÇøÓò,×îµÍÖµÎª0.89 mg.g-1,³öÏÖÔÚºÓ¿Ú¸½½üÇøÓò;TPº¬Á¿×î¸ßÖµÎª1.07 mg.g-1,×îµÍÖµÎª0.80 mg.g-1,·Ö±ð³öÏÖÔÚ¿âÍåÖÐ²¿ºÍ¿âÎ².TNº¬Á¿°´Çï¼¾¡¢¶¬¼¾¡¢´º¼¾µÄË³ÐòÒÀ´Î½µµÍ,´Ó´º¼¾µ½ÏÄ¼¾Ôò´ó·ùÉÏ…	Ó¦ÓÃÉúÌ¬Ñ§±¨
402881205bc7e8bc015bc7eb3b4508a9	77bb1d9e2ab44431958d2510ce08d80a	ÈýÏ¿Ë®¿âÏãÏªºÓ¿âÍåÀ¶ÔåË®»ªÉúÏû¹ý³Ì³õ²½ÑÐ¾¿	2009	2008Äê6ÔÂÈýÏ¿Ë®¿â²¿·ÖÖ§Á÷¿âÍåµÚÒ»´Î±©·¢´óÃæ»ýÀ¶ÔåË®»ª,±íÃ÷Ë®¿âÖ§Á÷¿âÍåÉúÌ¬»·¾³ÒÑ¾­¶ñ»¯¡£ÒÔÏãÏªºÓ¿âÍåÎªÀý,ÓÚ2008Äê6ÔÂ6ÈÕ~7ÔÂ25ÈÕ,Ã¿¼ä¸ô7ÌìÔÚ¿âÍå14¸ö²ÉÑùµã²É¼¯Ë®ÑùÒ»´Î,¶ÔÀ¶ÔåË®»ª½øÐÐ¼à²â,ÑÐ¾¿À¶ÔåË®»ªÉúÏû¹ý³Ì¼°ÆäÓ°ÏìÒòËØ¡£½á¹û±íÃ÷,Õâ´ÎË®»ª×Ô2008Äê6ÔÂ9ÈÕ±©·¢,6ÔÂ20ÈÕ´ïµ½¶¥·å,7ÔÂ11ÈÕ½áÊø,³ÖÐø´óÔ¼1¸öÔÂ;×ÛºÏÓªÑø×´Ì¬Ö¸Êý(TSI)ÓëÒ¶ÂÌËØa(Chl.a)ËùÖ¸Ê¾µÄË®ÌåÓªÑø×´Ì¬,½«Í¬Ê±Âú×ãTSI>60ÓëChl.a>20¦Ìg/LÁ½¸öÌõ¼þµÄÇøÓ…	ÊªµØ¿ÆÑ§
402881205bc7e8bc015bc7eb3b4508a9	c40b9d714a3848b9a6b33dcebb1d0974	ÈýÏ¿Ë®¿âÏãÏªºÓ¿âÍåÏÄ¼¾ÔåÀàË®»ªµÄÊ±¿Õ¶¯Ì¬¼°ÆäÓ°ÏìÒòËØ	2009	2008Äê6¡ª8ÔÂ,ÈýÏ¿Ë®¿âÏãÏªºÓ¿âÍåÏà¼Ì±©·¢À¶ÔåºÍÂÌÔåË®»ª.ÒÀ¾ÝÏãÏªºÓ¿âÍåÏÄ¼¾µÄÃ¿ÖÜ¼à²â,¶ÔÑÐ¾¿Çø2´ÎË®»ª·Ö±ð½øÐÐ¾ÛÀàºÍÅÐ±ð·ÖÎö,ÑÐ¾¿ÁË2´ÎË®»ªµÄÊ±¿Õ¶¯Ì¬¼°ÆäÓ°ÏìÒòËØ.½á¹û±íÃ÷:ÑÐ¾¿Çø2´ÎË®»ª¹ý³Ì¾ù¿É»®·ÖÎªÎÞË®»ª×é¡¢¹ý¶É×éºÍË®»ª×é;2´ÎË®»ªµÄ±©·¢¶Ô¿ÉÈÜÐÔ¹è(DSi)¡¢ÏõÌ¬µªÓëÑÇÏõÌ¬µª(NO3--N NO2--N)ºÍÁ×ËáÑÎ(PO43--P)3ÖÖÓªÑøÑÎµÄÎüÊÕ³Ì¶È²»Í¬;À¶ÔåË®»ª±©·¢ÆÚ¼äµÄDSi¡¢×Üµª/×ÜÁ×(TN/TP)¡¢DSi/TNºÍDSi/TPÖµ¾ùµÍÓÚÂÌÔåË®»ª;ÅÐ±ðÀ¶Ô…	Ó¦ÓÃÉúÌ¬Ñ§±¨
402881205bc7e8bc015bc7eb3b4508a9	5160a6e9231d40c0a4a3deb2d1928eeb	µ­Ë®Ë®Ìå³Á»ýÎïÁ×µÄ»·¾³ÉúÌ¬Ð§Ó¦ÑÐ¾¿½øÕ¹¼°½¨Òé	2009	¶Ôµ­Ë®Ë®Ìå³Á»ýÎïÁ×µÄ»·¾³ÉúÌ¬Ð§Ó¦µÄ¹úÄÚÍâÑÐ¾¿ÈÈµãºÍÁìÓò½øÐÐÁË×ÛÊö¡¢ÆÀ¼Û;Ìá³öÁË¾¡¿ì¿ªÕ¹ÕæÕýÄÚÔ´Á×¡ª¡ªµØÖÊ³ÉÒòÁ××ÔÈ»ÊÍ·ÅµÄË®»·¾³ÉúÌ¬Ð§Ó¦ÑÐ¾¿,ÌØ±ðÊÇÌìÈ»Ìõ¼þÏÂ(ÈçÈËÎª¸ÉÈÅÉÙµÄÔ´Í·ºÓÁ÷),¸»Á×ºÓÁ÷Ë®ÌåÖ÷Òª³õ¼¶Éú²úÕß¡ª¡ªÔåÀàÉúÌ¬ÏìÓ¦ÑÐ¾¿µÄ½¨Òé¡£	µØÖÊ¿Æ¼¼Çé±¨
402881205bc7e8bc015bc7eb3b4508a9	30f46ba1e5ed4142bf1a06d59142a379	ÏãÏªºÓË®Ïµ¸½Ê¯ÔåÀàµÄÊ±¿Õ¶¯Ì¬	2008	ÏãÏªºÓÏµ³¤½­ÈýÏ¿Ë®¿âºþ±±¿âÇøÄÚµÚÒ»´óÖ§Á÷.¶ÔÏãÏªºÓ2005Äê7ÔÂ¡ª2006Äê6ÔÂ¸ÉÁ÷¼°Ö÷ÒªÖ§Á÷ÉÏ12¸öÑùµãµÄ¸½Ê¯ÔåÀà½øÐÐµ÷²é,¹²¹Û²ìµ½ÔåÀà218ÖÖ,ÆäÖÐ¹èÔå183ÖÖ¡¢ÂÌÔå24ÖÖ¡¢À¶Ôå10ÖÖ¡¢»ÆÔå1ÖÖ,¹èÔåÃÅµÄÏßÐÎÇú¿ÇÔåÎª¾ø¶ÔÓÅÊÆÖÖ.ÆäÎïÖÖ·á¸»¶ÈºÍShannon-Wiener¶àÑùÐÔÖ¸ÊýÊ±¿Õ¶¯Ì¬²îÒìÏÔÖø(»ò½Ó½üÏÔÖø),×ÜÆ½¾ùÖµ·Ö±ðÎª32ºÍ1.54.¸½Ê¯ÔåÀàÃÜ¶ÈºÍÒ¶ÂÌËØaº¬Á¿Äê×ÜÆ½¾ùÖµ·Ö±ðÎª8.75¡Á109cells.m-2ºÍ14.62 mg.m-2.²»Í¬ÑùµãµÄÔåÀàÃÜ¶ÈºÍÒ¶ÂÌËØaº¬Á¿…	Ó¦ÓÃÉúÌ¬Ñ§±¨
402881205bc7e8bc015bc7eb3b4508a9	ca3f5da8a1d04c078e8fdb7813819351	ÈýÏ¿Ë®¿âÏãÏªºÓ¿âÍåÖ÷ÒªÓªÑøÑÎµÄÈë¿â¶¯Ì¬	2008	»ùÓÚÏãÏªºÓ¼°ÆäÖ÷ÒªÖ§Á÷¸ßá°ºÓµÄ5a¼à²âÊý¾Ý,¹ÀËãÈýÏ¿Ë®¿âÏãÏªºÓ¿âÍåµªÁ×ÓªÑøÑÎµÄÈë¿âÍ¨Á¿,²¢·ÖÎöÁËµªÁ×ÓªÑøÑÎµÄÅ¨¶È¼°ÆäÍ¨Á¿µÄÖðÔÂ¶¯Ì¬¡£ÑÐ¾¿·¢ÏÖ,Ã¿Äê´óÔ¼ÓÐ1623.49t×ÜµªºÍ331.85t×ÜÁ×»ãÈëÏãÏªºÓ¿âÍå,ÆäÖÐ,ÏãÏªºÓ¹±Ï×ÁË68.50%µÄ×ÜµªºÍ91.74%µÄ×ÜÁ×¡£ÔÚÕâÁ½ÌõºÓÁ÷ÖÐ,ÈÜ½âÎÞ»úµªÊÇµªµÄÖ÷Òª´æÔÚÐÎÊ½;µªÍ¨Á¿±íÏÖ³öÏÄ¼¾7ÔÂ·ÝÆ«¸ß¡¢´ºÇï¼¾´ÎÖ®¡¢¶¬¼¾½ÏµÍµÄ¹æÂÉ;ÃæÔ´ÎÛÈ¾ÊÇµª½øÈëºÓµÀµÄÖ÷ÒªÍ¾¾¶¡£Á×ËáÑÎÊÇÏãÏªºÓÁ×µÄÖ÷Òª´æÔÚÐÎÊ½,¶ø¸ßá°…	ÉúÌ¬Ñ§±¨
402881205bc7e8bc015bc7eb3b4508a9	d988d75427b5496e8310521339926257	µá³ØÈëºþºÓÁ÷´óÇåºÓºÓ¿Ú¶Î¸¡ÓÎÔåÀà¸ñ¾ÖÑÐ¾¿	2008	2006Äê7ÔÂÖÁ2007Äê12ÔÂ¶Ô´óÇåºÓ3¸öÑùµãµÄ¸¡ÓÎÔåÀà×é³É¼°ÃÜ¶È¡¢¸¡ÓÎÒ¶ÂÌËØaÅ¨¶ÈµÈÖ¸±ê½øÐÐÖðÔÂ¼à²â¡£¹²¹Û²ìµ½¸¡ÓÎÔåÀà65¸ö·ÖÀàµ¥Ôª,¼Æ53¸öÊô¡£ËùÓÐÑùµãµÄÆ½¾ùÔåÀàÃÜ¶ÈÊÇ1.23¡Á108 ind.L-1,×î¸ßÃÜ¶ÈÎª1.39¡Á109 ind.L-1,×îµÍÃÜ¶ÈÎª3.21¡Á105 ind.L-1¡£Í­ÂÌÎ¢ÄÒÔå(Microcystis aeruginosa)Îª¾ø¶ÔÓÅÊÆÖÖ,¼à²âÆÚ¼äÆäÆ½¾ùÏà¶Ô·á¶ÈÎª92.23%¡£Ëæ×ÅÀëºþ¾àÀëµÄÔö¼Ó,¸¡ÓÎÔåÀà×ÜÃÜ¶È¡¢Í­ÂÌÎ¢ÄÒÔåµÄ°Ù·Öº¬Á¿Ã÷ÏÔ½µµÍ,¶øÏãÅ©-ÍþÄÉ(Shannon-Wiene…	ÉúÌ¬¿ÆÑ§
402881205bc7e8bc015bc7eb3b4508a9	4c4be971bffa441aacca2f75c8bb9869	ÏãÏªºÓÁ÷ÓòË®Ìå»·¾³Òò×ÓÑÐ¾¿	2007	»ùÓÚÏãÏªºÓ¼°ÆäÈý´óÖ§Á÷¹Å·òºÓ¡¢¸ßá°ºÓÓë¾Å³åºÓµÄ8Äê¼à²âÊý¾Ý,¶Ô¸ÃÁ÷ÓòË®ÌåµÄ»·¾³Òò×Ó¼°ÆäÊ±¿Õ¶¯Ì¬½øÐÐÁË±È½Ï·ÖÎö¡£½á¹ûÏÔÊ¾,ÏãÏªºÓÁ÷ÓòµÄË®Ìå³ÊÖÐÐÔÆ«Èõ¼îÐÔ,ÊôÓÚÖÐµÈÓ²¶ÈË®,Ë®ÌåÈÜ½âÑõ·á¸»,»¹Ô­ÐÔÎïÖÊÒÔ¼°ÂÈ»¯ÎïË®Æ½²»¸ß,¾ßÓÐ½ÏÇ¿µÄ»º³åÄÜÁ¦¡£¶àÊý»·¾³Òò×Ó¾ßÓÐÃ÷ÏÔµÄ¼¾½Ú±ä»¯,¶øÄê¼Ê±ä»¯¹æÂÉ²»ÏÔÖø¡£ÏãÏªºÓÁ÷ÓòË®ÌåµÄÖ÷ÒªÓªÑøÔªËØµªº¬Á¿½Ï¸ß,²¢ÒÔÓÐ³ÇÕòÓ°ÏìµÄ¹Å·òºÓÎª×î;¸ßá°ºÓÓÉÓÚÊÜµ½Éú»îÎÛË®ÓëÅ©Òµ»î¶¯µÄÓ°Ïì,Ë®ÖÊÏà¶Ô½Ï²î;Ï…	ÉúÌ¬¿ÆÑ§
402881205bc7e8bc015bc7eb3b4508a9	f8b47b4e23fb449a95144d17ed04af3d	ºþ²´ÉúÌ¬ÏµÍ³·þÎñ¹¦ÄÜÆÀ¹À³õÌ½--ÒÔºþ±±±£°²ºþÎªÀý	2002	Ëæ×ÅÉúÎï×ÊÔ´¼ÛÖµ¹ÀËã·½·¨µÄÈÕÒæ³ÉÊì ,ÉúÌ¬ÏµÍ³µÄ·þÎñÆÀ¹À³ÉÎªÉúÌ¬ÏµÍ³ÑÐ¾¿µÄÈÈµã .¼øÓÚ¹úÄÚ¶ÔÓÚºþ²´ÉúÌ¬ÏµÍ³µÄ·þÎñÆÀ¼ÛµÄÑÐ¾¿½ÏÉÙ ,±¾ÎÄÔËÓÃÉúÌ¬ÏµÍ³Ñ§ÓëÉúÌ¬¾­¼ÃÑ§·½·¨ÑÐ¾¿ÁËºþ±±±£°²ºþÉúÌ¬ÏµÍ³µÄ²¿·ÖÉúÌ¬·þÎñ .¼ÆËãµÃµ½ 1992Äê±£°²ºþË®ÉúÌ¬ÏµÍ³ÓÐ»úÖÊÉú²ú¼ÛÖµÎª 15 14 .93ÍòÔª ,¹Ì¶¨CO2 µÄ¼ÛÖµÎª 4 772 .99ÍòÔª ,ÊÍ·ÅO2 µÄ¼ÛÖµÎª 36 2 6 .5 3ÍòÔª ,Ö÷Òª³õ¼¶Éú²úÕß´¢´æN¡¢PµÄ¼ÛÖµÎª 4 4 .4 8ÍòÔª ,¶øÄêÎüÊÕÁ¿µÄ¼ÛÖµÎª 15 0 7.99…	Ó¦ÓÃÉúÌ¬Ñ§±¨
402881205bc7e8bc015bc7eb3b4508a9	42b6d6a54af24c45937eee4548b96220	Á÷ÓòÉúÌ¬ÏµÍ³¹ÜÀíÑÐ¾¿	2002	±¾ÎÄÔÚ¶ÔÁ÷ÓòÉúÌ¬ÏµÍ³¼°ÉúÌ¬ÏµÍ³¹ÜÀíµÄ¸ÅÄî½øÐÐ²ûÊöµÄ»ù´¡ÉÏ ,Ö¸³öÁ÷ÓòÉúÌ¬ÏµÍ³¹ÜÀíÊÇÁ÷Óò¿ª·¢ºÍÁ÷ÓòÉç»á¾­¼Ã¿É³ÖÐø·¢Õ¹µÄÓÐÐ§Í¾¾¶ ,²¢¶ÔÁ÷ÓòÉúÌ¬ÏµÍ³¹ÜÀíÖÐµÄÈÈµãÎÊÌâ½øÐÐÁËÂÛÊö	ÖÐ¹úÈË¿Ú.×ÊÔ´Óë»·¾³
402881205bc7e8bc015bc7eb3b4508a9	89b67f5fc8764b21948d8ee95f4c02ad	ÎýÁÖºÓÖÐÓÎË®ÌåÀí»¯ÌØÕ÷µÄ³õ²½ÑÐ¾¿	1999	¸ù¾Ý1996ÄêÏÄ¼¾¶ÔÄÚÃÉ¹Å²ÝÔ­ÉúÌ¬ÏµÍ³¶¨Î»ÑÐ¾¿Õ¾¸½½üÎýÁÖºÓµÄ×ÛºÏ¿¼²ì,¶ÔÎýÁÖºÓµÄ»ù±¾Àí»¯ÌØÕ÷½øÐÐÁË·ÖÎöºÍ±È½Ï,²¢¶Ô¸÷Àí»¯Òò×ÓÖ®¼äµÄ¹ØÏµ×÷ÁË³õ²½Ì½ÌÖ,Í¬Ê±»¹ÓÃ¾ÛÀà·ÖÎöµÄ·½·¨¶ÔÊý¾ÝµÄ¿ÉÐÅ¶È½øÐÐÁËÈ·ÈÏ¡£	ÖÐ¹ú²ÝµØ
402881205bc7e8bc015bc7eb3b4508a9	stxb199806002	Á÷ÓòÉúÌ¬Ñ§ÑÐ¾¿ÄÚÈÝµÄÕûÌå±íÊö	1998	Á÷Óò,×÷ÎªÒ»¸öÔÚ×ÔÈ»µØÀí·½ÃæÓÐ×ÅÆµ·±µÄÎïÖÊ¡¢ÄÜÁ¿½»»»,ÆÕ±é´æÔÚÒò¹û¹ØÏµµÄÌØÊâÇøÓò,Æä¾­¼Ã¿ª·¢ÈÕÒæÊÜµ½ÈËÃÇµÄÖØÊÓ.³¤½­Á÷Óò×î´óµÄÌØµãÊÇ·á¸»µÄË®×ÊÔ´.µ«Ë®Ìå³£×÷Îª²»Í¸Ã÷µÄ¡¢ÒìÖÊµÄÇ¶¿éÔÚ¾°¹ÛµØÍ¼ÉÏ±»Ãè»æ,¶øË®Ìå¿ÆÑ§¼Ò²»³£½èÓÃ¾°¹ÛÉúÌ¬Ñ§µÄ¹¤¾ßºÍ¸ÅÄî½âÊÍËüÃÇ.ÒòÎªµ­Ë®ÉúÌ¬ÏµÍ³¸ñ¾ÖºÜÄÑ±»¿´µ½(¶àÒ»¸öË®µÄ½éÖÊ¡¢¿ÉÊÓµÄ¸ñ¾ÖÒ²ºÜ¶ÌÔÝ),¶øÇÒµ­Ë®ÊÇÂ½µØº£ÑóµÄ"Éú¾³µºÓì"(¿Õ¼äÉÏ¶ÏÁÑ¡¢¹¦ÄÜÉÏ¸ôÀë).Ò²ÓÉÓÚË®ÉúÌ¬ÏµÍ³µÄ´àÈõÐÔ(Ò×ÊÜ°¶ÉÏÖ…	ÉúÌ¬Ñ§±¨
402881205bc7e8bc015bc7eb156e07b2	34f3920ca61541049b835fee6f136788	Öé½­¿Ú¶¬¼¾ÑÎ¶È·æÃæ±ä»¯µÄ¶¯Á¦»úÖÆÑÐ¾¿	2017	Í¨¹ýÀûÓÃECOMSEDÄ£Ê½ÑÐ¾¿Öé½­¿Ú¶¬¼¾ÑÎ¶È·æÃæ±ä»¯µÄ¶¯Á¦»úÖÆ¡£Ä£Ê½ÓÉ·ç¡¢³±Ï«ºÍ¾¶Á÷Çý¶¯,Ä£Ê½½á¹ûÓëÊµ²âÊý¾ÝÎÇºÏ½ÏºÃ¡£Í¨¹ý·ÖÎö¶¯Á¿ºÍÑÎ¶ÈÊäÔË·½³Ì±íÃ÷,ÔÚ¶¯Á¿·½³ÌÖÐ,·çÓ¦Á¦Ïî¡¢Ñ¹Ç¿ÌÝ¶ÈÁ¦ÏîºÍËÙ¶ÈµÄÊ±¼äµ¼ÊýÏîÎªÖ÷ÒªÏî;¶øÔÚÑÎ¶ÈÊäÔË·½³ÌÖÐ,ÑÎ¶ÈµÄÊ±¼äµ¼ÊýÏî¡¢Ë®Æ½Æ½Á÷ÏîºÍ´¹Ö±»ìºÏÏîÎªÖ÷ÒªÏî¡£ÓàÁ÷ÔÚ±í²ãÊÇÏòº£·½Ïò,¶øµ×²ãÔòÏòÂ½·½Ïò,ÇÒÇ¿¶È½Ï±í²ãÈõ¡£Í¨¹ýÔö¼Ó´ó»¢µÄ¾¶Á÷Á¿¶ø±£³ÖÆäËû3¸öÕ¾µãµÄ¾¶Á÷Á¿²»±äÊ±,·æÃæÎ»ÖÃ±ä»¯×îÎªÃ÷ÏÔ¡…	ÈËÃñÖé½­
402881205bc7e8bc015bc7eb156e07b2	d34ab171d35f4025883e4174f003c24d	ÄÏº£¶«±±²¿¼ôÇÐÁ÷³¡¶ÔÄÚ²¨Ó°ÏìµÄÑÐ¾¿½øÕ¹	2015	ÄÏº£¶«±±²¿ÊÜºÚ³±ÈëÇÖ¡¢¼¾·çµÈ¶¯Á¦ÒòËØµÄÓ°Ïì,±³¾°¼ôÇÐÁ÷³¡¸´ÔÓ,ÎÐÐýÖÚ¶à,Ë®Ìå´¹Ïò²ã½á¼¾½ÚÐÔ±ä»¯Ã÷ÏÔ,Í¬Ê±ÓÖÒòÂÀËÎº£Ï¿µÄ¸´ÔÓµ×µØÐÎºÍÇ¿³±Á÷µÄÓ°Ïì,ÄÚ³±¡¢ÄÚ¹ÂÁ¢²¨ÏÖÏóÏÔÖø¡£µ«ÊÇ,ÒÔÍù¹ØÓÚÄÚ³±¡¢ÄÚ¹ÂÁ¢²¨µÄÑÐ¾¿ºÜÉÙ¿¼ÂÇµ½±³¾°¼ôÇÐÁ÷³¡ºÍÎÐÐý¶ÔÆäÓ°Ïì,Òò¶øÄÑÒÔ½ÒÊ¾ÄÚ²¨µÄÉú³É¡¢´«²¥ºÍÑÝ±ä¹æÂÉ¡£Ö÷Òª¸ÅÊöÁËÄÏº£¶«±±²¿µÄ¼ôÇÐÁ÷¡¢ÎÐÐýºÍÄÚ²¨µÈ¶àÖÖÖÐ³ß¶ÈÎïÀíÏÖÏó¼°ÆäÖ®¼äµÄÏà»¥×÷ÓÃµÄÑÐ¾¿½øÕ¹,½ø¶øÌá³öÎ´À´¹ØÓÚÄÏº£¶«±±²¿¼ôÇÐÁ÷³¡¶ÔÄ…	µØÇò¿ÆÑ§½øÕ¹
402881205bc7e8bc015bc7eb156e07b2	8aad163112594bec9d64c194a82ac717	2010-2011ÄêÂÀËÎº£Ï¿Î÷²àÇ±±ê¹Û²âµÄ³õ²½·ÖÎö	2014	2010ÄêÔÚÂÀËÎº£Ï¿Î÷²àÔ¼3300mÉî´¦µÄ¹Û²âÇ±±êµÃµ½ÁËÉÏ²ãº£Ñó9¸ö¶àÔÂµÄ¸ßÆµÂÊµÄÁ÷³¡ºÍÎÂÑÎÊý¾Ý,ÓÃµ÷ºÍ·ÖÎöºÍ¹¦ÂÊÆ×·ÖÎöµÈ·½·¨¶Ô¹Û²â½á¹û½øÐÐ·ÖÎö,·¢ÏÖ²âµã´º¼¾µÄO1³±½ÏÇ¿,¶ø¶¬¼¾K1³±½ÏÇ¿,ÏÄ¼¾ÄÚ³±½ÏÈõ,µ«ÕûÌå¶¼Îª²»¹æÔòÈÕ³±¡£Ì¨·ç"ÄÏÂê¶¼"¾­¹ýºó²âµã200~270m´Î±í²ã³öÏÖÃ÷ÏÔ½ü¹ßÐÔÕñµ´,ÆäÑØË³Ê±ÕëÐý×ª,ÄÜÁ¿ÏÂ´«¡£²âÁ¿ÆÚ¼ä¹²ÓÐ105¸ö¹ÂÁ¢ÄÚ²¨¾­¹ý²âµã,²âµã´¦¶¬¼¾µÄ¹ÂÁ¢ÄÚ²¨ÊýÁ¿²¢²»ÉÙÓÚ´ºÏÄ¼¾¡£Á½¸öÏàÁÚ¹ÂÁ¢ÄÚ²¨¼äµÄÊ±¼ä¼ä¸ôÔ¼Îª24.6~2…	ÈÈ´øº£ÑóÑ§±¨
402881205bc7e8bc015bc7eb156e07b2	888437dae0cb4aff8b3b3e87a4cd70db	ÄÏº£Î÷É³ÈºµºÂ½¼ÜÇøµÄ³±Á÷ÌØÕ÷·ÖÎö	2013	±¾ÎÄÍ¨¹ýÀûÓÃÔÚÄÏº£Î÷É³ÈºµºÂ½¼Üº£ÇøÓÚ2010Äê7ÔÂÆÚ¼ä¹Û²âµ½µÄÁ÷ËÙ¶¨µãÊý¾Ý,·ÖÎöÁË¸Ãº£ÇøµÄ³±Á÷ÌØÕ÷¡£Í¨¹ý¼ÆËãÕýÑ¹³±Á÷ºÍÄÚ³±Á÷ÍÖÔ²ÒªËØ¡¢º£Á÷ÄÜÁ¿Æ×¼°¶¯ÄÜµÈ²ÎÊý,½á¹û±íÃ÷,Í¨¹ý¹Û²âµãº£Á÷Á÷ÏòÖ÷ÒªÆ«¶«·½Ïò,ÕýÑ¹³±Á÷ÏÔÖø,¶øÄÚ³±Á÷²¢²»Ã÷ÏÔ;ÕýÑ¹³±Á÷ÒÔK1·Ö³±ÎªÖ÷,O1·Ö³±´ÎÖ®;º£Á÷È«ÈÕ³±ÆµÂÊÄÜÁ¿½Ï´ó,Ì¨·ç¹ý¾³ºóº£Á÷½ü¹ßÐÔÕðµ´ÏÔÖøÔö´ó;Éî¶È20m´¦ÄÚ³±Á÷Æ½¾ù¶¯ÄÜÓëÊµ²âº£Á÷Æ½¾ù¶¯ÄÜ±ÈÖµ½ÏÐ¡¡£	ÈÈ´øº£ÑóÑ§±¨
402881205bc7e8bc015bc7eb156e07b2	2235cc160a3e41b28b478349cd2f6af5	Öé½­¿ÚË®¶¯Á¦ÌØÕ÷ÓëÈ±ÑõÏÖÏóµÄÑÐ¾¿½øÕ¹	2013	Öé½­¿ÚÊÜ¾¶Á÷¡¢³±Á÷ºÍÄÏº£½ü°¶»·Á÷µÈ×ÛºÏÓ°Ïì,Ë®¶¯Á¦Ìõ¼þ¸´ÔÓ¡£³±Ï«ÐÔÖÊÎª²»¹æÔò°ëÈÕ³±,³±Õñ·ùÓÉÄÏÏò±±Öð½¥Ôö¼Ó,³±Á÷ÒÔÍù¸´Á÷ÎªÖ÷,Á÷ÏòÓë°¶Ïß×ßÏò»ù±¾Ò»ÖÂ¡£·æÃæÓë³±¶¯Á¦ºÍ¾¶Á÷Á¿ÓÐ¹Ø¡£Öé½­¿Ú±í²ãºÍµ×²ãµÄÑÎ¶È·æ³ÊÓë°¶ÏßÆ½ÐÐµÄ·½Ïò¡£¶¬¼¾,·æÇøÃ÷ÏÔ½ô¿¿Öé½­¿ÚÎ÷²àµÄº£°¶Ïß;¶øÏÄ¼¾±í²ãÊÜ¾¶Á÷Ó°Ïì,Ê¹µÃ·æÇøÏòÍâº£Ç¨ÒÆ,¶øµ×²ã·æµÄÎ»ÖÃÔòÏà¶Ô±ä»¯²»´ó;ÇÒÎÞÂÛ¶¬¼¾»¹ÊÇÏÄ¼¾,µ×²ã·æ¶¼±È±í²ã¸ü¼ÓÏÔÖø¡£³±Ï«¶¯Á¦¶ÔÏÌ³±ÈëÇÖ¾ßÓÐÒ»¶¨µÄÓ°Ïì¡£µ…	ÈÈ´øº£ÑóÑ§±¨
402881205bc7e8bc015bc7eb156e07b2	b4f9a238c6b148acbb4352ebb269cadf	ÀûÓÃArgoÊý¾Ý¼ÆËãÂÀËÎº£Ï¿ÒÔ¶«º£ÓòË®ÎÄÌØÐÔ²ÎÊýºÍÁ÷³¡	2012	ÀûÓÃ2006ÄêArgo¸¡±ê×ÊÁÏ·ÖÎöÂÀËÎº£Ï¿ÒÔ¶«º£ÓòË®ÍÅ¼¾½ÚÌØÐÔºÍ»ìºÏ²ãµÄÔÂÆ½¾ù±ä»¯¹æÂÉ;²¢·Ö±ðÀûÓÃArgo¶àÄê¼¾½ÚÆ½¾ù×ÊÁÏÓë2006Äê×ÊÁÏ,ÒÔÇï¼¾ÎªÀý,»ùÓÚPÊ¸Á¿·½·¨¼ÆËã¸ÃÇøÓòÁ÷³¡;Í¬Ê±¿¼ÂÇ·çÉúÁ÷µÄÓ°Ïì,½«ËùµÃ½á¹û·Ö±ðÓëÀûÓÃLevitusºÍ¸ß¶È¼Æ×ÊÁÏ¼ÆËãµÄÁ÷³¡½øÐÐ±È½Ï¡£½á¹û±íÃ÷,Ë®ÍÅÌØÐÔ¼¾½Ú±ä»¯²»Ã÷ÏÔ,´º¶¬¼¾±í²ãË®ÍÅÓëÏÄÇï¼¾±È½Ï±íÏÖÎªµÍÎÂ¸ßÑÎ;´Î±í²ã¡¢ÖÐ²ãºÍÉî²ã¼¾½Ú±ä»¯²»´ó;»ìºÏ²ãÉî¶ÈÃ÷ÏÔ±íÏÖÎª¶¬¼¾×îÉî¡¢ÏÄ¼¾×îÇ³µÄ¼¾½ÚÐÔ±ä»¯¡£Àû…	ÈÈ´øº£ÑóÑ§±¨
402881205bc7e8bc015bc7eb156e07b2	3b43a47b125047b09ca7d4a1841348ff	½ü10ÄêÀ´ÄÏº£¹ÂÁ¢ÄÚ²¨µÄÑÐ¾¿½øÕ¹	2011	¹ÂÁ¢ÄÚ²¨ÊÇ´æÔÚÓÚº£ÑóÃÜ¶ÈÔ¾²ãÖÐµÄ·ÇÏßÐÔ´óÕñ·ù²¨¶¯¡£×ÛÊöÁË½ü10ÄêÀ´Ëæ×ÅÎÀÐÇÒ£¸Ð×ÊÁÏ¡¢ÏÖ³¡¹Û²â×ÊÁÏµÄÈÕÒæÔö¶àºÍÊýÖµÄ£Äâ¼¼ÊõµÄ·¢Õ¹,¹ØÓÚÄÏº£±±²¿¹ÂÁ¢ÄÚ²¨µÄÌØÕ÷¡¢ÐÎ³ÉµÄ¶¯Á¦»úÖÆºÍ´«²¥ÑÝ±ä¹æÂÉ¼°¹ÂÁ¢ÄÚ²¨ÔÚº£Ñó¹¤³ÌÖÐµÄÔØºÉ¹ÀËãµÈ·½ÃæËùÈ¡µÃµÄÑÐ¾¿³É¹û,²¢ÌÖÂÛÁËÎ´À´ÄÏº£¹ÂÁ¢ÄÚ²¨ÑÐ¾¿ÖÐÖµµÃ¹Ø×¢µÄÒ»Ð©ÎÊÌâ¡£	µØÇò¿ÆÑ§½øÕ¹
402881205bc7e8bc015bc7eb156e07b2	643002353d924c63bbd30dc4bdf4fc3f	ÄÏº£Ç±ÔÚº£Ð¥ÔÖº¦µÄÄ£Äâ	2009	½áºÏÄÏº£º£ÓòµÄµØÐÎÌõ¼þ¡¢µØÖÊ¹¹Ôì¡¢µØÕðÑ§ÌØÕ÷ÒÔ¼°ÀúÊ·µØÕð¼ÇÂ¼,ÔÚ»Ø¹Ë×Ü½á¹úÄÚÍâÑ§ÕßÑÐ¾¿µÄ»ù´¡ÉÏ,·ÖÎöÁËÄÏº£¿ÉÄÜÒý·¢µØÕðº£Ð¥µÄÕðÔ´ÇøÓò,²¢ÌÖÂÛÁËÔÚÎÒ¹úÄÏº£ÑØ°¶·¢Éúº£Ð¥ÔÖº¦µÄÇ±ÔÚ¿ÉÄÜÐÔ¡£²ÉÓÃÄ¿Ç°ÔÚ¹ú¼ÊÉÏ¹ã·ºÊ¹ÓÃµÄCOMCOTº£Ð¥Ä£Ê½,¶ÔÂíÄáÀ­º£¹µµÄÇ±ÔÚµØÕðÒý·¢µÄº£Ð¥½øÐÐÁËÊýÖµÄ£Äâ¼ÆËã,¼ÆËãÖÐ°üº¬ÁËÓÉµØÕð²ÎÊýµ½º£Ãæ³õÊ¼±äÐÎµÄ×ª»»¡¢º£Ð¥µÄÉîË®´«²¥¹ý³ÌÒÔ¼°º£Ð¥µÄÇ³Ë®´«²¥¹ý³Ì¡£²ÉÓÃÈýÖØÇ¶Ì×Íø¸ñ,Íâ²ãÍø¸ñ¶ÔÓ¦ÓÚ´ó·¶Î§µÄÉîË…	ÈÈ´øº£ÑóÑ§±¨
402881205bc7e8bc015bc7eb156e07b2	07a02aa82f6044fe88d103f000163d12	±±³àµÀÁ÷·Ö²æµã¼°ÄÏº£±±²¿»·Á÷µÄÑÐ¾¿½øÕ¹	2009	½éÉÜÁË±±³àµÀÁ÷·Ö²æµã¡¢ÄÏº£±±²¿»·Á÷µÄÒ»Ð©ÑÐ¾¿³É¹û,²¢¾ÍºÚ³±¶ÔÄÏº£µÄÓ°ÏìËù×÷µÄÑÐ¾¿½øÐÐÁË»Ø¹Ë¡£±±³àµÀÁ÷·Ö²æµãµÄÎ»ÖÃ¶ÔÓÚ±±³àµÀÁ÷ÏµË®ÌåÊèÔË±ä»¯¼°ÔÚºÚ³±ºÍMCÖ®¼äË®Ìå¡¢ÈÈÁ¿¡¢ÑÎ¶ÈÊäÔËµÄ·ÖÅäÖÐÆð×ÅÖØÒªµÄ×÷ÓÃ¡£±±³àµÀÁ÷·Ö²æµãÎ»ÖÃÔ¼ÔÚ14.6¡ãNÉÏ,·Ö²æµãÎ»ÖÃËæÉî¶ÈÔö¼Ó¶ø±±ÒÆ¡£·Ö²æµãÓÐÃ÷ÏÔµÄ¼¾½Ú±ä»¯ºÍÄê¼Ê±ä»¯,ÔÚ´º¡¢ÏÄ¼¾ÏòÄÏÒÆ¶¯,¶øÔÚÇï¡¢¶¬¼¾ÔòÏò±±ÒÆ¶¯¡£Äê¼Ê±ä»¯ÓëENSOÏÖÏóÏà¹Ø½ôÃÜ,ÔÚEl Ni~noÊÂ¼þNEC·Ö²æÎ³¶È´¦ÓÚ×î±±¶Ë,ÔÚL…	º£ÑóÑ§ÑÐ¾¿
402881205bc7e8bc015bc7eb156e07b2	0d4de02fd95145b18c51428af339d9d9	Ì¨Íåº£Ï¿Ò»´Îº£Ð¥µÄ³õ²½ÊýÖµÄ£Äâ	2009	Ó¦ÓÃÒ»¸öÈýÎ¬Ð±Ñ¹Â½¼Üº£Ä£Ê½¡ª¡ªHAMSOMÄ£Ê½,Ê×ÏÈ¶ÔÌ¨Íåº£Ï¿ÄÚµÄ±³¾°³±Ï«³¡½øÐÐÁËÊýÖµÄ£Äâ,Ëæºó½«Ò»¸ö²ÎÊý»¯¹«Ê½×÷ÎªÇ¿ÆÈÌõ¼þ,¶Ô1994Äê·¢ÉúÔÚº£Ï¿ÄÚµÄÒ»´Îº£Ð¥½øÐÐÄ£Äâ,½á¹ûÓëÊµ²âÊý¾Ý±È½ÏÎÇºÏ¡£»¹·ÖÎöÁËº£Ð¥²¨ÔÚº£Ï¿ÑØ°¶µÄ·Ö²¼Çé¿ö¼°Æä¶ÔÑØ°¶ÇøÓòµÄÓ°Ïì×´¿ö,½á¹û±íÃ÷¸Ã´Îº£Ð¥²¨¶¯¶Ôº£Ï¿ÑØ°¶ÇøÓòµÄÓ°Ïì²»´ó¡£	ÈÈ´øº£ÑóÑ§±¨
402881205bc7e8bc015bc7eb156e07b2	885f39c487384d8fa5d858d5aff5e1f9	´óÑÇÍå³¤ÖÜÆÚ²¨ÔÚ»º±äÁ÷×÷ÓÃÏÂ´«²¥¼ÆËãÄ£ÐÍµÄÑÐ¾¿	2008	ÒÔ´æÔÚ»º±ä±³¾°Á÷µÄ¶þÎ¬»ºÆÂ·½³ÌÎª¿ØÖÆ·½³Ì½¨Á¢Ò»¸ö¼ÆËãÄ£ÐÍÀ´ÑÐ¾¿´óÑÇÍå³¤ÖÜÆÚ²¨µÄ´«²¥¹æÂÉ¡£°´ÈëÉä²¨Ô´ÐÎÊ½²»Í¬¡¢ÖÜÆÚ²»Í¬ºÍÓÐÎÞ±³¾°³±Á÷Éè¼ÆÁË¼¸¸öÊýÑ§ÊÔÑé,·Ö±ðÍ¨¹ýÕâ¼¸¸öÊÔÑéÑÐ¾¿³¤ÖÜÆÚ²¨´«²¥¹æÂÉ¡£´ÓÄ£Äâ½á¹û·¢ÏÖ,ÔÚ´óÑÇÍåË®Óò,½öÔÚ¿ª±ß½ç¸½½ü²»Í¬Ô´ÐÎÊ½µÄÈëÉä²¨¶Ô²¨ÀË´«²¥µÄÓ°ÏìÓÐËù±ä»¯;×ÜµÄÀ´Ëµ,´ÓÈëÉäµãµ½ÍåÄÚ²¨¸ßÏ÷Èõ½Ï¿ì,µ«ÊÇ¶ÔÓÚ²»Í¬ÖÜÆÚµÄÈëÉä²¨,Ä£ÄâËùµÃ²¨¸ß·Ö²¼±ä»¯½Ï´ó;¶ÔÓÚ³¤ÖÜÆÚµÄÈëÉä²¨,±³¾°Á÷Ò²¶Ô²¨ÀË´«²¥ÓÐ…	ÈÈ´øº£ÑóÑ§±¨
402881205bc7e8bc015bc7eb156e07b2	bf64977a5e634e2b9538366c033144c2	º£Ð¥²¨ÊýÖµÄ£ÄâµÄÑÐ¾¿ÏÖ×´	2007	½éÉÜº£Ð¥ÌØµã¼°Ö÷Òª·Ö²¼×´¿ö,¶Ô±ÈÏÖÔÚ³£ÓÃµÄº£Ð¥Ä£ÄâÊýÑ§Ä£ÐÍ,²¢·ÖÎöÊýÖµÄ£Äâº£Ð¥µÄÑÐ¾¿ÖÐ´æÔÚµÄÎÊÌâ¼°ÑÐ¾¿½øÕ¹,×îºóÌá³ö¶ÔÎ´À´½øÐÐ¾«È·µÄº£Ð¥ÊýÖµÄ£ÄâÑÐ¾¿µÄÒ»Ð©Õ¹Íû¡£	º£Ñó¿ÆÑ§½øÕ¹
402881205bc7e8bc015bc7eb156e07b2	81e0b5da6f3d4349baa3e3fc74977ecb	º£Ñó»·¾³¹Û²â¼¼ÊõÑÐ¾¿½øÕ¹	2007	»Ø¹ËÁË½üÄêÀ´º£Ñó¹Û²â¼¼Êõ·¢Õ¹µÄ»ù±¾Çé¿öºÍÖ÷Òª³É¹û,Í¬Ê±Ö¸³öÁËº£Ñó¹Û²â¼¼ÊõµÄ¾ÖÏÞÐÔ,ÓëÊýÖµÄ£Äâ¼¼ÊõÏà½áºÏµÄ±ØÒªÐÔ,ÒÔ¼°¼ÓÇ¿·¢Õ¹º£Ð¥¡¢·ç±©³±ºÍ¹ÂÁ¢ÄÚ²¨µÈÔÖº¦ÐÔÇ¿º£Ñó¶¯Á¦¹ý³ÌµÄ¼à²â¼¼ÊõºÍÔ¤¾¯ÑÐ¾¿µÄÆÈÇÐÐÔ¡£	ÈÈ´øº£ÑóÑ§±¨
402881205bc7e8bc015bc7eb156e07b2	bac72f66c185454ea2b4aa2930a22a7b	´óÑÇÍåº£Óò³±Á÷ºÍÓàÁ÷µÄÈýÎ¬ÊýÖµÄ£Äâ	2007	ÓÃÈýÎ¬Â½¼Üº£Ä£Ê½(HAMSOM)¶Ô´óÑÇÍåº£ÓòµÄ³±Ï«¡¢³±Á÷ºÍÓàÁ÷½øÐÐÁËÊýÖµÄ£ÄâÑÐ¾¿,Ä£Äâ½á¹ûÓëÊµ²âÖµÎÇºÏ½ÏºÃ¡£¸ø³öÁË³±Á÷ÐÔÖÊ¡¢Ö÷Òª·Ö³±µÄ³±Á÷ÍÖÔ²ºÍÓàÁ÷¡£¼ÆËã½á¹û±íÃ÷,´óÑÇÍåº£ÓòµÄ³±Á÷ÐÔÖÊÒÔ²»Õý¹æ°ëÈÕ³±ÎªÖ÷,Ë®Æ½³±Á÷¾ßÓÐÃ÷ÏÔµÄÍù¸´Á÷ÐÔÖÊ,Ö÷Òª³ÊÄÏ-±±·½Ïò,Âä³±Á÷ËÙ±ÈÕÇ³±Á÷ËÙ´ó,ÆäÖÐ±í²ãM2·Ö³±×î´óÁ÷ËÙÎª25.3cm.s-1¡£Á÷ËÙÊÜµØÐÎµÄÓ°Ïì,ÔÚ´óÀ±¼×ºÍ»ÆÃ«É½µºÖ®¼äÒÔ¼°Á½µºÓë°¶Ö®¼äµÄÇøÓòÁ÷ËÙ½Ï´ó,ÓÈÆäÔÚÍåµÄ¶«±±½ÇÏÁ³¤µØÐÎ´¦Á÷×î¼±,Á…	ÈÈ´øº£ÑóÑ§±¨
402881205bc7e8bc015bc7eb156e07b2	06f1835c6d8c4cb0bf0fdb6db4f9fa17	»ùÓÚMSC1210Y5µÄ¶àÍ¨µÀÊý¾Ý²É¼¯ÏµÍ³	2006	ÎÄÖÐ½éÉÜµÄµÆ´¬Ë®ÎÄÆøÏóÊµ²âÊý¾Ý×Ô¶¯ÏÔÊ¾Öúº½ÏµÍ³,ÊÇÓ¦ÓÃMSC1210Y5×÷ÎªË®ÏÂ·Ö»úµÄ¿ØÖÆÆ÷,ÀûÓÃÆäÄÚ²¿µÄ24Î»AD×ª»»Æ÷ÊµÏÖ¶ÔÎÂ¶È¡¢µçÑ¹¡¢Ñ¹Á¦ºÍ¼ÓËÙ¶ÈµÄ¶àÍ¨µÀÊý¾Ý²É¼¯,¾ßÓÐ¾«¶È½Ï¸ß,¿É¿¿ÐÔ½ÏÇ¿µÄÌØµã¡£	¹úÍâµç×ÓÔªÆ÷¼þ
402881205bc7e8bc015bc7eb156e07b2	b395f6c8086f4d7c9bb87938d1ed6e14	ÄÏº£´º¼¾ÄÏÉ³º£ÇøÉÏ²ãÅ¯Ë®¼°Æä¶¯Á¦»úÖÆµÄÊýÖµÑÐ¾¿	2006	Í¨¹ý¶ÔÄÏº£´º¼¾(2002Äê2-5ÔÂ)ÄÏÉ³º£ÇøÔÂÆ½¾ùº£ÃæÎÂ¶ÈµÄÎÀÐÇÒ£¸Ð×ÊÁÏ¼°2002Äê5ÔÂµÄÏÖ³¡Êµ²âµÄCTD×ÊÁÏ·ÖÎö±íÃ÷,¸Ãº£Óò´º¼¾Î»ÓÚ°ÍÀ­ÍûµºÎ÷²¿µÄÉÏ²ãË®Ìå´æÔÚ×ÅÒ»Ç¿¶ÈÏà¶Ô½ÏÈõµÄÅ¯Ë®Éà,¸ÃÅ¯Ë®Ã÷ÏÔ²»Í¬ÓÚ°ÍÀ­°Í¿Ëº£Ï¿¶«ÄÏ²¿µÄÀäË®,ÇÒÆäÏà¶ÔÎÂ²î´Ó¶¬¼¾µ½´º¼¾Öð½¥¼õÈõ.¸ù¾ÝÏÖ³¡Êµ²â×ÊÁÏ,ÀûÓÃPÊ¸Á¿·½·¨¶ÔÁ÷³¡½øÐÐµÄ¼ÆËã½á¹û±íÃ÷,¸ÃÅ¯Ë®ÇøËùÔÚµÄÁ÷³¡Î»ÓÚÒ»¸ö·´ÆøÐýÐÔÍäÇúµÄ·¶Î§ÄÚ.Í¨¹ýÒ»¸öµ¥²ã/Á½²ãñîºÏÄ£Ê½,ÀûÓÃÓë¹Û²âÍ¬Ò»Ê±ÆÚµÄ·çÓ¦Á¦ÎÀÐÇ…	¿ÆÑ§Í¨±¨
402881205bc7e8bc015bc7eb156e07b2	e368d2a98595424aa5a43d66ead4131b	ÇíÖÝº£Ï¿µÄÒ»¸öÈýÎ¬ÄàÉ³À©É¢Ä£Ê½	2006	Í¨¹ý½¨Á¢Ò»¸öÈýÎ¬Â½¼Üº£ÊýÖµÄ£Ê½À´Ô¤±¨½üº£³±Á÷ºÍÄàÉ³Å¨¶ÈµÄ¶ÔÁ÷À©É¢,²¢Ó¦ÓÃÓÚÇíÖÝº£Ï¿¿çº£¹¤³ÌµÄÇ°ÆÚÊýÖµÔ¤²â¡£Ô¤²â½á¹û±íÃ÷,º£Çø³±Á÷µÄÕÇÂä¡¢°¶ÏßÐÎ×´¡¢º£µ×µØÐÎ¼°Ô´Ç¿Î»ÖÃÓëÄàÉ³ÔÚ½üº£µÄÊäÔËÀ©É¢¹ØÏµÃÜÇÐ,Ä£ÄâÇéÐÎ»ù±¾ºÏÀí,±íÃ÷¸ÃÄ£Ê½ÊÊºÏÓ¦ÓÃÓÚºÓ¿Ú¡¢½ü°¶µÈÉæº£º£Ñó¹¤³Ìº£ÓòµÄÁ÷³¡¼°ÄàÉ³À©É¢µÄÈýÎ¬ÊýÖµÔ¤²â,ÎªÏà¹ØµÄË®¶¯Á¦»·¾³ÒªËØºÍË®ÖÊÓ°ÏìÆÀ¼ÛÌá¹©Ò»¶¨µÄ²Î¿¼¼ÛÖµ¡£	ÈÈ´øº£ÑóÑ§±¨
402881205bc7e8bc015bc7eb156e07b2	hyhjkx200603010	Ò»¸öÈýÎ¬Ë®ÖÊÔ¤²âÄ£Ê½ÔÚÃ¯Ãû½üº£µÄÓ¦ÓÃ	2006	Í¨¹ý½¨Á¢Ò»¸öÈýÎ¬Â½¼Üº£ÊýÖµÄ£Ê½À´Ô¤±¨½üº£³±Á÷¡¢CODºÍÓÍÀàÅ¨¶ÈµÄ¶ÔÁ÷À©É¢,²¢Ó¦ÓÃÓÚÑØ°¶º£Çø-Ã¯Ãû½üº£º£ÓòµÄ¹¤³ÌÇ°ÆÚÊýÖµÔ¤²â.Ô¤²â½á¹û±íÃ÷,º£Çø³±Á÷µÄÕÇÂäÓëÊµ²â½á¹ûÎÇºÏ;ÎÛÈ¾ÎïÔÚ½üº£¶ÔÁ÷¡¢À©É¢ÇéÐÎ»ù±¾ºÏÀí.Õâ±íÃ÷¸ÃÄ£Ê½¿ÉÊÊºÏÓ¦ÓÃÓÚºÓ¿Ú¡¢½ü°¶µÈÉæº£º£Ñó¹¤³Ìº£ÓòµÄÁ÷³¡¼°Ë®ÖÊµÄÈýÎ¬ÊýÖµÔ¤²â,ÎªÏà¹ØµÄË®¶¯Á¦»·¾³ÒªËØºÍË®ÖÊÓ°ÏìÆÀ¼ÛÌá¹©Ò»¶¨µÄ²Î¿¼¼ÛÖµ.	º£Ñó»·¾³¿ÆÑ§
402881205bc7e8bc015bc7eb156e07b2	b6bf1829c8da4a0e8e438e4e2dfe4577	º£ÑóË®ÎÄ¶à²ÎÊý²âÁ¿ÒÇÈ·¶¨Ö÷²¨ÏòµÄ·½·¨ºÍÓ¦ÓÃ	2005	º£ÑóË®ÎÄ¶à²ÎÊý²âÁ¿ÒÇÊÇÄÏº£º£ÑóÑÐ¾¿ËùÐÂÑÐÖÆµÄÒ»ÖÖ¿ÉÒÔÍ¬²½²âÁ¿º£Á÷¡¢²¨ÀË¡¢³±Î»¡¢Ë®ÎÂ¡¢µçµ¼ÂÊµÄÒÇÆ÷,ÀûÓÃÍ¬²½¹Û²âÑ¹Á¦ºÍÊ¸Á¿Á÷ËÙ¹À¼Æº£Ãæ·½ÏòÆ×µÄ·½·¨(PUV·½·¨)¿ÉÒÔ¼ÆËãµÃµ½º£Ãæ·½ÏòÆ×,½ø¶øÇóµÃÖ÷²¨Ïò¡£ÀûÓÃ¸ÃÒÇÆ÷ÏÖ³¡Êµ²âÊý¾ÝÓëºÉÀ¼MARK¢òÐÍ¡°²¨ÀËÆïÊ¿¡±·½Ïò¸¡±ê¹Û²â×ÊÁÏ½øÐÐ¶Ô±È·ÖÎö,±íÃ÷Á½ÕßµÄÖ÷²¨ÏòÎÇºÏÐÔºÃ¡£	ÈÈ´øº£ÑóÑ§±¨
402881205bc7e8bc015bc7eb156e07b2	rdhy200503011	SZS3-1ÐÍÑ¹Á¦Ê½²¨³±ÒÇ	2005	SZS3-1ÐÍÑ¹Á¦Ê½²¨³±ÒÇÊÇ"¾ÅÎå"¹ú¼Ò863¼Æ»®µÄº£Ñó¼à²â¼¼ÊõÖ÷Ìâ×ÊÖúµÄÑÐ¾¿³É¹û.½éÉÜÁË¸Ã²¨³±ÒÇµÄ²âÁ¿Ô­Àí¡¢ÌØµã¡¢²âÊÔ¡¢ÊÔÑé¼°Ó¦ÓÃÇé¿ö.	ÈÈ´øº£ÑóÑ§±¨
402881205bc7e8bc015bc7eb156e07b2	dqkxjz200502007	ÄÏº£ÖÐ³ß¶È²¨¶¯ÏÖÏóÑÐ¾¿½øÕ¹	2005	Kelvin²¨ºÍRossby²¨ÊÇ¾­³£³öÏÖÓÚº£ÑóÖÐµÄ±ß½ç²¨;ÄÏº£µÄ¸´ÔÓ°¶Ïß¡¢¶¸±äµØÐÎºÍÈÈÑÎ³¡Ê±¿Õ½á¹¹µÄ²»¾ùÔÈÐÔ¾ßÓÐÐÎ³ÉÇ¿ÆÈKelvin²¨ºÍµØÐÎRossby²¨µÄÌõ¼þ.ÏÖÓÐÑÐ¾¿±íÃ÷,ÄÏº£´ó²¿·ÖÖÐ³ß¶ÈÎÐÐÎ³ÉÓÚ¶«²¿Ò»Ð©½Ï´óµºÓì¸½½ü;ÕâÐ©ÖÐ³ß¶ÈÎÐÒ»µ©ÐÎ³Éºó,¾ÍÔÚ¦ÂÐ§Ó¦×÷ÓÃÏÂÏòÎ÷ÒÆ¶¯²¢×îÖÕºÄÉ¢ÓÚÎ÷±ß½ç,ÇÒÆä²¨¶¯Ò»°ãÒÔRossby²¨µÄÐÎÊ½ÏòÎ÷´«²¥.Òò´Ë,ÄÏº£»·Á÷µÄ¶àÎÐ½á¹¹ÓëÖÐ³ß¶È²¨¶¯Ö®¼ä´æÔÚ×ÅÒ»¶¨µÄÁªÏµ.ÔÚÄÏº£±±²¿,ÖÐ³ß¶ÈÎÐÖ÷ÒªÓÉºÚ³±ÈëÇÖºÍ·çÓ¦Á¦Ðý¶ÈË…	µØÇò¿ÆÑ§½øÕ¹
402881205bc7e8bc015bc7eb156e07b2	ae40b5975b6b40d7b2ed8e3117035bf9	ÍâÔ´ÊäÈë¶Ô´óÑÇÍå´óÅô°Ä¸¡ÓÎÉúÎïÓ°ÏìµÄÄ£ÄâÑÐ¾¿	2004	±¾ÎÄÍ¨¹ý½¨Á¢Ò»¸ö¼òµ¥µÄ¸¡ÓÎÖ²Îï¡¢¸¡ÓÎ¶¯ÎïºÍÓªÑøÑÎ¶¯Á¦Ñ§ÊýÖµÄ£ÐÍ,¸ù¾Ý´óÑÇÍå´óÅô°ÄÇï¼¾Ò»¸öÔÂµÄÁ¬Ðø¹Û²â×ÊÁÏ,ÀûÓÃÏßÐÔ»Ø¹é·ÖÎö·¨À´ÇóµÃÉÏÊö¶¯Á¦Ñ§ÊýÖµÄ£ÐÍµÄÒ»Ð©Ö÷Òª²ÎÊý,½á¹û±íÃ÷,½µÓê¼°Â½Ô´ÊäÈëÊÇµ¼ÖÂ¸Ãº£ÇøÓªÑøÑÎÔö¼ÓµÄÒ»¸öÖØÒªÒò×Ó;¸ù¾ÝÉÏÊö²ÎÊý½øÐÐµÄÊýÖµÄ£Äâ½á¹ûÓëÊµ²â½á¹û»ù±¾ÎÇºÏ,Í¬Ê±Ò²±íÃ÷,½µÓê¼°Â½Ô´ÊäÈë¶Ô¸Ãº£Çø¸¡ÓÎÖ²ÎïºÍ¸¡ÓÎ¶¯ÎïµÄ·Ö²¼¹æÂÉÓ°Ïì½Ï´ó¡£	ÉúÌ¬¿ÆÑ§
402881205bc7e8bc015bc7eb156e07b2	hbhhy200402003	ÄÏÉ³Å¯Ë®ÐÎ³ÉµÄ¶¯Á¦ºÍÈÈ¶¯Á¦¹ý³ÌµÄ³õ²½ÊýÖµÑÐ¾¿	2004	ÀûÓÃÒ»¸ö¼ò»¯µÄÉÏ»ìºÏ²ã´¹Ö±»ý·ÖÄ£Ê½,¶ÔÄÏº£ÄÏ²¿"ÄÏÉ³Å¯Ë®"ÐÎ³ÉµÄ¶¯Á¦ºÍÈÈ¶¯Á¦¹ý³Ì½øÐÐÊýÖµÑÐ¾¿.½á¹û±íÃ÷:(1)ÔÚ´º¼¾,ÄÏÉ³Å¯Ë®µÄÐÎ³ÉÖ÷ÒªÀ´×Ôº£Ãæ¾»ÈÈÍ¨Á¿µÄ¹±Ï×,¶øÍ¨¹ýÈÈÆ½Á÷¡¢ËÕÂ»º£»òÙãËüÂ½¼ÜÒÔÄÏµÄÅ¯Ë®½øÈëµÄ¹±Ï×ÉõÐ¡;(2)ÔÚ¶¬¼¾,ÄÏÉ³Èºµºº£ÇøÁ÷³¡Ç¿¶ÈÔö´ó,ÈÈÆ½Á÷ÏîµÄ¹±Ï×´óÓÚ»òµÈÓÚº£Ãæ¾»ÈÈÍ¨Á¿µÄ¹±Ï×,º£ÎÂµÄ½µµÍ·ù¶ÈÒ²½ÏÆäËûÉîº£ÇøµÄÒª´ó.µ«ÓÉÓÚ¸Ãº£ÇøÔÚ´ËÇ°µÄ¼¾½ÚÖÐ³õÊ¼ÎÂ¶È³¡½Ï¸ß,Òò¶øÊ¹µÃ¸Ãº£ÇøµÄº£ÎÂÈÔ±£³Ö½Ï¸ßµÄË®Æ½;(3)…	º£Ñó¿ÆÑ§½øÕ¹
402881205bc7e8bc015bc7eb156e07b2	rdhy200402005	´º¼¾ÄÏÉ³Èºµºº£Çø»·Á÷½á¹¹µÄÌ½ÌÖ	2004	¸ù¾Ý´º¼¾ÔÚÄÏÉ³Èºµºº£Çø2¸öº½´ÎµÄµ÷²é×ÊÁÏ, ÀûÓÃPÊ¸Á¿·½·¨¶ÔÁ÷³¡½øÐÐ¼ÆËã.½á¹û±íÃ÷,´º¼¾´Ó¼ÓÀïÂüµ¤µºÖÁ°ÍÀ­ÍûµºÒÔÎ÷¸½½üº£ÇøµÄÉÏ²ãÁ÷³¡»ù±¾±íÏÖÎª·´ÆøÐýÐÔÍäÇú(ÎÐ),ÄÏÉ³Èºµºº£Çø±±²¿µÄÉî²ãË®´óÌå³ÊÆ«¶«ÏòÁ÷¶¯;2¸öº½´ÎµÃµ½µÄº£ÇøÎÂ¡¢ÑÎºÍÁ÷³¡µÄ¿Õ¼ä·Ö²¼±ä»¯Ê®·ÖÃ÷ÏÔ,Õâ¿ÉÄÜÓëµ÷²éÆÚ¼ä·ç³¡µÄ²îÒìÓÐ¹Ø;2¸öº½´ÎµÄ½á¹û¶¼±íÃ÷´º¼¾°ÍÀ­°Í¿Ëº£Ï¿Ë®½»»»µÄÁ÷Á¿¶¼½ÏÐ¡.	ÈÈ´øº£ÑóÑ§±¨
402881205bc7e8bc015bc7eb156e07b2	hyxb200304015	ÄÏº£±±²¿¹ÂÁ¢×ÓÄÚ²¨Éú³ÉÌõ¼þµÄ³õ²½ÊýÖµÑÐ¾¿	2003	@@ 1ÄÏº£±±²¿¹ÂÁ¢×ÓÄÚ²¨¼ò½éÄÏº£±±²¿ÊÇÒ»¸ö¹ÂÁ¢×ÓÄÚ²¨»î¶¯Æµ·±µÄº£Óò.ÔçÔÚ20ÊÀ¼Í70Äê´ú,FettµÈ[1]¾Í´ÓÎÀÐÇÍ¼Æ¬ÖÐ·¢ÏÖÔÚ¶«É³Èºµº¸½½ü´æÔÚ×Å¹ÂÁ¢×ÓÄÚ²¨;½üÄêÀ´,ÔÚ¸Ãº£ÓòÓÖ¶à´Î¹Û²âµ½¹ÂÁ¢×ÓÄÚ²¨µÄ»î¶¯(Í¼1)[2¡«4];ÔÚ1998Äê5¡«6ÔÂÆÚ¼ä,<font style='color:red'>ÖÐ¹ú¿ÆÑ§ÔºÄÏº£º£ÑóÑÐ¾¿Ëù</font>µÄ"ÊµÑéÈýºÅ"¿ÆÑ§¿¼²ì´¬Ö´ÐÐ"ÄÏº£¼¾·çÊµÑé"¼Æ»®ÔÚÄÏº£±±²¿¶«É³ÈºµºÒÔÄÏ½øÐÐ¶¨µã¹Û²âÊ±,Ò²Ôø¹Û²âµ½¹ÂÁ¢×ÓÄÚ²¨µÄ»î¶¯.	º£ÑóÑ§±¨
402881205bc7e8bc015bc7eb156e07b2	rdhy200203010	½üº£ÍÄÁ÷ÈýÎ¬ÊýÖµÄ£ÄâÖÐµÄÖØÕû»¯ÈºÄ£Ê½	2002	ÀûÓÃÖØÕû»¯ÈºÀíÂÛÀ´È·¶¨½üº£ÍÄÁ÷ÊýÖµÄ£Ê½ÖÐµÄ´¹ÏòÎÐ¶¯Õ³ÐÔÏµÊý,²¢¶Ô¶¬Ä©´º³õÇíÖÝº£Ï¿µÄ³±Á÷³¡ÌØÕ÷½øÐÐÊýÖµÄ£Äâ.½á¹û±íÃ÷,ÖØÕû»¯ÈºÄ£Ê½µÄ´ý¶¨³£ÊýÉÙ,Ó¦ÓÃ·½±ã¿ÉÐÐ,Æä¼ÆËã½á¹ûÒ²±È³£ÓÃµÄÍÄÁ÷·â±ÕÄ£Ê½µÄ¼ÆËã½á¹û¸ü¼ÓºÏÀí.	ÈÈ´øº£ÑóÑ§±¨
402881205bc7e8bc015bc7eb156e07b2	sdlxyjyjz200204014	¹ÂÁ¢×ÓÄÚ²¨¶ÔÐ¡Ö±¾¶Ô²ÖùÐÎ×®ÖùµÄ×÷ÓÃÁ¦³õÌ½	2002	¹ÂÁ¢×ÓÄÚ²¨ÔÚ´«²¥¹ý³ÌÖÐËù²úÉúµÄÍ»·¢ÐÔÇ¿Á÷¶Ôº£Ñó¹¤³Ì¡¢Ê¯ÓÍ×ê¾®Æ½Ì¨µÈ»áÔì³ÉÑÏÖØµÄÆÆ»µ.±¾ÎÄÒýÈëÁËMorisonµÄ¾­Ñé·½·¨¡¢Ä£Ì¬·ÖÀë·¨À´¹ÀËã¹ÂÁ¢×ÓÄÚ²¨¶ÔÐ¡Ö±¾¶Ô²ÖùÐÎ×®Öù×÷ÓÃÁ¦.ÔÚ¼ÆËãÖÐËù±£ÁôµÄÄ£Ì¬ÊýÄ¿¶ÔËùµÃµÄ½âÓÐÒ»¶¨µÄÓ°Ïì;ËùµÃµÄ½âµÄ¾«¶È»¹È¡¾öÓÚ¹Û²â×ÊÁÏµÄÊýÁ¿;¹ÂÁ¢×ÓÄÚ²¨¶Ô×®ÖùµÄ×÷ÓÃÁ¦ºÍÁ¦¾ØÔ¶´óÓÚ±íÃæ²¨µÄ.	Ë®¶¯Á¦Ñ§ÑÐ¾¿Óë½øÕ¹A¼­
402881205bc7e8bc015bc7eb156e07b2	hyxb200201001	ÏÄ¼¾ÄÏº£ÉÏ²ã»·Á÷¶¯Á¦»úÖÆµÄÊýÖµÑÐ¾¿	2002	Í¨¹ýÀûÓÃÒ»¸ö·ÖÇøÐÔµÄÕýÑ¹-Ð±Ñ¹ÏÎ½ÓÄ£Ê½À´Ì½ÌÖÏÄ¼¾ÄÏº£µÄÉÏ²ã»·Á÷ÌØÕ÷¼°Æä¶¯Á¦»úÖÆ,½á¹û±íÃ÷:ÏÄ¼¾ÆÚ¼ä,ÓÉÓÚ·çÉú»·Á÷µÄ²»ÎÈ¶¨ÐÔ´ÙÊ¹ÔÚ¶«É³Èºµº¸½½üµÄÆøÐýÎÐµÄÇ¿¶È¼°Î»ÖÃ·¢Éú±ä»¯,²¢¼ä½Óµ¼ÖÂºÚ³±ÇÖÈëÄÏº£±±²¿µÄ³Ì¶È±ä»¯ÒÔ¼°ÆøÐýÎÐÄÏ²àµÄ·´ÆøÐýÊ½»·Á÷¡¢Î÷É³ÈºµºÎ÷ÄÏ²àµÄÆøÐýÎÐµÄÇ¿¶ÈºÍ·¶Î§³öÏÖ²¨¶¯ÏÖÏó;ÔÚÄÏº£ÄÏ²¿µÄ±±ÏòÎ÷±ß½çÁ÷ÓÉÓÚÀë°¶µÄÎ÷ÄÏ¼¾·çËùÇý¶¯ÔÚÖÐÄÏ°ëµºÖÐ²¿ÑØ°¶ÍÑÀë°¶ÏßÍù¶«±±·½ÏòµÄÁ÷¶¯,µ¼ÖÂÑØ°¶µÄË®Ìå´óÁ¿Á÷Ê§¶øÔÚÑØ°¶…	º£ÑóÑ§±¨
402881205bc7e8bc015bc7eb156e07b2	hbhhy200203005	ÄÏº£ÓëÁÚ½üº£ÑóµÄË®Í¨Á¿½»»»	2002	ÀûÓÃÒ»¸ö¾ÖµØ¼ÓÃÜµÄÈ«Çòº£Ñó»·Á÷Ä£Ê½,¸ø³öÎ»ÓÚÏ¸Íø¸ñº£ÓòµÄÄÏÖÐ¹úº£ÓëÆäÁÚ½üº£ÑóÖ®¼äË®½»»»µÄÄêÆ½¾ùºÍÔÂ±ä»¯µÄ¶¨Á¿½á¹û.½á¹û±íÃ÷,ÄÏº£ÓëÖÜÎ§º£Ñó½»»»µÄË®Í¨Á¿ÊÜÄÏº£¼¾·çµÄÓ°Ïì½Ï´ó,ÆäÖÐÂÀËÎº£Ï¿µÄ½»»»Á¿×î´ó,Æä´ÎÎªÄÏº£ÄÏ²¿±ß½çµÄ¶ÏÃæ,ÔÙÕßÒÀ´ÎÎªÌ¨Íåº£Ï¿¡¢Ãñ¶¼Âåº£Ï¿ºÍ°ÍÀ­°Í¿Ëº£Ï¿.ÁíÍâ»¹¶ÔÄÏº£¸÷¸öº£Ï¿µÄÈÈÍ¨Á¿¡¢ÑÎÍ¨Á¿½øÐÐÁË¹ÀËã.	º£Ñó¿ÆÑ§½øÕ¹
402881205bc7e8bc015bc7eb156e07b2	dqkxjz200102012	ÄÏº£±±²¿¹ÂÁ¢×ÓÄÚ²¨µÄÑÐ¾¿½øÕ¹	2001	¹ÂÁ¢×ÓÄÚ²¨ÊÇÓÉÄÚ³±ÔÚÌØÊâµØÐÎÌõ¼þÏÂËù¼¤·¢µÄ´æÔÚÓÚÃÜ¶ÈÔ¾²ãÖÐµÄ´óÕñ·ù²¨¶¯¡£¶øÔÚÆä´«²¥¹ý³ÌÖÐ²úÉúµÄÈÅ¶¯¿Éµ¼ÖÂº£Ãæº£Ë®Ç¿ÁÒ·ø¾ÛºÍÍ»·¢ÐÔµÄÇ¿Á÷£¨²¨ÖÂÁ÷£©£¬¶Ôº£Ñó¹¤³Ì¡¢Ê¯ÓÍ×ê¾®Æ½Ì¨ºÍº£µ×Ê¯ÓÍ¹ÜµÀ»áÔì³ÉÑÏÖØµÄÍþÐ²¡£½éÉÜÁË¹ú¼ÊÉÏÑÐ¾¿º£ÑóÖÐ¹ÂÁ¢×ÓÄÚ²¨µÄ¶¯Ì¬£»ÃèÊöÁËÄÏº£±±²¿´æÔÚµÄ¹ÂÁ¢×ÓÄÚ²¨ÏÖÏó£¬ÌÖÂÛÁËÄ¿Ç°ÄÏº£¹ÂÁ¢×ÓÄÚ²¨ÑÐ¾¿ÖÐ´æÔÚµÄÒ»Ð©ÎÊÌâ£¬½ø¶øÌá³öÁË½ñºó¿ªÕ¹½øÒ»²½ÑÐ¾¿µÄË¼Â·¡£	µØÇò¿ÆÑ§½øÕ¹
402881205bc7e8bc015bc7eb156e07b2	rdhy200101001	ÄÏº£ÂÞË¹±´±äÐÎ°ë¾¶µÄµØÀí¼°¼¾½Ú±ä»¯	2001	¸ù¾ÝÄÏº£1¡ã¡Á1¡ãÍø¸ñµÄ±ê×¼²ã¼¾½ÚÆ½¾ùÎÂ¡¢ÑÎ¶È×ÊÁÏ£¬ÔÚÎ´ÒýÈëBoussinesq½üËÆÌõ¼þÏÂ£¬²ÉÓÃ¸Ä½øµÄThompson-HaskellËã·¨Çó½âÏßÐÔ»¯Ð±Ñ¹º£ÑóË®Æ½´ó³ß¶È²¨µÄ´¹Ö±½á¹¹·½³Ì£¨ÖØÁ¦ÄÚ²¨·½³Ì£©£¬´Ó¶øµÃµ½ÁËÄÏº£¸÷Íø¸ñµãµÄµÚÒ»Ð±Ñ¹ÖØÁ¦²¨ÏàËÙ¶ÈºÍÏàÓ¦µÄÂÞË¹±´±äÐÎ°ë¾¶£¬²¢Ì½ÌÖÆäµØÀí·Ö²¼ºÍ¼¾½Ú±ä»¯ÌØÕ÷£¬ÒÔÆÚÓÐÖúÓÚÄÏº£»·Á÷ºÍÖÐ³ß¶ÈÎÐÐýÒÔ¼°ÓÐ¹Øº£Ñó²à±ß½çÐ§Ó¦µÄÑÐ¾¿¡£	ÈÈ´øº£ÑóÑ§±¨
402881205bc7e8bc015bc7eb156e07b2	24952ea25e6c4e1f98777d6b1d51a24c	ÄÏº£±±²¿¹ÂÁ¢×ÓÄÚ²¨µÄÒ»Ð©ÌØÕ÷ºÍÑÝ	2001	¸ù¾Ý1998Äê6ÔÂ 14ÈÕÔÚÄÏº£±±²¿µÄÒ»´Î¹ÂÁ¢×ÓÄÚ²¨µÄÊµ²â×ÊÁÏ,·ÖÎöËüµÄ¿ÉÄÜÔ´µØ,²¢¼ÆËã³öÆäÏàËÙ¶È¡¢²¨³¤µÈÒ»Ð©ÌØÕ÷²ÎÊý;»ùÓÚ¶ÔÄÚ²¨µÄ´¹Ö±Ä£Ì¬µÄ·ÖÎö,Ì½ÌÖÁË¸Ã¹ÂÁ¢×ÓÄÚ²¨ÔÚ´«²¥¹ý³ÌÖÐËù²úÉúµÄ²¨ÖÂÁ÷µÄÌØµã;ÀûÓÃ¶àÒò×Ó×÷ÓÃÏÂµÄ¹æÔò»¯³¤²¨(RLW)·½³ÌÊýÖµÄ£Ê½,ÒÔ¹Û²âµÃµ½µÄ»·¾³²ÎÊý×÷Îª³õÊ¼Ìõ¼þ,Ä£ÄâÁË¸Ã¹ÂÁ¢×ÓÄÚ²¨ÔÚÄÏº£±±²¿Â½¼ÜÇøµÄ´«²¥ºÍÑÝ±ä.	¿ÆÑ§Í¨±¨
402881205bc7e8bc015bc7eb156e07b2	kxtb200115003	ÄÏº£±±²¿¹ÂÁ¢×ÓÄÚ²¨µÄÒ»Ð©ÌØÕ÷ºÍÑÝ±ä	2001	¸ù¾Ý1998Äê6ÔÂ14ÈÕÔÚÄÏº£±±²¿µÄÒ»´Î¹ÂÁ¢×ÓÄÚ²¨µÄÊµ²â×ÊÁÏ,·ÖÎöËüµÄ¿ÉÄÜÔ´µØ,²¢¼ÆËã³öÆäÏàËÙ¶È¡¢²¨³¤µÈÒ»Ð©ÌØÕ÷²ÎÊý;»ùÓÚ¶ÔÄÚ²¨µÄ´¹Ö±Ä£Ì¬µÄ·ÖÎö,Ì½ÌÖÁË¸Ã¹ÂÁ¢×ÓÄÚ²¨ÔÚ´«²¥¹ý³ÌÖÐËù²úÉúµÄ²¨ÖÂÁ÷µÄÌØµã;ÀûÓÃ¶àÒò×Ó×÷ÓÃÏÂµÄ¹æÔò»¯³¤²¨(RLW)·½³ÌÊýÖµÄ£Ê½,ÒÔ¹Û²âµÃµ½µÄ»·¾³²ÎÊý×÷Îª³õÊ¼Ìõ¼þ,Ä£ÄâÁË¸Ã¹ÂÁ¢×ÓÄÚ²¨ÔÚÄÏº£±±²¿Â½¼ÜÇøµÄ´«²¥ºÍÑÝ±ä.	¿ÆÑ§Í¨±¨
402881205bc7e8bc015bc7eb156e07b2	rdhy200101007	ÄÏº£ÉÏ²ã»·Á÷¶Ô¼¾·ç×ª±äµÄÏìÓ¦	2001	Í¨¹ýÀûÓÃÒ»¸ö·ÖÇøÐÔµÄÕýÑ¹¡¢Ð±Ñ¹ÏÎ½ÓÄ£Ê½, ÖØµã¿¼²ìÁËÄÏº£»·Á÷¶ÔÓÚÒÔ²»Í¬·½Ê½±ä»¯µÄ¼¾·ç×ª±äÊ±µÄÏìÓ¦¡£½á¹û±íÃ÷:£¨1£©¸ö±ðÊýÖµÊÔÑé½á¹û»ù±¾ÉÏ·´Ó³ÁËÊµ²âµÃµ½µÄÄÏº£Á÷Ì¬£»£¨2£©¶ÔÓÚ²»Í¬·½Ê½±ä»¯µÄ¼¾·ç×ª±ä,ÔÚ¼¾·ç¹ý¶ÉÊ±ÆÚµÄÄÏº£Á÷³¡µÄµ÷ÕûÓÐ½Ï´óµÄ²î±ð£¬µ«ÔÚ¹ý¶ÉÖ®ºó×îÖÕµÄÁ÷³¡»ù±¾½á¹¹ÔòÊÇÒ»ÖÂµÄ£»£¨3£©µ±¶¬¼¾·çÏòÏÄ¼¾·ç×ª±äÊ±£¬ÔÚÄÏº£ÄÏ²¿¾­³£»á²úÉúÒ»Ð©ÎÐÐýÈº£¬ÏòÏÄ¼¾Á÷³¡×ª»¯ÉÐÐè½Ï³¤µÄÒ»¶ÎÊ±¼äÀ´µ÷½Ú£»¶øµ±ÏÄ¼¾·çÏò¶¬¼¾·ç×ª±ä…	ÈÈ´øº£ÑóÑ§±¨
402881205bc7e8bc015bc7eb156e07b2	hyxb200105002	¶¬¼¾ÄÏº£ÉÏ²ã»·Á÷¶¯Á¦»úÖÆµÄÊýÖµÑÐ¾¿	2001	Í¨¹ýÀûÓÃÒ»¸ö·ÖÇøÐÔµÄÕýÑ¹-Ð±Ñ¹ÏÎ½ÓÄ£Ê½À´Ì½ÌÖ¶¬¼¾ÄÏº£µÄÉÏ²ã»·Á÷ÌØÕ÷¼°Æä¶¯Á¦»úÖÆ,½á¹û±íÃ÷:(1)ÔÚÄÏº£±±²¿,Á÷Ì¬Ö÷ÒªÊÜºÚ³±µÄÓ°Ïì,³ýÁË¶«É³ÈºµºÎ÷ÄÏµÄ´óÂ½¼Üº£ÓòÒÔ¼°ÂÀËÎµº±±²¿Î÷°¶¸½½ü¸÷ÎªÒ»·´ÆøÐýÎÐÍâ,Õû¸öÄÏº£±±²¿ÎªÒ»ÆøÐýÊ½´ó»·Á÷Ëù¿ØÖÆ.(2)ÔÚÄÏº£ÄÏ²¿Ö÷ÒªÊÇ·çÉú»·Á÷,Ô´×ÔÔÁÎ÷ÑØ°¶µÄË®ÌåÔÚ¶«±±¼¾·çµÄ×÷ÓÃÏÂË³ÄÏº£Î÷±ß½ç°¶ÏßÏòÄÏÁ÷¶¯,ÐÎ³ÉÒ»Ö§Ïàµ±Ç¿µÄÎ÷±ß½çÁ÷;Í¬Ê±,ÓÉÓÚÊÜ±±¿µ°µÉ³ÒÔÄÏµÄÂ½¼ÜÆÂµ×ÐÎÐ§Ó¦ºÍ¦ÂÐ§Ó¦µÄ×÷ÓÃ,Ê¹µÃÔÚÄ…	º£ÑóÑ§±¨
402881205bc7e8bc015bc7eb156e07b2	1a4113a461ab490ea07f54a76b703f3a	ÈýÎ¬Ð±Ñ¹Â½¼Üº£Ä£Ê½µÄÓ¦ÓÃ:ÄÏº£ÉÏ»ìºÏ²ãµÄ¼¾½Ú±ä»¯	2000	´ÓÒ»¸öÈýÎ¬Ð±Ñ¹Â½¼Üº£Ä£Ê½µÄÊýÖµÄ£Äâ½á¹ûÀ´½ÒÊ¾ÄÏº£ÉÏ»ìºÏ²ãµÄ¼¾½Ú±ä»¯¹æÂÉ,½á¹û±íÃ÷:(1)ÔÚÄÏº£±±²¿ÉÏ»ìºÏ²ãµÄºñ¶È(¼´»ìºÏ²ãµÄÏÂ½çÉî¶È)¾ßÓÐÃ÷ÏÔµÄ¼¾½ÚÐÔ±ä»¯,ÓëÔÚÄÏº£ÄÏ²¿ÉÏ»ìºÏ²ãµÄ±ä»¯Ã÷ÏÔ²»Í¬,Ç°ÕßµÄ»ìºÏÇ¿¶ÈµÄ±ä»¯·ù¶ÈÔ¶±ÈºóÕßµÄÒª´óµÃ¶à.(2)ÔÚÖÐÄÏ°ëµºÖÐ²¿¶«°¶Íâº£µÄÎ÷±ß½çÇøÓòÄÚ,ÓÉÓÚ¾­³£ÊÜÀäÎÐ¿ØÖÆ,ÏÂ²ãÀäË®Ó¿Éý,ÉÏ²ãË®Ìå²ã»¯ÏÔÖø,Ê¹µÃ¸Ãº£Çø´¹Ö±»ìºÏ¼õÈõ.(3)ÔÚÒ»Ð©ÆøÐý(·´ÆøÐý)ÎÐµÄ±ßÔµ,»ìºÏ²ãºñ¶ÈµÈÖµÏß·Ö²¼ÃÜ¼¯,ÇÒË®Æ½…	º£ÑóÑ§±¨(ÖÐÎÄ°æ)
402881205bc7e8bc015bc7eb156e07b2	rdhy200004002	ÓëÄÏÉ³ÉîË®ÇøÎÂÔ¾²ãÓÐ¹ØµÄº£Ë®Æ½¾ùÎÂ¶ÈµÄ·Ö²¼ÌØÕ÷	2000	ÔÚÈ·¶¨ÎÂÔ¾²ãÈýÒªËØ(Éî¶È(ÉÏ½çÉî¶È)¡¢ºñ¶ÈºÍÇ¿¶È)¼°²âÕ¾ÎÂ¶È´¹Ö±×î´óÌÝ¶ÈµÄ»ù´¡ÉÏ,·Ö±ð¼ÆËãÁËÄÏÉ³ÉîË®²âÕ¾(Ë®Éî´óÓÚ1?000m)ÔÚÎÂÔ¾²ãÉÏ½çÉî¶È²ã·¶Î§ÄÚµÄÆ½¾ùÎÂ¶È¡¢ÔÚÎÂÔ¾²ãÏÂ½çÉî¶ÈÒÔÏÂ×Ô300m²ãÖÁ800m²ãÖ®¼äµÄÆ½¾ùÎÂ¶È.·ÖÎö±íÃ÷,ÔÚÎÂÔ¾²ãÉÏ½çÉî¶È·¶Î§ÄÚ,º£Ë®Æ½¾ùÎÂ¶ÈµÄË®Æ½·Ö²¼Ã÷ÏÔÏÔÊ¾³öµÍÎÂº£Ë®×ÔÄÏÉ³µÄÎ÷±±²¿Ïò¶«ÄÏ²¿»ºÂýÍÆ½øÖ®ÊÆ,ËÆÊÇ¶«±±¼¾·çÇý¶¯µÄ½á¹û.ÎÂ¶È´¹Ö±ÌÝ¶ÈÔ½´ó,ËüÔÚ´¹Ö±·½ÏòÉÏ×è°­ÉÏ²ãº£Ë®µÄÈÈÁ¿ÍùÉî²ãÀ©É¢µÄÄÜÁ¦¾Í…	ÈÈ´øº£Ñó
402881205bc7e8bc015bc7eb156e07b2	twhx200001014	µ×µØÐÎ±ä»¯¶ÔÄÚ³±²úÉúÓ°ÏìµÄÊýÖµÑÐ¾¿	2000	±¾ÎÄ½áºÏÄÏÉ³Èºµºº£Óò³öÏÖÄÚ³±µÄË®ÎÄ±³¾°,½¨Á¢ÁËÒ»¸öÁ½²ãÊýÖµÄ£Ê½,²¢Í¨¹ýÊýÖµÊÔÑéÀ´Ì½ÌÖÓÉÕýÑ¹³±²¨×÷ÓÃÏÂµÄÄÚ³±²úÉú»úÖÆ.½á¹û±íÃ÷:µ×ÐÎÐ§Ó¦ÊÇ´ÙÊ¹ÄÚ³±²úÉúµÄÖØÒªÒò×Ó;ÄÚ³±Ö÷ÒªÔÚ´óÂ½ÆÂ²úÉú.È»ºó·Ö±ðÑØ×Å´óÂ½¼ÜºÍÉîº£Æ½Ô­Á½¸ö·½Ïò´«²¥;ÄÚ³±Ð±Ñ¹Á÷ËÙµÄÁ¿¼¶¿ÉÓëÕýÑ¹Á÷ËÙµÄÏà±ÈÄâ.	Ì¨Íåº£Ï¿
402881205bc7e8bc015bc7eb156e07b2	rdhy200003005	ÄÚ³±¶¯Á¦»úÖÆµÄÊýÖµÑÐ¾¿	2000	½áºÏÄÏÉ³Èºµºº£Óò³öÏÖµÄÄÚ³±ÏÖÏó,ÀûÓÃÒ»¸öÁ½²ãÊýÖµÄ£Ê½,Í¨¹ýÊýÖµÊÔÑéÀ´Ì½ÌÖ³±Ï«ÐÔÖÊ¡¢Ë®ÌåµÄ²ã½á³Ì¶È¡¢Ô¾²ãËùÔÚµÄÉî¶È¡¢·çÓ¦Á¦µÈÒò×Ó¶ÔÂ½¼ÜÆÂÕÛ´¦ÄÚ³±ÌØÐÔµÄÓ°Ïì,½á¹û±íÃ÷:ÄÚ³±µÄ²¨¶¯ÖÜÆÚÖ»Óëº£ÇøµÄ³±Ï«ÐÔÖÊÓÐ¹Ø;·çÓ¦Á¦¡¢·ÇÏßÐÔÐ§Ó¦ÒÔ¼°ÕýÑ¹³±Ô´µØµÄÉî¶ÈµÈ¶¼¿É¸Ä±äÄÚ³±µÄ²¨¶¯Õñ·ù;ÄÚ³±µÄ²¨¶¯Õñ·ùËæº£ÇøµÄË®Ìå²ã½á³Ì¶È¼°ÎÂÔ¾²ãËùÔÚµÄÉî¶È²»Í¬¶ø¸Ä±ä.	ÈÈ´øº£Ñó
402881205bc7e8bc015bc7eb156e07b2	31c7ededd5fe41ceb6cb4721c6c23454	ÄÏº£¶¬¡¢ÏÄ¼¾»·Á÷µÄÈýÎ¬ÊýÖµÄ£Äâ	1999	±¾ÎÄÀûÓÃÒ»¸öÐ±Ñ¹ÈýÎ¬Â½¼Üº£Ä£Ê½©¤©¤HAMSOMÄ£Ê½¶Ô12ÔÂ·ÝºÍ8ÔÂ·ÝµÄÄÏº£»·Á÷½øÐÐÊýÖµÄ£Äâ,½á¹ûÎª:¶ÔÉÏ²ãÁ÷³¡,ÔÚ12ÔÂ·Ý,ÔÚÎ÷É³Èºµº-ÖÐÉ³Èºµºº£Çø¼ä³ÊÏÖÒ»¸öÆøÐýÊ½»·Á÷,ÔÚÔ½ÄÏÖÐ²¿¶«°¶´æÔÚÒ»Ö§ÄÏÏòÎ÷±ß½çÁ÷,ÔÚ½ðÀ¼ÍåµÄÔ¶º£ÎªÒ»¾ÖµØ·´ÆøÐýÎÐ,ÔÚÄÏº£ÄÏ²¿,Ö÷Òª±íÏÖÎªÍò°²Ì²µÄÆøÐýÊ½´óÍäÇú(ÆøÐýÎÐ)¼°ÔÚ±±¿µ°µÉ³±±²àµÄ·´ÆøÐýÎÐ;ÔÚ8ÔÂ·Ý,ÔÚ¶«É³Èºµº-ÖÐÉ³Èºµº-ÂÀËÎµºÎ÷²àº£Óò¼ä´æÔÚÒ»´ó³ß¶ÈµÄÆøÐýÎÐ,ÔÚÄÏº£Î÷²¿Ö÷Òª±íÏÖÎªÒÔÎ÷É³ÈºµºÄÏ²¿µÄÆøÐ…	º£ÑóÑ§±¨(ÖÐÎÄ°æ)
402881205bc7e8bc015bc7eb156e07b2	hytb199905010	´óÎÐÄ£Äâ¼°ÆäÔÚº£ÑóÍÄÁ÷ÊýÖµÄ£ÄâÖÐµÄÓ¦ÓÃ	1999	±¾ÎÄ¸ÅÊöÁË´óÎÐÄ£ÄâµÄ¶¨Òå¼°ÌØÕ÷,½éÉÜÁË´óÎÐÄ£ÄâµÄ¼¸ÖÖ³£ÓÃ·½·¨ÒÔ¼°ËüÔÚº£ÑóÍÄÁ÷³¡ÊýÖµÄ£ÄâÖÐµÄÓ¦ÓÃ,²¢Ö¸³öÁËÒ»Ð©ÉÐ´ý¸Ä½øµÄÎÊÌâ.	º£ÑóÍ¨±¨
402881205bc7e8bc015bc7eb156e07b2	082324f72e9d471fa70ec144b2aff8b7	ÄÏº£¶«±±²¿¼°Ì¨Íåº£Ï¿¸½½ü»·Á÷µÄÒ»¸öñîºÏÄ£Ê½¢ñ.Ä£Ê½µÄ½¨Á¢¼°±³¾°	1998	Í¨¹ý¶ÔÄÏº£¶«±±²¿¼°Ì¨Íåº£Ï¿ÁÚ½üº£Óò»·Á÷²úÉúÓ°ÏìµÄ¸÷¸ö¶¯Á¦Òò×Ó½øÐÐÁ¿¼¶·ÖÎö,ÔÚHurlburtµÈÈËÊýÖµÄ£Ê½µÄ»ù´¡ÉÏ,½¨Á¢Æð·ÖÇøÐÔµÄÕýÑ¹¡¢Ð±Ñ¹ñîºÏÄ£Ê½,ÒÔ±ãÄÜ·´Ó³´óÂ½¼Ü¡¢´óÂ½ÆÂ±ä»¯¾çÁÒµÄµ×ÐÎÐ§Ó¦¶Ô±ßÔµº£»·Á÷µÄÓ°Ïì¡£½«¸ÃÄ£Ê½ÓÃÓÚÄÏº£¶«±±²¿¼°Ì¨Íåº£Ï¿¸½½ü»·Á÷µÄÊýÖµÑÐ¾¿¡£³õ²½µÄÊÔÑé¼ÆËã½á¹û±íÃ÷,ñîºÏÄ£Ê½ÄÜ¿Ë·þÁ½²ãÄ£Ê½Ò×·¢Éú"½»Ãæ"ºÍ"½»µ×"µÈÏÖÏóµÄÈ±µã,Í¬Ê±ÄÜ·´Ó³Ð±Ñ¹Ð§Ó¦¼°µ×ÐÎÐ§Ó¦µÄÓ°Ïì,Ê¹Ä£ÄâµÄ¼ÆËã½á¹û¸üÇÐºÏÊµ¼Ê,¼´:(1)ºÚ…	ÈÈ´øº£Ñó
402881205bc7e8bc015bc7eb156e07b2	1530dc0b6b7242c1855f67b09e324167	ÄÏº£¶«±±²¿¼°Ì¨Íåº£Ï¿¸½½ü»·Á÷µÄÒ»¸öñîºÏÄ£Ê½¢ò.Ä£Ê½µÄÊÔÑé½á¹û	1998	ÀûÓÃÒ»¸öñîºÏµÄÊýÖµÄ£Ê½¶ÔÄÏº£¶«±±²¿¼°Ì¨Íåº£Ï¿¸½½üµÄ»·Á÷½øÐÐÊýÖµÄ£Äâ,ÒÔÑÐ¾¿¶àÖÖ¿ÉÄÜµÄ¶¯Á¦»úÖÆ¶Ô¸Ãº£ÇøµÄÓ°Ïì¡£½á¹û±íÃ÷:µ±ÒÔ·çÓ¦Á¦¡¢ºÚ³±×÷ÎªÇý¶¯»úÖÆÊ±,¸ÃÄ£Ê½µÄ¼ÆËã½á¹û´óÖÂÓëÕýÑ¹Ä£Ê½µÄ¼ÆËã½á¹ûÏàÍ¬;·çÓ¦Á¦´ÙÊ¹ÑÐ¾¿º£ÇøÁ÷³¡µÄ½á¹¹ºÍÇ¿¶È·¢Éú±ä»¯,¶øºÚ³±²Å¿ÉÄÜÊÇ¸Ãº£Çø¶¯Á¦»úÖÆµÄÖ÷ÒªÒò×Ó¡£ºÚ³±ÈËÁ÷¡¢ÈëÉä½Ç¼°º£Çø²ã½á³Ì¶ÈµÈÒòËØ¶Ô¸Ãº£ÇøÁ÷Ì¬±ä»¯µÄÓ°Ïì½Ï´ó;ÎÄÕÂÍ¬Ê±Ö¸³öÄ¦²ÁÐ§Ó¦¶ÔÓÚÁ÷³¡½á¹¹²úÉúÓ°ÏìµÄÖØÒªÐÔ¡£	ÈÈ´øº£Ñó
402881205bc7e8bc015bc7eb156e07b2	d6038fe5c46f42bcafc2b2785ffd53eb	ÄÏº£¶«±±²¿¼°Ì¨Íåº£Ï¿»·Á÷»úÖÆµÄÊýÖµÑÐ¾¿	1997	ÀûÓÃ1¸öÕýÑ¹µÄÊýÖµÄ£Ê½ÑÐ¾¿·çÓ¦Á¦¡¢ºÚ³±¶ÔÄÏº£¶«±±²¿¼°Ì¨Íåº£Ï¿»·Á÷µÄÓ°Ïì,½á¹ûÎª:(1)ÒÔ·çÓ¦Á¦ÎªÇý¶¯»úÖÆÊ±ÆäÁ÷Ì¬ÌØ±ðÊÇÔÚÌ¨Íåº£Ï¿µÄÁ÷¶¯¾ßÓÐ¼¾½ÚÐÔ,µ«Î´·´Ó³ÄÏº£ºÚ³±·ÖÖ§µÄ´æÔÚ;ÔÚ¶¬¼¾Ò²Î´¼ûÓÐÄÏº£Å¯Á÷³öÏÖ,µ«ÔÚ¶«É³Èºµº¸½½üº£ÓòÖÕÄê´æÔÚ×Å1¸öÆøÐýÎÐ;(2)ÒÔºÚ³±ÎªÇý¶¯»úÖÆÊ±,ºÚ³±Í¨¹ý°ÍÊ¿º£Ï¿ÇÖÈëÄÏº£º£Óò,²¢µ¼ÖÂ¶«É³Èºµº¸½½üÆøÐýÐÔÎÐÐýµÄÐÎ³É¡£ÁíÍâ,Ä£Ê½ÌåÏÖºÚ³±ÄÏº£·ÖÖ§¡¢ÄÏº£Å¯Á÷¼°Ì¨ÍåÅ¯Á÷µÄ´æÔÚ,²¢±íÃ÷¹ã¶«ÑØ°¶´óÂ½¼ÜÆÂÕÛÇøµ…	ÈÈ´øº£Ñó
402881205bc7e8bc015bc7eb156e07b2	81f19d2b08a04e499af49ca0fb333993	Èý´ÎÑùÌõ²åÖµÔÚ¸¡ÐÔÆµÂÊ¼ÆËãÖÐµÄÓ¦ÓÃ	1997	ÔÚÆÕ±éÀûÓÃº£Ñó¹Û²âÕ¾±ê×¼²ãµÄÎÂ¶È¡¢ÑÎ¶ÈÊý¾Ý¹ÀËãÎÈ¶¨²ã»¯º£Ë®¸¡ÐÔÆµÂÊµÄ´«Í³Ëã·¨ÖÐÒýÈë×ÔÈ»Èý´ÎÑùÌõ²åÖ²·½·¨,²»½ö¿ÉÊ¹¼ÆËã½á¹ûµÄ¾«¶ÈµÃÒÔÌá¸ß,¶øÇÒ»¹¿É·½±ãµØ¶Ô¹Û²âÉî¶È·¶Î§ÄÚµÄÈÎÒ»Ë®²ã½øÐÐ²åÖµ,´Ó¶ø»ñµÃ×ÜÌåÇúÂÊ×îÐ¡µÄÎÂ¶È¡¢ÑÎ¶ÈºÍ¸¡ÐÔÆµÂÊËæÉî¶ÈµÄ·Ö²¼¡£±¾ÎÄÒÔÄÏº£(13¡ã30¡¯N,118¡ã30¡¯E;9¡ã30¡¯N,lll¡ã30¡¯E)¼°±±Ì«Æ½Ñó(40¡ã00¡¯N130¡ã00¡¯W)3¸ö²âÕ¾ÎªÀý,ËµÃ÷ÁËÔÚ¸¡ÐÔÆµÂÊµÄ´«Í³Ëã·¨ÖÐÒýÈë×ÔÈ»Èý´ÎÑùÌõ²åÖµ·¨µÄ¿ÉÐÐÐÔ¡£	ÈÈ´øº£Ñó
402881205bc7e8bc015bc7eb156e07b2	2d32afe1fdf54e7a85a633f09236b9f3	ÄÚ²¨ÆµÉ¢¹ØÏµµÄÒ»ÖÖÊýÖµ½â·¨	1995	»ùÓÚFligelµÈ(1975)²ÉÓÃµÄThompson-HaskellËã·¨(Haskell,1951),ÔÚÈ¡ÏûBoussinesq½üËÆµÄÌõ¼þÏÂÇó½âÏßÐÔÄÚ²¨·½³Ì,ÒÔÑÐ¾¿ÄÚ²¨µÄÆµÉ¢¹ØÏµ¼°Æä¸÷ÖÖÄ£Ì¬µÄ´¹Ö±ËÙ¶ÈÕñ·ùËæÉî¶È·Ö²¼µÄÌØÕ÷¡£±¾ÎÄÒÔÄÏº£(13¡ã30¡äN,118¡ã30¡äE)¡¢(9¡ã30¡äN,111¡ã30¡äE)Á½¸ö²âÕ¾ÏÄ¼¾ºÍ¶¬¼¾µÄÄÚ²¨ÌØÕ÷µÄ¼ÆËãÎªÀý,·Ö±ðÓÃFligelµÈÔ­ÏÈµÄ·½·¨(ÒýÈëBoussinesq½üËÆ)ºÍ±¾ÎÄ¸Ä½øµÄ·½·¨(È¡ÏûBoussinesq½üËÆ)½øÐÐÁË¼ÆËã;½á¹û±íÃ÷:¶ÔÓÚ´¹Ö±²¨Êý½ÏÐ¡µÄÄÚ²¨,ÔÚÈ¡ÏûBoussine…	ÈÈ´øº£Ñó
402881205bc7e8bc015bc7eb156e07b2	4081210a3caa46cbbb37e94074cd821b	ÄÏº£»·Á÷µÄÒ»¸öÁ½²ãÄ£Ê½	1995	±¾ÎÄÓÃÒ»¸öÁ½²ãÄ£Ê½,¶ÔºÚ³±ÔÚÄÏº£º£ÅèÖÐÓÕµ¼³öÏÖµÄ»·Á÷ÏÖÏó½øÐÐ»úÖÆÐÔµÄÄ£Äâ¡£ÎÄÕÂ±íÃ÷ÄÏº£»·Á÷µÄÖ÷ÒªÌØÕ÷±íÏÖÎªÔÚ¶«É³Èºµº¸½½ü´æÔÚÔ¼280dµÄÖÜÆÚÐÔµÄÆøÐýÎÐÏµÍ³µÄÊ¢Ë¥ÏÖÏó,½øÒ»²½Ö¤ÊµÁËÄÏº£±±²¿Â½ÆÂÍâµÄÎ÷(Î÷ÄÏ)Ïòº£Á÷Êµ¼ÊÉÏÊÇÆøÐýÎÐÄÏ²àµÄÑ­»·º£Ë®ÔÙÏò±±Á÷¶¯µÄÔÙÑ­»·Ë®,²¢Ö¸³ö¸Ãº£Á÷¾ßÓÐºÜÇ¿µÄÐ±Ñ¹ÐÔ;ÎÄÕÂ»¹Ö¸³ö,ÔÚÒ»¶¨µÄÌõ¼þÏÂ,ºÚ³±ÈëÁ÷ÓÐ¿ÉÄÜÏòÎ÷ÇÖÈëÄÏº£±±²¿,´Ó¶øÐÎ³É·´ÆøÐýÊ½µÄÌ××´Á÷½á¹¹¡£	º£ÑóÑ§±¨(ÖÐÎÄ°æ)
402881205bc7e8bc015bc7eb468a0954	b24d996f2de9425b810f722c3483d7cb	·ÆÂÉ±ö¸ò×Ð¶Ô0-#²ñÓÍºÍÄÏº£Á÷»¨Ô­ÓÍµÄÉúÎï¸»¼¯¶¯Á¦Ñ§ÌØÕ÷	2017	ÒÔ·ÆÂÉ±ö¸ò×Ð(Ruditapes philippinarum)ÎªÊµÑé¶ÔÏó,»ùÓÚË«Ïä¶¯Á¦Ñ§Ä£ÐÍ,ÑÐ¾¿ÁË·ÆÂÉ±ö¸ò×Ð¼¡ÈâºÍÄÚÔà×éÖ¯¶Ô0~#²ñÓÍºÍÄÏº£Á÷»¨Ô­ÓÍµÄÉúÎï¸»¼¯ÌØÕ÷¡£²ÉÓÃOgirinPro 8.5Èí¼þ¶Ô¸»¼¯½á¹û½øÐÐ·ÇÏßÐÔÄâºÏ,»ñµÃÁË2ÖÖÓÍÆ·µÄÎüÊÕËÙÂÊ³£Êý(k_1)¡¢ÊÍ·ÅËÙÂÊ³£Êý(k_2)¡¢ÉúÎï¸»¼¯ÏµÊý(BCF)¡¢ÀíÂÛÆ½ºâÊ±Ê¯ÓÍÌþÖÊÁ¿·ÖÊý(CAmax)ºÍÉúÎïÑ§°ëË¥ÆÚ(B1/2)µÈ¶¯Á¦Ñ§²ÎÊý¡£½á¹û±íÃ÷,·ÆÂÉ±ö¸ò×Ð¶Ô0~#²ñÓÍºÍÄÏº£Á÷»¨Ô­ÓÍµÄk_1·Ö±ðÎª0.921~9.74ºÍ3.43~64.2,k_2·Ö…	ÄÏ·½Ë®²ú¿ÆÑ§
402881205bc7e8bc015bc7eb468a0954	5bef2ab3c02c4e7fac3bba1cb5d26e77	ÈýßòÁ××÷ÓÃÏÂôä´äêÝ±´ÒÖÖÆÐÔÏû¼õÔÓ½»ÎÄ¿â¹¹½¨Óë·ÖÎö	2016	²ÉÓÃÒÖÖÆÐÔ²î¼õÔÓ½»¼¼Êõ,¹¹½¨ÁËÈýßòÁ×Å©Ò©¼±ÐÔÐ²ÆÈÏÂôä´äêÝ±´´Æ±´ÐÔÏÙÕý·´ÏòÏû¼õÔÓ½»c DNAÎÄ¿â.Õý·´ÏòÎÄ¿â¹²ÓÐ117¸ö±í´ïÐòÁÐ±êÇ©(expressed sequence tags,ESTs)ÓëNCBIÊý¾Ý¿âÖÐÒÑÖª¹¦ÄÜµ°°×¾ß½Ï¸ßÍ¬Ô´ÐÔ,¼Ù¶¨µ°°×12ÖÖ,ÁíÓÐ195¸öESTsÎ´¼ìË÷µ½Í¬Ô´ÐòÁÐ.ÕýÏòÎÄ¿âÖÐº¬ÓÐÏ¸°ûÖÜÆÚµ°°×¡¢ÐÔ¼¤ËØºÏ³Éµ°°×¡¢DNAÐÞ¸´µ°°×¡¢ÄÜÁ¿´úÐ»Ïà¹Øµ°°×µÈÒ»ÏµÁÐÓëÉúÖ³¡¢Ó¦¼¤ÊÊÓ¦ºÍ´úÐ»Ïà¹ØµÄ×ªÂ¼±¾ÐÅÏ¢,¶ø·´ÏòÎÄ¿âÖÐµÄ²îÒìESTsÖ÷ÒªÉæ¼°DNA¸´ÖÆ¡¢×ªÂ¼ºÍ·­…	ÖÐ¹ú»·¾³¿ÆÑ§
402881205bc7e8bc015bc7eb468a0954	396e65a028ef4267844fb621a8c6be1f	ÄÏº£ÖÐ±±²¿º£ÓòÇï¼¾¸¡ÓÎÏ¸¾úºÍ²¡¶¾·á¶È¼°ÆäÓ°ÏìÒò×Ó	2016	ÓÚÄÏº£ÖÐ±±²¿º£ÓòÉèÖÃ20¸ö²ÉÑùÕ¾Î»,·Ö±ð²É¼¯¸÷Õ¾Î»5 m¡¢25 m¡¢75 m¡¢150 mºÍ200 mË®²ãº£Ë®ÑùÆ·¡£Ó¦ÓÃÁ÷Ê½Ï¸°ûÒÇ¼¼Êõ·ÖÎöÁË¸¡ÓÎÏ¸¾úºÍ²¡¶¾µÄÉúÌ¬·Ö²¼ÌØÕ÷,²¢¶ÔÆäÓë»·¾³Òò×ÓµÄÏà¹ØÐÔ½øÐÐÁË·ÖÎö¡£½á¹û±íÃ÷,µ÷²éº£Çø¸¡ÓÎÏ¸¾úºÍ²¡¶¾·á¶È·Ö±ðÎª(1.19~151.65)¡Á104¸ö¡¤m L-1ºÍ(1.37~326.70)¡Á105¸ö¡¤m L-1¡£5 mºÍ200 m²ã¸¡ÓÎÏ¸¾úµÄÆ½¾ù·á¶È·Ö±ðÎª(54.03¡À30.87)¡Á104¸ö¡¤m L-1ºÍ(4.94¡À4.15)¡Á104¸ö¡¤m L-1,¸¡ÓÎ²¡¶¾·á¶ÈÔò·Ö±ðÎª(121.95¡…	ÄÏ·½Ë®²ú¿ÆÑ§
402881205bc7e8bc015bc7eb468a0954	83be83ecdfc64b959bf42b20f5795b3c	Áùäå»·Ê®¶þÍé¶ÌÆÚ±©Â¶¶Ôºì÷¢µÑöôÓ×Óã¼××´ÏÙ¼¤ËØT3ºÍT4º¬Á¿µÄÓ°Ïì	2016	ÎªÑÐ¾¿Áùäå»·Ê®¶þÍé(HBCD)¶ÌÆÚ±©Â¶¶Ôºì÷¢µÑöôµÄ¼××´ÏÙËØ¸ÉÈÅÐ§Ó¦¼°Ïà¹Ø»úÀí,ÊµÑéÊÒÌõ¼þÏÂ·Ö±ð½«ºì÷¢µÑöôÓ×Óã±©Â¶ÓÚ3¸ö²»Í¬Å¨¶ÈµÄHBCD(8.6¡¢43.0¡¢215¦Ìg¡¤L-1)ÈÜÒºÖÐ24¡¢48¡¢96 hºó,ÒÔ¸ÎÔàºÍÄÔ×éÖ¯ÖÐÈýµâ¼×ÏÙÔ­°±Ëá(T3)ºÍËÄµâ¼×ÏÙÔ­°±Ëá(T4)º¬Á¿¼°T3/T4±ÈÖµÎªÉúÎï±êÖ¾Îï,ÆÀ¼ÛHBCD¶ÌÆÚ±©Â¶¶Ôºì÷¢µÑöô¸Î¡¢ÄÔ×éÖ¯¼××´ÏÙ¹¦ÄÜµÄÓ°Ïì¡£½á¹û±íÃ÷,HBCD¶Ôºì÷¢µÑöôÓ×Óã¸Î¡¢ÄÔ×éÖ¯¼××´ÏÙ¾ßÓÐÃ÷ÏÔµÄ¸ÉÈÅ×÷ÓÃ,ÇÒ8.6¡¢43.0¦Ìg¡¤L-1Å¨¶È±©Â¶ÏÂ¶ÔT…	Å©Òµ»·¾³¿ÆÑ§Ñ§±¨
402881205bc7e8bc015bc7eb468a0954	a1a41c8e96a545d4a00e958fd03f0446	0-#²ñÓÍË®ÈÜÐÔ³É·Ö¶Ô·ÆÂÉ±ö¸ò×Ð¿¹Ñõ»¯·ÀÓùÏµÍ³µÄÓ°Ïì	2015	¸ÃÑÐ¾¿Ñ¡ÓÃÖÐ¹úÄ¿Ç°Ó¦ÓÃ×î¶àµÄÈ¼ÁÏÓÍ¡ª¡ª0~#²ñÓÍÎªÑÐ¾¿¶ÔÏó,²ûÃ÷²»Í¬Å¨¶È0~#²ñÓÍË®ÈÜÐÔ³É·Ö(diesel oil water-soluble fraction,DWSF)×÷ÓÃÏÂ·ÆÂÉ±ö¸ò×Ð(Ruditapes philippinarum)¸ÎÒÈÏÙºÍÈú×éÖ¯ÖÐ¼¸ÖÖ¿¹Ñõ»¯Ã¸»îÐÔµÄÏìÓ¦ÌØÕ÷¡£½á¹û±íÃ÷,0~#²ñÓÍË®ÈÜÐÔ³É·Ö×÷ÓÃÏÂ,·ÆÂÉ±ö¸ò×Ð¹ýÑõ»¯ÇâÃ¸(CAT)¡¢¹Èë×¸ÊëÄÁò×ªÒÆÃ¸(GST)¡¢³¬Ñõ»¯ÎïÆç»¯Ã¸(SOD)Óë¹ýÑõ»¯ÎïÃ¸(POD)»îÐÔÔÚ±©Â¶µÄÄ³Ð©Ê±¶Î±»ÏÔÖøÓÕµ¼»òÒÖÖÆ,×ÜÌå¶øÑÔÈú×éÖ¯ÖÐ¿¹Ñõ»¯Ã¸»îÐÔµÄÏìÓ…	ÄÏ·½Ë®²ú¿ÆÑ§
402881205bc7e8bc015bc7eb468a0954	nfsc201506009	0#²ñÓÍË®ÈÜÐÔ³É·Ö¶Ô·ÆÂÉ±ö¸ò×Ð¿¹Ñõ»¯·ÀÓùÏµÍ³µÄÓ°Ïì	2015	¸ÃÑÐ¾¿Ñ¡ÓÃÖÐ¹úÄ¿Ç°Ó¦ÓÃ×î¶àµÄÈ¼ÁÏÓÍ¡ª¡ª0#²ñÓÍÎªÑÐ¾¿¶ÔÏó,²ûÃ÷²»Í¬Å¨¶È0#²ñÓÍË®ÈÜÐÔ³É·Ö(diesel oil water-soluble fraction,DWSF)×÷ÓÃÏÂ·ÆÂÉ±ö¸ò×Ð(Ruditapes philippinarum)¸ÎÒÈÏÙºÍÈú×éÖ¯ÖÐ¼¸ÖÖ¿¹Ñõ»¯Ã¸»îÐÔµÄÏìÓ¦ÌØÕ÷.½á¹û±íÃ÷,0#²ñÓÍË®ÈÜÐÔ³É·Ö×÷ÓÃÏÂ,·ÆÂÉ±ö¸ò×Ð¹ýÑõ»¯ÇâÃ¸(CAT)¡¢¹Èë×¸ÊëÄÁò×ªÒÆÃ¸(GST)¡¢³¬Ñõ»¯ÎïÆç»¯Ã¸(SOD)Óë¹ýÑõ»¯ÎïÃ¸(POD)»îÐÔÔÚ±©Â¶µÄÄ³Ð©Ê±¶Î±»ÏÔÖøÓÕµ¼»òÒÖÖÆ,×ÜÌå¶øÑÔÈú×éÖ¯ÖÐ¿¹Ñõ»¯Ã¸»îÐÔµÄÏìÓ¦±È¸…	ÄÏ·½Ë®²ú¿ÆÑ§
402881205bc7e8bc015bc7eb468a0954	a03fcc990c944f238d4308c59dc43d9a	ÏÄ¼¾èÏÁÖÍå-ÄÏ°Äµºº£ÑóÄÁ³¡ÓªÑøÑÎµÄ¿Õ¼ä·Ö²¼¼°ÆäÆÀ¼Û	2014	èÏÁÖÍå-ÄÏ°Äµºº£ÑóÄÁ³¡ÓÉÍøÏäÑøÖ³Çø¡¢±´Ààµ×²¥Çø¡¢º£ÔåÑøÖ³ÇøºÍÈË¹¤Óã½¸Çø4¸ö²»Í¬µÄ¹¦ÄÜÇø¹¹³É¡£¸ù¾Ý2011ÄêÏÄ¼¾(8ÔÂ)º£Ë®ÓªÑøÑÎµÄµ÷²éÊý¾Ý,·ÖÎöÆä±í²ãº£Ë®ÓªÑøÑÎº¬Á¿µÄ¿Õ¼ä·Ö²¼ÌØÕ÷,²¢¶ÔÆäÎÛÈ¾ÏÖ×´½øÐÐ×ÛºÏÆÀ¼Û¡£½á¹û±íÃ÷,µª¡¢Á×ÓªÑøÑÎµÄ¿Õ¼ä·Ö²¼¾ù³ÊÏÖÓÉÎ÷±±²¿èÏÁÖÍå½ü°¶º£ÓòÏò¶«ÄÏ²¿º£ÓòµÝ¼õµÄ±ä»¯Ç÷ÊÆ¡£²»Í¬¹¦ÄÜÇøÖÐ,ÎÞ»úµª(DIN)ºÍ»îÐÔÁ×ËáÑÎ(PO4-P)µÄ¸ßÖµ³öÏÖÔÚÍøÏäÑøÖ³Çø,¹èËáÑÎ(Si O3-Si)µÄ¸ßÖµ³öÏÖÔÚ±´Ààµ×²¥Çø,ÈË¹¤Óã½¸Çø…	ÄÏ·½Ë®²ú¿ÆÑ§
402881205bc7e8bc015bc7eb468a0954	gdnykx201419031	ÔÁèÏÁÖ¶«Íå-ÄÏ°Äµºº£ÑóÄÁ³¡µÄº£Ë®ÓªÑø×´¿ö¼°ÆäµÈ¼¶ÆÀ¼Û	2014	èÏÁÖÍå-ÄÏ°Äµºº£ÑóÄÁ³¡ÓÉÍøÏäÑøÖ³Çø¡¢±´Ààµ×²¥Çø¡¢º£ÔåÑøÖ³ÇøºÍÈË¹¤Óã½¸ÇøµÈ4¸ö²»Í¬µÄ¹¦ÄÜÇø¹¹³É.ÎªÁËÁË½âº£ÑóÄÁ³¡½¨Éè¹ý³ÌÖÐº£Ë®µÄÓªÑø×´¿ö¼°Æä±ä»¯Ç÷ÊÆ,¸ù¾Ýº£ÑóÄÁ³¡2011-2012Äê´º¡¢ÏÄ¡¢Çï¡¢¶¬4¸öº½´Îº£Ë®ÓªÑøÑÎµÄ¼à²âÊý¾Ý,·ÖÎö²»Í¬¹¦ÄÜÇøº£Ë®ÓªÑøÑÎµÄÊ±¿Õ·Ö²¼ÌØÕ÷,²¢²ÉÓÃN/PºÍÇ±ÔÚÐÔ¸»ÓªÑø»¯ÆÀ¼ÛÄ£Ê½¶Ô²»Í¬¹¦ÄÜÇøµÄº£Ë®ÓªÑø×´¿ö¼°ÆäÓªÑøµÈ¼¶½øÐÐÁËÆÀ¼Û.½á¹û±íÃ÷:(1)º£ÑóÄÁ³¡º£ÓòµÄÎÞ»úµª(DIN)ºÍ»îÐÔÁ×ËáÑÎ(PO4-P)È«Äê³ÊÏÖ×ÔÎ÷±…	¹ã¶«Å©Òµ¿ÆÑ§
402881205bc7e8bc015bc7eb468a0954	949d86da023b4532a49abfe507131f83	·ÆÂÉ±ö¸ò×ÐÖ¬¶àÌÇÓÕµ¼µÄÖ×Áö»µËÀÒò×Ó¦ÁVpLITAF»ùÒò¿ËÂ¡¼°Æä¶ÔÎ¢ÉúÎïÇÖÈ¾µÄÓ¦´ðÑÐ¾¿	2014	Ö¬¶àÌÇÓÕµ¼µÄÖ×Áö»µËÀÒò×Ó¦Á(LITAF)ÊÇÒ»ÖÖÖØÒªµÄ×ªÂ¼Òò×Ó,ÔÚµ÷½ÚLPSÓÕµ¼Ñ×Ö¢Òò×ÓTNF-¦ÁµÄ±í´ï¹ý³ÌÖÐ·¢»ÓÖØÒª×÷ÓÃ¡£²ÉÓÃ±í´ïÐòÁÐ±êÇ©(expressed sequence tags,ESTs)½áºÏcDNAÄ©¶Ë¿ìËÙ¿ËÂ¡¼¼Êõ(rapid amplification of cDNA Ends,RACE),»ñµÃÁË·ÆÂÉ±ö¸ò×ÐLITAF»ùÒòcDNAÈ«³¤(VpLITAF),²¢ÀûÓÃÊµÊ±Ó«¹â¶¨Á¿PCR¼¼ÊõÑÐ¾¿VpLITAFµÄ×éÖ¯·Ö²¼ÒÔ¼°÷©»¡¾ú¡¢ÌÙ»ÆÎ¢Çò¾ú´Ì¼¤ÏÂµÄÊ±Ðò±í´ïÌØÕ÷¡£VpLITAF»ùÒòÐòÁÐ°üº¬393bpµÄ¿ª·ÅÔÄ¶Á¿ò,±àÂë130¸ö°±»…	º£ÑóÓëºþÕÓ
402881205bc7e8bc015bc7eb468a0954	1386d38733f94f6282918234936498ae	·ÆÂÉ±ö¸ò×Ð¶ÔïÓ¡¢Í­±©Â¶µÄÐî»ý×÷ÓÃ¼°Æä¿¹Ñõ»¯Ã¸ÏµÍ³µÄÏìÓ¦ÑÐ¾¿	2013	ÑÐ¾¿ÁËïÓ(Cd)¡¢Í­(Cu)2ÖÖÖØ½ðÊôµ¥Ò»±©Â¶ÏÂ·ÆÂÉ±ö¸ò×Ð(Ruditapes philippinarum)¸ÎÒÈÏÙºÍÈú×éÖ¯ÄÚµÄÖØ½ðÊô¸»¼¯ÌØÕ÷ºÍ¿¹Ñõ»¯Ã¸»îÁ¦±ä»¯ÌØµã¡£½á¹û±íÃ÷,¸ò×Ð¸ÎÒÈÏÙÓëÈú¶ÔCd¡¢CuµÄ¸»¼¯Á¿ËæÖØ½ðÊôÅ¨¶ÈÓë±©Â¶Ê±¼äµÄÔö¼Ó¶øÔö´ó,¾ßÓÐÃ÷ÏÔµÄÅ¨¶ÈÐ§Ó¦ÓëÊ±¼äÐ§Ó¦;·ÆÂÉ±ö¸ò×Ð¶ÔCdµÄ¸»¼¯ÄÜÁ¦¸ßÓÚCu,ÇÒ¸ÎÒÈÏÙÖÐÖØ½ðÊôµÄÐî»ýÁ¿¸ßÓÚÈú;¸ò×Ð¸ÎÒÈÏÙºÍÈú×éÖ¯ÖÐ³¬Ñõ»¯ÎïÆç»¯Ã¸(SOD)¡¢¹Èë×¸ÊëÄ¹ýÑõ»¯ÎïÃ¸(GPx)ºÍ¹Èë×¸ÊëÄÁò×ªÒÆÃ¸(GST)»îÁ¦ÔÚ±©Â¶µÄÄ³Ð©Ê…	ÄÏ·½Ë®²ú¿ÆÑ§
402881205bc7e8bc015bc7eb468a0954	b56eff96f45b4d27bb7a8e11a2a134ea	´óÑÇÍåÑîÃ·¿ÓÈË¹¤Óã½¸ÇøÓæÒµ×ÊÔ´±ä¶¯³õ²½ÑÐ¾¿	2013	ÑîÃ·¿ÓÈË¹¤Óã½¸ÇøÎ»ÓÚ´óÑÇÍåÎ÷±±²¿,2007Äê12ÔÂ25ÈÕÍê³ÉÍ¶½¸9.51¡Á104m3,½¸ÇøÃæ»ý2.75 km2¡£·Ö±ðÓÚ2007Äê¡¢2008ÄêºÍ2009Äê´º¼¾,²ÉÓÃÍÏÍøºÍ´ÌÍøÏà½áºÏµÄ·½·¨,½øÐÐÁË1´Î½¨½¸Ç°µÄ±¾µ×µ÷²éºÍ2´Î½¨½¸ºóµÄ¸ú×Ùµ÷²é¡£½á¹û±íÃ÷,½¸Çø2´ÎÍÏÍø¸ú×Ùµ÷²éµÄÓÎÓ¾ÉúÎïÆ½¾ùÓæ»ñÖÖÊý·Ö±ðÎª½¨½¸Ç°µ÷²éµÄ2.13±¶ºÍ2.50±¶,Æ½¾ù×ÊÔ´ÃÜ¶È·Ö±ðÎª½¨½¸Ç°µ÷²éµÄ3.38±¶ºÍ8.19±¶,Æ½¾ùÎ²Êý×ÊÔ´ÃÜ¶È·Ö±ðÎª½¨½¸Ç°µ÷²éµÄ11.57±¶ºÍ23.39±¶¡£½¸Çø2´Î´ÌÍø¸ú×Ùµ÷²é½¸ÇøÓÎÓ…	ÄÏ·½Ë®²ú¿ÆÑ§
402881205bc7e8bc015bc7eb468a0954	8c448cac2bf14397b638522215415eb1	ÈýßòÁ×¶ÌÆÚ±©Â¶¶Ôôä´äêÝ±´µÄ¶¾ÐÔÐ§Ó¦	2013	²ÉÓÃ°ë¾²Ì¬¶¾ÐÔÊÔÑé·½·¨ÑÐ¾¿ÁËÈýßòÁ×(triazophos,OP)¶ÌÆÚ±©Â¶ÏÂ¶Ôôä´äêÝ±´(Perna viridis)µÄ¶¾ÐÔÐ§Ó¦¡£½á¹ûÏÔÊ¾,ÔÚOPÐ²ÆÈÏÂ,ôä´äêÝ±´ÄÚÔàÍÅºÍÍâÌ×Ä¤³¬Ñõ»¯ÎïÆç»¯Ã¸(SOD)»îÐÔÔÚÐ²ÆÈÇ°ÆÚ¾ù±»ÒÖÖÆ,ËæÊ±¼äÑÓ³¤»îÐÔ±»ÓÕµ¼¡£µÍÖÊÁ¿Å¨¶ÈOP(0.4 mg¡¤L-1ºÍ2 mg¡¤L-1)Ê¹ôä´äêÝ±´ÄÚÔàÍÅºÍÍâÌ×Ä¤¹Èë×¸ÊëÄ-S×ªÒÆÃ¸(GST)»îÐÔÏÈ½µµÍºóÉý¸ß;¸ßÖÊÁ¿Å¨¶È(10 mg¡¤L-1)GST»îÐÔ½µµÍ¡£OPÄÜÓÕµ¼»¹Ô­ÐÍ¹Èë×¸ÊëÄ(GSH)µÄ²úÉú,¶ø¸ßÖÊÁ¿Å¨¶È(10 mg¡¤L-1)Ò²ÄÜÒÖ…	ÄÏ·½Ë®²ú¿ÆÑ§
402881205bc7e8bc015bc7eb468a0954	7634ce160fa540379c5aab7151020189	¹ã¶«ÑØº£4ÖÖÊ¯°ßÓãµÄÈ¾É«Ìå×éÐÍ·ÖÎö	2012	²ÉÓÃÐØÇ»×¢ÉäÖ²ÎïÑªÇòÄý¼¯ËØ(phytohemagglutinin,PHA)¼°ÇïË®ÏÉËØÈÜÒº,È¡»îÌåÍ·ÉöÏ¸°û¾­µÍÉø¡¢¹Ì¶¨¡¢¿ÕÆø¸ÉÔï·¨ºÍÍâÖÜÑªÏ¸°ûÅàÑø·¨,·ÖÎö±È½ÏÁË¹ã¶«Ò°ÉúÈý°ßÊ¯°ßÓã(Epinephelus trimaculatus)¡¢Ð±´øÊ¯°ßÓã(E.coioides)¡¢×ØµãÊ¯°ßÓã(E.fuscoguttatus)ºÍ°°´øÊ¯°ßÓã(E.lanceolatus)µÄºËÐÍ¡£½á¹û±íÃ÷,4ÖÖÊ¯°ßÓãÖÐÆÚÈ¾É«Ìå¾ùÎª¶þ±¶Ìå,Î´·¢ÏÖÒìÐÍÐÔÈ¾É«Ìå¡¢ËæÌåºÍ´ÎçËºÛ¡£¹ã¶«Ò°ÉúÈý°ßÊ¯°ßÓãºËÐÍÎª2n=48(2sm 2st 44t),±ÛÊý(NF)Îª50;Ð±´øÊ¯…	¹ã¶«Å©Òµ¿ÆÑ§
402881205bc7e8bc015bc7eb468a0954	61b82a058bb64045ba0feb63ee330144	ÊÔÑéË®²ÛÖÐ¶àÖÖÈË¹¤Óã½¸Ä£ÐÍ×éºÏ¶Ô×ÏºìµÑöôÓ×ÓãµÄÓÕ¼¯Ð§¹û	2012	ÃþÇå¶àÖÖÈË¹¤Óã½¸Ä£ÐÍ×éºÏ¶Ô×ÏºìµÑöôÓ×ÓãµÄÓÕ¼¯Ð§¹û,¿ÉÎªÈË¹¤Óã½¸½¸Ìå×éºÏÉè¼ÆºÍ½¸Çø²¼¾ÖÉè¼ÆµÈ·½ÃæÌá¹©¿ÆÑ§ÒÀ¾Ý.±¾ÑÐ¾¿²ÎÕÕÉîÛÚÑîÃ·¿ÓÈË¹¤Óã½¸ÇøµÄÊµ¼Ê½¨½¸Çé¿ö,ÖÆ×÷²¢Ä£Äâ4×éÈýÖÖÄ£ÐÍ½¸Ìå×éºÏ¡¢4×éËÄÖÖÄ£ÐÍ½¸Ìå×éºÏ,ÔÚ·½ÐÎÊÔÑéË®²ÛÖÐÒÔÓãÀàÐÐÎªÑ§µÄ·½·¨ÑÐ¾¿ÁËÕâ8×éÄ£ÐÍ½¸Ìå×éºÏ¶Ô×ÏºìµÑöôµÄÓÕ¼¯Ð§¹û.4×éÈý½¸×éºÏ½¸ÌåÄ£ÐÍÊÔÑé½á¹û±íÃ÷,FHJÈý½¸×éºÏ¶Ô×ÏºìµÑöôµÄ¼¯ÓãÐ§¹û·Ç³£Ã÷ÏÔ,BFH¡¢BCG¡¢CHJÈý½¸×éºÏ¶Ô×ÏºìµÑöôµÄ¼¯ÓãÐ§¹û½ÏÎªÃ÷…	Ì¨Íåº£Ï¿
402881205bc7e8bc015bc7eb468a0954	nfsc201204004	È«·úÐÁÍé»ÇËá¼Ø¶ÔÕæöô¹Èë×¸ÊëÄÖÊÁ¿·ÖÊýºÍ¹Èë×¸ÊëÄ×ªÁòÃ¸»îÐÔµÄÓ°Ïì	2012	ÎªÁË½âÈ«·úÐÁÍé»ÇËá¼Ø(PFOS)¶Ôº£ÑóÓãÀà¿¹Ñõ»¯·ÀÓùÏµÍ³µÄ¶¾ÐÔÐ§Ó¦¼°ÖÂ¶¾»úÀí,ÔÚÊµÑéÊÒÌõ¼þÏÂÑÐ¾¿ÁËPFOSÐ²ÆÈºÍ¾»Ë®»Ö¸´¹ý³ÌÖÐÕæöô(Pagrosomus major)Èú×éÖ¯ºÍ¸ÎÔà×éÖ¯ÄÚ¹Èë×¸ÊëÄ(GSH)ÖÊÁ¿·ÖÊýÓë¹Èë×¸ÊëÄ×ªÁòÃ¸(GST)»îÐÔµÄ±ä»¯.½á¹ûÏÔÊ¾,Ð²ÆÈ¿ªÊ¼Ê±ÈúÖÐw(GSH)ÔÚµÍÅ¨¶È×é³öÏÖÓÕµ¼,ÖÐ¡¢¸ßÅ¨¶È×é³öÏÖÒÖÖÆÏÖÏó,Ëæ×ÅÐ²ÆÈÊ±¼äµÄÑÓ³¤,¸÷Å¨¶È×é´¦ÓÚÏÔÖøÓÕµ¼Ë®Æ½(P£¼0.01);¸ÎÔàÖÐw(GSH)ÔÚÐ²ÆÈµÚ15ÌìÊ±¸÷Å¨¶È×éÖÐ³öÏÖÏÔÖøµÄ¼ÁÁ¿Ð§Ó¦,w(GSH)Ëæ×Å…	ÄÏ·½Ë®²ú¿ÆÑ§
402881205bc7e8bc015bc7eb468a0954	cyyhj201205007	È«·úÐÁÍé»ÇËáÑÎ(PFOS)Ð²ÆÈ¶Ôôä´äêÝ±´¿¹Ñõ»¯Ã¸µÄÓ°Ïì	2012	ÎªÁË½âÈ«·úÐÁÍé»ÇËáÑÎ(PFOS)¶Ôº£Ñó±´Àà¿¹Ñõ»¯·ÀÓùÏµÍ³µÄ¶¾ÐÔÐ§Ó¦¼°ÖÂ¶¾»úÀí,ÔÚÊµÑéÊÒÌõ¼þÏÂÑÐ¾¿ÁËPFOS¶Ôôä´äêÝ±´µÄ96 h¼±ÐÔ¶¾ÐÔ,Í¬Ê±Ì½ÌÖPFOSÐ²ÆÈºÍ¾»Ë®»Ö¸´¹ý³ÌÖÐôä´äêÝ±´ÍâÌ×Ä¤ºÍÄÚÔàÍÅ×éÖ¯ÖÐ¿¹Ñõ»¯Ö¸±ê(SOD»îÐÔ¡¢GSHºÍMDAº¬Á¿)µÄ±ä»¯.½á¹ûÏÔÊ¾,PFOS¶Ôôä´äêÝ±´µÄ96 h°ëÖÂËÀÅ¨¶È(LC50)Îª68.3 mg¡¤ L-1,°²È«Å¨¶ÈÎª6.83 mg¡¤L-1.ÔÚPFOSÐ²ÆÈ½×¶Î,1mg¡¤L-1Å¨¶È×éÍâÌ×Ä¤SOD»îÐÔÏÔÖøÐÔÉý¸ß(p£¼0.05),ÄÚÔàÍÅSODÃ¸»îÐÔÏÔÖø½µµÍ(p£¼0.05)£…	ÉúÌ¬¶¾ÀíÑ§±¨
402881205bc7e8bc015bc7eb468a0954	6956ef0d5f204d679118ba1b5d6e63b4	º£ÄÏµºÑØ°¶ÄµòÃÌåÄÚDDTsµÄÊ±¿Õ·Ö²¼ÌØÕ÷¼°ÆÀ¼Û	2012	ÓÚ2006Äê~2012ÄêÔÚº£ÄÏµº¶«Õ¯¸Û¡¢ÂíôÁ¸Û¡¢°ËËù¸ÛºÍÓÜÁÖ¸Û4¸öµäÐÍ¸ÛÍå²É¼¯½ü½­ÄµòÃ(Crassostrea riv-ularis)ÑùÆ·,ÓÃÆøÏàÉ«Æ×·¨²â¶¨ÆäµÎµÎÌé(DDTs)µÄÖÊÁ¿·ÖÊý¡£½á¹ûÏÔÊ¾,DDTs²ÐÁô·¶Î§ÎªÎ´¼ì³ö~4.51 ng.g-1(ÊªÖÊÁ¿),Æ½¾ùÎª1.45 ng.g-1,4¸ö²ÉÑùµãw(DDTs)µÄÇøÓò²îÒì²»ÏÔÖø(P>0.05)¡£Óë¹úÄÚÍâÆäËûº£ÓòÏà±È,º£ÄÏµºÑØ°¶±´ÀàÌåÄÚDDTs²ÐÁôË®Æ½½ÏµÍ¡£ÔÚ2006Äê~2012Äê¼ä,DDTsÓÚ2007Äê³öÏÖÁËÒ»¸öÏà¶Ô¸ßÖµ,Ö®ºó5Äê³ÊÏÈÏÂ½µºóÇ÷ÓÚÆ½ÎÈµÄÇ÷ÊÆ¡£´ËÑ…	ÄÏ·½Ë®²ú¿ÆÑ§
402881205bc7e8bc015bc7eb468a0954	c2aa242d638e4312b80d5f889c670197	ÄÏº£±±²¿ÑØ°¶½ü½­ÄµòÃÓÐ»úÂÈÉ±³æ¼Áº¬Á¿ÓëÊ³ÓÃ°²È«ÐÔ·ÖÎö	2011	ÓÚ2008¡ª2010ÄêÃ¿Äê´º¼¾,ÔÚÄÏº£±±²¿ÑØ°¶23¸ö¹Û²âÕ¾·Ö±ð²É¼¯³ÉÌå½ü½­ÄµòÃ(Crassostrea rivularis),²â¶¨ÁËÄµòÃÓÐ»úÂÈÉ±³æ¼Áº¬Á¿,²¢Ì½ÌÖÁËÓÐ»úÂÈÉ±³æ¼Á²ÐÁô¶ÔÄµòÃÊ³ÓÃ°²È«ÐÔµÄÓ°Ïì¡£½á¹û±íÃ÷,ÄµòÃÓÐ»úÂÈÉ±³æ¼ÁÆ½¾ùº¬Á¿(¦Ìg.kg-1,ÒÔÊªÖÊÁ¿¼Æ)¸ßµÍÒÀ´ÎÎª:DDTs 4.68(º¬Á¿·¶Î§1.53~9.77)>Áòµ¤2.58(nd~17.6)>ÂÈµ¤1.12(nd~11.2)>ÈýÂÈÉ±òý´¼0.514(nd~4.42)>¼×ÑõÂÈ0.300(nd~2.66)>ÒìµÒÊÏ¼Á0.229(nd~4.82)>»·ÑõÆßÂÈ0.182(nd~1.65)>ÒìµÒÊÏ¼ÁÈ©0…	ÉúÌ¬ÓëÅ©´å»·¾³Ñ§±¨
402881205bc7e8bc015bc7eb468a0954	cd051b9bcb564f85a2c30a6d7283ae1d	¹ã¶«ÑØ°¶ÄµòÃÌåÄÚ×Ü¹¯º¬Á¿±ä¶¯Ç÷ÊÆ¼°Æä½¡¿µ·çÏÕÆÀ¼Û	2011	Îª±£ÕÏË®²úÆ·ÖÊÁ¿°²È«ºÍ±£»¤¹ã¶«½ü°¶º£ÑóÉúÌ¬»·¾³,ÓÚ2004¡ª2010Äê¶Ô¹ã¶«ÑØ°¶17¸öÖ÷Òª¸ÛÍåµÄº£Ë®ÑøÖ³ÄµòÃ½øÐÐÁË²ÉÑù,ÔËÓÃÔ­×ÓÓ«¹â¹âÆ×·¨¼à²âÆä×Ü¹¯º¬Á¿,²¢½áºÏ1989¡ª1993ÄêµÄÀúÊ·¼à²âÊý¾Ý·ÖÎöÁË¹ã¶«½ü°¶º£Óò×ÜÌå¼°ÔÁ¶«¡¢Öé½­¿ÚºÍÔÁÎ÷Èý´óÖ÷Òªº£ÇøÄµòÃÌåÄÚ¹¯µÄÊ±¿Õ·Ö²¼¹æÂÉ,Ó¦ÓÃµ¥Òò×ÓÖ¸Êý·¨ºÍÈËÌå±©Â¶·çÏÕÏµÊý·¨(HQ)ÆÀ¼ÛÁËÄµòÃÌå¹¯º¬Á¿¶ÔÈËÌå±©Â¶µÄ½¡¿µ·çÏÕ¡£½á¹û±íÃ÷,1989¡ª2010Äê¹ã¶«ÑØº£ÄµòÃÌåÄÚ¹¯º¬Á¿µÄ¼ì³öÂÊÎª100%,±ä»¯·¶Î§Î…	Å©Òµ»·¾³¿ÆÑ§Ñ§±¨
402881205bc7e8bc015bc7eb468a0954	d1ca32f838ab4faf98b0a85ead2e5dea	±±²¿Íå¶«±±²¿ÓÎÓ¾ÉúÎï×ÊÔ´ÏÖ×´	2011	2009ÄêÖÁ2010Äê¶Ô±±²¿Íå¶«±±²¿º£ÓòÓÎÓ¾ÉúÎïµ÷²éÑÐ¾¿±íÃ÷,¸Ãº£Óò¹²ÓÐÓÎÓ¾ÉúÎï300ÖÖ,ÆäÖÐÓãÀàÓÐ209ÖÖ(Ó²¹ÇÓãÀà205ÖÖ,Èí¹ÇÓãÀà4ÖÖ),Á¥Êô15Ä¿¡¢70¿Æ¡¢119Êô;¼×¿ÇÀà76ÖÖ;Í·×ãÀà15ÖÖ¡£µ×²ãÓãÀà100ÖÖ,½üµ×²ãÓãÀà72ÖÖ,ÖÐÉÏ²ãÓãÀà29ÖÖ,ÑÒ½¸ÐÔÓãÀà8ÖÖ,·Ö±ðÕ¼ÓãÀà×ÜÊýµÄ47.85%,34.45%,13.87%ºÍ3.83%¡£Å¯Ë®ÐÔÓãÀà153ÖÖ,Å¯ÎÂÐÔÓãÀà55ÖÖ,ÀäÎÂÐÔÓãÀà1ÖÖ,·Ö±ðÕ¼ÓãÀà×ÜÊýµÄ73.20%,26.32%ºÍ0.48%¡£ÓÎÓ¾ÉúÎïÖÖÀàÊý¼¾½Ú±ä»¯ÎªÏÄ¼¾>Çï¼¾>´º¼¾>¶¬¼¾;×ÊÔ´…	ÄÏ·½Ë®²ú¿ÆÑ§
402881205bc7e8bc015bc7eb468a0954	fcf515925e93447ba6ecf0c36946ced1	²»Í¬ÈË¹¤Óã½¸Ä£ÐÍ¶ÔºÖÝÅ÷µÄÓÕ¼¯Ð§Ó¦	2011	ÎªÁË½â²»Í¬ÀàÐÍÈË¹¤Óã½¸µÄ¼¯ÓãÐ§¹û,ÔÚÊÔÑéË®²ÛÄÚ¹Û²ì5ÖÖÓã½¸Ä£ÐÍ¶ÔºÖÝÅ÷Sebastiscus marmoratus(Cuvier etValenciennes)µÄÓÕ¼¯Ð§¹û¡£½á¹û±íÃ÷:ÔÚÎ´Í¶·Å½¸ÌåÄ£ÐÍÊ±,ÊÔÑéÓãµÄÃÜ¼¯Çø¾ù³öÏÖÔÚË®²ÛµÄ×ó¶Ë(A1¡¢A6ÇøÓò),³öÏÖÂÊÎª63.87%,¶øÊÔÑéÓãÔÚ¿Õ°×½¸Çø(A3¡¢A8ÇøÓò)µÄÆ½¾ù³öÏÖÂÊµÍÓÚ1%;·ÅÈëÓã½¸Ä£ÐÍºó,Óã½¸Çø(A3¡¢A8ÇøÓò)ÊÔÑéÓãµÄ³öÏÖÂÊ·Ö±ðÉÏÉýÖÁ59.47%(B½¸)¡¢52.40%(C½¸)¡¢57.33%(D½¸)¡¢44.40%(E½¸)¡¢71.07%(F½¸),¶øÔ­ÃÜ¼¯ÇøA1ºÍA6…	¹ã¶«Å©Òµ¿ÆÑ§
402881205bc7e8bc015bc7eb468a0954	nfsc201104004	·ÆºÍ±½²¢(b)Ó«ÝìÆØÂ¶¶Ôôä´äêÝ±´ÍâÌ×Ä¤µÄÑõ»¯Ð²ÆÈ¼°ËðÉË	2011	ÊµÑéÊÒÌõ¼þÏÂÑÐ¾¿ÁË²»Í¬ÖÊÁ¿Å¨¶È(2.0 ¦Ìg¡¤L-1¡¢10.0 ¦Ìg¡¤L-1ºÍ50.0 ¦Ìg¡¤L-1)µÄ·Æ( PHE)ºÍ±½²¢(b)Ó«Ýì(BbF)Ð²ÆÈ15 dºÍÇå½àº£Ë®»Ö¸´7dÖÐôä´äêÝ±´(Perna viridis)ÍâÌ×Ä¤×éÖ¯ÖÐ³¬Ñõ»¯ÎïÆç»¯Ã¸(SOD)»îÁ¦ºÍ±û¶þÈ©(MDA)ÖÊÁ¿Ä¦¶ûÅ¨¶ÈµÄ±ä»¯.½á¹û±íÃ÷,PHEÐ²ÆÈÏÂôä´äêÝ±´ÍâÌ×Ä¤SOD»îÁ¦³ÊÏÈÉý¸ßºó½µµÍµÄ±ä»¯¹æÂÉ£»BbFÐ²ÆÈÏÂµÄôä´äêÝ±´ÍâÌ×Ä¤SOD»îÁ¦ÔÚÐ²ÆÈµÚ15ÌìÊ±±»ÏÔÖøÓÕµ¼(P£¼0.05).´Ób(MDA)µÄ±ä»¯À´¿´,PHE ºÍBbF¾ù¿Éµ¼ÖÂôä´äêÝ±´ÍâÌ×Ä¤…	ÄÏ·½Ë®²ú¿ÆÑ§
402881205bc7e8bc015bc7eb468a0954	e77ea303c74e4006b81fdf6adf511cc3	ÁÚ±½¶þ¼×Ëá¶þÒÒ»ù¼ºõ¥(DEHP)Ð²ÆÈÏÂºì÷¢µÑöô²»Í¬×éÖ¯Éú»¯Ö¸±êµÄ±ä»¯	2011	ÒÔºì÷¢µÑöô(Lutjanus erythropterus)Ó×ÓãÎªÊµÑéÉúÎï,¸ù¾Ý¼±ÐÔ¶¾ÐÔÊµÑé½á¹û(96hLC50Îª10.73mg¡¤L-1)ÉèÖÃÁÚ±½¶þ¼×Ëá¶þÒÒ»ù¼ºõ¥(DEHP)µÄÅ¨¶ÈÎª0.12¡¢0.60¡¢3.00mg¡¤L-(1ÒÔ±ûÍªÎª¶ÔÕÕ),ÔÚÊµÑé½øÐÐ6¡¢12¡¢24¡¢48hºÍ96hÊ±,·Ö±ð¼ì²â¸ÎÔàºÍÈú×éÖ¯³¬Ñõ»¯ÎïÆç»¯Ã¸(SOD)»îÐÔºÍ±û¶þÈ©(MDA)º¬Á¿,ÒÔ¼°ÄÔ×éÖ¯ÒÒõ£µ¨¼îÖ¬Ã¸(AChE)»îÐÔ¡£½á¹û±íÃ÷,¸ÎÔà×éÖ¯ÖÐµÄSOD·´Ó¦ÁéÃôÇÒ»îÐÔÃ÷ÏÔ±»ÓÕµ¼,µÍ¼ÁÁ¿×é(0.12¡¢0.60mg¡¤L-1)SOD»îÐÔÊÜµ½µÄÓÕµ¼Ð§Ó¦½Ï¸ß¼ÁÁ…	Å©Òµ»·¾³¿ÆÑ§Ñ§±¨
402881205bc7e8bc015bc7eb468a0954	cyyhj201105012	Èý¶¡»ùÂÈ»¯Îý¶Ôºì÷¢µÑöôµÄ¼±ÐÔ¶¾ÐÔ¼°²»Í¬×éÖ¯Éú»¯Ö¸±êµÄÓ°Ïì	2011	ÎªÑÐ¾¿ÓÐ»úÎý»¯ºÏÎï¶Ôº£ÑóÉúÎï¿¹Ñõ»¯·ÀÓùÏµÍ³ºÍÉñ¾­ÏµÍ³µÄÓ°Ïì,ÒÔÎÒ¹ú¶«ÄÏÑØº£³£¼ûµÄÖÐÏÂ²ãÔöÑøÖ³ÓãÀàºì÷¢µÑöô(Lutjanus erythopterus)Ó×ÓãÎªÊµÑéÉúÎï,²ÉÓÃ°ë¾²Ì¬¶¾ÐÔÊµÑé·½·¨,·Ö±ðÑÐ¾¿ÁËÈý¶¡»ùÂÈ»¯Îý(tributyltin chloride,TBTCl)µÄ¼±ÐÔ¶¾ÐÔºÍ96 h±©Â¶Ê±¼äÄÚ¶Ôºì÷¢µÑöôÓ×ÓãÈú¡¢ÄÔºÍ¸ÎÔà×éÖ¯Éú»¯Ö¸±êµÄÓ°Ïì.½á¹û±íÃ÷:(1)TBTCl¶Ôºì÷¢µÑöôÓ×ÓãµÄ24 h-LC50¡¢48 h-LC50ºÍ96 h-LC50·Ö±ðÎª29.05¡¢22.95ºÍ19.92 ¦Ìg¡¤ L-1,¶ÔÓãÀàµÄ¶¾ÐÔ×÷…	ÉúÌ¬¶¾ÀíÑ§±¨
402881205bc7e8bc015bc7eb468a0954	ab7b74bb89e54d91a2992b15eb3dcbc2	ÔÁ¶«èÏÁÖÍåº£ÓòÈË¹¤Óã½¸Í¶·ÅÇ°º£Ë®»·¾³ÖÊÁ¿·ÖÎöÓëÆÀ¼Û	2011	2007Äê9ÔÂ·áË®ÆÚ¼ä¶Ô¹ã¶«Ê¡ÈÄÆ½ÏØèÏÁÖÍå¸½½üº£ÓòÆßÐÇ½¸ºÍ»¢Óì2¸öÄâ½¨ÈË¹¤Óã½¸Çøº£Ë®»·¾³ÖÊÁ¿½øÐÐÁËµ÷²é·ÖÎö,·Ö±ð²ÉÓÃË®ÖÊµ¥Ïî±ê×¼Ö¸Êý·¨¡¢×ÛºÏÎÛÈ¾Ö¸ÊýWQI·¨¡¢¸»ÓªÑø»¯ÆÀ¼Û·¨ºÍÓÐ»úÎÛÈ¾ÆÀ¼Û·¨¶Ô¸Ãº£Óòº£Ë®»·¾³ÖÊÁ¿½øÐÐÁË±È½Ï·ÖÎöºÍÆÀ¼Û¡£½á¹û±íÃ÷:¸Ãµ÷²éº£Óòº£Ë®ÖÐÖ÷ÒªÎÛÈ¾ÎïÎªÊ¯ÓÍÀàºÍÖØ½ðÊôPb,Æ½¾ùÅ¨¶È·Ö±ðÎª0.075 mg/LºÍ6.35¦Ìg/L,³¬¹ý¡¶º£Ë®Ë®ÖÊ±ê×¼¡·(GB 3097-1997)ÖÐµÄµÚ¶þÀàº£Ë®Ë®ÖÊ±ê×¼;´Ë´Îµ÷²éº£Óòµ¥ÏîÎÛÈ¾Ö¸Êý¡¢×ÛºÏÎÛ…	º£Ñó»·¾³¿ÆÑ§
402881205bc7e8bc015bc7eb468a0954	2f09018f6ad4424e979bfd0100f8bae7	ÈË¹¤Óã½¸ÉúÌ¬ÓÕ¼¯¼¼ÊõµÄ»úÀí¼°ÑÐ¾¿½øÕ¹	2010	ÈË¹¤Óã½¸ÊÇÓÃÓÚÓªÔìº£ÑóÄÁ³¡¡¢µ÷¿ØºÍÓÅ»¯º£ÑóÉúÌ¬»·¾³¡¢ÔöÖ³ÓæÒµ×ÊÔ´µÄÈË¹¤ÉèÊ©¡£ÈË¹¤Óã½¸ËùÐÎ³ÉµÄ»·¾³¿ÉÒÔ×÷ÎªÓãÀàÁ¼ºÃµÄÆÜÏ¢¡¢±Ó»¤ºÍ²úÂÑ³¡Ëù,ÓÐÀûÓÚÓãÀàµÄÉú´æºÍ·±Ö³,Òò´Ë¶ÔÓãÀà¾ßÓÐÁ¼ºÃµÄÓÕ¼¯Ð§Ó¦¡£±¾ÎÄ´Ó¶à¸ö½Ç¶ÈÂÛÊöÁËÈË¹¤Óã½¸ÉúÌ¬ÓÕ¼¯¼¼ÊõµÄ»úÀíÒÔ¼°ÓãÀàÐÐÎªºÍÉúÌ¬ÓÕ¼¯¼¼ÊõµÄÑÐ¾¿½øÕ¹,Ì½ÌÖÁËÄ¿Ç°ÈË¹¤Óã½¸ÉúÌ¬ÓÕ¼¯¼¼ÊõÑÐ¾¿ËùÃæÁÙµÄÎÊÌâºÍÖ÷Òª·¢Õ¹·½Ïò,Ö¼ÔÚÎªÎÒ¹úÑØº£ÈË¹¤Óã½¸½¨ÉèÌá¹©Ò»¶¨µÄÀíÂÛ»ù´¡¡£	º£ÑóÓæÒµ
402881205bc7e8bc015bc7eb468a0954	facbdd225f664cbba950c4a9e47ebb19	3ÖÖ¹âÕÕÌõ¼þÏÂÁùÃæ×¶ÐÍÕÖÊ½ÈË¹¤Óã½¸Ä£ÐÍ¶Ô»¨Î²ºú½·öôµÄÓÕ¼¯Ð§¹û	2010	ÎªÁË½â²»Í¬¹âÕÕÌõ¼þÏÂÈË¹¤Óã½¸µÄ¼¯ÓãÐ§¹û,¹Û²ìÁË×ÔÈ»¹â¡¢55WºÍ26W3ÖÖ¹âÕÕÌõ¼þÏÂÔÚÊÔÑéË®²ÛÄÚÁùÃæ×¶ÐÍÕÖÊ½Ë®ÄàÈË¹¤Óã½¸Ä£ÐÍ¶Ô»¨Î²ºú½·öô(Plectorhynchus cinctu)µÄÓÕ¼¯Ð§¹û¡£½á¹û±íÃ÷,ÔÚÎ´Í¶Èë½¸ÌåÄ£ÐÍÇé¿öÏÂ,ÊÔÑéÓã³öÏÖµÄÃÜ¼¯ÇøÎ»ÓÚË®²Û×ó¶ËÇøÓò,ÊÔÑéÓãÔÚ´ËÇøÓòµÄÆ½¾ù³öÏÖÂÊ·Ö±ðÎª61.60%(×ÔÈ»¹â)¡¢81.61%(55W)ºÍ82.07%(26W),¶øÊÔÑéÓãÔÚ¿Õ°×½¸ÇøµÄ³öÏÖÂÊ¾ùµÍÓÚ5%;·ÅÈë½¸ÌåÄ£ÐÍºó,Óã½¸ÇøÊÔÑéÓãµÄ³öÏÖÂÊ·Ö±ðÉÏÉýÖÁ37.60%(×ÔÈ»¹â)¡¢23…	ÄÏ·½Ë®²ú
402881205bc7e8bc015bc7eb468a0954	d82b5a4d9195419b88358cabf69765ff	²»Í¬ÈË¹¤Óã½¸Ä£ÐÍ¶Ô»¨Î²ºú½·öôµÄÓÕ¼¯Ð§Ó¦	2010	ÎªÁË½â²»Í¬ÀàÐÍÈË¹¤Óã½¸µÄ¼¯ÓãÐ§¹û,ÔÚÊÔÑéË®²ÛÄÚ¹Û²ì5ÖÖÓã½¸Ä£ÐÍ¶Ô»¨Î²ºú½·öôPlectorhynchus cinc-tusµÄÓÕ¼¯Ð§¹û¡£½á¹û±íÃ÷:ÔÚÎ´Í¶·Å½¸ÌåÄ£ÐÍÊ±,ÊÔÑéÓãµÄÃÜ¼¯Çø¾ù³öÏÖÔÚË®²ÛµÄ×ó¶Ë(A1ºÍA6Çø),³öÏÖÂÊÎª61.60%,¶øÊÔÑéÓãÔÚ¿Õ°×½¸Çø(A3ºÍA8Çø)µÄÆ½¾ù³öÏÖÂÊµÍÓÚ5%;ÔÚA3ºÍA8ÇøÖÐ¼ä·ÅÈëÓã½¸Ä£ÐÍºó,Óã½¸Çø(¼´A3ºÍA8Çø)ÊÔÑéÓãµÄ³öÏÖÂÊ·Ö±ðÉÏÉýÖÁ32.53%(B½¸)¡¢37.60%(C½¸)¡¢20.93%(D½¸)¡¢28.13%(E½¸)¡¢29.20%(F½¸),¶øÔ­ÃÜ¼¯ÇøA1ºÍA6ÊÔÑéÓãµÄ…	ÈÈ´øº£ÑóÑ§±¨
402881205bc7e8bc015bc7eb468a0954	hyyhz200906009	ÖÐ¹úº£ÑóêÝ±´¹Û²ì:»ªÄÏÑØº£½ü½­ÄµòÃ(Crassostrearivularis)Ìå¶àÂÈÁª±½º¬Á¿Ê±¿Õ±ä»¯	2009	¸ù¾Ý½üÄê¹Û²âºÍÀúÊ·×ÊÁÏ,·ÖÎöÁËÄÏº£±±²¿ÑØ°¶º£Óò½ü½­ÄµòÃÑùÆ·ÖÐ¶àÂÈÁª±½(PCBs)º¬Á¿×´¿ö.ÆøÏàÉ«Æ×-µç×Ó²¶»ñ¼ì²âÆ÷²â¶¨½á¹ûÏÔÊ¾:2006-2007Äê,ÄÏº£±±²¿ÑØ°¶º£Óò½ü½­ÄµòÃÑùÆ·ÖÐPCBs²ÐÁôÁ¿Îª0.003-0.253mg/kg(ÊªÖØ),ËäÈ»Ã»ÓÐ³¬¹ý¹úÄÚÍâ±´ÀàÎÀÉú±ê×¼,Ò²µÍÓÚ¶íÂÞË¹Î÷²¿ÑØ°¶º£Óò¡¢Ó¢¸ñÀ¼Ã·Ë¹ºÓ¿ÚºÍÈÕ±¾¶«¾©ÍåêÝ±´ÖÐµÄº¬Á¿,µ«Ã÷ÏÔ¸ßÓÚÆäËü7¸öÑÇÖÞ¹ú¼ÒÑØ°¶º£ÓòêÝ±´ÖÐµÄº¬Á¿;ÄµòÃÑùÆ·ÖÐPCBsº¬Á¿±íÏÖ³öÃ÷ÏÔµÄ¿Õ¼ä²îÒì,²âÕ¾×î¸ßÖµ(1243ng/g,¸ÉÖ…	º£ÑóÓëºþÕÓ
402881205bc7e8bc015bc7eb468a0954	nyhjbh200803056	3ÖÖ³£¼ûº£Ñó±´Àà¶ÔÖØ½ðÊôHgPbºÍCdµÄ»ýÀÛÓëÊÍ·ÅÌØÕ÷±È½Ï	2008	ÎªÁË±È½Ï²»Í¬ÖÖÀàµÄº£ÑóË«¿ÇÀàÈíÌå¶¯Îï¶ÔÖØ½ðÊôµÄ»ýÀÛºÍÊÍ·ÅÌØÕ÷,±¾ÎÄ·Ö±ðÒÔÄÏº£º£Óò³£¼ûµÄ3ÖÖ¾­¼Ã±´Àà·ÆÂÉ±ö¸ò×Ð¡¢½ü½­ÄµòÃºÍôä´äêÝ±´ÎªÉúÎï²ÄÁÏ,²ÉÓÃ¾²Ì¬±©Â¶È¾¶¾·½Ê½ÑÐ¾¿ÁËÖØ½ðÊôHg¡¢Pb¡¢cdÔÚÕâ3ÖÖº£Ñó±´ÀàÌåÄÚµÄ»ýÀÛºÍÊÍ·ÅÌØÕ÷.½á¹û±íÃ÷,µ¥Ò»Å¨¶ÈµÄHg(0.020mg¡¤L-1)¡¢Pb(0.10mg¡¤L-1)¡¢Cd(0.10mg¡¤L-1)ÖØ½ðÊô»ìºÏÒº±©Â¶15 dºó²âµÃHgºÍCdÔÚ½ü½­ÄµòÃÌåÄÚµÄÐî»ýÁ¿×î´ó,Õû¸ö»ýÀÛ½×¶ÎÐî»ýÁ¿µÄÆ½¾ùÖµ·Ö±ðÎª49.61 mg¡¤kg-1ÊªÖØºÍ7.66…	Å©Òµ»·¾³¿ÆÑ§Ñ§±¨
402881205bc7e8bc015bc7eb468a0954	stxb200707026	º£Ñó¸¡ÓÎÖ²Îï·á¶ÈµÄ¿Õ¼ä²åÖµÓÅ»¯	2007	ÔÚÌ½Ë÷ÐÔ¿Õ¼äÊý¾Ý·ÖÎö(Exploratory spatial data analysis)ºÍÊý¾Ý×ª»¯µÄ»ù´¡ÉÏ,ÀûÓÃ·´¾àÀë¼ÓÈ¨(Inverse distance weighring,IDW)¡¢¾¶Ïò»ùº¯Êý(Radial basis functions,RBF)¡¢ÆÕÍ¨¿ËÀï¸ñ(Ordinary Kriging,OK),3ÖÖ²åÖµ·½·¨,¶Ô2003Äê8ÔÂ»ñµÃµÄÖé½­¿Ú¸¡ÓÎÖ²Îï·á¶ÈÊý¾Ý½øÐÐ²åÖµÔËËã,²¢¶Ô²åÖµ×¼È·¶È½øÐÐ½»²æÑéÖ¤.½á¹ûÏÔÊ¾,Öé½­¿Ú¸¡ÓÎÖ²Îï·á¶ÈÊý¾Ý¾ßÓÐÀëÉ¢ÐÔ´ó¡¢´æÔÚ¼«´óºÍ¼«Ð¡Öµ¡¢³ÊÕýÆ«·Ö²¼µÈÌØµã.¶ø¶ÔÊý×ª»¯ÄÜ´ó´ó¼õÐ¡Êý¾ÝµÄÀëÉ¢ÐÔºÍ…	ÉúÌ¬Ñ§±¨
402881205bc7e8bc015bc7eb468a0954	836cd1a5dbbd416bbde591fc1a2806cc	Î¢ÉúÎïÖÆ¼Á¶ÔÏº³ØÑøÖ³Ë®ÖÊÀí»¯Òò×ÓµÄµ÷¿ØÐ§Ó¦	2007	ÀûÓÃÎ¢ÉúÎï¼¼Êõ¶ÔÑøÖ³Ïº³ØµÄÉúÌ¬»·¾³½øÐÐÁËÎªÆÚÈý¸öÔÂµÄµ÷¿ØÊµÑé,½á¹û±íÃ÷:ÑøÖ³Ç°ÆÚÊÔÑéÏº³ØË®ÎÂ¡¢ÑÎ¶È¡¢Ë®É«¡¢Í¸Ã÷¶È¡¢pHÒÔ¼°DO¡¢CODMnºÍBOD5Ïà¶ÔÎÈ¶¨,´¦ÓÚÕý³£×´Ì¬,ÊÔÑéÏº³ØµÄ±ä»¯Óë¶ÔÕÕÏº³ØÏàµ±;ÑøÖ³ÖÐÆÚ,ÊÔÑéÏº³ØË®Ìå³öÏÖÁËÍ¸Ã÷¶ÈÏÂ½µ,pH²¨¶¯½Ï´óÒÔ¼°Ë®É«¡¢DO¡¢CODMnºÍBOD5Ôö¸ßµÄÏÖÏó,pH¡¢CODMnºÍBOD5³öÏÖ³¬±ê¡£ÊÔÑéÏº³ØË®ÌåCODMnºÍBOD5¾ùÖµ±È¶ÔÕÕÏº³Ø¾ùÖµÂÔµÍ;ÑøÖ³Ä©ÆÚ,ÊÔÑéÏº³ØË®ÌåCODMnºÍBOD5ÓÐËù»ØÂä,ÊÔÑéÏº³ØµÄCODMnºÍBO…	º£Ñó»·¾³¿ÆÑ§
402881205bc7e8bc015bc7eb468a0954	951e444486354a2ba737ac993a1b3f93	ÄÏº£±±²¿Â½¼Üº£ÓòÇ¹ÎÚÔôÖÐµÄÁùÁùÁùºÍDDT	2006	³õ²½Ì½ÌÖÓÃöÏÓã×÷Ö¸Ê¾ÉúÎï,¼à²âÀë°¶º£ÓòÁùÁùÁù(BHC)ºÍµÎµÎÌé(DDT)µÄÎÛÈ¾¡£½á¹ûÏÔÊ¾,ÄÏº£±±²¿Â½¼Üº£ÓòÇ¹ÎÚÔôÖÐBHCºÍDDTº¬Á¿Ô¶µÍÓÚ¹úÄÚÍâ²ÐÁôÏÞÁ¿Öµ,BHCº¬Á¿Îª(0.0278-0.200)¡Á10-9(ÊªÖØ,ÏÂÍ¬),Æ½¾ùÎª0.101¡Á10-9,ÔÚ½£¼âÇ¹ÎÚÔôºÍÖÐ¹úÇ¹ÎÚÔôÖÐÂÔ¸ßÓÚ¶ÅÊÏÇ¹ÎÚÔôÖÐ,ÉÔÏÔÖé½­¿Úº£Óò>ÔÁÎ÷º£Óò>ÔÁ¶«º£Óò>Ì¨ÍåÇ³Ì²µÄÇøÓò·Ö²¼; DDTº¬Á¿Îª(0.193-4.74)¡Á10-9,Æ½¾ùÎª0.941¡Á10-9,ÔÚ½£¼âÇ¹ÎÚÔôºÍ¶ÅÊÏÇ¹ÎÚÔôÖÐÂÔ¸ßÓÚÖÐ¹úÇ¹ÎÚÔô,ÂÔ³ÊÖé½­¿Ú>ÔÁÎ÷¡…	º£Ñó»·¾³¿ÆÑ§
402881205bc7e8bc015bc7eb468a0954	9cb6d221b440422891a5b961e91c711a	´óÅô°ÄÍøÏäÑøÖ³º£Óòµ×ÖÊÓÐ»úÎïÎÛÈ¾ÌØÕ÷	2006	´óÅô°ÄÍøÏäÑøÖ³º£Óò±í²ãµ×ÖÊÓÐ»úÎïº¬Á¿Îª1.65%~3.50%,Æ½¾ùÎª2.57%,Ã÷ÏÔ¸ßÓÚÎÒ¹úÇ³º£µÄÒ»°ãË®Æ½ºÍÒ»ÀàÆÀ¼Û±ê×¼,³¬±êÂÊ82.5%,³¬±ê0.04~0.75±¶¡£ÓÐ»úÎïº¬Á¿ÒÔ´º¼¾ºÍÏÄ¼¾½Ï¸ß,¶¬¼¾´ÎÖ®,Çï¼¾Ã÷ÏÔ½ÏµÍ,ÔÚÍøÏäÇøÄÚÍâµÄÆ½¾ùÖµ·Ö±ðÎª2.66%¡¢2.42%¡£²»Í¬²âÕ¾µ×ÖÊÖÐÓÐ»úÎïº¬Á¿ÓëÁò»¯Îïº¬Á¿ÕýÏà¹Ø(r=0.704,p<0.05),ÆäÖÐÒÔÏÄ¼¾µÄÏà¹Ø×îÏÔÖø(r=0.818,p<0.02)¡£ÍøÏäº£Óòµ×ÖÊÓÐ»úÎïµ¥Òò×ÓÖÊÁ¿Ö¸ÊýÎª1.28,ÀÏ»¯·çÏÕÎª3¼¶,ËµÃ÷³Á»ý»·¾³ÊÜµ½ÓÐ»úÎïµÄÃ÷…	º£Ñó»·¾³¿ÆÑ§
402881205bc7e8bc015bc7eb468a0954	615b50742bc8432dafa0099a30d9567d	Öé½­¿ÚË®Óò»¯Ñ§ºÄÑõÁ¿(COD)µÄ·Ö²¼ÌØÕ÷(Ó¢ÎÄ)	2006	2002Äê5ÔÂºÍ8 ÔÂ¶ÔÖé½­¿ÚÁæØêÑóË®ÓòË®ÖÊ»¯Ñ§ºÄÑõÁ¿(COD)½øÐÐÁËµ÷²éÑÐ¾¿,½á¹û±íÃ÷:¸ÃË®Óò½üÆÚ COD º¬Á¿±ä·ùÔÚ 0.41 ~ 2.72 mg¡¤L-1 Ö®¼ä,Æ½¾ùÖµÎª 1.21 mg¡¤L-1;ÇøÓò·Ö²¼³Ê±±²¿ÏòÄÏ²¿Ë®ÓòÖð½¥µÝ¼õÒÔ¼°½ü°¶Ë®Óòº¬Á¿´óÓÚÔ¶°¶µÄ±ä»¯Ç÷ÊÆ;ÏÄ¼¾ COD µÄº¬Á¿¸ßÓÚ´º¼¾;ÒÔÎÒ¹ú¢ñÀàº£Ë®Ë®ÖÊ COD º¬Á¿¡Ü2 mg¡¤L-1 ±ê×¼ÆÀ¼Û,³¬±êÂÊÎª 15 %;COD º¬Á¿ÓëÍ¬ÆÚ(´º¡¢ÏÄ¼¾)µÄÐü¸¡Îïº¬Á¿³ÊÕýÏà¹ØÐÔ,ÓëÎÞ»úµªºÍ»îÐÔÁ×ËáÑÎº¬Á¿ÔÚÏÄ¼¾³Ê¸ºÏà¹ØÐÔ¡£	Marine Science Bulletin
402881205bc7e8bc015bc7eb468a0954	hyscyj200503012	ÄÏº£±±²¿ÉúÎï¶àÑùÐÔ±£»¤ÏÖ×´ÓëÑÐ¾¿½øÕ¹	2005	ÎªÁËÓÐÐòÀûÓÃºÍºÏÀí±£»¤ÄÏº£·á¸»µÄÉúÎï¶àÑùÐÔ×ÊÔ´,¸ù¾Ý½üÄê×îÐÂÑÐ¾¿³É¹û,²¢½áºÏÒÔÍùµ÷²é×ÊÁÏ,¶ÔÄÏº£±±²¿ÉúÎï¶àÑùÐÔ±£»¤ºÍÑÐ¾¿½øÕ¹½øÐÐÁË×ÛÊö.ÖØµã²ûÊöÁËÄÏº£±±²¿º£ÑóÉúÎïµÄÒÅ´«¶àÑùÐÔ¡¢ÎïÖÖ¶àÑùÐÔºÍÉúÌ¬ÏµÍ³¶àÑùÐÔ×´¿ö¡¢±£»¤ÏÖ×´¼°ÆäÑÐ¾¿½øÕ¹,·ÖÎöÁËÄ¿Ç°º£ÑóÉúÎï¶àÑùÐÔ±£»¤ËùÃæÁÙµÄÖ÷ÒªÍþÐ²,Ì½ÌÖÁËÉúÎï¶àÑùÐÔµÄÖ÷Òª±£»¤¶Ô²ß.	º£ÑóË®²úÑÐ¾¿
402881205bc7e8bc015bc7eb468a0954	5bd49bc513f64ed1b9af10d18d0806d1	¿¼ÖÞÑóÖØ½ðÊôÎÛÈ¾Ë®Æ½ÓëÇ±ÔÚÉúÌ¬Î£º¦×ÛºÏÆÀ¼Û	2005	ÔÚµÈ¼¶Ä£ÐÍµÄ»ù´¡ÉÏ ,ÀûÓÃ»¯Ñ§ºÍÉúÌ¬Ñ§µÄ·½·¨ ,ÔÚµØÀíÐÅÏ¢ÏµÍ³ (GIS)µÄÖ§³ÖÏÂ¶Ô¿¼ÖÞÑóÑøÖ³Ë®Óò±í²ãº£Ë®¼°±í²ã³Á»ýÎïµÄÖØ½ðÊôÎÛÈ¾Ë®Æ½¼°Ç±ÔÚÉúÌ¬·çÏÕ½øÐÐÁË×ÛºÏÆÀ¼Û ,Í¬Ê±¶Ô²»Í¬µÄÆÀ¼Û·½·¨½øÐÐÁË·ÖÎöºÍ±È½Ï¡£½á¹û±íÃ÷ ,¿ÝË®ÆÚÕû¸öË®Óò±í²ãº£Ë®µÄÖØ½ðÊôÎÛÈ¾Ö¸Êý¾ùµÍÓÚ 0. 5 ,·áË®ÆÚ¸üÊÇµÍÓÚ 0. 2¡£µ÷²éÆÚ¼äÍåÄÚº£Ë®ÖØ½ðÊôº¬Á¿½ÏµÍ ,ÖØ½ðÊôÎÛÈ¾²»Ã÷ÏÔ¡£¿ÝË®ÆÚ¾ø´ó²¿·ÖË®Óò±í²ã³Á»ýÎïÖØ½ðÊôµÄÉúÌ¬·çÏÕÖ¸ÊýÖµ±ä»¯·¶Î§Îª 2 0~ 70 ,Æä¸ßÖ…	ÉúÌ¬Ñ§ÔÓÖ¾
402881205bc7e8bc015bc7eb468a0954	a09ac6515a1741aa8292ad1b5218e007	GISÖ§³ÖÏÂ¿¼ÖÞÑóÑøÖ³Ë®Óò¸¡ÓÎÖ²ÎïÊýÁ¿µÄÊ±¿Õ·Ö²¼¼°ÆäÓëÓªÑøÑÎµÄÏà¹ØÐÔÑÐ¾¿	2005	ÔÚGISºÍÍ³¼Æ·ÖÎöÈí¼þSPSSµÄÖ§³ÖÏÂ,ÀûÓÃÊý¾Ý²åÖµ¡¢Ïà¹ØÐÔ·ÖÎöºÍ»Ø¹é·ÖÎöµÈ·½·¨,ÑÐ¾¿ÁË¿ÝË®ÆÚºÍ·áË®ÆÚ¿¼ÖÞÑóÑøÖ³Ë®Óò¸¡ÓÎÖ²ÎïÊýÁ¿µÄ·Ö²¼Ç÷ÊÆ¼°ÆäÓëº£Ë®ÓªÑøÑÎµÄÏà¹Ø¹ØÏµ¡£½á¹û±íÃ÷,¿ÝË®ÆÚ¸¡ÓÎÖ²ÎïÊýÁ¿µÄ·Ö²¼½ÏÎª¾ùÔÈ,ÆäÃÜ¼¯Çø·Ö²¼ÓÚ¼ªÂ¡ºÓ¿Ú¼°Æä¸½½üË®Óò;¶ø·áË®ÆÚµÄÊýÁ¿±ä»¯·ù¶È½Ï´ó,ÃÜ¼¯·Ö²¼Çø³öÏÖÔÚÍå¿ÚÖÁÑÎÖÞµº±±²¿Ë®Óò,³ÊÏÖ³ö´ÓÍåÎ÷±±²¿ÖÁÍå¿ÚË®ÓòÖð½¥Ôö¼ÓµÄ·Ö²¼Ç÷ÊÆ¡£Á½´Îµ÷²éÏà±È,·áË®ÆÚ¸¡ÓÎÖ²ÎïµÄÊýÁ¿Ã÷ÏÔ¸ßÓÚ¿ÝË®ÆÚ¡£Ïà¹ØÐÔ…	ÉúÌ¬Ñ§ÔÓÖ¾
402881205bc7e8bc015bc7eb468a0954	1553fabd24a34510ad1584ad7b2ae2a6	»ùÓÚµÈ¼¶Ä£ÐÍµÄ¿¼ÖÞÑóÊ¯ÓÍÌþÎÛÈ¾×´¿ö	2005	Í¨¹ýµÈ¼¶Ä£ÐÍµÄ´´½¨,ÔÚG ISµÄÖ§³ÖÏÂ,¶Ô1999Äê2ÔÂ(¿ÝË®ÆÚ)ºÍ8ÔÂ(·áË®ÆÚ)¿¼ÖÞÑó±í²ãº£Ë®ºÍ±í²ã³Á»ýÎïµÄÊ¯ÓÍÌþË®Æ½½øÐÐÁË×ÛºÏµÄ·ÖÎöºÍÆÀ¼Û¡£¿ÝË®ÆÚÍåÄÚ±í²ãº£Ë®µÄÊ¯ÓÍÌþº¬Á¿Îª0.036~0.060m g/L,Ë®Æ½Îª2~3¼¶,ÒÑÊÜµ½Ò»¶¨³Ì¶ÈµÄÊ¯ÓÍÌþÎÛÈ¾;·áË®ÆÚ±í²ãº£Ë®µÄÊ¯ÓÍÌþº¬Á¿¾ùµÍÓÚ0.050m g/L,Îª1~2¼¶Ë®Æ½,Õû¸öË®ÓòÊ¯ÓÍÌþÎÛÈ¾³Ì¶È½ÏÇá¡£¿ÝË®ÆÚÍåÄÚ±í²ã³Á»ýÎïÊ¯ÓÍÌþº¬Á¿µÄ±ä»¯·¶Î§½Ï´ó,Îª16.0¡Á10-6~657.0¡Á10-6(¸ÉÖØ),´¦ÓÚ1~3¼¶Ë®Æ½,ÆäÖÐÍåÖÐ²¿…	ÉúÌ¬Ñ§±¨
402881205bc7e8bc015bc7eb468a0954	fdee6fec85fa464c89afbd2000924934	Öé½­¿ÚË®Óò»¯Ñ§ºÄÑõÁ¿(COD)µÄ·Ö²¼ÌØÕ÷	2005	2002Äê5ÔÂºÍ8ÔÂ¶ÔÖé½­¿ÚÁæØêÑóË®ÓòË®ÖÊ»¯Ñ§ºÄÑõÁ¿(COD)½øÐÐÁËµ÷²éÑÐ¾¿,½á¹û±íÃ÷:¸ÃË®Óò½üÆÚCODº¬Á¿±ä·ùÔÚ0.41~2.72mg/LÖ®¼ä,Æ½¾ùÖµÎª1.21mg/L;ÇøÓò·Ö²¼³Ê±±²¿ÏòÄÏ²¿Ë®ÓòÖð½¥µÝ¼õÒÔ¼°½ü°¶Ë®Óòº¬Á¿´óÓÚÔ¶°¶µÄ±ä»¯Ç÷ÊÆ;ÏÄ¼¾CODµÄº¬Á¿¸ßÓÚ´º¼¾;ÒÔÎÒ¹ú¢ñÀàº£Ë®Ë®ÖÊCODº¬Á¿¡Ü2mg/L±ê×¼ÆÀ¼Û,³¬±êÂÊÎª15%;CODº¬Á¿ÓëÍ¬ÆÚ(´º¡¢ÏÄ¼¾)µÄÐü¸¡Îïº¬Á¿³ÊÕýÏà¹ØÐÔ,ÓëÎÞ»úµªºÍ»îÐÔÁ×ËáÑÎº¬Á¿ÔÚÏÄ¼¾³Ê¸ºÏà¹ØÐÔ¡£	º£ÑóÍ¨±¨
402881205bc7e8bc015bc7eb468a0954	a44e1f2a8afc44bd93fa87ce7341b1ac	°ß½Ú¶ÔÏºPenaeusmonodonÑø³ÉÆÚ¼ä³ØË®COD_(Mn)ºÍBOD_5µÄ±ä»¯¼°ÆäÏà»¥¹ØÏµ	2005	ÑÐ¾¿ÁËÓÐÒæÎ¢ÉúÎïÖÆ¼Áµ÷¿ØÏÂ,°ß½Ú¶ÔÏºÉú³¤ÖÜÆÚÄÚ,³ØË®ÖÐCODMnºÍBOD5µÄ±ä»¯¹æÂÉ¡£½á¹û±íÃ÷,CODMnºÍBOD5µÄ¶¯Ì¬±ä»¯´óÖÂ·ÖÎª3¸ö½×¶Î:Ç°ÆÚÔÚµÍÅ¨¶ÈÏÂ»ºÂýÔö³¤,ÖÐÆÚÓÉ½ÏµÍÅ¨¶ÈÏò½Ï¸ßÅ¨¶È¿ìËÙÔö³¤,ºóÆÚÔÚ½Ï¸ßÅ¨¶È²¨¶¯,»Ø¹é·ÖÎö½á¹ûÏÔÊ¾¶þÕß³ÊÏÔÖøµÄÏßÐÔÕýÏà¹Ø¹ØÏµ(P<0.01)¡£ÔÚÑøÖ³ºóÆÚ,Î´Í¶·ÅÎ¢ÉúÎïµÄ¶ÔÕÕ³ØÖÐCODMnºÍBOD5Å¨¶È±ÈÍ¶·ÅÎ¢ÉúÎïµÄÊÔÑé³ØÖÐÓÐËùÔö¸ß,·Ö±ðÔö¸ßÔ¼9%ºÍ21%¡£	º£Ñó»·¾³¿ÆÑ§
402881205bc7e8bc015bc7eb468a0954	e0772171bf3847b383f025e51894b386	°ß½Ú¶ÔÏº½ÚË®ÐÍÑøÖ³ÆÚ¼äÏº³ØÁò»¯Îïº¬Á¿µÄ±ä»¯ÌØÕ÷	2005	ÔÚ°ß½Ú¶ÔÏº½ÚË®ÐÍÑøÖ³ÆÚ¼ä,¹Û²âÁËÏº³Øµ×ÖÊºÍº£Ë®ÖÐÁò»¯Îïº¬Á¿µÄ±ä»¯.½á¹û±íÃ÷,Í¶·ÅÓÐÒæÎ¢ÉúÎïµÄÊÔÑé³ØÓëÎ´Í¶·ÅÓÐÒæÎ¢ÉúÎïµÄ¶ÔÕÕ³ØÏà±È,µ×ÖÊÁò»¯Îïº¬Á¿²¨¶¯½ÏÐ¡,Ôö¸ßµÄËÙ¶È½ÏÂý¡¢Ôö·ù½ÏÐ¡.ÔÚÑøÖ³ºóÆÚÊÔÑé³Øµ×ÖÊÁò»¯Îïº¬Á¿Ö»Ôö¸ßÁË 68%,¶ø¶ÔÕÕ³ØµÄÔö¸ßÁË 252%.ÑøÖ³¹ý³ÌÖÐº£Ë®Áò»¯ÎïÅ¨¶È³Ê½×¶ÎÊ½ºÍ²¨ÀËÊ½Ôö¸ß,ÔÚÊÔÑé³ØÖÐÆäÅ¨¶È¶àÊýÊ±¼ä±È¶ÔÕÕ³ØÖÐµÄµÍ.ÓÐÒæÎ¢ÉúÎïÄÜÔÚÒ»¶¨³Ì¶ÈÉÏÒÖÖÆË®ÌåºÍµ×ÖÊÖÐÁò»¯ÎïµÄ»ýÀÛ,µ«¶ÔÀÏ»¯Ïº³ØÐ§¹û½Ï²î.ÓÉ…	Ì¨Íåº£Ï¿
402881205bc7e8bc015bc7eb468a0954	f6c19ca18e07492393f37457e0a8d3a1	º£Ë®¶ÔÏº³ØÌÁÑøÖ³ÎÛÈ¾Îï»·¾³¸ººÉÁ¿µÄÑÐ¾¿	2004	Í¨¹ý·ÖÎö¹ã¶«º£Ë®¶ÔÏºÑøÖ³¶üÁÏ¡¢ÑøÖ³Æ·ÖÖµÄ×é³É³É·Ö¡¢ÑøÖ³Ð§ÂÊºÍÑøÖ³³ØÌÁ½øÅÅË®ÎÛÈ¾ÎïÔöÁ¿µÄ±ä»¯,ÀûÓÃÖÊÁ¿ÊØºã·¨ºÍÔöÁ¿¹ÀËã·¨,ÆÀ¹ÀÁË¶ÔÏº³ØÌÁÑøÖ³Ö÷ÒªÎÛÈ¾ÎïµÄ»·¾³¸ººÉÁ¿ºÍÅÅ·ÅÁ¿¡£½á¹ûÏÔÊ¾,¶ÔÏº³ØÌÁÑøÖ³µª¡¢Á×»·¾³¸ººÉÁ¿·Ö±ðÎª45.8ºÍ10.1kg¡¤t-1,ÆäÖÐËæÑøÖ³·ÏË®ÅÅ·ÅÈëº£µÄ»·¾³ÅÅ·ÅÁ¿·Ö±ðÎª1.39ºÍ0.65kg¡¤t-1Í¬Ê±,ÅÅ·Å·ÏË®ÖÐCODºÍÐü¸¡ÎïµÄ»·¾³ÅÅ·ÅÁ¿·Ö±ðÎª49.65ºÍ179.7kg¡¤t-1¡£ÒÔ¹ã¶«Ê¡2001Äê¶ÔÏº³ØÌÁÑøÖ³×´¿öÎªÀý,ÆÀ¹ÀÁË³ØÌÁ¶ÔÏ…	Å©Òµ»·¾³¿ÆÑ§Ñ§±¨
402881205bc7e8bc015bc7eb468a0954	34ac73f42a3e489586b30aeb47a9c1ca	Öé½­¿Ú±í²ã³Á»ýÎïÍ­Ç¦Ð¿ïÓµÄ·Ö²¼ÓëÆÀ¼Û	2004	¸ù¾Ý2002Äê5ÔÂºÍ8ÔÂÖé½­¿ÚÉúÌ¬»·¾³µ÷²éµÄÊý¾Ý,¶Ô³Á»ýÎïÖÐÖØ½ðÊôÔªËØCu,Pb,Zn,CdµÄÖÊÁ¿·ÖÊýÓë·Ö²¼½øÐÐÁË·ÖÎöÌÖÂÛ¡£½á¹û±íÃ÷,Öé½­¿Ú³Á»ýÎïCu,Pb,Zn,CdµÄÆ½¾ùÖÊÁ¿·ÖÊý·Ö±ðÊÇ43 8,48 9,153 3,0 82mg kg,±ä»¯·¶Î§·Ö±ðÊÇ22 5~66 7,28 1~85 3,68 5~255 5,0 02~4 10mg kg¡£ÊÜË®¶¯Á¦Ìõ¼þ¼°³åÓÙÌØÐÔµÄÓ°Ïì,8ÔÂ·Ý±í²ã³Á»ýÎïÖÐCu,Pb,Zn,CdµÄÖÊÁ¿·ÖÊý¸ßÓÚ5ÔÂ·Ý¡£Öé½­¿Ú±í²ã³Á»ýÎïÖÐCu,Pb,Zn,CdÖÊÁ¿·ÖÊýÆ½Ãæ·Ö²¼Ç÷ÊÆ»ù±¾ÏàËÆ,³ÊÏÖÎ÷²¿¸ßÓÚ¶«²¿Ç÷…	»·¾³¿ÆÑ§ÑÐ¾¿
402881205bc7e8bc015bc7eb468a0954	hyhjkx200401003	ÄÏº£¶«±±²¿¿¼ÖÞÑóº£ÑóÓæÒµ»·¾³ÖÊÁ¿ÆÀ¼Û	2004	¸ù¾Ý1999Äê¿¼ÖÞÑó12¸öµ÷²éÕ¾µÄ¹Û²â×ÊÁÏ,°´ÎÒ¹úÓÐ¹ØµÄ»·¾³ÖÊÁ¿±ê×¼,ÓÃÖÊÁ¿Ö¸Êý·¨·Ö¼¶ÆÀ¼Û¿¼ÖÞÑóµÄ»·¾³ÖÊÁ¿.½á¹û±íÃ÷:¿¼ÖÞÑóµÄ»·¾³ÖÊÁ¿×ÜÌå½ÏºÃ,µ«ÇáÎ¢ÎÛÈ¾Å¼ÓÐ·¢Éú,Ê¯ÓÍÀàÊÇÖ÷ÒªÎÛÈ¾Îï,Æä´ÎÎªPO4-P.2ÔÂ(¿ÝË®ÆÚ)ÔÚ5²âÕ¾µÄ±í²ã³Á»ýÎïÖÐÓÐ»úÖÊº¬Á¿ÂÔÓÐ³¬±ê,3²âÕ¾º£Ë®ºÍ2²âÕ¾±í²ã³Á»ýÎïÊÜÊ¯ÓÍÀàÇáÎÛÈ¾,1²âÕ¾µÄº£Ë®ÊÜCuÇáÎÛÈ¾.8ÔÂ(·áË®ÆÚ),5²âÕ¾µÄº£Ë®ÊÜPO4-PÇáÎÛÈ¾.	º£Ñó»·¾³¿ÆÑ§
402881205bc7e8bc015bc7eb468a0954	twhx200402019	µØÀíÐÅÏ¢ÏµÍ³ÔÚº£Ë®ÑøÖ³»·¾³ÑÐ¾¿ÖÐµÄÓ¦ÓÃ	2004	±¾ÎÄ¸ÅÊöÁËÄ¿Ç°ÎÒ¹úº£Ë®ÑøÖ³»·¾³ËùÃæÁÙµÄÖ÷ÒªÎÊÌâ,·ÖÎöÁËGIS¼¼Êõ¼°ÆäÔÚÑøÖ³Ë®ÓòÉúÌ¬»·¾³ÑÐ¾¿ÖÐµÄ¹¦ÄÜºÍ×÷ÓÃ,³¢ÊÔÐÔµØÌ½ÌÖÁËGIS¼¼ÊõµÄÊý¾ÝÊÕ¼¯¡¢¹ÜÀíºÍ·ÖÎöµÄÇ¿´ó¹¦ÄÜÔÚÑøÖ³Ë®ÓòÉúÌ¬»·¾³ÑÐ¾¿ÖÐµÄÈô¸ÉÓ¦ÓÃ¼°Æä·¢Õ¹Ç°¾°,²¢ÒÔ¹ã¶«¿¼ÖÞÑóÑøÖ³Ë®ÓòµÄ»·¾³¼à²â×÷ÎªÊ¾Àý¼ÓÒÔ²ûÊö.	Ì¨Íåº£Ï¿
402881205bc7e8bc015bc7eb468a0954	hyhjkx200403001	´óÅô°ÄÍøÏäÑøÖ³º£Óòº£Ë®ÈÜ½âÑõÅ¨¶ÈÓ°ÏìÒòËØ·ÖÎö	2004	¸ù¾Ý2001ºÍ2002ÄêÔÚ´óÅô°ÄÍøÏäÑøÖ³º£ÓòµÄ¹Û²âÊý¾Ý,Ì½ÌÖ±í²ãº£Ë®ÈÜ½âÑõ(DO)Å¨¶ÈµÄ±ä»¯ÌØµã¼°ÓëÆäËû»·¾³Òò×ÓµÄ¹ØÏµ.½á¹û±íÃ÷:ÑÐ¾¿º£ÓòµÄDOÅ¨¶ÈÔÚ4.52¡«8.35 mg/L,×ÜÌå¡¢ÍøÏäÇøÍâ¡¢ÍøÏäÇøÄÚµÄÆ½¾ùÖµ·Ö±ðÎª6.24¡¢6.81¡¢5.89 mg/L,DO¼¾½ÚÆ½¾ùÅ¨¶ÈÔÚ¶¬¼¾¡¢´º¼¾¡¢ÏÄ¼¾¡¢Çï¼¾·Ö±ðÎª7.52¡¢6.66¡¢5.44¡¢5.33 mg/L.t¼ìÑé±íÃ÷,ÔÚ95%µÄÖÃÐÅË®Æ½ÉÏDOÅ¨¶ÈÔÚÍøÏäÇøÄÚ±ÈÍøÏäÇøÍâÃ÷ÏÔ½µµÍ,¶¬¼¾Ã÷ÏÔ¸ßÓÚÆäËü¼¾½Ú,´º¼¾Ã÷ÏÔ¸ßÓÚÏÄ¼¾ºÍÇï¼¾.Öð²½ÏßÐÔ»Ø¹é…	º£Ñó»·¾³¿ÆÑ§
402881205bc7e8bc015bc7eb468a0954	rdhy200301006	ÄÏº£±±²¿Â½¼ÜÇø±í²ã³Á»ýÎïÖÐÖØ½ðÊô·Ö²¼ºÍÎÛÈ¾×´¿ö	2003	ÄÏº£±±²¿Â½¼ÜÇø29¸öµ÷²éÕ¾µÄ±í²ã³Á»ýÎïÑùÆ·ÖÐ,ÖØ½ðÊôº¬Á¿½ÏµÍ,Ã÷ÏÔµÍÓÚÑØ°¶ÎÛÈ¾º£Óò.Õ¾ÎÊÖØ½ðÊôº¬Á¿²îÒìÓë³Á»ýÎïÀàÐÍÓÐ¹Ø,Ò»°ãÔÚº£ÄÏµº¶«²¿º£Óòº¬Õ³ÍÁµÄ·ÛÉ°ÖÐ½Ï¸ß,ÔÚÌ¨ÍåÇ³Ì²»òÔÁ¶«Ô¶°¶º£Óò´ÖÉ°ÖÐ½ÏµÍ,ÔÚÖé½­¿ÚÍâº£ÓòµÄ·ÛÉ°ÄÚ¾ÓÖÐ.È«²¿²âÕ¾µÄCdºÍ70%²âÕ¾µÄPb,Æäº¬Á¿³¬¹ýÒ³ÑÒÖÐµÄÆ½¾ùº¬Á¿.Cu¡¢Pb¡¢Zn¡¢Cd¡¢NiºÍ×ÜCrµÄº¬Á¿(mg@kg-1,¸ÉÖØ)·Ö±ðÎª3.8-18.5(Æ½¾ù9.0)¡¢1 5.1-36.1(Æ½¾ù23.0)¡¢21.5 73.9(Æ½¾ù46.9)¡¢0.39 1.26(Æ½¾ù0.79)…	ÈÈ´øº£ÑóÑ§±¨
402881205bc7e8bc015bc7eb468a0954	473ce9be026d48d987d3493b92cfcf32	ÔÁ¶«ÑØº£ÑøÖ³Ë®Óò¸¡ÓÎÖ²ÎïµÄÉúÌ¬ÌØÕ÷	2002	ÔÁ¶«ÖÁÖé½­¿Ú½üº£ÊÇ¹ã¶«ÖØÒªµÄº£Ë®ÑøÖ³Ë®Óò ,Í¬Ê±Ò²ÊÇ³à³±¶à·¢Çø ,ÎªÁËÑÐ¾¿ÑøÖ³Ë®Óò³à³±·¢ÉúµÄ»úÀí¼°·ÀÖÎ¶Ô²ß ,Î¬»¤º£Ë®ÑøÖ³µÄ½¡¿µ·¢Õ¹ ,¶Ô¸Ãº£Óò¸¡ÓÎÖ²ÎïµÄÉúÌ¬ÌØÕ÷½øÐÐÁË³õ²½ÑÐ¾¿¡£½á¹û±íÃ÷ ,1 999Äê¸¡ÓÎÖ²ÎïÑùÆ·ÖÐ¹²¼ø¶¨³ö 1 3 0ÖÖ ,×é³ÉÒÔ¹ã²¼ÖÖºÍÅ¯Ë®ÐÔÖÖÀàÎªÖ÷ ;³öÏÖ³à³±ÉúÎï 3 6ÖÖ ,Õ¼ÖÖÀà×é³ÉµÄ 2 8%¡£Ï¸°ûÊýÁ¿ 1 0 3 91¡Á 1 0 4 m 3~ 40 3 6 80¡Á 1 0 4 m 3,Æ½¾ù 1 648 1 4¡Á 1 0 4 m 3;¶àÑùÐÔÖ¸ÊýÔÚ 2 68(3 75·¶Î§ÄÚ±ä»…	Õ¿½­º£Ñó´óÑ§Ñ§±¨
402881205bc7e8bc015bc7eb468a0954	zjhydxxb200102008	ÄÏº£±±²¿Óæ³¡±í²ã³Á»ýÎïÖÐµÄÁò»¯Îï	2001	ÎªÁË¸øÄÏº£±±²¿Óæ³¡µÄ×ÊÔ´ºÍ»·¾³±£»¤Ìá¹©»ù´¡Êý¾Ý,ÓÃµâÁ¿·¨²â¶¨ÁËÄÏº£±±²¿Â½¼ÜÇø±í²ã³Á»ýÎïÖÐÁò»¯Îïº¬Á¿.½á¹û±íÃ÷,È«²¿28·ÝÑùÆ·ÖÐÁò»¯Îïº¬Á¿Îª3.3¡«42.2 mg/kg(¸ÉÖØ,ÏÂÍ¬),Æ½¾ùÎª12.1 mg/kg,·ûºÏÍâº£º¬Á¿µÍµÄÒ»°ã¹æÂÉ,Ã÷ÏÔµÍÓÚÑØ°¶º£ÍåµÄº¬Á¿,Ô¶µÍÓÚÈÕ±¾ÓæÒµ»·¾³ÖÊÁ¿±ê×¼(200mg/kg)ºÍ°²È«ÏÂÏÞÖµ(400 mg/kg).Áò»¯Îïº¬Á¿ÔÚ²âÕ¾¼äºÍ²»Í¬ÇøÓò¼ä´æÔÚÒ»¶¨²îÒì,ÄÏ±±·½Ïò³Ê½ü°¶(13.1 mg/kg)ÂÔ¸ßÓÚÀë°¶(12.1 mg/kg)¡¢Àë°¶ÂÔ¸ßÓÚÔ¶°¶(11.1 m…	Õ¿½­º£Ñó´óÑ§Ñ§±¨
402881205bc7e8bc015bc7eb468a0954	zjhyxyxb-zr200101004	èÏÁÖÍåÍøÏäÑøÖ³³¡²»Í¬ÇøÓò»·¾³Òò×ÓµÄÇ¿¶È±ä»¯	2001	¸ù¾Ý 1998Äê 7ÔÂµÄµ÷²é×ÊÁÏ£¬±È½ÏÁËÄÏº£¶«±±²¿èÏÁÖÍåÍøÏäÑøÖ³³¡²»Í¬ÇøÓò»·¾³Òò×ÓµÄÇ¿¶È¡£½á¹û±íÃ÷²¿·Ö»·¾³Òò×ÓÔÚ²»Í¬ÇøÓòµÄÇ¿¶ÈÓÐÃ÷ÏÔ²îÒì£ºº£Ë® DO£¨¦¤ =1.68 mg/L£©¡¢ O2 £¥£¨¦¤ =0.4±¶£©¡¢ DIN£¨¦¤ =1.3±¶£©¡¢£¨¦¤ =2.4±¶£©ºÍ£¨¦¤ =9.4±¶£©ÔÚÍøÏäÇøÃ÷ÏÔµÍÓÚ¶ÔÕÕÇø£»º£Ë®£¨¦¤ =1±¶£©ºÍ£¨¦¤ =0.8±¶£©¡¢³Á»ýÎïÖÐ£¨¦¤ =14±¶£©¡¢Áò»¯Îï£¨¦¤ =7.7±¶£©ºÍÓÐ»úÌ¼£¨¦¤ =0.5±¶£©ÔÚÍøÏäÇøÃ÷ÏÔ¸ßÓÚ¶ÔÕÕÇø¡£´ÓÍøÏäÇøÄÚµ½ÆäÖÜÎ§Ô¼ 3.5 km·¶Î§Ä…	Õã½­º£ÑóÑ§ÔºÑ§±¨(×ÔÈ»¿ÆÑ§°æ)
402881205bc7e8bc015bc7eb468a0954	aadd525c5cde44ff8f75d5ffbb847383	¹ã¶«ÑØº£ÄµòÃÌåCuº¬Á¿Ë®Æ½¼°ÆäÊ±¿Õ±ä»¯Ç÷ÊÆ	2000	ÎªÁË½â¹ã¶«ÑØº£ Cuº¬Á¿Ë®Æ½µÄÊ±¿Õ±ä»¯Ç÷ÊÆ ,1989~ 1997ÄêÊµÊ©¡°ÄÏº£êÝ±´¹Û²ì¡±¶Ô¹ã¶«ÑØº£ 12¸öµØµã½øÐÐÁËÁ¬Ðø¼à²â¡£Êµ²âÊý¾ÝºÍÓÐ¹ØÀúÊ·×ÊÁÏ×ÛºÏ·ÖÎö½á¹ûÏÔÊ¾ ,¹ã¶«ÑØº£ÄµòÃÌå Cuº¬Á¿(ÊªÖØ )·¶Î§Îª 2 .70~ 352 mg¡¤ kg-1,Æ½¾ùÖµÎª 94 .1mg¡¤kg-1,×Ü³¬±êÂÊ´ï 35.1% ;¾Ö²¿º£ÇøÊôÖØÎÛÈ¾Ë®Æ½¡£ÄµòÃÌå Cuº¬Á¿µÄ¿Õ¼ä·Ö²¼ÌØµã³ÊÖé½­¿Úº£Çø >ÔÁÎ÷º£Çø >ÔÁ¶«º£Çø¸ñ¾Ö ;SpearmanË³Î»Ïà¹Ø·ÖÎö½á¹û±íÃ÷ ,1989~ 1997Äê¼ä ,¹ã¶«ÑØº£ÄµòÃÌå Cuº¬Á¿…	Õ¿½­º£Ñó´óÑ§Ñ§±¨
402881205bc7e8bc015bc7eb468a0954	64e433bfe8e94a878bc655981de730e8	ºìº£ÍåÑøÖ³Çøµ×ÖÊË®ÖÐµª¡¢Á×µÄ·Ö²¼ÌØÕ÷	1999	×ÅÖØÑÐ¾¿ÁËºìº£ÍåÑøÖ³Çøµ×ÖÊË®ÖÐ NO-3 -N¡¢NO-2 -N¡¢NH 4-N¡¢PO3 -4 -P¡¢ÓÐ»úÖÊ¼° c( NO-3 -N) /c P ºÍ ¡Æc N/c P( ¡Æc N=c( NO-2 ) c( NO-3 ) c( NH 4) )±ÈÖµµÄ·Ö²¼ÌØÕ÷ ,²¢¶Ô¸ÃÍåµÍÖÊË®ÖÐµª¡¢Á×¼°ÓÐ»úÖÊµÄ¼¾½Ú±ä»¯¼°ÆäËüÃÇÖ®¼äµÄÏà»¥¹ØÏµ×÷ÁËÌÖÂÛ ,½á¹û±íÃ÷ :ÔÚ´º¡¢ÏÄ¡¢¶¬Èý¸ö¼¾½ÚÖÐ ,NH 4-NµÄÅ¨¶È±ÈNO-2 -N¼° NO-3 -N¸ß ,´º¼¾ NH 4-NµÄÆ½¾ùÅ¨¶ÈÎª 92 .60 ¦Ìm ol/L,Õ¼×ÜÎÞ»úµª 80 .57% ;ÏÄ¼¾Å¨¶ÈÎª4 7.0 4¦Ìmol/L ,Õ¼×ÜÎÞ»úµª 6…	Õ¿½­º£Ñó´óÑ§Ñ§±¨
402881205bc7e8bc015bc7eb468a0954	hytb199905005	ºìº£ÍåË®ÓòÈÜ½âÑõ¡¢pHÖµ¡¢ÑÎ¶ÈºÍÓªÑøÑÎ·Ö²¼ÌØÕ÷¼°Ïà»¥¹ØÏµÑÐ¾¿	1999	Í¨¹ý1998Äê6ÔÂ¶Ô¹ã¶«Ê¡ºìº£Íåº£Ë®ÑøÖ³Ë®Óò»·¾³Òò×ÓµÄµ÷²é,²ûÊöÁËº£Ë®ÖÐÈÜ½âÑõ¡¢ÑÎ¶È¡¢pHÖµºÍÓªÑøÑÎµÄ·Ö²¼ÌØÕ÷¼°Æä±ä»¯¹æÂÉ,²¢ÌÖÂÛÁËËüÃÇÖ®¼äµÄÏà»¥¹ØÏµ,½á¹û±íÃ÷,ÈÜ½âÑõ¼°º£Ë®pHÖµËæÎÂ¶ÈÓÉ±±(³ý15¡«17ºÅÕ¾)ÏòÄÏ(³ý6ºÅÕ¾)Ôö¸ß¶øÔö¸ß.Í¬Ê±Ö¤ÊµÁË¹âºÏ×÷ÓÃÊÇµ¼ÖÂÈÜ½âÑõº¬Á¿ºÍpHÖµÔö¸ßµÄÖ÷ÒªÔ­Òò.¶øÓªÑøÑÎÓëÑÎ¶È³ÊÃÜÇÐµÄ¸ºÏà¹Ø.¸¡ÓÎÖ²Îï×ÜÁ¿ËæÓªÑøÑÎÓÉ±±ÏòÄÏ½µµÍ¶øÃ÷ÏÔÔö¸ß.	º£ÑóÍ¨±¨
402881205bc7e8bc015bc7eb468a0954	13fb03951bb74f4baf977e07cb099a51	Ó«¹â·Ö¹â¹â¶È·¨²â¶¨º£Ñó±´ÀàÌå×ÜÊ¯ÓÍÌþµÄ·½·¨ÑÐ¾¿	1999	ÑÐ¾¿ºÍ½¨Á¢ÁËÒ»ÖÖ²â¶¨º£Ñó±´ÀàÌåÖÐ×ÜÊ¯ÓÍÌþµÄ¸Ä½ø·½·¨ ,¼´¿ØÎÂÇ¿¼îÖ±½ÓÔí»¯¡¢ÒÒÃÑÝÍÈ¡¡¢Õý¼ºÍéÈÜ½â¡¢Ó«¹â·Ö¹â¹â¶ÈÒÇ²â¶¨·¨¡£¸Ã·½·¨µÄ×îµÍ¼ì²âÏÞÎª 0 .1 2 mg/kg(´ó¸ÛÔ­ÓÍµ±Á¿ ) ,±äÒìÏµÊý( CV) 3 .2 %~ 4 .6% ,Ïà¶ÔÎó²î ( RE) -4 .0 %~ 1 .8% ,¾ßÓÐ¼ò±ã¡¢¿ìËÙ¡¢×¼È·¡¢ÁéÃô¶È¸ßºÍ·ÑÓÃµÍÁ®µÈÌØµã¡£	Õ¿½­º£Ñó´óÑ§Ñ§±¨
402881205bc7e8bc015bc7eb468a0954	a66a3f7b42aa45f6b39533167980883c	º£Ñó¶¯ÎïÌåÊ¯ÓÍÌþÎÛÈ¾ÆÀ¼Û±ê×¼²Î¿¼ÖµµÄÌ½ÌÖ	1999	Ä¿Ç°,¹úÄÚÍâÉÐÎÞ°ä²¼ÈÎºÎº£ÑóÉúÎïÊ¯ÓÍÎÛÈ¾ÆÀ¼Û±ê×¼,ÎªÁËÂú×ãº£ÑóÉúÎïÊ¯ÓÍÎÛÈ¾ÆÀ¼ÛµÄÐèÒª,±¾ÎÄ²ÉÓÃ×ÛºÏ·ÖÎöÓë¶¾ÀíÑ§·ÖÎöÏà½áºÏµÄ·½·¨,Ì½ÌÖºÍÌá³öÁËº£Ñó¶¯ÎïÊ¯ÓÍÎÛÈ¾ÆÀ¼Û±ê×¼²Î¿¼Öµ,º£ÑóÓãÀà¡¢±´ÀàºÍ¼×¿ÇÀàµÄÊ¯ÓÍÎÛÈ¾ÆÀ¼Û±ê×¼²Î¿¼Öµ(¸ÉÖØ)·Ö±ðÎª15¡¢70 ºÍ25 m g/kg¡£	Õ¿½­º£Ñó´óÑ§Ñ§±¨
402881205bc7e8bc015bc7eb468a0954	512fc2bb4dcd488ca4dbd38375bf4ab9	ÉîÍåÍøÏäÑøÖ³³Á»ýÎïÖÐÈ«µª¡¢ÓÐ»úÌ¼¼°ÓÐ»úÖÊµÄ·Ö²¼	1998	ÎÞ	Õ¿½­º£Ñó´óÑ§Ñ§±¨
402881205bc7e8bc015bc7eb468a0954	1c332cbae5ed4be08b4e8169b612bc83	¹ã¶«ÑØº£ÄµòÃÌå×Ü¸õµÄº¬Á¿Ë®Æ½ÓëÊ±¿Õ·Ö²¼ÌØµã	1998	1989~1997ÄêÓÚ¹ã¶«ÑØº£Éè12¸öÄµíÂ²ÉÑùµã,ÑÐ¾¿¹ã¶«ÑØº£ÄµòÃÌå×Ü¸õµÄº¬Á¿Ë®Æ½¡¢µØÀí·Ö²¼ÌØµãºÍ±ä»¯Ç÷ÊÆ¡£È«²¿ÄµòÃÑùÆ·µÄ×Ü¸õº¬Á¿¾ùÔ¶µÍÓÚº£ÑóÉúÎïÎÛÈ¾ÆÀ¼Û±ê×¼Öµ,ÊôÕý³£±¾µ×Ë®Æ½»òÇáÎ¢ÎÛÈ¾Ë®Æ½¡£ÄµòÃÌå×Ü¸õº¬Á¿µÄµØÀí·Ö²¼ÌØµãÊÇÖé½­¿Úº£Çø¡ÝÔÁÎ÷º£Çø>ÔÁ¶«º£Çø¡£1989~1991Äê¼ä,ÄµòÃÌå×Ü¸õµÄÆ½¾ùº¬Á¿³ÊÏÂ½µÇ÷ÊÆ;1991~1994Äê¼ä,ÄµòÃÌå×Ü¸õµÄÆ½¾ùº¬Á¿Äê¼Ê¼äËäÓÐ²¨¶¯,µ«Ã»ÓÐÏÔÖø±ä»¯;1994ÄêÒÔºó,ÄµòÃÌå×Ü¸õµÄÆ½¾ùº¬Á¿³ÊÉÏÉýÇ÷ÊÆ¡£	Õ¿½­º£Ñó´óÑ§Ñ§±¨
402881205bc7e8bc015bc7eb2e71088a	56c7d54a6b354fb8b083a9211c85fe5f	Ó¡¶ÈÑó²»Í¬º£ÎÂÄ£Ì¬¶ÔÁ½Àà¶ò¶ûÄáÅµÊÂ¼þÓëÎÒ¹úÄÏ·½Çï¼¾½µË®¹ØÏµµÄÓ°Ïì	2017	ÀûÓÃ1951¡ª2015ÄêNOAAÆøºòÔ¤²âÖÐÐÄµÄSSTÀ©Õ¹ÖØ½¨×ÊÁÏ(ERSST V3b)¡¢¹ú¼ÒÆøºòÖÐÐÄÌá¹©µÄÎÒ¹ú160Õ¾ÔÂ½µË®Á¿×ÊÁÏ¡¢ÃÀ¹ú¹ú¼Ò»·¾³Ô¤±¨ÖÐÐÄ/´óÆøÑÐ¾¿ÖÐÐÄ(NCEP/NCAR)Ìá¹©µÄ¸÷ÆøÑ¹²ãµÄË®Æ½·çËÙ¡¢´¹Ö±ËÙ¶ÈºÍ±ÈÊª×ÊÁÏ,ÑÐ¾¿ÁËÓ¡¶ÈÑó²»Í¬º£ÎÂÄ£Ì¬¶ÔÁ½Àà¶ò¶ûÄáÅµÊÂ¼þÓëÎÒ¹úÄÏ·½Çï¼¾½µË®¹ØÏµµÄÓ°Ïì¡£½á¹û±íÃ÷,ËäÈ»¶«²¿ÐÍ(ÖÐ²¿ÐÍ)¶ò¶ûÄáÅµÄêÇï¼¾ÎÒ¹ú³¤½­ÒÔÄÏµØÇø½µË®Æ«¶à(ÉÙ),µ«µ±¶«²¿ÐÍ¶ò¶ûÄáÅµÓëÓ¡¶ÈÑóÕýÅ¼¼«×ÓÍ¬Ê±·¢ÉúÄêÇï¼¾,ÎÒ¹ú³¤½­ÒÔÄÏµØÇø…	º£ÑóÑ§±¨
402881205bc7e8bc015bc7eb2e71088a	0ba6168022eb48bcbf2442214f37e110	º£ÑóÆøºò±ä»¯Ô¤¹À¼°ÑÐ¾¿·½·¨×ÛÊö	2017	¸ÅÊöÁËÄ¿Ç°Ô¤¹ÀµÄÎ´À´º£ÑóÆøºò±ä»¯×´Ì¬,×Ü½áÁËÔÚÆøºò±ä»¯Ô¤¹ÀÖÐ³£ÓÃµÄÆøºòÄ£Ê½,°üÀ¨¼òµ¥¸ÅÄîÐÔÆøºòÄ£Ê½¡¢ÖÐµÈ¸´ÔÓ³Ì¶ÈÆøºòÄ£Ê½¡¢ÆøºòÏµÍ³Ä£Ê½ºÍµØÇòÏµÍ³Ä£Ê½,½éÉÜÁËº£ÑóÆøºò±ä»¯Ô¤¹ÀµÄ¶àÄ£Ê½¼¯ºÏ·¨ºÍ¶¯Á¦½µ³ß¶È·¨¡£Ö¸³öµ±Ç°¶ÔÒ»Ð©¶ÔÆøºò±ä»¯Ó°Ïì½Ï´óµÄÇøÓòº£ÑóºÍÆøºòÏµÍ³×ÔÈ»±äÂÊµÄÄ£ÄâÔ¤¹ÀÑÐ¾¿»¹´æÔÚºÜ¶à²»×ãÖ®´¦¡£¸ß·Ö±æÂÊÆøºòÏµÍ³Ä£Ê½ºÍ»ùÓÚ¶àÄ£Ê½¼¯ºÏµÄ¸ÅÂÊÔ¤¹À¿ÉÒÔÔÚÒ»¶¨³Ì¶ÈÉÏ¼õÉÙº£ÑóÆøºò±ä»¯Ô¤¹ÀµÄ²»È·¶¨ÐÔ,¸ß·Ö±æÂÊÆøºòÄ…	º£ÑóÔ¤±¨
402881205bc7e8bc015bc7eb2e71088a	2fdeafdde5ec4e338730714e88bd5398	»ùÓÚARIMAÄ£ÐÍµÄÌ¨·çÆµ´ÎÔ¤²â	2016	»ùÓÚÈÕ±¾¶«¾©Ì¨·çÖÐÐÄµÄÖðÔÂÌ¨·çÉú³ÉÆµ´Î×ÊÁÏ,Îª×î½ü30 aµÄÌ¨·çÖðÔÂÉú³ÉÆµ´ÎÊ±¼äÐòÁÐ½¨Á¢ÁËºÏÊÊµÄARIMA³Ë»ý¼¾½ÚÄ£ÐÍ,²¢ÓÃ¸ÃÄ£ÐÍ¶Ô2010¡ª2014ÄêµÄÌ¨·çÖðÔÂÉú³ÉÆµ´Î½øÐÐÁËÔ¤²â¡£½á¹û±íÃ÷:Ê±¼äÐòÁÐÖÐµÄARIMA³Ë»ý¼¾½ÚÄ£ÐÍÔÚÔ¤²âÌ¨·çÆµ´Î·½Ãæ¾ßÓÐÒ»¶¨µÄÔ¤²â¼¼ÇÉ,³ý2013ÄêÍâ,ÆäÓà4 aÄ£ÐÍÌáÇ°1 aÔ¤²âµÄÈ«ÄêÌ¨·çÉú³É×ÜÊýµÄÒì³£Çé¿ö¾ùÓë¹Û²âÒ»ÖÂ¡£	º£ÑóÔ¤±¨
402881205bc7e8bc015bc7eb2e71088a	2c24fb395d7e451d983801025e650c5e	2012/2013Äê¶¬¼¾ÖÐ¹úÆøÎÂÒì³£³ÉÒò·ÖÎö	2016	2012/2013Äê¶¬¼¾,ÎÒ¹úÆ½¾ùÆøÎÂÎª-3.8¡æ,½Ï³£ÄêÍ¬ÆÚ(-3.4¡æ)Æ«µÍ0.4¡æ,¾Í¿Õ¼ä·Ö²¼À´¿´,ÎÒ¹ú¶«±±¡¢»ª±±¡¢»Æ»´¡¢½­»´ºÍÐÂ½®±±²¿ÆøÎÂ½Ï³£ÄêÍ¬ÆÚÆ«µÍ¡£ÀûÓÃ1951¡ª2013Äê¹ú¼ÒÆøºòÖÐÐÄÕûÀíµÄÈ«¹ú160Õ¾ÔÂÆ½¾ùÆøÎÂ×ÊÁÏ¡¢Ó¢¹úHadleyÖÐÐÄÈ«Çòº£ÎÂ×ÊÁÏ¡¢NCEP/NCARÔÙ·ÖÎö´óÆø»·Á÷×ÊÁÏ¡¢µÂ¹ú²»À³Ã·´óÑ§Ìá¹©µÄº£±ùÎÀÐÇÒ£¸Ð×ÊÁÏ,Í¨¹ýEOF·ÖÎö¡¢»Ø¹é·ÖÎö¡¢ºÏ³É·ÖÎö¡¢Ïà¹Ø·ÖÎö·½·¨ÑÐ¾¿ÁËÒýÆð2012/2013Äê¶¬¼¾ÎÒ¹úÆøÎÂÒì³£µÄ¶«ÑÇÖÐ¸ßÎ³´óÆø»·Á÷Òì³£,²¢´…	´óÆø¿ÆÑ§Ñ§±¨
402881205bc7e8bc015bc7eb2e71088a	7ebf106fc6414261ba13ae467d642bb6	»ùÓÚCESMÆøºòÄ£Ê½µÄÍ¬»¯Ä£ÄâÊµÑé	2015	ÀûÓÃnudging·½·¨½«GODAS´Î±í²ãº£ÎÂ×ÊÁÏÍ¬»¯µ½"Í¨ÓÃµØÇòÏµÍ³Ä£Ê½"(CESM)ÖÐ,²¢·ÖÎöÁËÍ¬»¯ºóµÄº£ÎÂ¡¢½µË®¡¢º£±íÃæÆøÑ¹µÈº£Ñó¡¢ÆøÏóÒªËØ¡£½á¹û±íÃ÷,Í¬»¯ºóµÄÄ£Äâ½á¹ûÓëGODAS¡¢NCEP¡¢GPCPµÈ×ÊÁÏµÄ½á¹û½ÏÎªÒ»ÖÂ,½ÏºÃµÄÔÙÏÖÁËÖÐµÍÎ³º£ÑóºÍ´óÆøµÄÆ½¾ùÌØÕ÷ºÍËæÊ±¼äÑÝ±äµÄ¹æÂÉ,NINO3Ö¸ÊýµÄÏà¹ØÏµÊý´ïµ½0.90¡£µ«Ä£Äâ½á¹ûÈÔ´æÔÚÒ»Ð©ÎÊÌâ,Èç´óÎ÷ÑóÎ÷±ß½çÁ÷Æ«Ç¿,³àµÀ·øºÏ´ø½µË®Æ«¶àµÈ¡£	º£ÑóÔ¤±¨
402881205bc7e8bc015bc7eb2e71088a	0395a79a7cdb4bbf94dc212144d76fdf	»ùÓÚCESMÆøºòÄ£Ê½µÄENSOºó±¨ÊÔÑé	2015	»ùÓÚÃÀ¹ú¹ú¼Ò´óÆøÑÐ¾¿ÖÐÐÄ(NCAR)¿ª·¢µÄÍ¨ÓÃµØÇòÏµÍ³Ä£Ê½(CESM),±¾ÎÄÉè¼ÆÁËnudging´Î±í²ãº£ÎÂµÄÍ¬»¯·½°¸,½øÐÐÁËºó±¨ÊµÑé¡£¶Ô1982-2011Äêºó±¨½á¹ûµÄ·ÖÎö±íÃ÷,Í¨¹ýnudgingÍ¬»¯,Ä£Ê½¶ÔENSOÏÖÏóÓÐÒ»¶¨µÄÄ£ÄâºÍÔ¤±¨ÄÜÁ¦,¶Ô³àµÀÌ«Æ½ÑóSST¡¢Î³Ïò·ç¡¢½µË®µÈº£Ñó¡¢´óÆøÒªËØµÈµÄºó±¨½á¹ûÓëGODASºÍNCEPÔÙ·ÖÎö×ÊÁÏ½Ï½Ó½ü,¿ÉÒÔ½ÏºÃµØÖØÏÖÀú´Î¶ò¶ûÄáÅµºÍÀ­ÄáÄÈÊÂ¼þÖÐÒì³£¶«´«µÄ¹ý³Ì,³¬Ç°1¡¢3¡¢6¸öÔÂÊ±,Ä£Ê½Ô¤±¨µÄNi¢o3Ö¸ÊýÓëCPCÖ¸ÊýµÄÏà¹ØÐÔ·Ö±ð…	º£ÑóÑ§±¨
402881205bc7e8bc015bc7eb2e71088a	478652f1ea234c7680af48dbe710b0ae	ÔÆÄÏÓê¼¾½µË®Òì³£µÄÈÈ´øº£ÎÂºÍ´óÆø»·Á÷Òì³£·ÖÎö	2015	ÀûÓÃÔÆÄÏµØÇø32¸öÕ¾ÈÕ½µË®Á¿×ÊÁÏ¡¢NCEP/NCARÔÂÆ½¾ù´óÆø»·Á÷×ÊÁÏºÍERSST V3bµÄº£±íÎÂ¶È×ÊÁÏ,ÀûÓÃºÏ³É·ÖÎö¡¢Ïà¹Ø·ÖÎöµÈ·½·¨,ÑÐ¾¿ÁËÓ°ÏìÔÆÄÏÓê¼¾½µË®µÄÌ«Æ½Ñó-Ó¡¶ÈÑóº£ÎÂ·Ö²¼Ä£Ì¬,²¢ÌÖÂÛÁËENSOºÍÈÈ´øÓ¡¶ÈÑóÅ¼¼«×Ó(IOD)¶ÔÔÆÄÏÓê¼¾½µË®¶à¹ÑÓ°ÏìµÄÏà¶ÔÖØÒªÐÔ,×îºóÌÖÂÛÁËÌ«Æ½Ñó-Ó¡¶ÈÑóº£ÎÂ·Ö²¼ÐÍ¶ÔÔÆÄÏÓê¼¾½µË®Ó°ÏìµÄÎïÀí»úÖÆ¡£½á¹û±íÃ÷,ÈÈ´øÌ«Æ½ÑóENSOºÍÈÈ´øÓ¡¶ÈÑóIOD¶ÔÔÆÄÏÓê¼¾½µË®¶à¹Ñ¾ùÓÐÓ°Ïì,µ«ÊÇÈÈ´øÓ¡¶ÈÑóIODµÄÓ°Ïì¸üÎªÖØÒª¡£µ±ÈÈ…	ÈÈ´øº£ÑóÑ§±¨
402881205bc7e8bc015bc7eb2e71088a	118150a958354e37aea9841654d06935	´Ó¸±¸ß¼°º£ÎÂ½Ç¶È·ÖÎö2013ÄêÏÄ¼¾³¤½­ÖÐÏÂÓÎµØÇø¸ßÎÂ¸ÉºµÔ­Òò	2014	ÀûÓÃNCEP/NCARÔÙ·ÖÎö×ÊÁÏÑÐ¾¿ÁË2013ÄêÏÄ¼¾Î÷Ì«Æ½Ñó¸±ÈÈ´ø¸ßÑ¹ÌØÕ÷,·¢ÏÖ½ñÏÄ¸±ÈÈ´ø¸ßÑ¹Î»ÖÃÆ«Î÷¡¢Æ«±±,ÇÒ³¤Ê±¼äÎÈ¶¨ÔÚ½­ÄÏµØÇø¡£½øÒ»²½·ÖÎö·¢ÏÖ,½ñÄêÇ°ÆÚÈÈ´øÓ¡¶ÈÑóº£ÎÂÏÔÖøÆ«¸ß,³àµÀÖÐ¶«Ì«Æ½Ñóº£ÎÂ½Ï³£ÄêÍ¬ÆÚÆ«µÍ,Õâ¹²Í¬Ôì³ÉÁË½ñÄêÎÒ¹ú³¤½­ÖÐÏÂÓÎµØÇøµÄ¸ßÎÂ¸Éºµ¡£	º£ÑóÔ¤±¨
402881205bc7e8bc015bc7eb2e71088a	5c78fa2b4f1f4b1a91e604f5a5f2ce5c	È«Çò±äÅ¯hiatusÏÖÏóµÄÑÐ¾¿½øÕ¹	2014	½øÈë21ÊÀ¼Íºó,È«ÇòÔöÅ¯hiatusÏÖÏó³ÉÎª¹ú¼ÊÉÏÆøºò±ä»¯ÑÐ¾¿µÄÒ»¸öÐÂÈÈµã¡£ÏêÏ¸½éÉÜÁË¹ú¼ÊÉÏ¸ÃÏÖÏóµÄÑÐ¾¿½øÕ¹,ÌØ±ðÊÇ¶ÔhiatusÏÖÏóµÄÈ·ÈÏÑÐ¾¿,Ó°ÏìhiatusÏÖÏóµÄ·øÉäÍâÇ¿ÆÈºÍÆøºòÏµÍ³º£ÆøÏà»¥×÷ÓÃ²úÉúµÄ×ÔÈ»±äÂÊ¶ÔhiatusÏÖÏóµÄÓ°ÏìÑÐ¾¿¹¤×÷,×îºóÌá³öÁËÏÖ½×¶Î¹ú¼ÊÉÏ¶ÔÓÚhiatusÏÖÏóµÄÑÐ¾¿Ø½Ðè½â¾öµÄÎÊÌâ¡£Ôì³É21ÊÀ¼ÍhiatusÏÖÏóµÄÔ­ÒòÊÇÔÚÌ«Æ½ÑóÄê´ú¼ÊÕñµ´(PDO)µÄ´ó±³¾°³¡ÏÂ³àµÀÐÅ·ç¼ÓÇ¿,Ê¹³àµÀÎ÷Ì«Æ½ÑóÅ¯Ë®"¶Ñ»ý"ºÍ³àµÀ¶«Ì«Æ½Ñó±äÀä,Ôì³É…	µØÇò¿ÆÑ§½øÕ¹
402881205bc7e8bc015bc7eb2e71088a	f9950d2dcdb54ed5bfbf7bd09dc3abda	²³»Æº£¶¬¼¾º£ÎÂÒì³£µÄÊ±¿Õ·Ö²¼ÌØÕ÷¼°Ó°ÏìÒò×Ó·ÖÎö	2014	»ùÓÚHadleyÖÐÐÄÌá¹©µÄº£±íÎÂ¶ÈÊý¾Ý,·ÖÎöÁËÎÒ¹ú²³»Æº£¶¬¼¾º£ÎÂµÄÊ±¿Õ·Ö²¼ÌØÕ÷,Ì½ÌÖÁËÍ¬ÆÚ¶«ÑÇ»·Á÷³¡¼°Ç°ÆÚÌ«Æ½Ñóº£ÎÂ³¡Óë²³¡¢»Æº£¶¬¼¾º£ÎÂµäÐÍ¿Õ¼ä·Ö²¼ÐÍÌ¬µÄÏà¹Ø¹ØÏµ¡£·ÖÎö½á¹û±íÃ÷,²³»Æº£¶¬¼¾º£ÎÂ¾ßÓÐ4ÀàµäÐÍµÄ¿Õ¼ä·Ö²¼ÐÍÊ½,ÇÒ¾ù¾ßÓÐÏÔÖøµÄ×¼2aÕñµ´ÖÜÆÚ¡£¶«ÑÇµØÇø¶¬¼¾¸ß¡¢ÖÐ¡¢µÍÎ³Î»ÊÆ¸ß¶È³¡µÄÒì³£·Ö²¼ÐÍÌ¬¼°ÎÒ¹ú½üº£µÍ²ã»·Á÷ÏµÍ³Ö®¼äµÄÏà»¥ÅäÖÃ¶Ô²³»Æº£¶¬¼¾º£ÎÂ·Ö²¼ÐÍÓÐÏÔÖøÓ°Ïì;Í¬Ê±,Ç°ÆÚÌ«Æ½Ñó¹Ø¼üº£Óòº£ÎÂÒì³£µÄ²»Í¬ÅäÖÃÊÇ²³…	ÈÈ´øº£ÑóÑ§±¨
402881205bc7e8bc015bc7eb2e71088a	00b3e2f309af4fb5ae9f86e930b4fa74	×ÔÈ»Æøºò±äÂÊ¶Ô½ü°ÙÄêÆøºò±ä»¯µÄÓ°ÏìÑÐ¾¿½øÕ¹	2013	¶Ô½üÄêÀ´¹ØÓÚ×ÔÈ»Æøºò±äÂÊ¶Ô½ü°ÙÄêÈ«Çò¡¢ÖÐ¹úÆøºòÒÔ¼°º£ÑóÓ°ÏìµÄÑÐ¾¿³É¹û½øÐÐÁËÏêÏ¸µÄ×Ü½á·ÖÎö¡£Ä¿Ç°µÄÑÐ¾¿ÈÏÎª,20ÊÀ¼Íºó50ÄêµÄÆøÎÂ±ä»¯,¸ü¿ÉÄÜÊÇÈËÀà»î¶¯µÄ½á¹û,¶ø20ÊÀ¼ÍµÄÇ°50ÄêµÄÆøºò±ä»¯,±»ÈÏÎªÊÇ×ÔÈ»ÍâÁ¦ºÍÈËÀà»î¶¯¹²Í¬µÄÓ°Ïì½á¹û;¶ÔÓÚÖÐ¹ú20ÊÀ¼ÍÆøºòÔöÅ¯µÄÔ­Òò,ÑÐ¾¿ÈÏÎªÈËÀà»î¶¯¿ÉÄÜÒÑ¾­¶ÔÖÐ¹úµÄÆøºò±äÅ¯²úÉúÁËÓ°Ïì,µ«Ì«Ñô»î¶¯¡¢»ðÉ½±¬·¢¼°ÆøºòÏµÍ³ÄÚ²¿µÄµÍÆµÕñ¶¯¶ÔÆøºò±ä»¯¿ÉÄÜÒ²¾ßÓÐÖØÒªÓ°Ïì¡£ÁíÍâÑÐ¾¿ÈÏÎªÒýÆðÈ«Çòº£Ñó×Ü…	º£ÑóÔ¤±¨
402881205bc7e8bc015bc7eb2e71088a	bacafd115b89419fa5ee89cc09cc0cf9	½ü°ÙÄêÆøºò±ä»¯¼°¿ÉÄÜµÄ×ÔÈ»Ó°ÏìÒòËØÑÐ¾¿½øÕ¹	2013	¾Í¹úÄÚÍâ¹ØÓÚ½ü°ÙÄêµÄÆøºò±ä»¯ÌØÕ÷½øÐÐ×ÛÊö,²¢¶ÔÌ«Ñô»î¶¯¡¢»ðÉ½±¬·¢ÒÔ¼°º£ÆøÏà»¥×÷ÓÃµÈ×ÔÈ»ÒòËØ¶Ô½ü°ÙÄêÆøºò±ä»¯µÄÓ°Ïì×÷ÁËÏêÏ¸µÄ×Ü½á¡£½á¹û·¢ÏÖ×î½ü100Äê(1906¡ª2005Äê)È«ÇòÆ½¾ùµØ±íÎÂ¶ÈÉÏÉýÁË0.56¡ª0.92¡æ,ÖÐ¹úµÄÆ½¾ùÆøÎÂÉÏÉýÁË(0.6¡À0.1)¡æ,µ«ÊÇ20ÊÀ¼ÍÈ«ÇòºÍÖÐ¹úÄêÆ½¾ù½µË®Ã»ÓÐÃ÷ÏÔµÄ±ä»¯Ç÷ÊÆ¡£Ä¿Ç°¹ØÓÚÌ«Ñô»î¶¯¡¢»ðÉ½±¬·¢ºÍÆøºòÏµÍ³ÄÚ²¿º£ÆøÏà»¥×÷ÓÃ¶ÔÓÚÆøºò±ä»¯µÄÓ°Ïì,»¹´æÔÚºÜ´óµÄ²»È·¶¨ÐÔ¡£	º£ÑóÔ¤±¨
402881205bc7e8bc015bc7eb2e71088a	d3daf9d6ed8c4d0296f5f06e26df4193	¶«ÄÏÓ¡¶ÈÑóÑØ°¶º£ÎÂÄê´ú¼ÊÕñµ´¼°¾­Ïò´«²¥Ì½ÌÖ	2013	ÓÃSODA×ÊÁÏ·ÖÎöÁËÈÈ´øÎ÷ÄÏÓ¡¶ÈÑóÉÏÉýÇøÎÂ¶È¾àÆ½ÓëÕû¸öÄÏÓ¡¶ÈÑóÎÂ¶È¾àÆ½µÄÊ±ÖÍÏà¹Ø,·¢ÏÖÈÈ´øÎ÷ÄÏÓ¡¶ÈÑóÉÏÉýÇøÎÂ¶È¾àÆ½Óë65¡ãS,105¡ãE¸½½ü200mÉî¶ÈµÄÎÂ¶È¾àÆ½´æÔÚÖÍºó10aµÄÏà¹ØÕñµ´,Í¬Ê±Ì½ÌÖÁËÆä¿ÉÄÜµÄ»úÖÆÎªÎÂÔ¾²ãÄÚµÄÐ±Ñ¹ÄÚ²¨Çý¶¯,¼´65¡ãS,105¡ãE¸½½ü200mÉî¶ÈµÄÎÂ¶È¾àÆ½ÑØ×ÅÎÂÔ¾²ãÉÏ²ãÔÚ¶«ÄÏÓ¡¶ÈÑóÑØ°¶´Ó¸ßÎ³¶ÈÏòµÍÎ³µÄ´«²¥,´«²¥Ê±¼ä´óÔ¼Îª10a×óÓÒ,ÕâÖÖÐÅºÅÔÚ´«²¥¹ý³ÌÖÐ±íÏÖµÃ½ÏÈõ,¶øÔÚÆðµãºÍÖÕµãµÄÁ½¶ËÕñµ´±È½ÏÇ¿¡£²¨¶¯µÄ´«²¥Ïà±…	º£ÑóÑ§±¨(ÖÐÎÄ°æ)
402881205bc7e8bc015bc7eb2e71088a	5bb9c2a58dc9492f954e8bbe349b62c1	ÖÐ¹ú½üº£º£ÎÂÄê¼ÊÄê´ú¼ÊÕñµ´¹Ø¼üº£Çø·ÖÎöÑÐ¾¿	2012	ÓÃHADLEYÖÐÐÄµÄHadISSTµÄº£ÎÂ×ÊÁÏ¡¢NCEPµÄ´óÆø×ÊÁÏ¡¢¹ú¼ÒÆøÏó¾Ö·¢²¼µÄ74¸öÔÂÆ½¾ù»·Á÷Ö¸ÊýºÍÃÀ¹ú»ªÊ¢¶Ù´óÑ§µÄPDOÖ¸Êý,ÌÖÂÛÑÐ¾¿ÁËÖÐ¹ú½üº£º£ÎÂµÄÄê¼ÊÄê´ú¼ÊÕñµ´¡£Í¨¹ý¶ÔÎÒ¹ú½üº£º£ÎÂµÄEOF·ÖÎö,¿ÉÒÔ·¢ÏÖÎÒ¹ú½üº£30 N¸½½üÊÇº£ÎÂÄê¼ÊÄê´ú¼ÊÕñµ´ÐÅºÅ×îÇ¿µÄ¹Ø¼üÇø,ËüÕ¼ÁË×ÜÁ¿µÄ58.2%,Óë°Ä´óÀûÑÇ¶«±±ÑØº£º£ÎÂÄê´ú¼ÊÕñµ´ÓÐÏàÍ¬µÄÖÜÆÚ,×îÃ÷ÏÔÖÜÆÚÊÇ44¡ª45Äê,ÖÍºóPDOÐÅºÅ½ü15Äê×óÓÒ¡£¸Ã¹Ø¼üÇøº£ÎÂÓë°Ä´óÀûÑÇ¶«±±ÑØº£º£ÎÂ¶¼»¹´æÔÚ1Äê¡¢5ÄêºÍ15…	º£ÑóÔ¤±¨
402881205bc7e8bc015bc7eb2e71088a	10c00af98c7f4b389da882e124b56a6b	ÈÈ´øÎ÷ÄÏÓ¡¶ÈÑóÉÏÉýÁ÷Çø¼¾½ÚºÍÄê¼Ê±ä»¯ÑÐ¾¿¼°ÓëÓ¡Ì«ÏµÍ³º£ÆøÏà»¥×÷ÓÃ	2012	ÓÃ59ÄêIshiiÔÙ·ÖÎöÎÂ¶È×ÊÁÏ,ÌÖÂÛÁËÈÈ´øÎ÷ÄÏÓ¡¶ÈÑó(SWTIO)ÉÏÉýÁ÷ÇøµÄ¼¾½ÚºÍÄê¼Ê±ä»¯ÒÔ¼°ÓëÉÏÉýÁ÷ÇøÓÐ¹ØµÄÎÂ¶È¾àÆ½µÄ±ä»¯,Í¬Ê±·ÖÎöÁËÆäÓëÈÈ´øÓ¡Ì«º£ÆøÏµÍ³µÄ¹ØÏµ,½á¹ûÏÔÊ¾SWTIOÉÏÉýÁ÷ÔÚÄÏ°ëÇò¶¬¡¢ÏÄ¼¾±È½ÏÇ¿,´º¼¾×îÈõ¡£ËüµÄ·¶Î§ÔÚ5¡ã~1¡ãS,ÔÚ¶«Î÷Ïò´Ó50¡ãE¿ÉÒÔÉìÕ¹µ½90¡ãE¡£¸ÃÉÏÉýÁ÷ÇøµÄ±ä»¯ÓëÎÂÔ¾²ãµÄÎÂ¶È¾àÆ½ÓÐÃÜÇÐµÄ¹ØÏµ,²¢´æÔÚÃ÷ÏÔµÄ5aÕñµ´ÖÜÆÚ¡£SWTIOÉÏÉýÁ÷ÇøÎÂ¶È¾àÆ½µÄ5aÖÜÆÚÕñµ´ÊÇÓÉÈÈ´ø¶«Ó¡¶ÈÑóÎÂ¶È¾àÆ½ÔÚ×î´ó´¹Ö±ÎÂ¶È¾àÆ½Ç…	º£ÑóÑ§±¨(ÖÐÎÄ°æ)
402881205bc7e8bc015bc7eb2e71088a	2462a70c0d7e4b6b90a69640ff11476b	ÈÈ´øÌ«Æ½ÑóÇ±ÈÈÍ¨Á¿±ä»¯¼°ÆäÓëÎÒ¹úÏÄ¼¾½µË®µÄ¹ØÏµ	2012	²ÉÓÃ1948¡ª2010ÄêNCEP/NCARÔÙ·ÖÎöÇ±ÈÈÍ¨Á¿×ÊÁÏ,ÀûÓÃ¾­ÑéÕý½»·Ö½â(EOF)·½·¨,·ÖÎöÁËÏÄ¼¾ÈÈ´øÌ«Æ½ÑóÇ±ÈÈÍ¨Á¿±ä»¯µÄÊ±¿ÕÌØÕ÷,²¢Ì½ÌÖÁËÖÐ¹ú¶«²¿ÏÄ¼¾½µË®Òì³£ÓëÇ±ÈÈÍ¨Á¿±ä»¯Ê±¿Õ¸ñ¾ÖµÄ¹ØÏµ¡£½á¹ûÏÔÊ¾,ÈÈ´ø¶«Ì«Æ½ÑóÇ±ÈÈÍ¨Á¿±ä»¯´æÔÚÃ÷ÏÔµÄÏßÐÔ¼õÐ¡Ç÷ÊÆ;Ç±ÈÈÍ¨Á¿»¹¾ßÓÐÔÚÄê¼ÊÊ±¼ä³ß¶ÈÉÏµÄ±ä»¯ÌØÕ÷¡£ÈÈ´øÌ«Æ½ÑóÇ±ÈÈÍ¨Á¿µÚÒ»Ä£Ì¬Ê±¼äÏµÊýÓëÖÐ¹úÏÄ¼¾½µË®Ïà¹ØÏµÊý±íÏÖÎª"ÄÏÕý±±¸º"ÐÍ·Ö²¼,±íÃ÷ÈÈ´øÌ«Æ½ÑóµØÇøµÄÇ±ÈÈÍ¨Á¿¼õÉÙ¿ÉÄÜÊÇÔì³ÉÎÒ¹úÏÄ¼¾½…	º£ÑóÔ¤±¨
402881205bc7e8bc015bc7eb2e71088a	c2962e79563f44449d09696adad859dc	ÈÈ´øÓ¡¶ÈÑóº£ÎÂÒì³£ÓëENSO¹ØÏµµÄ½øÒ»²½ÑÐ¾¿(Ó¢ÎÄ)	2011	ÓÃ1955Äê1ÔÂ¡ª2001Äê12ÔÂÃÀ¹úScrippsº£ÑóÑÐ¾¿ËùµÄº£ÎÂÔÙ·ÖÎö×ÊÁÏ¡¢ÃÀ¹úNCEPÔÙ·ÖÎö×ÊÁÏºÍÃÀ¹úÆøºòÔ¤²âÖÐÐÄ(CPC)×ÊÁÏ,ÌÖÂÛÁËÈÈ´øÌ«Æ½ÑóENSOÓëÈÈ´øÓ¡¶ÈÑóº£ÎÂ¾àÆ½ÒÔ¼°ÓëÓ¡¶ÈÑóÅ¼¼«×Ó(Dipole)µÄ¹ØÏµ,ÑÐ¾¿½á¹û·¢ÏÖ:ÔÚ´¹Ö±×î´óÎÂ¶È¾àÆ½ÇúÃæ(MTAL)ÉÏ,ÈÈ´øÓ¡¶ÈÑóº£ÎÂ¾àÆ½·Ö²¼´æÔÚ×ÅÓëÈÈ´øÌ«Æ½ÑóENSOÃÜÇÐÏà¹ØµÄDipoleÏÖÏó,ÆäÖÐ×î´óµÄÏà¹ØÔÚÌ«Æ½ÑóENSO³¬Ç°Ó¡¶ÈÑóDipoleÒ»¸öÔÂ¡£µ«ÊÇ,ÈÈ´øÓ¡¶ÈÑóDipoleµÄ·Ö²¼ÓëSaij¶¨ÒåµÄÎ»ÖÃÂÔÓÐ²»Í¬,Îª¶«±±Î…	Marine Science Bulletin
402881205bc7e8bc015bc7eb2e71088a	hytb-e201101001	ÈÈ´øÓ¡¶ÈÑóº£ÎÂÒì³£ÓëENS0¹ØÏµµÄ½øÒ»²½ÑÐ¾¿	2011	ÓÃ1955Äê1ÔÂ-2001Äê12ÔÂÃÀ¹úScrippsº£ÑóÑÐ¾¿ËùµÄº£ÎÂÔÙ·ÖÎö×ÊÁÏ¡¢ÃÀ¹úNCEPÔÙ·ÖÎö×ÊÁÏºÍÃÀ¹úÆøºòÔ¤²âÖÐÐÄ(CPC)×Ê¿Æ,ÌÖÂÛÁËÈÈ´øÌ«Æ½ÑóENSOÓëÈÈ´øÓ¡¶ÈÑóº£ÎÂ¾àÆ½ÒÔ¼°ÓëÓ¡¶ÈÑóÀÜ¼«×Ó(Dipole)µÄ¹ØÏµ,ÑÐ¾¿½á¹û·¢ÏÖ:ÔÚ´¹Ö±×î´óÎÂ¶È¾àÆ½ÇúÃæ(MTAL)ÉÏ,ÈÈ´øÓ¡¶ÈÑóº£ÎÂ¾àÆ½·Ö²¼´æÔÚ×ÅÓëÈÈ´øÌ«Æ½ÑóENSOÃÜÇÐÏà¹ØµÄDipoleÏÖÏó,ÆäÖÐ×î´óµÄÏà¹ØÔÚÌ«Æ½ÑóENSO³¬Ç°Ó¡¶ÈÑóDipoleÒ»¸öÔÂ.µ«ÊÇ,ÈÈ´øÓ¡¶ÈÑóDipoleµÄ·Ö²¼ÓëSaij¶¨ÒåµÄÎ»ÖÃÂÔÓÐ²»Í¬,Îª¶«±±Î÷Ä…	º£ÑóÍ¨±¨£¨Ó¢ÎÄ°æ£©
