# Supplementary material for: Constructing marine expert management knowledge graph based on Trellisnet-CRF
Source: PeerJ Comput Sci. 2022 Sep 5;8:e1083. doi: 10.7717/peerj-cs.1083 (PMC9455288; doi:10.7717/peerj-cs.1083)
Supplement: Supplemental Information 1 [file peerj-cs-08-1083-s001.zip › rel(Chinese).csv]

4402881205bc7e8bc015bc7eacc5b01e3	9FDA54DA-76E2-4F45-8A1B-32CEBFC06346	ÐÔÀà¹Ì´¼¼¤ËØÔÚÏºÒÄÉÈ±´ÐÔÏÙ·¢ÓýÖÜÆÚµÄ·Ö²¼	Ð»ÐÀÈ½	ÕÅÁáÁá
402881205bc7e8bc015bc7eacc5b01e3	9FDA54DA-76E2-4F45-8A1B-32CEBFC06346	ÐÔÀà¹Ì´¼¼¤ËØÔÚÏºÒÄÉÈ±´ÐÔÏÙ·¢ÓýÖÜÆÚµÄ·Ö²¼	Ð»ÐÀÈ½	ËïºìÕñ
402881205bc7e8bc015bc7eacc5b01e3	9FDA54DA-76E2-4F45-8A1B-32CEBFC06346	ÐÔÀà¹Ì´¼¼¤ËØÔÚÏºÒÄÉÈ±´ÐÔÏÙ·¢ÓýÖÜÆÚµÄ·Ö²¼	Ð»ÐÀÈ½	ÕÅÑô
402881205bc7e8bc015bc7eacc5b01e3	9FDA54DA-76E2-4F45-8A1B-32CEBFC06346	ÐÔÀà¹Ì´¼¼¤ËØÔÚÏºÒÄÉÈ±´ÐÔÏÙ·¢ÓýÖÜÆÚµÄ·Ö²¼	Ð»ÐÀÈ½	ÀîÍñÈã
402881205bc7e8bc015bc7eacc5b01e3	9FDA54DA-76E2-4F45-8A1B-32CEBFC06346	ÐÔÀà¹Ì´¼¼¤ËØÔÚÏºÒÄÉÈ±´ÐÔÏÙ·¢ÓýÖÜÆÚµÄ·Ö²¼	Ð»ÐÀÈ½	ÕÅÃÀœÕ
402881205bc7e8bc015bc7eacc5b01e3	9FDA54DA-76E2-4F45-8A1B-32CEBFC06346	ÐÔÀà¹Ì´¼¼¤ËØÔÚÏºÒÄÉÈ±´ÐÔÏÙ·¢ÓýÖÜÆÚµÄ·Ö²¼	Ð»ÐÀÈ½	°üÕñÃñ
402881205bc7e8bc015bc7eacc5b01e3	9FDA54DA-76E2-4F45-8A1B-32CEBFC06346	ÐÔÀà¹Ì´¼¼¤ËØÔÚÏºÒÄÉÈ±´ÐÔÏÙ·¢ÓýÖÜÆÚµÄ·Ö²¼	ÕÅÁáÁá	ËïºìÕñ
402881205bc7e8bc015bc7eacc5b01e3	9FDA54DA-76E2-4F45-8A1B-32CEBFC06346	ÐÔÀà¹Ì´¼¼¤ËØÔÚÏºÒÄÉÈ±´ÐÔÏÙ·¢ÓýÖÜÆÚµÄ·Ö²¼	ÕÅÁáÁá	ÕÅÑô
402881205bc7e8bc015bc7eacc5b01e3	9FDA54DA-76E2-4F45-8A1B-32CEBFC06346	ÐÔÀà¹Ì´¼¼¤ËØÔÚÏºÒÄÉÈ±´ÐÔÏÙ·¢ÓýÖÜÆÚµÄ·Ö²¼	ÕÅÁáÁá	ÀîÍñÈã
402881205bc7e8bc015bc7eacc5b01e3	9FDA54DA-76E2-4F45-8A1B-32CEBFC06346	ÐÔÀà¹Ì´¼¼¤ËØÔÚÏºÒÄÉÈ±´ÐÔÏÙ·¢ÓýÖÜÆÚµÄ·Ö²¼	ÕÅÁáÁá	ÕÅÃÀœÕ
402881205bc7e8bc015bc7eacc5b01e3	9FDA54DA-76E2-4F45-8A1B-32CEBFC06346	ÐÔÀà¹Ì´¼¼¤ËØÔÚÏºÒÄÉÈ±´ÐÔÏÙ·¢ÓýÖÜÆÚµÄ·Ö²¼	ÕÅÁáÁá	°üÕñÃñ
402881205bc7e8bc015bc7eacc5b01e3	9FDA54DA-76E2-4F45-8A1B-32CEBFC06346	ÐÔÀà¹Ì´¼¼¤ËØÔÚÏºÒÄÉÈ±´ÐÔÏÙ·¢ÓýÖÜÆÚµÄ·Ö²¼	ËïºìÕñ	ÕÅÑô
402881205bc7e8bc015bc7eacc5b01e3	9FDA54DA-76E2-4F45-8A1B-32CEBFC06346	ÐÔÀà¹Ì´¼¼¤ËØÔÚÏºÒÄÉÈ±´ÐÔÏÙ·¢ÓýÖÜÆÚµÄ·Ö²¼	ËïºìÕñ	ÀîÍñÈã
402881205bc7e8bc015bc7eacc5b01e3	9FDA54DA-76E2-4F45-8A1B-32CEBFC06346	ÐÔÀà¹Ì´¼¼¤ËØÔÚÏºÒÄÉÈ±´ÐÔÏÙ·¢ÓýÖÜÆÚµÄ·Ö²¼	ËïºìÕñ	ÕÅÃÀœÕ
402881205bc7e8bc015bc7eacc5b01e3	9FDA54DA-76E2-4F45-8A1B-32CEBFC06346	ÐÔÀà¹Ì´¼¼¤ËØÔÚÏºÒÄÉÈ±´ÐÔÏÙ·¢ÓýÖÜÆÚµÄ·Ö²¼	ËïºìÕñ	°üÕñÃñ
402881205bc7e8bc015bc7eacc5b01e3	9FDA54DA-76E2-4F45-8A1B-32CEBFC06346	ÐÔÀà¹Ì´¼¼¤ËØÔÚÏºÒÄÉÈ±´ÐÔÏÙ·¢ÓýÖÜÆÚµÄ·Ö²¼	ÕÅÑô	ÀîÍñÈã
402881205bc7e8bc015bc7eacc5b01e3	9FDA54DA-76E2-4F45-8A1B-32CEBFC06346	ÐÔÀà¹Ì´¼¼¤ËØÔÚÏºÒÄÉÈ±´ÐÔÏÙ·¢ÓýÖÜÆÚµÄ·Ö²¼	ÕÅÑô	ÕÅÃÀœÕ
402881205bc7e8bc015bc7eacc5b01e3	9FDA54DA-76E2-4F45-8A1B-32CEBFC06346	ÐÔÀà¹Ì´¼¼¤ËØÔÚÏºÒÄÉÈ±´ÐÔÏÙ·¢ÓýÖÜÆÚµÄ·Ö²¼	ÕÅÑô	°üÕñÃñ
402881205bc7e8bc015bc7eacc5b01e3	9FDA54DA-76E2-4F45-8A1B-32CEBFC06346	ÐÔÀà¹Ì´¼¼¤ËØÔÚÏºÒÄÉÈ±´ÐÔÏÙ·¢ÓýÖÜÆÚµÄ·Ö²¼	ÀîÍñÈã	ÕÅÃÀœÕ
402881205bc7e8bc015bc7eacc5b01e3	9FDA54DA-76E2-4F45-8A1B-32CEBFC06346	ÐÔÀà¹Ì´¼¼¤ËØÔÚÏºÒÄÉÈ±´ÐÔÏÙ·¢ÓýÖÜÆÚµÄ·Ö²¼	ÀîÍñÈã	°üÕñÃñ
402881205bc7e8bc015bc7eacc5b01e3	9FDA54DA-76E2-4F45-8A1B-32CEBFC06346	ÐÔÀà¹Ì´¼¼¤ËØÔÚÏºÒÄÉÈ±´ÐÔÏÙ·¢ÓýÖÜÆÚµÄ·Ö²¼	ÕÅÃÀœÕ	°üÕñÃñ
402881205bc7e8bc015bc7eacc5b01e3	E08C0604-D67B-468C-9B47-44933887DC27	Ó¦ÓÃ½ÍÄ¸Ë«ÔÓ½»ÏµÍ³É¸Ñ¡ÏºÒÄÉÈ±´FOXL2µÄÏà»¥×÷ÓÃµ°°×	ÕÅÑô	ÕÅÁáÁá
402881205bc7e8bc015bc7eacc5b01e3	E08C0604-D67B-468C-9B47-44933887DC27	Ó¦ÓÃ½ÍÄ¸Ë«ÔÓ½»ÏµÍ³É¸Ñ¡ÏºÒÄÉÈ±´FOXL2µÄÏà»¥×÷ÓÃµ°°×	ÕÅÑô	ÀîÈôÙ®
402881205bc7e8bc015bc7eacc5b01e3	E08C0604-D67B-468C-9B47-44933887DC27	Ó¦ÓÃ½ÍÄ¸Ë«ÔÓ½»ÏµÍ³É¸Ñ¡ÏºÒÄÉÈ±´FOXL2µÄÏà»¥×÷ÓÃµ°°×	ÕÅÑô	Ð»ÐÀÈ½
402881205bc7e8bc015bc7eacc5b01e3	E08C0604-D67B-468C-9B47-44933887DC27	Ó¦ÓÃ½ÍÄ¸Ë«ÔÓ½»ÏµÍ³É¸Ñ¡ÏºÒÄÉÈ±´FOXL2µÄÏà»¥×÷ÓÃµ°°×	ÕÅÑô	ÀîÑöÆ½
402881205bc7e8bc015bc7eacc5b01e3	E08C0604-D67B-468C-9B47-44933887DC27	Ó¦ÓÃ½ÍÄ¸Ë«ÔÓ½»ÏµÍ³É¸Ñ¡ÏºÒÄÉÈ±´FOXL2µÄÏà»¥×÷ÓÃµ°°×	ÕÅÑô	ÀîÍñÈã
402881205bc7e8bc015bc7eacc5b01e3	E08C0604-D67B-468C-9B47-44933887DC27	Ó¦ÓÃ½ÍÄ¸Ë«ÔÓ½»ÏµÍ³É¸Ñ¡ÏºÒÄÉÈ±´FOXL2µÄÏà»¥×÷ÓÃµ°°×	ÕÅÑô	°üÕñÃñ
402881205bc7e8bc015bc7eacc5b01e3	E08C0604-D67B-468C-9B47-44933887DC27	Ó¦ÓÃ½ÍÄ¸Ë«ÔÓ½»ÏµÍ³É¸Ñ¡ÏºÒÄÉÈ±´FOXL2µÄÏà»¥×÷ÓÃµ°°×	ÕÅÁáÁá	ÀîÈôÙ®
402881205bc7e8bc015bc7eacc5b01e3	E08C0604-D67B-468C-9B47-44933887DC27	Ó¦ÓÃ½ÍÄ¸Ë«ÔÓ½»ÏµÍ³É¸Ñ¡ÏºÒÄÉÈ±´FOXL2µÄÏà»¥×÷ÓÃµ°°×	ÕÅÁáÁá	Ð»ÐÀÈ½
402881205bc7e8bc015bc7eacc5b01e3	E08C0604-D67B-468C-9B47-44933887DC27	Ó¦ÓÃ½ÍÄ¸Ë«ÔÓ½»ÏµÍ³É¸Ñ¡ÏºÒÄÉÈ±´FOXL2µÄÏà»¥×÷ÓÃµ°°×	ÕÅÁáÁá	ÀîÑöÆ½
402881205bc7e8bc015bc7eacc5b01e3	E08C0604-D67B-468C-9B47-44933887DC27	Ó¦ÓÃ½ÍÄ¸Ë«ÔÓ½»ÏµÍ³É¸Ñ¡ÏºÒÄÉÈ±´FOXL2µÄÏà»¥×÷ÓÃµ°°×	ÕÅÁáÁá	ÀîÍñÈã
402881205bc7e8bc015bc7eacc5b01e3	E08C0604-D67B-468C-9B47-44933887DC27	Ó¦ÓÃ½ÍÄ¸Ë«ÔÓ½»ÏµÍ³É¸Ñ¡ÏºÒÄÉÈ±´FOXL2µÄÏà»¥×÷ÓÃµ°°×	ÕÅÁáÁá	°üÕñÃñ
402881205bc7e8bc015bc7eacc5b01e3	E08C0604-D67B-468C-9B47-44933887DC27	Ó¦ÓÃ½ÍÄ¸Ë«ÔÓ½»ÏµÍ³É¸Ñ¡ÏºÒÄÉÈ±´FOXL2µÄÏà»¥×÷ÓÃµ°°×	ÀîÈôÙ®	Ð»ÐÀÈ½
402881205bc7e8bc015bc7eacc5b01e3	E08C0604-D67B-468C-9B47-44933887DC27	Ó¦ÓÃ½ÍÄ¸Ë«ÔÓ½»ÏµÍ³É¸Ñ¡ÏºÒÄÉÈ±´FOXL2µÄÏà»¥×÷ÓÃµ°°×	ÀîÈôÙ®	ÀîÑöÆ½
402881205bc7e8bc015bc7eacc5b01e3	E08C0604-D67B-468C-9B47-44933887DC27	Ó¦ÓÃ½ÍÄ¸Ë«ÔÓ½»ÏµÍ³É¸Ñ¡ÏºÒÄÉÈ±´FOXL2µÄÏà»¥×÷ÓÃµ°°×	ÀîÈôÙ®	ÀîÍñÈã
402881205bc7e8bc015bc7eacc5b01e3	E08C0604-D67B-468C-9B47-44933887DC27	Ó¦ÓÃ½ÍÄ¸Ë«ÔÓ½»ÏµÍ³É¸Ñ¡ÏºÒÄÉÈ±´FOXL2µÄÏà»¥×÷ÓÃµ°°×	ÀîÈôÙ®	°üÕñÃñ
402881205bc7e8bc015bc7eacc5b01e3	E08C0604-D67B-468C-9B47-44933887DC27	Ó¦ÓÃ½ÍÄ¸Ë«ÔÓ½»ÏµÍ³É¸Ñ¡ÏºÒÄÉÈ±´FOXL2µÄÏà»¥×÷ÓÃµ°°×	Ð»ÐÀÈ½	ÀîÑöÆ½
402881205bc7e8bc015bc7eacc5b01e3	E08C0604-D67B-468C-9B47-44933887DC27	Ó¦ÓÃ½ÍÄ¸Ë«ÔÓ½»ÏµÍ³É¸Ñ¡ÏºÒÄÉÈ±´FOXL2µÄÏà»¥×÷ÓÃµ°°×	Ð»ÐÀÈ½	ÀîÍñÈã
402881205bc7e8bc015bc7eacc5b01e3	E08C0604-D67B-468C-9B47-44933887DC27	Ó¦ÓÃ½ÍÄ¸Ë«ÔÓ½»ÏµÍ³É¸Ñ¡ÏºÒÄÉÈ±´FOXL2µÄÏà»¥×÷ÓÃµ°°×	Ð»ÐÀÈ½	°üÕñÃñ
402881205bc7e8bc015bc7eacc5b01e3	E08C0604-D67B-468C-9B47-44933887DC27	Ó¦ÓÃ½ÍÄ¸Ë«ÔÓ½»ÏµÍ³É¸Ñ¡ÏºÒÄÉÈ±´FOXL2µÄÏà»¥×÷ÓÃµ°°×	ÀîÑöÆ½	ÀîÍñÈã
402881205bc7e8bc015bc7eacc5b01e3	E08C0604-D67B-468C-9B47-44933887DC27	Ó¦ÓÃ½ÍÄ¸Ë«ÔÓ½»ÏµÍ³É¸Ñ¡ÏºÒÄÉÈ±´FOXL2µÄÏà»¥×÷ÓÃµ°°×	ÀîÑöÆ½	°üÕñÃñ
402881205bc7e8bc015bc7eacc5b01e3	E08C0604-D67B-468C-9B47-44933887DC27	Ó¦ÓÃ½ÍÄ¸Ë«ÔÓ½»ÏµÍ³É¸Ñ¡ÏºÒÄÉÈ±´FOXL2µÄÏà»¥×÷ÓÃµ°°×	ÀîÍñÈã	°üÕñÃñ
402881205bc7e8bc015bc7eacc5b01e3	BAAC0031-C019-4535-9086-254AF7B1A972	·çÐÅ±êÉÈ±´µÄÐÔÏÙ·¢ÓýÓë·±Ö³ÖÜÆÚ¹æÂÉÑÐ¾¿	ÖìÐÇº£	ËïºìÕñ
402881205bc7e8bc015bc7eacc5b01e3	BAAC0031-C019-4535-9086-254AF7B1A972	·çÐÅ±êÉÈ±´µÄÐÔÏÙ·¢ÓýÓë·±Ö³ÖÜÆÚ¹æÂÉÑÐ¾¿	ÖìÐÇº£	Ñî×æ¾§
402881205bc7e8bc015bc7eacc5b01e3	BAAC0031-C019-4535-9086-254AF7B1A972	·çÐÅ±êÉÈ±´µÄÐÔÏÙ·¢ÓýÓë·±Ö³ÖÜÆÚ¹æÂÉÑÐ¾¿	ÖìÐÇº£	Ëï¹ó¶«
402881205bc7e8bc015bc7eacc5b01e3	BAAC0031-C019-4535-9086-254AF7B1A972	·çÐÅ±êÉÈ±´µÄÐÔÏÙ·¢ÓýÓë·±Ö³ÖÜÆÚ¹æÂÉÑÐ¾¿	ÖìÐÇº£	ÐÏÇ¿
402881205bc7e8bc015bc7eacc5b01e3	BAAC0031-C019-4535-9086-254AF7B1A972	·çÐÅ±êÉÈ±´µÄÐÔÏÙ·¢ÓýÓë·±Ö³ÖÜÆÚ¹æÂÉÑÐ¾¿	ÖìÐÇº£	Áõ½£
402881205bc7e8bc015bc7eacc5b01e3	BAAC0031-C019-4535-9086-254AF7B1A972	·çÐÅ±êÉÈ±´µÄÐÔÏÙ·¢ÓýÓë·±Ö³ÖÜÆÚ¹æÂÉÑÐ¾¿	ÖìÐÇº£	°üÕñÃñ
402881205bc7e8bc015bc7eacc5b01e3	BAAC0031-C019-4535-9086-254AF7B1A972	·çÐÅ±êÉÈ±´µÄÐÔÏÙ·¢ÓýÓë·±Ö³ÖÜÆÚ¹æÂÉÑÐ¾¿	ËïºìÕñ	Ñî×æ¾§
402881205bc7e8bc015bc7eacc5b01e3	BAAC0031-C019-4535-9086-254AF7B1A972	·çÐÅ±êÉÈ±´µÄÐÔÏÙ·¢ÓýÓë·±Ö³ÖÜÆÚ¹æÂÉÑÐ¾¿	ËïºìÕñ	Ëï¹ó¶«
402881205bc7e8bc015bc7eacc5b01e3	BAAC0031-C019-4535-9086-254AF7B1A972	·çÐÅ±êÉÈ±´µÄÐÔÏÙ·¢ÓýÓë·±Ö³ÖÜÆÚ¹æÂÉÑÐ¾¿	ËïºìÕñ	ÐÏÇ¿
402881205bc7e8bc015bc7eacc5b01e3	BAAC0031-C019-4535-9086-254AF7B1A972	·çÐÅ±êÉÈ±´µÄÐÔÏÙ·¢ÓýÓë·±Ö³ÖÜÆÚ¹æÂÉÑÐ¾¿	ËïºìÕñ	Áõ½£
402881205bc7e8bc015bc7eacc5b01e3	BAAC0031-C019-4535-9086-254AF7B1A972	·çÐÅ±êÉÈ±´µÄÐÔÏÙ·¢ÓýÓë·±Ö³ÖÜÆÚ¹æÂÉÑÐ¾¿	ËïºìÕñ	°üÕñÃñ
402881205bc7e8bc015bc7eacc5b01e3	BAAC0031-C019-4535-9086-254AF7B1A972	·çÐÅ±êÉÈ±´µÄÐÔÏÙ·¢ÓýÓë·±Ö³ÖÜÆÚ¹æÂÉÑÐ¾¿	Ñî×æ¾§	Ëï¹ó¶«
402881205bc7e8bc015bc7eacc5b01e3	BAAC0031-C019-4535-9086-254AF7B1A972	·çÐÅ±êÉÈ±´µÄÐÔÏÙ·¢ÓýÓë·±Ö³ÖÜÆÚ¹æÂÉÑÐ¾¿	Ñî×æ¾§	ÐÏÇ¿
402881205bc7e8bc015bc7eacc5b01e3	BAAC0031-C019-4535-9086-254AF7B1A972	·çÐÅ±êÉÈ±´µÄÐÔÏÙ·¢ÓýÓë·±Ö³ÖÜÆÚ¹æÂÉÑÐ¾¿	Ñî×æ¾§	Áõ½£
402881205bc7e8bc015bc7eacc5b01e3	BAAC0031-C019-4535-9086-254AF7B1A972	·çÐÅ±êÉÈ±´µÄÐÔÏÙ·¢ÓýÓë·±Ö³ÖÜÆÚ¹æÂÉÑÐ¾¿	Ñî×æ¾§	°üÕñÃñ
402881205bc7e8bc015bc7eacc5b01e3	BAAC0031-C019-4535-9086-254AF7B1A972	·çÐÅ±êÉÈ±´µÄÐÔÏÙ·¢ÓýÓë·±Ö³ÖÜÆÚ¹æÂÉÑÐ¾¿	Ëï¹ó¶«	ÐÏÇ¿
402881205bc7e8bc015bc7eacc5b01e3	BAAC0031-C019-4535-9086-254AF7B1A972	·çÐÅ±êÉÈ±´µÄÐÔÏÙ·¢ÓýÓë·±Ö³ÖÜÆÚ¹æÂÉÑÐ¾¿	Ëï¹ó¶«	Áõ½£
402881205bc7e8bc015bc7eacc5b01e3	BAAC0031-C019-4535-9086-254AF7B1A972	·çÐÅ±êÉÈ±´µÄÐÔÏÙ·¢ÓýÓë·±Ö³ÖÜÆÚ¹æÂÉÑÐ¾¿	Ëï¹ó¶«	°üÕñÃñ
402881205bc7e8bc015bc7eacc5b01e3	BAAC0031-C019-4535-9086-254AF7B1A972	·çÐÅ±êÉÈ±´µÄÐÔÏÙ·¢ÓýÓë·±Ö³ÖÜÆÚ¹æÂÉÑÐ¾¿	ÐÏÇ¿	Áõ½£
402881205bc7e8bc015bc7eacc5b01e3	BAAC0031-C019-4535-9086-254AF7B1A972	·çÐÅ±êÉÈ±´µÄÐÔÏÙ·¢ÓýÓë·±Ö³ÖÜÆÚ¹æÂÉÑÐ¾¿	ÐÏÇ¿	°üÕñÃñ
402881205bc7e8bc015bc7eacc5b01e3	BAAC0031-C019-4535-9086-254AF7B1A972	·çÐÅ±êÉÈ±´µÄÐÔÏÙ·¢ÓýÓë·±Ö³ÖÜÆÚ¹æÂÉÑÐ¾¿	Áõ½£	°üÕñÃñ
402881205bc7e8bc015bc7eacc5b01e3	db06b1eefb084e929cdbe391d38ff3b4	»ùÓÚ¸ßÍ¨Á¿²âÐò·ÖÎöµÄÈÙ³ÉÉÈ±´ÑøÖ³ÇøÎ¢ÐÍ¸¡ÓÎÉúÎïÈºÂä½á¹¹ÑÐ¾¿	ÇÇÁá	ÓÚ½Ü
402881205bc7e8bc015bc7eacc5b01e3	db06b1eefb084e929cdbe391d38ff3b4	»ùÓÚ¸ßÍ¨Á¿²âÐò·ÖÎöµÄÈÙ³ÉÉÈ±´ÑøÖ³ÇøÎ¢ÐÍ¸¡ÓÎÉúÎïÈºÂä½á¹¹ÑÐ¾¿	ÇÇÁá	ÀîÓ­
402881205bc7e8bc015bc7eacc5b01e3	db06b1eefb084e929cdbe391d38ff3b4	»ùÓÚ¸ßÍ¨Á¿²âÐò·ÖÎöµÄÈÙ³ÉÉÈ±´ÑøÖ³ÇøÎ¢ÐÍ¸¡ÓÎÉúÎïÈºÂä½á¹¹ÑÐ¾¿	ÇÇÁá	ÕçØ¹
402881205bc7e8bc015bc7eacc5b01e3	db06b1eefb084e929cdbe391d38ff3b4	»ùÓÚ¸ßÍ¨Á¿²âÐò·ÖÎöµÄÈÙ³ÉÉÈ±´ÑøÖ³ÇøÎ¢ÐÍ¸¡ÓÎÉúÎïÈºÂä½á¹¹ÑÐ¾¿	ÇÇÁá	Ã×ÌúÖù
402881205bc7e8bc015bc7eacc5b01e3	db06b1eefb084e929cdbe391d38ff3b4	»ùÓÚ¸ßÍ¨Á¿²âÐò·ÖÎöµÄÈÙ³ÉÉÈ±´ÑøÖ³ÇøÎ¢ÐÍ¸¡ÓÎÉúÎïÈºÂä½á¹¹ÑÐ¾¿	ÇÇÁá	ÕÅÁáÁá
402881205bc7e8bc015bc7eacc5b01e3	db06b1eefb084e929cdbe391d38ff3b4	»ùÓÚ¸ßÍ¨Á¿²âÐò·ÖÎöµÄÈÙ³ÉÉÈ±´ÑøÖ³ÇøÎ¢ÐÍ¸¡ÓÎÉúÎïÈºÂä½á¹¹ÑÐ¾¿	ÇÇÁá	°üÕñÃñ
402881205bc7e8bc015bc7eacc5b01e3	db06b1eefb084e929cdbe391d38ff3b4	»ùÓÚ¸ßÍ¨Á¿²âÐò·ÖÎöµÄÈÙ³ÉÉÈ±´ÑøÖ³ÇøÎ¢ÐÍ¸¡ÓÎÉúÎïÈºÂä½á¹¹ÑÐ¾¿	ÓÚ½Ü	ÀîÓ­
402881205bc7e8bc015bc7eacc5b01e3	db06b1eefb084e929cdbe391d38ff3b4	»ùÓÚ¸ßÍ¨Á¿²âÐò·ÖÎöµÄÈÙ³ÉÉÈ±´ÑøÖ³ÇøÎ¢ÐÍ¸¡ÓÎÉúÎïÈºÂä½á¹¹ÑÐ¾¿	ÓÚ½Ü	ÕçØ¹
402881205bc7e8bc015bc7eacc5b01e3	db06b1eefb084e929cdbe391d38ff3b4	»ùÓÚ¸ßÍ¨Á¿²âÐò·ÖÎöµÄÈÙ³ÉÉÈ±´ÑøÖ³ÇøÎ¢ÐÍ¸¡ÓÎÉúÎïÈºÂä½á¹¹ÑÐ¾¿	ÓÚ½Ü	Ã×ÌúÖù
402881205bc7e8bc015bc7eacc5b01e3	db06b1eefb084e929cdbe391d38ff3b4	»ùÓÚ¸ßÍ¨Á¿²âÐò·ÖÎöµÄÈÙ³ÉÉÈ±´ÑøÖ³ÇøÎ¢ÐÍ¸¡ÓÎÉúÎïÈºÂä½á¹¹ÑÐ¾¿	ÓÚ½Ü	ÕÅÁáÁá
402881205bc7e8bc015bc7eacc5b01e3	db06b1eefb084e929cdbe391d38ff3b4	»ùÓÚ¸ßÍ¨Á¿²âÐò·ÖÎöµÄÈÙ³ÉÉÈ±´ÑøÖ³ÇøÎ¢ÐÍ¸¡ÓÎÉúÎïÈºÂä½á¹¹ÑÐ¾¿	ÓÚ½Ü	°üÕñÃñ
402881205bc7e8bc015bc7eacc5b01e3	db06b1eefb084e929cdbe391d38ff3b4	»ùÓÚ¸ßÍ¨Á¿²âÐò·ÖÎöµÄÈÙ³ÉÉÈ±´ÑøÖ³ÇøÎ¢ÐÍ¸¡ÓÎÉúÎïÈºÂä½á¹¹ÑÐ¾¿	ÀîÓ­	ÕçØ¹
402881205bc7e8bc015bc7eacc5b01e3	db06b1eefb084e929cdbe391d38ff3b4	»ùÓÚ¸ßÍ¨Á¿²âÐò·ÖÎöµÄÈÙ³ÉÉÈ±´ÑøÖ³ÇøÎ¢ÐÍ¸¡ÓÎÉúÎïÈºÂä½á¹¹ÑÐ¾¿	ÀîÓ­	Ã×ÌúÖù
402881205bc7e8bc015bc7eacc5b01e3	db06b1eefb084e929cdbe391d38ff3b4	»ùÓÚ¸ßÍ¨Á¿²âÐò·ÖÎöµÄÈÙ³ÉÉÈ±´ÑøÖ³ÇøÎ¢ÐÍ¸¡ÓÎÉúÎïÈºÂä½á¹¹ÑÐ¾¿	ÀîÓ­	ÕÅÁáÁá
402881205bc7e8bc015bc7eacc5b01e3	db06b1eefb084e929cdbe391d38ff3b4	»ùÓÚ¸ßÍ¨Á¿²âÐò·ÖÎöµÄÈÙ³ÉÉÈ±´ÑøÖ³ÇøÎ¢ÐÍ¸¡ÓÎÉúÎïÈºÂä½á¹¹ÑÐ¾¿	ÀîÓ­	°üÕñÃñ
402881205bc7e8bc015bc7eacc5b01e3	db06b1eefb084e929cdbe391d38ff3b4	»ùÓÚ¸ßÍ¨Á¿²âÐò·ÖÎöµÄÈÙ³ÉÉÈ±´ÑøÖ³ÇøÎ¢ÐÍ¸¡ÓÎÉúÎïÈºÂä½á¹¹ÑÐ¾¿	ÕçØ¹	Ã×ÌúÖù
402881205bc7e8bc015bc7eacc5b01e3	db06b1eefb084e929cdbe391d38ff3b4	»ùÓÚ¸ßÍ¨Á¿²âÐò·ÖÎöµÄÈÙ³ÉÉÈ±´ÑøÖ³ÇøÎ¢ÐÍ¸¡ÓÎÉúÎïÈºÂä½á¹¹ÑÐ¾¿	ÕçØ¹	ÕÅÁáÁá
402881205bc7e8bc015bc7eacc5b01e3	db06b1eefb084e929cdbe391d38ff3b4	»ùÓÚ¸ßÍ¨Á¿²âÐò·ÖÎöµÄÈÙ³ÉÉÈ±´ÑøÖ³ÇøÎ¢ÐÍ¸¡ÓÎÉúÎïÈºÂä½á¹¹ÑÐ¾¿	ÕçØ¹	°üÕñÃñ
402881205bc7e8bc015bc7eacc5b01e3	db06b1eefb084e929cdbe391d38ff3b4	»ùÓÚ¸ßÍ¨Á¿²âÐò·ÖÎöµÄÈÙ³ÉÉÈ±´ÑøÖ³ÇøÎ¢ÐÍ¸¡ÓÎÉúÎïÈºÂä½á¹¹ÑÐ¾¿	Ã×ÌúÖù	ÕÅÁáÁá
402881205bc7e8bc015bc7eacc5b01e3	db06b1eefb084e929cdbe391d38ff3b4	»ùÓÚ¸ßÍ¨Á¿²âÐò·ÖÎöµÄÈÙ³ÉÉÈ±´ÑøÖ³ÇøÎ¢ÐÍ¸¡ÓÎÉúÎïÈºÂä½á¹¹ÑÐ¾¿	Ã×ÌúÖù	°üÕñÃñ
402881205bc7e8bc015bc7eacc5b01e3	db06b1eefb084e929cdbe391d38ff3b4	»ùÓÚ¸ßÍ¨Á¿²âÐò·ÖÎöµÄÈÙ³ÉÉÈ±´ÑøÖ³ÇøÎ¢ÐÍ¸¡ÓÎÉúÎïÈºÂä½á¹¹ÑÐ¾¿	ÕÅÁáÁá	°üÕñÃñ
402881205bc7e8bc015bc7eacc5b01e3	faacdb1014ff48c98ed273a20f333ba1	ÏºÒÄÉÈ±´SOXH²»Í¬¼ô½ÓÐÎÊ½µÄ¼ø¶¨ºÍ±í´ï·ÖÎö	ÓÚ¼Ñ³½	ÕÅÁáÁá
402881205bc7e8bc015bc7eacc5b01e3	faacdb1014ff48c98ed273a20f333ba1	ÏºÒÄÉÈ±´SOXH²»Í¬¼ô½ÓÐÎÊ½µÄ¼ø¶¨ºÍ±í´ï·ÖÎö	ÓÚ¼Ñ³½	ÀîÑöÆ½
402881205bc7e8bc015bc7eacc5b01e3	faacdb1014ff48c98ed273a20f333ba1	ÏºÒÄÉÈ±´SOXH²»Í¬¼ô½ÓÐÎÊ½µÄ¼ø¶¨ºÍ±í´ï·ÖÎö	ÓÚ¼Ñ³½	ÀîÈôÙ®
402881205bc7e8bc015bc7eacc5b01e3	faacdb1014ff48c98ed273a20f333ba1	ÏºÒÄÉÈ±´SOXH²»Í¬¼ô½ÓÐÎÊ½µÄ¼ø¶¨ºÍ±í´ï·ÖÎö	ÓÚ¼Ñ³½	ÀîÍñÈã
402881205bc7e8bc015bc7eacc5b01e3	faacdb1014ff48c98ed273a20f333ba1	ÏºÒÄÉÈ±´SOXH²»Í¬¼ô½ÓÐÎÊ½µÄ¼ø¶¨ºÍ±í´ï·ÖÎö	ÓÚ¼Ñ³½	ËïÎÄÙ»
402881205bc7e8bc015bc7eacc5b01e3	faacdb1014ff48c98ed273a20f333ba1	ÏºÒÄÉÈ±´SOXH²»Í¬¼ô½ÓÐÎÊ½µÄ¼ø¶¨ºÍ±í´ï·ÖÎö	ÓÚ¼Ñ³½	°üÕñÃñ
402881205bc7e8bc015bc7eacc5b01e3	faacdb1014ff48c98ed273a20f333ba1	ÏºÒÄÉÈ±´SOXH²»Í¬¼ô½ÓÐÎÊ½µÄ¼ø¶¨ºÍ±í´ï·ÖÎö	ÕÅÁáÁá	ÀîÑöÆ½
402881205bc7e8bc015bc7eacc5b01e3	faacdb1014ff48c98ed273a20f333ba1	ÏºÒÄÉÈ±´SOXH²»Í¬¼ô½ÓÐÎÊ½µÄ¼ø¶¨ºÍ±í´ï·ÖÎö	ÕÅÁáÁá	ÀîÈôÙ®
402881205bc7e8bc015bc7eacc5b01e3	faacdb1014ff48c98ed273a20f333ba1	ÏºÒÄÉÈ±´SOXH²»Í¬¼ô½ÓÐÎÊ½µÄ¼ø¶¨ºÍ±í´ï·ÖÎö	ÕÅÁáÁá	ÀîÍñÈã
402881205bc7e8bc015bc7eacc5b01e3	faacdb1014ff48c98ed273a20f333ba1	ÏºÒÄÉÈ±´SOXH²»Í¬¼ô½ÓÐÎÊ½µÄ¼ø¶¨ºÍ±í´ï·ÖÎö	ÕÅÁáÁá	ËïÎÄÙ»
402881205bc7e8bc015bc7eacc5b01e3	faacdb1014ff48c98ed273a20f333ba1	ÏºÒÄÉÈ±´SOXH²»Í¬¼ô½ÓÐÎÊ½µÄ¼ø¶¨ºÍ±í´ï·ÖÎö	ÕÅÁáÁá	°üÕñÃñ
402881205bc7e8bc015bc7eacc5b01e3	faacdb1014ff48c98ed273a20f333ba1	ÏºÒÄÉÈ±´SOXH²»Í¬¼ô½ÓÐÎÊ½µÄ¼ø¶¨ºÍ±í´ï·ÖÎö	ÀîÑöÆ½	ÀîÈôÙ®
402881205bc7e8bc015bc7eacc5b01e3	faacdb1014ff48c98ed273a20f333ba1	ÏºÒÄÉÈ±´SOXH²»Í¬¼ô½ÓÐÎÊ½µÄ¼ø¶¨ºÍ±í´ï·ÖÎö	ÀîÑöÆ½	ÀîÍñÈã
402881205bc7e8bc015bc7eacc5b01e3	faacdb1014ff48c98ed273a20f333ba1	ÏºÒÄÉÈ±´SOXH²»Í¬¼ô½ÓÐÎÊ½µÄ¼ø¶¨ºÍ±í´ï·ÖÎö	ÀîÑöÆ½	ËïÎÄÙ»
402881205bc7e8bc015bc7eacc5b01e3	faacdb1014ff48c98ed273a20f333ba1	ÏºÒÄÉÈ±´SOXH²»Í¬¼ô½ÓÐÎÊ½µÄ¼ø¶¨ºÍ±í´ï·ÖÎö	ÀîÑöÆ½	°üÕñÃñ
402881205bc7e8bc015bc7eacc5b01e3	faacdb1014ff48c98ed273a20f333ba1	ÏºÒÄÉÈ±´SOXH²»Í¬¼ô½ÓÐÎÊ½µÄ¼ø¶¨ºÍ±í´ï·ÖÎö	ÀîÈôÙ®	ÀîÍñÈã
402881205bc7e8bc015bc7eacc5b01e3	faacdb1014ff48c98ed273a20f333ba1	ÏºÒÄÉÈ±´SOXH²»Í¬¼ô½ÓÐÎÊ½µÄ¼ø¶¨ºÍ±í´ï·ÖÎö	ÀîÈôÙ®	ËïÎÄÙ»
402881205bc7e8bc015bc7eacc5b01e3	faacdb1014ff48c98ed273a20f333ba1	ÏºÒÄÉÈ±´SOXH²»Í¬¼ô½ÓÐÎÊ½µÄ¼ø¶¨ºÍ±í´ï·ÖÎö	ÀîÈôÙ®	°üÕñÃñ
402881205bc7e8bc015bc7eacc5b01e3	faacdb1014ff48c98ed273a20f333ba1	ÏºÒÄÉÈ±´SOXH²»Í¬¼ô½ÓÐÎÊ½µÄ¼ø¶¨ºÍ±í´ï·ÖÎö	ÀîÍñÈã	ËïÎÄÙ»
402881205bc7e8bc015bc7eacc5b01e3	faacdb1014ff48c98ed273a20f333ba1	ÏºÒÄÉÈ±´SOXH²»Í¬¼ô½ÓÐÎÊ½µÄ¼ø¶¨ºÍ±í´ï·ÖÎö	ÀîÍñÈã	°üÕñÃñ
402881205bc7e8bc015bc7eacc5b01e3	faacdb1014ff48c98ed273a20f333ba1	ÏºÒÄÉÈ±´SOXH²»Í¬¼ô½ÓÐÎÊ½µÄ¼ø¶¨ºÍ±í´ï·ÖÎö	ËïÎÄÙ»	°üÕñÃñ
402881205bc7e8bc015bc7eacc5b01e3	d6aa01ef32ea43a2a7b36e27e5457243	º£´ó½ð±´ÀàºúÂÜ²·ËØÅ¨¶ÈÓëÉú³¤ÐÔ×´µÄÏà¹ØÐÔ·ÖÎö	ÕÅè´	ÀîÑ©
402881205bc7e8bc015bc7eacc5b01e3	d6aa01ef32ea43a2a7b36e27e5457243	º£´ó½ð±´ÀàºúÂÜ²·ËØÅ¨¶ÈÓëÉú³¤ÐÔ×´µÄÏà¹ØÐÔ·ÖÎö	ÕÅè´	ÀîÄþ
402881205bc7e8bc015bc7eacc5b01e3	d6aa01ef32ea43a2a7b36e27e5457243	º£´ó½ð±´ÀàºúÂÜ²·ËØÅ¨¶ÈÓëÉú³¤ÐÔ×´µÄÏà¹ØÐÔ·ÖÎö	ÕÅè´	Íõæ­«h
402881205bc7e8bc015bc7eacc5b01e3	d6aa01ef32ea43a2a7b36e27e5457243	º£´ó½ð±´ÀàºúÂÜ²·ËØÅ¨¶ÈÓëÉú³¤ÐÔ×´µÄÏà¹ØÐÔ·ÖÎö	ÕÅè´	ÀîÐñ
402881205bc7e8bc015bc7eacc5b01e3	d6aa01ef32ea43a2a7b36e27e5457243	º£´ó½ð±´ÀàºúÂÜ²·ËØÅ¨¶ÈÓëÉú³¤ÐÔ×´µÄÏà¹ØÐÔ·ÖÎö	ÕÅè´	Ëï¹ó¶«
402881205bc7e8bc015bc7eacc5b01e3	d6aa01ef32ea43a2a7b36e27e5457243	º£´ó½ð±´ÀàºúÂÜ²·ËØÅ¨¶ÈÓëÉú³¤ÐÔ×´µÄÏà¹ØÐÔ·ÖÎö	ÕÅè´	ºúÏþÀö
402881205bc7e8bc015bc7eacc5b01e3	d6aa01ef32ea43a2a7b36e27e5457243	º£´ó½ð±´ÀàºúÂÜ²·ËØÅ¨¶ÈÓëÉú³¤ÐÔ×´µÄÏà¹ØÐÔ·ÖÎö	ÕÅè´	°üÕñÃñ
402881205bc7e8bc015bc7eacc5b01e3	d6aa01ef32ea43a2a7b36e27e5457243	º£´ó½ð±´ÀàºúÂÜ²·ËØÅ¨¶ÈÓëÉú³¤ÐÔ×´µÄÏà¹ØÐÔ·ÖÎö	ÀîÑ©	ÀîÄþ
402881205bc7e8bc015bc7eacc5b01e3	d6aa01ef32ea43a2a7b36e27e5457243	º£´ó½ð±´ÀàºúÂÜ²·ËØÅ¨¶ÈÓëÉú³¤ÐÔ×´µÄÏà¹ØÐÔ·ÖÎö	ÀîÑ©	Íõæ­«h
402881205bc7e8bc015bc7eacc5b01e3	d6aa01ef32ea43a2a7b36e27e5457243	º£´ó½ð±´ÀàºúÂÜ²·ËØÅ¨¶ÈÓëÉú³¤ÐÔ×´µÄÏà¹ØÐÔ·ÖÎö	ÀîÑ©	ÀîÐñ
402881205bc7e8bc015bc7eacc5b01e3	d6aa01ef32ea43a2a7b36e27e5457243	º£´ó½ð±´ÀàºúÂÜ²·ËØÅ¨¶ÈÓëÉú³¤ÐÔ×´µÄÏà¹ØÐÔ·ÖÎö	ÀîÑ©	Ëï¹ó¶«
402881205bc7e8bc015bc7eacc5b01e3	d6aa01ef32ea43a2a7b36e27e5457243	º£´ó½ð±´ÀàºúÂÜ²·ËØÅ¨¶ÈÓëÉú³¤ÐÔ×´µÄÏà¹ØÐÔ·ÖÎö	ÀîÑ©	ºúÏþÀö
402881205bc7e8bc015bc7eacc5b01e3	d6aa01ef32ea43a2a7b36e27e5457243	º£´ó½ð±´ÀàºúÂÜ²·ËØÅ¨¶ÈÓëÉú³¤ÐÔ×´µÄÏà¹ØÐÔ·ÖÎö	ÀîÑ©	°üÕñÃñ
402881205bc7e8bc015bc7eacc5b01e3	d6aa01ef32ea43a2a7b36e27e5457243	º£´ó½ð±´ÀàºúÂÜ²·ËØÅ¨¶ÈÓëÉú³¤ÐÔ×´µÄÏà¹ØÐÔ·ÖÎö	ÀîÄþ	Íõæ­«h
402881205bc7e8bc015bc7eacc5b01e3	d6aa01ef32ea43a2a7b36e27e5457243	º£´ó½ð±´ÀàºúÂÜ²·ËØÅ¨¶ÈÓëÉú³¤ÐÔ×´µÄÏà¹ØÐÔ·ÖÎö	ÀîÄþ	ÀîÐñ
402881205bc7e8bc015bc7eacc5b01e3	d6aa01ef32ea43a2a7b36e27e5457243	º£´ó½ð±´ÀàºúÂÜ²·ËØÅ¨¶ÈÓëÉú³¤ÐÔ×´µÄÏà¹ØÐÔ·ÖÎö	ÀîÄþ	Ëï¹ó¶«
402881205bc7e8bc015bc7eacc5b01e3	d6aa01ef32ea43a2a7b36e27e5457243	º£´ó½ð±´ÀàºúÂÜ²·ËØÅ¨¶ÈÓëÉú³¤ÐÔ×´µÄÏà¹ØÐÔ·ÖÎö	ÀîÄþ	ºúÏþÀö
402881205bc7e8bc015bc7eacc5b01e3	d6aa01ef32ea43a2a7b36e27e5457243	º£´ó½ð±´ÀàºúÂÜ²·ËØÅ¨¶ÈÓëÉú³¤ÐÔ×´µÄÏà¹ØÐÔ·ÖÎö	ÀîÄþ	°üÕñÃñ
402881205bc7e8bc015bc7eacc5b01e3	d6aa01ef32ea43a2a7b36e27e5457243	º£´ó½ð±´ÀàºúÂÜ²·ËØÅ¨¶ÈÓëÉú³¤ÐÔ×´µÄÏà¹ØÐÔ·ÖÎö	Íõæ­«h	ÀîÐñ
402881205bc7e8bc015bc7eacc5b01e3	d6aa01ef32ea43a2a7b36e27e5457243	º£´ó½ð±´ÀàºúÂÜ²·ËØÅ¨¶ÈÓëÉú³¤ÐÔ×´µÄÏà¹ØÐÔ·ÖÎö	Íõæ­«h	Ëï¹ó¶«
402881205bc7e8bc015bc7eacc5b01e3	d6aa01ef32ea43a2a7b36e27e5457243	º£´ó½ð±´ÀàºúÂÜ²·ËØÅ¨¶ÈÓëÉú³¤ÐÔ×´µÄÏà¹ØÐÔ·ÖÎö	Íõæ­«h	ºúÏþÀö
402881205bc7e8bc015bc7eacc5b01e3	d6aa01ef32ea43a2a7b36e27e5457243	º£´ó½ð±´ÀàºúÂÜ²·ËØÅ¨¶ÈÓëÉú³¤ÐÔ×´µÄÏà¹ØÐÔ·ÖÎö	Íõæ­«h	°üÕñÃñ
402881205bc7e8bc015bc7eacc5b01e3	d6aa01ef32ea43a2a7b36e27e5457243	º£´ó½ð±´ÀàºúÂÜ²·ËØÅ¨¶ÈÓëÉú³¤ÐÔ×´µÄÏà¹ØÐÔ·ÖÎö	ÀîÐñ	Ëï¹ó¶«
402881205bc7e8bc015bc7eacc5b01e3	d6aa01ef32ea43a2a7b36e27e5457243	º£´ó½ð±´ÀàºúÂÜ²·ËØÅ¨¶ÈÓëÉú³¤ÐÔ×´µÄÏà¹ØÐÔ·ÖÎö	ÀîÐñ	ºúÏþÀö
402881205bc7e8bc015bc7eacc5b01e3	d6aa01ef32ea43a2a7b36e27e5457243	º£´ó½ð±´ÀàºúÂÜ²·ËØÅ¨¶ÈÓëÉú³¤ÐÔ×´µÄÏà¹ØÐÔ·ÖÎö	ÀîÐñ	°üÕñÃñ
402881205bc7e8bc015bc7eacc5b01e3	d6aa01ef32ea43a2a7b36e27e5457243	º£´ó½ð±´ÀàºúÂÜ²·ËØÅ¨¶ÈÓëÉú³¤ÐÔ×´µÄÏà¹ØÐÔ·ÖÎö	Ëï¹ó¶«	ºúÏþÀö
402881205bc7e8bc015bc7eacc5b01e3	d6aa01ef32ea43a2a7b36e27e5457243	º£´ó½ð±´ÀàºúÂÜ²·ËØÅ¨¶ÈÓëÉú³¤ÐÔ×´µÄÏà¹ØÐÔ·ÖÎö	Ëï¹ó¶«	°üÕñÃñ
402881205bc7e8bc015bc7eacc5b01e3	d6aa01ef32ea43a2a7b36e27e5457243	º£´ó½ð±´ÀàºúÂÜ²·ËØÅ¨¶ÈÓëÉú³¤ÐÔ×´µÄÏà¹ØÐÔ·ÖÎö	ºúÏþÀö	°üÕñÃñ
402881205bc7e8bc015bc7eacc5b01e3	01df2f1fe9424862b23bd60924a2788c	±´ÀàÈ«»ùÒò×éÒÅ´«ÓýÖÖÆÀ¹ÀÓë·ÖÎöÏµÍ³µÄ¿ª·¢	ËÕº£ÁÖ	ÍõÑï·«
402881205bc7e8bc015bc7eacc5b01e3	01df2f1fe9424862b23bd60924a2788c	±´ÀàÈ«»ùÒò×éÒÅ´«ÓýÖÖÆÀ¹ÀÓë·ÖÎöÏµÍ³µÄ¿ª·¢	ËÕº£ÁÖ	ºúÏþÀö
402881205bc7e8bc015bc7eacc5b01e3	01df2f1fe9424862b23bd60924a2788c	±´ÀàÈ«»ùÒò×éÒÅ´«ÓýÖÖÆÀ¹ÀÓë·ÖÎöÏµÍ³µÄ¿ª·¢	ËÕº£ÁÖ	ÍõÊ¦
402881205bc7e8bc015bc7eacc5b01e3	01df2f1fe9424862b23bd60924a2788c	±´ÀàÈ«»ùÒò×éÒÅ´«ÓýÖÖÆÀ¹ÀÓë·ÖÎöÏµÍ³µÄ¿ª·¢	ËÕº£ÁÖ	°üÕñÃñ
402881205bc7e8bc015bc7eacc5b01e3	01df2f1fe9424862b23bd60924a2788c	±´ÀàÈ«»ùÒò×éÒÅ´«ÓýÖÖÆÀ¹ÀÓë·ÖÎöÏµÍ³µÄ¿ª·¢	ÍõÑï·«	ºúÏþÀö
402881205bc7e8bc015bc7eacc5b01e3	01df2f1fe9424862b23bd60924a2788c	±´ÀàÈ«»ùÒò×éÒÅ´«ÓýÖÖÆÀ¹ÀÓë·ÖÎöÏµÍ³µÄ¿ª·¢	ÍõÑï·«	ÍõÊ¦
402881205bc7e8bc015bc7eacc5b01e3	01df2f1fe9424862b23bd60924a2788c	±´ÀàÈ«»ùÒò×éÒÅ´«ÓýÖÖÆÀ¹ÀÓë·ÖÎöÏµÍ³µÄ¿ª·¢	ÍõÑï·«	°üÕñÃñ
402881205bc7e8bc015bc7eacc5b01e3	01df2f1fe9424862b23bd60924a2788c	±´ÀàÈ«»ùÒò×éÒÅ´«ÓýÖÖÆÀ¹ÀÓë·ÖÎöÏµÍ³µÄ¿ª·¢	ºúÏþÀö	ÍõÊ¦
402881205bc7e8bc015bc7eacc5b01e3	01df2f1fe9424862b23bd60924a2788c	±´ÀàÈ«»ùÒò×éÒÅ´«ÓýÖÖÆÀ¹ÀÓë·ÖÎöÏµÍ³µÄ¿ª·¢	ºúÏþÀö	°üÕñÃñ
402881205bc7e8bc015bc7eacc5b01e3	01df2f1fe9424862b23bd60924a2788c	±´ÀàÈ«»ùÒò×éÒÅ´«ÓýÖÖÆÀ¹ÀÓë·ÖÎöÏµÍ³µÄ¿ª·¢	ÍõÊ¦	°üÕñÃñ
402881205bc7e8bc015bc7eacc5b01e3	acc805dc419e4f78858af3bc7dfa8f5d	»ùÓÚ16SrDNA»ùÒòÐòÁÐÌ½ÌÖÒý½øÎïÖÖ×ÏÉÈ±´(Argopectenpurpuratus)ÔÚº£ÍåÉÈ±´Êô(Argopecten)ÖÐµÄ·ÖÀàµØÎ»	ºúÀöÆ¼	½ªÀèÃ÷
402881205bc7e8bc015bc7eacc5b01e3	acc805dc419e4f78858af3bc7dfa8f5d	»ùÓÚ16SrDNA»ùÒòÐòÁÐÌ½ÌÖÒý½øÎïÖÖ×ÏÉÈ±´(Argopectenpurpuratus)ÔÚº£ÍåÉÈ±´Êô(Argopecten)ÖÐµÄ·ÖÀàµØÎ»	ºúÀöÆ¼	»ÆÏþæÃ
402881205bc7e8bc015bc7eacc5b01e3	acc805dc419e4f78858af3bc7dfa8f5d	»ùÓÚ16SrDNA»ùÒòÐòÁÐÌ½ÌÖÒý½øÎïÖÖ×ÏÉÈ±´(Argopectenpurpuratus)ÔÚº£ÍåÉÈ±´Êô(Argopecten)ÖÐµÄ·ÖÀàµØÎ»	ºúÀöÆ¼	°üÕñÃñ
402881205bc7e8bc015bc7eacc5b01e3	acc805dc419e4f78858af3bc7dfa8f5d	»ùÓÚ16SrDNA»ùÒòÐòÁÐÌ½ÌÖÒý½øÎïÖÖ×ÏÉÈ±´(Argopectenpurpuratus)ÔÚº£ÍåÉÈ±´Êô(Argopecten)ÖÐµÄ·ÖÀàµØÎ»	½ªÀèÃ÷	»ÆÏþæÃ
402881205bc7e8bc015bc7eacc5b01e3	acc805dc419e4f78858af3bc7dfa8f5d	»ùÓÚ16SrDNA»ùÒòÐòÁÐÌ½ÌÖÒý½øÎïÖÖ×ÏÉÈ±´(Argopectenpurpuratus)ÔÚº£ÍåÉÈ±´Êô(Argopecten)ÖÐµÄ·ÖÀàµØÎ»	½ªÀèÃ÷	°üÕñÃñ
402881205bc7e8bc015bc7eacc5b01e3	acc805dc419e4f78858af3bc7dfa8f5d	»ùÓÚ16SrDNA»ùÒòÐòÁÐÌ½ÌÖÒý½øÎïÖÖ×ÏÉÈ±´(Argopectenpurpuratus)ÔÚº£ÍåÉÈ±´Êô(Argopecten)ÖÐµÄ·ÖÀàµØÎ»	»ÆÏþæÃ	°üÕñÃñ
402881205bc7e8bc015bc7eacc5b01e3	44e98ecda8634fefb01de55cbed118c3	²»Í¬ÑøÖ³º£ÓòèÎ¿×ÉÈ±´(Chlamysfarreri)»ìºÏ¼ÒÏµµÄÍ¨¾¶·ÖÎö	¶ÅÃÀÈÙ	·½½¨¹â
402881205bc7e8bc015bc7eacc5b01e3	44e98ecda8634fefb01de55cbed118c3	²»Í¬ÑøÖ³º£ÓòèÎ¿×ÉÈ±´(Chlamysfarreri)»ìºÏ¼ÒÏµµÄÍ¨¾¶·ÖÎö	¶ÅÃÀÈÙ	°üÕñÃñ
402881205bc7e8bc015bc7eacc5b01e3	44e98ecda8634fefb01de55cbed118c3	²»Í¬ÑøÖ³º£ÓòèÎ¿×ÉÈ±´(Chlamysfarreri)»ìºÏ¼ÒÏµµÄÍ¨¾¶·ÖÎö	¶ÅÃÀÈÙ	¸ßÑÇÆ½
402881205bc7e8bc015bc7eacc5b01e3	44e98ecda8634fefb01de55cbed118c3	²»Í¬ÑøÖ³º£ÓòèÎ¿×ÉÈ±´(Chlamysfarreri)»ìºÏ¼ÒÏµµÄÍ¨¾¶·ÖÎö	¶ÅÃÀÈÙ	·¿¾°»Ô
402881205bc7e8bc015bc7eacc5b01e3	44e98ecda8634fefb01de55cbed118c3	²»Í¬ÑøÖ³º£ÓòèÎ¿×ÉÈ±´(Chlamysfarreri)»ìºÏ¼ÒÏµµÄÍ¨¾¶·ÖÎö	¶ÅÃÀÈÙ	½¯Ôö½Ü
402881205bc7e8bc015bc7eacc5b01e3	44e98ecda8634fefb01de55cbed118c3	²»Í¬ÑøÖ³º£ÓòèÎ¿×ÉÈ±´(Chlamysfarreri)»ìºÏ¼ÒÏµµÄÍ¨¾¶·ÖÎö	·½½¨¹â	°üÕñÃñ
402881205bc7e8bc015bc7eacc5b01e3	44e98ecda8634fefb01de55cbed118c3	²»Í¬ÑøÖ³º£ÓòèÎ¿×ÉÈ±´(Chlamysfarreri)»ìºÏ¼ÒÏµµÄÍ¨¾¶·ÖÎö	·½½¨¹â	¸ßÑÇÆ½
402881205bc7e8bc015bc7eacc5b01e3	44e98ecda8634fefb01de55cbed118c3	²»Í¬ÑøÖ³º£ÓòèÎ¿×ÉÈ±´(Chlamysfarreri)»ìºÏ¼ÒÏµµÄÍ¨¾¶·ÖÎö	·½½¨¹â	·¿¾°»Ô
402881205bc7e8bc015bc7eacc5b01e3	44e98ecda8634fefb01de55cbed118c3	²»Í¬ÑøÖ³º£ÓòèÎ¿×ÉÈ±´(Chlamysfarreri)»ìºÏ¼ÒÏµµÄÍ¨¾¶·ÖÎö	·½½¨¹â	½¯Ôö½Ü
402881205bc7e8bc015bc7eacc5b01e3	44e98ecda8634fefb01de55cbed118c3	²»Í¬ÑøÖ³º£ÓòèÎ¿×ÉÈ±´(Chlamysfarreri)»ìºÏ¼ÒÏµµÄÍ¨¾¶·ÖÎö	°üÕñÃñ	¸ßÑÇÆ½
402881205bc7e8bc015bc7eacc5b01e3	44e98ecda8634fefb01de55cbed118c3	²»Í¬ÑøÖ³º£ÓòèÎ¿×ÉÈ±´(Chlamysfarreri)»ìºÏ¼ÒÏµµÄÍ¨¾¶·ÖÎö	°üÕñÃñ	·¿¾°»Ô
402881205bc7e8bc015bc7eacc5b01e3	44e98ecda8634fefb01de55cbed118c3	²»Í¬ÑøÖ³º£ÓòèÎ¿×ÉÈ±´(Chlamysfarreri)»ìºÏ¼ÒÏµµÄÍ¨¾¶·ÖÎö	°üÕñÃñ	½¯Ôö½Ü
402881205bc7e8bc015bc7eacc5b01e3	44e98ecda8634fefb01de55cbed118c3	²»Í¬ÑøÖ³º£ÓòèÎ¿×ÉÈ±´(Chlamysfarreri)»ìºÏ¼ÒÏµµÄÍ¨¾¶·ÖÎö	¸ßÑÇÆ½	·¿¾°»Ô
402881205bc7e8bc015bc7eacc5b01e3	44e98ecda8634fefb01de55cbed118c3	²»Í¬ÑøÖ³º£ÓòèÎ¿×ÉÈ±´(Chlamysfarreri)»ìºÏ¼ÒÏµµÄÍ¨¾¶·ÖÎö	¸ßÑÇÆ½	½¯Ôö½Ü
402881205bc7e8bc015bc7eacc5b01e3	44e98ecda8634fefb01de55cbed118c3	²»Í¬ÑøÖ³º£ÓòèÎ¿×ÉÈ±´(Chlamysfarreri)»ìºÏ¼ÒÏµµÄÍ¨¾¶·ÖÎö	·¿¾°»Ô	½¯Ôö½Ü
402881205bc7e8bc015bc7eacc5b01e3	4a1274c5b8d54f1992111f24584e775b	·±Ö³ºÍ¸ßÎÂ¶ÔèÎ¿×ÉÈ±´¿¹Ñõ»¯ÄÜÁ¦µÄÓ°Ïì	Á¬æ©æ©	ÀîÑ©
402881205bc7e8bc015bc7eacc5b01e3	4a1274c5b8d54f1992111f24584e775b	·±Ö³ºÍ¸ßÎÂ¶ÔèÎ¿×ÉÈ±´¿¹Ñõ»¯ÄÜÁ¦µÄÓ°Ïì	Á¬æ©æ©	ÐÏÇ¿
402881205bc7e8bc015bc7eacc5b01e3	4a1274c5b8d54f1992111f24584e775b	·±Ö³ºÍ¸ßÎÂ¶ÔèÎ¿×ÉÈ±´¿¹Ñõ»¯ÄÜÁ¦µÄÓ°Ïì	Á¬æ©æ©	ÕÔ°ØäÁ
402881205bc7e8bc015bc7eacc5b01e3	4a1274c5b8d54f1992111f24584e775b	·±Ö³ºÍ¸ßÎÂ¶ÔèÎ¿×ÉÈ±´¿¹Ñõ»¯ÄÜÁ¦µÄÓ°Ïì	Á¬æ©æ©	ÕÅÁáÁá
402881205bc7e8bc015bc7eacc5b01e3	4a1274c5b8d54f1992111f24584e775b	·±Ö³ºÍ¸ßÎÂ¶ÔèÎ¿×ÉÈ±´¿¹Ñõ»¯ÄÜÁ¦µÄÓ°Ïì	Á¬æ©æ©	°üÕñÃñ
402881205bc7e8bc015bc7eacc5b01e3	4a1274c5b8d54f1992111f24584e775b	·±Ö³ºÍ¸ßÎÂ¶ÔèÎ¿×ÉÈ±´¿¹Ñõ»¯ÄÜÁ¦µÄÓ°Ïì	ÀîÑ©	ÐÏÇ¿
402881205bc7e8bc015bc7eacc5b01e3	4a1274c5b8d54f1992111f24584e775b	·±Ö³ºÍ¸ßÎÂ¶ÔèÎ¿×ÉÈ±´¿¹Ñõ»¯ÄÜÁ¦µÄÓ°Ïì	ÀîÑ©	ÕÔ°ØäÁ
402881205bc7e8bc015bc7eacc5b01e3	4a1274c5b8d54f1992111f24584e775b	·±Ö³ºÍ¸ßÎÂ¶ÔèÎ¿×ÉÈ±´¿¹Ñõ»¯ÄÜÁ¦µÄÓ°Ïì	ÀîÑ©	ÕÅÁáÁá
402881205bc7e8bc015bc7eacc5b01e3	4a1274c5b8d54f1992111f24584e775b	·±Ö³ºÍ¸ßÎÂ¶ÔèÎ¿×ÉÈ±´¿¹Ñõ»¯ÄÜÁ¦µÄÓ°Ïì	ÀîÑ©	°üÕñÃñ
402881205bc7e8bc015bc7eacc5b01e3	4a1274c5b8d54f1992111f24584e775b	·±Ö³ºÍ¸ßÎÂ¶ÔèÎ¿×ÉÈ±´¿¹Ñõ»¯ÄÜÁ¦µÄÓ°Ïì	ÐÏÇ¿	ÕÔ°ØäÁ
402881205bc7e8bc015bc7eacc5b01e3	4a1274c5b8d54f1992111f24584e775b	·±Ö³ºÍ¸ßÎÂ¶ÔèÎ¿×ÉÈ±´¿¹Ñõ»¯ÄÜÁ¦µÄÓ°Ïì	ÐÏÇ¿	ÕÅÁáÁá
402881205bc7e8bc015bc7eacc5b01e3	4a1274c5b8d54f1992111f24584e775b	·±Ö³ºÍ¸ßÎÂ¶ÔèÎ¿×ÉÈ±´¿¹Ñõ»¯ÄÜÁ¦µÄÓ°Ïì	ÐÏÇ¿	°üÕñÃñ
402881205bc7e8bc015bc7eacc5b01e3	4a1274c5b8d54f1992111f24584e775b	·±Ö³ºÍ¸ßÎÂ¶ÔèÎ¿×ÉÈ±´¿¹Ñõ»¯ÄÜÁ¦µÄÓ°Ïì	ÕÔ°ØäÁ	ÕÅÁáÁá
402881205bc7e8bc015bc7eacc5b01e3	4a1274c5b8d54f1992111f24584e775b	·±Ö³ºÍ¸ßÎÂ¶ÔèÎ¿×ÉÈ±´¿¹Ñõ»¯ÄÜÁ¦µÄÓ°Ïì	ÕÔ°ØäÁ	°üÕñÃñ
402881205bc7e8bc015bc7eacc5b01e3	4a1274c5b8d54f1992111f24584e775b	·±Ö³ºÍ¸ßÎÂ¶ÔèÎ¿×ÉÈ±´¿¹Ñõ»¯ÄÜÁ¦µÄÓ°Ïì	ÕÅÁáÁá	°üÕñÃñ
402881205bc7e8bc015bc7eacc5b01e3	qdhydxxb201503010	²³º£º£ÓòºÖ³±ÆÚÎ¢ÐÍ¸¡ÓÎÉúÎï¶àÑùÐÔµÄ³õ²½ÑÐ¾¿	ÓÚ½Ü	ÕÅÁáÁá
402881205bc7e8bc015bc7eacc5b01e3	qdhydxxb201503010	²³º£º£ÓòºÖ³±ÆÚÎ¢ÐÍ¸¡ÓÎÉúÎï¶àÑùÐÔµÄ³õ²½ÑÐ¾¿	ÓÚ½Ü	Ëïåû
402881205bc7e8bc015bc7eacc5b01e3	qdhydxxb201503010	²³º£º£ÓòºÖ³±ÆÚÎ¢ÐÍ¸¡ÓÎÉúÎï¶àÑùÐÔµÄ³õ²½ÑÐ¾¿	ÓÚ½Ü	ÕÅè´
402881205bc7e8bc015bc7eacc5b01e3	qdhydxxb201503010	²³º£º£ÓòºÖ³±ÆÚÎ¢ÐÍ¸¡ÓÎÉúÎï¶àÑùÐÔµÄ³õ²½ÑÐ¾¿	ÓÚ½Ü	½¹ÎÄÙ»
402881205bc7e8bc015bc7eacc5b01e3	qdhydxxb201503010	²³º£º£ÓòºÖ³±ÆÚÎ¢ÐÍ¸¡ÓÎÉúÎï¶àÑùÐÔµÄ³õ²½ÑÐ¾¿	ÓÚ½Ü	ñ¼»³Ç¬
402881205bc7e8bc015bc7eacc5b01e3	qdhydxxb201503010	²³º£º£ÓòºÖ³±ÆÚÎ¢ÐÍ¸¡ÓÎÉúÎï¶àÑùÐÔµÄ³õ²½ÑÐ¾¿	ÓÚ½Ü	¹ùºÆ±ù
402881205bc7e8bc015bc7eacc5b01e3	qdhydxxb201503010	²³º£º£ÓòºÖ³±ÆÚÎ¢ÐÍ¸¡ÓÎÉúÎï¶àÑùÐÔµÄ³õ²½ÑÐ¾¿	ÓÚ½Ü	°üÕñÃñ
402881205bc7e8bc015bc7eacc5b01e3	qdhydxxb201503010	²³º£º£ÓòºÖ³±ÆÚÎ¢ÐÍ¸¡ÓÎÉúÎï¶àÑùÐÔµÄ³õ²½ÑÐ¾¿	ÕÅÁáÁá	Ëïåû
402881205bc7e8bc015bc7eacc5b01e3	qdhydxxb201503010	²³º£º£ÓòºÖ³±ÆÚÎ¢ÐÍ¸¡ÓÎÉúÎï¶àÑùÐÔµÄ³õ²½ÑÐ¾¿	ÕÅÁáÁá	ÕÅè´
402881205bc7e8bc015bc7eacc5b01e3	qdhydxxb201503010	²³º£º£ÓòºÖ³±ÆÚÎ¢ÐÍ¸¡ÓÎÉúÎï¶àÑùÐÔµÄ³õ²½ÑÐ¾¿	ÕÅÁáÁá	½¹ÎÄÙ»
402881205bc7e8bc015bc7eacc5b01e3	qdhydxxb201503010	²³º£º£ÓòºÖ³±ÆÚÎ¢ÐÍ¸¡ÓÎÉúÎï¶àÑùÐÔµÄ³õ²½ÑÐ¾¿	ÕÅÁáÁá	ñ¼»³Ç¬
402881205bc7e8bc015bc7eacc5b01e3	qdhydxxb201503010	²³º£º£ÓòºÖ³±ÆÚÎ¢ÐÍ¸¡ÓÎÉúÎï¶àÑùÐÔµÄ³õ²½ÑÐ¾¿	ÕÅÁáÁá	¹ùºÆ±ù
402881205bc7e8bc015bc7eacc5b01e3	qdhydxxb201503010	²³º£º£ÓòºÖ³±ÆÚÎ¢ÐÍ¸¡ÓÎÉúÎï¶àÑùÐÔµÄ³õ²½ÑÐ¾¿	ÕÅÁáÁá	°üÕñÃñ
402881205bc7e8bc015bc7eacc5b01e3	qdhydxxb201503010	²³º£º£ÓòºÖ³±ÆÚÎ¢ÐÍ¸¡ÓÎÉúÎï¶àÑùÐÔµÄ³õ²½ÑÐ¾¿	Ëïåû	ÕÅè´
402881205bc7e8bc015bc7eacc5b01e3	qdhydxxb201503010	²³º£º£ÓòºÖ³±ÆÚÎ¢ÐÍ¸¡ÓÎÉúÎï¶àÑùÐÔµÄ³õ²½ÑÐ¾¿	Ëïåû	½¹ÎÄÙ»
402881205bc7e8bc015bc7eacc5b01e3	qdhydxxb201503010	²³º£º£ÓòºÖ³±ÆÚÎ¢ÐÍ¸¡ÓÎÉúÎï¶àÑùÐÔµÄ³õ²½ÑÐ¾¿	Ëïåû	ñ¼»³Ç¬
402881205bc7e8bc015bc7eacc5b01e3	qdhydxxb201503010	²³º£º£ÓòºÖ³±ÆÚÎ¢ÐÍ¸¡ÓÎÉúÎï¶àÑùÐÔµÄ³õ²½ÑÐ¾¿	Ëïåû	¹ùºÆ±ù
402881205bc7e8bc015bc7eacc5b01e3	qdhydxxb201503010	²³º£º£ÓòºÖ³±ÆÚÎ¢ÐÍ¸¡ÓÎÉúÎï¶àÑùÐÔµÄ³õ²½ÑÐ¾¿	Ëïåû	°üÕñÃñ
402881205bc7e8bc015bc7eacc5b01e3	qdhydxxb201503010	²³º£º£ÓòºÖ³±ÆÚÎ¢ÐÍ¸¡ÓÎÉúÎï¶àÑùÐÔµÄ³õ²½ÑÐ¾¿	ÕÅè´	½¹ÎÄÙ»
402881205bc7e8bc015bc7eacc5b01e3	qdhydxxb201503010	²³º£º£ÓòºÖ³±ÆÚÎ¢ÐÍ¸¡ÓÎÉúÎï¶àÑùÐÔµÄ³õ²½ÑÐ¾¿	ÕÅè´	ñ¼»³Ç¬
402881205bc7e8bc015bc7eacc5b01e3	qdhydxxb201503010	²³º£º£ÓòºÖ³±ÆÚÎ¢ÐÍ¸¡ÓÎÉúÎï¶àÑùÐÔµÄ³õ²½ÑÐ¾¿	ÕÅè´	¹ùºÆ±ù
402881205bc7e8bc015bc7eacc5b01e3	qdhydxxb201503010	²³º£º£ÓòºÖ³±ÆÚÎ¢ÐÍ¸¡ÓÎÉúÎï¶àÑùÐÔµÄ³õ²½ÑÐ¾¿	ÕÅè´	°üÕñÃñ
402881205bc7e8bc015bc7eacc5b01e3	qdhydxxb201503010	²³º£º£ÓòºÖ³±ÆÚÎ¢ÐÍ¸¡ÓÎÉúÎï¶àÑùÐÔµÄ³õ²½ÑÐ¾¿	½¹ÎÄÙ»	ñ¼»³Ç¬
402881205bc7e8bc015bc7eacc5b01e3	qdhydxxb201503010	²³º£º£ÓòºÖ³±ÆÚÎ¢ÐÍ¸¡ÓÎÉúÎï¶àÑùÐÔµÄ³õ²½ÑÐ¾¿	½¹ÎÄÙ»	¹ùºÆ±ù
402881205bc7e8bc015bc7eacc5b01e3	qdhydxxb201503010	²³º£º£ÓòºÖ³±ÆÚÎ¢ÐÍ¸¡ÓÎÉúÎï¶àÑùÐÔµÄ³õ²½ÑÐ¾¿	½¹ÎÄÙ»	°üÕñÃñ
402881205bc7e8bc015bc7eacc5b01e3	qdhydxxb201503010	²³º£º£ÓòºÖ³±ÆÚÎ¢ÐÍ¸¡ÓÎÉúÎï¶àÑùÐÔµÄ³õ²½ÑÐ¾¿	ñ¼»³Ç¬	¹ùºÆ±ù
402881205bc7e8bc015bc7eacc5b01e3	qdhydxxb201503010	²³º£º£ÓòºÖ³±ÆÚÎ¢ÐÍ¸¡ÓÎÉúÎï¶àÑùÐÔµÄ³õ²½ÑÐ¾¿	ñ¼»³Ç¬	°üÕñÃñ
402881205bc7e8bc015bc7eacc5b01e3	qdhydxxb201503010	²³º£º£ÓòºÖ³±ÆÚÎ¢ÐÍ¸¡ÓÎÉúÎï¶àÑùÐÔµÄ³õ²½ÑÐ¾¿	¹ùºÆ±ù	°üÕñÃñ
402881205bc7e8bc015bc7eacc5b01e3	5ef181e449a0434e9633efada8c98b96	Ó¦ÓÃMSAP¼¼ÊõÑÐ¾¿ÉÈ±´È«»ùÒò×éDNA¼×»ù»¯Ë®Æ½	ÂÀ¼Ñ	ºîî£
402881205bc7e8bc015bc7eacc5b01e3	5ef181e449a0434e9633efada8c98b96	Ó¦ÓÃMSAP¼¼ÊõÑÐ¾¿ÉÈ±´È«»ùÒò×éDNA¼×»ù»¯Ë®Æ½	ÂÀ¼Ñ	ÀîÄþ
402881205bc7e8bc015bc7eacc5b01e3	5ef181e449a0434e9633efada8c98b96	Ó¦ÓÃMSAP¼¼ÊõÑÐ¾¿ÉÈ±´È«»ùÒò×éDNA¼×»ù»¯Ë®Æ½	ÂÀ¼Ñ	Íõå·
402881205bc7e8bc015bc7eacc5b01e3	5ef181e449a0434e9633efada8c98b96	Ó¦ÓÃMSAP¼¼ÊõÑÐ¾¿ÉÈ±´È«»ùÒò×éDNA¼×»ù»¯Ë®Æ½	ÂÀ¼Ñ	ÕÅÁáÁá
402881205bc7e8bc015bc7eacc5b01e3	5ef181e449a0434e9633efada8c98b96	Ó¦ÓÃMSAP¼¼ÊõÑÐ¾¿ÉÈ±´È«»ùÒò×éDNA¼×»ù»¯Ë®Æ½	ÂÀ¼Ñ	ºúÏþÀö
402881205bc7e8bc015bc7eacc5b01e3	5ef181e449a0434e9633efada8c98b96	Ó¦ÓÃMSAP¼¼ÊõÑÐ¾¿ÉÈ±´È«»ùÒò×éDNA¼×»ù»¯Ë®Æ½	ÂÀ¼Ñ	ÍõÊ¦
402881205bc7e8bc015bc7eacc5b01e3	5ef181e449a0434e9633efada8c98b96	Ó¦ÓÃMSAP¼¼ÊõÑÐ¾¿ÉÈ±´È«»ùÒò×éDNA¼×»ù»¯Ë®Æ½	ÂÀ¼Ñ	°üÕñÃñ
402881205bc7e8bc015bc7eacc5b01e3	5ef181e449a0434e9633efada8c98b96	Ó¦ÓÃMSAP¼¼ÊõÑÐ¾¿ÉÈ±´È«»ùÒò×éDNA¼×»ù»¯Ë®Æ½	ºîî£	ÀîÄþ
402881205bc7e8bc015bc7eacc5b01e3	5ef181e449a0434e9633efada8c98b96	Ó¦ÓÃMSAP¼¼ÊõÑÐ¾¿ÉÈ±´È«»ùÒò×éDNA¼×»ù»¯Ë®Æ½	ºîî£	Íõå·
402881205bc7e8bc015bc7eacc5b01e3	5ef181e449a0434e9633efada8c98b96	Ó¦ÓÃMSAP¼¼ÊõÑÐ¾¿ÉÈ±´È«»ùÒò×éDNA¼×»ù»¯Ë®Æ½	ºîî£	ÕÅÁáÁá
402881205bc7e8bc015bc7eacc5b01e3	5ef181e449a0434e9633efada8c98b96	Ó¦ÓÃMSAP¼¼ÊõÑÐ¾¿ÉÈ±´È«»ùÒò×éDNA¼×»ù»¯Ë®Æ½	ºîî£	ºúÏþÀö
402881205bc7e8bc015bc7eacc5b01e3	5ef181e449a0434e9633efada8c98b96	Ó¦ÓÃMSAP¼¼ÊõÑÐ¾¿ÉÈ±´È«»ùÒò×éDNA¼×»ù»¯Ë®Æ½	ºîî£	ÍõÊ¦
402881205bc7e8bc015bc7eacc5b01e3	5ef181e449a0434e9633efada8c98b96	Ó¦ÓÃMSAP¼¼ÊõÑÐ¾¿ÉÈ±´È«»ùÒò×éDNA¼×»ù»¯Ë®Æ½	ºîî£	°üÕñÃñ
402881205bc7e8bc015bc7eacc5b01e3	5ef181e449a0434e9633efada8c98b96	Ó¦ÓÃMSAP¼¼ÊõÑÐ¾¿ÉÈ±´È«»ùÒò×éDNA¼×»ù»¯Ë®Æ½	ÀîÄþ	Íõå·
402881205bc7e8bc015bc7eacc5b01e3	5ef181e449a0434e9633efada8c98b96	Ó¦ÓÃMSAP¼¼ÊõÑÐ¾¿ÉÈ±´È«»ùÒò×éDNA¼×»ù»¯Ë®Æ½	ÀîÄþ	ÕÅÁáÁá
402881205bc7e8bc015bc7eacc5b01e3	5ef181e449a0434e9633efada8c98b96	Ó¦ÓÃMSAP¼¼ÊõÑÐ¾¿ÉÈ±´È«»ùÒò×éDNA¼×»ù»¯Ë®Æ½	ÀîÄþ	ºúÏþÀö
402881205bc7e8bc015bc7eacc5b01e3	5ef181e449a0434e9633efada8c98b96	Ó¦ÓÃMSAP¼¼ÊõÑÐ¾¿ÉÈ±´È«»ùÒò×éDNA¼×»ù»¯Ë®Æ½	ÀîÄþ	ÍõÊ¦
402881205bc7e8bc015bc7eacc5b01e3	5ef181e449a0434e9633efada8c98b96	Ó¦ÓÃMSAP¼¼ÊõÑÐ¾¿ÉÈ±´È«»ùÒò×éDNA¼×»ù»¯Ë®Æ½	ÀîÄþ	°üÕñÃñ
402881205bc7e8bc015bc7eacc5b01e3	5ef181e449a0434e9633efada8c98b96	Ó¦ÓÃMSAP¼¼ÊõÑÐ¾¿ÉÈ±´È«»ùÒò×éDNA¼×»ù»¯Ë®Æ½	Íõå·	ÕÅÁáÁá
402881205bc7e8bc015bc7eacc5b01e3	5ef181e449a0434e9633efada8c98b96	Ó¦ÓÃMSAP¼¼ÊõÑÐ¾¿ÉÈ±´È«»ùÒò×éDNA¼×»ù»¯Ë®Æ½	Íõå·	ºúÏþÀö
402881205bc7e8bc015bc7eacc5b01e3	5ef181e449a0434e9633efada8c98b96	Ó¦ÓÃMSAP¼¼ÊõÑÐ¾¿ÉÈ±´È«»ùÒò×éDNA¼×»ù»¯Ë®Æ½	Íõå·	ÍõÊ¦
402881205bc7e8bc015bc7eacc5b01e3	5ef181e449a0434e9633efada8c98b96	Ó¦ÓÃMSAP¼¼ÊõÑÐ¾¿ÉÈ±´È«»ùÒò×éDNA¼×»ù»¯Ë®Æ½	Íõå·	°üÕñÃñ
402881205bc7e8bc015bc7eacc5b01e3	5ef181e449a0434e9633efada8c98b96	Ó¦ÓÃMSAP¼¼ÊõÑÐ¾¿ÉÈ±´È«»ùÒò×éDNA¼×»ù»¯Ë®Æ½	ÕÅÁáÁá	ºúÏþÀö
402881205bc7e8bc015bc7eacc5b01e3	5ef181e449a0434e9633efada8c98b96	Ó¦ÓÃMSAP¼¼ÊõÑÐ¾¿ÉÈ±´È«»ùÒò×éDNA¼×»ù»¯Ë®Æ½	ÕÅÁáÁá	ÍõÊ¦
402881205bc7e8bc015bc7eacc5b01e3	5ef181e449a0434e9633efada8c98b96	Ó¦ÓÃMSAP¼¼ÊõÑÐ¾¿ÉÈ±´È«»ùÒò×éDNA¼×»ù»¯Ë®Æ½	ÕÅÁáÁá	°üÕñÃñ
402881205bc7e8bc015bc7eacc5b01e3	5ef181e449a0434e9633efada8c98b96	Ó¦ÓÃMSAP¼¼ÊõÑÐ¾¿ÉÈ±´È«»ùÒò×éDNA¼×»ù»¯Ë®Æ½	ºúÏþÀö	ÍõÊ¦
402881205bc7e8bc015bc7eacc5b01e3	5ef181e449a0434e9633efada8c98b96	Ó¦ÓÃMSAP¼¼ÊõÑÐ¾¿ÉÈ±´È«»ùÒò×éDNA¼×»ù»¯Ë®Æ½	ºúÏþÀö	°üÕñÃñ
402881205bc7e8bc015bc7eacc5b01e3	5ef181e449a0434e9633efada8c98b96	Ó¦ÓÃMSAP¼¼ÊõÑÐ¾¿ÉÈ±´È«»ùÒò×éDNA¼×»ù»¯Ë®Æ½	ÍõÊ¦	°üÕñÃñ
402881205bc7e8bc015bc7eacc5b01e3	aa7c7b2418e948f497eb48bcc3ca2b4c	èÎ¿×ÉÈ±´¹ÇÐÎÌ¬·¢Éúµ°°×2»ùÒòµÄ¿ËÂ¡¼°±í´ï·ÖÎö	·âÀûÓ±	¹ù»Û»Û
402881205bc7e8bc015bc7eacc5b01e3	aa7c7b2418e948f497eb48bcc3ca2b4c	èÎ¿×ÉÈ±´¹ÇÐÎÌ¬·¢Éúµ°°×2»ùÒòµÄ¿ËÂ¡¼°±í´ï·ÖÎö	·âÀûÓ±	ÀîÑ©
402881205bc7e8bc015bc7eacc5b01e3	aa7c7b2418e948f497eb48bcc3ca2b4c	èÎ¿×ÉÈ±´¹ÇÐÎÌ¬·¢Éúµ°°×2»ùÒòµÄ¿ËÂ¡¼°±í´ï·ÖÎö	·âÀûÓ±	ÓÚÜç
402881205bc7e8bc015bc7eacc5b01e3	aa7c7b2418e948f497eb48bcc3ca2b4c	èÎ¿×ÉÈ±´¹ÇÐÎÌ¬·¢Éúµ°°×2»ùÒòµÄ¿ËÂ¡¼°±í´ï·ÖÎö	·âÀûÓ±	ºúÏþÀö
402881205bc7e8bc015bc7eacc5b01e3	aa7c7b2418e948f497eb48bcc3ca2b4c	èÎ¿×ÉÈ±´¹ÇÐÎÌ¬·¢Éúµ°°×2»ùÒòµÄ¿ËÂ¡¼°±í´ï·ÖÎö	·âÀûÓ±	ÕÅÁáÁá
402881205bc7e8bc015bc7eacc5b01e3	aa7c7b2418e948f497eb48bcc3ca2b4c	èÎ¿×ÉÈ±´¹ÇÐÎÌ¬·¢Éúµ°°×2»ùÒòµÄ¿ËÂ¡¼°±í´ï·ÖÎö	·âÀûÓ±	ÍõÊ¦
402881205bc7e8bc015bc7eacc5b01e3	aa7c7b2418e948f497eb48bcc3ca2b4c	èÎ¿×ÉÈ±´¹ÇÐÎÌ¬·¢Éúµ°°×2»ùÒòµÄ¿ËÂ¡¼°±í´ï·ÖÎö	·âÀûÓ±	°üÕñÃñ
402881205bc7e8bc015bc7eacc5b01e3	aa7c7b2418e948f497eb48bcc3ca2b4c	èÎ¿×ÉÈ±´¹ÇÐÎÌ¬·¢Éúµ°°×2»ùÒòµÄ¿ËÂ¡¼°±í´ï·ÖÎö	¹ù»Û»Û	ÀîÑ©
402881205bc7e8bc015bc7eacc5b01e3	aa7c7b2418e948f497eb48bcc3ca2b4c	èÎ¿×ÉÈ±´¹ÇÐÎÌ¬·¢Éúµ°°×2»ùÒòµÄ¿ËÂ¡¼°±í´ï·ÖÎö	¹ù»Û»Û	ÓÚÜç
402881205bc7e8bc015bc7eacc5b01e3	aa7c7b2418e948f497eb48bcc3ca2b4c	èÎ¿×ÉÈ±´¹ÇÐÎÌ¬·¢Éúµ°°×2»ùÒòµÄ¿ËÂ¡¼°±í´ï·ÖÎö	¹ù»Û»Û	ºúÏþÀö
402881205bc7e8bc015bc7eacc5b01e3	aa7c7b2418e948f497eb48bcc3ca2b4c	èÎ¿×ÉÈ±´¹ÇÐÎÌ¬·¢Éúµ°°×2»ùÒòµÄ¿ËÂ¡¼°±í´ï·ÖÎö	¹ù»Û»Û	ÕÅÁáÁá
402881205bc7e8bc015bc7eacc5b01e3	aa7c7b2418e948f497eb48bcc3ca2b4c	èÎ¿×ÉÈ±´¹ÇÐÎÌ¬·¢Éúµ°°×2»ùÒòµÄ¿ËÂ¡¼°±í´ï·ÖÎö	¹ù»Û»Û	ÍõÊ¦
402881205bc7e8bc015bc7eacc5b01e3	aa7c7b2418e948f497eb48bcc3ca2b4c	èÎ¿×ÉÈ±´¹ÇÐÎÌ¬·¢Éúµ°°×2»ùÒòµÄ¿ËÂ¡¼°±í´ï·ÖÎö	¹ù»Û»Û	°üÕñÃñ
402881205bc7e8bc015bc7eacc5b01e3	aa7c7b2418e948f497eb48bcc3ca2b4c	èÎ¿×ÉÈ±´¹ÇÐÎÌ¬·¢Éúµ°°×2»ùÒòµÄ¿ËÂ¡¼°±í´ï·ÖÎö	ÀîÑ©	ÓÚÜç
402881205bc7e8bc015bc7eacc5b01e3	aa7c7b2418e948f497eb48bcc3ca2b4c	èÎ¿×ÉÈ±´¹ÇÐÎÌ¬·¢Éúµ°°×2»ùÒòµÄ¿ËÂ¡¼°±í´ï·ÖÎö	ÀîÑ©	ºúÏþÀö
402881205bc7e8bc015bc7eacc5b01e3	aa7c7b2418e948f497eb48bcc3ca2b4c	èÎ¿×ÉÈ±´¹ÇÐÎÌ¬·¢Éúµ°°×2»ùÒòµÄ¿ËÂ¡¼°±í´ï·ÖÎö	ÀîÑ©	ÕÅÁáÁá
402881205bc7e8bc015bc7eacc5b01e3	aa7c7b2418e948f497eb48bcc3ca2b4c	èÎ¿×ÉÈ±´¹ÇÐÎÌ¬·¢Éúµ°°×2»ùÒòµÄ¿ËÂ¡¼°±í´ï·ÖÎö	ÀîÑ©	ÍõÊ¦
402881205bc7e8bc015bc7eacc5b01e3	aa7c7b2418e948f497eb48bcc3ca2b4c	èÎ¿×ÉÈ±´¹ÇÐÎÌ¬·¢Éúµ°°×2»ùÒòµÄ¿ËÂ¡¼°±í´ï·ÖÎö	ÀîÑ©	°üÕñÃñ
402881205bc7e8bc015bc7eacc5b01e3	aa7c7b2418e948f497eb48bcc3ca2b4c	èÎ¿×ÉÈ±´¹ÇÐÎÌ¬·¢Éúµ°°×2»ùÒòµÄ¿ËÂ¡¼°±í´ï·ÖÎö	ÓÚÜç	ºúÏþÀö
402881205bc7e8bc015bc7eacc5b01e3	aa7c7b2418e948f497eb48bcc3ca2b4c	èÎ¿×ÉÈ±´¹ÇÐÎÌ¬·¢Éúµ°°×2»ùÒòµÄ¿ËÂ¡¼°±í´ï·ÖÎö	ÓÚÜç	ÕÅÁáÁá
402881205bc7e8bc015bc7eacc5b01e3	aa7c7b2418e948f497eb48bcc3ca2b4c	èÎ¿×ÉÈ±´¹ÇÐÎÌ¬·¢Éúµ°°×2»ùÒòµÄ¿ËÂ¡¼°±í´ï·ÖÎö	ÓÚÜç	ÍõÊ¦
402881205bc7e8bc015bc7eacc5b01e3	aa7c7b2418e948f497eb48bcc3ca2b4c	èÎ¿×ÉÈ±´¹ÇÐÎÌ¬·¢Éúµ°°×2»ùÒòµÄ¿ËÂ¡¼°±í´ï·ÖÎö	ÓÚÜç	°üÕñÃñ
402881205bc7e8bc015bc7eacc5b01e3	aa7c7b2418e948f497eb48bcc3ca2b4c	èÎ¿×ÉÈ±´¹ÇÐÎÌ¬·¢Éúµ°°×2»ùÒòµÄ¿ËÂ¡¼°±í´ï·ÖÎö	ºúÏþÀö	ÕÅÁáÁá
402881205bc7e8bc015bc7eacc5b01e3	aa7c7b2418e948f497eb48bcc3ca2b4c	èÎ¿×ÉÈ±´¹ÇÐÎÌ¬·¢Éúµ°°×2»ùÒòµÄ¿ËÂ¡¼°±í´ï·ÖÎö	ºúÏþÀö	ÍõÊ¦
402881205bc7e8bc015bc7eacc5b01e3	aa7c7b2418e948f497eb48bcc3ca2b4c	èÎ¿×ÉÈ±´¹ÇÐÎÌ¬·¢Éúµ°°×2»ùÒòµÄ¿ËÂ¡¼°±í´ï·ÖÎö	ºúÏþÀö	°üÕñÃñ
402881205bc7e8bc015bc7eacc5b01e3	aa7c7b2418e948f497eb48bcc3ca2b4c	èÎ¿×ÉÈ±´¹ÇÐÎÌ¬·¢Éúµ°°×2»ùÒòµÄ¿ËÂ¡¼°±í´ï·ÖÎö	ÕÅÁáÁá	ÍõÊ¦
402881205bc7e8bc015bc7eacc5b01e3	aa7c7b2418e948f497eb48bcc3ca2b4c	èÎ¿×ÉÈ±´¹ÇÐÎÌ¬·¢Éúµ°°×2»ùÒòµÄ¿ËÂ¡¼°±í´ï·ÖÎö	ÕÅÁáÁá	°üÕñÃñ
402881205bc7e8bc015bc7eacc5b01e3	aa7c7b2418e948f497eb48bcc3ca2b4c	èÎ¿×ÉÈ±´¹ÇÐÎÌ¬·¢Éúµ°°×2»ùÒòµÄ¿ËÂ¡¼°±í´ï·ÖÎö	ÍõÊ¦	°üÕñÃñ
402881205bc7e8bc015bc7eacc5b01e3	11f05824022e46ef928171f37eef717f	ÉÈ±´¿ÆÈ¾É«ÌåÑÐ¾¿½øÕ¹	ºúÀöÆ¼	»ÆÏþæÃ
402881205bc7e8bc015bc7eacc5b01e3	11f05824022e46ef928171f37eef717f	ÉÈ±´¿ÆÈ¾É«ÌåÑÐ¾¿½øÕ¹	ºúÀöÆ¼	ÕÅÁáÁá
402881205bc7e8bc015bc7eacc5b01e3	11f05824022e46ef928171f37eef717f	ÉÈ±´¿ÆÈ¾É«ÌåÑÐ¾¿½øÕ¹	ºúÀöÆ¼	Â½Î¬
402881205bc7e8bc015bc7eacc5b01e3	11f05824022e46ef928171f37eef717f	ÉÈ±´¿ÆÈ¾É«ÌåÑÐ¾¿½øÕ¹	ºúÀöÆ¼	°üÕñÃñ
402881205bc7e8bc015bc7eacc5b01e3	11f05824022e46ef928171f37eef717f	ÉÈ±´¿ÆÈ¾É«ÌåÑÐ¾¿½øÕ¹	»ÆÏþæÃ	ÕÅÁáÁá
402881205bc7e8bc015bc7eacc5b01e3	11f05824022e46ef928171f37eef717f	ÉÈ±´¿ÆÈ¾É«ÌåÑÐ¾¿½øÕ¹	»ÆÏþæÃ	Â½Î¬
402881205bc7e8bc015bc7eacc5b01e3	11f05824022e46ef928171f37eef717f	ÉÈ±´¿ÆÈ¾É«ÌåÑÐ¾¿½øÕ¹	»ÆÏþæÃ	°üÕñÃñ
402881205bc7e8bc015bc7eacc5b01e3	11f05824022e46ef928171f37eef717f	ÉÈ±´¿ÆÈ¾É«ÌåÑÐ¾¿½øÕ¹	ÕÅÁáÁá	Â½Î¬
402881205bc7e8bc015bc7eacc5b01e3	11f05824022e46ef928171f37eef717f	ÉÈ±´¿ÆÈ¾É«ÌåÑÐ¾¿½øÕ¹	ÕÅÁáÁá	°üÕñÃñ
402881205bc7e8bc015bc7eacc5b01e3	11f05824022e46ef928171f37eef717f	ÉÈ±´¿ÆÈ¾É«ÌåÑÐ¾¿½øÕ¹	Â½Î¬	°üÕñÃñ
402881205bc7e8bc015bc7eacc5b01e3	91b519db105b4bd19c3bbbb3ce7fad7e	×ÏÉÈ±´¡¢º£ÍåÉÈ±´¼°ÆäÕý·´ÔÓ½»×Ó´úÈºÌåÒÅ´«½á¹¹µÄAFLP·ÖÎö	Ëïåû	»ÆÏþæÃ
402881205bc7e8bc015bc7eacc5b01e3	91b519db105b4bd19c3bbbb3ce7fad7e	×ÏÉÈ±´¡¢º£ÍåÉÈ±´¼°ÆäÕý·´ÔÓ½»×Ó´úÈºÌåÒÅ´«½á¹¹µÄAFLP·ÖÎö	Ëïåû	ºúÀöÆ¼
402881205bc7e8bc015bc7eacc5b01e3	91b519db105b4bd19c3bbbb3ce7fad7e	×ÏÉÈ±´¡¢º£ÍåÉÈ±´¼°ÆäÕý·´ÔÓ½»×Ó´úÈºÌåÒÅ´«½á¹¹µÄAFLP·ÖÎö	Ëïåû	ÍõÊ¦
402881205bc7e8bc015bc7eacc5b01e3	91b519db105b4bd19c3bbbb3ce7fad7e	×ÏÉÈ±´¡¢º£ÍåÉÈ±´¼°ÆäÕý·´ÔÓ½»×Ó´úÈºÌåÒÅ´«½á¹¹µÄAFLP·ÖÎö	Ëïåû	Íõ´ºµÂ
402881205bc7e8bc015bc7eacc5b01e3	91b519db105b4bd19c3bbbb3ce7fad7e	×ÏÉÈ±´¡¢º£ÍåÉÈ±´¼°ÆäÕý·´ÔÓ½»×Ó´úÈºÌåÒÅ´«½á¹¹µÄAFLP·ÖÎö	Ëïåû	°üÕñÃñ
402881205bc7e8bc015bc7eacc5b01e3	91b519db105b4bd19c3bbbb3ce7fad7e	×ÏÉÈ±´¡¢º£ÍåÉÈ±´¼°ÆäÕý·´ÔÓ½»×Ó´úÈºÌåÒÅ´«½á¹¹µÄAFLP·ÖÎö	»ÆÏþæÃ	ºúÀöÆ¼
402881205bc7e8bc015bc7eacc5b01e3	91b519db105b4bd19c3bbbb3ce7fad7e	×ÏÉÈ±´¡¢º£ÍåÉÈ±´¼°ÆäÕý·´ÔÓ½»×Ó´úÈºÌåÒÅ´«½á¹¹µÄAFLP·ÖÎö	»ÆÏþæÃ	ÍõÊ¦
402881205bc7e8bc015bc7eacc5b01e3	91b519db105b4bd19c3bbbb3ce7fad7e	×ÏÉÈ±´¡¢º£ÍåÉÈ±´¼°ÆäÕý·´ÔÓ½»×Ó´úÈºÌåÒÅ´«½á¹¹µÄAFLP·ÖÎö	»ÆÏþæÃ	Íõ´ºµÂ
402881205bc7e8bc015bc7eacc5b01e3	91b519db105b4bd19c3bbbb3ce7fad7e	×ÏÉÈ±´¡¢º£ÍåÉÈ±´¼°ÆäÕý·´ÔÓ½»×Ó´úÈºÌåÒÅ´«½á¹¹µÄAFLP·ÖÎö	»ÆÏþæÃ	°üÕñÃñ
402881205bc7e8bc015bc7eacc5b01e3	91b519db105b4bd19c3bbbb3ce7fad7e	×ÏÉÈ±´¡¢º£ÍåÉÈ±´¼°ÆäÕý·´ÔÓ½»×Ó´úÈºÌåÒÅ´«½á¹¹µÄAFLP·ÖÎö	ºúÀöÆ¼	ÍõÊ¦
402881205bc7e8bc015bc7eacc5b01e3	91b519db105b4bd19c3bbbb3ce7fad7e	×ÏÉÈ±´¡¢º£ÍåÉÈ±´¼°ÆäÕý·´ÔÓ½»×Ó´úÈºÌåÒÅ´«½á¹¹µÄAFLP·ÖÎö	ºúÀöÆ¼	Íõ´ºµÂ
402881205bc7e8bc015bc7eacc5b01e3	91b519db105b4bd19c3bbbb3ce7fad7e	×ÏÉÈ±´¡¢º£ÍåÉÈ±´¼°ÆäÕý·´ÔÓ½»×Ó´úÈºÌåÒÅ´«½á¹¹µÄAFLP·ÖÎö	ºúÀöÆ¼	°üÕñÃñ
402881205bc7e8bc015bc7eacc5b01e3	91b519db105b4bd19c3bbbb3ce7fad7e	×ÏÉÈ±´¡¢º£ÍåÉÈ±´¼°ÆäÕý·´ÔÓ½»×Ó´úÈºÌåÒÅ´«½á¹¹µÄAFLP·ÖÎö	ÍõÊ¦	Íõ´ºµÂ
402881205bc7e8bc015bc7eacc5b01e3	91b519db105b4bd19c3bbbb3ce7fad7e	×ÏÉÈ±´¡¢º£ÍåÉÈ±´¼°ÆäÕý·´ÔÓ½»×Ó´úÈºÌåÒÅ´«½á¹¹µÄAFLP·ÖÎö	ÍõÊ¦	°üÕñÃñ
402881205bc7e8bc015bc7eacc5b01e3	91b519db105b4bd19c3bbbb3ce7fad7e	×ÏÉÈ±´¡¢º£ÍåÉÈ±´¼°ÆäÕý·´ÔÓ½»×Ó´úÈºÌåÒÅ´«½á¹¹µÄAFLP·ÖÎö	Íõ´ºµÂ	°üÕñÃñ
402881205bc7e8bc015bc7eacc5b01e3	987923f276db42ed9e7f2802e0edb73d	¿ØÖÆÏºÒÄÉÈ±´±Õ¿Ç¼¡»ýÀÛÀàºúÂÜ²·ËØÏà¹Ø»ùÒòµÄÉ¸²é	ÈÎÏþÁÁ	ºîî£
402881205bc7e8bc015bc7eacc5b01e3	987923f276db42ed9e7f2802e0edb73d	¿ØÖÆÏºÒÄÉÈ±´±Õ¿Ç¼¡»ýÀÛÀàºúÂÜ²·ËØÏà¹Ø»ùÒòµÄÉ¸²é	ÈÎÏþÁÁ	ÍõÉº
402881205bc7e8bc015bc7eacc5b01e3	987923f276db42ed9e7f2802e0edb73d	¿ØÖÆÏºÒÄÉÈ±´±Õ¿Ç¼¡»ýÀÛÀàºúÂÜ²·ËØÏà¹Ø»ùÒòµÄÉ¸²é	ÈÎÏþÁÁ	Õ½Ô¨³¬
402881205bc7e8bc015bc7eacc5b01e3	987923f276db42ed9e7f2802e0edb73d	¿ØÖÆÏºÒÄÉÈ±´±Õ¿Ç¼¡»ýÀÛÀàºúÂÜ²·ËØÏà¹Ø»ùÒòµÄÉ¸²é	ÈÎÏþÁÁ	»ÆÏþæÃ
402881205bc7e8bc015bc7eacc5b01e3	987923f276db42ed9e7f2802e0edb73d	¿ØÖÆÏºÒÄÉÈ±´±Õ¿Ç¼¡»ýÀÛÀàºúÂÜ²·ËØÏà¹Ø»ùÒòµÄÉ¸²é	ÈÎÏþÁÁ	°üÕñÃñ
402881205bc7e8bc015bc7eacc5b01e3	987923f276db42ed9e7f2802e0edb73d	¿ØÖÆÏºÒÄÉÈ±´±Õ¿Ç¼¡»ýÀÛÀàºúÂÜ²·ËØÏà¹Ø»ùÒòµÄÉ¸²é	ºîî£	ÍõÉº
402881205bc7e8bc015bc7eacc5b01e3	987923f276db42ed9e7f2802e0edb73d	¿ØÖÆÏºÒÄÉÈ±´±Õ¿Ç¼¡»ýÀÛÀàºúÂÜ²·ËØÏà¹Ø»ùÒòµÄÉ¸²é	ºîî£	Õ½Ô¨³¬
402881205bc7e8bc015bc7eacc5b01e3	987923f276db42ed9e7f2802e0edb73d	¿ØÖÆÏºÒÄÉÈ±´±Õ¿Ç¼¡»ýÀÛÀàºúÂÜ²·ËØÏà¹Ø»ùÒòµÄÉ¸²é	ºîî£	»ÆÏþæÃ
402881205bc7e8bc015bc7eacc5b01e3	987923f276db42ed9e7f2802e0edb73d	¿ØÖÆÏºÒÄÉÈ±´±Õ¿Ç¼¡»ýÀÛÀàºúÂÜ²·ËØÏà¹Ø»ùÒòµÄÉ¸²é	ºîî£	°üÕñÃñ
402881205bc7e8bc015bc7eacc5b01e3	987923f276db42ed9e7f2802e0edb73d	¿ØÖÆÏºÒÄÉÈ±´±Õ¿Ç¼¡»ýÀÛÀàºúÂÜ²·ËØÏà¹Ø»ùÒòµÄÉ¸²é	ÍõÉº	Õ½Ô¨³¬
402881205bc7e8bc015bc7eacc5b01e3	987923f276db42ed9e7f2802e0edb73d	¿ØÖÆÏºÒÄÉÈ±´±Õ¿Ç¼¡»ýÀÛÀàºúÂÜ²·ËØÏà¹Ø»ùÒòµÄÉ¸²é	ÍõÉº	»ÆÏþæÃ
402881205bc7e8bc015bc7eacc5b01e3	987923f276db42ed9e7f2802e0edb73d	¿ØÖÆÏºÒÄÉÈ±´±Õ¿Ç¼¡»ýÀÛÀàºúÂÜ²·ËØÏà¹Ø»ùÒòµÄÉ¸²é	ÍõÉº	°üÕñÃñ
402881205bc7e8bc015bc7eacc5b01e3	987923f276db42ed9e7f2802e0edb73d	¿ØÖÆÏºÒÄÉÈ±´±Õ¿Ç¼¡»ýÀÛÀàºúÂÜ²·ËØÏà¹Ø»ùÒòµÄÉ¸²é	Õ½Ô¨³¬	»ÆÏþæÃ
402881205bc7e8bc015bc7eacc5b01e3	987923f276db42ed9e7f2802e0edb73d	¿ØÖÆÏºÒÄÉÈ±´±Õ¿Ç¼¡»ýÀÛÀàºúÂÜ²·ËØÏà¹Ø»ùÒòµÄÉ¸²é	Õ½Ô¨³¬	°üÕñÃñ
402881205bc7e8bc015bc7eacc5b01e3	987923f276db42ed9e7f2802e0edb73d	¿ØÖÆÏºÒÄÉÈ±´±Õ¿Ç¼¡»ýÀÛÀàºúÂÜ²·ËØÏà¹Ø»ùÒòµÄÉ¸²é	»ÆÏþæÃ	°üÕñÃñ
402881205bc7e8bc015bc7eacc5b01e3	47bc0756d8b7499da0af667db153c294	µç´Ì¼¤ÓÕµ¼èÎ¿×ÉÈ±´´ÆºË·¢ÓýµÄÏà¹Ø²ÎÊýµÄÉ¸Ñ¡	ÉÌÎÄ´Ï	ÕÔ²´äÁ
402881205bc7e8bc015bc7eacc5b01e3	47bc0756d8b7499da0af667db153c294	µç´Ì¼¤ÓÕµ¼èÎ¿×ÉÈ±´´ÆºË·¢ÓýµÄÏà¹Ø²ÎÊýµÄÉ¸Ñ¡	ÉÌÎÄ´Ï	³ÂÁÁ
402881205bc7e8bc015bc7eacc5b01e3	47bc0756d8b7499da0af667db153c294	µç´Ì¼¤ÓÕµ¼èÎ¿×ÉÈ±´´ÆºË·¢ÓýµÄÏà¹Ø²ÎÊýµÄÉ¸Ñ¡	ÉÌÎÄ´Ï	Ëïåû
402881205bc7e8bc015bc7eacc5b01e3	47bc0756d8b7499da0af667db153c294	µç´Ì¼¤ÓÕµ¼èÎ¿×ÉÈ±´´ÆºË·¢ÓýµÄÏà¹Ø²ÎÊýµÄÉ¸Ñ¡	ÉÌÎÄ´Ï	ÕÅÁáÁá
402881205bc7e8bc015bc7eacc5b01e3	47bc0756d8b7499da0af667db153c294	µç´Ì¼¤ÓÕµ¼èÎ¿×ÉÈ±´´ÆºË·¢ÓýµÄÏà¹Ø²ÎÊýµÄÉ¸Ñ¡	ÉÌÎÄ´Ï	ºúÏþÀö
402881205bc7e8bc015bc7eacc5b01e3	47bc0756d8b7499da0af667db153c294	µç´Ì¼¤ÓÕµ¼èÎ¿×ÉÈ±´´ÆºË·¢ÓýµÄÏà¹Ø²ÎÊýµÄÉ¸Ñ¡	ÉÌÎÄ´Ï	°üÕñÃñ
402881205bc7e8bc015bc7eacc5b01e3	47bc0756d8b7499da0af667db153c294	µç´Ì¼¤ÓÕµ¼èÎ¿×ÉÈ±´´ÆºË·¢ÓýµÄÏà¹Ø²ÎÊýµÄÉ¸Ñ¡	ÕÔ²´äÁ	³ÂÁÁ
402881205bc7e8bc015bc7eacc5b01e3	47bc0756d8b7499da0af667db153c294	µç´Ì¼¤ÓÕµ¼èÎ¿×ÉÈ±´´ÆºË·¢ÓýµÄÏà¹Ø²ÎÊýµÄÉ¸Ñ¡	ÕÔ²´äÁ	Ëïåû
402881205bc7e8bc015bc7eacc5b01e3	47bc0756d8b7499da0af667db153c294	µç´Ì¼¤ÓÕµ¼èÎ¿×ÉÈ±´´ÆºË·¢ÓýµÄÏà¹Ø²ÎÊýµÄÉ¸Ñ¡	ÕÔ²´äÁ	ÕÅÁáÁá
402881205bc7e8bc015bc7eacc5b01e3	47bc0756d8b7499da0af667db153c294	µç´Ì¼¤ÓÕµ¼èÎ¿×ÉÈ±´´ÆºË·¢ÓýµÄÏà¹Ø²ÎÊýµÄÉ¸Ñ¡	ÕÔ²´äÁ	ºúÏþÀö
402881205bc7e8bc015bc7eacc5b01e3	47bc0756d8b7499da0af667db153c294	µç´Ì¼¤ÓÕµ¼èÎ¿×ÉÈ±´´ÆºË·¢ÓýµÄÏà¹Ø²ÎÊýµÄÉ¸Ñ¡	ÕÔ²´äÁ	°üÕñÃñ
402881205bc7e8bc015bc7eacc5b01e3	47bc0756d8b7499da0af667db153c294	µç´Ì¼¤ÓÕµ¼èÎ¿×ÉÈ±´´ÆºË·¢ÓýµÄÏà¹Ø²ÎÊýµÄÉ¸Ñ¡	³ÂÁÁ	Ëïåû
402881205bc7e8bc015bc7eacc5b01e3	47bc0756d8b7499da0af667db153c294	µç´Ì¼¤ÓÕµ¼èÎ¿×ÉÈ±´´ÆºË·¢ÓýµÄÏà¹Ø²ÎÊýµÄÉ¸Ñ¡	³ÂÁÁ	ÕÅÁáÁá
402881205bc7e8bc015bc7eacc5b01e3	47bc0756d8b7499da0af667db153c294	µç´Ì¼¤ÓÕµ¼èÎ¿×ÉÈ±´´ÆºË·¢ÓýµÄÏà¹Ø²ÎÊýµÄÉ¸Ñ¡	³ÂÁÁ	ºúÏþÀö
402881205bc7e8bc015bc7eacc5b01e3	47bc0756d8b7499da0af667db153c294	µç´Ì¼¤ÓÕµ¼èÎ¿×ÉÈ±´´ÆºË·¢ÓýµÄÏà¹Ø²ÎÊýµÄÉ¸Ñ¡	³ÂÁÁ	°üÕñÃñ
402881205bc7e8bc015bc7eacc5b01e3	47bc0756d8b7499da0af667db153c294	µç´Ì¼¤ÓÕµ¼èÎ¿×ÉÈ±´´ÆºË·¢ÓýµÄÏà¹Ø²ÎÊýµÄÉ¸Ñ¡	Ëïåû	ÕÅÁáÁá
402881205bc7e8bc015bc7eacc5b01e3	47bc0756d8b7499da0af667db153c294	µç´Ì¼¤ÓÕµ¼èÎ¿×ÉÈ±´´ÆºË·¢ÓýµÄÏà¹Ø²ÎÊýµÄÉ¸Ñ¡	Ëïåû	ºúÏþÀö
402881205bc7e8bc015bc7eacc5b01e3	47bc0756d8b7499da0af667db153c294	µç´Ì¼¤ÓÕµ¼èÎ¿×ÉÈ±´´ÆºË·¢ÓýµÄÏà¹Ø²ÎÊýµÄÉ¸Ñ¡	Ëïåû	°üÕñÃñ
402881205bc7e8bc015bc7eacc5b01e3	47bc0756d8b7499da0af667db153c294	µç´Ì¼¤ÓÕµ¼èÎ¿×ÉÈ±´´ÆºË·¢ÓýµÄÏà¹Ø²ÎÊýµÄÉ¸Ñ¡	ÕÅÁáÁá	ºúÏþÀö
402881205bc7e8bc015bc7eacc5b01e3	47bc0756d8b7499da0af667db153c294	µç´Ì¼¤ÓÕµ¼èÎ¿×ÉÈ±´´ÆºË·¢ÓýµÄÏà¹Ø²ÎÊýµÄÉ¸Ñ¡	ÕÅÁáÁá	°üÕñÃñ
402881205bc7e8bc015bc7eacc5b01e3	47bc0756d8b7499da0af667db153c294	µç´Ì¼¤ÓÕµ¼èÎ¿×ÉÈ±´´ÆºË·¢ÓýµÄÏà¹Ø²ÎÊýµÄÉ¸Ñ¡	ºúÏþÀö	°üÕñÃñ
402881205bc7e8bc015bc7eacc5b01e3	7e3552aa380647c896d15f188852607b	èÎ¿×ÉÈ±´×ªÂ¼×éÀ´Ô´µ¥ºËÜÕËá¶àÌ¬ÐÔÎ»µãµÄ¶àÌ¬ÐÔ·ÖÎö	ÀîÁá	°üÕñÃñ
402881205bc7e8bc015bc7eacc5b01e3	7e3552aa380647c896d15f188852607b	èÎ¿×ÉÈ±´×ªÂ¼×éÀ´Ô´µ¥ºËÜÕËá¶àÌ¬ÐÔÎ»µãµÄ¶àÌ¬ÐÔ·ÖÎö	ÀîÁá	Àî¼ÍÇÚ
402881205bc7e8bc015bc7eacc5b01e3	7e3552aa380647c896d15f188852607b	èÎ¿×ÉÈ±´×ªÂ¼×éÀ´Ô´µ¥ºËÜÕËá¶àÌ¬ÐÔÎ»µãµÄ¶àÌ¬ÐÔ·ÖÎö	ÀîÁá	ÍõÊ¦
402881205bc7e8bc015bc7eacc5b01e3	7e3552aa380647c896d15f188852607b	èÎ¿×ÉÈ±´×ªÂ¼×éÀ´Ô´µ¥ºËÜÕËá¶àÌ¬ÐÔÎ»µãµÄ¶àÌ¬ÐÔ·ÖÎö	ÀîÁá	ÕÅÁáÁá
402881205bc7e8bc015bc7eacc5b01e3	7e3552aa380647c896d15f188852607b	èÎ¿×ÉÈ±´×ªÂ¼×éÀ´Ô´µ¥ºËÜÕËá¶àÌ¬ÐÔÎ»µãµÄ¶àÌ¬ÐÔ·ÖÎö	ÀîÁá	Â½Î¬
402881205bc7e8bc015bc7eacc5b01e3	7e3552aa380647c896d15f188852607b	èÎ¿×ÉÈ±´×ªÂ¼×éÀ´Ô´µ¥ºËÜÕËá¶àÌ¬ÐÔÎ»µãµÄ¶àÌ¬ÐÔ·ÖÎö	ÀîÁá	ºúÏþÀö
402881205bc7e8bc015bc7eacc5b01e3	7e3552aa380647c896d15f188852607b	èÎ¿×ÉÈ±´×ªÂ¼×éÀ´Ô´µ¥ºËÜÕËá¶àÌ¬ÐÔÎ»µãµÄ¶àÌ¬ÐÔ·ÖÎö	°üÕñÃñ	Àî¼ÍÇÚ
402881205bc7e8bc015bc7eacc5b01e3	7e3552aa380647c896d15f188852607b	èÎ¿×ÉÈ±´×ªÂ¼×éÀ´Ô´µ¥ºËÜÕËá¶àÌ¬ÐÔÎ»µãµÄ¶àÌ¬ÐÔ·ÖÎö	°üÕñÃñ	ÍõÊ¦
402881205bc7e8bc015bc7eacc5b01e3	7e3552aa380647c896d15f188852607b	èÎ¿×ÉÈ±´×ªÂ¼×éÀ´Ô´µ¥ºËÜÕËá¶àÌ¬ÐÔÎ»µãµÄ¶àÌ¬ÐÔ·ÖÎö	°üÕñÃñ	ÕÅÁáÁá
402881205bc7e8bc015bc7eacc5b01e3	7e3552aa380647c896d15f188852607b	èÎ¿×ÉÈ±´×ªÂ¼×éÀ´Ô´µ¥ºËÜÕËá¶àÌ¬ÐÔÎ»µãµÄ¶àÌ¬ÐÔ·ÖÎö	°üÕñÃñ	Â½Î¬
402881205bc7e8bc015bc7eacc5b01e3	7e3552aa380647c896d15f188852607b	èÎ¿×ÉÈ±´×ªÂ¼×éÀ´Ô´µ¥ºËÜÕËá¶àÌ¬ÐÔÎ»µãµÄ¶àÌ¬ÐÔ·ÖÎö	°üÕñÃñ	ºúÏþÀö
402881205bc7e8bc015bc7eacc5b01e3	7e3552aa380647c896d15f188852607b	èÎ¿×ÉÈ±´×ªÂ¼×éÀ´Ô´µ¥ºËÜÕËá¶àÌ¬ÐÔÎ»µãµÄ¶àÌ¬ÐÔ·ÖÎö	Àî¼ÍÇÚ	ÍõÊ¦
402881205bc7e8bc015bc7eacc5b01e3	7e3552aa380647c896d15f188852607b	èÎ¿×ÉÈ±´×ªÂ¼×éÀ´Ô´µ¥ºËÜÕËá¶àÌ¬ÐÔÎ»µãµÄ¶àÌ¬ÐÔ·ÖÎö	Àî¼ÍÇÚ	ÕÅÁáÁá
402881205bc7e8bc015bc7eacc5b01e3	7e3552aa380647c896d15f188852607b	èÎ¿×ÉÈ±´×ªÂ¼×éÀ´Ô´µ¥ºËÜÕËá¶àÌ¬ÐÔÎ»µãµÄ¶àÌ¬ÐÔ·ÖÎö	Àî¼ÍÇÚ	Â½Î¬
402881205bc7e8bc015bc7eacc5b01e3	7e3552aa380647c896d15f188852607b	èÎ¿×ÉÈ±´×ªÂ¼×éÀ´Ô´µ¥ºËÜÕËá¶àÌ¬ÐÔÎ»µãµÄ¶àÌ¬ÐÔ·ÖÎö	Àî¼ÍÇÚ	ºúÏþÀö
402881205bc7e8bc015bc7eacc5b01e3	7e3552aa380647c896d15f188852607b	èÎ¿×ÉÈ±´×ªÂ¼×éÀ´Ô´µ¥ºËÜÕËá¶àÌ¬ÐÔÎ»µãµÄ¶àÌ¬ÐÔ·ÖÎö	ÍõÊ¦	ÕÅÁáÁá
402881205bc7e8bc015bc7eacc5b01e3	7e3552aa380647c896d15f188852607b	èÎ¿×ÉÈ±´×ªÂ¼×éÀ´Ô´µ¥ºËÜÕËá¶àÌ¬ÐÔÎ»µãµÄ¶àÌ¬ÐÔ·ÖÎö	ÍõÊ¦	Â½Î¬
402881205bc7e8bc015bc7eacc5b01e3	7e3552aa380647c896d15f188852607b	èÎ¿×ÉÈ±´×ªÂ¼×éÀ´Ô´µ¥ºËÜÕËá¶àÌ¬ÐÔÎ»µãµÄ¶àÌ¬ÐÔ·ÖÎö	ÍõÊ¦	ºúÏþÀö
402881205bc7e8bc015bc7eacc5b01e3	7e3552aa380647c896d15f188852607b	èÎ¿×ÉÈ±´×ªÂ¼×éÀ´Ô´µ¥ºËÜÕËá¶àÌ¬ÐÔÎ»µãµÄ¶àÌ¬ÐÔ·ÖÎö	ÕÅÁáÁá	Â½Î¬
402881205bc7e8bc015bc7eacc5b01e3	7e3552aa380647c896d15f188852607b	èÎ¿×ÉÈ±´×ªÂ¼×éÀ´Ô´µ¥ºËÜÕËá¶àÌ¬ÐÔÎ»µãµÄ¶àÌ¬ÐÔ·ÖÎö	ÕÅÁáÁá	ºúÏþÀö
402881205bc7e8bc015bc7eacc5b01e3	7e3552aa380647c896d15f188852607b	èÎ¿×ÉÈ±´×ªÂ¼×éÀ´Ô´µ¥ºËÜÕËá¶àÌ¬ÐÔÎ»µãµÄ¶àÌ¬ÐÔ·ÖÎö	Â½Î¬	ºúÏþÀö
402881205bc7e8bc015bc7eacc5b01e3	6328a51aaccb4dc98b8c9993199ffce1	Á½ÖÖ¸ò×ÐÈºÌåÒÅ´«¶àÑùÐÔµÄÐÎÌ¬²ÎÊý¼°AFLP·ÖÎö	ÁõÏàÈ«	°üÕñÃñ
402881205bc7e8bc015bc7eacc5b01e3	6328a51aaccb4dc98b8c9993199ffce1	Á½ÖÖ¸ò×ÐÈºÌåÒÅ´«¶àÑùÐÔµÄÐÎÌ¬²ÎÊý¼°AFLP·ÖÎö	ÁõÏàÈ«	ºú¾°½Ü
402881205bc7e8bc015bc7eacc5b01e3	6328a51aaccb4dc98b8c9993199ffce1	Á½ÖÖ¸ò×ÐÈºÌåÒÅ´«¶àÑùÐÔµÄÐÎÌ¬²ÎÊý¼°AFLP·ÖÎö	ÁõÏàÈ«	ºÎ½ðÏ¼
402881205bc7e8bc015bc7eacc5b01e3	6328a51aaccb4dc98b8c9993199ffce1	Á½ÖÖ¸ò×ÐÈºÌåÒÅ´«¶àÑùÐÔµÄÐÎÌ¬²ÎÊý¼°AFLP·ÖÎö	ÁõÏàÈ«	·½½¨¹â
402881205bc7e8bc015bc7eacc5b01e3	6328a51aaccb4dc98b8c9993199ffce1	Á½ÖÖ¸ò×ÐÈºÌåÒÅ´«¶àÑùÐÔµÄÐÎÌ¬²ÎÊý¼°AFLP·ÖÎö	ÁõÏàÈ«	ÍõÈç²Å
402881205bc7e8bc015bc7eacc5b01e3	6328a51aaccb4dc98b8c9993199ffce1	Á½ÖÖ¸ò×ÐÈºÌåÒÅ´«¶àÑùÐÔµÄÐÎÌ¬²ÎÊý¼°AFLP·ÖÎö	°üÕñÃñ	ºú¾°½Ü
402881205bc7e8bc015bc7eacc5b01e3	6328a51aaccb4dc98b8c9993199ffce1	Á½ÖÖ¸ò×ÐÈºÌåÒÅ´«¶àÑùÐÔµÄÐÎÌ¬²ÎÊý¼°AFLP·ÖÎö	°üÕñÃñ	ºÎ½ðÏ¼
402881205bc7e8bc015bc7eacc5b01e3	6328a51aaccb4dc98b8c9993199ffce1	Á½ÖÖ¸ò×ÐÈºÌåÒÅ´«¶àÑùÐÔµÄÐÎÌ¬²ÎÊý¼°AFLP·ÖÎö	°üÕñÃñ	·½½¨¹â
402881205bc7e8bc015bc7eacc5b01e3	6328a51aaccb4dc98b8c9993199ffce1	Á½ÖÖ¸ò×ÐÈºÌåÒÅ´«¶àÑùÐÔµÄÐÎÌ¬²ÎÊý¼°AFLP·ÖÎö	°üÕñÃñ	ÍõÈç²Å
402881205bc7e8bc015bc7eacc5b01e3	6328a51aaccb4dc98b8c9993199ffce1	Á½ÖÖ¸ò×ÐÈºÌåÒÅ´«¶àÑùÐÔµÄÐÎÌ¬²ÎÊý¼°AFLP·ÖÎö	ºú¾°½Ü	ºÎ½ðÏ¼
402881205bc7e8bc015bc7eacc5b01e3	6328a51aaccb4dc98b8c9993199ffce1	Á½ÖÖ¸ò×ÐÈºÌåÒÅ´«¶àÑùÐÔµÄÐÎÌ¬²ÎÊý¼°AFLP·ÖÎö	ºú¾°½Ü	·½½¨¹â
402881205bc7e8bc015bc7eacc5b01e3	6328a51aaccb4dc98b8c9993199ffce1	Á½ÖÖ¸ò×ÐÈºÌåÒÅ´«¶àÑùÐÔµÄÐÎÌ¬²ÎÊý¼°AFLP·ÖÎö	ºú¾°½Ü	ÍõÈç²Å
402881205bc7e8bc015bc7eacc5b01e3	6328a51aaccb4dc98b8c9993199ffce1	Á½ÖÖ¸ò×ÐÈºÌåÒÅ´«¶àÑùÐÔµÄÐÎÌ¬²ÎÊý¼°AFLP·ÖÎö	ºÎ½ðÏ¼	·½½¨¹â
402881205bc7e8bc015bc7eacc5b01e3	6328a51aaccb4dc98b8c9993199ffce1	Á½ÖÖ¸ò×ÐÈºÌåÒÅ´«¶àÑùÐÔµÄÐÎÌ¬²ÎÊý¼°AFLP·ÖÎö	ºÎ½ðÏ¼	ÍõÈç²Å
402881205bc7e8bc015bc7eacc5b01e3	6328a51aaccb4dc98b8c9993199ffce1	Á½ÖÖ¸ò×ÐÈºÌåÒÅ´«¶àÑùÐÔµÄÐÎÌ¬²ÎÊý¼°AFLP·ÖÎö	·½½¨¹â	ÍõÈç²Å
402881205bc7e8bc015bc7eacc5b01e3	hyxb201002019	Ò»Öêº£ÑóÎ¢ÐÍ¹èÔåµÄÐÎÌ¬Ñ§ºÍ·Ö×ÓÉúÎïÑ§¼ø¶¨	ÕÅ¶«	ËåÕýºì
402881205bc7e8bc015bc7eacc5b01e3	hyxb201002019	Ò»Öêº£ÑóÎ¢ÐÍ¹èÔåµÄÐÎÌ¬Ñ§ºÍ·Ö×ÓÉúÎïÑ§¼ø¶¨	ÕÅ¶«	Íõ´ºÑà
402881205bc7e8bc015bc7eacc5b01e3	hyxb201002019	Ò»Öêº£ÑóÎ¢ÐÍ¹èÔåµÄÐÎÌ¬Ñ§ºÍ·Ö×ÓÉúÎïÑ§¼ø¶¨	ÕÅ¶«	°üÕñÃñ
402881205bc7e8bc015bc7eacc5b01e3	hyxb201002019	Ò»Öêº£ÑóÎ¢ÐÍ¹èÔåµÄÐÎÌ¬Ñ§ºÍ·Ö×ÓÉúÎïÑ§¼ø¶¨	ËåÕýºì	Íõ´ºÑà
402881205bc7e8bc015bc7eacc5b01e3	hyxb201002019	Ò»Öêº£ÑóÎ¢ÐÍ¹èÔåµÄÐÎÌ¬Ñ§ºÍ·Ö×ÓÉúÎïÑ§¼ø¶¨	ËåÕýºì	°üÕñÃñ
402881205bc7e8bc015bc7eacc5b01e3	hyxb201002019	Ò»Öêº£ÑóÎ¢ÐÍ¹èÔåµÄÐÎÌ¬Ñ§ºÍ·Ö×ÓÉúÎïÑ§¼ø¶¨	Íõ´ºÑà	°üÕñÃñ
402881205bc7e8bc015bc7eacc5b01e3	445fc1e1ca0a4051b373d79eb7b516e3	ÖÐ¹ú±±·½ÑØº£6¸öèÎ¿×ÉÈ±´ÈºÌåµÄAFLP·ÖÎö	ÀîÄþ	³Ì½à
402881205bc7e8bc015bc7eacc5b01e3	445fc1e1ca0a4051b373d79eb7b516e3	ÖÐ¹ú±±·½ÑØº£6¸öèÎ¿×ÉÈ±´ÈºÌåµÄAFLP·ÖÎö	ÀîÄþ	ËïÂ³Ñô
402881205bc7e8bc015bc7eacc5b01e3	445fc1e1ca0a4051b373d79eb7b516e3	ÖÐ¹ú±±·½ÑØº£6¸öèÎ¿×ÉÈ±´ÈºÌåµÄAFLP·ÖÎö	ÀîÄþ	ÕÔº£²¨
402881205bc7e8bc015bc7eacc5b01e3	445fc1e1ca0a4051b373d79eb7b516e3	ÖÐ¹ú±±·½ÑØº£6¸öèÎ¿×ÉÈ±´ÈºÌåµÄAFLP·ÖÎö	ÀîÄþ	ºîî£
402881205bc7e8bc015bc7eacc5b01e3	445fc1e1ca0a4051b373d79eb7b516e3	ÖÐ¹ú±±·½ÑØº£6¸öèÎ¿×ÉÈ±´ÈºÌåµÄAFLP·ÖÎö	ÀîÄþ	ºú¾°½Ü
402881205bc7e8bc015bc7eacc5b01e3	445fc1e1ca0a4051b373d79eb7b516e3	ÖÐ¹ú±±·½ÑØº£6¸öèÎ¿×ÉÈ±´ÈºÌåµÄAFLP·ÖÎö	ÀîÄþ	°üÕñÃñ
402881205bc7e8bc015bc7eacc5b01e3	445fc1e1ca0a4051b373d79eb7b516e3	ÖÐ¹ú±±·½ÑØº£6¸öèÎ¿×ÉÈ±´ÈºÌåµÄAFLP·ÖÎö	³Ì½à	ËïÂ³Ñô
402881205bc7e8bc015bc7eacc5b01e3	445fc1e1ca0a4051b373d79eb7b516e3	ÖÐ¹ú±±·½ÑØº£6¸öèÎ¿×ÉÈ±´ÈºÌåµÄAFLP·ÖÎö	³Ì½à	ÕÔº£²¨
402881205bc7e8bc015bc7eacc5b01e3	445fc1e1ca0a4051b373d79eb7b516e3	ÖÐ¹ú±±·½ÑØº£6¸öèÎ¿×ÉÈ±´ÈºÌåµÄAFLP·ÖÎö	³Ì½à	ºîî£
402881205bc7e8bc015bc7eacc5b01e3	445fc1e1ca0a4051b373d79eb7b516e3	ÖÐ¹ú±±·½ÑØº£6¸öèÎ¿×ÉÈ±´ÈºÌåµÄAFLP·ÖÎö	³Ì½à	ºú¾°½Ü
402881205bc7e8bc015bc7eacc5b01e3	445fc1e1ca0a4051b373d79eb7b516e3	ÖÐ¹ú±±·½ÑØº£6¸öèÎ¿×ÉÈ±´ÈºÌåµÄAFLP·ÖÎö	³Ì½à	°üÕñÃñ
402881205bc7e8bc015bc7eacc5b01e3	445fc1e1ca0a4051b373d79eb7b516e3	ÖÐ¹ú±±·½ÑØº£6¸öèÎ¿×ÉÈ±´ÈºÌåµÄAFLP·ÖÎö	ËïÂ³Ñô	ÕÔº£²¨
402881205bc7e8bc015bc7eacc5b01e3	445fc1e1ca0a4051b373d79eb7b516e3	ÖÐ¹ú±±·½ÑØº£6¸öèÎ¿×ÉÈ±´ÈºÌåµÄAFLP·ÖÎö	ËïÂ³Ñô	ºîî£
402881205bc7e8bc015bc7eacc5b01e3	445fc1e1ca0a4051b373d79eb7b516e3	ÖÐ¹ú±±·½ÑØº£6¸öèÎ¿×ÉÈ±´ÈºÌåµÄAFLP·ÖÎö	ËïÂ³Ñô	ºú¾°½Ü
402881205bc7e8bc015bc7eacc5b01e3	445fc1e1ca0a4051b373d79eb7b516e3	ÖÐ¹ú±±·½ÑØº£6¸öèÎ¿×ÉÈ±´ÈºÌåµÄAFLP·ÖÎö	ËïÂ³Ñô	°üÕñÃñ
402881205bc7e8bc015bc7eacc5b01e3	445fc1e1ca0a4051b373d79eb7b516e3	ÖÐ¹ú±±·½ÑØº£6¸öèÎ¿×ÉÈ±´ÈºÌåµÄAFLP·ÖÎö	ÕÔº£²¨	ºîî£
402881205bc7e8bc015bc7eacc5b01e3	445fc1e1ca0a4051b373d79eb7b516e3	ÖÐ¹ú±±·½ÑØº£6¸öèÎ¿×ÉÈ±´ÈºÌåµÄAFLP·ÖÎö	ÕÔº£²¨	ºú¾°½Ü
402881205bc7e8bc015bc7eacc5b01e3	445fc1e1ca0a4051b373d79eb7b516e3	ÖÐ¹ú±±·½ÑØº£6¸öèÎ¿×ÉÈ±´ÈºÌåµÄAFLP·ÖÎö	ÕÔº£²¨	°üÕñÃñ
402881205bc7e8bc015bc7eacc5b01e3	445fc1e1ca0a4051b373d79eb7b516e3	ÖÐ¹ú±±·½ÑØº£6¸öèÎ¿×ÉÈ±´ÈºÌåµÄAFLP·ÖÎö	ºîî£	ºú¾°½Ü
402881205bc7e8bc015bc7eacc5b01e3	445fc1e1ca0a4051b373d79eb7b516e3	ÖÐ¹ú±±·½ÑØº£6¸öèÎ¿×ÉÈ±´ÈºÌåµÄAFLP·ÖÎö	ºîî£	°üÕñÃñ
402881205bc7e8bc015bc7eacc5b01e3	445fc1e1ca0a4051b373d79eb7b516e3	ÖÐ¹ú±±·½ÑØº£6¸öèÎ¿×ÉÈ±´ÈºÌåµÄAFLP·ÖÎö	ºú¾°½Ü	°üÕñÃñ
402881205bc7e8bc015bc7eacc5b01e3	b5e187bd33eb46f6bceb7f95356969f2	ÈýÖÖ³à³±Ôå¶à¿ËÂ¡¿¹ÌåÖÆ±¸¼°ÌØÒìÐÔ·ÖÎö	ËïÄþ²¨	ËåÕýºì
402881205bc7e8bc015bc7eacc5b01e3	b5e187bd33eb46f6bceb7f95356969f2	ÈýÖÖ³à³±Ôå¶à¿ËÂ¡¿¹ÌåÖÆ±¸¼°ÌØÒìÐÔ·ÖÎö	ËïÄþ²¨	°üÕñÃñ
402881205bc7e8bc015bc7eacc5b01e3	b5e187bd33eb46f6bceb7f95356969f2	ÈýÖÖ³à³±Ôå¶à¿ËÂ¡¿¹ÌåÖÆ±¸¼°ÌØÒìÐÔ·ÖÎö	ËïÄþ²¨	Íõ´ºÑà
402881205bc7e8bc015bc7eacc5b01e3	b5e187bd33eb46f6bceb7f95356969f2	ÈýÖÖ³à³±Ôå¶à¿ËÂ¡¿¹ÌåÖÆ±¸¼°ÌØÒìÐÔ·ÖÎö	ËåÕýºì	°üÕñÃñ
402881205bc7e8bc015bc7eacc5b01e3	b5e187bd33eb46f6bceb7f95356969f2	ÈýÖÖ³à³±Ôå¶à¿ËÂ¡¿¹ÌåÖÆ±¸¼°ÌØÒìÐÔ·ÖÎö	ËåÕýºì	Íõ´ºÑà
402881205bc7e8bc015bc7eacc5b01e3	b5e187bd33eb46f6bceb7f95356969f2	ÈýÖÖ³à³±Ôå¶à¿ËÂ¡¿¹ÌåÖÆ±¸¼°ÌØÒìÐÔ·ÖÎö	°üÕñÃñ	Íõ´ºÑà
402881205bc7e8bc015bc7eacc5b01e3	70c832b706c044c8a37c0312eedb2173	ÇàµºÈ¹´ø²Ëæß×ÓÌåÒ°ÉúÖÖÈºÒÅ´«¶àÑùÐÔµÄAFLP·ÖÎö	ÕÅ¶«	ËåÕýºì
402881205bc7e8bc015bc7eacc5b01e3	70c832b706c044c8a37c0312eedb2173	ÇàµºÈ¹´ø²Ëæß×ÓÌåÒ°ÉúÖÖÈºÒÅ´«¶àÑùÐÔµÄAFLP·ÖÎö	ÕÅ¶«	Ò×ºã
402881205bc7e8bc015bc7eacc5b01e3	70c832b706c044c8a37c0312eedb2173	ÇàµºÈ¹´ø²Ëæß×ÓÌåÒ°ÉúÖÖÈºÒÅ´«¶àÑùÐÔµÄAFLP·ÖÎö	ÕÅ¶«	ÙÚÖÛ
402881205bc7e8bc015bc7eacc5b01e3	70c832b706c044c8a37c0312eedb2173	ÇàµºÈ¹´ø²Ëæß×ÓÌåÒ°ÉúÖÖÈºÒÅ´«¶àÑùÐÔµÄAFLP·ÖÎö	ÕÅ¶«	°üÕñÃñ
402881205bc7e8bc015bc7eacc5b01e3	70c832b706c044c8a37c0312eedb2173	ÇàµºÈ¹´ø²Ëæß×ÓÌåÒ°ÉúÖÖÈºÒÅ´«¶àÑùÐÔµÄAFLP·ÖÎö	ËåÕýºì	Ò×ºã
402881205bc7e8bc015bc7eacc5b01e3	70c832b706c044c8a37c0312eedb2173	ÇàµºÈ¹´ø²Ëæß×ÓÌåÒ°ÉúÖÖÈºÒÅ´«¶àÑùÐÔµÄAFLP·ÖÎö	ËåÕýºì	ÙÚÖÛ
402881205bc7e8bc015bc7eacc5b01e3	70c832b706c044c8a37c0312eedb2173	ÇàµºÈ¹´ø²Ëæß×ÓÌåÒ°ÉúÖÖÈºÒÅ´«¶àÑùÐÔµÄAFLP·ÖÎö	ËåÕýºì	°üÕñÃñ
402881205bc7e8bc015bc7eacc5b01e3	70c832b706c044c8a37c0312eedb2173	ÇàµºÈ¹´ø²Ëæß×ÓÌåÒ°ÉúÖÖÈºÒÅ´«¶àÑùÐÔµÄAFLP·ÖÎö	Ò×ºã	ÙÚÖÛ
402881205bc7e8bc015bc7eacc5b01e3	70c832b706c044c8a37c0312eedb2173	ÇàµºÈ¹´ø²Ëæß×ÓÌåÒ°ÉúÖÖÈºÒÅ´«¶àÑùÐÔµÄAFLP·ÖÎö	Ò×ºã	°üÕñÃñ
402881205bc7e8bc015bc7eacc5b01e3	70c832b706c044c8a37c0312eedb2173	ÇàµºÈ¹´ø²Ëæß×ÓÌåÒ°ÉúÖÖÈºÒÅ´«¶àÑùÐÔµÄAFLP·ÖÎö	ÙÚÖÛ	°üÕñÃñ
402881205bc7e8bc015bc7eacc5b01e3	c555132fe8694b68a2dc14166fa8fa34	º£ÍåÉÈ±´Î¢ÎÀÐÇ±ê¼Ç¿ª·¢¼°Æä·ÖÀë·½Ê½·ÖÎö	Àîºê¿¡	ÁõÏþ
402881205bc7e8bc015bc7eacc5b01e3	c555132fe8694b68a2dc14166fa8fa34	º£ÍåÉÈ±´Î¢ÎÀÐÇ±ê¼Ç¿ª·¢¼°Æä·ÖÀë·½Ê½·ÖÎö	Àîºê¿¡	¶ÅÑ©µØ
402881205bc7e8bc015bc7eacc5b01e3	c555132fe8694b68a2dc14166fa8fa34	º£ÍåÉÈ±´Î¢ÎÀÐÇ±ê¼Ç¿ª·¢¼°Æä·ÖÀë·½Ê½·ÖÎö	Àîºê¿¡	ËÎÈï
402881205bc7e8bc015bc7eacc5b01e3	c555132fe8694b68a2dc14166fa8fa34	º£ÍåÉÈ±´Î¢ÎÀÐÇ±ê¼Ç¿ª·¢¼°Æä·ÖÀë·½Ê½·ÖÎö	Àîºê¿¡	ÕÅ¹ú·¶
402881205bc7e8bc015bc7eacc5b01e3	c555132fe8694b68a2dc14166fa8fa34	º£ÍåÉÈ±´Î¢ÎÀÐÇ±ê¼Ç¿ª·¢¼°Æä·ÖÀë·½Ê½·ÖÎö	Àîºê¿¡	ºú¾°½Ü
402881205bc7e8bc015bc7eacc5b01e3	c555132fe8694b68a2dc14166fa8fa34	º£ÍåÉÈ±´Î¢ÎÀÐÇ±ê¼Ç¿ª·¢¼°Æä·ÖÀë·½Ê½·ÖÎö	Àîºê¿¡	°üÕñÃñ
402881205bc7e8bc015bc7eacc5b01e3	c555132fe8694b68a2dc14166fa8fa34	º£ÍåÉÈ±´Î¢ÎÀÐÇ±ê¼Ç¿ª·¢¼°Æä·ÖÀë·½Ê½·ÖÎö	ÁõÏþ	¶ÅÑ©µØ
402881205bc7e8bc015bc7eacc5b01e3	c555132fe8694b68a2dc14166fa8fa34	º£ÍåÉÈ±´Î¢ÎÀÐÇ±ê¼Ç¿ª·¢¼°Æä·ÖÀë·½Ê½·ÖÎö	ÁõÏþ	ËÎÈï
402881205bc7e8bc015bc7eacc5b01e3	c555132fe8694b68a2dc14166fa8fa34	º£ÍåÉÈ±´Î¢ÎÀÐÇ±ê¼Ç¿ª·¢¼°Æä·ÖÀë·½Ê½·ÖÎö	ÁõÏþ	ÕÅ¹ú·¶
402881205bc7e8bc015bc7eacc5b01e3	c555132fe8694b68a2dc14166fa8fa34	º£ÍåÉÈ±´Î¢ÎÀÐÇ±ê¼Ç¿ª·¢¼°Æä·ÖÀë·½Ê½·ÖÎö	ÁõÏþ	ºú¾°½Ü
402881205bc7e8bc015bc7eacc5b01e3	c555132fe8694b68a2dc14166fa8fa34	º£ÍåÉÈ±´Î¢ÎÀÐÇ±ê¼Ç¿ª·¢¼°Æä·ÖÀë·½Ê½·ÖÎö	ÁõÏþ	°üÕñÃñ
402881205bc7e8bc015bc7eacc5b01e3	c555132fe8694b68a2dc14166fa8fa34	º£ÍåÉÈ±´Î¢ÎÀÐÇ±ê¼Ç¿ª·¢¼°Æä·ÖÀë·½Ê½·ÖÎö	¶ÅÑ©µØ	ËÎÈï
402881205bc7e8bc015bc7eacc5b01e3	c555132fe8694b68a2dc14166fa8fa34	º£ÍåÉÈ±´Î¢ÎÀÐÇ±ê¼Ç¿ª·¢¼°Æä·ÖÀë·½Ê½·ÖÎö	¶ÅÑ©µØ	ÕÅ¹ú·¶
402881205bc7e8bc015bc7eacc5b01e3	c555132fe8694b68a2dc14166fa8fa34	º£ÍåÉÈ±´Î¢ÎÀÐÇ±ê¼Ç¿ª·¢¼°Æä·ÖÀë·½Ê½·ÖÎö	¶ÅÑ©µØ	ºú¾°½Ü
402881205bc7e8bc015bc7eacc5b01e3	c555132fe8694b68a2dc14166fa8fa34	º£ÍåÉÈ±´Î¢ÎÀÐÇ±ê¼Ç¿ª·¢¼°Æä·ÖÀë·½Ê½·ÖÎö	¶ÅÑ©µØ	°üÕñÃñ
402881205bc7e8bc015bc7eacc5b01e3	c555132fe8694b68a2dc14166fa8fa34	º£ÍåÉÈ±´Î¢ÎÀÐÇ±ê¼Ç¿ª·¢¼°Æä·ÖÀë·½Ê½·ÖÎö	ËÎÈï	ÕÅ¹ú·¶
402881205bc7e8bc015bc7eacc5b01e3	c555132fe8694b68a2dc14166fa8fa34	º£ÍåÉÈ±´Î¢ÎÀÐÇ±ê¼Ç¿ª·¢¼°Æä·ÖÀë·½Ê½·ÖÎö	ËÎÈï	ºú¾°½Ü
402881205bc7e8bc015bc7eacc5b01e3	c555132fe8694b68a2dc14166fa8fa34	º£ÍåÉÈ±´Î¢ÎÀÐÇ±ê¼Ç¿ª·¢¼°Æä·ÖÀë·½Ê½·ÖÎö	ËÎÈï	°üÕñÃñ
402881205bc7e8bc015bc7eacc5b01e3	c555132fe8694b68a2dc14166fa8fa34	º£ÍåÉÈ±´Î¢ÎÀÐÇ±ê¼Ç¿ª·¢¼°Æä·ÖÀë·½Ê½·ÖÎö	ÕÅ¹ú·¶	ºú¾°½Ü
402881205bc7e8bc015bc7eacc5b01e3	c555132fe8694b68a2dc14166fa8fa34	º£ÍåÉÈ±´Î¢ÎÀÐÇ±ê¼Ç¿ª·¢¼°Æä·ÖÀë·½Ê½·ÖÎö	ÕÅ¹ú·¶	°üÕñÃñ
402881205bc7e8bc015bc7eacc5b01e3	c555132fe8694b68a2dc14166fa8fa34	º£ÍåÉÈ±´Î¢ÎÀÐÇ±ê¼Ç¿ª·¢¼°Æä·ÖÀë·½Ê½·ÖÎö	ºú¾°½Ü	°üÕñÃñ
402881205bc7e8bc015bc7eacc5b01e3	7bf71b2957d342ea800136dd7f4cc121	Ó¦ÓÃÃâÒßÓ«¹â¼¼Êõ¶ÔÈýÖÖ³à³±ÔåµÄÑÐ¾¿	ËïÄþ²¨	ËåÕýºì
402881205bc7e8bc015bc7eacc5b01e3	7bf71b2957d342ea800136dd7f4cc121	Ó¦ÓÃÃâÒßÓ«¹â¼¼Êõ¶ÔÈýÖÖ³à³±ÔåµÄÑÐ¾¿	ËïÄþ²¨	°üÕñÃñ
402881205bc7e8bc015bc7eacc5b01e3	7bf71b2957d342ea800136dd7f4cc121	Ó¦ÓÃÃâÒßÓ«¹â¼¼Êõ¶ÔÈýÖÖ³à³±ÔåµÄÑÐ¾¿	ËïÄþ²¨	ÕÅ¶¬±¦
402881205bc7e8bc015bc7eacc5b01e3	7bf71b2957d342ea800136dd7f4cc121	Ó¦ÓÃÃâÒßÓ«¹â¼¼Êõ¶ÔÈýÖÖ³à³±ÔåµÄÑÐ¾¿	ËåÕýºì	°üÕñÃñ
402881205bc7e8bc015bc7eacc5b01e3	7bf71b2957d342ea800136dd7f4cc121	Ó¦ÓÃÃâÒßÓ«¹â¼¼Êõ¶ÔÈýÖÖ³à³±ÔåµÄÑÐ¾¿	ËåÕýºì	ÕÅ¶¬±¦
402881205bc7e8bc015bc7eacc5b01e3	7bf71b2957d342ea800136dd7f4cc121	Ó¦ÓÃÃâÒßÓ«¹â¼¼Êõ¶ÔÈýÖÖ³à³±ÔåµÄÑÐ¾¿	°üÕñÃñ	ÕÅ¶¬±¦
402881205bc7e8bc015bc7eacc5b01e3	2ad9e3b7faf64a49a01e0d6b4bd501fc	ËÉ½­öÔÈºÌåÒÅ´«¶àÑùÐÔµÄAFLP·ÖÎö	Ðì½¨ÈÙ	º«ÏþÀÚ
402881205bc7e8bc015bc7eacc5b01e3	2ad9e3b7faf64a49a01e0d6b4bd501fc	ËÉ½­öÔÈºÌåÒÅ´«¶àÑùÐÔµÄAFLP·ÖÎö	Ðì½¨ÈÙ	ÀîÄþ
402881205bc7e8bc015bc7eacc5b01e3	2ad9e3b7faf64a49a01e0d6b4bd501fc	ËÉ½­öÔÈºÌåÒÅ´«¶àÑùÐÔµÄAFLP·ÖÎö	Ðì½¨ÈÙ	Óô½¨·æ
402881205bc7e8bc015bc7eacc5b01e3	2ad9e3b7faf64a49a01e0d6b4bd501fc	ËÉ½­öÔÈºÌåÒÅ´«¶àÑùÐÔµÄAFLP·ÖÎö	Ðì½¨ÈÙ	Ðíè±
402881205bc7e8bc015bc7eacc5b01e3	2ad9e3b7faf64a49a01e0d6b4bd501fc	ËÉ½­öÔÈºÌåÒÅ´«¶àÑùÐÔµÄAFLP·ÖÎö	Ðì½¨ÈÙ	°üÕñÃñ
402881205bc7e8bc015bc7eacc5b01e3	2ad9e3b7faf64a49a01e0d6b4bd501fc	ËÉ½­öÔÈºÌåÒÅ´«¶àÑùÐÔµÄAFLP·ÖÎö	º«ÏþÀÚ	ÀîÄþ
402881205bc7e8bc015bc7eacc5b01e3	2ad9e3b7faf64a49a01e0d6b4bd501fc	ËÉ½­öÔÈºÌåÒÅ´«¶àÑùÐÔµÄAFLP·ÖÎö	º«ÏþÀÚ	Óô½¨·æ
402881205bc7e8bc015bc7eacc5b01e3	2ad9e3b7faf64a49a01e0d6b4bd501fc	ËÉ½­öÔÈºÌåÒÅ´«¶àÑùÐÔµÄAFLP·ÖÎö	º«ÏþÀÚ	Ðíè±
402881205bc7e8bc015bc7eacc5b01e3	2ad9e3b7faf64a49a01e0d6b4bd501fc	ËÉ½­öÔÈºÌåÒÅ´«¶àÑùÐÔµÄAFLP·ÖÎö	º«ÏþÀÚ	°üÕñÃñ
402881205bc7e8bc015bc7eacc5b01e3	2ad9e3b7faf64a49a01e0d6b4bd501fc	ËÉ½­öÔÈºÌåÒÅ´«¶àÑùÐÔµÄAFLP·ÖÎö	ÀîÄþ	Óô½¨·æ
402881205bc7e8bc015bc7eacc5b01e3	2ad9e3b7faf64a49a01e0d6b4bd501fc	ËÉ½­öÔÈºÌåÒÅ´«¶àÑùÐÔµÄAFLP·ÖÎö	ÀîÄþ	Ðíè±
402881205bc7e8bc015bc7eacc5b01e3	2ad9e3b7faf64a49a01e0d6b4bd501fc	ËÉ½­öÔÈºÌåÒÅ´«¶àÑùÐÔµÄAFLP·ÖÎö	ÀîÄþ	°üÕñÃñ
402881205bc7e8bc015bc7eacc5b01e3	2ad9e3b7faf64a49a01e0d6b4bd501fc	ËÉ½­öÔÈºÌåÒÅ´«¶àÑùÐÔµÄAFLP·ÖÎö	Óô½¨·æ	Ðíè±
402881205bc7e8bc015bc7eacc5b01e3	2ad9e3b7faf64a49a01e0d6b4bd501fc	ËÉ½­öÔÈºÌåÒÅ´«¶àÑùÐÔµÄAFLP·ÖÎö	Óô½¨·æ	°üÕñÃñ
402881205bc7e8bc015bc7eacc5b01e3	2ad9e3b7faf64a49a01e0d6b4bd501fc	ËÉ½­öÔÈºÌåÒÅ´«¶àÑùÐÔµÄAFLP·ÖÎö	Ðíè±	°üÕñÃñ
402881205bc7e8bc015bc7eacc5b01e3	ef7c1d935f684e88987de2251fbe7989	MYP»ùÒòÔÚÖÐ¼äÇòº£µ¨¼°ÔÓ½»º£µ¨ÉúÖ³ÏÙ²»Í¬·¢ÓýÊ±ÆÚµÄ×ªÂ¼±í´ï²îÒì	ÖÜ×ñ´º	°üÕñÃñ
402881205bc7e8bc015bc7eacc5b01e3	ef7c1d935f684e88987de2251fbe7989	MYP»ùÒòÔÚÖÐ¼äÇòº£µ¨¼°ÔÓ½»º£µ¨ÉúÖ³ÏÙ²»Í¬·¢ÓýÊ±ÆÚµÄ×ªÂ¼±í´ï²îÒì	ÖÜ×ñ´º	¶­Ó±
402881205bc7e8bc015bc7eacc5b01e3	ef7c1d935f684e88987de2251fbe7989	MYP»ùÒòÔÚÖÐ¼äÇòº£µ¨¼°ÔÓ½»º£µ¨ÉúÖ³ÏÙ²»Í¬·¢ÓýÊ±ÆÚµÄ×ªÂ¼±í´ï²îÒì	ÖÜ×ñ´º	ÍõÀöÃ·
402881205bc7e8bc015bc7eacc5b01e3	ef7c1d935f684e88987de2251fbe7989	MYP»ùÒòÔÚÖÐ¼äÇòº£µ¨¼°ÔÓ½»º£µ¨ÉúÖ³ÏÙ²»Í¬·¢ÓýÊ±ÆÚµÄ×ªÂ¼±í´ï²îÒì	ÖÜ×ñ´º	ºÕ³ç²¨
402881205bc7e8bc015bc7eacc5b01e3	ef7c1d935f684e88987de2251fbe7989	MYP»ùÒòÔÚÖÐ¼äÇòº£µ¨¼°ÔÓ½»º£µ¨ÉúÖ³ÏÙ²»Í¬·¢ÓýÊ±ÆÚµÄ×ªÂ¼±í´ï²îÒì	ÖÜ×ñ´º	ÁõÎÀ¶«
402881205bc7e8bc015bc7eacc5b01e3	ef7c1d935f684e88987de2251fbe7989	MYP»ùÒòÔÚÖÐ¼äÇòº£µ¨¼°ÔÓ½»º£µ¨ÉúÖ³ÏÙ²»Í¬·¢ÓýÊ±ÆÚµÄ×ªÂ¼±í´ï²îÒì	°üÕñÃñ	¶­Ó±
402881205bc7e8bc015bc7eacc5b01e3	ef7c1d935f684e88987de2251fbe7989	MYP»ùÒòÔÚÖÐ¼äÇòº£µ¨¼°ÔÓ½»º£µ¨ÉúÖ³ÏÙ²»Í¬·¢ÓýÊ±ÆÚµÄ×ªÂ¼±í´ï²îÒì	°üÕñÃñ	ÍõÀöÃ·
402881205bc7e8bc015bc7eacc5b01e3	ef7c1d935f684e88987de2251fbe7989	MYP»ùÒòÔÚÖÐ¼äÇòº£µ¨¼°ÔÓ½»º£µ¨ÉúÖ³ÏÙ²»Í¬·¢ÓýÊ±ÆÚµÄ×ªÂ¼±í´ï²îÒì	°üÕñÃñ	ºÕ³ç²¨
402881205bc7e8bc015bc7eacc5b01e3	ef7c1d935f684e88987de2251fbe7989	MYP»ùÒòÔÚÖÐ¼äÇòº£µ¨¼°ÔÓ½»º£µ¨ÉúÖ³ÏÙ²»Í¬·¢ÓýÊ±ÆÚµÄ×ªÂ¼±í´ï²îÒì	°üÕñÃñ	ÁõÎÀ¶«
402881205bc7e8bc015bc7eacc5b01e3	ef7c1d935f684e88987de2251fbe7989	MYP»ùÒòÔÚÖÐ¼äÇòº£µ¨¼°ÔÓ½»º£µ¨ÉúÖ³ÏÙ²»Í¬·¢ÓýÊ±ÆÚµÄ×ªÂ¼±í´ï²îÒì	¶­Ó±	ÍõÀöÃ·
402881205bc7e8bc015bc7eacc5b01e3	ef7c1d935f684e88987de2251fbe7989	MYP»ùÒòÔÚÖÐ¼äÇòº£µ¨¼°ÔÓ½»º£µ¨ÉúÖ³ÏÙ²»Í¬·¢ÓýÊ±ÆÚµÄ×ªÂ¼±í´ï²îÒì	¶­Ó±	ºÕ³ç²¨
402881205bc7e8bc015bc7eacc5b01e3	ef7c1d935f684e88987de2251fbe7989	MYP»ùÒòÔÚÖÐ¼äÇòº£µ¨¼°ÔÓ½»º£µ¨ÉúÖ³ÏÙ²»Í¬·¢ÓýÊ±ÆÚµÄ×ªÂ¼±í´ï²îÒì	¶­Ó±	ÁõÎÀ¶«
402881205bc7e8bc015bc7eacc5b01e3	ef7c1d935f684e88987de2251fbe7989	MYP»ùÒòÔÚÖÐ¼äÇòº£µ¨¼°ÔÓ½»º£µ¨ÉúÖ³ÏÙ²»Í¬·¢ÓýÊ±ÆÚµÄ×ªÂ¼±í´ï²îÒì	ÍõÀöÃ·	ºÕ³ç²¨
402881205bc7e8bc015bc7eacc5b01e3	ef7c1d935f684e88987de2251fbe7989	MYP»ùÒòÔÚÖÐ¼äÇòº£µ¨¼°ÔÓ½»º£µ¨ÉúÖ³ÏÙ²»Í¬·¢ÓýÊ±ÆÚµÄ×ªÂ¼±í´ï²îÒì	ÍõÀöÃ·	ÁõÎÀ¶«
402881205bc7e8bc015bc7eacc5b01e3	ef7c1d935f684e88987de2251fbe7989	MYP»ùÒòÔÚÖÐ¼äÇòº£µ¨¼°ÔÓ½»º£µ¨ÉúÖ³ÏÙ²»Í¬·¢ÓýÊ±ÆÚµÄ×ªÂ¼±í´ï²îÒì	ºÕ³ç²¨	ÁõÎÀ¶«
402881205bc7e8bc015bc7eacc5b01e3	cdde4c21a7e54b42a76aa22a4d8dcda6	»ùÓÚÐÎÌ¬²ÎÊýºÍAFLP±ê¼ÇµÄÎÄ¸ò(Meretrixmeretrix)²»Í¬µØÀíÈºÌåÒÅ´«±äÒì·ÖÎö	ÁÖÖ¾»ª	¶­Ó­»Ô
402881205bc7e8bc015bc7eacc5b01e3	cdde4c21a7e54b42a76aa22a4d8dcda6	»ùÓÚÐÎÌ¬²ÎÊýºÍAFLP±ê¼ÇµÄÎÄ¸ò(Meretrixmeretrix)²»Í¬µØÀíÈºÌåÒÅ´«±äÒì·ÖÎö	ÁÖÖ¾»ª	ÀîÄþ
402881205bc7e8bc015bc7eacc5b01e3	cdde4c21a7e54b42a76aa22a4d8dcda6	»ùÓÚÐÎÌ¬²ÎÊýºÍAFLP±ê¼ÇµÄÎÄ¸ò(Meretrixmeretrix)²»Í¬µØÀíÈºÌåÒÅ´«±äÒì·ÖÎö	ÁÖÖ¾»ª	Â½ÈÙÃ¯
402881205bc7e8bc015bc7eacc5b01e3	cdde4c21a7e54b42a76aa22a4d8dcda6	»ùÓÚÐÎÌ¬²ÎÊýºÍAFLP±ê¼ÇµÄÎÄ¸ò(Meretrixmeretrix)²»Í¬µØÀíÈºÌåÒÅ´«±äÒì·ÖÎö	ÁÖÖ¾»ª	Ð¤¹úÇ¿
402881205bc7e8bc015bc7eacc5b01e3	cdde4c21a7e54b42a76aa22a4d8dcda6	»ùÓÚÐÎÌ¬²ÎÊýºÍAFLP±ê¼ÇµÄÎÄ¸ò(Meretrixmeretrix)²»Í¬µØÀíÈºÌåÒÅ´«±äÒì·ÖÎö	ÁÖÖ¾»ª	²ñÑ©Á¼
402881205bc7e8bc015bc7eacc5b01e3	cdde4c21a7e54b42a76aa22a4d8dcda6	»ùÓÚÐÎÌ¬²ÎÊýºÍAFLP±ê¼ÇµÄÎÄ¸ò(Meretrixmeretrix)²»Í¬µØÀíÈºÌåÒÅ´«±äÒì·ÖÎö	ÁÖÖ¾»ª	Áõ±£ÖÒ
402881205bc7e8bc015bc7eacc5b01e3	cdde4c21a7e54b42a76aa22a4d8dcda6	»ùÓÚÐÎÌ¬²ÎÊýºÍAFLP±ê¼ÇµÄÎÄ¸ò(Meretrixmeretrix)²»Í¬µØÀíÈºÌåÒÅ´«±äÒì·ÖÎö	ÁÖÖ¾»ª	Ëï³¤É­
402881205bc7e8bc015bc7eacc5b01e3	cdde4c21a7e54b42a76aa22a4d8dcda6	»ùÓÚÐÎÌ¬²ÎÊýºÍAFLP±ê¼ÇµÄÎÄ¸ò(Meretrixmeretrix)²»Í¬µØÀíÈºÌåÒÅ´«±äÒì·ÖÎö	ÁÖÖ¾»ª	°üÕñÃñ
402881205bc7e8bc015bc7eacc5b01e3	cdde4c21a7e54b42a76aa22a4d8dcda6	»ùÓÚÐÎÌ¬²ÎÊýºÍAFLP±ê¼ÇµÄÎÄ¸ò(Meretrixmeretrix)²»Í¬µØÀíÈºÌåÒÅ´«±äÒì·ÖÎö	ÁÖÖ¾»ª	ºú¾°½Ü
402881205bc7e8bc015bc7eacc5b01e3	cdde4c21a7e54b42a76aa22a4d8dcda6	»ùÓÚÐÎÌ¬²ÎÊýºÍAFLP±ê¼ÇµÄÎÄ¸ò(Meretrixmeretrix)²»Í¬µØÀíÈºÌåÒÅ´«±äÒì·ÖÎö	¶­Ó­»Ô	ÀîÄþ
402881205bc7e8bc015bc7eacc5b01e3	cdde4c21a7e54b42a76aa22a4d8dcda6	»ùÓÚÐÎÌ¬²ÎÊýºÍAFLP±ê¼ÇµÄÎÄ¸ò(Meretrixmeretrix)²»Í¬µØÀíÈºÌåÒÅ´«±äÒì·ÖÎö	¶­Ó­»Ô	Â½ÈÙÃ¯
402881205bc7e8bc015bc7eacc5b01e3	cdde4c21a7e54b42a76aa22a4d8dcda6	»ùÓÚÐÎÌ¬²ÎÊýºÍAFLP±ê¼ÇµÄÎÄ¸ò(Meretrixmeretrix)²»Í¬µØÀíÈºÌåÒÅ´«±äÒì·ÖÎö	¶­Ó­»Ô	Ð¤¹úÇ¿
402881205bc7e8bc015bc7eacc5b01e3	cdde4c21a7e54b42a76aa22a4d8dcda6	»ùÓÚÐÎÌ¬²ÎÊýºÍAFLP±ê¼ÇµÄÎÄ¸ò(Meretrixmeretrix)²»Í¬µØÀíÈºÌåÒÅ´«±äÒì·ÖÎö	¶­Ó­»Ô	²ñÑ©Á¼
402881205bc7e8bc015bc7eacc5b01e3	cdde4c21a7e54b42a76aa22a4d8dcda6	»ùÓÚÐÎÌ¬²ÎÊýºÍAFLP±ê¼ÇµÄÎÄ¸ò(Meretrixmeretrix)²»Í¬µØÀíÈºÌåÒÅ´«±äÒì·ÖÎö	¶­Ó­»Ô	Áõ±£ÖÒ
402881205bc7e8bc015bc7eacc5b01e3	cdde4c21a7e54b42a76aa22a4d8dcda6	»ùÓÚÐÎÌ¬²ÎÊýºÍAFLP±ê¼ÇµÄÎÄ¸ò(Meretrixmeretrix)²»Í¬µØÀíÈºÌåÒÅ´«±äÒì·ÖÎö	¶­Ó­»Ô	Ëï³¤É­
402881205bc7e8bc015bc7eacc5b01e3	cdde4c21a7e54b42a76aa22a4d8dcda6	»ùÓÚÐÎÌ¬²ÎÊýºÍAFLP±ê¼ÇµÄÎÄ¸ò(Meretrixmeretrix)²»Í¬µØÀíÈºÌåÒÅ´«±äÒì·ÖÎö	¶­Ó­»Ô	°üÕñÃñ
402881205bc7e8bc015bc7eacc5b01e3	cdde4c21a7e54b42a76aa22a4d8dcda6	»ùÓÚÐÎÌ¬²ÎÊýºÍAFLP±ê¼ÇµÄÎÄ¸ò(Meretrixmeretrix)²»Í¬µØÀíÈºÌåÒÅ´«±äÒì·ÖÎö	¶­Ó­»Ô	ºú¾°½Ü
402881205bc7e8bc015bc7eacc5b01e3	cdde4c21a7e54b42a76aa22a4d8dcda6	»ùÓÚÐÎÌ¬²ÎÊýºÍAFLP±ê¼ÇµÄÎÄ¸ò(Meretrixmeretrix)²»Í¬µØÀíÈºÌåÒÅ´«±äÒì·ÖÎö	ÀîÄþ	Â½ÈÙÃ¯
402881205bc7e8bc015bc7eacc5b01e3	cdde4c21a7e54b42a76aa22a4d8dcda6	»ùÓÚÐÎÌ¬²ÎÊýºÍAFLP±ê¼ÇµÄÎÄ¸ò(Meretrixmeretrix)²»Í¬µØÀíÈºÌåÒÅ´«±äÒì·ÖÎö	ÀîÄþ	Ð¤¹úÇ¿
402881205bc7e8bc015bc7eacc5b01e3	cdde4c21a7e54b42a76aa22a4d8dcda6	»ùÓÚÐÎÌ¬²ÎÊýºÍAFLP±ê¼ÇµÄÎÄ¸ò(Meretrixmeretrix)²»Í¬µØÀíÈºÌåÒÅ´«±äÒì·ÖÎö	ÀîÄþ	²ñÑ©Á¼
402881205bc7e8bc015bc7eacc5b01e3	cdde4c21a7e54b42a76aa22a4d8dcda6	»ùÓÚÐÎÌ¬²ÎÊýºÍAFLP±ê¼ÇµÄÎÄ¸ò(Meretrixmeretrix)²»Í¬µØÀíÈºÌåÒÅ´«±äÒì·ÖÎö	ÀîÄþ	Áõ±£ÖÒ
402881205bc7e8bc015bc7eacc5b01e3	cdde4c21a7e54b42a76aa22a4d8dcda6	»ùÓÚÐÎÌ¬²ÎÊýºÍAFLP±ê¼ÇµÄÎÄ¸ò(Meretrixmeretrix)²»Í¬µØÀíÈºÌåÒÅ´«±äÒì·ÖÎö	ÀîÄþ	Ëï³¤É­
402881205bc7e8bc015bc7eacc5b01e3	cdde4c21a7e54b42a76aa22a4d8dcda6	»ùÓÚÐÎÌ¬²ÎÊýºÍAFLP±ê¼ÇµÄÎÄ¸ò(Meretrixmeretrix)²»Í¬µØÀíÈºÌåÒÅ´«±äÒì·ÖÎö	ÀîÄþ	°üÕñÃñ
402881205bc7e8bc015bc7eacc5b01e3	cdde4c21a7e54b42a76aa22a4d8dcda6	»ùÓÚÐÎÌ¬²ÎÊýºÍAFLP±ê¼ÇµÄÎÄ¸ò(Meretrixmeretrix)²»Í¬µØÀíÈºÌåÒÅ´«±äÒì·ÖÎö	ÀîÄþ	ºú¾°½Ü
402881205bc7e8bc015bc7eacc5b01e3	cdde4c21a7e54b42a76aa22a4d8dcda6	»ùÓÚÐÎÌ¬²ÎÊýºÍAFLP±ê¼ÇµÄÎÄ¸ò(Meretrixmeretrix)²»Í¬µØÀíÈºÌåÒÅ´«±äÒì·ÖÎö	Â½ÈÙÃ¯	Ð¤¹úÇ¿
402881205bc7e8bc015bc7eacc5b01e3	cdde4c21a7e54b42a76aa22a4d8dcda6	»ùÓÚÐÎÌ¬²ÎÊýºÍAFLP±ê¼ÇµÄÎÄ¸ò(Meretrixmeretrix)²»Í¬µØÀíÈºÌåÒÅ´«±äÒì·ÖÎö	Â½ÈÙÃ¯	²ñÑ©Á¼
402881205bc7e8bc015bc7eacc5b01e3	cdde4c21a7e54b42a76aa22a4d8dcda6	»ùÓÚÐÎÌ¬²ÎÊýºÍAFLP±ê¼ÇµÄÎÄ¸ò(Meretrixmeretrix)²»Í¬µØÀíÈºÌåÒÅ´«±äÒì·ÖÎö	Â½ÈÙÃ¯	Áõ±£ÖÒ
402881205bc7e8bc015bc7eacc5b01e3	cdde4c21a7e54b42a76aa22a4d8dcda6	»ùÓÚÐÎÌ¬²ÎÊýºÍAFLP±ê¼ÇµÄÎÄ¸ò(Meretrixmeretrix)²»Í¬µØÀíÈºÌåÒÅ´«±äÒì·ÖÎö	Â½ÈÙÃ¯	Ëï³¤É­
402881205bc7e8bc015bc7eacc5b01e3	cdde4c21a7e54b42a76aa22a4d8dcda6	»ùÓÚÐÎÌ¬²ÎÊýºÍAFLP±ê¼ÇµÄÎÄ¸ò(Meretrixmeretrix)²»Í¬µØÀíÈºÌåÒÅ´«±äÒì·ÖÎö	Â½ÈÙÃ¯	°üÕñÃñ
402881205bc7e8bc015bc7eacc5b01e3	cdde4c21a7e54b42a76aa22a4d8dcda6	»ùÓÚÐÎÌ¬²ÎÊýºÍAFLP±ê¼ÇµÄÎÄ¸ò(Meretrixmeretrix)²»Í¬µØÀíÈºÌåÒÅ´«±äÒì·ÖÎö	Â½ÈÙÃ¯	ºú¾°½Ü
402881205bc7e8bc015bc7eacc5b01e3	cdde4c21a7e54b42a76aa22a4d8dcda6	»ùÓÚÐÎÌ¬²ÎÊýºÍAFLP±ê¼ÇµÄÎÄ¸ò(Meretrixmeretrix)²»Í¬µØÀíÈºÌåÒÅ´«±äÒì·ÖÎö	Ð¤¹úÇ¿	²ñÑ©Á¼
402881205bc7e8bc015bc7eacc5b01e3	cdde4c21a7e54b42a76aa22a4d8dcda6	»ùÓÚÐÎÌ¬²ÎÊýºÍAFLP±ê¼ÇµÄÎÄ¸ò(Meretrixmeretrix)²»Í¬µØÀíÈºÌåÒÅ´«±äÒì·ÖÎö	Ð¤¹úÇ¿	Áõ±£ÖÒ
402881205bc7e8bc015bc7eacc5b01e3	cdde4c21a7e54b42a76aa22a4d8dcda6	»ùÓÚÐÎÌ¬²ÎÊýºÍAFLP±ê¼ÇµÄÎÄ¸ò(Meretrixmeretrix)²»Í¬µØÀíÈºÌåÒÅ´«±äÒì·ÖÎö	Ð¤¹úÇ¿	Ëï³¤É­
402881205bc7e8bc015bc7eacc5b01e3	cdde4c21a7e54b42a76aa22a4d8dcda6	»ùÓÚÐÎÌ¬²ÎÊýºÍAFLP±ê¼ÇµÄÎÄ¸ò(Meretrixmeretrix)²»Í¬µØÀíÈºÌåÒÅ´«±äÒì·ÖÎö	Ð¤¹úÇ¿	°üÕñÃñ
402881205bc7e8bc015bc7eacc5b01e3	cdde4c21a7e54b42a76aa22a4d8dcda6	»ùÓÚÐÎÌ¬²ÎÊýºÍAFLP±ê¼ÇµÄÎÄ¸ò(Meretrixmeretrix)²»Í¬µØÀíÈºÌåÒÅ´«±äÒì·ÖÎö	Ð¤¹úÇ¿	ºú¾°½Ü
402881205bc7e8bc015bc7eacc5b01e3	cdde4c21a7e54b42a76aa22a4d8dcda6	»ùÓÚÐÎÌ¬²ÎÊýºÍAFLP±ê¼ÇµÄÎÄ¸ò(Meretrixmeretrix)²»Í¬µØÀíÈºÌåÒÅ´«±äÒì·ÖÎö	²ñÑ©Á¼	Áõ±£ÖÒ
402881205bc7e8bc015bc7eacc5b01e3	cdde4c21a7e54b42a76aa22a4d8dcda6	»ùÓÚÐÎÌ¬²ÎÊýºÍAFLP±ê¼ÇµÄÎÄ¸ò(Meretrixmeretrix)²»Í¬µØÀíÈºÌåÒÅ´«±äÒì·ÖÎö	²ñÑ©Á¼	Ëï³¤É­
402881205bc7e8bc015bc7eacc5b01e3	cdde4c21a7e54b42a76aa22a4d8dcda6	»ùÓÚÐÎÌ¬²ÎÊýºÍAFLP±ê¼ÇµÄÎÄ¸ò(Meretrixmeretrix)²»Í¬µØÀíÈºÌåÒÅ´«±äÒì·ÖÎö	²ñÑ©Á¼	°üÕñÃñ
402881205bc7e8bc015bc7eacc5b01e3	cdde4c21a7e54b42a76aa22a4d8dcda6	»ùÓÚÐÎÌ¬²ÎÊýºÍAFLP±ê¼ÇµÄÎÄ¸ò(Meretrixmeretrix)²»Í¬µØÀíÈºÌåÒÅ´«±äÒì·ÖÎö	²ñÑ©Á¼	ºú¾°½Ü
402881205bc7e8bc015bc7eacc5b01e3	cdde4c21a7e54b42a76aa22a4d8dcda6	»ùÓÚÐÎÌ¬²ÎÊýºÍAFLP±ê¼ÇµÄÎÄ¸ò(Meretrixmeretrix)²»Í¬µØÀíÈºÌåÒÅ´«±äÒì·ÖÎö	Áõ±£ÖÒ	Ëï³¤É­
402881205bc7e8bc015bc7eacc5b01e3	cdde4c21a7e54b42a76aa22a4d8dcda6	»ùÓÚÐÎÌ¬²ÎÊýºÍAFLP±ê¼ÇµÄÎÄ¸ò(Meretrixmeretrix)²»Í¬µØÀíÈºÌåÒÅ´«±äÒì·ÖÎö	Áõ±£ÖÒ	°üÕñÃñ
402881205bc7e8bc015bc7eacc5b01e3	cdde4c21a7e54b42a76aa22a4d8dcda6	»ùÓÚÐÎÌ¬²ÎÊýºÍAFLP±ê¼ÇµÄÎÄ¸ò(Meretrixmeretrix)²»Í¬µØÀíÈºÌåÒÅ´«±äÒì·ÖÎö	Áõ±£ÖÒ	ºú¾°½Ü
402881205bc7e8bc015bc7eacc5b01e3	cdde4c21a7e54b42a76aa22a4d8dcda6	»ùÓÚÐÎÌ¬²ÎÊýºÍAFLP±ê¼ÇµÄÎÄ¸ò(Meretrixmeretrix)²»Í¬µØÀíÈºÌåÒÅ´«±äÒì·ÖÎö	Ëï³¤É­	°üÕñÃñ
402881205bc7e8bc015bc7eacc5b01e3	cdde4c21a7e54b42a76aa22a4d8dcda6	»ùÓÚÐÎÌ¬²ÎÊýºÍAFLP±ê¼ÇµÄÎÄ¸ò(Meretrixmeretrix)²»Í¬µØÀíÈºÌåÒÅ´«±äÒì·ÖÎö	Ëï³¤É­	ºú¾°½Ü
402881205bc7e8bc015bc7eacc5b01e3	cdde4c21a7e54b42a76aa22a4d8dcda6	»ùÓÚÐÎÌ¬²ÎÊýºÍAFLP±ê¼ÇµÄÎÄ¸ò(Meretrixmeretrix)²»Í¬µØÀíÈºÌåÒÅ´«±äÒì·ÖÎö	°üÕñÃñ	ºú¾°½Ü
402881205bc7e8bc015bc7eacc5b01e3	b7fe65e30bda42618ee91ea7fc2e72f6	º£ÍåÉÈ±´²»Í¬·¢Óý½×¶ÎÄÍ¸ÉÂ¶µÄÑÐ¾¿	ÓÚÈðº£	ÐÁÈÙ
402881205bc7e8bc015bc7eacc5b01e3	b7fe65e30bda42618ee91ea7fc2e72f6	º£ÍåÉÈ±´²»Í¬·¢Óý½×¶ÎÄÍ¸ÉÂ¶µÄÑÐ¾¿	ÓÚÈðº£	ÕÔÇ¿
402881205bc7e8bc015bc7eacc5b01e3	b7fe65e30bda42618ee91ea7fc2e72f6	º£ÍåÉÈ±´²»Í¬·¢Óý½×¶ÎÄÍ¸ÉÂ¶µÄÑÐ¾¿	ÓÚÈðº£	°üÕñÃñ
402881205bc7e8bc015bc7eacc5b01e3	b7fe65e30bda42618ee91ea7fc2e72f6	º£ÍåÉÈ±´²»Í¬·¢Óý½×¶ÎÄÍ¸ÉÂ¶µÄÑÐ¾¿	ÓÚÈðº£	ÍõÕÑÆ¼
402881205bc7e8bc015bc7eacc5b01e3	b7fe65e30bda42618ee91ea7fc2e72f6	º£ÍåÉÈ±´²»Í¬·¢Óý½×¶ÎÄÍ¸ÉÂ¶µÄÑÐ¾¿	ÓÚÈðº£	¿×Áî·æ
402881205bc7e8bc015bc7eacc5b01e3	b7fe65e30bda42618ee91ea7fc2e72f6	º£ÍåÉÈ±´²»Í¬·¢Óý½×¶ÎÄÍ¸ÉÂ¶µÄÑÐ¾¿	ÐÁÈÙ	ÕÔÇ¿
402881205bc7e8bc015bc7eacc5b01e3	b7fe65e30bda42618ee91ea7fc2e72f6	º£ÍåÉÈ±´²»Í¬·¢Óý½×¶ÎÄÍ¸ÉÂ¶µÄÑÐ¾¿	ÐÁÈÙ	°üÕñÃñ
402881205bc7e8bc015bc7eacc5b01e3	b7fe65e30bda42618ee91ea7fc2e72f6	º£ÍåÉÈ±´²»Í¬·¢Óý½×¶ÎÄÍ¸ÉÂ¶µÄÑÐ¾¿	ÐÁÈÙ	ÍõÕÑÆ¼
402881205bc7e8bc015bc7eacc5b01e3	b7fe65e30bda42618ee91ea7fc2e72f6	º£ÍåÉÈ±´²»Í¬·¢Óý½×¶ÎÄÍ¸ÉÂ¶µÄÑÐ¾¿	ÐÁÈÙ	¿×Áî·æ
402881205bc7e8bc015bc7eacc5b01e3	b7fe65e30bda42618ee91ea7fc2e72f6	º£ÍåÉÈ±´²»Í¬·¢Óý½×¶ÎÄÍ¸ÉÂ¶µÄÑÐ¾¿	ÕÔÇ¿	°üÕñÃñ
402881205bc7e8bc015bc7eacc5b01e3	b7fe65e30bda42618ee91ea7fc2e72f6	º£ÍåÉÈ±´²»Í¬·¢Óý½×¶ÎÄÍ¸ÉÂ¶µÄÑÐ¾¿	ÕÔÇ¿	ÍõÕÑÆ¼
402881205bc7e8bc015bc7eacc5b01e3	b7fe65e30bda42618ee91ea7fc2e72f6	º£ÍåÉÈ±´²»Í¬·¢Óý½×¶ÎÄÍ¸ÉÂ¶µÄÑÐ¾¿	ÕÔÇ¿	¿×Áî·æ
402881205bc7e8bc015bc7eacc5b01e3	b7fe65e30bda42618ee91ea7fc2e72f6	º£ÍåÉÈ±´²»Í¬·¢Óý½×¶ÎÄÍ¸ÉÂ¶µÄÑÐ¾¿	°üÕñÃñ	ÍõÕÑÆ¼
402881205bc7e8bc015bc7eacc5b01e3	b7fe65e30bda42618ee91ea7fc2e72f6	º£ÍåÉÈ±´²»Í¬·¢Óý½×¶ÎÄÍ¸ÉÂ¶µÄÑÐ¾¿	°üÕñÃñ	¿×Áî·æ
402881205bc7e8bc015bc7eacc5b01e3	b7fe65e30bda42618ee91ea7fc2e72f6	º£ÍåÉÈ±´²»Í¬·¢Óý½×¶ÎÄÍ¸ÉÂ¶µÄÑÐ¾¿	ÍõÕÑÆ¼	¿×Áî·æ
402881205bc7e8bc015bc7eacc5b01e3	c0820213f8c64b8e82e4c948088e5b1e	º£Ñó¾­¼Ã±´Àà·Ö×ÓÒÅ´«±ê¼Ç¼°ÆäÓ¦ÓÃµÄÑÐ¾¿½øÕ¹	ÁÖÖ¾»ª	°üÕñÃñ
402881205bc7e8bc015bc7eacc5b01e3	c0820213f8c64b8e82e4c948088e5b1e	º£Ñó¾­¼Ã±´Àà·Ö×ÓÒÅ´«±ê¼Ç¼°ÆäÓ¦ÓÃµÄÑÐ¾¿½øÕ¹	ÁÖÖ¾»ª	ÍõÈç²Å
402881205bc7e8bc015bc7eacc5b01e3	c0820213f8c64b8e82e4c948088e5b1e	º£Ñó¾­¼Ã±´Àà·Ö×ÓÒÅ´«±ê¼Ç¼°ÆäÓ¦ÓÃµÄÑÐ¾¿½øÕ¹	°üÕñÃñ	ÍõÈç²Å
402881205bc7e8bc015bc7eacc5b01e3	a2a0e49a1324483baa14ebbdde6ee0cf	ÖÐ¹ú¸òòÛ·±Ö³ÉúÎïÑ§µÄ³õ²½ÑÐ¾¿	ÁõÏàÈ«	·½½¨¹â
402881205bc7e8bc015bc7eacc5b01e3	a2a0e49a1324483baa14ebbdde6ee0cf	ÖÐ¹ú¸òòÛ·±Ö³ÉúÎïÑ§µÄ³õ²½ÑÐ¾¿	ÁõÏàÈ«	°üÕñÃñ
402881205bc7e8bc015bc7eacc5b01e3	a2a0e49a1324483baa14ebbdde6ee0cf	ÖÐ¹ú¸òòÛ·±Ö³ÉúÎïÑ§µÄ³õ²½ÑÐ¾¿	ÁõÏàÈ«	ÍõÈç²Å
402881205bc7e8bc015bc7eacc5b01e3	a2a0e49a1324483baa14ebbdde6ee0cf	ÖÐ¹ú¸òòÛ·±Ö³ÉúÎïÑ§µÄ³õ²½ÑÐ¾¿	·½½¨¹â	°üÕñÃñ
402881205bc7e8bc015bc7eacc5b01e3	a2a0e49a1324483baa14ebbdde6ee0cf	ÖÐ¹ú¸òòÛ·±Ö³ÉúÎïÑ§µÄ³õ²½ÑÐ¾¿	·½½¨¹â	ÍõÈç²Å
402881205bc7e8bc015bc7eacc5b01e3	a2a0e49a1324483baa14ebbdde6ee0cf	ÖÐ¹ú¸òòÛ·±Ö³ÉúÎïÑ§µÄ³õ²½ÑÐ¾¿	°üÕñÃñ	ÍõÈç²Å
402881205bc7e8bc015bc7eacc5b01e3	28ffac97ceeb4eada411dd26ff411d63	ÖÐ¼äÇòº£µ¨¡¢¹â¼¬Çòº£µ¨¼°ÔÓ½»F_1´ú(ÖÐ¼äÇòº£µ¨¡â¡Á¹â¼¬Çòº£µ¨¡á)ÈºÌåÒÅ´«¶àÑùÐÔAFLP·ÖÎö	ÖÜ×ñ´º	°üÕñÃñ
402881205bc7e8bc015bc7eacc5b01e3	28ffac97ceeb4eada411dd26ff411d63	ÖÐ¼äÇòº£µ¨¡¢¹â¼¬Çòº£µ¨¼°ÔÓ½»F_1´ú(ÖÐ¼äÇòº£µ¨¡â¡Á¹â¼¬Çòº£µ¨¡á)ÈºÌåÒÅ´«¶àÑùÐÔAFLP·ÖÎö	ÖÜ×ñ´º	¶­Ó±
402881205bc7e8bc015bc7eacc5b01e3	28ffac97ceeb4eada411dd26ff411d63	ÖÐ¼äÇòº£µ¨¡¢¹â¼¬Çòº£µ¨¼°ÔÓ½»F_1´ú(ÖÐ¼äÇòº£µ¨¡â¡Á¹â¼¬Çòº£µ¨¡á)ÈºÌåÒÅ´«¶àÑùÐÔAFLP·ÖÎö	ÖÜ×ñ´º	ÁõÏàÈ«
402881205bc7e8bc015bc7eacc5b01e3	28ffac97ceeb4eada411dd26ff411d63	ÖÐ¼äÇòº£µ¨¡¢¹â¼¬Çòº£µ¨¼°ÔÓ½»F_1´ú(ÖÐ¼äÇòº£µ¨¡â¡Á¹â¼¬Çòº£µ¨¡á)ÈºÌåÒÅ´«¶àÑùÐÔAFLP·ÖÎö	ÖÜ×ñ´º	ËÎÂ×
402881205bc7e8bc015bc7eacc5b01e3	28ffac97ceeb4eada411dd26ff411d63	ÖÐ¼äÇòº£µ¨¡¢¹â¼¬Çòº£µ¨¼°ÔÓ½»F_1´ú(ÖÐ¼äÇòº£µ¨¡â¡Á¹â¼¬Çòº£µ¨¡á)ÈºÌåÒÅ´«¶àÑùÐÔAFLP·ÖÎö	ÖÜ×ñ´º	ºÕ³ç²¨
402881205bc7e8bc015bc7eacc5b01e3	28ffac97ceeb4eada411dd26ff411d63	ÖÐ¼äÇòº£µ¨¡¢¹â¼¬Çòº£µ¨¼°ÔÓ½»F_1´ú(ÖÐ¼äÇòº£µ¨¡â¡Á¹â¼¬Çòº£µ¨¡á)ÈºÌåÒÅ´«¶àÑùÐÔAFLP·ÖÎö	ÖÜ×ñ´º	ÍõÀöÃ·
402881205bc7e8bc015bc7eacc5b01e3	28ffac97ceeb4eada411dd26ff411d63	ÖÐ¼äÇòº£µ¨¡¢¹â¼¬Çòº£µ¨¼°ÔÓ½»F_1´ú(ÖÐ¼äÇòº£µ¨¡â¡Á¹â¼¬Çòº£µ¨¡á)ÈºÌåÒÅ´«¶àÑùÐÔAFLP·ÖÎö	°üÕñÃñ	¶­Ó±
402881205bc7e8bc015bc7eacc5b01e3	28ffac97ceeb4eada411dd26ff411d63	ÖÐ¼äÇòº£µ¨¡¢¹â¼¬Çòº£µ¨¼°ÔÓ½»F_1´ú(ÖÐ¼äÇòº£µ¨¡â¡Á¹â¼¬Çòº£µ¨¡á)ÈºÌåÒÅ´«¶àÑùÐÔAFLP·ÖÎö	°üÕñÃñ	ÁõÏàÈ«
402881205bc7e8bc015bc7eacc5b01e3	28ffac97ceeb4eada411dd26ff411d63	ÖÐ¼äÇòº£µ¨¡¢¹â¼¬Çòº£µ¨¼°ÔÓ½»F_1´ú(ÖÐ¼äÇòº£µ¨¡â¡Á¹â¼¬Çòº£µ¨¡á)ÈºÌåÒÅ´«¶àÑùÐÔAFLP·ÖÎö	°üÕñÃñ	ËÎÂ×
402881205bc7e8bc015bc7eacc5b01e3	28ffac97ceeb4eada411dd26ff411d63	ÖÐ¼äÇòº£µ¨¡¢¹â¼¬Çòº£µ¨¼°ÔÓ½»F_1´ú(ÖÐ¼äÇòº£µ¨¡â¡Á¹â¼¬Çòº£µ¨¡á)ÈºÌåÒÅ´«¶àÑùÐÔAFLP·ÖÎö	°üÕñÃñ	ºÕ³ç²¨
402881205bc7e8bc015bc7eacc5b01e3	28ffac97ceeb4eada411dd26ff411d63	ÖÐ¼äÇòº£µ¨¡¢¹â¼¬Çòº£µ¨¼°ÔÓ½»F_1´ú(ÖÐ¼äÇòº£µ¨¡â¡Á¹â¼¬Çòº£µ¨¡á)ÈºÌåÒÅ´«¶àÑùÐÔAFLP·ÖÎö	°üÕñÃñ	ÍõÀöÃ·
402881205bc7e8bc015bc7eacc5b01e3	28ffac97ceeb4eada411dd26ff411d63	ÖÐ¼äÇòº£µ¨¡¢¹â¼¬Çòº£µ¨¼°ÔÓ½»F_1´ú(ÖÐ¼äÇòº£µ¨¡â¡Á¹â¼¬Çòº£µ¨¡á)ÈºÌåÒÅ´«¶àÑùÐÔAFLP·ÖÎö	¶­Ó±	ÁõÏàÈ«
402881205bc7e8bc015bc7eacc5b01e3	28ffac97ceeb4eada411dd26ff411d63	ÖÐ¼äÇòº£µ¨¡¢¹â¼¬Çòº£µ¨¼°ÔÓ½»F_1´ú(ÖÐ¼äÇòº£µ¨¡â¡Á¹â¼¬Çòº£µ¨¡á)ÈºÌåÒÅ´«¶àÑùÐÔAFLP·ÖÎö	¶­Ó±	ËÎÂ×
402881205bc7e8bc015bc7eacc5b01e3	28ffac97ceeb4eada411dd26ff411d63	ÖÐ¼äÇòº£µ¨¡¢¹â¼¬Çòº£µ¨¼°ÔÓ½»F_1´ú(ÖÐ¼äÇòº£µ¨¡â¡Á¹â¼¬Çòº£µ¨¡á)ÈºÌåÒÅ´«¶àÑùÐÔAFLP·ÖÎö	¶­Ó±	ºÕ³ç²¨
402881205bc7e8bc015bc7eacc5b01e3	28ffac97ceeb4eada411dd26ff411d63	ÖÐ¼äÇòº£µ¨¡¢¹â¼¬Çòº£µ¨¼°ÔÓ½»F_1´ú(ÖÐ¼äÇòº£µ¨¡â¡Á¹â¼¬Çòº£µ¨¡á)ÈºÌåÒÅ´«¶àÑùÐÔAFLP·ÖÎö	¶­Ó±	ÍõÀöÃ·
402881205bc7e8bc015bc7eacc5b01e3	28ffac97ceeb4eada411dd26ff411d63	ÖÐ¼äÇòº£µ¨¡¢¹â¼¬Çòº£µ¨¼°ÔÓ½»F_1´ú(ÖÐ¼äÇòº£µ¨¡â¡Á¹â¼¬Çòº£µ¨¡á)ÈºÌåÒÅ´«¶àÑùÐÔAFLP·ÖÎö	ÁõÏàÈ«	ËÎÂ×
402881205bc7e8bc015bc7eacc5b01e3	28ffac97ceeb4eada411dd26ff411d63	ÖÐ¼äÇòº£µ¨¡¢¹â¼¬Çòº£µ¨¼°ÔÓ½»F_1´ú(ÖÐ¼äÇòº£µ¨¡â¡Á¹â¼¬Çòº£µ¨¡á)ÈºÌåÒÅ´«¶àÑùÐÔAFLP·ÖÎö	ÁõÏàÈ«	ºÕ³ç²¨
402881205bc7e8bc015bc7eacc5b01e3	28ffac97ceeb4eada411dd26ff411d63	ÖÐ¼äÇòº£µ¨¡¢¹â¼¬Çòº£µ¨¼°ÔÓ½»F_1´ú(ÖÐ¼äÇòº£µ¨¡â¡Á¹â¼¬Çòº£µ¨¡á)ÈºÌåÒÅ´«¶àÑùÐÔAFLP·ÖÎö	ÁõÏàÈ«	ÍõÀöÃ·
402881205bc7e8bc015bc7eacc5b01e3	28ffac97ceeb4eada411dd26ff411d63	ÖÐ¼äÇòº£µ¨¡¢¹â¼¬Çòº£µ¨¼°ÔÓ½»F_1´ú(ÖÐ¼äÇòº£µ¨¡â¡Á¹â¼¬Çòº£µ¨¡á)ÈºÌåÒÅ´«¶àÑùÐÔAFLP·ÖÎö	ËÎÂ×	ºÕ³ç²¨
402881205bc7e8bc015bc7eacc5b01e3	28ffac97ceeb4eada411dd26ff411d63	ÖÐ¼äÇòº£µ¨¡¢¹â¼¬Çòº£µ¨¼°ÔÓ½»F_1´ú(ÖÐ¼äÇòº£µ¨¡â¡Á¹â¼¬Çòº£µ¨¡á)ÈºÌåÒÅ´«¶àÑùÐÔAFLP·ÖÎö	ËÎÂ×	ÍõÀöÃ·
402881205bc7e8bc015bc7eacc5b01e3	28ffac97ceeb4eada411dd26ff411d63	ÖÐ¼äÇòº£µ¨¡¢¹â¼¬Çòº£µ¨¼°ÔÓ½»F_1´ú(ÖÐ¼äÇòº£µ¨¡â¡Á¹â¼¬Çòº£µ¨¡á)ÈºÌåÒÅ´«¶àÑùÐÔAFLP·ÖÎö	ºÕ³ç²¨	ÍõÀöÃ·
402881205bc7e8bc015bc7eacc5b01e3	090a98e38e834bdbbeac73165af70708	èÎ¿×ÉÈ±´¡¢»ª¹óèÎ¿×ÉÈ±´¼°ÆäÖÖ¼äÔÓ½»×Ó´ú¡¢ÖÖÄÚ½»Åä×Ó´úµÄISSR·ÖÎö	Áõ¹ãÐ÷	°üÕñÃñ
402881205bc7e8bc015bc7eacc5b01e3	090a98e38e834bdbbeac73165af70708	èÎ¿×ÉÈ±´¡¢»ª¹óèÎ¿×ÉÈ±´¼°ÆäÖÖ¼äÔÓ½»×Ó´ú¡¢ÖÖÄÚ½»Åä×Ó´úµÄISSR·ÖÎö	Áõ¹ãÐ÷	ºú¾°½Ü
402881205bc7e8bc015bc7eacc5b01e3	090a98e38e834bdbbeac73165af70708	èÎ¿×ÉÈ±´¡¢»ª¹óèÎ¿×ÉÈ±´¼°ÆäÖÖ¼äÔÓ½»×Ó´ú¡¢ÖÖÄÚ½»Åä×Ó´úµÄISSR·ÖÎö	Áõ¹ãÐ÷	ÍõÊ¦
402881205bc7e8bc015bc7eacc5b01e3	090a98e38e834bdbbeac73165af70708	èÎ¿×ÉÈ±´¡¢»ª¹óèÎ¿×ÉÈ±´¼°ÆäÖÖ¼äÔÓ½»×Ó´ú¡¢ÖÖÄÚ½»Åä×Ó´úµÄISSR·ÖÎö	Áõ¹ãÐ÷	Ò¦±ù
402881205bc7e8bc015bc7eacc5b01e3	090a98e38e834bdbbeac73165af70708	èÎ¿×ÉÈ±´¡¢»ª¹óèÎ¿×ÉÈ±´¼°ÆäÖÖ¼äÔÓ½»×Ó´ú¡¢ÖÖÄÚ½»Åä×Ó´úµÄISSR·ÖÎö	Áõ¹ãÐ÷	Õ½°®±ó
402881205bc7e8bc015bc7eacc5b01e3	090a98e38e834bdbbeac73165af70708	èÎ¿×ÉÈ±´¡¢»ª¹óèÎ¿×ÉÈ±´¼°ÆäÖÖ¼äÔÓ½»×Ó´ú¡¢ÖÖÄÚ½»Åä×Ó´úµÄISSR·ÖÎö	°üÕñÃñ	ºú¾°½Ü
402881205bc7e8bc015bc7eacc5b01e3	090a98e38e834bdbbeac73165af70708	èÎ¿×ÉÈ±´¡¢»ª¹óèÎ¿×ÉÈ±´¼°ÆäÖÖ¼äÔÓ½»×Ó´ú¡¢ÖÖÄÚ½»Åä×Ó´úµÄISSR·ÖÎö	°üÕñÃñ	ÍõÊ¦
402881205bc7e8bc015bc7eacc5b01e3	090a98e38e834bdbbeac73165af70708	èÎ¿×ÉÈ±´¡¢»ª¹óèÎ¿×ÉÈ±´¼°ÆäÖÖ¼äÔÓ½»×Ó´ú¡¢ÖÖÄÚ½»Åä×Ó´úµÄISSR·ÖÎö	°üÕñÃñ	Ò¦±ù
402881205bc7e8bc015bc7eacc5b01e3	090a98e38e834bdbbeac73165af70708	èÎ¿×ÉÈ±´¡¢»ª¹óèÎ¿×ÉÈ±´¼°ÆäÖÖ¼äÔÓ½»×Ó´ú¡¢ÖÖÄÚ½»Åä×Ó´úµÄISSR·ÖÎö	°üÕñÃñ	Õ½°®±ó
402881205bc7e8bc015bc7eacc5b01e3	090a98e38e834bdbbeac73165af70708	èÎ¿×ÉÈ±´¡¢»ª¹óèÎ¿×ÉÈ±´¼°ÆäÖÖ¼äÔÓ½»×Ó´ú¡¢ÖÖÄÚ½»Åä×Ó´úµÄISSR·ÖÎö	ºú¾°½Ü	ÍõÊ¦
402881205bc7e8bc015bc7eacc5b01e3	090a98e38e834bdbbeac73165af70708	èÎ¿×ÉÈ±´¡¢»ª¹óèÎ¿×ÉÈ±´¼°ÆäÖÖ¼äÔÓ½»×Ó´ú¡¢ÖÖÄÚ½»Åä×Ó´úµÄISSR·ÖÎö	ºú¾°½Ü	Ò¦±ù
402881205bc7e8bc015bc7eacc5b01e3	090a98e38e834bdbbeac73165af70708	èÎ¿×ÉÈ±´¡¢»ª¹óèÎ¿×ÉÈ±´¼°ÆäÖÖ¼äÔÓ½»×Ó´ú¡¢ÖÖÄÚ½»Åä×Ó´úµÄISSR·ÖÎö	ºú¾°½Ü	Õ½°®±ó
402881205bc7e8bc015bc7eacc5b01e3	090a98e38e834bdbbeac73165af70708	èÎ¿×ÉÈ±´¡¢»ª¹óèÎ¿×ÉÈ±´¼°ÆäÖÖ¼äÔÓ½»×Ó´ú¡¢ÖÖÄÚ½»Åä×Ó´úµÄISSR·ÖÎö	ÍõÊ¦	Ò¦±ù
402881205bc7e8bc015bc7eacc5b01e3	090a98e38e834bdbbeac73165af70708	èÎ¿×ÉÈ±´¡¢»ª¹óèÎ¿×ÉÈ±´¼°ÆäÖÖ¼äÔÓ½»×Ó´ú¡¢ÖÖÄÚ½»Åä×Ó´úµÄISSR·ÖÎö	ÍõÊ¦	Õ½°®±ó
402881205bc7e8bc015bc7eacc5b01e3	090a98e38e834bdbbeac73165af70708	èÎ¿×ÉÈ±´¡¢»ª¹óèÎ¿×ÉÈ±´¼°ÆäÖÖ¼äÔÓ½»×Ó´ú¡¢ÖÖÄÚ½»Åä×Ó´úµÄISSR·ÖÎö	Ò¦±ù	Õ½°®±ó
402881205bc7e8bc015bc7eacc5b01e3	1e9b20e1341146d4b9cedff019ae60f5	Ò°ÉúºÍÑøÖ³ÑÀöÒ(Paralichthysolivaceus)ÒÅ´«²îÒìµÄRAPDºÍISSRÑÐ¾¿	·¿ÐÂÓ¢	ÕÅÈ«Æô
402881205bc7e8bc015bc7eacc5b01e3	1e9b20e1341146d4b9cedff019ae60f5	Ò°ÉúºÍÑøÖ³ÑÀöÒ(Paralichthysolivaceus)ÒÅ´«²îÒìµÄRAPDºÍISSRÑÐ¾¿	·¿ÐÂÓ¢	Æë½à
402881205bc7e8bc015bc7eacc5b01e3	1e9b20e1341146d4b9cedff019ae60f5	Ò°ÉúºÍÑøÖ³ÑÀöÒ(Paralichthysolivaceus)ÒÅ´«²îÒìµÄRAPDºÍISSRÑÐ¾¿	·¿ÐÂÓ¢	ÍõÖ¾¸Õ
402881205bc7e8bc015bc7eacc5b01e3	1e9b20e1341146d4b9cedff019ae60f5	Ò°ÉúºÍÑøÖ³ÑÀöÒ(Paralichthysolivaceus)ÒÅ´«²îÒìµÄRAPDºÍISSRÑÐ¾¿	·¿ÐÂÓ¢	°üÕñÃñ
402881205bc7e8bc015bc7eacc5b01e3	1e9b20e1341146d4b9cedff019ae60f5	Ò°ÉúºÍÑøÖ³ÑÀöÒ(Paralichthysolivaceus)ÒÅ´«²îÒìµÄRAPDºÍISSRÑÐ¾¿	ÕÅÈ«Æô	Æë½à
402881205bc7e8bc015bc7eacc5b01e3	1e9b20e1341146d4b9cedff019ae60f5	Ò°ÉúºÍÑøÖ³ÑÀöÒ(Paralichthysolivaceus)ÒÅ´«²îÒìµÄRAPDºÍISSRÑÐ¾¿	ÕÅÈ«Æô	ÍõÖ¾¸Õ
402881205bc7e8bc015bc7eacc5b01e3	1e9b20e1341146d4b9cedff019ae60f5	Ò°ÉúºÍÑøÖ³ÑÀöÒ(Paralichthysolivaceus)ÒÅ´«²îÒìµÄRAPDºÍISSRÑÐ¾¿	ÕÅÈ«Æô	°üÕñÃñ
402881205bc7e8bc015bc7eacc5b01e3	1e9b20e1341146d4b9cedff019ae60f5	Ò°ÉúºÍÑøÖ³ÑÀöÒ(Paralichthysolivaceus)ÒÅ´«²îÒìµÄRAPDºÍISSRÑÐ¾¿	Æë½à	ÍõÖ¾¸Õ
402881205bc7e8bc015bc7eacc5b01e3	1e9b20e1341146d4b9cedff019ae60f5	Ò°ÉúºÍÑøÖ³ÑÀöÒ(Paralichthysolivaceus)ÒÅ´«²îÒìµÄRAPDºÍISSRÑÐ¾¿	Æë½à	°üÕñÃñ
402881205bc7e8bc015bc7eacc5b01e3	1e9b20e1341146d4b9cedff019ae60f5	Ò°ÉúºÍÑøÖ³ÑÀöÒ(Paralichthysolivaceus)ÒÅ´«²îÒìµÄRAPDºÍISSRÑÐ¾¿	ÍõÖ¾¸Õ	°üÕñÃñ
402881205bc7e8bc015bc7eacc5b01e3	e8fc21d783ed414a8abe9f3fa95e94ff	4ÖÖÑøÖ³ÉÈ±´µÄÈºÌåÒÅ´«¶àÑùÐÔ¼°ÌØÒìÐÔAFLP±ê¼ÇÑÐ¾¿	³ÂÊ¡Æ½	°üÕñÃñ
402881205bc7e8bc015bc7eacc5b01e3	e8fc21d783ed414a8abe9f3fa95e94ff	4ÖÖÑøÖ³ÉÈ±´µÄÈºÌåÒÅ´«¶àÑùÐÔ¼°ÌØÒìÐÔAFLP±ê¼ÇÑÐ¾¿	³ÂÊ¡Æ½	ÅË½à
402881205bc7e8bc015bc7eacc5b01e3	e8fc21d783ed414a8abe9f3fa95e94ff	4ÖÖÑøÖ³ÉÈ±´µÄÈºÌåÒÅ´«¶àÑùÐÔ¼°ÌØÒìÐÔAFLP±ê¼ÇÑÐ¾¿	³ÂÊ¡Æ½	ºú¾°½Ü
402881205bc7e8bc015bc7eacc5b01e3	e8fc21d783ed414a8abe9f3fa95e94ff	4ÖÖÑøÖ³ÉÈ±´µÄÈºÌåÒÅ´«¶àÑùÐÔ¼°ÌØÒìÐÔAFLP±ê¼ÇÑÐ¾¿	°üÕñÃñ	ÅË½à
402881205bc7e8bc015bc7eacc5b01e3	e8fc21d783ed414a8abe9f3fa95e94ff	4ÖÖÑøÖ³ÉÈ±´µÄÈºÌåÒÅ´«¶àÑùÐÔ¼°ÌØÒìÐÔAFLP±ê¼ÇÑÐ¾¿	°üÕñÃñ	ºú¾°½Ü
402881205bc7e8bc015bc7eacc5b01e3	e8fc21d783ed414a8abe9f3fa95e94ff	4ÖÖÑøÖ³ÉÈ±´µÄÈºÌåÒÅ´«¶àÑùÐÔ¼°ÌØÒìÐÔAFLP±ê¼ÇÑÐ¾¿	ÅË½à	ºú¾°½Ü
402881205bc7e8bc015bc7eacc5b01e3	c4dba7b604454c769bec6145b1d9787a	´Ì²ÎºôÎüÊ÷µÄ³¬Î¢½á¹¹¹Û²ìÓëÑÐ¾¿	ÁõÏþÔÆ	°üÕñÃñ
402881205bc7e8bc015bc7eacc5b01e3	c4dba7b604454c769bec6145b1d9787a	´Ì²ÎºôÎüÊ÷µÄ³¬Î¢½á¹¹¹Û²ìÓëÑÐ¾¿	ÁõÏþÔÆ	·¶ÈðÇà
402881205bc7e8bc015bc7eacc5b01e3	c4dba7b604454c769bec6145b1d9787a	´Ì²ÎºôÎüÊ÷µÄ³¬Î¢½á¹¹¹Û²ìÓëÑÐ¾¿	ÁõÏþÔÆ	Ì·½ðÉ½
402881205bc7e8bc015bc7eacc5b01e3	c4dba7b604454c769bec6145b1d9787a	´Ì²ÎºôÎüÊ÷µÄ³¬Î¢½á¹¹¹Û²ìÓëÑÐ¾¿	ÁõÏþÔÆ	¸ßÀ½
402881205bc7e8bc015bc7eacc5b01e3	c4dba7b604454c769bec6145b1d9787a	´Ì²ÎºôÎüÊ÷µÄ³¬Î¢½á¹¹¹Û²ìÓëÑÐ¾¿	°üÕñÃñ	·¶ÈðÇà
402881205bc7e8bc015bc7eacc5b01e3	c4dba7b604454c769bec6145b1d9787a	´Ì²ÎºôÎüÊ÷µÄ³¬Î¢½á¹¹¹Û²ìÓëÑÐ¾¿	°üÕñÃñ	Ì·½ðÉ½
402881205bc7e8bc015bc7eacc5b01e3	c4dba7b604454c769bec6145b1d9787a	´Ì²ÎºôÎüÊ÷µÄ³¬Î¢½á¹¹¹Û²ìÓëÑÐ¾¿	°üÕñÃñ	¸ßÀ½
402881205bc7e8bc015bc7eacc5b01e3	c4dba7b604454c769bec6145b1d9787a	´Ì²ÎºôÎüÊ÷µÄ³¬Î¢½á¹¹¹Û²ìÓëÑÐ¾¿	·¶ÈðÇà	Ì·½ðÉ½
402881205bc7e8bc015bc7eacc5b01e3	c4dba7b604454c769bec6145b1d9787a	´Ì²ÎºôÎüÊ÷µÄ³¬Î¢½á¹¹¹Û²ìÓëÑÐ¾¿	·¶ÈðÇà	¸ßÀ½
402881205bc7e8bc015bc7eacc5b01e3	c4dba7b604454c769bec6145b1d9787a	´Ì²ÎºôÎüÊ÷µÄ³¬Î¢½á¹¹¹Û²ìÓëÑÐ¾¿	Ì·½ðÉ½	¸ßÀ½
402881205bc7e8bc015bc7eacc5b01e3	a43d228b5cae49b4b6eaa5dc745de408	´óÁâöÒ(Scophthamusmaximus)Ó×ÓãÈúÂÈÏ¸°ûµÄ³¬Î¢½á¹¹ÑÐ¾¿	½ªÃ÷	·¶ÈðÇà
402881205bc7e8bc015bc7eacc5b01e3	a43d228b5cae49b4b6eaa5dc745de408	´óÁâöÒ(Scophthamusmaximus)Ó×ÓãÈúÂÈÏ¸°ûµÄ³¬Î¢½á¹¹ÑÐ¾¿	½ªÃ÷	°üÕñÃñ
402881205bc7e8bc015bc7eacc5b01e3	a43d228b5cae49b4b6eaa5dc745de408	´óÁâöÒ(Scophthamusmaximus)Ó×ÓãÈúÂÈÏ¸°ûµÄ³¬Î¢½á¹¹ÑÐ¾¿	½ªÃ÷	ÈêÉÙ¹ú
402881205bc7e8bc015bc7eacc5b01e3	a43d228b5cae49b4b6eaa5dc745de408	´óÁâöÒ(Scophthamusmaximus)Ó×ÓãÈúÂÈÏ¸°ûµÄ³¬Î¢½á¹¹ÑÐ¾¿	½ªÃ÷	Ëï³¤Çà
402881205bc7e8bc015bc7eacc5b01e3	a43d228b5cae49b4b6eaa5dc745de408	´óÁâöÒ(Scophthamusmaximus)Ó×ÓãÈúÂÈÏ¸°ûµÄ³¬Î¢½á¹¹ÑÐ¾¿	½ªÃ÷	Ð»¼ÎÁÕ
402881205bc7e8bc015bc7eacc5b01e3	a43d228b5cae49b4b6eaa5dc745de408	´óÁâöÒ(Scophthamusmaximus)Ó×ÓãÈúÂÈÏ¸°ûµÄ³¬Î¢½á¹¹ÑÐ¾¿	·¶ÈðÇà	°üÕñÃñ
402881205bc7e8bc015bc7eacc5b01e3	a43d228b5cae49b4b6eaa5dc745de408	´óÁâöÒ(Scophthamusmaximus)Ó×ÓãÈúÂÈÏ¸°ûµÄ³¬Î¢½á¹¹ÑÐ¾¿	·¶ÈðÇà	ÈêÉÙ¹ú
402881205bc7e8bc015bc7eacc5b01e3	a43d228b5cae49b4b6eaa5dc745de408	´óÁâöÒ(Scophthamusmaximus)Ó×ÓãÈúÂÈÏ¸°ûµÄ³¬Î¢½á¹¹ÑÐ¾¿	·¶ÈðÇà	Ëï³¤Çà
402881205bc7e8bc015bc7eacc5b01e3	a43d228b5cae49b4b6eaa5dc745de408	´óÁâöÒ(Scophthamusmaximus)Ó×ÓãÈúÂÈÏ¸°ûµÄ³¬Î¢½á¹¹ÑÐ¾¿	·¶ÈðÇà	Ð»¼ÎÁÕ
402881205bc7e8bc015bc7eacc5b01e3	a43d228b5cae49b4b6eaa5dc745de408	´óÁâöÒ(Scophthamusmaximus)Ó×ÓãÈúÂÈÏ¸°ûµÄ³¬Î¢½á¹¹ÑÐ¾¿	°üÕñÃñ	ÈêÉÙ¹ú
402881205bc7e8bc015bc7eacc5b01e3	a43d228b5cae49b4b6eaa5dc745de408	´óÁâöÒ(Scophthamusmaximus)Ó×ÓãÈúÂÈÏ¸°ûµÄ³¬Î¢½á¹¹ÑÐ¾¿	°üÕñÃñ	Ëï³¤Çà
402881205bc7e8bc015bc7eacc5b01e3	a43d228b5cae49b4b6eaa5dc745de408	´óÁâöÒ(Scophthamusmaximus)Ó×ÓãÈúÂÈÏ¸°ûµÄ³¬Î¢½á¹¹ÑÐ¾¿	°üÕñÃñ	Ð»¼ÎÁÕ
402881205bc7e8bc015bc7eacc5b01e3	a43d228b5cae49b4b6eaa5dc745de408	´óÁâöÒ(Scophthamusmaximus)Ó×ÓãÈúÂÈÏ¸°ûµÄ³¬Î¢½á¹¹ÑÐ¾¿	ÈêÉÙ¹ú	Ëï³¤Çà
402881205bc7e8bc015bc7eacc5b01e3	a43d228b5cae49b4b6eaa5dc745de408	´óÁâöÒ(Scophthamusmaximus)Ó×ÓãÈúÂÈÏ¸°ûµÄ³¬Î¢½á¹¹ÑÐ¾¿	ÈêÉÙ¹ú	Ð»¼ÎÁÕ
402881205bc7e8bc015bc7eacc5b01e3	a43d228b5cae49b4b6eaa5dc745de408	´óÁâöÒ(Scophthamusmaximus)Ó×ÓãÈúÂÈÏ¸°ûµÄ³¬Î¢½á¹¹ÑÐ¾¿	Ëï³¤Çà	Ð»¼ÎÁÕ
402881205bc7e8bc015bc7eacc5b01e3	b8c329fca8df49f5877720469030bdf7	3ÖÖÂËÊ³ÐÔ±´Àà¶ÔËþÂêÑÇÀúÉ½´óÔåµÄÉãÊ³ÑÐ¾¿	ÕÔ¿¡Ã·	·½½¨¹â
402881205bc7e8bc015bc7eacc5b01e3	b8c329fca8df49f5877720469030bdf7	3ÖÖÂËÊ³ÐÔ±´Àà¶ÔËþÂêÑÇÀúÉ½´óÔåµÄÉãÊ³ÑÐ¾¿	ÕÔ¿¡Ã·	°üÕñÃñ
402881205bc7e8bc015bc7eacc5b01e3	b8c329fca8df49f5877720469030bdf7	3ÖÖÂËÊ³ÐÔ±´Àà¶ÔËþÂêÑÇÀúÉ½´óÔåµÄÉãÊ³ÑÐ¾¿	ÕÔ¿¡Ã·	ÕÅ¼Ìºì
402881205bc7e8bc015bc7eacc5b01e3	b8c329fca8df49f5877720469030bdf7	3ÖÖÂËÊ³ÐÔ±´Àà¶ÔËþÂêÑÇÀúÉ½´óÔåµÄÉãÊ³ÑÐ¾¿	ÕÔ¿¡Ã·	ÍõÎ¡
402881205bc7e8bc015bc7eacc5b01e3	b8c329fca8df49f5877720469030bdf7	3ÖÖÂËÊ³ÐÔ±´Àà¶ÔËþÂêÑÇÀúÉ½´óÔåµÄÉãÊ³ÑÐ¾¿	ÕÔ¿¡Ã·	½¯Ôö½Ü
402881205bc7e8bc015bc7eacc5b01e3	b8c329fca8df49f5877720469030bdf7	3ÖÖÂËÊ³ÐÔ±´Àà¶ÔËþÂêÑÇÀúÉ½´óÔåµÄÉãÊ³ÑÐ¾¿	·½½¨¹â	°üÕñÃñ
402881205bc7e8bc015bc7eacc5b01e3	b8c329fca8df49f5877720469030bdf7	3ÖÖÂËÊ³ÐÔ±´Àà¶ÔËþÂêÑÇÀúÉ½´óÔåµÄÉãÊ³ÑÐ¾¿	·½½¨¹â	ÕÅ¼Ìºì
402881205bc7e8bc015bc7eacc5b01e3	b8c329fca8df49f5877720469030bdf7	3ÖÖÂËÊ³ÐÔ±´Àà¶ÔËþÂêÑÇÀúÉ½´óÔåµÄÉãÊ³ÑÐ¾¿	·½½¨¹â	ÍõÎ¡
402881205bc7e8bc015bc7eacc5b01e3	b8c329fca8df49f5877720469030bdf7	3ÖÖÂËÊ³ÐÔ±´Àà¶ÔËþÂêÑÇÀúÉ½´óÔåµÄÉãÊ³ÑÐ¾¿	·½½¨¹â	½¯Ôö½Ü
402881205bc7e8bc015bc7eacc5b01e3	b8c329fca8df49f5877720469030bdf7	3ÖÖÂËÊ³ÐÔ±´Àà¶ÔËþÂêÑÇÀúÉ½´óÔåµÄÉãÊ³ÑÐ¾¿	°üÕñÃñ	ÕÅ¼Ìºì
402881205bc7e8bc015bc7eacc5b01e3	b8c329fca8df49f5877720469030bdf7	3ÖÖÂËÊ³ÐÔ±´Àà¶ÔËþÂêÑÇÀúÉ½´óÔåµÄÉãÊ³ÑÐ¾¿	°üÕñÃñ	ÍõÎ¡
402881205bc7e8bc015bc7eacc5b01e3	b8c329fca8df49f5877720469030bdf7	3ÖÖÂËÊ³ÐÔ±´Àà¶ÔËþÂêÑÇÀúÉ½´óÔåµÄÉãÊ³ÑÐ¾¿	°üÕñÃñ	½¯Ôö½Ü
402881205bc7e8bc015bc7eacc5b01e3	b8c329fca8df49f5877720469030bdf7	3ÖÖÂËÊ³ÐÔ±´Àà¶ÔËþÂêÑÇÀúÉ½´óÔåµÄÉãÊ³ÑÐ¾¿	ÕÅ¼Ìºì	ÍõÎ¡
402881205bc7e8bc015bc7eacc5b01e3	b8c329fca8df49f5877720469030bdf7	3ÖÖÂËÊ³ÐÔ±´Àà¶ÔËþÂêÑÇÀúÉ½´óÔåµÄÉãÊ³ÑÐ¾¿	ÕÅ¼Ìºì	½¯Ôö½Ü
402881205bc7e8bc015bc7eacc5b01e3	b8c329fca8df49f5877720469030bdf7	3ÖÖÂËÊ³ÐÔ±´Àà¶ÔËþÂêÑÇÀúÉ½´óÔåµÄÉãÊ³ÑÐ¾¿	ÍõÎ¡	½¯Ôö½Ü
402881205bc7e8bc015bc7eacc5b01e3	13a04ab2f1f846fe8d81234f0c2b3a39	ÀûÓÃÑÀöÒÈúÏ¸°ûÏµ·ÖÀëºÍÅàÑøÁÜ°ÍÄÒÖ×²¡¶¾	ÂÀºêÐñ	Íôáº
402881205bc7e8bc015bc7eacc5b01e3	13a04ab2f1f846fe8d81234f0c2b3a39	ÀûÓÃÑÀöÒÈúÏ¸°ûÏµ·ÖÀëºÍÅàÑøÁÜ°ÍÄÒÖ×²¡¶¾	ÂÀºêÐñ	ÀîºìÑÒ
402881205bc7e8bc015bc7eacc5b01e3	13a04ab2f1f846fe8d81234f0c2b3a39	ÀûÓÃÑÀöÒÈúÏ¸°ûÏµ·ÖÀëºÍÅàÑøÁÜ°ÍÄÒÖ×²¡¶¾	ÂÀºêÐñ	¹ù»ªÈÙ
402881205bc7e8bc015bc7eacc5b01e3	13a04ab2f1f846fe8d81234f0c2b3a39	ÀûÓÃÑÀöÒÈúÏ¸°ûÏµ·ÖÀëºÍÅàÑøÁÜ°ÍÄÒÖ×²¡¶¾	ÂÀºêÐñ	ÕÅÊ¿è­
402881205bc7e8bc015bc7eacc5b01e3	13a04ab2f1f846fe8d81234f0c2b3a39	ÀûÓÃÑÀöÒÈúÏ¸°ûÏµ·ÖÀëºÍÅàÑøÁÜ°ÍÄÒÖ×²¡¶¾	ÂÀºêÐñ	°üÕñÃñ
402881205bc7e8bc015bc7eacc5b01e3	13a04ab2f1f846fe8d81234f0c2b3a39	ÀûÓÃÑÀöÒÈúÏ¸°ûÏµ·ÖÀëºÍÅàÑøÁÜ°ÍÄÒÖ×²¡¶¾	ÂÀºêÐñ	ÖÜÀö
402881205bc7e8bc015bc7eacc5b01e3	13a04ab2f1f846fe8d81234f0c2b3a39	ÀûÓÃÑÀöÒÈúÏ¸°ûÏµ·ÖÀëºÍÅàÑøÁÜ°ÍÄÒÖ×²¡¶¾	Íôáº	ÀîºìÑÒ
402881205bc7e8bc015bc7eacc5b01e3	13a04ab2f1f846fe8d81234f0c2b3a39	ÀûÓÃÑÀöÒÈúÏ¸°ûÏµ·ÖÀëºÍÅàÑøÁÜ°ÍÄÒÖ×²¡¶¾	Íôáº	¹ù»ªÈÙ
402881205bc7e8bc015bc7eacc5b01e3	13a04ab2f1f846fe8d81234f0c2b3a39	ÀûÓÃÑÀöÒÈúÏ¸°ûÏµ·ÖÀëºÍÅàÑøÁÜ°ÍÄÒÖ×²¡¶¾	Íôáº	ÕÅÊ¿è­
402881205bc7e8bc015bc7eacc5b01e3	13a04ab2f1f846fe8d81234f0c2b3a39	ÀûÓÃÑÀöÒÈúÏ¸°ûÏµ·ÖÀëºÍÅàÑøÁÜ°ÍÄÒÖ×²¡¶¾	Íôáº	°üÕñÃñ
402881205bc7e8bc015bc7eacc5b01e3	13a04ab2f1f846fe8d81234f0c2b3a39	ÀûÓÃÑÀöÒÈúÏ¸°ûÏµ·ÖÀëºÍÅàÑøÁÜ°ÍÄÒÖ×²¡¶¾	Íôáº	ÖÜÀö
402881205bc7e8bc015bc7eacc5b01e3	13a04ab2f1f846fe8d81234f0c2b3a39	ÀûÓÃÑÀöÒÈúÏ¸°ûÏµ·ÖÀëºÍÅàÑøÁÜ°ÍÄÒÖ×²¡¶¾	ÀîºìÑÒ	¹ù»ªÈÙ
402881205bc7e8bc015bc7eacc5b01e3	13a04ab2f1f846fe8d81234f0c2b3a39	ÀûÓÃÑÀöÒÈúÏ¸°ûÏµ·ÖÀëºÍÅàÑøÁÜ°ÍÄÒÖ×²¡¶¾	ÀîºìÑÒ	ÕÅÊ¿è­
402881205bc7e8bc015bc7eacc5b01e3	13a04ab2f1f846fe8d81234f0c2b3a39	ÀûÓÃÑÀöÒÈúÏ¸°ûÏµ·ÖÀëºÍÅàÑøÁÜ°ÍÄÒÖ×²¡¶¾	ÀîºìÑÒ	°üÕñÃñ
402881205bc7e8bc015bc7eacc5b01e3	13a04ab2f1f846fe8d81234f0c2b3a39	ÀûÓÃÑÀöÒÈúÏ¸°ûÏµ·ÖÀëºÍÅàÑøÁÜ°ÍÄÒÖ×²¡¶¾	ÀîºìÑÒ	ÖÜÀö
402881205bc7e8bc015bc7eacc5b01e3	13a04ab2f1f846fe8d81234f0c2b3a39	ÀûÓÃÑÀöÒÈúÏ¸°ûÏµ·ÖÀëºÍÅàÑøÁÜ°ÍÄÒÖ×²¡¶¾	¹ù»ªÈÙ	ÕÅÊ¿è­
402881205bc7e8bc015bc7eacc5b01e3	13a04ab2f1f846fe8d81234f0c2b3a39	ÀûÓÃÑÀöÒÈúÏ¸°ûÏµ·ÖÀëºÍÅàÑøÁÜ°ÍÄÒÖ×²¡¶¾	¹ù»ªÈÙ	°üÕñÃñ
402881205bc7e8bc015bc7eacc5b01e3	13a04ab2f1f846fe8d81234f0c2b3a39	ÀûÓÃÑÀöÒÈúÏ¸°ûÏµ·ÖÀëºÍÅàÑøÁÜ°ÍÄÒÖ×²¡¶¾	¹ù»ªÈÙ	ÖÜÀö
402881205bc7e8bc015bc7eacc5b01e3	13a04ab2f1f846fe8d81234f0c2b3a39	ÀûÓÃÑÀöÒÈúÏ¸°ûÏµ·ÖÀëºÍÅàÑøÁÜ°ÍÄÒÖ×²¡¶¾	ÕÅÊ¿è­	°üÕñÃñ
402881205bc7e8bc015bc7eacc5b01e3	13a04ab2f1f846fe8d81234f0c2b3a39	ÀûÓÃÑÀöÒÈúÏ¸°ûÏµ·ÖÀëºÍÅàÑøÁÜ°ÍÄÒÖ×²¡¶¾	ÕÅÊ¿è­	ÖÜÀö
402881205bc7e8bc015bc7eacc5b01e3	13a04ab2f1f846fe8d81234f0c2b3a39	ÀûÓÃÑÀöÒÈúÏ¸°ûÏµ·ÖÀëºÍÅàÑøÁÜ°ÍÄÒÖ×²¡¶¾	°üÕñÃñ	ÖÜÀö
402881205bc7e8bc015bc7eacc5b01e3	edc351d132c1453e98f2f6bb5aa6ca7f	ÖÐ¹úÑØº£Á±¸ò¿Æ±´ÀàÖ÷Òª¾­¼ÃÖÖÓýÃçÓëÑøÖ³¼¼ÊõÑÐ¾¿½øÕ¹	ÁõÏàÈ«	·½½¨¹â
402881205bc7e8bc015bc7eacc5b01e3	edc351d132c1453e98f2f6bb5aa6ca7f	ÖÐ¹úÑØº£Á±¸ò¿Æ±´ÀàÖ÷Òª¾­¼ÃÖÖÓýÃçÓëÑøÖ³¼¼ÊõÑÐ¾¿½øÕ¹	ÁõÏàÈ«	°üÕñÃñ
402881205bc7e8bc015bc7eacc5b01e3	edc351d132c1453e98f2f6bb5aa6ca7f	ÖÐ¹úÑØº£Á±¸ò¿Æ±´ÀàÖ÷Òª¾­¼ÃÖÖÓýÃçÓëÑøÖ³¼¼ÊõÑÐ¾¿½øÕ¹	ÁõÏàÈ«	ÍõÈç²Å
402881205bc7e8bc015bc7eacc5b01e3	edc351d132c1453e98f2f6bb5aa6ca7f	ÖÐ¹úÑØº£Á±¸ò¿Æ±´ÀàÖ÷Òª¾­¼ÃÖÖÓýÃçÓëÑøÖ³¼¼ÊõÑÐ¾¿½øÕ¹	·½½¨¹â	°üÕñÃñ
402881205bc7e8bc015bc7eacc5b01e3	edc351d132c1453e98f2f6bb5aa6ca7f	ÖÐ¹úÑØº£Á±¸ò¿Æ±´ÀàÖ÷Òª¾­¼ÃÖÖÓýÃçÓëÑøÖ³¼¼ÊõÑÐ¾¿½øÕ¹	·½½¨¹â	ÍõÈç²Å
402881205bc7e8bc015bc7eacc5b01e3	edc351d132c1453e98f2f6bb5aa6ca7f	ÖÐ¹úÑØº£Á±¸ò¿Æ±´ÀàÖ÷Òª¾­¼ÃÖÖÓýÃçÓëÑøÖ³¼¼ÊõÑÐ¾¿½øÕ¹	°üÕñÃñ	ÍõÈç²Å
2486f446eaa3481fa2b1302a91e7aa48	hgjz201507050	Ìú»ùÍÑÁò¼Á³¬ÖØÁ¦·¨ÍÑ³ýÁò»¯Çâ	Áº×÷ÖÐ	ÍõÎ°
2486f446eaa3481fa2b1302a91e7aa48	hgjz201507050	Ìú»ùÍÑÁò¼Á³¬ÖØÁ¦·¨ÍÑ³ýÁò»¯Çâ	Áº×÷ÖÐ	º«ÏèÁú
2486f446eaa3481fa2b1302a91e7aa48	hgjz201507050	Ìú»ùÍÑÁò¼Á³¬ÖØÁ¦·¨ÍÑ³ýÁò»¯Çâ	Áº×÷ÖÐ	Áõ½Ü
2486f446eaa3481fa2b1302a91e7aa48	hgjz201507050	Ìú»ùÍÑÁò¼Á³¬ÖØÁ¦·¨ÍÑ³ýÁò»¯Çâ	Áº×÷ÖÐ	³Â½¨·å
2486f446eaa3481fa2b1302a91e7aa48	hgjz201507050	Ìú»ùÍÑÁò¼Á³¬ÖØÁ¦·¨ÍÑ³ýÁò»¯Çâ	Áº×÷ÖÐ	³õ¹ãÎÄ
2486f446eaa3481fa2b1302a91e7aa48	hgjz201507050	Ìú»ùÍÑÁò¼Á³¬ÖØÁ¦·¨ÍÑ³ýÁò»¯Çâ	Áº×÷ÖÐ	×Þº£¿ý
2486f446eaa3481fa2b1302a91e7aa48	hgjz201507050	Ìú»ùÍÑÁò¼Á³¬ÖØÁ¦·¨ÍÑ³ýÁò»¯Çâ	Áº×÷ÖÐ	ÕÔºê
2486f446eaa3481fa2b1302a91e7aa48	hgjz201507050	Ìú»ùÍÑÁò¼Á³¬ÖØÁ¦·¨ÍÑ³ýÁò»¯Çâ	ÍõÎ°	º«ÏèÁú
2486f446eaa3481fa2b1302a91e7aa48	hgjz201507050	Ìú»ùÍÑÁò¼Á³¬ÖØÁ¦·¨ÍÑ³ýÁò»¯Çâ	ÍõÎ°	Áõ½Ü
2486f446eaa3481fa2b1302a91e7aa48	hgjz201507050	Ìú»ùÍÑÁò¼Á³¬ÖØÁ¦·¨ÍÑ³ýÁò»¯Çâ	ÍõÎ°	³Â½¨·å
2486f446eaa3481fa2b1302a91e7aa48	hgjz201507050	Ìú»ùÍÑÁò¼Á³¬ÖØÁ¦·¨ÍÑ³ýÁò»¯Çâ	ÍõÎ°	³õ¹ãÎÄ
2486f446eaa3481fa2b1302a91e7aa48	hgjz201507050	Ìú»ùÍÑÁò¼Á³¬ÖØÁ¦·¨ÍÑ³ýÁò»¯Çâ	ÍõÎ°	×Þº£¿ý
2486f446eaa3481fa2b1302a91e7aa48	hgjz201507050	Ìú»ùÍÑÁò¼Á³¬ÖØÁ¦·¨ÍÑ³ýÁò»¯Çâ	ÍõÎ°	ÕÔºê
2486f446eaa3481fa2b1302a91e7aa48	hgjz201507050	Ìú»ùÍÑÁò¼Á³¬ÖØÁ¦·¨ÍÑ³ýÁò»¯Çâ	º«ÏèÁú	Áõ½Ü
2486f446eaa3481fa2b1302a91e7aa48	hgjz201507050	Ìú»ùÍÑÁò¼Á³¬ÖØÁ¦·¨ÍÑ³ýÁò»¯Çâ	º«ÏèÁú	³Â½¨·å
2486f446eaa3481fa2b1302a91e7aa48	hgjz201507050	Ìú»ùÍÑÁò¼Á³¬ÖØÁ¦·¨ÍÑ³ýÁò»¯Çâ	º«ÏèÁú	³õ¹ãÎÄ
2486f446eaa3481fa2b1302a91e7aa48	hgjz201507050	Ìú»ùÍÑÁò¼Á³¬ÖØÁ¦·¨ÍÑ³ýÁò»¯Çâ	º«ÏèÁú	×Þº£¿ý
2486f446eaa3481fa2b1302a91e7aa48	hgjz201507050	Ìú»ùÍÑÁò¼Á³¬ÖØÁ¦·¨ÍÑ³ýÁò»¯Çâ	º«ÏèÁú	ÕÔºê
2486f446eaa3481fa2b1302a91e7aa48	hgjz201507050	Ìú»ùÍÑÁò¼Á³¬ÖØÁ¦·¨ÍÑ³ýÁò»¯Çâ	Áõ½Ü	³Â½¨·å
2486f446eaa3481fa2b1302a91e7aa48	hgjz201507050	Ìú»ùÍÑÁò¼Á³¬ÖØÁ¦·¨ÍÑ³ýÁò»¯Çâ	Áõ½Ü	³õ¹ãÎÄ
2486f446eaa3481fa2b1302a91e7aa48	hgjz201507050	Ìú»ùÍÑÁò¼Á³¬ÖØÁ¦·¨ÍÑ³ýÁò»¯Çâ	Áõ½Ü	×Þº£¿ý
2486f446eaa3481fa2b1302a91e7aa48	hgjz201507050	Ìú»ùÍÑÁò¼Á³¬ÖØÁ¦·¨ÍÑ³ýÁò»¯Çâ	Áõ½Ü	ÕÔºê
2486f446eaa3481fa2b1302a91e7aa48	hgjz201507050	Ìú»ùÍÑÁò¼Á³¬ÖØÁ¦·¨ÍÑ³ýÁò»¯Çâ	³Â½¨·å	³õ¹ãÎÄ
2486f446eaa3481fa2b1302a91e7aa48	hgjz201507050	Ìú»ùÍÑÁò¼Á³¬ÖØÁ¦·¨ÍÑ³ýÁò»¯Çâ	³Â½¨·å	×Þº£¿ý
2486f446eaa3481fa2b1302a91e7aa48	hgjz201507050	Ìú»ùÍÑÁò¼Á³¬ÖØÁ¦·¨ÍÑ³ýÁò»¯Çâ	³Â½¨·å	ÕÔºê
2486f446eaa3481fa2b1302a91e7aa48	hgjz201507050	Ìú»ùÍÑÁò¼Á³¬ÖØÁ¦·¨ÍÑ³ýÁò»¯Çâ	³õ¹ãÎÄ	×Þº£¿ý
2486f446eaa3481fa2b1302a91e7aa48	hgjz201507050	Ìú»ùÍÑÁò¼Á³¬ÖØÁ¦·¨ÍÑ³ýÁò»¯Çâ	³õ¹ãÎÄ	ÕÔºê
2486f446eaa3481fa2b1302a91e7aa48	hgjz201507050	Ìú»ùÍÑÁò¼Á³¬ÖØÁ¦·¨ÍÑ³ýÁò»¯Çâ	×Þº£¿ý	ÕÔºê
2486f446eaa3481fa2b1302a91e7aa48	hxgyygcjs201505017	³¬ÖØÁ¦Ò©¼ÁÑ­»·ÍÑ³ýº£ÑóÆ½Ì¨ÌìÈ»ÆøÖÐÁò»¯ÇâÖÐÊÔÑÐ¾¿	Áõ½Ü	Áº×÷ÖÐ
2486f446eaa3481fa2b1302a91e7aa48	hxgyygcjs201505017	³¬ÖØÁ¦Ò©¼ÁÑ­»·ÍÑ³ýº£ÑóÆ½Ì¨ÌìÈ»ÆøÖÐÁò»¯ÇâÖÐÊÔÑÐ¾¿	Áõ½Ü	ºîÈð
2486f446eaa3481fa2b1302a91e7aa48	hxgyygcjs201505017	³¬ÖØÁ¦Ò©¼ÁÑ­»·ÍÑ³ýº£ÑóÆ½Ì¨ÌìÈ»ÆøÖÐÁò»¯ÇâÖÐÊÔÑÐ¾¿	Áõ½Ü	ÍõÎ°
2486f446eaa3481fa2b1302a91e7aa48	hxgyygcjs201505017	³¬ÖØÁ¦Ò©¼ÁÑ­»·ÍÑ³ýº£ÑóÆ½Ì¨ÌìÈ»ÆøÖÐÁò»¯ÇâÖÐÊÔÑÐ¾¿	Áõ½Ü	»ÆÎõ
2486f446eaa3481fa2b1302a91e7aa48	hxgyygcjs201505017	³¬ÖØÁ¦Ò©¼ÁÑ­»·ÍÑ³ýº£ÑóÆ½Ì¨ÌìÈ»ÆøÖÐÁò»¯ÇâÖÐÊÔÑÐ¾¿	Áõ½Ü	ºÎº£
2486f446eaa3481fa2b1302a91e7aa48	hxgyygcjs201505017	³¬ÖØÁ¦Ò©¼ÁÑ­»·ÍÑ³ýº£ÑóÆ½Ì¨ÌìÈ»ÆøÖÐÁò»¯ÇâÖÐÊÔÑÐ¾¿	Áõ½Ü	º«ÏèÁú
2486f446eaa3481fa2b1302a91e7aa48	hxgyygcjs201505017	³¬ÖØÁ¦Ò©¼ÁÑ­»·ÍÑ³ýº£ÑóÆ½Ì¨ÌìÈ»ÆøÖÐÁò»¯ÇâÖÐÊÔÑÐ¾¿	Áõ½Ü	³Â½¨·å
2486f446eaa3481fa2b1302a91e7aa48	hxgyygcjs201505017	³¬ÖØÁ¦Ò©¼ÁÑ­»·ÍÑ³ýº£ÑóÆ½Ì¨ÌìÈ»ÆøÖÐÁò»¯ÇâÖÐÊÔÑÐ¾¿	Áõ½Ü	ÕÔºê
2486f446eaa3481fa2b1302a91e7aa48	hxgyygcjs201505017	³¬ÖØÁ¦Ò©¼ÁÑ­»·ÍÑ³ýº£ÑóÆ½Ì¨ÌìÈ»ÆøÖÐÁò»¯ÇâÖÐÊÔÑÐ¾¿	Áº×÷ÖÐ	ºîÈð
2486f446eaa3481fa2b1302a91e7aa48	hxgyygcjs201505017	³¬ÖØÁ¦Ò©¼ÁÑ­»·ÍÑ³ýº£ÑóÆ½Ì¨ÌìÈ»ÆøÖÐÁò»¯ÇâÖÐÊÔÑÐ¾¿	Áº×÷ÖÐ	ÍõÎ°
2486f446eaa3481fa2b1302a91e7aa48	hxgyygcjs201505017	³¬ÖØÁ¦Ò©¼ÁÑ­»·ÍÑ³ýº£ÑóÆ½Ì¨ÌìÈ»ÆøÖÐÁò»¯ÇâÖÐÊÔÑÐ¾¿	Áº×÷ÖÐ	»ÆÎõ
2486f446eaa3481fa2b1302a91e7aa48	hxgyygcjs201505017	³¬ÖØÁ¦Ò©¼ÁÑ­»·ÍÑ³ýº£ÑóÆ½Ì¨ÌìÈ»ÆøÖÐÁò»¯ÇâÖÐÊÔÑÐ¾¿	Áº×÷ÖÐ	ºÎº£
2486f446eaa3481fa2b1302a91e7aa48	hxgyygcjs201505017	³¬ÖØÁ¦Ò©¼ÁÑ­»·ÍÑ³ýº£ÑóÆ½Ì¨ÌìÈ»ÆøÖÐÁò»¯ÇâÖÐÊÔÑÐ¾¿	Áº×÷ÖÐ	º«ÏèÁú
2486f446eaa3481fa2b1302a91e7aa48	hxgyygcjs201505017	³¬ÖØÁ¦Ò©¼ÁÑ­»·ÍÑ³ýº£ÑóÆ½Ì¨ÌìÈ»ÆøÖÐÁò»¯ÇâÖÐÊÔÑÐ¾¿	Áº×÷ÖÐ	³Â½¨·å
2486f446eaa3481fa2b1302a91e7aa48	hxgyygcjs201505017	³¬ÖØÁ¦Ò©¼ÁÑ­»·ÍÑ³ýº£ÑóÆ½Ì¨ÌìÈ»ÆøÖÐÁò»¯ÇâÖÐÊÔÑÐ¾¿	Áº×÷ÖÐ	ÕÔºê
2486f446eaa3481fa2b1302a91e7aa48	hxgyygcjs201505017	³¬ÖØÁ¦Ò©¼ÁÑ­»·ÍÑ³ýº£ÑóÆ½Ì¨ÌìÈ»ÆøÖÐÁò»¯ÇâÖÐÊÔÑÐ¾¿	ºîÈð	ÍõÎ°
2486f446eaa3481fa2b1302a91e7aa48	hxgyygcjs201505017	³¬ÖØÁ¦Ò©¼ÁÑ­»·ÍÑ³ýº£ÑóÆ½Ì¨ÌìÈ»ÆøÖÐÁò»¯ÇâÖÐÊÔÑÐ¾¿	ºîÈð	»ÆÎõ
2486f446eaa3481fa2b1302a91e7aa48	hxgyygcjs201505017	³¬ÖØÁ¦Ò©¼ÁÑ­»·ÍÑ³ýº£ÑóÆ½Ì¨ÌìÈ»ÆøÖÐÁò»¯ÇâÖÐÊÔÑÐ¾¿	ºîÈð	ºÎº£
2486f446eaa3481fa2b1302a91e7aa48	hxgyygcjs201505017	³¬ÖØÁ¦Ò©¼ÁÑ­»·ÍÑ³ýº£ÑóÆ½Ì¨ÌìÈ»ÆøÖÐÁò»¯ÇâÖÐÊÔÑÐ¾¿	ºîÈð	º«ÏèÁú
2486f446eaa3481fa2b1302a91e7aa48	hxgyygcjs201505017	³¬ÖØÁ¦Ò©¼ÁÑ­»·ÍÑ³ýº£ÑóÆ½Ì¨ÌìÈ»ÆøÖÐÁò»¯ÇâÖÐÊÔÑÐ¾¿	ºîÈð	³Â½¨·å
2486f446eaa3481fa2b1302a91e7aa48	hxgyygcjs201505017	³¬ÖØÁ¦Ò©¼ÁÑ­»·ÍÑ³ýº£ÑóÆ½Ì¨ÌìÈ»ÆøÖÐÁò»¯ÇâÖÐÊÔÑÐ¾¿	ºîÈð	ÕÔºê
2486f446eaa3481fa2b1302a91e7aa48	hxgyygcjs201505017	³¬ÖØÁ¦Ò©¼ÁÑ­»·ÍÑ³ýº£ÑóÆ½Ì¨ÌìÈ»ÆøÖÐÁò»¯ÇâÖÐÊÔÑÐ¾¿	ÍõÎ°	»ÆÎõ
2486f446eaa3481fa2b1302a91e7aa48	hxgyygcjs201505017	³¬ÖØÁ¦Ò©¼ÁÑ­»·ÍÑ³ýº£ÑóÆ½Ì¨ÌìÈ»ÆøÖÐÁò»¯ÇâÖÐÊÔÑÐ¾¿	ÍõÎ°	ºÎº£
2486f446eaa3481fa2b1302a91e7aa48	hxgyygcjs201505017	³¬ÖØÁ¦Ò©¼ÁÑ­»·ÍÑ³ýº£ÑóÆ½Ì¨ÌìÈ»ÆøÖÐÁò»¯ÇâÖÐÊÔÑÐ¾¿	ÍõÎ°	º«ÏèÁú
2486f446eaa3481fa2b1302a91e7aa48	hxgyygcjs201505017	³¬ÖØÁ¦Ò©¼ÁÑ­»·ÍÑ³ýº£ÑóÆ½Ì¨ÌìÈ»ÆøÖÐÁò»¯ÇâÖÐÊÔÑÐ¾¿	ÍõÎ°	³Â½¨·å
2486f446eaa3481fa2b1302a91e7aa48	hxgyygcjs201505017	³¬ÖØÁ¦Ò©¼ÁÑ­»·ÍÑ³ýº£ÑóÆ½Ì¨ÌìÈ»ÆøÖÐÁò»¯ÇâÖÐÊÔÑÐ¾¿	ÍõÎ°	ÕÔºê
2486f446eaa3481fa2b1302a91e7aa48	hxgyygcjs201505017	³¬ÖØÁ¦Ò©¼ÁÑ­»·ÍÑ³ýº£ÑóÆ½Ì¨ÌìÈ»ÆøÖÐÁò»¯ÇâÖÐÊÔÑÐ¾¿	»ÆÎõ	ºÎº£
2486f446eaa3481fa2b1302a91e7aa48	hxgyygcjs201505017	³¬ÖØÁ¦Ò©¼ÁÑ­»·ÍÑ³ýº£ÑóÆ½Ì¨ÌìÈ»ÆøÖÐÁò»¯ÇâÖÐÊÔÑÐ¾¿	»ÆÎõ	º«ÏèÁú
2486f446eaa3481fa2b1302a91e7aa48	hxgyygcjs201505017	³¬ÖØÁ¦Ò©¼ÁÑ­»·ÍÑ³ýº£ÑóÆ½Ì¨ÌìÈ»ÆøÖÐÁò»¯ÇâÖÐÊÔÑÐ¾¿	»ÆÎõ	³Â½¨·å
2486f446eaa3481fa2b1302a91e7aa48	hxgyygcjs201505017	³¬ÖØÁ¦Ò©¼ÁÑ­»·ÍÑ³ýº£ÑóÆ½Ì¨ÌìÈ»ÆøÖÐÁò»¯ÇâÖÐÊÔÑÐ¾¿	»ÆÎõ	ÕÔºê
2486f446eaa3481fa2b1302a91e7aa48	hxgyygcjs201505017	³¬ÖØÁ¦Ò©¼ÁÑ­»·ÍÑ³ýº£ÑóÆ½Ì¨ÌìÈ»ÆøÖÐÁò»¯ÇâÖÐÊÔÑÐ¾¿	ºÎº£	º«ÏèÁú
2486f446eaa3481fa2b1302a91e7aa48	hxgyygcjs201505017	³¬ÖØÁ¦Ò©¼ÁÑ­»·ÍÑ³ýº£ÑóÆ½Ì¨ÌìÈ»ÆøÖÐÁò»¯ÇâÖÐÊÔÑÐ¾¿	ºÎº£	³Â½¨·å
2486f446eaa3481fa2b1302a91e7aa48	hxgyygcjs201505017	³¬ÖØÁ¦Ò©¼ÁÑ­»·ÍÑ³ýº£ÑóÆ½Ì¨ÌìÈ»ÆøÖÐÁò»¯ÇâÖÐÊÔÑÐ¾¿	ºÎº£	ÕÔºê
2486f446eaa3481fa2b1302a91e7aa48	hxgyygcjs201505017	³¬ÖØÁ¦Ò©¼ÁÑ­»·ÍÑ³ýº£ÑóÆ½Ì¨ÌìÈ»ÆøÖÐÁò»¯ÇâÖÐÊÔÑÐ¾¿	º«ÏèÁú	³Â½¨·å
2486f446eaa3481fa2b1302a91e7aa48	hxgyygcjs201505017	³¬ÖØÁ¦Ò©¼ÁÑ­»·ÍÑ³ýº£ÑóÆ½Ì¨ÌìÈ»ÆøÖÐÁò»¯ÇâÖÐÊÔÑÐ¾¿	º«ÏèÁú	ÕÔºê
2486f446eaa3481fa2b1302a91e7aa48	hxgyygcjs201505017	³¬ÖØÁ¦Ò©¼ÁÑ­»·ÍÑ³ýº£ÑóÆ½Ì¨ÌìÈ»ÆøÖÐÁò»¯ÇâÖÐÊÔÑÐ¾¿	³Â½¨·å	ÕÔºê
2486f446eaa3481fa2b1302a91e7aa48	hgjz201104027	ÐÂÐÍº£Ñó·ÀÎÛÍ¿ÁÏÓÃ·ÀÎÛ¼Á¼°Ê÷Ö¬µÄÑÐ¾¿½øÕ¹	ÕÅÐÂÉú	Íõ½àÐÀ
2486f446eaa3481fa2b1302a91e7aa48	hgjz201104027	ÐÂÐÍº£Ñó·ÀÎÛÍ¿ÁÏÓÃ·ÀÎÛ¼Á¼°Ê÷Ö¬µÄÑÐ¾¿½øÕ¹	ÕÅÐÂÉú	ÀÖÔ°
2486f446eaa3481fa2b1302a91e7aa48	hgjz201104027	ÐÂÐÍº£Ñó·ÀÎÛÍ¿ÁÏÓÃ·ÀÎÛ¼Á¼°Ê÷Ö¬µÄÑÐ¾¿½øÕ¹	ÕÅÐÂÉú	³Â½¨·å
2486f446eaa3481fa2b1302a91e7aa48	hgjz201104027	ÐÂÐÍº£Ñó·ÀÎÛÍ¿ÁÏÓÃ·ÀÎÛ¼Á¼°Ê÷Ö¬µÄÑÐ¾¿½øÕ¹	Íõ½àÐÀ	ÀÖÔ°
2486f446eaa3481fa2b1302a91e7aa48	hgjz201104027	ÐÂÐÍº£Ñó·ÀÎÛÍ¿ÁÏÓÃ·ÀÎÛ¼Á¼°Ê÷Ö¬µÄÑÐ¾¿½øÕ¹	Íõ½àÐÀ	³Â½¨·å
2486f446eaa3481fa2b1302a91e7aa48	hgjz201104027	ÐÂÐÍº£Ñó·ÀÎÛÍ¿ÁÏÓÃ·ÀÎÛ¼Á¼°Ê÷Ö¬µÄÑÐ¾¿½øÕ¹	ÀÖÔ°	³Â½¨·å
715a8fe7c6214935899a91b2db743d38	6c0b985e86784f07b55a7bab526b95f2	ÖÐ¹ú½üº£ÐÂÉú´úÅèµØ³Á»ý»·¾³ÑÝ±ä·ÖÎö	ÀîÔËÕñ	µËÔË»ª
715a8fe7c6214935899a91b2db743d38	6c0b985e86784f07b55a7bab526b95f2	ÖÐ¹ú½üº£ÐÂÉú´úÅèµØ³Á»ý»·¾³ÑÝ±ä·ÖÎö	ÀîÔËÕñ	ÐìÇ¿
715a8fe7c6214935899a91b2db743d38	6c0b985e86784f07b55a7bab526b95f2	ÖÐ¹ú½üº£ÐÂÉú´úÅèµØ³Á»ý»·¾³ÑÝ±ä·ÖÎö	ÀîÔËÕñ	ÓÚÐËºÓ
715a8fe7c6214935899a91b2db743d38	6c0b985e86784f07b55a7bab526b95f2	ÖÐ¹ú½üº£ÐÂÉú´úÅèµØ³Á»ý»·¾³ÑÝ±ä·ÖÎö	µËÔË»ª	ÐìÇ¿
715a8fe7c6214935899a91b2db743d38	6c0b985e86784f07b55a7bab526b95f2	ÖÐ¹ú½üº£ÐÂÉú´úÅèµØ³Á»ý»·¾³ÑÝ±ä·ÖÎö	µËÔË»ª	ÓÚÐËºÓ
715a8fe7c6214935899a91b2db743d38	6c0b985e86784f07b55a7bab526b95f2	ÖÐ¹ú½üº£ÐÂÉú´úÅèµØ³Á»ý»·¾³ÑÝ±ä·ÖÎö	ÐìÇ¿	ÓÚÐËºÓ
715a8fe7c6214935899a91b2db743d38	xddz201004010	°å¿éÔË¶¯¶ÔÖÐ¹ú½üº£ÐÂÉú´úÅèµØ³Á½µ¼°³äÌîµÄ¿ØÖÆ×÷ÓÃ	ÀîÔËÕñ	µËÔË»ª
715a8fe7c6214935899a91b2db743d38	xddz201004010	°å¿éÔË¶¯¶ÔÖÐ¹ú½üº£ÐÂÉú´úÅèµØ³Á½µ¼°³äÌîµÄ¿ØÖÆ×÷ÓÃ	ÀîÔËÕñ	ÐìÇ¿
715a8fe7c6214935899a91b2db743d38	xddz201004010	°å¿éÔË¶¯¶ÔÖÐ¹ú½üº£ÐÂÉú´úÅèµØ³Á½µ¼°³äÌîµÄ¿ØÖÆ×÷ÓÃ	ÀîÔËÕñ	ÓÚÐËºÓ
715a8fe7c6214935899a91b2db743d38	xddz201004010	°å¿éÔË¶¯¶ÔÖÐ¹ú½üº£ÐÂÉú´úÅèµØ³Á½µ¼°³äÌîµÄ¿ØÖÆ×÷ÓÃ	µËÔË»ª	ÐìÇ¿
715a8fe7c6214935899a91b2db743d38	xddz201004010	°å¿éÔË¶¯¶ÔÖÐ¹ú½üº£ÐÂÉú´úÅèµØ³Á½µ¼°³äÌîµÄ¿ØÖÆ×÷ÓÃ	µËÔË»ª	ÓÚÐËºÓ
715a8fe7c6214935899a91b2db743d38	xddz201004010	°å¿éÔË¶¯¶ÔÖÐ¹ú½üº£ÐÂÉú´úÅèµØ³Á½µ¼°³äÌîµÄ¿ØÖÆ×÷ÓÃ	ÐìÇ¿	ÓÚÐËºÓ
61c30f2537874476898df9f9dce3222a	a0a0608d8cd446dc83cfd68ec3f3a51f	Î÷±±Ì«Æ½ÑóÏÄ¼¾·çµÄ±ä»¯¶ÔÌ¨·çÉú³ÉµÄÓ°Ïì	Íõ»Û	¶¡Ò»»ã
61c30f2537874476898df9f9dce3222a	a0a0608d8cd446dc83cfd68ec3f3a51f	Î÷±±Ì«Æ½ÑóÏÄ¼¾·çµÄ±ä»¯¶ÔÌ¨·çÉú³ÉµÄÓ°Ïì	Íõ»Û	ºÎ½ðº£
61c30f2537874476898df9f9dce3222a	a0a0608d8cd446dc83cfd68ec3f3a51f	Î÷±±Ì«Æ½ÑóÏÄ¼¾·çµÄ±ä»¯¶ÔÌ¨·çÉú³ÉµÄÓ°Ïì	¶¡Ò»»ã	ºÎ½ðº£
61c30f2537874476898df9f9dce3222a	ae6090d539e84ab285818caf38966581	Ë®ÆûÊäËÍ¶ÔÔÆÄÏÏÄ¼¾·ç±¬·¢¼°³õÏÄ½µË®Òì³£µÄÓ°Ïì	³ÂÑÞ	¶¡Ò»»ã
61c30f2537874476898df9f9dce3222a	ae6090d539e84ab285818caf38966581	Ë®ÆûÊäËÍ¶ÔÔÆÄÏÏÄ¼¾·ç±¬·¢¼°³õÏÄ½µË®Òì³£µÄÓ°Ïì	³ÂÑÞ	Ð¤×ÓÅ£
61c30f2537874476898df9f9dce3222a	ae6090d539e84ab285818caf38966581	Ë®ÆûÊäËÍ¶ÔÔÆÄÏÏÄ¼¾·ç±¬·¢¼°³õÏÄ½µË®Òì³£µÄÓ°Ïì	³ÂÑÞ	êÌºìÃ÷
61c30f2537874476898df9f9dce3222a	ae6090d539e84ab285818caf38966581	Ë®ÆûÊäËÍ¶ÔÔÆÄÏÏÄ¼¾·ç±¬·¢¼°³õÏÄ½µË®Òì³£µÄÓ°Ïì	¶¡Ò»»ã	Ð¤×ÓÅ£
61c30f2537874476898df9f9dce3222a	ae6090d539e84ab285818caf38966581	Ë®ÆûÊäËÍ¶ÔÔÆÄÏÏÄ¼¾·ç±¬·¢¼°³õÏÄ½µË®Òì³£µÄÓ°Ïì	¶¡Ò»»ã	êÌºìÃ÷
61c30f2537874476898df9f9dce3222a	ae6090d539e84ab285818caf38966581	Ë®ÆûÊäËÍ¶ÔÔÆÄÏÏÄ¼¾·ç±¬·¢¼°³õÏÄ½µË®Òì³£µÄÓ°Ïì	Ð¤×ÓÅ£	êÌºìÃ÷
61c30f2537874476898df9f9dce3222a	f19d324ce9a9411b8f35033a869c5fa1	½ü30ÄêÏÄ¼¾ÑÇÅ·´óÂ½ÖÐ¸ßÎ³¶È×èÈû¸ßÑ¹µÄÍ³¼ÆÌØÕ÷	Àî·å	¶¡Ò»»ã
45a5d8d4805f418093949a8e6cf11a86	dqkxjz200901001	ÑÇÖÞÉ³³¾µÄÔ¶¾àÀëÊäËÍ¼°¶Ôº£ÑóÉúÌ¬ÏµÍ³µÄÓ°Ïì	¸ß»áÍú	Æî½¨»ª
45a5d8d4805f418093949a8e6cf11a86	dqkxjz200901001	ÑÇÖÞÉ³³¾µÄÔ¶¾àÀëÊäËÍ¼°¶Ôº£ÑóÉúÌ¬ÏµÍ³µÄÓ°Ïì	¸ß»áÍú	Ê¯½ð»Ô
45a5d8d4805f418093949a8e6cf11a86	dqkxjz200901001	ÑÇÖÞÉ³³¾µÄÔ¶¾àÀëÊäËÍ¼°¶Ôº£ÑóÉúÌ¬ÏµÍ³µÄÓ°Ïì	¸ß»áÍú	Ê¯¹ãÓñ
45a5d8d4805f418093949a8e6cf11a86	dqkxjz200901001	ÑÇÖÞÉ³³¾µÄÔ¶¾àÀëÊäËÍ¼°¶Ôº£ÑóÉúÌ¬ÏµÍ³µÄÓ°Ïì	¸ß»áÍú	·ëÊ¿¹i
45a5d8d4805f418093949a8e6cf11a86	dqkxjz200901001	ÑÇÖÞÉ³³¾µÄÔ¶¾àÀëÊäËÍ¼°¶Ôº£ÑóÉúÌ¬ÏµÍ³µÄÓ°Ïì	Æî½¨»ª	Ê¯½ð»Ô
45a5d8d4805f418093949a8e6cf11a86	dqkxjz200901001	ÑÇÖÞÉ³³¾µÄÔ¶¾àÀëÊäËÍ¼°¶Ôº£ÑóÉúÌ¬ÏµÍ³µÄÓ°Ïì	Æî½¨»ª	Ê¯¹ãÓñ
45a5d8d4805f418093949a8e6cf11a86	dqkxjz200901001	ÑÇÖÞÉ³³¾µÄÔ¶¾àÀëÊäËÍ¼°¶Ôº£ÑóÉúÌ¬ÏµÍ³µÄÓ°Ïì	Æî½¨»ª	·ëÊ¿¹i
45a5d8d4805f418093949a8e6cf11a86	dqkxjz200901001	ÑÇÖÞÉ³³¾µÄÔ¶¾àÀëÊäËÍ¼°¶Ôº£ÑóÉúÌ¬ÏµÍ³µÄÓ°Ïì	Ê¯½ð»Ô	Ê¯¹ãÓñ
45a5d8d4805f418093949a8e6cf11a86	dqkxjz200901001	ÑÇÖÞÉ³³¾µÄÔ¶¾àÀëÊäËÍ¼°¶Ôº£ÑóÉúÌ¬ÏµÍ³µÄÓ°Ïì	Ê¯½ð»Ô	·ëÊ¿¹i
45a5d8d4805f418093949a8e6cf11a86	dqkxjz200901001	ÑÇÖÞÉ³³¾µÄÔ¶¾àÀëÊäËÍ¼°¶Ôº£ÑóÉúÌ¬ÏµÍ³µÄÓ°Ïì	Ê¯¹ãÓñ	·ëÊ¿¹i
45a5d8d4805f418093949a8e6cf11a86	hyyhz200302014	½üº£ÉúÌ¬ÏµÍ³¶¯Á¦Ñ§ÑÐ¾¿ÖÐ¸¡ÓÎÖ²Îï²ÉÑù¼°·ÖÎö²ßÂÔ	Ëï¾ü	Áõ¶«ÑÞ
45a5d8d4805f418093949a8e6cf11a86	hyyhz200302014	½üº£ÉúÌ¬ÏµÍ³¶¯Á¦Ñ§ÑÐ¾¿ÖÐ¸¡ÓÎÖ²Îï²ÉÑù¼°·ÖÎö²ßÂÔ	Ëï¾ü	·ëÊ¿¹i
45a5d8d4805f418093949a8e6cf11a86	hyyhz200302014	½üº£ÉúÌ¬ÏµÍ³¶¯Á¦Ñ§ÑÐ¾¿ÖÐ¸¡ÓÎÖ²Îï²ÉÑù¼°·ÖÎö²ßÂÔ	Áõ¶«ÑÞ	·ëÊ¿¹i
572a6f09c4fc4cffb3ee3d6c41971bba	b02a32d180d14db4b6c2013bd1a4c875	·´ÉøÍ¸º£Ë®µ­»¯¼¼ÊõÏÖ×´ºÍÕ¹Íû	¸ß´Óˆê	ÖÜÓÂ
572a6f09c4fc4cffb3ee3d6c41971bba	b02a32d180d14db4b6c2013bd1a4c875	·´ÉøÍ¸º£Ë®µ­»¯¼¼ÊõÏÖ×´ºÍÕ¹Íû	¸ß´Óˆê	ÁõÁ¢·Ò
