# Supplementary material for: Constructing marine expert management knowledge graph based on Trellisnet-CRF
Source: PeerJ Comput Sci. 2022 Sep 5;8:e1083. doi: 10.7717/peerj-cs.1083 (PMC9455288; doi:10.7717/peerj-cs.1083)
Supplement: Supplemental Information 1 [file peerj-cs-08-1083-s001.zip › rel(English).csv]

4402881205bc7e8bc015bc7eacc5b01e3	9FDA54DA-76E2-4F45-8A1B-32CEBFC06346	Distribution of sex steroid hormones in the developmental cycle of scallop gonads	Xie Xinran	Ling-ling zhang
402881205bc7e8bc015bc7eacc5b01e3	9FDA54DA-76E2-4F45-8A1B-32CEBFC06346	Distribution of sex steroid hormones in the developmental cycle of scallop gonads	Xie Xinran	Sun Hong zhen
402881205bc7e8bc015bc7eacc5b01e3	9FDA54DA-76E2-4F45-8A1B-32CEBFC06346	Distribution of sex steroid hormones in the developmental cycle of scallop gonads	Xie Xinran	Zhang Yang
402881205bc7e8bc015bc7eacc5b01e3	9FDA54DA-76E2-4F45-8A1B-32CEBFC06346	Distribution of sex steroid hormones in the developmental cycle of scallop gonads	Xie Xinran	Li Wanru
402881205bc7e8bc015bc7eacc5b01e3	9FDA54DA-76E2-4F45-8A1B-32CEBFC06346	Distribution of sex steroid hormones in the developmental cycle of scallop gonads	Xie Xinran	Zhang Mei Wei
402881205bc7e8bc015bc7eacc5b01e3	9FDA54DA-76E2-4F45-8A1B-32CEBFC06346	Distribution of sex steroid hormones in the developmental cycle of scallop gonads	Xie Xinran	Bao Zhenmin
402881205bc7e8bc015bc7eacc5b01e3	9FDA54DA-76E2-4F45-8A1B-32CEBFC06346	Distribution of sex steroid hormones in the developmental cycle of scallop gonads	Ling-ling zhang	Sun Hong zhen
402881205bc7e8bc015bc7eacc5b01e3	9FDA54DA-76E2-4F45-8A1B-32CEBFC06346	Distribution of sex steroid hormones in the developmental cycle of scallop gonads	Ling-ling zhang	Zhang Yang
402881205bc7e8bc015bc7eacc5b01e3	9FDA54DA-76E2-4F45-8A1B-32CEBFC06346	Distribution of sex steroid hormones in the developmental cycle of scallop gonads	Ling-ling zhang	Li Wanru
402881205bc7e8bc015bc7eacc5b01e3	9FDA54DA-76E2-4F45-8A1B-32CEBFC06346	Distribution of sex steroid hormones in the developmental cycle of scallop gonads	Ling-ling zhang	Zhang Mei Wei
402881205bc7e8bc015bc7eacc5b01e3	9FDA54DA-76E2-4F45-8A1B-32CEBFC06346	Distribution of sex steroid hormones in the developmental cycle of scallop gonads	Ling-ling zhang	Bao Zhenmin
402881205bc7e8bc015bc7eacc5b01e3	9FDA54DA-76E2-4F45-8A1B-32CEBFC06346	Distribution of sex steroid hormones in the developmental cycle of scallop gonads	Sun Hong zhen	Zhang Yang
402881205bc7e8bc015bc7eacc5b01e3	9FDA54DA-76E2-4F45-8A1B-32CEBFC06346	Distribution of sex steroid hormones in the developmental cycle of scallop gonads	Sun Hong zhen	Li Wanru
402881205bc7e8bc015bc7eacc5b01e3	9FDA54DA-76E2-4F45-8A1B-32CEBFC06346	Distribution of sex steroid hormones in the developmental cycle of scallop gonads	Sun Hong zhen	Zhang Mei Wei
402881205bc7e8bc015bc7eacc5b01e3	9FDA54DA-76E2-4F45-8A1B-32CEBFC06346	Distribution of sex steroid hormones in the developmental cycle of scallop gonads	Sun Hong zhen	Bao Zhenmin
402881205bc7e8bc015bc7eacc5b01e3	9FDA54DA-76E2-4F45-8A1B-32CEBFC06346	Distribution of sex steroid hormones in the developmental cycle of scallop gonads	Zhang Yang	Li Wanru
402881205bc7e8bc015bc7eacc5b01e3	9FDA54DA-76E2-4F45-8A1B-32CEBFC06346	Distribution of sex steroid hormones in the developmental cycle of scallop gonads	Zhang Yang	Zhang Mei Wei
402881205bc7e8bc015bc7eacc5b01e3	9FDA54DA-76E2-4F45-8A1B-32CEBFC06346	Distribution of sex steroid hormones in the developmental cycle of scallop gonads	Zhang Yang	Bao Zhenmin
402881205bc7e8bc015bc7eacc5b01e3	9FDA54DA-76E2-4F45-8A1B-32CEBFC06346	Distribution of sex steroid hormones in the developmental cycle of scallop gonads	Li Wanru	Zhang Mei Wei
402881205bc7e8bc015bc7eacc5b01e3	9FDA54DA-76E2-4F45-8A1B-32CEBFC06346	Distribution of sex steroid hormones in the developmental cycle of scallop gonads	Li Wanru	Bao Zhenmin
402881205bc7e8bc015bc7eacc5b01e3	9FDA54DA-76E2-4F45-8A1B-32CEBFC06346	Distribution of sex steroid hormones in the developmental cycle of scallop gonads	Zhang Mei Wei	Bao Zhenmin
402881205bc7e8bc015bc7eacc5b01e3	E08C0604-D67B-468C-9B47-44933887DC27	The interacting proteins of FOXL2 were screened by a yeast two-hybrid system	Zhang Yang	Ling-ling zhang
402881205bc7e8bc015bc7eacc5b01e3	E08C0604-D67B-468C-9B47-44933887DC27	The interacting proteins of FOXL2 were screened by a yeast two-hybrid system	Zhang Yang	Li Ruojiao
402881205bc7e8bc015bc7eacc5b01e3	E08C0604-D67B-468C-9B47-44933887DC27	The interacting proteins of FOXL2 were screened by a yeast two-hybrid system	Zhang Yang	Xie Xinran
402881205bc7e8bc015bc7eacc5b01e3	E08C0604-D67B-468C-9B47-44933887DC27	The interacting proteins of FOXL2 were screened by a yeast two-hybrid system	Zhang Yang	Li Yangping
402881205bc7e8bc015bc7eacc5b01e3	E08C0604-D67B-468C-9B47-44933887DC27	The interacting proteins of FOXL2 were screened by a yeast two-hybrid system	Zhang Yang	Li Wanru
402881205bc7e8bc015bc7eacc5b01e3	E08C0604-D67B-468C-9B47-44933887DC27	The interacting proteins of FOXL2 were screened by a yeast two-hybrid system	Zhang Yang	Bao Zhenmin
402881205bc7e8bc015bc7eacc5b01e3	E08C0604-D67B-468C-9B47-44933887DC27	The interacting proteins of FOXL2 were screened by a yeast two-hybrid system	Ling-ling zhang	Li Ruojiao
402881205bc7e8bc015bc7eacc5b01e3	E08C0604-D67B-468C-9B47-44933887DC27	The interacting proteins of FOXL2 were screened by a yeast two-hybrid system	Ling-ling zhang	Xie Xinran
402881205bc7e8bc015bc7eacc5b01e3	E08C0604-D67B-468C-9B47-44933887DC27	The interacting proteins of FOXL2 were screened by a yeast two-hybrid system	Ling-ling zhang	Li Yangping
402881205bc7e8bc015bc7eacc5b01e3	E08C0604-D67B-468C-9B47-44933887DC27	The interacting proteins of FOXL2 were screened by a yeast two-hybrid system	Ling-ling zhang	Li Wanru
402881205bc7e8bc015bc7eacc5b01e3	E08C0604-D67B-468C-9B47-44933887DC27	The interacting proteins of FOXL2 were screened by a yeast two-hybrid system	Ling-ling zhang	Bao Zhenmin
402881205bc7e8bc015bc7eacc5b01e3	E08C0604-D67B-468C-9B47-44933887DC27	The interacting proteins of FOXL2 were screened by a yeast two-hybrid system	Li Ruojiao	Xie Xinran
402881205bc7e8bc015bc7eacc5b01e3	E08C0604-D67B-468C-9B47-44933887DC27	The interacting proteins of FOXL2 were screened by a yeast two-hybrid system	Li Ruojiao	Li Yangping
402881205bc7e8bc015bc7eacc5b01e3	E08C0604-D67B-468C-9B47-44933887DC27	The interacting proteins of FOXL2 were screened by a yeast two-hybrid system	Li Ruojiao	Li Wanru
402881205bc7e8bc015bc7eacc5b01e3	E08C0604-D67B-468C-9B47-44933887DC27	The interacting proteins of FOXL2 were screened by a yeast two-hybrid system	Li Ruojiao	Bao Zhenmin
402881205bc7e8bc015bc7eacc5b01e3	E08C0604-D67B-468C-9B47-44933887DC27	The interacting proteins of FOXL2 were screened by a yeast two-hybrid system	Xie Xinran	Li Yangping
402881205bc7e8bc015bc7eacc5b01e3	E08C0604-D67B-468C-9B47-44933887DC27	The interacting proteins of FOXL2 were screened by a yeast two-hybrid system	Xie Xinran	Li Wanru
402881205bc7e8bc015bc7eacc5b01e3	E08C0604-D67B-468C-9B47-44933887DC27	The interacting proteins of FOXL2 were screened by a yeast two-hybrid system	Xie Xinran	Bao Zhenmin
402881205bc7e8bc015bc7eacc5b01e3	E08C0604-D67B-468C-9B47-44933887DC27	The interacting proteins of FOXL2 were screened by a yeast two-hybrid system	Li Yangping	Li Wanru
402881205bc7e8bc015bc7eacc5b01e3	E08C0604-D67B-468C-9B47-44933887DC27	The interacting proteins of FOXL2 were screened by a yeast two-hybrid system	Li Yangping	Bao Zhenmin
402881205bc7e8bc015bc7eacc5b01e3	E08C0604-D67B-468C-9B47-44933887DC27	The interacting proteins of FOXL2 were screened by a yeast two-hybrid system	Li Wanru	Bao Zhenmin
402881205bc7e8bc015bc7eacc5b01e3	BAAC0031-C019-4535-9086-254AF7B1A972	Study on gonad development and reproductive cycle rule of wind beacon scallop	Zhu Xinghai	Sun Hong zhen
402881205bc7e8bc015bc7eacc5b01e3	BAAC0031-C019-4535-9086-254AF7B1A972	Study on gonad development and reproductive cycle rule of wind beacon scallop	Zhu Xinghai	Yang Zujing
402881205bc7e8bc015bc7eacc5b01e3	BAAC0031-C019-4535-9086-254AF7B1A972	Study on gonad development and reproductive cycle rule of wind beacon scallop	Zhu Xinghai	Sun guidong
402881205bc7e8bc015bc7eacc5b01e3	BAAC0031-C019-4535-9086-254AF7B1A972	Study on gonad development and reproductive cycle rule of wind beacon scallop	Zhu Xinghai	Xing Qiang
402881205bc7e8bc015bc7eacc5b01e3	BAAC0031-C019-4535-9086-254AF7B1A972	Study on gonad development and reproductive cycle rule of wind beacon scallop	Zhu Xinghai	Liu Jian
402881205bc7e8bc015bc7eacc5b01e3	BAAC0031-C019-4535-9086-254AF7B1A972	Study on gonad development and reproductive cycle rule of wind beacon scallop	Zhu Xinghai	Bao Zhenmin
402881205bc7e8bc015bc7eacc5b01e3	BAAC0031-C019-4535-9086-254AF7B1A972	Study on gonad development and reproductive cycle rule of wind beacon scallop	Sun Hong zhen	Yang Zujing
402881205bc7e8bc015bc7eacc5b01e3	BAAC0031-C019-4535-9086-254AF7B1A972	Study on gonad development and reproductive cycle rule of wind beacon scallop	Sun Hong zhen	Sun guidong
402881205bc7e8bc015bc7eacc5b01e3	BAAC0031-C019-4535-9086-254AF7B1A972	Study on gonad development and reproductive cycle rule of wind beacon scallop	Sun Hong zhen	Xing Qiang
402881205bc7e8bc015bc7eacc5b01e3	BAAC0031-C019-4535-9086-254AF7B1A972	Study on gonad development and reproductive cycle rule of wind beacon scallop	Sun Hong zhen	Liu Jian
402881205bc7e8bc015bc7eacc5b01e3	BAAC0031-C019-4535-9086-254AF7B1A972	Study on gonad development and reproductive cycle rule of wind beacon scallop	Sun Hong zhen	Bao Zhenmin
402881205bc7e8bc015bc7eacc5b01e3	BAAC0031-C019-4535-9086-254AF7B1A972	Study on gonad development and reproductive cycle rule of wind beacon scallop	Yang Zujing	Sun guidong
402881205bc7e8bc015bc7eacc5b01e3	BAAC0031-C019-4535-9086-254AF7B1A972	Study on gonad development and reproductive cycle rule of wind beacon scallop	Yang Zujing	Xing Qiang
402881205bc7e8bc015bc7eacc5b01e3	BAAC0031-C019-4535-9086-254AF7B1A972	Study on gonad development and reproductive cycle rule of wind beacon scallop	Yang Zujing	Liu Jian
402881205bc7e8bc015bc7eacc5b01e3	BAAC0031-C019-4535-9086-254AF7B1A972	Study on gonad development and reproductive cycle rule of wind beacon scallop	Yang Zujing	Bao Zhenmin
402881205bc7e8bc015bc7eacc5b01e3	BAAC0031-C019-4535-9086-254AF7B1A972	Study on gonad development and reproductive cycle rule of wind beacon scallop	Sun guidong	Xing Qiang
402881205bc7e8bc015bc7eacc5b01e3	BAAC0031-C019-4535-9086-254AF7B1A972	Study on gonad development and reproductive cycle rule of wind beacon scallop	Sun guidong	Liu Jian
402881205bc7e8bc015bc7eacc5b01e3	BAAC0031-C019-4535-9086-254AF7B1A972	Study on gonad development and reproductive cycle rule of wind beacon scallop	Sun guidong	Bao Zhenmin
402881205bc7e8bc015bc7eacc5b01e3	BAAC0031-C019-4535-9086-254AF7B1A972	Study on gonad development and reproductive cycle rule of wind beacon scallop	Xing Qiang	Liu Jian
402881205bc7e8bc015bc7eacc5b01e3	BAAC0031-C019-4535-9086-254AF7B1A972	Study on gonad development and reproductive cycle rule of wind beacon scallop	Xing Qiang	Bao Zhenmin
402881205bc7e8bc015bc7eacc5b01e3	BAAC0031-C019-4535-9086-254AF7B1A972	Study on gonad development and reproductive cycle rule of wind beacon scallop	Liu Jian	Bao Zhenmin
402881205bc7e8bc015bc7eacc5b01e3	db06b1eefb084e929cdbe391d38ff3b4	Structure of microplankton community in Rongcheng scallop culture area based on high-throughput sequencing analysis	Qiao Ling	Yu Jie
402881205bc7e8bc015bc7eacc5b01e3	db06b1eefb084e929cdbe391d38ff3b4	Structure of microplankton community in Rongcheng scallop culture area based on high-throughput sequencing analysis	Qiao Ling	Li Ying
402881205bc7e8bc015bc7eacc5b01e3	db06b1eefb084e929cdbe391d38ff3b4	Structure of microplankton community in Rongcheng scallop culture area based on high-throughput sequencing analysis	Qiao Ling	Zhen Yu
402881205bc7e8bc015bc7eacc5b01e3	db06b1eefb084e929cdbe391d38ff3b4	Structure of microplankton community in Rongcheng scallop culture area based on high-throughput sequencing analysis	Qiao Ling	Rice iron column
402881205bc7e8bc015bc7eacc5b01e3	db06b1eefb084e929cdbe391d38ff3b4	Structure of microplankton community in Rongcheng scallop culture area based on high-throughput sequencing analysis	Qiao Ling	Ling-ling zhang
402881205bc7e8bc015bc7eacc5b01e3	db06b1eefb084e929cdbe391d38ff3b4	Structure of microplankton community in Rongcheng scallop culture area based on high-throughput sequencing analysis	Qiao Ling	Bao Zhenmin
402881205bc7e8bc015bc7eacc5b01e3	db06b1eefb084e929cdbe391d38ff3b4	Structure of microplankton community in Rongcheng scallop culture area based on high-throughput sequencing analysis	Yu Jie	Li Ying
402881205bc7e8bc015bc7eacc5b01e3	db06b1eefb084e929cdbe391d38ff3b4	Structure of microplankton community in Rongcheng scallop culture area based on high-throughput sequencing analysis	Yu Jie	Zhen Yu
402881205bc7e8bc015bc7eacc5b01e3	db06b1eefb084e929cdbe391d38ff3b4	Structure of microplankton community in Rongcheng scallop culture area based on high-throughput sequencing analysis	Yu Jie	Rice iron column
402881205bc7e8bc015bc7eacc5b01e3	db06b1eefb084e929cdbe391d38ff3b4	Structure of microplankton community in Rongcheng scallop culture area based on high-throughput sequencing analysis	Yu Jie	Ling-ling zhang
402881205bc7e8bc015bc7eacc5b01e3	db06b1eefb084e929cdbe391d38ff3b4	Structure of microplankton community in Rongcheng scallop culture area based on high-throughput sequencing analysis	Yu Jie	Bao Zhenmin
402881205bc7e8bc015bc7eacc5b01e3	db06b1eefb084e929cdbe391d38ff3b4	Structure of microplankton community in Rongcheng scallop culture area based on high-throughput sequencing analysis	Li Ying	Zhen Yu
402881205bc7e8bc015bc7eacc5b01e3	db06b1eefb084e929cdbe391d38ff3b4	Structure of microplankton community in Rongcheng scallop culture area based on high-throughput sequencing analysis	Li Ying	Rice iron column
402881205bc7e8bc015bc7eacc5b01e3	db06b1eefb084e929cdbe391d38ff3b4	Structure of microplankton community in Rongcheng scallop culture area based on high-throughput sequencing analysis	Li Ying	Ling-ling zhang
402881205bc7e8bc015bc7eacc5b01e3	db06b1eefb084e929cdbe391d38ff3b4	Structure of microplankton community in Rongcheng scallop culture area based on high-throughput sequencing analysis	Li Ying	Bao Zhenmin
402881205bc7e8bc015bc7eacc5b01e3	db06b1eefb084e929cdbe391d38ff3b4	Structure of microplankton community in Rongcheng scallop culture area based on high-throughput sequencing analysis	Zhen Yu	Rice iron column
402881205bc7e8bc015bc7eacc5b01e3	db06b1eefb084e929cdbe391d38ff3b4	Structure of microplankton community in Rongcheng scallop culture area based on high-throughput sequencing analysis	Zhen Yu	Ling-ling zhang
402881205bc7e8bc015bc7eacc5b01e3	db06b1eefb084e929cdbe391d38ff3b4	Structure of microplankton community in Rongcheng scallop culture area based on high-throughput sequencing analysis	Zhen Yu	Bao Zhenmin
402881205bc7e8bc015bc7eacc5b01e3	db06b1eefb084e929cdbe391d38ff3b4	Structure of microplankton community in Rongcheng scallop culture area based on high-throughput sequencing analysis	Rice iron column	Ling-ling zhang
402881205bc7e8bc015bc7eacc5b01e3	db06b1eefb084e929cdbe391d38ff3b4	Structure of microplankton community in Rongcheng scallop culture area based on high-throughput sequencing analysis	Rice iron column	Bao Zhenmin
402881205bc7e8bc015bc7eacc5b01e3	db06b1eefb084e929cdbe391d38ff3b4	Structure of microplankton community in Rongcheng scallop culture area based on high-throughput sequencing analysis	Ling-ling zhang	Bao Zhenmin
402881205bc7e8bc015bc7eacc5b01e3	faacdb1014ff48c98ed273a20f333ba1	Identification and expression analysis of different spliced forms of SOXH	Yu jiachen	Ling-ling zhang
402881205bc7e8bc015bc7eacc5b01e3	faacdb1014ff48c98ed273a20f333ba1	Identification and expression analysis of different spliced forms of SOXH	Yu jiachen	Li Yangping
402881205bc7e8bc015bc7eacc5b01e3	faacdb1014ff48c98ed273a20f333ba1	Identification and expression analysis of different spliced forms of SOXH	Yu jiachen	Li Ruojiao
402881205bc7e8bc015bc7eacc5b01e3	faacdb1014ff48c98ed273a20f333ba1	Identification and expression analysis of different spliced forms of SOXH	Yu jiachen	Li Wanru
402881205bc7e8bc015bc7eacc5b01e3	faacdb1014ff48c98ed273a20f333ba1	Identification and expression analysis of different spliced forms of SOXH	Yu jiachen	Wen-qian sun
402881205bc7e8bc015bc7eacc5b01e3	faacdb1014ff48c98ed273a20f333ba1	Identification and expression analysis of different spliced forms of SOXH	Yu jiachen	Bao Zhenmin
402881205bc7e8bc015bc7eacc5b01e3	faacdb1014ff48c98ed273a20f333ba1	Identification and expression analysis of different spliced forms of SOXH	Ling-ling zhang	Li Yangping
402881205bc7e8bc015bc7eacc5b01e3	faacdb1014ff48c98ed273a20f333ba1	Identification and expression analysis of different spliced forms of SOXH	Ling-ling zhang	Li Ruojiao
402881205bc7e8bc015bc7eacc5b01e3	faacdb1014ff48c98ed273a20f333ba1	Identification and expression analysis of different spliced forms of SOXH	Ling-ling zhang	Li Wanru
402881205bc7e8bc015bc7eacc5b01e3	faacdb1014ff48c98ed273a20f333ba1	Identification and expression analysis of different spliced forms of SOXH	Ling-ling zhang	Wen-qian sun
402881205bc7e8bc015bc7eacc5b01e3	faacdb1014ff48c98ed273a20f333ba1	Identification and expression analysis of different spliced forms of SOXH	Ling-ling zhang	Bao Zhenmin
402881205bc7e8bc015bc7eacc5b01e3	faacdb1014ff48c98ed273a20f333ba1	Identification and expression analysis of different spliced forms of SOXH	Li Yangping	Li Ruojiao
402881205bc7e8bc015bc7eacc5b01e3	faacdb1014ff48c98ed273a20f333ba1	Identification and expression analysis of different spliced forms of SOXH	Li Yangping	Li Wanru
402881205bc7e8bc015bc7eacc5b01e3	faacdb1014ff48c98ed273a20f333ba1	Identification and expression analysis of different spliced forms of SOXH	Li Yangping	Wen-qian sun
402881205bc7e8bc015bc7eacc5b01e3	faacdb1014ff48c98ed273a20f333ba1	Identification and expression analysis of different spliced forms of SOXH	Li Yangping	Bao Zhenmin
402881205bc7e8bc015bc7eacc5b01e3	faacdb1014ff48c98ed273a20f333ba1	Identification and expression analysis of different spliced forms of SOXH	Li Ruojiao	Li Wanru
402881205bc7e8bc015bc7eacc5b01e3	faacdb1014ff48c98ed273a20f333ba1	Identification and expression analysis of different spliced forms of SOXH	Li Ruojiao	Wen-qian sun
402881205bc7e8bc015bc7eacc5b01e3	faacdb1014ff48c98ed273a20f333ba1	Identification and expression analysis of different spliced forms of SOXH	Li Ruojiao	Bao Zhenmin
402881205bc7e8bc015bc7eacc5b01e3	faacdb1014ff48c98ed273a20f333ba1	Identification and expression analysis of different spliced forms of SOXH	Li Wanru	Wen-qian sun
402881205bc7e8bc015bc7eacc5b01e3	faacdb1014ff48c98ed273a20f333ba1	Identification and expression analysis of different spliced forms of SOXH	Li Wanru	Bao Zhenmin
402881205bc7e8bc015bc7eacc5b01e3	faacdb1014ff48c98ed273a20f333ba1	Identification and expression analysis of different spliced forms of SOXH	Wen-qian sun	Bao Zhenmin
402881205bc7e8bc015bc7eacc5b01e3	d6aa01ef32ea43a2a7b36e27e5457243	Correlation analysis of the carotenoid concentration and growth traits	Zhang Lu	Li Xue
402881205bc7e8bc015bc7eacc5b01e3	d6aa01ef32ea43a2a7b36e27e5457243	Correlation analysis of the carotenoid concentration and growth traits	Zhang Lu	Lining
402881205bc7e8bc015bc7eacc5b01e3	d6aa01ef32ea43a2a7b36e27e5457243	Correlation analysis of the carotenoid concentration and growth traits	Zhang Lu	Wang Shuyue
402881205bc7e8bc015bc7eacc5b01e3	d6aa01ef32ea43a2a7b36e27e5457243	Correlation analysis of the carotenoid concentration and growth traits	Zhang Lu	Li Xu
402881205bc7e8bc015bc7eacc5b01e3	d6aa01ef32ea43a2a7b36e27e5457243	Correlation analysis of the carotenoid concentration and growth traits	Zhang Lu	Sun guidong
402881205bc7e8bc015bc7eacc5b01e3	d6aa01ef32ea43a2a7b36e27e5457243	Correlation analysis of the carotenoid concentration and growth traits	Zhang Lu	Hu Xiaoli
402881205bc7e8bc015bc7eacc5b01e3	d6aa01ef32ea43a2a7b36e27e5457243	Correlation analysis of the carotenoid concentration and growth traits	Zhang Lu	Bao Zhenmin
402881205bc7e8bc015bc7eacc5b01e3	d6aa01ef32ea43a2a7b36e27e5457243	Correlation analysis of the carotenoid concentration and growth traits	Li Xue	Lining
402881205bc7e8bc015bc7eacc5b01e3	d6aa01ef32ea43a2a7b36e27e5457243	Correlation analysis of the carotenoid concentration and growth traits	Li Xue	Wang Shuyue
402881205bc7e8bc015bc7eacc5b01e3	d6aa01ef32ea43a2a7b36e27e5457243	Correlation analysis of the carotenoid concentration and growth traits	Li Xue	Li Xu
402881205bc7e8bc015bc7eacc5b01e3	d6aa01ef32ea43a2a7b36e27e5457243	Correlation analysis of the carotenoid concentration and growth traits	Li Xue	Sun guidong
402881205bc7e8bc015bc7eacc5b01e3	d6aa01ef32ea43a2a7b36e27e5457243	Correlation analysis of the carotenoid concentration and growth traits	Li Xue	Hu Xiaoli
402881205bc7e8bc015bc7eacc5b01e3	d6aa01ef32ea43a2a7b36e27e5457243	Correlation analysis of the carotenoid concentration and growth traits	Li Xue	Bao Zhenmin
402881205bc7e8bc015bc7eacc5b01e3	d6aa01ef32ea43a2a7b36e27e5457243	Correlation analysis of the carotenoid concentration and growth traits	Lining	Wang Shuyue
402881205bc7e8bc015bc7eacc5b01e3	d6aa01ef32ea43a2a7b36e27e5457243	Correlation analysis of the carotenoid concentration and growth traits	Lining	Li Xu
402881205bc7e8bc015bc7eacc5b01e3	d6aa01ef32ea43a2a7b36e27e5457243	Correlation analysis of the carotenoid concentration and growth traits	Lining	Sun guidong
402881205bc7e8bc015bc7eacc5b01e3	d6aa01ef32ea43a2a7b36e27e5457243	Correlation analysis of the carotenoid concentration and growth traits	Lining	Hu Xiaoli
402881205bc7e8bc015bc7eacc5b01e3	d6aa01ef32ea43a2a7b36e27e5457243	Correlation analysis of the carotenoid concentration and growth traits	Lining	Bao Zhenmin
402881205bc7e8bc015bc7eacc5b01e3	d6aa01ef32ea43a2a7b36e27e5457243	Correlation analysis of the carotenoid concentration and growth traits	Wang Shuyue	Li Xu
402881205bc7e8bc015bc7eacc5b01e3	d6aa01ef32ea43a2a7b36e27e5457243	Correlation analysis of the carotenoid concentration and growth traits	Wang Shuyue	Sun guidong
402881205bc7e8bc015bc7eacc5b01e3	d6aa01ef32ea43a2a7b36e27e5457243	Correlation analysis of the carotenoid concentration and growth traits	Wang Shuyue	Hu Xiaoli
402881205bc7e8bc015bc7eacc5b01e3	d6aa01ef32ea43a2a7b36e27e5457243	Correlation analysis of the carotenoid concentration and growth traits	Wang Shuyue	Bao Zhenmin
402881205bc7e8bc015bc7eacc5b01e3	d6aa01ef32ea43a2a7b36e27e5457243	Correlation analysis of the carotenoid concentration and growth traits	Li Xu	Sun guidong
402881205bc7e8bc015bc7eacc5b01e3	d6aa01ef32ea43a2a7b36e27e5457243	Correlation analysis of the carotenoid concentration and growth traits	Li Xu	Hu Xiaoli
402881205bc7e8bc015bc7eacc5b01e3	d6aa01ef32ea43a2a7b36e27e5457243	Correlation analysis of the carotenoid concentration and growth traits	Li Xu	Bao Zhenmin
402881205bc7e8bc015bc7eacc5b01e3	d6aa01ef32ea43a2a7b36e27e5457243	Correlation analysis of the carotenoid concentration and growth traits	Sun guidong	Hu Xiaoli
402881205bc7e8bc015bc7eacc5b01e3	d6aa01ef32ea43a2a7b36e27e5457243	Correlation analysis of the carotenoid concentration and growth traits	Sun guidong	Bao Zhenmin
402881205bc7e8bc015bc7eacc5b01e3	d6aa01ef32ea43a2a7b36e27e5457243	Correlation analysis of the carotenoid concentration and growth traits	Hu Xiaoli	Bao Zhenmin
402881205bc7e8bc015bc7eacc5b01e3	01df2f1fe9424862b23bd60924a2788c	Development of genome-wide genetic evaluation and analysis system for shellfish	Su Hailin	Wang set sail
402881205bc7e8bc015bc7eacc5b01e3	01df2f1fe9424862b23bd60924a2788c	Development of genome-wide genetic evaluation and analysis system for shellfish	Su Hailin	Hu Xiaoli
402881205bc7e8bc015bc7eacc5b01e3	01df2f1fe9424862b23bd60924a2788c	Development of genome-wide genetic evaluation and analysis system for shellfish	Su Hailin	Wang division
402881205bc7e8bc015bc7eacc5b01e3	01df2f1fe9424862b23bd60924a2788c	Development of genome-wide genetic evaluation and analysis system for shellfish	Su Hailin	Bao Zhenmin
402881205bc7e8bc015bc7eacc5b01e3	01df2f1fe9424862b23bd60924a2788c	Development of genome-wide genetic evaluation and analysis system for shellfish	Wang set sail	Hu Xiaoli
402881205bc7e8bc015bc7eacc5b01e3	01df2f1fe9424862b23bd60924a2788c	Development of genome-wide genetic evaluation and analysis system for shellfish	Wang set sail	Wang division
402881205bc7e8bc015bc7eacc5b01e3	01df2f1fe9424862b23bd60924a2788c	Development of genome-wide genetic evaluation and analysis system for shellfish	Wang set sail	Bao Zhenmin
402881205bc7e8bc015bc7eacc5b01e3	01df2f1fe9424862b23bd60924a2788c	Development of genome-wide genetic evaluation and analysis system for shellfish	Hu Xiaoli	Wang division
402881205bc7e8bc015bc7eacc5b01e3	01df2f1fe9424862b23bd60924a2788c	Development of genome-wide genetic evaluation and analysis system for shellfish	Hu Xiaoli	Bao Zhenmin
402881205bc7e8bc015bc7eacc5b01e3	01df2f1fe9424862b23bd60924a2788c	Development of genome-wide genetic evaluation and analysis system for shellfish	Wang division	Bao Zhenmin
402881205bc7e8bc015bc7eacc5b01e3	acc805dc419e4f78858af3bc7dfa8f5d	The classification status of the introduced species purple scallop (Argopectenpurpuratus) in the bay scallop (Argopecten) was discussed based on the 16SrDNA gene sequence	Hu Liping	Jiang Liming
402881205bc7e8bc015bc7eacc5b01e3	acc805dc419e4f78858af3bc7dfa8f5d	The classification status of the introduced species purple scallop (Argopectenpurpuratus) in the bay scallop (Argopecten) was discussed based on the 16SrDNA gene sequence	Hu Liping	Huang Xiaoting
402881205bc7e8bc015bc7eacc5b01e3	acc805dc419e4f78858af3bc7dfa8f5d	The classification status of the introduced species purple scallop (Argopectenpurpuratus) in the bay scallop (Argopecten) was discussed based on the 16SrDNA gene sequence	Hu Liping	Bao Zhenmin
402881205bc7e8bc015bc7eacc5b01e3	acc805dc419e4f78858af3bc7dfa8f5d	The classification status of the introduced species purple scallop (Argopectenpurpuratus) in the bay scallop (Argopecten) was discussed based on the 16SrDNA gene sequence	Jiang Liming	Huang Xiaoting
402881205bc7e8bc015bc7eacc5b01e3	acc805dc419e4f78858af3bc7dfa8f5d	The classification status of the introduced species purple scallop (Argopectenpurpuratus) in the bay scallop (Argopecten) was discussed based on the 16SrDNA gene sequence	Jiang Liming	Bao Zhenmin
402881205bc7e8bc015bc7eacc5b01e3	acc805dc419e4f78858af3bc7dfa8f5d	The classification status of the introduced species purple scallop (Argopectenpurpuratus) in the bay scallop (Argopecten) was discussed based on the 16SrDNA gene sequence	Huang Xiaoting	Bao Zhenmin
402881205bc7e8bc015bc7eacc5b01e3	44e98ecda8634fefb01de55cbed118c3	Diameter analysis of mixed scallop (Chlamysfarreri) families in different aquaculture areas	Du Meirong	Fang Jianguang
402881205bc7e8bc015bc7eacc5b01e3	44e98ecda8634fefb01de55cbed118c3	Diameter analysis of mixed scallop (Chlamysfarreri) families in different aquaculture areas	Du Meirong	Bao Zhenmin
402881205bc7e8bc015bc7eacc5b01e3	44e98ecda8634fefb01de55cbed118c3	Diameter analysis of mixed scallop (Chlamysfarreri) families in different aquaculture areas	Du Meirong	Gao Yaping
402881205bc7e8bc015bc7eacc5b01e3	44e98ecda8634fefb01de55cbed118c3	Diameter analysis of mixed scallop (Chlamysfarreri) families in different aquaculture areas	Du Meirong	Room jinghui
402881205bc7e8bc015bc7eacc5b01e3	44e98ecda8634fefb01de55cbed118c3	Diameter analysis of mixed scallop (Chlamysfarreri) families in different aquaculture areas	Du Meirong	Jiang Zengjie
402881205bc7e8bc015bc7eacc5b01e3	44e98ecda8634fefb01de55cbed118c3	Diameter analysis of mixed scallop (Chlamysfarreri) families in different aquaculture areas	Fang Jianguang	Bao Zhenmin
402881205bc7e8bc015bc7eacc5b01e3	44e98ecda8634fefb01de55cbed118c3	Diameter analysis of mixed scallop (Chlamysfarreri) families in different aquaculture areas	Fang Jianguang	Gao Yaping
402881205bc7e8bc015bc7eacc5b01e3	44e98ecda8634fefb01de55cbed118c3	Diameter analysis of mixed scallop (Chlamysfarreri) families in different aquaculture areas	Fang Jianguang	Room jinghui
402881205bc7e8bc015bc7eacc5b01e3	44e98ecda8634fefb01de55cbed118c3	Diameter analysis of mixed scallop (Chlamysfarreri) families in different aquaculture areas	Fang Jianguang	Jiang Zengjie
402881205bc7e8bc015bc7eacc5b01e3	44e98ecda8634fefb01de55cbed118c3	Diameter analysis of mixed scallop (Chlamysfarreri) families in different aquaculture areas	Bao Zhenmin	Gao Yaping
402881205bc7e8bc015bc7eacc5b01e3	44e98ecda8634fefb01de55cbed118c3	Diameter analysis of mixed scallop (Chlamysfarreri) families in different aquaculture areas	Bao Zhenmin	Room jinghui
402881205bc7e8bc015bc7eacc5b01e3	44e98ecda8634fefb01de55cbed118c3	Diameter analysis of mixed scallop (Chlamysfarreri) families in different aquaculture areas	Bao Zhenmin	Jiang Zengjie
402881205bc7e8bc015bc7eacc5b01e3	44e98ecda8634fefb01de55cbed118c3	Diameter analysis of mixed scallop (Chlamysfarreri) families in different aquaculture areas	Gao Yaping	Room jinghui
402881205bc7e8bc015bc7eacc5b01e3	44e98ecda8634fefb01de55cbed118c3	Diameter analysis of mixed scallop (Chlamysfarreri) families in different aquaculture areas	Gao Yaping	Jiang Zengjie
402881205bc7e8bc015bc7eacc5b01e3	44e98ecda8634fefb01de55cbed118c3	Diameter analysis of mixed scallop (Chlamysfarreri) families in different aquaculture areas	Room jinghui	Jiang Zengjie
402881205bc7e8bc015bc7eacc5b01e3	4a1274c5b8d54f1992111f24584e775b	Effect of reproduction and high temperature on the antioxidant capacity of ctenopore scallops	Even shanshan	Li Xue
402881205bc7e8bc015bc7eacc5b01e3	4a1274c5b8d54f1992111f24584e775b	Effect of reproduction and high temperature on the antioxidant capacity of ctenopore scallops	Even shanshan	Xing Qiang
402881205bc7e8bc015bc7eacc5b01e3	4a1274c5b8d54f1992111f24584e775b	Effect of reproduction and high temperature on the antioxidant capacity of ctenopore scallops	Even shanshan	Zhao Baisong
402881205bc7e8bc015bc7eacc5b01e3	4a1274c5b8d54f1992111f24584e775b	Effect of reproduction and high temperature on the antioxidant capacity of ctenopore scallops	Even shanshan	Ling-ling zhang
402881205bc7e8bc015bc7eacc5b01e3	4a1274c5b8d54f1992111f24584e775b	Effect of reproduction and high temperature on the antioxidant capacity of ctenopore scallops	Even shanshan	Bao Zhenmin
402881205bc7e8bc015bc7eacc5b01e3	4a1274c5b8d54f1992111f24584e775b	Effect of reproduction and high temperature on the antioxidant capacity of ctenopore scallops	Li Xue	Xing Qiang
402881205bc7e8bc015bc7eacc5b01e3	4a1274c5b8d54f1992111f24584e775b	Effect of reproduction and high temperature on the antioxidant capacity of ctenopore scallops	Li Xue	Zhao Baisong
402881205bc7e8bc015bc7eacc5b01e3	4a1274c5b8d54f1992111f24584e775b	Effect of reproduction and high temperature on the antioxidant capacity of ctenopore scallops	Li Xue	Ling-ling zhang
402881205bc7e8bc015bc7eacc5b01e3	4a1274c5b8d54f1992111f24584e775b	Effect of reproduction and high temperature on the antioxidant capacity of ctenopore scallops	Li Xue	Bao Zhenmin
402881205bc7e8bc015bc7eacc5b01e3	4a1274c5b8d54f1992111f24584e775b	Effect of reproduction and high temperature on the antioxidant capacity of ctenopore scallops	Xing Qiang	Zhao Baisong
402881205bc7e8bc015bc7eacc5b01e3	4a1274c5b8d54f1992111f24584e775b	Effect of reproduction and high temperature on the antioxidant capacity of ctenopore scallops	Xing Qiang	Ling-ling zhang
402881205bc7e8bc015bc7eacc5b01e3	4a1274c5b8d54f1992111f24584e775b	Effect of reproduction and high temperature on the antioxidant capacity of ctenopore scallops	Xing Qiang	Bao Zhenmin
402881205bc7e8bc015bc7eacc5b01e3	4a1274c5b8d54f1992111f24584e775b	Effect of reproduction and high temperature on the antioxidant capacity of ctenopore scallops	Zhao Baisong	Ling-ling zhang
402881205bc7e8bc015bc7eacc5b01e3	4a1274c5b8d54f1992111f24584e775b	Effect of reproduction and high temperature on the antioxidant capacity of ctenopore scallops	Zhao Baisong	Bao Zhenmin
402881205bc7e8bc015bc7eacc5b01e3	4a1274c5b8d54f1992111f24584e775b	Effect of reproduction and high temperature on the antioxidant capacity of ctenopore scallops	Ling-ling zhang	Bao Zhenmin
402881205bc7e8bc015bc7eacc5b01e3	qdhydxxb201503010	Preliminary Study on MicroMicroplankton in Bohai Sea	Yu Jie	Ling-ling zhang
402881205bc7e8bc015bc7eacc5b01e3	qdhydxxb201503010	Preliminary Study on MicroMicroplankton in Bohai Sea	Yu Jie	Sun Yan
402881205bc7e8bc015bc7eacc5b01e3	qdhydxxb201503010	Preliminary Study on MicroMicroplankton in Bohai Sea	Yu Jie	Zhang Lu
402881205bc7e8bc015bc7eacc5b01e3	qdhydxxb201503010	Preliminary Study on MicroMicroplankton in Bohai Sea	Yu Jie	Jiao wenqian
402881205bc7e8bc015bc7eacc5b01e3	qdhydxxb201503010	Preliminary Study on MicroMicroplankton in Bohai Sea	Yu Jie	Dou Huaiqian
402881205bc7e8bc015bc7eacc5b01e3	qdhydxxb201503010	Preliminary Study on MicroMicroplankton in Bohai Sea	Yu Jie	Guo Haobing
402881205bc7e8bc015bc7eacc5b01e3	qdhydxxb201503010	Preliminary Study on MicroMicroplankton in Bohai Sea	Yu Jie	Bao Zhenmin
402881205bc7e8bc015bc7eacc5b01e3	qdhydxxb201503010	Preliminary Study on MicroMicroplankton in Bohai Sea	Ling-ling zhang	Sun Yan
402881205bc7e8bc015bc7eacc5b01e3	qdhydxxb201503010	Preliminary Study on MicroMicroplankton in Bohai Sea	Ling-ling zhang	Zhang Lu
402881205bc7e8bc015bc7eacc5b01e3	qdhydxxb201503010	Preliminary Study on MicroMicroplankton in Bohai Sea	Ling-ling zhang	Jiao wenqian
402881205bc7e8bc015bc7eacc5b01e3	qdhydxxb201503010	Preliminary Study on MicroMicroplankton in Bohai Sea	Ling-ling zhang	Dou Huaiqian
402881205bc7e8bc015bc7eacc5b01e3	qdhydxxb201503010	Preliminary Study on MicroMicroplankton in Bohai Sea	Ling-ling zhang	Guo Haobing
402881205bc7e8bc015bc7eacc5b01e3	qdhydxxb201503010	Preliminary Study on MicroMicroplankton in Bohai Sea	Ling-ling zhang	Bao Zhenmin
402881205bc7e8bc015bc7eacc5b01e3	qdhydxxb201503010	Preliminary Study on MicroMicroplankton in Bohai Sea	Sun Yan	Zhang Lu
402881205bc7e8bc015bc7eacc5b01e3	qdhydxxb201503010	Preliminary Study on MicroMicroplankton in Bohai Sea	Sun Yan	Jiao wenqian
402881205bc7e8bc015bc7eacc5b01e3	qdhydxxb201503010	Preliminary Study on MicroMicroplankton in Bohai Sea	Sun Yan	Dou Huaiqian
402881205bc7e8bc015bc7eacc5b01e3	qdhydxxb201503010	Preliminary Study on MicroMicroplankton in Bohai Sea	Sun Yan	Guo Haobing
402881205bc7e8bc015bc7eacc5b01e3	qdhydxxb201503010	Preliminary Study on MicroMicroplankton in Bohai Sea	Sun Yan	Bao Zhenmin
402881205bc7e8bc015bc7eacc5b01e3	qdhydxxb201503010	Preliminary Study on MicroMicroplankton in Bohai Sea	Zhang Lu	Jiao wenqian
402881205bc7e8bc015bc7eacc5b01e3	qdhydxxb201503010	Preliminary Study on MicroMicroplankton in Bohai Sea	Zhang Lu	Dou Huaiqian
402881205bc7e8bc015bc7eacc5b01e3	qdhydxxb201503010	Preliminary Study on MicroMicroplankton in Bohai Sea	Zhang Lu	Guo Haobing
402881205bc7e8bc015bc7eacc5b01e3	qdhydxxb201503010	Preliminary Study on MicroMicroplankton in Bohai Sea	Zhang Lu	Bao Zhenmin
402881205bc7e8bc015bc7eacc5b01e3	qdhydxxb201503010	Preliminary Study on MicroMicroplankton in Bohai Sea	Jiao wenqian	Dou Huaiqian
402881205bc7e8bc015bc7eacc5b01e3	qdhydxxb201503010	Preliminary Study on MicroMicroplankton in Bohai Sea	Jiao wenqian	Guo Haobing
402881205bc7e8bc015bc7eacc5b01e3	qdhydxxb201503010	Preliminary Study on MicroMicroplankton in Bohai Sea	Jiao wenqian	Bao Zhenmin
402881205bc7e8bc015bc7eacc5b01e3	qdhydxxb201503010	Preliminary Study on MicroMicroplankton in Bohai Sea	Dou Huaiqian	Guo Haobing
402881205bc7e8bc015bc7eacc5b01e3	qdhydxxb201503010	Preliminary Study on MicroMicroplankton in Bohai Sea	Dou Huaiqian	Bao Zhenmin
402881205bc7e8bc015bc7eacc5b01e3	qdhydxxb201503010	Preliminary Study on MicroMicroplankton in Bohai Sea	Guo Haobing	Bao Zhenmin
402881205bc7e8bc015bc7eacc5b01e3	5ef181e449a0434e9633efada8c98b96	MSAP technology was applied to study the genome-wide DNA methylation level of scallops	Lv Jia	Hou Rui
402881205bc7e8bc015bc7eacc5b01e3	5ef181e449a0434e9633efada8c98b96	MSAP technology was applied to study the genome-wide DNA methylation level of scallops	Lv Jia	Lining
402881205bc7e8bc015bc7eacc5b01e3	5ef181e449a0434e9633efada8c98b96	MSAP technology was applied to study the genome-wide DNA methylation level of scallops	Lv Jia	Wang Chen
402881205bc7e8bc015bc7eacc5b01e3	5ef181e449a0434e9633efada8c98b96	MSAP technology was applied to study the genome-wide DNA methylation level of scallops	Lv Jia	Ling-ling zhang
402881205bc7e8bc015bc7eacc5b01e3	5ef181e449a0434e9633efada8c98b96	MSAP technology was applied to study the genome-wide DNA methylation level of scallops	Lv Jia	Hu Xiaoli
402881205bc7e8bc015bc7eacc5b01e3	5ef181e449a0434e9633efada8c98b96	MSAP technology was applied to study the genome-wide DNA methylation level of scallops	Lv Jia	Wang division
402881205bc7e8bc015bc7eacc5b01e3	5ef181e449a0434e9633efada8c98b96	MSAP technology was applied to study the genome-wide DNA methylation level of scallops	Lv Jia	Bao Zhenmin
402881205bc7e8bc015bc7eacc5b01e3	5ef181e449a0434e9633efada8c98b96	MSAP technology was applied to study the genome-wide DNA methylation level of scallops	Hou Rui	Lining
402881205bc7e8bc015bc7eacc5b01e3	5ef181e449a0434e9633efada8c98b96	MSAP technology was applied to study the genome-wide DNA methylation level of scallops	Hou Rui	Wang Chen
402881205bc7e8bc015bc7eacc5b01e3	5ef181e449a0434e9633efada8c98b96	MSAP technology was applied to study the genome-wide DNA methylation level of scallops	Hou Rui	Ling-ling zhang
402881205bc7e8bc015bc7eacc5b01e3	5ef181e449a0434e9633efada8c98b96	MSAP technology was applied to study the genome-wide DNA methylation level of scallops	Hou Rui	Hu Xiaoli
402881205bc7e8bc015bc7eacc5b01e3	5ef181e449a0434e9633efada8c98b96	MSAP technology was applied to study the genome-wide DNA methylation level of scallops	Hou Rui	Wang division
402881205bc7e8bc015bc7eacc5b01e3	5ef181e449a0434e9633efada8c98b96	MSAP technology was applied to study the genome-wide DNA methylation level of scallops	Hou Rui	Bao Zhenmin
402881205bc7e8bc015bc7eacc5b01e3	5ef181e449a0434e9633efada8c98b96	MSAP technology was applied to study the genome-wide DNA methylation level of scallops	Lining	Wang Chen
402881205bc7e8bc015bc7eacc5b01e3	5ef181e449a0434e9633efada8c98b96	MSAP technology was applied to study the genome-wide DNA methylation level of scallops	Lining	Ling-ling zhang
402881205bc7e8bc015bc7eacc5b01e3	5ef181e449a0434e9633efada8c98b96	MSAP technology was applied to study the genome-wide DNA methylation level of scallops	Lining	Hu Xiaoli
402881205bc7e8bc015bc7eacc5b01e3	5ef181e449a0434e9633efada8c98b96	MSAP technology was applied to study the genome-wide DNA methylation level of scallops	Lining	Wang division
402881205bc7e8bc015bc7eacc5b01e3	5ef181e449a0434e9633efada8c98b96	MSAP technology was applied to study the genome-wide DNA methylation level of scallops	Lining	Bao Zhenmin
402881205bc7e8bc015bc7eacc5b01e3	5ef181e449a0434e9633efada8c98b96	MSAP technology was applied to study the genome-wide DNA methylation level of scallops	Wang Chen	Ling-ling zhang
402881205bc7e8bc015bc7eacc5b01e3	5ef181e449a0434e9633efada8c98b96	MSAP technology was applied to study the genome-wide DNA methylation level of scallops	Wang Chen	Hu Xiaoli
402881205bc7e8bc015bc7eacc5b01e3	5ef181e449a0434e9633efada8c98b96	MSAP technology was applied to study the genome-wide DNA methylation level of scallops	Wang Chen	Wang division
402881205bc7e8bc015bc7eacc5b01e3	5ef181e449a0434e9633efada8c98b96	MSAP technology was applied to study the genome-wide DNA methylation level of scallops	Wang Chen	Bao Zhenmin
402881205bc7e8bc015bc7eacc5b01e3	5ef181e449a0434e9633efada8c98b96	MSAP technology was applied to study the genome-wide DNA methylation level of scallops	Ling-ling zhang	Hu Xiaoli
402881205bc7e8bc015bc7eacc5b01e3	5ef181e449a0434e9633efada8c98b96	MSAP technology was applied to study the genome-wide DNA methylation level of scallops	Ling-ling zhang	Wang division
402881205bc7e8bc015bc7eacc5b01e3	5ef181e449a0434e9633efada8c98b96	MSAP technology was applied to study the genome-wide DNA methylation level of scallops	Ling-ling zhang	Bao Zhenmin
402881205bc7e8bc015bc7eacc5b01e3	5ef181e449a0434e9633efada8c98b96	MSAP technology was applied to study the genome-wide DNA methylation level of scallops	Hu Xiaoli	Wang division
402881205bc7e8bc015bc7eacc5b01e3	5ef181e449a0434e9633efada8c98b96	MSAP technology was applied to study the genome-wide DNA methylation level of scallops	Hu Xiaoli	Bao Zhenmin
402881205bc7e8bc015bc7eacc5b01e3	5ef181e449a0434e9633efada8c98b96	MSAP technology was applied to study the genome-wide DNA methylation level of scallops	Wang division	Bao Zhenmin
402881205bc7e8bc015bc7eacc5b01e3	aa7c7b2418e948f497eb48bcc3ca2b4c	Cloning and expression analysis of bone morphogenetic protein 2 gene in ctenopore scallop	Feng Liying	Guo Hui hui
402881205bc7e8bc015bc7eacc5b01e3	aa7c7b2418e948f497eb48bcc3ca2b4c	Cloning and expression analysis of bone morphogenetic protein 2 gene in ctenopore scallop	Feng Liying	Li Xue
402881205bc7e8bc015bc7eacc5b01e3	aa7c7b2418e948f497eb48bcc3ca2b4c	Cloning and expression analysis of bone morphogenetic protein 2 gene in ctenopore scallop	Feng Liying	Yu Qian
402881205bc7e8bc015bc7eacc5b01e3	aa7c7b2418e948f497eb48bcc3ca2b4c	Cloning and expression analysis of bone morphogenetic protein 2 gene in ctenopore scallop	Feng Liying	Hu Xiaoli
402881205bc7e8bc015bc7eacc5b01e3	aa7c7b2418e948f497eb48bcc3ca2b4c	Cloning and expression analysis of bone morphogenetic protein 2 gene in ctenopore scallop	Feng Liying	Ling-ling zhang
402881205bc7e8bc015bc7eacc5b01e3	aa7c7b2418e948f497eb48bcc3ca2b4c	Cloning and expression analysis of bone morphogenetic protein 2 gene in ctenopore scallop	Feng Liying	Wang division
402881205bc7e8bc015bc7eacc5b01e3	aa7c7b2418e948f497eb48bcc3ca2b4c	Cloning and expression analysis of bone morphogenetic protein 2 gene in ctenopore scallop	Feng Liying	Bao Zhenmin
402881205bc7e8bc015bc7eacc5b01e3	aa7c7b2418e948f497eb48bcc3ca2b4c	Cloning and expression analysis of bone morphogenetic protein 2 gene in ctenopore scallop	Guo Hui hui	Li Xue
402881205bc7e8bc015bc7eacc5b01e3	aa7c7b2418e948f497eb48bcc3ca2b4c	Cloning and expression analysis of bone morphogenetic protein 2 gene in ctenopore scallop	Guo Hui hui	Yu Qian
402881205bc7e8bc015bc7eacc5b01e3	aa7c7b2418e948f497eb48bcc3ca2b4c	Cloning and expression analysis of bone morphogenetic protein 2 gene in ctenopore scallop	Guo Hui hui	Hu Xiaoli
402881205bc7e8bc015bc7eacc5b01e3	aa7c7b2418e948f497eb48bcc3ca2b4c	Cloning and expression analysis of bone morphogenetic protein 2 gene in ctenopore scallop	Guo Hui hui	Ling-ling zhang
402881205bc7e8bc015bc7eacc5b01e3	aa7c7b2418e948f497eb48bcc3ca2b4c	Cloning and expression analysis of bone morphogenetic protein 2 gene in ctenopore scallop	Guo Hui hui	Wang division
402881205bc7e8bc015bc7eacc5b01e3	aa7c7b2418e948f497eb48bcc3ca2b4c	Cloning and expression analysis of bone morphogenetic protein 2 gene in ctenopore scallop	Guo Hui hui	Bao Zhenmin
402881205bc7e8bc015bc7eacc5b01e3	aa7c7b2418e948f497eb48bcc3ca2b4c	Cloning and expression analysis of bone morphogenetic protein 2 gene in ctenopore scallop	Li Xue	Yu Qian
402881205bc7e8bc015bc7eacc5b01e3	aa7c7b2418e948f497eb48bcc3ca2b4c	Cloning and expression analysis of bone morphogenetic protein 2 gene in ctenopore scallop	Li Xue	Hu Xiaoli
402881205bc7e8bc015bc7eacc5b01e3	aa7c7b2418e948f497eb48bcc3ca2b4c	Cloning and expression analysis of bone morphogenetic protein 2 gene in ctenopore scallop	Li Xue	Ling-ling zhang
402881205bc7e8bc015bc7eacc5b01e3	aa7c7b2418e948f497eb48bcc3ca2b4c	Cloning and expression analysis of bone morphogenetic protein 2 gene in ctenopore scallop	Li Xue	Wang division
402881205bc7e8bc015bc7eacc5b01e3	aa7c7b2418e948f497eb48bcc3ca2b4c	Cloning and expression analysis of bone morphogenetic protein 2 gene in ctenopore scallop	Li Xue	Bao Zhenmin
402881205bc7e8bc015bc7eacc5b01e3	aa7c7b2418e948f497eb48bcc3ca2b4c	Cloning and expression analysis of bone morphogenetic protein 2 gene in ctenopore scallop	Yu Qian	Hu Xiaoli
402881205bc7e8bc015bc7eacc5b01e3	aa7c7b2418e948f497eb48bcc3ca2b4c	Cloning and expression analysis of bone morphogenetic protein 2 gene in ctenopore scallop	Yu Qian	Ling-ling zhang
402881205bc7e8bc015bc7eacc5b01e3	aa7c7b2418e948f497eb48bcc3ca2b4c	Cloning and expression analysis of bone morphogenetic protein 2 gene in ctenopore scallop	Yu Qian	Wang division
402881205bc7e8bc015bc7eacc5b01e3	aa7c7b2418e948f497eb48bcc3ca2b4c	Cloning and expression analysis of bone morphogenetic protein 2 gene in ctenopore scallop	Yu Qian	Bao Zhenmin
402881205bc7e8bc015bc7eacc5b01e3	aa7c7b2418e948f497eb48bcc3ca2b4c	Cloning and expression analysis of bone morphogenetic protein 2 gene in ctenopore scallop	Hu Xiaoli	Ling-ling zhang
402881205bc7e8bc015bc7eacc5b01e3	aa7c7b2418e948f497eb48bcc3ca2b4c	Cloning and expression analysis of bone morphogenetic protein 2 gene in ctenopore scallop	Hu Xiaoli	Wang division
402881205bc7e8bc015bc7eacc5b01e3	aa7c7b2418e948f497eb48bcc3ca2b4c	Cloning and expression analysis of bone morphogenetic protein 2 gene in ctenopore scallop	Hu Xiaoli	Bao Zhenmin
402881205bc7e8bc015bc7eacc5b01e3	aa7c7b2418e948f497eb48bcc3ca2b4c	Cloning and expression analysis of bone morphogenetic protein 2 gene in ctenopore scallop	Ling-ling zhang	Wang division
402881205bc7e8bc015bc7eacc5b01e3	aa7c7b2418e948f497eb48bcc3ca2b4c	Cloning and expression analysis of bone morphogenetic protein 2 gene in ctenopore scallop	Ling-ling zhang	Bao Zhenmin
402881205bc7e8bc015bc7eacc5b01e3	aa7c7b2418e948f497eb48bcc3ca2b4c	Cloning and expression analysis of bone morphogenetic protein 2 gene in ctenopore scallop	Wang division	Bao Zhenmin
402881205bc7e8bc015bc7eacc5b01e3	11f05824022e46ef928171f37eef717f	Progress in Sobaceae chromosome	Hu Liping	Huang Xiaoting
402881205bc7e8bc015bc7eacc5b01e3	11f05824022e46ef928171f37eef717f	Progress in Sobaceae chromosome	Hu Liping	Ling-ling zhang
402881205bc7e8bc015bc7eacc5b01e3	11f05824022e46ef928171f37eef717f	Progress in Sobaceae chromosome	Hu Liping	Lu Wei
402881205bc7e8bc015bc7eacc5b01e3	11f05824022e46ef928171f37eef717f	Progress in Sobaceae chromosome	Hu Liping	Bao Zhenmin
402881205bc7e8bc015bc7eacc5b01e3	11f05824022e46ef928171f37eef717f	Progress in Sobaceae chromosome	Huang Xiaoting	Ling-ling zhang
402881205bc7e8bc015bc7eacc5b01e3	11f05824022e46ef928171f37eef717f	Progress in Sobaceae chromosome	Huang Xiaoting	Lu Wei
402881205bc7e8bc015bc7eacc5b01e3	11f05824022e46ef928171f37eef717f	Progress in Sobaceae chromosome	Huang Xiaoting	Bao Zhenmin
402881205bc7e8bc015bc7eacc5b01e3	11f05824022e46ef928171f37eef717f	Progress in Sobaceae chromosome	Ling-ling zhang	Lu Wei
402881205bc7e8bc015bc7eacc5b01e3	11f05824022e46ef928171f37eef717f	Progress in Sobaceae chromosome	Ling-ling zhang	Bao Zhenmin
402881205bc7e8bc015bc7eacc5b01e3	11f05824022e46ef928171f37eef717f	Progress in Sobaceae chromosome	Lu Wei	Bao Zhenmin
402881205bc7e8bc015bc7eacc5b01e3	91b519db105b4bd19c3bbbb3ce7fad7e	AFLP analysis of the population genetic structure of purple scallops, bay scallops and their positive and trans hybrid progeny	Sun Yan	Huang Xiaoting
402881205bc7e8bc015bc7eacc5b01e3	91b519db105b4bd19c3bbbb3ce7fad7e	AFLP analysis of the population genetic structure of purple scallops, bay scallops and their positive and trans hybrid progeny	Sun Yan	Hu Liping
402881205bc7e8bc015bc7eacc5b01e3	91b519db105b4bd19c3bbbb3ce7fad7e	AFLP analysis of the population genetic structure of purple scallops, bay scallops and their positive and trans hybrid progeny	Sun Yan	Wang division
402881205bc7e8bc015bc7eacc5b01e3	91b519db105b4bd19c3bbbb3ce7fad7e	AFLP analysis of the population genetic structure of purple scallops, bay scallops and their positive and trans hybrid progeny	Sun Yan	Wang Chunde
402881205bc7e8bc015bc7eacc5b01e3	91b519db105b4bd19c3bbbb3ce7fad7e	AFLP analysis of the population genetic structure of purple scallops, bay scallops and their positive and trans hybrid progeny	Sun Yan	Bao Zhenmin
402881205bc7e8bc015bc7eacc5b01e3	91b519db105b4bd19c3bbbb3ce7fad7e	AFLP analysis of the population genetic structure of purple scallops, bay scallops and their positive and trans hybrid progeny	Huang Xiaoting	Hu Liping
402881205bc7e8bc015bc7eacc5b01e3	91b519db105b4bd19c3bbbb3ce7fad7e	AFLP analysis of the population genetic structure of purple scallops, bay scallops and their positive and trans hybrid progeny	Huang Xiaoting	Wang division
402881205bc7e8bc015bc7eacc5b01e3	91b519db105b4bd19c3bbbb3ce7fad7e	AFLP analysis of the population genetic structure of purple scallops, bay scallops and their positive and trans hybrid progeny	Huang Xiaoting	Wang Chunde
402881205bc7e8bc015bc7eacc5b01e3	91b519db105b4bd19c3bbbb3ce7fad7e	AFLP analysis of the population genetic structure of purple scallops, bay scallops and their positive and trans hybrid progeny	Huang Xiaoting	Bao Zhenmin
402881205bc7e8bc015bc7eacc5b01e3	91b519db105b4bd19c3bbbb3ce7fad7e	AFLP analysis of the population genetic structure of purple scallops, bay scallops and their positive and trans hybrid progeny	Hu Liping	Wang division
402881205bc7e8bc015bc7eacc5b01e3	91b519db105b4bd19c3bbbb3ce7fad7e	AFLP analysis of the population genetic structure of purple scallops, bay scallops and their positive and trans hybrid progeny	Hu Liping	Wang Chunde
402881205bc7e8bc015bc7eacc5b01e3	91b519db105b4bd19c3bbbb3ce7fad7e	AFLP analysis of the population genetic structure of purple scallops, bay scallops and their positive and trans hybrid progeny	Hu Liping	Bao Zhenmin
402881205bc7e8bc015bc7eacc5b01e3	91b519db105b4bd19c3bbbb3ce7fad7e	AFLP analysis of the population genetic structure of purple scallops, bay scallops and their positive and trans hybrid progeny	Wang division	Wang Chunde
402881205bc7e8bc015bc7eacc5b01e3	91b519db105b4bd19c3bbbb3ce7fad7e	AFLP analysis of the population genetic structure of purple scallops, bay scallops and their positive and trans hybrid progeny	Wang division	Bao Zhenmin
402881205bc7e8bc015bc7eacc5b01e3	91b519db105b4bd19c3bbbb3ce7fad7e	AFLP analysis of the population genetic structure of purple scallops, bay scallops and their positive and trans hybrid progeny	Wang Chunde	Bao Zhenmin
402881205bc7e8bc015bc7eacc5b01e3	987923f276db42ed9e7f2802e0edb73d	Screening of carotenoid accumulation of genes	Ren Xiaoliang	Hou Rui
402881205bc7e8bc015bc7eacc5b01e3	987923f276db42ed9e7f2802e0edb73d	Screening of carotenoid accumulation of genes	Ren Xiaoliang	Wang Shan
402881205bc7e8bc015bc7eacc5b01e3	987923f276db42ed9e7f2802e0edb73d	Screening of carotenoid accumulation of genes	Ren Xiaoliang	War deep super
402881205bc7e8bc015bc7eacc5b01e3	987923f276db42ed9e7f2802e0edb73d	Screening of carotenoid accumulation of genes	Ren Xiaoliang	Huang Xiaoting
402881205bc7e8bc015bc7eacc5b01e3	987923f276db42ed9e7f2802e0edb73d	Screening of carotenoid accumulation of genes	Ren Xiaoliang	Bao Zhenmin
402881205bc7e8bc015bc7eacc5b01e3	987923f276db42ed9e7f2802e0edb73d	Screening of carotenoid accumulation of genes	Hou Rui	Wang Shan
402881205bc7e8bc015bc7eacc5b01e3	987923f276db42ed9e7f2802e0edb73d	Screening of carotenoid accumulation of genes	Hou Rui	War deep super
402881205bc7e8bc015bc7eacc5b01e3	987923f276db42ed9e7f2802e0edb73d	Screening of carotenoid accumulation of genes	Hou Rui	Huang Xiaoting
402881205bc7e8bc015bc7eacc5b01e3	987923f276db42ed9e7f2802e0edb73d	Screening of carotenoid accumulation of genes	Hou Rui	Bao Zhenmin
402881205bc7e8bc015bc7eacc5b01e3	987923f276db42ed9e7f2802e0edb73d	Screening of carotenoid accumulation of genes	Wang Shan	War deep super
402881205bc7e8bc015bc7eacc5b01e3	987923f276db42ed9e7f2802e0edb73d	Screening of carotenoid accumulation of genes	Wang Shan	Huang Xiaoting
402881205bc7e8bc015bc7eacc5b01e3	987923f276db42ed9e7f2802e0edb73d	Screening of carotenoid accumulation of genes	Wang Shan	Bao Zhenmin
402881205bc7e8bc015bc7eacc5b01e3	987923f276db42ed9e7f2802e0edb73d	Screening of carotenoid accumulation of genes	War deep super	Huang Xiaoting
402881205bc7e8bc015bc7eacc5b01e3	987923f276db42ed9e7f2802e0edb73d	Screening of carotenoid accumulation of genes	War deep super	Bao Zhenmin
402881205bc7e8bc015bc7eacc5b01e3	987923f276db42ed9e7f2802e0edb73d	Screening of carotenoid accumulation of genes	Huang Xiaoting	Bao Zhenmin
402881205bc7e8bc015bc7eacc5b01e3	47bc0756d8b7499da0af667db153c294	Screening of relevant parameters for female nuclear development in ctenopore scallops induced by electrical stimulation	Shang Wencong	Zhao PoSong
402881205bc7e8bc015bc7eacc5b01e3	47bc0756d8b7499da0af667db153c294	Screening of relevant parameters for female nuclear development in ctenopore scallops induced by electrical stimulation	Shang Wencong	Chen Liang
402881205bc7e8bc015bc7eacc5b01e3	47bc0756d8b7499da0af667db153c294	Screening of relevant parameters for female nuclear development in ctenopore scallops induced by electrical stimulation	Shang Wencong	Sun Yan
402881205bc7e8bc015bc7eacc5b01e3	47bc0756d8b7499da0af667db153c294	Screening of relevant parameters for female nuclear development in ctenopore scallops induced by electrical stimulation	Shang Wencong	Ling-ling zhang
402881205bc7e8bc015bc7eacc5b01e3	47bc0756d8b7499da0af667db153c294	Screening of relevant parameters for female nuclear development in ctenopore scallops induced by electrical stimulation	Shang Wencong	Hu Xiaoli
402881205bc7e8bc015bc7eacc5b01e3	47bc0756d8b7499da0af667db153c294	Screening of relevant parameters for female nuclear development in ctenopore scallops induced by electrical stimulation	Shang Wencong	Bao Zhenmin
402881205bc7e8bc015bc7eacc5b01e3	47bc0756d8b7499da0af667db153c294	Screening of relevant parameters for female nuclear development in ctenopore scallops induced by electrical stimulation	Zhao PoSong	Chen Liang
402881205bc7e8bc015bc7eacc5b01e3	47bc0756d8b7499da0af667db153c294	Screening of relevant parameters for female nuclear development in ctenopore scallops induced by electrical stimulation	Zhao PoSong	Sun Yan
402881205bc7e8bc015bc7eacc5b01e3	47bc0756d8b7499da0af667db153c294	Screening of relevant parameters for female nuclear development in ctenopore scallops induced by electrical stimulation	Zhao PoSong	Ling-ling zhang
402881205bc7e8bc015bc7eacc5b01e3	47bc0756d8b7499da0af667db153c294	Screening of relevant parameters for female nuclear development in ctenopore scallops induced by electrical stimulation	Zhao PoSong	Hu Xiaoli
402881205bc7e8bc015bc7eacc5b01e3	47bc0756d8b7499da0af667db153c294	Screening of relevant parameters for female nuclear development in ctenopore scallops induced by electrical stimulation	Zhao PoSong	Bao Zhenmin
402881205bc7e8bc015bc7eacc5b01e3	47bc0756d8b7499da0af667db153c294	Screening of relevant parameters for female nuclear development in ctenopore scallops induced by electrical stimulation	Chen Liang	Sun Yan
402881205bc7e8bc015bc7eacc5b01e3	47bc0756d8b7499da0af667db153c294	Screening of relevant parameters for female nuclear development in ctenopore scallops induced by electrical stimulation	Chen Liang	Ling-ling zhang
402881205bc7e8bc015bc7eacc5b01e3	47bc0756d8b7499da0af667db153c294	Screening of relevant parameters for female nuclear development in ctenopore scallops induced by electrical stimulation	Chen Liang	Hu Xiaoli
402881205bc7e8bc015bc7eacc5b01e3	47bc0756d8b7499da0af667db153c294	Screening of relevant parameters for female nuclear development in ctenopore scallops induced by electrical stimulation	Chen Liang	Bao Zhenmin
402881205bc7e8bc015bc7eacc5b01e3	47bc0756d8b7499da0af667db153c294	Screening of relevant parameters for female nuclear development in ctenopore scallops induced by electrical stimulation	Sun Yan	Ling-ling zhang
402881205bc7e8bc015bc7eacc5b01e3	47bc0756d8b7499da0af667db153c294	Screening of relevant parameters for female nuclear development in ctenopore scallops induced by electrical stimulation	Sun Yan	Hu Xiaoli
402881205bc7e8bc015bc7eacc5b01e3	47bc0756d8b7499da0af667db153c294	Screening of relevant parameters for female nuclear development in ctenopore scallops induced by electrical stimulation	Sun Yan	Bao Zhenmin
402881205bc7e8bc015bc7eacc5b01e3	47bc0756d8b7499da0af667db153c294	Screening of relevant parameters for female nuclear development in ctenopore scallops induced by electrical stimulation	Ling-ling zhang	Hu Xiaoli
402881205bc7e8bc015bc7eacc5b01e3	47bc0756d8b7499da0af667db153c294	Screening of relevant parameters for female nuclear development in ctenopore scallops induced by electrical stimulation	Ling-ling zhang	Bao Zhenmin
402881205bc7e8bc015bc7eacc5b01e3	47bc0756d8b7499da0af667db153c294	Screening of relevant parameters for female nuclear development in ctenopore scallops induced by electrical stimulation	Hu Xiaoli	Bao Zhenmin
402881205bc7e8bc015bc7eacc5b01e3	7e3552aa380647c896d15f188852607b	Analysis of polymorphism at the single nucleotide polymorphism sites derived from the transcriptome of ctenopore scallops	Li Ling	Bao Zhenmin
402881205bc7e8bc015bc7eacc5b01e3	7e3552aa380647c896d15f188852607b	Analysis of polymorphism at the single nucleotide polymorphism sites derived from the transcriptome of ctenopore scallops	Li Ling	Li Jiqin
402881205bc7e8bc015bc7eacc5b01e3	7e3552aa380647c896d15f188852607b	Analysis of polymorphism at the single nucleotide polymorphism sites derived from the transcriptome of ctenopore scallops	Li Ling	Wang division
402881205bc7e8bc015bc7eacc5b01e3	7e3552aa380647c896d15f188852607b	Analysis of polymorphism at the single nucleotide polymorphism sites derived from the transcriptome of ctenopore scallops	Li Ling	Ling-ling zhang
402881205bc7e8bc015bc7eacc5b01e3	7e3552aa380647c896d15f188852607b	Analysis of polymorphism at the single nucleotide polymorphism sites derived from the transcriptome of ctenopore scallops	Li Ling	Lu Wei
402881205bc7e8bc015bc7eacc5b01e3	7e3552aa380647c896d15f188852607b	Analysis of polymorphism at the single nucleotide polymorphism sites derived from the transcriptome of ctenopore scallops	Li Ling	Hu Xiaoli
402881205bc7e8bc015bc7eacc5b01e3	7e3552aa380647c896d15f188852607b	Analysis of polymorphism at the single nucleotide polymorphism sites derived from the transcriptome of ctenopore scallops	Bao Zhenmin	Li Jiqin
402881205bc7e8bc015bc7eacc5b01e3	7e3552aa380647c896d15f188852607b	Analysis of polymorphism at the single nucleotide polymorphism sites derived from the transcriptome of ctenopore scallops	Bao Zhenmin	Wang division
402881205bc7e8bc015bc7eacc5b01e3	7e3552aa380647c896d15f188852607b	Analysis of polymorphism at the single nucleotide polymorphism sites derived from the transcriptome of ctenopore scallops	Bao Zhenmin	Ling-ling zhang
402881205bc7e8bc015bc7eacc5b01e3	7e3552aa380647c896d15f188852607b	Analysis of polymorphism at the single nucleotide polymorphism sites derived from the transcriptome of ctenopore scallops	Bao Zhenmin	Lu Wei
402881205bc7e8bc015bc7eacc5b01e3	7e3552aa380647c896d15f188852607b	Analysis of polymorphism at the single nucleotide polymorphism sites derived from the transcriptome of ctenopore scallops	Bao Zhenmin	Hu Xiaoli
402881205bc7e8bc015bc7eacc5b01e3	7e3552aa380647c896d15f188852607b	Analysis of polymorphism at the single nucleotide polymorphism sites derived from the transcriptome of ctenopore scallops	Li Jiqin	Wang division
402881205bc7e8bc015bc7eacc5b01e3	7e3552aa380647c896d15f188852607b	Analysis of polymorphism at the single nucleotide polymorphism sites derived from the transcriptome of ctenopore scallops	Li Jiqin	Ling-ling zhang
402881205bc7e8bc015bc7eacc5b01e3	7e3552aa380647c896d15f188852607b	Analysis of polymorphism at the single nucleotide polymorphism sites derived from the transcriptome of ctenopore scallops	Li Jiqin	Lu Wei
402881205bc7e8bc015bc7eacc5b01e3	7e3552aa380647c896d15f188852607b	Analysis of polymorphism at the single nucleotide polymorphism sites derived from the transcriptome of ctenopore scallops	Li Jiqin	Hu Xiaoli
402881205bc7e8bc015bc7eacc5b01e3	7e3552aa380647c896d15f188852607b	Analysis of polymorphism at the single nucleotide polymorphism sites derived from the transcriptome of ctenopore scallops	Wang division	Ling-ling zhang
402881205bc7e8bc015bc7eacc5b01e3	7e3552aa380647c896d15f188852607b	Analysis of polymorphism at the single nucleotide polymorphism sites derived from the transcriptome of ctenopore scallops	Wang division	Lu Wei
402881205bc7e8bc015bc7eacc5b01e3	7e3552aa380647c896d15f188852607b	Analysis of polymorphism at the single nucleotide polymorphism sites derived from the transcriptome of ctenopore scallops	Wang division	Hu Xiaoli
402881205bc7e8bc015bc7eacc5b01e3	7e3552aa380647c896d15f188852607b	Analysis of polymorphism at the single nucleotide polymorphism sites derived from the transcriptome of ctenopore scallops	Ling-ling zhang	Lu Wei
402881205bc7e8bc015bc7eacc5b01e3	7e3552aa380647c896d15f188852607b	Analysis of polymorphism at the single nucleotide polymorphism sites derived from the transcriptome of ctenopore scallops	Ling-ling zhang	Hu Xiaoli
402881205bc7e8bc015bc7eacc5b01e3	7e3552aa380647c896d15f188852607b	Analysis of polymorphism at the single nucleotide polymorphism sites derived from the transcriptome of ctenopore scallops	Lu Wei	Hu Xiaoli
402881205bc7e8bc015bc7eacc5b01e3	6328a51aaccb4dc98b8c9993199ffce1	Morphological parameters and AFLP analysis of genetic diversity in two clam populations	Liu Xiangquan	Bao Zhenmin
402881205bc7e8bc015bc7eacc5b01e3	6328a51aaccb4dc98b8c9993199ffce1	Morphological parameters and AFLP analysis of genetic diversity in two clam populations	Liu Xiangquan	Hu jingjie
402881205bc7e8bc015bc7eacc5b01e3	6328a51aaccb4dc98b8c9993199ffce1	Morphological parameters and AFLP analysis of genetic diversity in two clam populations	Liu Xiangquan	He Jinxia
402881205bc7e8bc015bc7eacc5b01e3	6328a51aaccb4dc98b8c9993199ffce1	Morphological parameters and AFLP analysis of genetic diversity in two clam populations	Liu Xiangquan	Fang Jianguang
402881205bc7e8bc015bc7eacc5b01e3	6328a51aaccb4dc98b8c9993199ffce1	Morphological parameters and AFLP analysis of genetic diversity in two clam populations	Liu Xiangquan	Wang Rucai
402881205bc7e8bc015bc7eacc5b01e3	6328a51aaccb4dc98b8c9993199ffce1	Morphological parameters and AFLP analysis of genetic diversity in two clam populations	Bao Zhenmin	Hu jingjie
402881205bc7e8bc015bc7eacc5b01e3	6328a51aaccb4dc98b8c9993199ffce1	Morphological parameters and AFLP analysis of genetic diversity in two clam populations	Bao Zhenmin	He Jinxia
402881205bc7e8bc015bc7eacc5b01e3	6328a51aaccb4dc98b8c9993199ffce1	Morphological parameters and AFLP analysis of genetic diversity in two clam populations	Bao Zhenmin	Fang Jianguang
402881205bc7e8bc015bc7eacc5b01e3	6328a51aaccb4dc98b8c9993199ffce1	Morphological parameters and AFLP analysis of genetic diversity in two clam populations	Bao Zhenmin	Wang Rucai
402881205bc7e8bc015bc7eacc5b01e3	6328a51aaccb4dc98b8c9993199ffce1	Morphological parameters and AFLP analysis of genetic diversity in two clam populations	Hu jingjie	He Jinxia
402881205bc7e8bc015bc7eacc5b01e3	6328a51aaccb4dc98b8c9993199ffce1	Morphological parameters and AFLP analysis of genetic diversity in two clam populations	Hu jingjie	Fang Jianguang
402881205bc7e8bc015bc7eacc5b01e3	6328a51aaccb4dc98b8c9993199ffce1	Morphological parameters and AFLP analysis of genetic diversity in two clam populations	Hu jingjie	Wang Rucai
402881205bc7e8bc015bc7eacc5b01e3	6328a51aaccb4dc98b8c9993199ffce1	Morphological parameters and AFLP analysis of genetic diversity in two clam populations	He Jinxia	Fang Jianguang
402881205bc7e8bc015bc7eacc5b01e3	6328a51aaccb4dc98b8c9993199ffce1	Morphological parameters and AFLP analysis of genetic diversity in two clam populations	He Jinxia	Wang Rucai
402881205bc7e8bc015bc7eacc5b01e3	6328a51aaccb4dc98b8c9993199ffce1	Morphological parameters and AFLP analysis of genetic diversity in two clam populations	Fang Jianguang	Wang Rucai
402881205bc7e8bc015bc7eacc5b01e3	hyxb201002019	Morphological and molecular characterization of a marine miniature diatom plant	Dong Zhang	Sui Zhenghong
402881205bc7e8bc015bc7eacc5b01e3	hyxb201002019	Morphological and molecular characterization of a marine miniature diatom plant	Dong Zhang	Wang Chunyan
402881205bc7e8bc015bc7eacc5b01e3	hyxb201002019	Morphological and molecular characterization of a marine miniature diatom plant	Dong Zhang	Bao Zhenmin
402881205bc7e8bc015bc7eacc5b01e3	hyxb201002019	Morphological and molecular characterization of a marine miniature diatom plant	Sui Zhenghong	Wang Chunyan
402881205bc7e8bc015bc7eacc5b01e3	hyxb201002019	Morphological and molecular characterization of a marine miniature diatom plant	Sui Zhenghong	Bao Zhenmin
402881205bc7e8bc015bc7eacc5b01e3	hyxb201002019	Morphological and molecular characterization of a marine miniature diatom plant	Wang Chunyan	Bao Zhenmin
402881205bc7e8bc015bc7eacc5b01e3	445fc1e1ca0a4051b373d79eb7b516e3	AFLP analysis of six ctenopore scallop populations along the northern coast of China	Lining	Cheng Jie
402881205bc7e8bc015bc7eacc5b01e3	445fc1e1ca0a4051b373d79eb7b516e3	AFLP analysis of six ctenopore scallop populations along the northern coast of China	Lining	Sun Luyang
402881205bc7e8bc015bc7eacc5b01e3	445fc1e1ca0a4051b373d79eb7b516e3	AFLP analysis of six ctenopore scallop populations along the northern coast of China	Lining	Zhao Haibo
402881205bc7e8bc015bc7eacc5b01e3	445fc1e1ca0a4051b373d79eb7b516e3	AFLP analysis of six ctenopore scallop populations along the northern coast of China	Lining	Hou Rui
402881205bc7e8bc015bc7eacc5b01e3	445fc1e1ca0a4051b373d79eb7b516e3	AFLP analysis of six ctenopore scallop populations along the northern coast of China	Lining	Hu jingjie
402881205bc7e8bc015bc7eacc5b01e3	445fc1e1ca0a4051b373d79eb7b516e3	AFLP analysis of six ctenopore scallop populations along the northern coast of China	Lining	Bao Zhenmin
402881205bc7e8bc015bc7eacc5b01e3	445fc1e1ca0a4051b373d79eb7b516e3	AFLP analysis of six ctenopore scallop populations along the northern coast of China	Cheng Jie	Sun Luyang
402881205bc7e8bc015bc7eacc5b01e3	445fc1e1ca0a4051b373d79eb7b516e3	AFLP analysis of six ctenopore scallop populations along the northern coast of China	Cheng Jie	Zhao Haibo
402881205bc7e8bc015bc7eacc5b01e3	445fc1e1ca0a4051b373d79eb7b516e3	AFLP analysis of six ctenopore scallop populations along the northern coast of China	Cheng Jie	Hou Rui
402881205bc7e8bc015bc7eacc5b01e3	445fc1e1ca0a4051b373d79eb7b516e3	AFLP analysis of six ctenopore scallop populations along the northern coast of China	Cheng Jie	Hu jingjie
402881205bc7e8bc015bc7eacc5b01e3	445fc1e1ca0a4051b373d79eb7b516e3	AFLP analysis of six ctenopore scallop populations along the northern coast of China	Cheng Jie	Bao Zhenmin
402881205bc7e8bc015bc7eacc5b01e3	445fc1e1ca0a4051b373d79eb7b516e3	AFLP analysis of six ctenopore scallop populations along the northern coast of China	Sun Luyang	Zhao Haibo
402881205bc7e8bc015bc7eacc5b01e3	445fc1e1ca0a4051b373d79eb7b516e3	AFLP analysis of six ctenopore scallop populations along the northern coast of China	Sun Luyang	Hou Rui
402881205bc7e8bc015bc7eacc5b01e3	445fc1e1ca0a4051b373d79eb7b516e3	AFLP analysis of six ctenopore scallop populations along the northern coast of China	Sun Luyang	Hu jingjie
402881205bc7e8bc015bc7eacc5b01e3	445fc1e1ca0a4051b373d79eb7b516e3	AFLP analysis of six ctenopore scallop populations along the northern coast of China	Sun Luyang	Bao Zhenmin
402881205bc7e8bc015bc7eacc5b01e3	445fc1e1ca0a4051b373d79eb7b516e3	AFLP analysis of six ctenopore scallop populations along the northern coast of China	Zhao Haibo	Hou Rui
402881205bc7e8bc015bc7eacc5b01e3	445fc1e1ca0a4051b373d79eb7b516e3	AFLP analysis of six ctenopore scallop populations along the northern coast of China	Zhao Haibo	Hu jingjie
402881205bc7e8bc015bc7eacc5b01e3	445fc1e1ca0a4051b373d79eb7b516e3	AFLP analysis of six ctenopore scallop populations along the northern coast of China	Zhao Haibo	Bao Zhenmin
402881205bc7e8bc015bc7eacc5b01e3	445fc1e1ca0a4051b373d79eb7b516e3	AFLP analysis of six ctenopore scallop populations along the northern coast of China	Hou Rui	Hu jingjie
402881205bc7e8bc015bc7eacc5b01e3	445fc1e1ca0a4051b373d79eb7b516e3	AFLP analysis of six ctenopore scallop populations along the northern coast of China	Hou Rui	Bao Zhenmin
402881205bc7e8bc015bc7eacc5b01e3	445fc1e1ca0a4051b373d79eb7b516e3	AFLP analysis of six ctenopore scallop populations along the northern coast of China	Hu jingjie	Bao Zhenmin
402881205bc7e8bc015bc7eacc5b01e3	b5e187bd33eb46f6bceb7f95356969f2	Preparation and specificity analysis of polyclonal antibodies to three red tide algae	Sun Ningbo	Sui Zhenghong
402881205bc7e8bc015bc7eacc5b01e3	b5e187bd33eb46f6bceb7f95356969f2	Preparation and specificity analysis of polyclonal antibodies to three red tide algae	Sun Ningbo	Bao Zhenmin
402881205bc7e8bc015bc7eacc5b01e3	b5e187bd33eb46f6bceb7f95356969f2	Preparation and specificity analysis of polyclonal antibodies to three red tide algae	Sun Ningbo	Wang Chunyan
402881205bc7e8bc015bc7eacc5b01e3	b5e187bd33eb46f6bceb7f95356969f2	Preparation and specificity analysis of polyclonal antibodies to three red tide algae	Sui Zhenghong	Bao Zhenmin
402881205bc7e8bc015bc7eacc5b01e3	b5e187bd33eb46f6bceb7f95356969f2	Preparation and specificity analysis of polyclonal antibodies to three red tide algae	Sui Zhenghong	Wang Chunyan
402881205bc7e8bc015bc7eacc5b01e3	b5e187bd33eb46f6bceb7f95356969f2	Preparation and specificity analysis of polyclonal antibodies to three red tide algae	Bao Zhenmin	Wang Chunyan
402881205bc7e8bc015bc7eacc5b01e3	70c832b706c044c8a37c0312eedb2173	AFLP analysis of genetic diversity of wild populations in Qingdao	Dong Zhang	Sui Zhenghong
402881205bc7e8bc015bc7eacc5b01e3	70c832b706c044c8a37c0312eedb2173	AFLP analysis of genetic diversity of wild populations in Qingdao	Dong Zhang	Yi Heng
402881205bc7e8bc015bc7eacc5b01e3	70c832b706c044c8a37c0312eedb2173	AFLP analysis of genetic diversity of wild populations in Qingdao	Dong Zhang	Tong boat
402881205bc7e8bc015bc7eacc5b01e3	70c832b706c044c8a37c0312eedb2173	AFLP analysis of genetic diversity of wild populations in Qingdao	Dong Zhang	Bao Zhenmin
402881205bc7e8bc015bc7eacc5b01e3	70c832b706c044c8a37c0312eedb2173	AFLP analysis of genetic diversity of wild populations in Qingdao	Sui Zhenghong	Yi Heng
402881205bc7e8bc015bc7eacc5b01e3	70c832b706c044c8a37c0312eedb2173	AFLP analysis of genetic diversity of wild populations in Qingdao	Sui Zhenghong	Tong boat
402881205bc7e8bc015bc7eacc5b01e3	70c832b706c044c8a37c0312eedb2173	AFLP analysis of genetic diversity of wild populations in Qingdao	Sui Zhenghong	Bao Zhenmin
402881205bc7e8bc015bc7eacc5b01e3	70c832b706c044c8a37c0312eedb2173	AFLP analysis of genetic diversity of wild populations in Qingdao	Yi Heng	Tong boat
402881205bc7e8bc015bc7eacc5b01e3	70c832b706c044c8a37c0312eedb2173	AFLP analysis of genetic diversity of wild populations in Qingdao	Yi Heng	Bao Zhenmin
402881205bc7e8bc015bc7eacc5b01e3	70c832b706c044c8a37c0312eedb2173	AFLP analysis of genetic diversity of wild populations in Qingdao	Tong boat	Bao Zhenmin
402881205bc7e8bc015bc7eacc5b01e3	c555132fe8694b68a2dc14166fa8fa34	Development of Microsatellite markers in Bay	Li Hongjun	Liu Xiao
402881205bc7e8bc015bc7eacc5b01e3	c555132fe8694b68a2dc14166fa8fa34	Development of Microsatellite markers in Bay	Li Hongjun	Du snow
402881205bc7e8bc015bc7eacc5b01e3	c555132fe8694b68a2dc14166fa8fa34	Development of Microsatellite markers in Bay	Li Hongjun	Song Rui
402881205bc7e8bc015bc7eacc5b01e3	c555132fe8694b68a2dc14166fa8fa34	Development of Microsatellite markers in Bay	Li Hongjun	Zhang Guofan
402881205bc7e8bc015bc7eacc5b01e3	c555132fe8694b68a2dc14166fa8fa34	Development of Microsatellite markers in Bay	Li Hongjun	Hu jingjie
402881205bc7e8bc015bc7eacc5b01e3	c555132fe8694b68a2dc14166fa8fa34	Development of Microsatellite markers in Bay	Li Hongjun	Bao Zhenmin
402881205bc7e8bc015bc7eacc5b01e3	c555132fe8694b68a2dc14166fa8fa34	Development of Microsatellite markers in Bay	Liu Xiao	Du snow
402881205bc7e8bc015bc7eacc5b01e3	c555132fe8694b68a2dc14166fa8fa34	Development of Microsatellite markers in Bay	Liu Xiao	Song Rui
402881205bc7e8bc015bc7eacc5b01e3	c555132fe8694b68a2dc14166fa8fa34	Development of Microsatellite markers in Bay	Liu Xiao	Zhang Guofan
402881205bc7e8bc015bc7eacc5b01e3	c555132fe8694b68a2dc14166fa8fa34	Development of Microsatellite markers in Bay	Liu Xiao	Hu jingjie
402881205bc7e8bc015bc7eacc5b01e3	c555132fe8694b68a2dc14166fa8fa34	Development of Microsatellite markers in Bay	Liu Xiao	Bao Zhenmin
402881205bc7e8bc015bc7eacc5b01e3	c555132fe8694b68a2dc14166fa8fa34	Development of Microsatellite markers in Bay	Du snow	Song Rui
402881205bc7e8bc015bc7eacc5b01e3	c555132fe8694b68a2dc14166fa8fa34	Development of Microsatellite markers in Bay	Du snow	Zhang Guofan
402881205bc7e8bc015bc7eacc5b01e3	c555132fe8694b68a2dc14166fa8fa34	Development of Microsatellite markers in Bay	Du snow	Hu jingjie
402881205bc7e8bc015bc7eacc5b01e3	c555132fe8694b68a2dc14166fa8fa34	Development of Microsatellite markers in Bay	Du snow	Bao Zhenmin
402881205bc7e8bc015bc7eacc5b01e3	c555132fe8694b68a2dc14166fa8fa34	Development of Microsatellite markers in Bay	Song Rui	Zhang Guofan
402881205bc7e8bc015bc7eacc5b01e3	c555132fe8694b68a2dc14166fa8fa34	Development of Microsatellite markers in Bay	Song Rui	Hu jingjie
402881205bc7e8bc015bc7eacc5b01e3	c555132fe8694b68a2dc14166fa8fa34	Development of Microsatellite markers in Bay	Song Rui	Bao Zhenmin
402881205bc7e8bc015bc7eacc5b01e3	c555132fe8694b68a2dc14166fa8fa34	Development of Microsatellite markers in Bay	Zhang Guofan	Hu jingjie
402881205bc7e8bc015bc7eacc5b01e3	c555132fe8694b68a2dc14166fa8fa34	Development of Microsatellite markers in Bay	Zhang Guofan	Bao Zhenmin
402881205bc7e8bc015bc7eacc5b01e3	c555132fe8694b68a2dc14166fa8fa34	Development of Microsatellite markers in Bay	Hu jingjie	Bao Zhenmin
402881205bc7e8bc015bc7eacc5b01e3	7bf71b2957d342ea800136dd7f4cc121	Application of immunofluorescence	Sun Ningbo	Sui Zhenghong
402881205bc7e8bc015bc7eacc5b01e3	7bf71b2957d342ea800136dd7f4cc121	Application of immunofluorescence	Sun Ningbo	Bao Zhenmin
402881205bc7e8bc015bc7eacc5b01e3	7bf71b2957d342ea800136dd7f4cc121	Application of immunofluorescence	Sun Ningbo	Zhang Dongbao
402881205bc7e8bc015bc7eacc5b01e3	7bf71b2957d342ea800136dd7f4cc121	Application of immunofluorescence	Sui Zhenghong	Bao Zhenmin
402881205bc7e8bc015bc7eacc5b01e3	7bf71b2957d342ea800136dd7f4cc121	Application of immunofluorescence	Sui Zhenghong	Zhang Dongbao
402881205bc7e8bc015bc7eacc5b01e3	7bf71b2957d342ea800136dd7f4cc121	Application of immunofluorescence	Bao Zhenmin	Zhang Dongbao
402881205bc7e8bc015bc7eacc5b01e3	2ad9e3b7faf64a49a01e0d6b4bd501fc	AFLP analysis of genetic diversity	Xu Jianrong	Han Xiaolei
402881205bc7e8bc015bc7eacc5b01e3	2ad9e3b7faf64a49a01e0d6b4bd501fc	AFLP analysis of genetic diversity	Xu Jianrong	Lining
402881205bc7e8bc015bc7eacc5b01e3	2ad9e3b7faf64a49a01e0d6b4bd501fc	AFLP analysis of genetic diversity	Xu Jianrong	Yu Jianfeng
402881205bc7e8bc015bc7eacc5b01e3	2ad9e3b7faf64a49a01e0d6b4bd501fc	AFLP analysis of genetic diversity	Xu Jianrong	Xu Pu
402881205bc7e8bc015bc7eacc5b01e3	2ad9e3b7faf64a49a01e0d6b4bd501fc	AFLP analysis of genetic diversity	Xu Jianrong	Bao Zhenmin
402881205bc7e8bc015bc7eacc5b01e3	2ad9e3b7faf64a49a01e0d6b4bd501fc	AFLP analysis of genetic diversity	Han Xiaolei	Lining
402881205bc7e8bc015bc7eacc5b01e3	2ad9e3b7faf64a49a01e0d6b4bd501fc	AFLP analysis of genetic diversity	Han Xiaolei	Yu Jianfeng
402881205bc7e8bc015bc7eacc5b01e3	2ad9e3b7faf64a49a01e0d6b4bd501fc	AFLP analysis of genetic diversity	Han Xiaolei	Xu Pu
402881205bc7e8bc015bc7eacc5b01e3	2ad9e3b7faf64a49a01e0d6b4bd501fc	AFLP analysis of genetic diversity	Han Xiaolei	Bao Zhenmin
402881205bc7e8bc015bc7eacc5b01e3	2ad9e3b7faf64a49a01e0d6b4bd501fc	AFLP analysis of genetic diversity	Lining	Yu Jianfeng
402881205bc7e8bc015bc7eacc5b01e3	2ad9e3b7faf64a49a01e0d6b4bd501fc	AFLP analysis of genetic diversity	Lining	Xu Pu
402881205bc7e8bc015bc7eacc5b01e3	2ad9e3b7faf64a49a01e0d6b4bd501fc	AFLP analysis of genetic diversity	Lining	Bao Zhenmin
402881205bc7e8bc015bc7eacc5b01e3	2ad9e3b7faf64a49a01e0d6b4bd501fc	AFLP analysis of genetic diversity	Yu Jianfeng	Xu Pu
402881205bc7e8bc015bc7eacc5b01e3	2ad9e3b7faf64a49a01e0d6b4bd501fc	AFLP analysis of genetic diversity	Yu Jianfeng	Bao Zhenmin
402881205bc7e8bc015bc7eacc5b01e3	2ad9e3b7faf64a49a01e0d6b4bd501fc	AFLP analysis of genetic diversity	Xu Pu	Bao Zhenmin
402881205bc7e8bc015bc7eacc5b01e3	ef7c1d935f684e88987de2251fbe7989	Transcriptional expression differences of MYP genes in the midsphere sea urchin and hybrid sea urchin gonads	Zhou Zunchun	Bao Zhenmin
402881205bc7e8bc015bc7eacc5b01e3	ef7c1d935f684e88987de2251fbe7989	Transcriptional expression differences of MYP genes in the midsphere sea urchin and hybrid sea urchin gonads	Zhou Zunchun	Dong Ying
402881205bc7e8bc015bc7eacc5b01e3	ef7c1d935f684e88987de2251fbe7989	Transcriptional expression differences of MYP genes in the midsphere sea urchin and hybrid sea urchin gonads	Zhou Zunchun	Li-mei wang
402881205bc7e8bc015bc7eacc5b01e3	ef7c1d935f684e88987de2251fbe7989	Transcriptional expression differences of MYP genes in the midsphere sea urchin and hybrid sea urchin gonads	Zhou Zunchun	He Chongbo
402881205bc7e8bc015bc7eacc5b01e3	ef7c1d935f684e88987de2251fbe7989	Transcriptional expression differences of MYP genes in the midsphere sea urchin and hybrid sea urchin gonads	Zhou Zunchun	Liu Weidong
402881205bc7e8bc015bc7eacc5b01e3	ef7c1d935f684e88987de2251fbe7989	Transcriptional expression differences of MYP genes in the midsphere sea urchin and hybrid sea urchin gonads	Bao Zhenmin	Dong Ying
402881205bc7e8bc015bc7eacc5b01e3	ef7c1d935f684e88987de2251fbe7989	Transcriptional expression differences of MYP genes in the midsphere sea urchin and hybrid sea urchin gonads	Bao Zhenmin	Li-mei wang
402881205bc7e8bc015bc7eacc5b01e3	ef7c1d935f684e88987de2251fbe7989	Transcriptional expression differences of MYP genes in the midsphere sea urchin and hybrid sea urchin gonads	Bao Zhenmin	He Chongbo
402881205bc7e8bc015bc7eacc5b01e3	ef7c1d935f684e88987de2251fbe7989	Transcriptional expression differences of MYP genes in the midsphere sea urchin and hybrid sea urchin gonads	Bao Zhenmin	Liu Weidong
402881205bc7e8bc015bc7eacc5b01e3	ef7c1d935f684e88987de2251fbe7989	Transcriptional expression differences of MYP genes in the midsphere sea urchin and hybrid sea urchin gonads	Dong Ying	Li-mei wang
402881205bc7e8bc015bc7eacc5b01e3	ef7c1d935f684e88987de2251fbe7989	Transcriptional expression differences of MYP genes in the midsphere sea urchin and hybrid sea urchin gonads	Dong Ying	He Chongbo
402881205bc7e8bc015bc7eacc5b01e3	ef7c1d935f684e88987de2251fbe7989	Transcriptional expression differences of MYP genes in the midsphere sea urchin and hybrid sea urchin gonads	Dong Ying	Liu Weidong
402881205bc7e8bc015bc7eacc5b01e3	ef7c1d935f684e88987de2251fbe7989	Transcriptional expression differences of MYP genes in the midsphere sea urchin and hybrid sea urchin gonads	Li-mei wang	He Chongbo
402881205bc7e8bc015bc7eacc5b01e3	ef7c1d935f684e88987de2251fbe7989	Transcriptional expression differences of MYP genes in the midsphere sea urchin and hybrid sea urchin gonads	Li-mei wang	Liu Weidong
402881205bc7e8bc015bc7eacc5b01e3	ef7c1d935f684e88987de2251fbe7989	Transcriptional expression differences of MYP genes in the midsphere sea urchin and hybrid sea urchin gonads	He Chongbo	Liu Weidong
402881205bc7e8bc015bc7eacc5b01e3	cdde4c21a7e54b42a76aa22a4d8dcda6	Analysis of genetic variation in different geographical populations of clams (Meretrixmeretrix) based on morphological parameters and AFLP markers	Lin Zhihua	Dong Yinghui
402881205bc7e8bc015bc7eacc5b01e3	cdde4c21a7e54b42a76aa22a4d8dcda6	Analysis of genetic variation in different geographical populations of clams (Meretrixmeretrix) based on morphological parameters and AFLP markers	Lin Zhihua	Lining
402881205bc7e8bc015bc7eacc5b01e3	cdde4c21a7e54b42a76aa22a4d8dcda6	Analysis of genetic variation in different geographical populations of clams (Meretrixmeretrix) based on morphological parameters and AFLP markers	Lin Zhihua	Lu Rongmao
402881205bc7e8bc015bc7eacc5b01e3	cdde4c21a7e54b42a76aa22a4d8dcda6	Analysis of genetic variation in different geographical populations of clams (Meretrixmeretrix) based on morphological parameters and AFLP markers	Lin Zhihua	Xiao Guoqiang
402881205bc7e8bc015bc7eacc5b01e3	cdde4c21a7e54b42a76aa22a4d8dcda6	Analysis of genetic variation in different geographical populations of clams (Meretrixmeretrix) based on morphological parameters and AFLP markers	Lin Zhihua	Chai Xueliang
402881205bc7e8bc015bc7eacc5b01e3	cdde4c21a7e54b42a76aa22a4d8dcda6	Analysis of genetic variation in different geographical populations of clams (Meretrixmeretrix) based on morphological parameters and AFLP markers	Lin Zhihua	Liu Baozhong
402881205bc7e8bc015bc7eacc5b01e3	cdde4c21a7e54b42a76aa22a4d8dcda6	Analysis of genetic variation in different geographical populations of clams (Meretrixmeretrix) based on morphological parameters and AFLP markers	Lin Zhihua	Sun Changsen
402881205bc7e8bc015bc7eacc5b01e3	cdde4c21a7e54b42a76aa22a4d8dcda6	Analysis of genetic variation in different geographical populations of clams (Meretrixmeretrix) based on morphological parameters and AFLP markers	Lin Zhihua	Bao Zhenmin
402881205bc7e8bc015bc7eacc5b01e3	cdde4c21a7e54b42a76aa22a4d8dcda6	Analysis of genetic variation in different geographical populations of clams (Meretrixmeretrix) based on morphological parameters and AFLP markers	Lin Zhihua	Hu jingjie
402881205bc7e8bc015bc7eacc5b01e3	cdde4c21a7e54b42a76aa22a4d8dcda6	Analysis of genetic variation in different geographical populations of clams (Meretrixmeretrix) based on morphological parameters and AFLP markers	Dong Yinghui	Lining
402881205bc7e8bc015bc7eacc5b01e3	cdde4c21a7e54b42a76aa22a4d8dcda6	Analysis of genetic variation in different geographical populations of clams (Meretrixmeretrix) based on morphological parameters and AFLP markers	Dong Yinghui	Lu Rongmao
402881205bc7e8bc015bc7eacc5b01e3	cdde4c21a7e54b42a76aa22a4d8dcda6	Analysis of genetic variation in different geographical populations of clams (Meretrixmeretrix) based on morphological parameters and AFLP markers	Dong Yinghui	Xiao Guoqiang
402881205bc7e8bc015bc7eacc5b01e3	cdde4c21a7e54b42a76aa22a4d8dcda6	Analysis of genetic variation in different geographical populations of clams (Meretrixmeretrix) based on morphological parameters and AFLP markers	Dong Yinghui	Chai Xueliang
402881205bc7e8bc015bc7eacc5b01e3	cdde4c21a7e54b42a76aa22a4d8dcda6	Analysis of genetic variation in different geographical populations of clams (Meretrixmeretrix) based on morphological parameters and AFLP markers	Dong Yinghui	Liu Baozhong
402881205bc7e8bc015bc7eacc5b01e3	cdde4c21a7e54b42a76aa22a4d8dcda6	Analysis of genetic variation in different geographical populations of clams (Meretrixmeretrix) based on morphological parameters and AFLP markers	Dong Yinghui	Sun Changsen
402881205bc7e8bc015bc7eacc5b01e3	cdde4c21a7e54b42a76aa22a4d8dcda6	Analysis of genetic variation in different geographical populations of clams (Meretrixmeretrix) based on morphological parameters and AFLP markers	Dong Yinghui	Bao Zhenmin
402881205bc7e8bc015bc7eacc5b01e3	cdde4c21a7e54b42a76aa22a4d8dcda6	Analysis of genetic variation in different geographical populations of clams (Meretrixmeretrix) based on morphological parameters and AFLP markers	Dong Yinghui	Hu jingjie
402881205bc7e8bc015bc7eacc5b01e3	cdde4c21a7e54b42a76aa22a4d8dcda6	Analysis of genetic variation in different geographical populations of clams (Meretrixmeretrix) based on morphological parameters and AFLP markers	Lining	Lu Rongmao
402881205bc7e8bc015bc7eacc5b01e3	cdde4c21a7e54b42a76aa22a4d8dcda6	Analysis of genetic variation in different geographical populations of clams (Meretrixmeretrix) based on morphological parameters and AFLP markers	Lining	Xiao Guoqiang
402881205bc7e8bc015bc7eacc5b01e3	cdde4c21a7e54b42a76aa22a4d8dcda6	Analysis of genetic variation in different geographical populations of clams (Meretrixmeretrix) based on morphological parameters and AFLP markers	Lining	Chai Xueliang
402881205bc7e8bc015bc7eacc5b01e3	cdde4c21a7e54b42a76aa22a4d8dcda6	Analysis of genetic variation in different geographical populations of clams (Meretrixmeretrix) based on morphological parameters and AFLP markers	Lining	Liu Baozhong
402881205bc7e8bc015bc7eacc5b01e3	cdde4c21a7e54b42a76aa22a4d8dcda6	Analysis of genetic variation in different geographical populations of clams (Meretrixmeretrix) based on morphological parameters and AFLP markers	Lining	Sun Changsen
402881205bc7e8bc015bc7eacc5b01e3	cdde4c21a7e54b42a76aa22a4d8dcda6	Analysis of genetic variation in different geographical populations of clams (Meretrixmeretrix) based on morphological parameters and AFLP markers	Lining	Bao Zhenmin
402881205bc7e8bc015bc7eacc5b01e3	cdde4c21a7e54b42a76aa22a4d8dcda6	Analysis of genetic variation in different geographical populations of clams (Meretrixmeretrix) based on morphological parameters and AFLP markers	Lining	Hu jingjie
402881205bc7e8bc015bc7eacc5b01e3	cdde4c21a7e54b42a76aa22a4d8dcda6	Analysis of genetic variation in different geographical populations of clams (Meretrixmeretrix) based on morphological parameters and AFLP markers	Lu Rongmao	Xiao Guoqiang
402881205bc7e8bc015bc7eacc5b01e3	cdde4c21a7e54b42a76aa22a4d8dcda6	Analysis of genetic variation in different geographical populations of clams (Meretrixmeretrix) based on morphological parameters and AFLP markers	Lu Rongmao	Chai Xueliang
402881205bc7e8bc015bc7eacc5b01e3	cdde4c21a7e54b42a76aa22a4d8dcda6	Analysis of genetic variation in different geographical populations of clams (Meretrixmeretrix) based on morphological parameters and AFLP markers	Lu Rongmao	Liu Baozhong
402881205bc7e8bc015bc7eacc5b01e3	cdde4c21a7e54b42a76aa22a4d8dcda6	Analysis of genetic variation in different geographical populations of clams (Meretrixmeretrix) based on morphological parameters and AFLP markers	Lu Rongmao	Sun Changsen
402881205bc7e8bc015bc7eacc5b01e3	cdde4c21a7e54b42a76aa22a4d8dcda6	Analysis of genetic variation in different geographical populations of clams (Meretrixmeretrix) based on morphological parameters and AFLP markers	Lu Rongmao	Bao Zhenmin
402881205bc7e8bc015bc7eacc5b01e3	cdde4c21a7e54b42a76aa22a4d8dcda6	Analysis of genetic variation in different geographical populations of clams (Meretrixmeretrix) based on morphological parameters and AFLP markers	Lu Rongmao	Hu jingjie
402881205bc7e8bc015bc7eacc5b01e3	cdde4c21a7e54b42a76aa22a4d8dcda6	Analysis of genetic variation in different geographical populations of clams (Meretrixmeretrix) based on morphological parameters and AFLP markers	Xiao Guoqiang	Chai Xueliang
402881205bc7e8bc015bc7eacc5b01e3	cdde4c21a7e54b42a76aa22a4d8dcda6	Analysis of genetic variation in different geographical populations of clams (Meretrixmeretrix) based on morphological parameters and AFLP markers	Xiao Guoqiang	Liu Baozhong
402881205bc7e8bc015bc7eacc5b01e3	cdde4c21a7e54b42a76aa22a4d8dcda6	Analysis of genetic variation in different geographical populations of clams (Meretrixmeretrix) based on morphological parameters and AFLP markers	Xiao Guoqiang	Sun Changsen
402881205bc7e8bc015bc7eacc5b01e3	cdde4c21a7e54b42a76aa22a4d8dcda6	Analysis of genetic variation in different geographical populations of clams (Meretrixmeretrix) based on morphological parameters and AFLP markers	Xiao Guoqiang	Bao Zhenmin
402881205bc7e8bc015bc7eacc5b01e3	cdde4c21a7e54b42a76aa22a4d8dcda6	Analysis of genetic variation in different geographical populations of clams (Meretrixmeretrix) based on morphological parameters and AFLP markers	Xiao Guoqiang	Hu jingjie
402881205bc7e8bc015bc7eacc5b01e3	cdde4c21a7e54b42a76aa22a4d8dcda6	Analysis of genetic variation in different geographical populations of clams (Meretrixmeretrix) based on morphological parameters and AFLP markers	Chai Xueliang	Liu Baozhong
402881205bc7e8bc015bc7eacc5b01e3	cdde4c21a7e54b42a76aa22a4d8dcda6	Analysis of genetic variation in different geographical populations of clams (Meretrixmeretrix) based on morphological parameters and AFLP markers	Chai Xueliang	Sun Changsen
402881205bc7e8bc015bc7eacc5b01e3	cdde4c21a7e54b42a76aa22a4d8dcda6	Analysis of genetic variation in different geographical populations of clams (Meretrixmeretrix) based on morphological parameters and AFLP markers	Chai Xueliang	Bao Zhenmin
402881205bc7e8bc015bc7eacc5b01e3	cdde4c21a7e54b42a76aa22a4d8dcda6	Analysis of genetic variation in different geographical populations of clams (Meretrixmeretrix) based on morphological parameters and AFLP markers	Chai Xueliang	Hu jingjie
402881205bc7e8bc015bc7eacc5b01e3	cdde4c21a7e54b42a76aa22a4d8dcda6	Analysis of genetic variation in different geographical populations of clams (Meretrixmeretrix) based on morphological parameters and AFLP markers	Liu Baozhong	Sun Changsen
402881205bc7e8bc015bc7eacc5b01e3	cdde4c21a7e54b42a76aa22a4d8dcda6	Analysis of genetic variation in different geographical populations of clams (Meretrixmeretrix) based on morphological parameters and AFLP markers	Liu Baozhong	Bao Zhenmin
402881205bc7e8bc015bc7eacc5b01e3	cdde4c21a7e54b42a76aa22a4d8dcda6	Analysis of genetic variation in different geographical populations of clams (Meretrixmeretrix) based on morphological parameters and AFLP markers	Liu Baozhong	Hu jingjie
402881205bc7e8bc015bc7eacc5b01e3	cdde4c21a7e54b42a76aa22a4d8dcda6	Analysis of genetic variation in different geographical populations of clams (Meretrixmeretrix) based on morphological parameters and AFLP markers	Sun Changsen	Bao Zhenmin
402881205bc7e8bc015bc7eacc5b01e3	cdde4c21a7e54b42a76aa22a4d8dcda6	Analysis of genetic variation in different geographical populations of clams (Meretrixmeretrix) based on morphological parameters and AFLP markers	Sun Changsen	Hu jingjie
402881205bc7e8bc015bc7eacc5b01e3	cdde4c21a7e54b42a76aa22a4d8dcda6	Analysis of genetic variation in different geographical populations of clams (Meretrixmeretrix) based on morphological parameters and AFLP markers	Bao Zhenmin	Hu jingjie
402881205bc7e8bc015bc7eacc5b01e3	b7fe65e30bda42618ee91ea7fc2e72f6	Study on dry dew tolerance at different developmental stages of bay scallop	Yu Ruihai	Xin Rong
402881205bc7e8bc015bc7eacc5b01e3	b7fe65e30bda42618ee91ea7fc2e72f6	Study on dry dew tolerance at different developmental stages of bay scallop	Yu Ruihai	Zhao Qiang
402881205bc7e8bc015bc7eacc5b01e3	b7fe65e30bda42618ee91ea7fc2e72f6	Study on dry dew tolerance at different developmental stages of bay scallop	Yu Ruihai	Bao Zhenmin
402881205bc7e8bc015bc7eacc5b01e3	b7fe65e30bda42618ee91ea7fc2e72f6	Study on dry dew tolerance at different developmental stages of bay scallop	Yu Ruihai	Zhao-ping wang
402881205bc7e8bc015bc7eacc5b01e3	b7fe65e30bda42618ee91ea7fc2e72f6	Study on dry dew tolerance at different developmental stages of bay scallop	Yu Ruihai	Kong Lingfeng
402881205bc7e8bc015bc7eacc5b01e3	b7fe65e30bda42618ee91ea7fc2e72f6	Study on dry dew tolerance at different developmental stages of bay scallop	Xin Rong	Zhao Qiang
402881205bc7e8bc015bc7eacc5b01e3	b7fe65e30bda42618ee91ea7fc2e72f6	Study on dry dew tolerance at different developmental stages of bay scallop	Xin Rong	Bao Zhenmin
402881205bc7e8bc015bc7eacc5b01e3	b7fe65e30bda42618ee91ea7fc2e72f6	Study on dry dew tolerance at different developmental stages of bay scallop	Xin Rong	Zhao-ping wang
402881205bc7e8bc015bc7eacc5b01e3	b7fe65e30bda42618ee91ea7fc2e72f6	Study on dry dew tolerance at different developmental stages of bay scallop	Xin Rong	Kong Lingfeng
402881205bc7e8bc015bc7eacc5b01e3	b7fe65e30bda42618ee91ea7fc2e72f6	Study on dry dew tolerance at different developmental stages of bay scallop	Zhao Qiang	Bao Zhenmin
402881205bc7e8bc015bc7eacc5b01e3	b7fe65e30bda42618ee91ea7fc2e72f6	Study on dry dew tolerance at different developmental stages of bay scallop	Zhao Qiang	Zhao-ping wang
402881205bc7e8bc015bc7eacc5b01e3	b7fe65e30bda42618ee91ea7fc2e72f6	Study on dry dew tolerance at different developmental stages of bay scallop	Zhao Qiang	Kong Lingfeng
402881205bc7e8bc015bc7eacc5b01e3	b7fe65e30bda42618ee91ea7fc2e72f6	Study on dry dew tolerance at different developmental stages of bay scallop	Bao Zhenmin	Zhao-ping wang
402881205bc7e8bc015bc7eacc5b01e3	b7fe65e30bda42618ee91ea7fc2e72f6	Study on dry dew tolerance at different developmental stages of bay scallop	Bao Zhenmin	Kong Lingfeng
402881205bc7e8bc015bc7eacc5b01e3	b7fe65e30bda42618ee91ea7fc2e72f6	Study on dry dew tolerance at different developmental stages of bay scallop	Zhao-ping wang	Kong Lingfeng
402881205bc7e8bc015bc7eacc5b01e3	c0820213f8c64b8e82e4c948088e5b1e	Research progress of molecular genetic markers of shellfish in Marine economy	Lin Zhihua	Bao Zhenmin
402881205bc7e8bc015bc7eacc5b01e3	c0820213f8c64b8e82e4c948088e5b1e	Research progress of molecular genetic markers of shellfish in Marine economy	Lin Zhihua	Wang Rucai
402881205bc7e8bc015bc7eacc5b01e3	c0820213f8c64b8e82e4c948088e5b1e	Research progress of molecular genetic markers of shellfish in Marine economy	Bao Zhenmin	Wang Rucai
402881205bc7e8bc015bc7eacc5b01e3	a2a0e49a1324483baa14ebbdde6ee0cf	Preliminary study of clam reproductive biology in China	Liu Xiangquan	Fang Jianguang
402881205bc7e8bc015bc7eacc5b01e3	a2a0e49a1324483baa14ebbdde6ee0cf	Preliminary study of clam reproductive biology in China	Liu Xiangquan	Bao Zhenmin
402881205bc7e8bc015bc7eacc5b01e3	a2a0e49a1324483baa14ebbdde6ee0cf	Preliminary study of clam reproductive biology in China	Liu Xiangquan	Wang Rucai
402881205bc7e8bc015bc7eacc5b01e3	a2a0e49a1324483baa14ebbdde6ee0cf	Preliminary study of clam reproductive biology in China	Fang Jianguang	Bao Zhenmin
402881205bc7e8bc015bc7eacc5b01e3	a2a0e49a1324483baa14ebbdde6ee0cf	Preliminary study of clam reproductive biology in China	Fang Jianguang	Wang Rucai
402881205bc7e8bc015bc7eacc5b01e3	a2a0e49a1324483baa14ebbdde6ee0cf	Preliminary study of clam reproductive biology in China	Bao Zhenmin	Wang Rucai
402881205bc7e8bc015bc7eacc5b01e3	28ffac97ceeb4eada411dd26ff411d63	AFLP analysis of population genetic diversity of middle ball sea urchin and hybrid F_1 generation (middle ball sea urchin ¡â photosea urchin ¡á)	Zhou Zunchun	Bao Zhenmin
402881205bc7e8bc015bc7eacc5b01e3	28ffac97ceeb4eada411dd26ff411d63	AFLP analysis of population genetic diversity of middle ball sea urchin and hybrid F_1 generation (middle ball sea urchin ¡â photosea urchin ¡á)	Zhou Zunchun	Dong Ying
402881205bc7e8bc015bc7eacc5b01e3	28ffac97ceeb4eada411dd26ff411d63	AFLP analysis of population genetic diversity of middle ball sea urchin and hybrid F_1 generation (middle ball sea urchin ¡â photosea urchin ¡á)	Zhou Zunchun	Liu Xiangquan
402881205bc7e8bc015bc7eacc5b01e3	28ffac97ceeb4eada411dd26ff411d63	AFLP analysis of population genetic diversity of middle ball sea urchin and hybrid F_1 generation (middle ball sea urchin ¡â photosea urchin ¡á)	Zhou Zunchun	Song Lun
402881205bc7e8bc015bc7eacc5b01e3	28ffac97ceeb4eada411dd26ff411d63	AFLP analysis of population genetic diversity of middle ball sea urchin and hybrid F_1 generation (middle ball sea urchin ¡â photosea urchin ¡á)	Zhou Zunchun	He Chongbo
402881205bc7e8bc015bc7eacc5b01e3	28ffac97ceeb4eada411dd26ff411d63	AFLP analysis of population genetic diversity of middle ball sea urchin and hybrid F_1 generation (middle ball sea urchin ¡â photosea urchin ¡á)	Zhou Zunchun	Li-mei wang
402881205bc7e8bc015bc7eacc5b01e3	28ffac97ceeb4eada411dd26ff411d63	AFLP analysis of population genetic diversity of middle ball sea urchin and hybrid F_1 generation (middle ball sea urchin ¡â photosea urchin ¡á)	Bao Zhenmin	Dong Ying
402881205bc7e8bc015bc7eacc5b01e3	28ffac97ceeb4eada411dd26ff411d63	AFLP analysis of population genetic diversity of middle ball sea urchin and hybrid F_1 generation (middle ball sea urchin ¡â photosea urchin ¡á)	Bao Zhenmin	Liu Xiangquan
402881205bc7e8bc015bc7eacc5b01e3	28ffac97ceeb4eada411dd26ff411d63	AFLP analysis of population genetic diversity of middle ball sea urchin and hybrid F_1 generation (middle ball sea urchin ¡â photosea urchin ¡á)	Bao Zhenmin	Song Lun
402881205bc7e8bc015bc7eacc5b01e3	28ffac97ceeb4eada411dd26ff411d63	AFLP analysis of population genetic diversity of middle ball sea urchin and hybrid F_1 generation (middle ball sea urchin ¡â photosea urchin ¡á)	Bao Zhenmin	He Chongbo
402881205bc7e8bc015bc7eacc5b01e3	28ffac97ceeb4eada411dd26ff411d63	AFLP analysis of population genetic diversity of middle ball sea urchin and hybrid F_1 generation (middle ball sea urchin ¡â photosea urchin ¡á)	Bao Zhenmin	Li-mei wang
402881205bc7e8bc015bc7eacc5b01e3	28ffac97ceeb4eada411dd26ff411d63	AFLP analysis of population genetic diversity of middle ball sea urchin and hybrid F_1 generation (middle ball sea urchin ¡â photosea urchin ¡á)	Dong Ying	Liu Xiangquan
402881205bc7e8bc015bc7eacc5b01e3	28ffac97ceeb4eada411dd26ff411d63	AFLP analysis of population genetic diversity of middle ball sea urchin and hybrid F_1 generation (middle ball sea urchin ¡â photosea urchin ¡á)	Dong Ying	Song Lun
402881205bc7e8bc015bc7eacc5b01e3	28ffac97ceeb4eada411dd26ff411d63	AFLP analysis of population genetic diversity of middle ball sea urchin and hybrid F_1 generation (middle ball sea urchin ¡â photosea urchin ¡á)	Dong Ying	He Chongbo
402881205bc7e8bc015bc7eacc5b01e3	28ffac97ceeb4eada411dd26ff411d63	AFLP analysis of population genetic diversity of middle ball sea urchin and hybrid F_1 generation (middle ball sea urchin ¡â photosea urchin ¡á)	Dong Ying	Li-mei wang
402881205bc7e8bc015bc7eacc5b01e3	28ffac97ceeb4eada411dd26ff411d63	AFLP analysis of population genetic diversity of middle ball sea urchin and hybrid F_1 generation (middle ball sea urchin ¡â photosea urchin ¡á)	Liu Xiangquan	Song Lun
402881205bc7e8bc015bc7eacc5b01e3	28ffac97ceeb4eada411dd26ff411d63	AFLP analysis of population genetic diversity of middle ball sea urchin and hybrid F_1 generation (middle ball sea urchin ¡â photosea urchin ¡á)	Liu Xiangquan	He Chongbo
402881205bc7e8bc015bc7eacc5b01e3	28ffac97ceeb4eada411dd26ff411d63	AFLP analysis of population genetic diversity of middle ball sea urchin and hybrid F_1 generation (middle ball sea urchin ¡â photosea urchin ¡á)	Liu Xiangquan	Li-mei wang
402881205bc7e8bc015bc7eacc5b01e3	28ffac97ceeb4eada411dd26ff411d63	AFLP analysis of population genetic diversity of middle ball sea urchin and hybrid F_1 generation (middle ball sea urchin ¡â photosea urchin ¡á)	Song Lun	He Chongbo
402881205bc7e8bc015bc7eacc5b01e3	28ffac97ceeb4eada411dd26ff411d63	AFLP analysis of population genetic diversity of middle ball sea urchin and hybrid F_1 generation (middle ball sea urchin ¡â photosea urchin ¡á)	Song Lun	Li-mei wang
402881205bc7e8bc015bc7eacc5b01e3	28ffac97ceeb4eada411dd26ff411d63	AFLP analysis of population genetic diversity of middle ball sea urchin and hybrid F_1 generation (middle ball sea urchin ¡â photosea urchin ¡á)	He Chongbo	Li-mei wang
402881205bc7e8bc015bc7eacc5b01e3	090a98e38e834bdbbeac73165af70708	ISSR analysis of ctenopore scallops, Chinese species and their interspecific hybrid and intraspecific gametic progeny	Liu Guangxu	Bao Zhenmin
402881205bc7e8bc015bc7eacc5b01e3	090a98e38e834bdbbeac73165af70708	ISSR analysis of ctenopore scallops, Chinese species and their interspecific hybrid and intraspecific gametic progeny	Liu Guangxu	Hu jingjie
402881205bc7e8bc015bc7eacc5b01e3	090a98e38e834bdbbeac73165af70708	ISSR analysis of ctenopore scallops, Chinese species and their interspecific hybrid and intraspecific gametic progeny	Liu Guangxu	Wang division
402881205bc7e8bc015bc7eacc5b01e3	090a98e38e834bdbbeac73165af70708	ISSR analysis of ctenopore scallops, Chinese species and their interspecific hybrid and intraspecific gametic progeny	Liu Guangxu	Yao Bing
402881205bc7e8bc015bc7eacc5b01e3	090a98e38e834bdbbeac73165af70708	ISSR analysis of ctenopore scallops, Chinese species and their interspecific hybrid and intraspecific gametic progeny	Liu Guangxu	War love bin
402881205bc7e8bc015bc7eacc5b01e3	090a98e38e834bdbbeac73165af70708	ISSR analysis of ctenopore scallops, Chinese species and their interspecific hybrid and intraspecific gametic progeny	Bao Zhenmin	Hu jingjie
402881205bc7e8bc015bc7eacc5b01e3	090a98e38e834bdbbeac73165af70708	ISSR analysis of ctenopore scallops, Chinese species and their interspecific hybrid and intraspecific gametic progeny	Bao Zhenmin	Wang division
402881205bc7e8bc015bc7eacc5b01e3	090a98e38e834bdbbeac73165af70708	ISSR analysis of ctenopore scallops, Chinese species and their interspecific hybrid and intraspecific gametic progeny	Bao Zhenmin	Yao Bing
402881205bc7e8bc015bc7eacc5b01e3	090a98e38e834bdbbeac73165af70708	ISSR analysis of ctenopore scallops, Chinese species and their interspecific hybrid and intraspecific gametic progeny	Bao Zhenmin	War love bin
402881205bc7e8bc015bc7eacc5b01e3	090a98e38e834bdbbeac73165af70708	ISSR analysis of ctenopore scallops, Chinese species and their interspecific hybrid and intraspecific gametic progeny	Hu jingjie	Wang division
402881205bc7e8bc015bc7eacc5b01e3	090a98e38e834bdbbeac73165af70708	ISSR analysis of ctenopore scallops, Chinese species and their interspecific hybrid and intraspecific gametic progeny	Hu jingjie	Yao Bing
402881205bc7e8bc015bc7eacc5b01e3	090a98e38e834bdbbeac73165af70708	ISSR analysis of ctenopore scallops, Chinese species and their interspecific hybrid and intraspecific gametic progeny	Hu jingjie	War love bin
402881205bc7e8bc015bc7eacc5b01e3	090a98e38e834bdbbeac73165af70708	ISSR analysis of ctenopore scallops, Chinese species and their interspecific hybrid and intraspecific gametic progeny	Wang division	Yao Bing
402881205bc7e8bc015bc7eacc5b01e3	090a98e38e834bdbbeac73165af70708	ISSR analysis of ctenopore scallops, Chinese species and their interspecific hybrid and intraspecific gametic progeny	Wang division	War love bin
402881205bc7e8bc015bc7eacc5b01e3	090a98e38e834bdbbeac73165af70708	ISSR analysis of ctenopore scallops, Chinese species and their interspecific hybrid and intraspecific gametic progeny	Yao Bing	War love bin
402881205bc7e8bc015bc7eacc5b01e3	1e9b20e1341146d4b9cedff019ae60f5	RAPD and ISSR studies of genetic differences between wild and farmed flounder (Paralichthysolivaceus)	Fang Xinying	Zhang Quanqi
402881205bc7e8bc015bc7eacc5b01e3	1e9b20e1341146d4b9cedff019ae60f5	RAPD and ISSR studies of genetic differences between wild and farmed flounder (Paralichthysolivaceus)	Fang Xinying	Qi jie
402881205bc7e8bc015bc7eacc5b01e3	1e9b20e1341146d4b9cedff019ae60f5	RAPD and ISSR studies of genetic differences between wild and farmed flounder (Paralichthysolivaceus)	Fang Xinying	Zhigang Wang
402881205bc7e8bc015bc7eacc5b01e3	1e9b20e1341146d4b9cedff019ae60f5	RAPD and ISSR studies of genetic differences between wild and farmed flounder (Paralichthysolivaceus)	Fang Xinying	Bao Zhenmin
402881205bc7e8bc015bc7eacc5b01e3	1e9b20e1341146d4b9cedff019ae60f5	RAPD and ISSR studies of genetic differences between wild and farmed flounder (Paralichthysolivaceus)	Zhang Quanqi	Qi jie
402881205bc7e8bc015bc7eacc5b01e3	1e9b20e1341146d4b9cedff019ae60f5	RAPD and ISSR studies of genetic differences between wild and farmed flounder (Paralichthysolivaceus)	Zhang Quanqi	Zhigang Wang
402881205bc7e8bc015bc7eacc5b01e3	1e9b20e1341146d4b9cedff019ae60f5	RAPD and ISSR studies of genetic differences between wild and farmed flounder (Paralichthysolivaceus)	Zhang Quanqi	Bao Zhenmin
402881205bc7e8bc015bc7eacc5b01e3	1e9b20e1341146d4b9cedff019ae60f5	RAPD and ISSR studies of genetic differences between wild and farmed flounder (Paralichthysolivaceus)	Qi jie	Zhigang Wang
402881205bc7e8bc015bc7eacc5b01e3	1e9b20e1341146d4b9cedff019ae60f5	RAPD and ISSR studies of genetic differences between wild and farmed flounder (Paralichthysolivaceus)	Qi jie	Bao Zhenmin
402881205bc7e8bc015bc7eacc5b01e3	1e9b20e1341146d4b9cedff019ae60f5	RAPD and ISSR studies of genetic differences between wild and farmed flounder (Paralichthysolivaceus)	Zhigang Wang	Bao Zhenmin
402881205bc7e8bc015bc7eacc5b01e3	e8fc21d783ed414a8abe9f3fa95e94ff	Population genetic diversity and specific AFLP markers of four cultured scallops	Chen province ping	Bao Zhenmin
402881205bc7e8bc015bc7eacc5b01e3	e8fc21d783ed414a8abe9f3fa95e94ff	Population genetic diversity and specific AFLP markers of four cultured scallops	Chen province ping	Pan Jie
402881205bc7e8bc015bc7eacc5b01e3	e8fc21d783ed414a8abe9f3fa95e94ff	Population genetic diversity and specific AFLP markers of four cultured scallops	Chen province ping	Hu jingjie
402881205bc7e8bc015bc7eacc5b01e3	e8fc21d783ed414a8abe9f3fa95e94ff	Population genetic diversity and specific AFLP markers of four cultured scallops	Bao Zhenmin	Pan Jie
402881205bc7e8bc015bc7eacc5b01e3	e8fc21d783ed414a8abe9f3fa95e94ff	Population genetic diversity and specific AFLP markers of four cultured scallops	Bao Zhenmin	Hu jingjie
402881205bc7e8bc015bc7eacc5b01e3	e8fc21d783ed414a8abe9f3fa95e94ff	Population genetic diversity and specific AFLP markers of four cultured scallops	Pan Jie	Hu jingjie
402881205bc7e8bc015bc7eacc5b01e3	c4dba7b604454c769bec6145b1d9787a	Observation and study of ultrastructure of respiratory tree	Xiao-yun liu	Bao Zhenmin
402881205bc7e8bc015bc7eacc5b01e3	c4dba7b604454c769bec6145b1d9787a	Observation and study of ultrastructure of respiratory tree	Xiao-yun liu	Fan Ruiqing
402881205bc7e8bc015bc7eacc5b01e3	c4dba7b604454c769bec6145b1d9787a	Observation and study of ultrastructure of respiratory tree	Xiao-yun liu	Tan Jinshan
402881205bc7e8bc015bc7eacc5b01e3	c4dba7b604454c769bec6145b1d9787a	Observation and study of ultrastructure of respiratory tree	Xiao-yun liu	Gao LAN
402881205bc7e8bc015bc7eacc5b01e3	c4dba7b604454c769bec6145b1d9787a	Observation and study of ultrastructure of respiratory tree	Bao Zhenmin	Fan Ruiqing
402881205bc7e8bc015bc7eacc5b01e3	c4dba7b604454c769bec6145b1d9787a	Observation and study of ultrastructure of respiratory tree	Bao Zhenmin	Tan Jinshan
402881205bc7e8bc015bc7eacc5b01e3	c4dba7b604454c769bec6145b1d9787a	Observation and study of ultrastructure of respiratory tree	Bao Zhenmin	Gao LAN
402881205bc7e8bc015bc7eacc5b01e3	c4dba7b604454c769bec6145b1d9787a	Observation and study of ultrastructure of respiratory tree	Fan Ruiqing	Tan Jinshan
402881205bc7e8bc015bc7eacc5b01e3	c4dba7b604454c769bec6145b1d9787a	Observation and study of ultrastructure of respiratory tree	Fan Ruiqing	Gao LAN
402881205bc7e8bc015bc7eacc5b01e3	c4dba7b604454c769bec6145b1d9787a	Observation and study of ultrastructure of respiratory tree	Tan Jinshan	Gao LAN
402881205bc7e8bc015bc7eacc5b01e3	a43d228b5cae49b4b6eaa5dc745de408	Ultrastructural study of branchchlorine cells in turbot (Scophthamusmaximus)	Jiang Ming	Fan Ruiqing
402881205bc7e8bc015bc7eacc5b01e3	a43d228b5cae49b4b6eaa5dc745de408	Ultrastructural study of branchchlorine cells in turbot (Scophthamusmaximus)	Jiang Ming	Bao Zhenmin
402881205bc7e8bc015bc7eacc5b01e3	a43d228b5cae49b4b6eaa5dc745de408	Ultrastructural study of branchchlorine cells in turbot (Scophthamusmaximus)	Jiang Ming	You little country
402881205bc7e8bc015bc7eacc5b01e3	a43d228b5cae49b4b6eaa5dc745de408	Ultrastructural study of branchchlorine cells in turbot (Scophthamusmaximus)	Jiang Ming	Sun Changqing
402881205bc7e8bc015bc7eacc5b01e3	a43d228b5cae49b4b6eaa5dc745de408	Ultrastructural study of branchchlorine cells in turbot (Scophthamusmaximus)	Jiang Ming	Xie Jialin
402881205bc7e8bc015bc7eacc5b01e3	a43d228b5cae49b4b6eaa5dc745de408	Ultrastructural study of branchchlorine cells in turbot (Scophthamusmaximus)	Fan Ruiqing	Bao Zhenmin
402881205bc7e8bc015bc7eacc5b01e3	a43d228b5cae49b4b6eaa5dc745de408	Ultrastructural study of branchchlorine cells in turbot (Scophthamusmaximus)	Fan Ruiqing	You little country
402881205bc7e8bc015bc7eacc5b01e3	a43d228b5cae49b4b6eaa5dc745de408	Ultrastructural study of branchchlorine cells in turbot (Scophthamusmaximus)	Fan Ruiqing	Sun Changqing
402881205bc7e8bc015bc7eacc5b01e3	a43d228b5cae49b4b6eaa5dc745de408	Ultrastructural study of branchchlorine cells in turbot (Scophthamusmaximus)	Fan Ruiqing	Xie Jialin
402881205bc7e8bc015bc7eacc5b01e3	a43d228b5cae49b4b6eaa5dc745de408	Ultrastructural study of branchchlorine cells in turbot (Scophthamusmaximus)	Bao Zhenmin	You little country
402881205bc7e8bc015bc7eacc5b01e3	a43d228b5cae49b4b6eaa5dc745de408	Ultrastructural study of branchchlorine cells in turbot (Scophthamusmaximus)	Bao Zhenmin	Sun Changqing
402881205bc7e8bc015bc7eacc5b01e3	a43d228b5cae49b4b6eaa5dc745de408	Ultrastructural study of branchchlorine cells in turbot (Scophthamusmaximus)	Bao Zhenmin	Xie Jialin
402881205bc7e8bc015bc7eacc5b01e3	a43d228b5cae49b4b6eaa5dc745de408	Ultrastructural study of branchchlorine cells in turbot (Scophthamusmaximus)	You little country	Sun Changqing
402881205bc7e8bc015bc7eacc5b01e3	a43d228b5cae49b4b6eaa5dc745de408	Ultrastructural study of branchchlorine cells in turbot (Scophthamusmaximus)	You little country	Xie Jialin
402881205bc7e8bc015bc7eacc5b01e3	a43d228b5cae49b4b6eaa5dc745de408	Ultrastructural study of branchchlorine cells in turbot (Scophthamusmaximus)	Sun Changqing	Xie Jialin
402881205bc7e8bc015bc7eacc5b01e3	b8c329fca8df49f5877720469030bdf7	Consumption of Alexandria by 3 filter-feeding shellfish	Zhao Junmei	Fang Jianguang
402881205bc7e8bc015bc7eacc5b01e3	b8c329fca8df49f5877720469030bdf7	Consumption of Alexandria by 3 filter-feeding shellfish	Zhao Junmei	Bao Zhenmin
402881205bc7e8bc015bc7eacc5b01e3	b8c329fca8df49f5877720469030bdf7	Consumption of Alexandria by 3 filter-feeding shellfish	Zhao Junmei	Zhang Jihong
402881205bc7e8bc015bc7eacc5b01e3	b8c329fca8df49f5877720469030bdf7	Consumption of Alexandria by 3 filter-feeding shellfish	Zhao Junmei	Wang Wei
402881205bc7e8bc015bc7eacc5b01e3	b8c329fca8df49f5877720469030bdf7	Consumption of Alexandria by 3 filter-feeding shellfish	Zhao Junmei	Jiang Zengjie
402881205bc7e8bc015bc7eacc5b01e3	b8c329fca8df49f5877720469030bdf7	Consumption of Alexandria by 3 filter-feeding shellfish	Fang Jianguang	Bao Zhenmin
402881205bc7e8bc015bc7eacc5b01e3	b8c329fca8df49f5877720469030bdf7	Consumption of Alexandria by 3 filter-feeding shellfish	Fang Jianguang	Zhang Jihong
402881205bc7e8bc015bc7eacc5b01e3	b8c329fca8df49f5877720469030bdf7	Consumption of Alexandria by 3 filter-feeding shellfish	Fang Jianguang	Wang Wei
402881205bc7e8bc015bc7eacc5b01e3	b8c329fca8df49f5877720469030bdf7	Consumption of Alexandria by 3 filter-feeding shellfish	Fang Jianguang	Jiang Zengjie
402881205bc7e8bc015bc7eacc5b01e3	b8c329fca8df49f5877720469030bdf7	Consumption of Alexandria by 3 filter-feeding shellfish	Bao Zhenmin	Zhang Jihong
402881205bc7e8bc015bc7eacc5b01e3	b8c329fca8df49f5877720469030bdf7	Consumption of Alexandria by 3 filter-feeding shellfish	Bao Zhenmin	Wang Wei
402881205bc7e8bc015bc7eacc5b01e3	b8c329fca8df49f5877720469030bdf7	Consumption of Alexandria by 3 filter-feeding shellfish	Bao Zhenmin	Jiang Zengjie
402881205bc7e8bc015bc7eacc5b01e3	b8c329fca8df49f5877720469030bdf7	Consumption of Alexandria by 3 filter-feeding shellfish	Zhang Jihong	Wang Wei
402881205bc7e8bc015bc7eacc5b01e3	b8c329fca8df49f5877720469030bdf7	Consumption of Alexandria by 3 filter-feeding shellfish	Zhang Jihong	Jiang Zengjie
402881205bc7e8bc015bc7eacc5b01e3	b8c329fca8df49f5877720469030bdf7	Consumption of Alexandria by 3 filter-feeding shellfish	Wang Wei	Jiang Zengjie
402881205bc7e8bc015bc7eacc5b01e3	13a04ab2f1f846fe8d81234f0c2b3a39	Lymphocyst virus was isolated and cultured using a flounder gill cell line	Lv Hongxu	Wang Min
402881205bc7e8bc015bc7eacc5b01e3	13a04ab2f1f846fe8d81234f0c2b3a39	Lymphocyst virus was isolated and cultured using a flounder gill cell line	Lv Hongxu	Li Hongyan
402881205bc7e8bc015bc7eacc5b01e3	13a04ab2f1f846fe8d81234f0c2b3a39	Lymphocyst virus was isolated and cultured using a flounder gill cell line	Lv Hongxu	Guo Huarong
402881205bc7e8bc015bc7eacc5b01e3	13a04ab2f1f846fe8d81234f0c2b3a39	Lymphocyst virus was isolated and cultured using a flounder gill cell line	Lv Hongxu	Zhang Shi cui
402881205bc7e8bc015bc7eacc5b01e3	13a04ab2f1f846fe8d81234f0c2b3a39	Lymphocyst virus was isolated and cultured using a flounder gill cell line	Lv Hongxu	Bao Zhenmin
402881205bc7e8bc015bc7eacc5b01e3	13a04ab2f1f846fe8d81234f0c2b3a39	Lymphocyst virus was isolated and cultured using a flounder gill cell line	Lv Hongxu	Zhou Li
402881205bc7e8bc015bc7eacc5b01e3	13a04ab2f1f846fe8d81234f0c2b3a39	Lymphocyst virus was isolated and cultured using a flounder gill cell line	Wang Min	Li Hongyan
402881205bc7e8bc015bc7eacc5b01e3	13a04ab2f1f846fe8d81234f0c2b3a39	Lymphocyst virus was isolated and cultured using a flounder gill cell line	Wang Min	Guo Huarong
402881205bc7e8bc015bc7eacc5b01e3	13a04ab2f1f846fe8d81234f0c2b3a39	Lymphocyst virus was isolated and cultured using a flounder gill cell line	Wang Min	Zhang Shi cui
402881205bc7e8bc015bc7eacc5b01e3	13a04ab2f1f846fe8d81234f0c2b3a39	Lymphocyst virus was isolated and cultured using a flounder gill cell line	Wang Min	Bao Zhenmin
402881205bc7e8bc015bc7eacc5b01e3	13a04ab2f1f846fe8d81234f0c2b3a39	Lymphocyst virus was isolated and cultured using a flounder gill cell line	Wang Min	Zhou Li
402881205bc7e8bc015bc7eacc5b01e3	13a04ab2f1f846fe8d81234f0c2b3a39	Lymphocyst virus was isolated and cultured using a flounder gill cell line	Li Hongyan	Guo Huarong
402881205bc7e8bc015bc7eacc5b01e3	13a04ab2f1f846fe8d81234f0c2b3a39	Lymphocyst virus was isolated and cultured using a flounder gill cell line	Li Hongyan	Zhang Shi cui
402881205bc7e8bc015bc7eacc5b01e3	13a04ab2f1f846fe8d81234f0c2b3a39	Lymphocyst virus was isolated and cultured using a flounder gill cell line	Li Hongyan	Bao Zhenmin
402881205bc7e8bc015bc7eacc5b01e3	13a04ab2f1f846fe8d81234f0c2b3a39	Lymphocyst virus was isolated and cultured using a flounder gill cell line	Li Hongyan	Zhou Li
402881205bc7e8bc015bc7eacc5b01e3	13a04ab2f1f846fe8d81234f0c2b3a39	Lymphocyst virus was isolated and cultured using a flounder gill cell line	Guo Huarong	Zhang Shi cui
402881205bc7e8bc015bc7eacc5b01e3	13a04ab2f1f846fe8d81234f0c2b3a39	Lymphocyst virus was isolated and cultured using a flounder gill cell line	Guo Huarong	Bao Zhenmin
402881205bc7e8bc015bc7eacc5b01e3	13a04ab2f1f846fe8d81234f0c2b3a39	Lymphocyst virus was isolated and cultured using a flounder gill cell line	Guo Huarong	Zhou Li
402881205bc7e8bc015bc7eacc5b01e3	13a04ab2f1f846fe8d81234f0c2b3a39	Lymphocyst virus was isolated and cultured using a flounder gill cell line	Zhang Shi cui	Bao Zhenmin
402881205bc7e8bc015bc7eacc5b01e3	13a04ab2f1f846fe8d81234f0c2b3a39	Lymphocyst virus was isolated and cultured using a flounder gill cell line	Zhang Shi cui	Zhou Li
402881205bc7e8bc015bc7eacc5b01e3	13a04ab2f1f846fe8d81234f0c2b3a39	Lymphocyst virus was isolated and cultured using a flounder gill cell line	Bao Zhenmin	Zhou Li
402881205bc7e8bc015bc7eacc5b01e3	edc351d132c1453e98f2f6bb5aa6ca7f	Progress on seedling breeding and breeding technology of coastal clam shellfish in China	Liu Xiangquan	Fang Jianguang
402881205bc7e8bc015bc7eacc5b01e3	edc351d132c1453e98f2f6bb5aa6ca7f	Progress on seedling breeding and breeding technology of coastal clam shellfish in China	Liu Xiangquan	Bao Zhenmin
402881205bc7e8bc015bc7eacc5b01e3	edc351d132c1453e98f2f6bb5aa6ca7f	Progress on seedling breeding and breeding technology of coastal clam shellfish in China	Liu Xiangquan	Wang Rucai
402881205bc7e8bc015bc7eacc5b01e3	edc351d132c1453e98f2f6bb5aa6ca7f	Progress on seedling breeding and breeding technology of coastal clam shellfish in China	Fang Jianguang	Bao Zhenmin
402881205bc7e8bc015bc7eacc5b01e3	edc351d132c1453e98f2f6bb5aa6ca7f	Progress on seedling breeding and breeding technology of coastal clam shellfish in China	Fang Jianguang	Wang Rucai
402881205bc7e8bc015bc7eacc5b01e3	edc351d132c1453e98f2f6bb5aa6ca7f	Progress on seedling breeding and breeding technology of coastal clam shellfish in China	Bao Zhenmin	Wang Rucai
2486f446eaa3481fa2b1302a91e7aa48	hgjz201507050	Hydrogen sulfide removal by supergravity method with iron-based desulfurizer	Liang Zuozhong	Wai Wong
2486f446eaa3481fa2b1302a91e7aa48	hgjz201507050	Hydrogen sulfide removal by supergravity method with iron-based desulfurizer	Liang Zuozhong	Han Xianglong
2486f446eaa3481fa2b1302a91e7aa48	hgjz201507050	Hydrogen sulfide removal by supergravity method with iron-based desulfurizer	Liang Zuozhong	Liu Jie
2486f446eaa3481fa2b1302a91e7aa48	hgjz201507050	Hydrogen sulfide removal by supergravity method with iron-based desulfurizer	Liang Zuozhong	Chen Jianfeng
2486f446eaa3481fa2b1302a91e7aa48	hgjz201507050	Hydrogen sulfide removal by supergravity method with iron-based desulfurizer	Liang Zuozhong	ChuGuangWen
2486f446eaa3481fa2b1302a91e7aa48	hgjz201507050	Hydrogen sulfide removal by supergravity method with iron-based desulfurizer	Liang Zuozhong	Zou Haikui
2486f446eaa3481fa2b1302a91e7aa48	hgjz201507050	Hydrogen sulfide removal by supergravity method with iron-based desulfurizer	Liang Zuozhong	Zhao Hong
2486f446eaa3481fa2b1302a91e7aa48	hgjz201507050	Hydrogen sulfide removal by supergravity method with iron-based desulfurizer	Wai Wong	Han Xianglong
2486f446eaa3481fa2b1302a91e7aa48	hgjz201507050	Hydrogen sulfide removal by supergravity method with iron-based desulfurizer	Wai Wong	Liu Jie
2486f446eaa3481fa2b1302a91e7aa48	hgjz201507050	Hydrogen sulfide removal by supergravity method with iron-based desulfurizer	Wai Wong	Chen Jianfeng
2486f446eaa3481fa2b1302a91e7aa48	hgjz201507050	Hydrogen sulfide removal by supergravity method with iron-based desulfurizer	Wai Wong	ChuGuangWen
2486f446eaa3481fa2b1302a91e7aa48	hgjz201507050	Hydrogen sulfide removal by supergravity method with iron-based desulfurizer	Wai Wong	Zou Haikui
2486f446eaa3481fa2b1302a91e7aa48	hgjz201507050	Hydrogen sulfide removal by supergravity method with iron-based desulfurizer	Wai Wong	Zhao Hong
2486f446eaa3481fa2b1302a91e7aa48	hgjz201507050	Hydrogen sulfide removal by supergravity method with iron-based desulfurizer	Han Xianglong	Liu Jie
2486f446eaa3481fa2b1302a91e7aa48	hgjz201507050	Hydrogen sulfide removal by supergravity method with iron-based desulfurizer	Han Xianglong	Chen Jianfeng
2486f446eaa3481fa2b1302a91e7aa48	hgjz201507050	Hydrogen sulfide removal by supergravity method with iron-based desulfurizer	Han Xianglong	ChuGuangWen
2486f446eaa3481fa2b1302a91e7aa48	hgjz201507050	Hydrogen sulfide removal by supergravity method with iron-based desulfurizer	Han Xianglong	Zou Haikui
2486f446eaa3481fa2b1302a91e7aa48	hgjz201507050	Hydrogen sulfide removal by supergravity method with iron-based desulfurizer	Han Xianglong	Zhao Hong
2486f446eaa3481fa2b1302a91e7aa48	hgjz201507050	Hydrogen sulfide removal by supergravity method with iron-based desulfurizer	Liu Jie	Chen Jianfeng
2486f446eaa3481fa2b1302a91e7aa48	hgjz201507050	Hydrogen sulfide removal by supergravity method with iron-based desulfurizer	Liu Jie	ChuGuangWen
2486f446eaa3481fa2b1302a91e7aa48	hgjz201507050	Hydrogen sulfide removal by supergravity method with iron-based desulfurizer	Liu Jie	Zou Haikui
2486f446eaa3481fa2b1302a91e7aa48	hgjz201507050	Hydrogen sulfide removal by supergravity method with iron-based desulfurizer	Liu Jie	Zhao Hong
2486f446eaa3481fa2b1302a91e7aa48	hgjz201507050	Hydrogen sulfide removal by supergravity method with iron-based desulfurizer	Chen Jianfeng	ChuGuangWen
2486f446eaa3481fa2b1302a91e7aa48	hgjz201507050	Hydrogen sulfide removal by supergravity method with iron-based desulfurizer	Chen Jianfeng	Zou Haikui
2486f446eaa3481fa2b1302a91e7aa48	hgjz201507050	Hydrogen sulfide removal by supergravity method with iron-based desulfurizer	Chen Jianfeng	Zhao Hong
2486f446eaa3481fa2b1302a91e7aa48	hgjz201507050	Hydrogen sulfide removal by supergravity method with iron-based desulfurizer	ChuGuangWen	Zou Haikui
2486f446eaa3481fa2b1302a91e7aa48	hgjz201507050	Hydrogen sulfide removal by supergravity method with iron-based desulfurizer	ChuGuangWen	Zhao Hong
2486f446eaa3481fa2b1302a91e7aa48	hgjz201507050	Hydrogen sulfide removal by supergravity method with iron-based desulfurizer	Zou Haikui	Zhao Hong
2486f446eaa3481fa2b1302a91e7aa48	hxgyygcjs201505017	Pilot study on hydrogen sulfide in natural gas of supergravity agent	Liu Jie	Liang Zuozhong
2486f446eaa3481fa2b1302a91e7aa48	hxgyygcjs201505017	Pilot study on hydrogen sulfide in natural gas of supergravity agent	Liu Jie	Hou Rui
2486f446eaa3481fa2b1302a91e7aa48	hxgyygcjs201505017	Pilot study on hydrogen sulfide in natural gas of supergravity agent	Liu Jie	Wai Wong
2486f446eaa3481fa2b1302a91e7aa48	hxgyygcjs201505017	Pilot study on hydrogen sulfide in natural gas of supergravity agent	Liu Jie	Huang Xi
2486f446eaa3481fa2b1302a91e7aa48	hxgyygcjs201505017	Pilot study on hydrogen sulfide in natural gas of supergravity agent	Liu Jie	He Hai
2486f446eaa3481fa2b1302a91e7aa48	hxgyygcjs201505017	Pilot study on hydrogen sulfide in natural gas of supergravity agent	Liu Jie	Han Xianglong
2486f446eaa3481fa2b1302a91e7aa48	hxgyygcjs201505017	Pilot study on hydrogen sulfide in natural gas of supergravity agent	Liu Jie	Chen Jianfeng
2486f446eaa3481fa2b1302a91e7aa48	hxgyygcjs201505017	Pilot study on hydrogen sulfide in natural gas of supergravity agent	Liu Jie	Zhao Hong
2486f446eaa3481fa2b1302a91e7aa48	hxgyygcjs201505017	Pilot study on hydrogen sulfide in natural gas of supergravity agent	Liang Zuozhong	Hou Rui
2486f446eaa3481fa2b1302a91e7aa48	hxgyygcjs201505017	Pilot study on hydrogen sulfide in natural gas of supergravity agent	Liang Zuozhong	Wai Wong
2486f446eaa3481fa2b1302a91e7aa48	hxgyygcjs201505017	Pilot study on hydrogen sulfide in natural gas of supergravity agent	Liang Zuozhong	Huang Xi
2486f446eaa3481fa2b1302a91e7aa48	hxgyygcjs201505017	Pilot study on hydrogen sulfide in natural gas of supergravity agent	Liang Zuozhong	He Hai
2486f446eaa3481fa2b1302a91e7aa48	hxgyygcjs201505017	Pilot study on hydrogen sulfide in natural gas of supergravity agent	Liang Zuozhong	Han Xianglong
2486f446eaa3481fa2b1302a91e7aa48	hxgyygcjs201505017	Pilot study on hydrogen sulfide in natural gas of supergravity agent	Liang Zuozhong	Chen Jianfeng
2486f446eaa3481fa2b1302a91e7aa48	hxgyygcjs201505017	Pilot study on hydrogen sulfide in natural gas of supergravity agent	Liang Zuozhong	Zhao Hong
2486f446eaa3481fa2b1302a91e7aa48	hxgyygcjs201505017	Pilot study on hydrogen sulfide in natural gas of supergravity agent	Hou Rui	Wai Wong
2486f446eaa3481fa2b1302a91e7aa48	hxgyygcjs201505017	Pilot study on hydrogen sulfide in natural gas of supergravity agent	Hou Rui	Huang Xi
2486f446eaa3481fa2b1302a91e7aa48	hxgyygcjs201505017	Pilot study on hydrogen sulfide in natural gas of supergravity agent	Hou Rui	He Hai
2486f446eaa3481fa2b1302a91e7aa48	hxgyygcjs201505017	Pilot study on hydrogen sulfide in natural gas of supergravity agent	Hou Rui	Han Xianglong
2486f446eaa3481fa2b1302a91e7aa48	hxgyygcjs201505017	Pilot study on hydrogen sulfide in natural gas of supergravity agent	Hou Rui	Chen Jianfeng
2486f446eaa3481fa2b1302a91e7aa48	hxgyygcjs201505017	Pilot study on hydrogen sulfide in natural gas of supergravity agent	Hou Rui	Zhao Hong
2486f446eaa3481fa2b1302a91e7aa48	hxgyygcjs201505017	Pilot study on hydrogen sulfide in natural gas of supergravity agent	Wai Wong	Huang Xi
2486f446eaa3481fa2b1302a91e7aa48	hxgyygcjs201505017	Pilot study on hydrogen sulfide in natural gas of supergravity agent	Wai Wong	He Hai
2486f446eaa3481fa2b1302a91e7aa48	hxgyygcjs201505017	Pilot study on hydrogen sulfide in natural gas of supergravity agent	Wai Wong	Han Xianglong
2486f446eaa3481fa2b1302a91e7aa48	hxgyygcjs201505017	Pilot study on hydrogen sulfide in natural gas of supergravity agent	Wai Wong	Chen Jianfeng
2486f446eaa3481fa2b1302a91e7aa48	hxgyygcjs201505017	Pilot study on hydrogen sulfide in natural gas of supergravity agent	Wai Wong	Zhao Hong
2486f446eaa3481fa2b1302a91e7aa48	hxgyygcjs201505017	Pilot study on hydrogen sulfide in natural gas of supergravity agent	Huang Xi	He Hai
2486f446eaa3481fa2b1302a91e7aa48	hxgyygcjs201505017	Pilot study on hydrogen sulfide in natural gas of supergravity agent	Huang Xi	Han Xianglong
2486f446eaa3481fa2b1302a91e7aa48	hxgyygcjs201505017	Pilot study on hydrogen sulfide in natural gas of supergravity agent	Huang Xi	Chen Jianfeng
2486f446eaa3481fa2b1302a91e7aa48	hxgyygcjs201505017	Pilot study on hydrogen sulfide in natural gas of supergravity agent	Huang Xi	Zhao Hong
2486f446eaa3481fa2b1302a91e7aa48	hxgyygcjs201505017	Pilot study on hydrogen sulfide in natural gas of supergravity agent	He Hai	Han Xianglong
2486f446eaa3481fa2b1302a91e7aa48	hxgyygcjs201505017	Pilot study on hydrogen sulfide in natural gas of supergravity agent	He Hai	Chen Jianfeng
2486f446eaa3481fa2b1302a91e7aa48	hxgyygcjs201505017	Pilot study on hydrogen sulfide in natural gas of supergravity agent	He Hai	Zhao Hong
2486f446eaa3481fa2b1302a91e7aa48	hxgyygcjs201505017	Pilot study on hydrogen sulfide in natural gas of supergravity agent	Han Xianglong	Chen Jianfeng
2486f446eaa3481fa2b1302a91e7aa48	hxgyygcjs201505017	Pilot study on hydrogen sulfide in natural gas of supergravity agent	Han Xianglong	Zhao Hong
2486f446eaa3481fa2b1302a91e7aa48	hxgyygcjs201505017	Pilot study on hydrogen sulfide in natural gas of supergravity agent	Chen Jianfeng	Zhao Hong
2486f446eaa3481fa2b1302a91e7aa48	hgjz201104027	Research progress of antifouagents and Resins for new Marine coatings	Zhang Xinsheng	Wang Jiexin
2486f446eaa3481fa2b1302a91e7aa48	hgjz201104027	Research progress of antifouagents and Resins for new Marine coatings	Zhang Xinsheng	paradise
2486f446eaa3481fa2b1302a91e7aa48	hgjz201104027	Research progress of antifouagents and Resins for new Marine coatings	Zhang Xinsheng	Chen Jianfeng
2486f446eaa3481fa2b1302a91e7aa48	hgjz201104027	Research progress of antifouagents and Resins for new Marine coatings	Wang Jiexin	paradise
2486f446eaa3481fa2b1302a91e7aa48	hgjz201104027	Research progress of antifouagents and Resins for new Marine coatings	Wang Jiexin	Chen Jianfeng
2486f446eaa3481fa2b1302a91e7aa48	hgjz201104027	Research progress of antifouagents and Resins for new Marine coatings	paradise	Chen Jianfeng
715a8fe7c6214935899a91b2db743d38	6c0b985e86784f07b55a7bab526b95f2	Analysis of Sedimentary Environment in Cenozoic Basin of China	Li Yunzhen	Deng Yunhua
715a8fe7c6214935899a91b2db743d38	6c0b985e86784f07b55a7bab526b95f2	Analysis of Sedimentary Environment in Cenozoic Basin of China	Li Yunzhen	Xu Qiang
715a8fe7c6214935899a91b2db743d38	6c0b985e86784f07b55a7bab526b95f2	Analysis of Sedimentary Environment in Cenozoic Basin of China	Li Yunzhen	Yu Xinghe
715a8fe7c6214935899a91b2db743d38	6c0b985e86784f07b55a7bab526b95f2	Analysis of Sedimentary Environment in Cenozoic Basin of China	Deng Yunhua	Xu Qiang
715a8fe7c6214935899a91b2db743d38	6c0b985e86784f07b55a7bab526b95f2	Analysis of Sedimentary Environment in Cenozoic Basin of China	Deng Yunhua	Yu Xinghe
715a8fe7c6214935899a91b2db743d38	6c0b985e86784f07b55a7bab526b95f2	Analysis of Sedimentary Environment in Cenozoic Basin of China	Xu Qiang	Yu Xinghe
715a8fe7c6214935899a91b2db743d38	xddz201004010	Control of Plate Movement on Settlement and Fill of Cenozoic Basin in China	Li Yunzhen	Deng Yunhua
715a8fe7c6214935899a91b2db743d38	xddz201004010	Control of Plate Movement on Settlement and Fill of Cenozoic Basin in China	Li Yunzhen	Xu Qiang
715a8fe7c6214935899a91b2db743d38	xddz201004010	Control of Plate Movement on Settlement and Fill of Cenozoic Basin in China	Li Yunzhen	Yu Xinghe
715a8fe7c6214935899a91b2db743d38	xddz201004010	Control of Plate Movement on Settlement and Fill of Cenozoic Basin in China	Deng Yunhua	Xu Qiang
715a8fe7c6214935899a91b2db743d38	xddz201004010	Control of Plate Movement on Settlement and Fill of Cenozoic Basin in China	Deng Yunhua	Yu Xinghe
715a8fe7c6214935899a91b2db743d38	xddz201004010	Control of Plate Movement on Settlement and Fill of Cenozoic Basin in China	Xu Qiang	Yu Xinghe
61c30f2537874476898df9f9dce3222a	a0a0608d8cd446dc83cfd68ec3f3a51f	The generation of typhoons in the Northwest Pacific	Wang Hui	Ding Yi hui
61c30f2537874476898df9f9dce3222a	a0a0608d8cd446dc83cfd68ec3f3a51f	The generation of typhoons in the Northwest Pacific	Wang Hui	He Jinhai
61c30f2537874476898df9f9dce3222a	a0a0608d8cd446dc83cfd68ec3f3a51f	The generation of typhoons in the Northwest Pacific	Ding Yi hui	He Jinhai
61c30f2537874476898df9f9dce3222a	ae6090d539e84ab285818caf38966581	Effect of water vapor transport on summer wind explosion and abnormal early summer precipitation in Yunnan	Chen Yan	Ding Yi hui
61c30f2537874476898df9f9dce3222a	ae6090d539e84ab285818caf38966581	Effect of water vapor transport on summer wind explosion and abnormal early summer precipitation in Yunnan	Chen Yan	Xiao Ziniu
61c30f2537874476898df9f9dce3222a	ae6090d539e84ab285818caf38966581	Effect of water vapor transport on summer wind explosion and abnormal early summer precipitation in Yunnan	Chen Yan	Yan Hongming
61c30f2537874476898df9f9dce3222a	ae6090d539e84ab285818caf38966581	Effect of water vapor transport on summer wind explosion and abnormal early summer precipitation in Yunnan	Ding Yi hui	Xiao Ziniu
61c30f2537874476898df9f9dce3222a	ae6090d539e84ab285818caf38966581	Effect of water vapor transport on summer wind explosion and abnormal early summer precipitation in Yunnan	Ding Yi hui	Yan Hongming
61c30f2537874476898df9f9dce3222a	ae6090d539e84ab285818caf38966581	Effect of water vapor transport on summer wind explosion and abnormal early summer precipitation in Yunnan	Xiao Ziniu	Yan Hongming
61c30f2537874476898df9f9dce3222a	f19d324ce9a9411b8f35033a869c5fa1	Statistical characteristics of high latitude blocking high pressure in summer in the past 30 years	Li Feng	Ding Yi hui
45a5d8d4805f418093949a8e6cf11a86	dqkxjz200901001	Long-distance transportation of Asian dust and its impact on Marine ecosystems	Gao will wang	Qi Jianhua
45a5d8d4805f418093949a8e6cf11a86	dqkxjz200901001	Long-distance transportation of Asian dust and its impact on Marine ecosystems	Gao will wang	Shi Jinhui
45a5d8d4805f418093949a8e6cf11a86	dqkxjz200901001	Long-distance transportation of Asian dust and its impact on Marine ecosystems	Gao will wang	Shi Guangyu
45a5d8d4805f418093949a8e6cf11a86	dqkxjz200901001	Long-distance transportation of Asian dust and its impact on Marine ecosystems	Gao will wang	Feng Shiyan
45a5d8d4805f418093949a8e6cf11a86	dqkxjz200901001	Long-distance transportation of Asian dust and its impact on Marine ecosystems	Qi Jianhua	Shi Jinhui
45a5d8d4805f418093949a8e6cf11a86	dqkxjz200901001	Long-distance transportation of Asian dust and its impact on Marine ecosystems	Qi Jianhua	Shi Guangyu
45a5d8d4805f418093949a8e6cf11a86	dqkxjz200901001	Long-distance transportation of Asian dust and its impact on Marine ecosystems	Qi Jianhua	Feng Shiyan
45a5d8d4805f418093949a8e6cf11a86	dqkxjz200901001	Long-distance transportation of Asian dust and its impact on Marine ecosystems	Shi Jinhui	Shi Guangyu
45a5d8d4805f418093949a8e6cf11a86	dqkxjz200901001	Long-distance transportation of Asian dust and its impact on Marine ecosystems	Shi Jinhui	Feng Shiyan
45a5d8d4805f418093949a8e6cf11a86	dqkxjz200901001	Long-distance transportation of Asian dust and its impact on Marine ecosystems	Shi Guangyu	Feng Shiyan
45a5d8d4805f418093949a8e6cf11a86	hyyhz200302014	Phytoplankton sampling and analysis strategies in offshore ecosystem dynamics studies	Sun Jun	Liu Dongyan
45a5d8d4805f418093949a8e6cf11a86	hyyhz200302014	Phytoplankton sampling and analysis strategies in offshore ecosystem dynamics studies	Sun Jun	Feng Shiyan
45a5d8d4805f418093949a8e6cf11a86	hyyhz200302014	Phytoplankton sampling and analysis strategies in offshore ecosystem dynamics studies	Liu Dongyan	Feng Shiyan
572a6f09c4fc4cffb3ee3d6c41971bba	b02a32d180d14db4b6c2013bd1a4c875	Current situation and prospect of reverse osmosis seawater desalination technology	Gao Congjie	Zhou Yong
572a6f09c4fc4cffb3ee3d6c41971bba	b02a32d180d14db4b6c2013bd1a4c875	Current situation and prospect of reverse osmosis seawater desalination technology	Gao Congjie	Li-fen liu
