# Supplementary material for: Constructing marine expert management knowledge graph based on Trellisnet-CRF
Source: PeerJ Comput Sci. 2022 Sep 5;8:e1083. doi: 10.7717/peerj-cs.1083 (PMC9455288; doi:10.7717/peerj-cs.1083)
Supplement: Supplemental Information 2 [file peerj-cs-08-1083-s002.zip]

Archive with 18 entries (15 files):
- Peopleí»s Daily Corpus-raw data/
- Peopleí»s Daily Corpus-raw data/corpus_data/
- Peopleí»s Daily Corpus-raw data/corpus_data/199801.txt
- Peopleí»s Daily Corpus-raw data/corpus_data/199802.txt
- Peopleí»s Daily Corpus-raw data/corpus_data/199803.txt
- Peopleí»s Daily Corpus-raw data/corpus_data/199804.txt
- Peopleí»s Daily Corpus-raw data/corpus_data/199805.txt
- Peopleí»s Daily Corpus-raw data/corpus_data/199806.txt
- Peopleí»s Daily Corpus-raw data/corpus_Guideline/
- Peopleí»s Daily Corpus-raw data/corpus_Guideline/Guideline_appendix_Chinese.doc
- Peopleí»s Daily Corpus-raw data/corpus_Guideline/Guideline_appendix_English.doc
- Peopleí»s Daily Corpus-raw data/corpus_Guideline/Guideline_Chinese.doc
- Peopleí»s Daily Corpus-raw data/corpus_Guideline/Guideline_contents_Chinese.doc
- Peopleí»s Daily Corpus-raw data/corpus_Guideline/Guideline_contents_English.doc
- Peopleí»s Daily Corpus-raw data/corpus_Guideline/Guideline_English.doc
- Peopleí»s Daily Corpus-raw data/corpus_Guideline/~$ideline_appendix.doc
- Peopleí»s Daily Corpus-raw data/corpus_readme_Chinese.doc
- Peopleí»s Daily Corpus-raw data/corpus_readme_English.doc
