# Supplementary material for: Constructing marine expert management knowledge graph based on Trellisnet-CRF
Source: PeerJ Comput Sci. 2022 Sep 5;8:e1083. doi: 10.7717/peerj-cs.1083 (PMC9455288; doi:10.7717/peerj-cs.1083)
Supplement: Supplemental Information 2 [file peerj-cs-08-1083-s002.zip › Peopleí»s Daily Corpus-raw data/corpus_data/199801.txt]

19980101-01-001-001/m  ÂõÏò/v  ³äÂú/v  Ï£Íû/n  µÄ/u  ÐÂ/a  ÊÀ¼Í/n  ¡ª¡ª/w  Ò»¾Å¾Å°ËÄê/t  ÐÂÄê/t  ½²»°/n  £¨/w  ¸½/v  Í¼Æ¬/n  £±/m  ÕÅ/q  £©/w  
19980101-01-001-002/m  ÖÐ¹²ÖÐÑë/nt  ×ÜÊé¼Ç/n  ¡¢/w  ¹ú¼Ò/n  Ö÷Ï¯/n  ½­/nr  ÔóÃñ/nr  
19980101-01-001-003/m  £¨/w  Ò»¾Å¾ÅÆßÄê/t  Ê®¶þÔÂ/t  ÈýÊ®Ò»ÈÕ/t  £©/w  
19980101-01-001-004/m  £±£²ÔÂ/t  £³£±ÈÕ/t  £¬/w  ÖÐ¹²ÖÐÑë/nt  ×ÜÊé¼Ç/n  ¡¢/w  ¹ú¼Ò/n  Ö÷Ï¯/n  ½­/nr  ÔóÃñ/nr  ·¢±í/v  £±£¹£¹£¸Äê/t  ÐÂÄê/t  ½²»°/n  ¡¶/w  ÂõÏò/v  ³äÂú/v  Ï£Íû/n  µÄ/u  ÐÂ/a  ÊÀ¼Í/n  ¡·/w  ¡£/w  £¨/w  ÐÂ»ªÉç/nt  ¼ÇÕß/n  À¼/nr  ºì¹â/nr  Éã/Vg  £©/w  
19980101-01-001-005/m  Í¬°û/n  ÃÇ/k  ¡¢/w  ÅóÓÑ/n  ÃÇ/k  ¡¢/w  Å®Ê¿/n  ÃÇ/k  ¡¢/w  ÏÈÉú/n  ÃÇ/k  £º/w  
19980101-01-001-006/m  ÔÚ/p  £±£¹£¹£¸Äê/t  À´ÁÙ/v  Ö®¼Ê/f  £¬/w  ÎÒ/r  Ê®·Ö/m  ¸ßÐË/a  µØ/u  Í¨¹ý/p  [ÖÐÑë/n  ÈËÃñ/n  ¹ã²¥/vn  µçÌ¨/n]nt  ¡¢/w  [ÖÐ¹ú/ns  ¹ú¼Ê/n  ¹ã²¥/vn  µçÌ¨/n]nt  ºÍ/c  [ÖÐÑë/n  µçÊÓÌ¨/n]nt  £¬/w  Ïò/p  È«¹ú/n  ¸÷×å/r  ÈËÃñ/n  £¬/w  Ïò/p  [Ïã¸Û/ns  ÌØ±ð/a  ÐÐÕþÇø/n]ns  Í¬°û/n  ¡¢/w  °ÄÃÅ/ns  ºÍ/c  Ì¨Íå/ns  Í¬°û/n  ¡¢/w  º£Íâ/s  ÇÈ°û/n  £¬/w  Ïò/p  ÊÀ½ç/n  ¸÷¹ú/r  µÄ/u  ÅóÓÑ/n  ÃÇ/k  £¬/w  ÖÂÒÔ/v  ³ÏÖ¿/a  µÄ/u  ÎÊºò/vn  ºÍ/c  Á¼ºÃ/a  µÄ/u  ×£Ô¸/vn  £¡/w  
19980101-01-001-007/m  £±£¹£¹£·Äê/t  £¬/w  ÊÇ/v  ÖÐ¹ú/ns  ·¢Õ¹/vn  ÀúÊ·/n  ÉÏ/f  ·Ç³£/d  ÖØÒª/a  µÄ/u  ºÜ/d  ²»/d  Æ½·²/a  µÄ/u  Ò»/m  Äê/q  ¡£/w  ÖÐ¹ú/ns  ÈËÃñ/n  ¾öÐÄ/d  ¼Ì³Ð/v  µË/nr  Ð¡Æ½/nr  Í¬Ö¾/n  µÄ/u  ÒÅÖ¾/n  £¬/w  ¼ÌÐø/v  °Ñ/p  ½¨Éè/v  ÓÐ/v  ÖÐ¹ú/ns  ÌØÉ«/n  Éç»áÖ÷Òå/n  ÊÂÒµ/n  ÍÆÏò/v  Ç°½ø/v  ¡£/w  [ÖÐ¹ú/ns  Õþ¸®/n]nt  Ë³Àû/ad  »Ö¸´/v  ¶Ô/p  Ïã¸Û/ns  ÐÐÊ¹/v  Ö÷È¨/n  £¬/w  ²¢/c  °´ÕÕ/p  ¡°/w  Ò»¹úÁ½ÖÆ/j  ¡±/w  ¡¢/w  ¡°/w  ¸ÛÈËÖÎ¸Û/l  ¡±/w  ¡¢/w  ¸ß¶È/d  ×ÔÖÎ/v  µÄ/u  ·½Õë/n  ±£³Ö/v  Ïã¸Û/ns  µÄ/u  ·±ÈÙ/an  ÎÈ¶¨/an  ¡£/w  [ÖÐ¹ú/ns  ¹²²úµ³/n]nt  ³É¹¦/a  µØ/u  ÕÙ¿ª/v  ÁË/u  µÚÊ®Îå/m  ´Î/q  È«¹ú/n  ´ú±í´ó»á/n  £¬/w  ¸ß¾Ù/v  µËÐ¡Æ½ÀíÂÛ/n  Î°´ó/a  ÆìÖÄ/n  £¬/w  ×Ü½á/v  °ÙÄê/m  ÀúÊ·/n  £¬/w  Õ¹Íû/v  ÐÂ/a  µÄ/u  ÊÀ¼Í/n  £¬/w  ÖÆ¶¨/v  ÁË/u  ÖÐ¹ú/ns  ¿ç/v  ÊÀ¼Í/n  ·¢Õ¹/v  µÄ/u  ÐÐ¶¯/vn  ¸ÙÁì/n  ¡£/w  
19980101-01-001-008/m  ÔÚ/p  Õâ/r  Ò»/m  Äê/q  ÖÐ/f  £¬/w  ÖÐ¹ú/ns  µÄ/u  ¸Ä¸ï/vn  ¿ª·Å/vn  ºÍ/c  ÏÖ´ú»¯/vn  ½¨Éè/vn  ¼ÌÐø/v  ÏòÇ°/v  Âõ½ø/v  ¡£/w  ¹úÃñ¾­¼Ã/n  ±£³Ö/v  ÁË/u  ¡°/w  ¸ß/a  Ôö³¤/vn  ¡¢/w  µÍ/a  Í¨ÕÍ/j  ¡±/w  µÄ/u  Á¼ºÃ/a  ·¢Õ¹/vn  Ì¬ÊÆ/n  ¡£/w  Å©Òµ/n  Éú²ú/vn  ÔÙ´Î/d  »ñµÃ/v  ºÃ/a  µÄ/u  ÊÕ³É/n  £¬/w  ÆóÒµ/n  ¸Ä¸ï/vn  ¼ÌÐø/v  Éî»¯/v  £¬/w  ÈËÃñ/n  Éú»î/vn  ½øÒ»²½/d  ¸ÄÉÆ/v  ¡£/w  ¶ÔÍâ/vn  ¾­¼Ã/n  ¼¼Êõ/n  ºÏ×÷/vn  Óë/c  ½»Á÷/vn  ²»¶Ï/d  À©´ó/v  ¡£/w  ÃñÖ÷/a  ·¨ÖÆ/n  ½¨Éè/vn  ¡¢/w  ¾«ÉñÎÄÃ÷/n  ½¨Éè/vn  ºÍ/c  ÆäËû/r  ¸÷Ïî/r  ÊÂÒµ/n  ¶¼/d  ÓÐ/v  ÐÂ/a  µÄ/u  ½øÕ¹/vn  ¡£/w  ÎÒÃÇ/r  Ê®·Ö/m  ¹Ø×¢/v  ×î½ü/t  Ò»¸ö/m  Ê±ÆÚ/n  Ò»Ð©/m  ¹ú¼Ò/n  ºÍ/c  µØÇø/n  ·¢Éú/v  µÄ/u  ½ðÈÚ/n  ·ç²¨/n  £¬/w  ÎÒÃÇ/r  ÏàÐÅ/v  Í¨¹ý/p  ÕâÐ©/r  ¹ú¼Ò/n  ºÍ/c  µØÇø/n  µÄ/u  Å¬Á¦/an  ÒÔ¼°/c  ÓÐ¹Ø/v  µÄ/u  ¹ú¼Ê/n  ºÏ×÷/vn  £¬/w  Çé¿ö/n  »á/v  Öð²½/d  µÃµ½/v  »º½â/vn  ¡£/w  ×ÜµÄÀ´Ëµ/c  £¬/w  ÖÐ¹ú/ns  ¸Ä¸ï/v  ºÍ/c  ·¢Õ¹/v  µÄ/u  È«¾Ö/n  ¼ÌÐø/v  ±£³Ö/v  ÁË/u  ÎÈ¶¨/an  ¡£/w  
19980101-01-001-009/m  ÔÚ/p  Õâ/r  Ò»/m  Äê/q  ÖÐ/f  £¬/w  ÖÐ¹ú/ns  µÄ/u  Íâ½»/n  ¹¤×÷/vn  È¡µÃ/v  ÁË/u  ÖØÒª/a  ³É¹û/n  ¡£/w  Í¨¹ý/p  ¸ß²ã/n  »¥·Ã/v  £¬/w  ÖÐ¹ú/ns  Óë/p  ÃÀ¹ú/ns  ¡¢/w  ¶íÂÞË¹/ns  ¡¢/w  ·¨¹ú/ns  ¡¢/w  ÈÕ±¾/ns  µÈ/u  ´ó¹ú/n  È·¶¨/v  ÁË/u  Ë«·½/n  ¹ØÏµ/n  Î´À´/t  ·¢Õ¹/v  µÄ/u  Ä¿±ê/n  ºÍ/c  Ö¸µ¼/vn  ·½Õë/n  ¡£/w  ÖÐ¹ú/ns  Óë/p  ÖÜ±ß/n  ¹ú¼Ò/n  ºÍ/c  ¹ã´ó/b  ·¢Õ¹ÖÐ¹ú¼Ò/l  µÄ/u  ÓÑºÃ/a  ºÏ×÷/vn  ½øÒ»²½/d  ¼ÓÇ¿/v  ¡£/w  ÖÐ¹ú/ns  »ý¼«/ad  ²ÎÓë/v  [ÑÇ/j  Ì«/j  ¾­ºÏ/j  ×éÖ¯/n]nt  µÄ/u  »î¶¯/vn  £¬/w  ²Î¼Ó/v  ÁË/u  ¶«ÃË/ns  ¡ª/w  ÖÐ/j  ÈÕ/j  º«/j  ºÍ/c  ÖÐ¹ú/ns  ¡ª/w  ¶«ÃË/ns  Ê×ÄÔ/n  ·ÇÕýÊ½/b  »áÎî/vn  ¡£/w  ÕâÐ©/r  Íâ½»/n  »î¶¯/vn  £¬/w  ·ûºÏ/v  ºÍÆ½/n  Óë/c  ·¢Õ¹/v  µÄ/u  Ê±´ú/n  Ö÷Ìâ/n  £¬/w  Ë³Ó¦/v  ÊÀ½ç/n  ×ßÏò/v  ¶à¼«»¯/v  µÄ/u  Ç÷ÊÆ/n  £¬/w  ¶ÔÓÚ/p  ´Ù½ø/v  ¹ú¼Ê/n  Éç»á/n  µÄ/u  ÓÑºÃ/a  ºÏ×÷/vn  ºÍ/c  ¹²Í¬/b  ·¢Õ¹/vn  ×÷³ö/v  ÁË/u  »ý¼«/a  µÄ/u  ¹±Ï×/n  ¡£/w  
19980101-01-001-010/m  £±£¹£¹£¸Äê/t  £¬/w  ÖÐ¹ú/ns  ÈËÃñ/n  ½«/d  Âú»³ÐÅÐÄ/l  µØ/u  ¿ª´´/v  ÐÂ/a  µÄ/u  Òµ¼¨/n  ¡£/w  ¾¡¹Ü/c  ÎÒÃÇ/r  ÔÚ/p  ¾­¼Ã/n  Éç»á/n  ·¢Õ¹/v  ÖÐ/f  »¹/d  ÃæÁÙ/v  ²»ÉÙ/m  À§ÄÑ/an  £¬/w  µ«/c  ÎÒÃÇ/r  ÓÐ/v  µËÐ¡Æ½ÀíÂÛ/n  µÄ/u  Ö¸Òý/vn  £¬/w  ÓÐ/v  ¸Ä¸ï/v  ¿ª·Å/v  ½ü/a  £²£°/m  Äê/q  À´/f  È¡µÃ/v  µÄ/u  Î°´ó/a  ³É¾Í/n  ºÍ/c  »ýÀÛ/v  µÄ/u  ·á¸»/a  ¾­Ñé/n  £¬/w  »¹/d  ÓÐ/v  ÆäËû/r  µÄ/u  ¸÷ÖÖ/r  ÓÐÀû/a  Ìõ¼þ/n  £¬/w  ÎÒÃÇ/r  Ò»¶¨/d  ÄÜ¹»/v  ¿Ë·þ/v  ÕâÐ©/r  À§ÄÑ/an  £¬/w  ¼ÌÐø/v  ÎÈ²½Ç°½ø/l  ¡£/w  Ö»Òª/c  ÎÒÃÇ/r  ½øÒ»²½/d  ½â·ÅË¼Ïë/i  £¬/w  ÊµÊÂÇóÊÇ/i  £¬/w  ×¥×¡/v  »úÓö/n  £¬/w  ¿ªÍØ½øÈ¡/l  £¬/w  ½¨Éè/v  ÓÐ/v  ÖÐ¹ú/ns  ÌØÉ«/n  Éç»áÖ÷Òå/n  µÄ/u  µÀÂ·/n  ¾Í/c  »á/v  Ô½/d  ×ß/v  Ô½/d  ¿í¹ã/a  ¡£/w  
19980101-01-001-011/m  ÊµÏÖ/v  ×æ¹ú/n  µÄ/u  ÍêÈ«/a  Í³Ò»/vn  £¬/w  ÊÇ/v  º£ÄÚÍâ/s  È«Ìå/n  ÖÐ¹ú/ns  ÈË/n  µÄ/u  ¹²Í¬/b  ÐÄÔ¸/n  ¡£/w  Í¨¹ý/p  ÖÐ/j  ÆÏ/j  Ë«·½/n  µÄ/u  ºÏ×÷/vn  ºÍ/c  Å¬Á¦/an  £¬/w  °´ÕÕ/p  ¡°/w  Ò»¹úÁ½ÖÆ/j  ¡±/w  ·½Õë/n  ºÍ/c  °ÄÃÅ/ns  ¡¶/w  »ù±¾·¨/n  ¡·/w  £¬/w  £±£¹£¹£¹Äê/t  £±£²ÔÂ/t  °ÄÃÅ/ns  µÄ/u  »Ø¹é/vn  Ò»¶¨/d  ÄÜ¹»/v  Ë³Àû/ad  ÊµÏÖ/v  ¡£/w  
19980101-01-001-012/m  Ì¨Íå/ns  ÊÇ/v  ÖÐ¹ú/ns  ÁìÍÁ/n  ²»¿É·Ö¸î/l  µÄ/u  Ò»/m  ²¿·Ö/n  ¡£/w  Íê³É/v  ×æ¹ú/n  Í³Ò»/vn  £¬/w  ÊÇ/v  ´óÊÆËùÇ÷/i  £¬/w  ÃñÐÄËùÏò/l  ¡£/w  ÈÎºÎ/r  ÆóÍ¼/v  ÖÆÔì/v  ¡°/w  Á½/m  ¸ö/q  ÖÐ¹ú/ns  ¡±/w  ¡¢/w  ¡°/w  Ò»ÖÐÒ»Ì¨/j  ¡±/w  ¡¢/w  ¡°/w  Ì¨Íå/ns  ¶ÀÁ¢/v  ¡±/w  µÄ/u  Í¼Ä±/n  £¬/w  ¶¼/d  ×¢¶¨/v  Òª/v  Ê§°Ü/v  ¡£/w  Ï£Íû/v  Ì¨Íå/ns  µ±¾Ö/n  ÒÔ/p  Ãñ×å/n  ´óÒå/n  ÎªÖØ/v  £¬/w  ÄÃ/v  ³ö/v  ³ÏÒâ/n  £¬/w  ²ÉÈ¡/v  Êµ¼Ê/a  µÄ/u  ÐÐ¶¯/vn  £¬/w  ÍÆ¶¯/v  Á½°¶/n  ¾­¼Ã/n  ÎÄ»¯/n  ½»Á÷/vn  ºÍ/c  ÈËÔ±/n  ÍùÀ´/vn  £¬/w  ´Ù½ø/v  Á½°¶/n  Ö±½Ó/ad  Í¨ÓÊ/v  ¡¢/w  Í¨º½/v  ¡¢/w  Í¨ÉÌ/v  µÄ/u  ÔçÈÕ/d  ÊµÏÖ/v  £¬/w  ²¢/c  ¾¡Ôç/d  »ØÓ¦/v  ÎÒÃÇ/r  ·¢³ö/v  µÄ/u  ÔÚ/p  Ò»¸ö/m  ÖÐ¹ú/ns  µÄ/u  Ô­Ôò/n  ÏÂ/f  Á½°¶/n  ½øÐÐ/v  Ì¸ÅÐ/vn  µÄ/u  Ö£ÖØ/a  ºôÓõ/vn  ¡£/w  
19980101-01-001-013/m  »·¹Ë/v  È«Çò/n  £¬/w  ÈÕÒæ/d  ÃÜÇÐ/a  µÄ/u  ÊÀ½ç/n  ¾­¼Ã/n  ÁªÏµ/vn  £¬/w  ÈÕÐÂÔÂÒì/i  µÄ/u  ¿Æ¼¼/n  ½ø²½/vn  £¬/w  ÕýÔÚ/d  Îª/p  ¸÷¹ú/r  ¾­¼Ã/n  µÄ/u  ·¢Õ¹/vn  Ìá¹©/v  ÀúÊ·/n  »úÓö/n  ¡£/w  µ«ÊÇ/c  £¬/w  ÊÀ½ç/n  »¹/d  ²»/d  °²Äþ/a  ¡£/w  ÄÏ±±/n  Ö®¼ä/f  µÄ/u  Æ¶¸»/n  ²î¾à/n  ¼ÌÐø/v  À©´ó/v  £»/w  ¾Ö²¿/b  ³åÍ»/vn  Ê±ÓÐ·¢Éú/l  £»/w  ²»/d  ¹«Õý/a  ²»/d  ºÏÀí/a  µÄ/u  ¾É/a  µÄ/u  ¹ú¼Ê/n  ÕþÖÎ/n  ¾­¼Ã/n  ÖÈÐò/n  »¹/d  Ã»ÓÐ/v  ¸ù±¾/a  ¸Ä±ä/vn  £»/w  ·¢Õ¹ÖÐ¹ú¼Ò/l  ÔÚ/p  ¼¤ÁÒ/a  µÄ/u  ¹ú¼Ê/n  ¾­¼Ã/n  ¾ºÕù/vn  ÖÐ/f  ÈÔ/d  ´¦ÓÚ/v  ÈõÊÆ/n  µØÎ»/n  £»/w  ÈËÀà/n  µÄ/u  Éú´æ/vn  Óë/c  ·¢Õ¹/vn  »¹/d  ÃæÁÙ/v  ÖÖÖÖ/q  ÍþÐ²/vn  ºÍ/c  ÌôÕ½/vn  ¡£/w  ºÍÆ½/n  Óë/c  ·¢Õ¹/vn  µÄ/u  Ç°¾°/n  ÊÇ/v  ¹âÃ÷/a  µÄ/u  £¬/w  £²£±/m  ÊÀ¼Í/n  ½«/d  ÊÇ/v  ³äÂú/v  Ï£Íû/n  µÄ/u  ÊÀ¼Í/n  ¡£/w  µ«/c  Ç°½ø/v  µÄ/u  µÀÂ·/n  ²»»á/v  Ò²/d  ²»/d  ¿ÉÄÜ/v  Ò»·«·çË³/i  £¬/w  ¹Ø¼ü/n  ÊÇ/v  ÊÀ½ç/n  ¸÷¹ú/r  ÈËÃñ/n  Òª/v  ½øÒ»²½/d  ÍÅ½á/a  ÆðÀ´/v  £¬/w  ¹²Í¬/d  ÍÆ¶¯/v  ÔçÈÕ/d  ½¨Á¢/v  ¹«Õý/a  ºÏÀí/a  µÄ/u  ¹ú¼Ê/n  ÕþÖÎ/n  ¾­¼Ã/n  ÐÂ/a  ÖÈÐò/n  ¡£/w  
19980101-01-001-014/m  [ÖÐ¹ú/ns  Õþ¸®/n]nt  ½«/d  ¼ÌÐø/v  ¼á³Ö/v  ·îÐÐ/v  ¶ÀÁ¢×ÔÖ÷/l  µÄ/u  ºÍÆ½/n  Íâ½»/n  Õþ²ß/n  £¬/w  ÔÚ/p  ºÍÆ½¹²´¦/l  Îå/m  Ïî/q  Ô­Ôò/n  µÄ/u  »ù´¡/n  ÉÏ/f  Å¬Á¦/ad  ·¢Õ¹/v  Í¬/p  ÊÀ½ç/n  ¸÷¹ú/r  µÄ/u  ÓÑºÃ/a  ¹ØÏµ/n  ¡£/w  ÖÐ¹ú/ns  Ô¸Òâ/v  ¼ÓÇ¿/v  Í¬/p  ÁªºÏ¹ú/nt  ºÍ/c  ÆäËû/r  ¹ú¼Ê/n  ×éÖ¯/n  µÄ/u  Ð­µ÷/vn  £¬/w  ´Ù½ø/v  ÔÚ/p  À©´ó/v  ¾­Ã³/j  ¿Æ¼¼/n  ½»Á÷/vn  ¡¢/w  ±£»¤/v  »·¾³/n  ¡¢/w  Ïû³ý/v  Æ¶À§/an  ¡¢/w  ´ò»÷/v  ¹ú¼Ê/n  ·¸×ï/vn  µÈ/u  ·½Ãæ/n  µÄ/u  ¹ú¼Ê/n  ºÏ×÷/vn  ¡£/w  ÖÐ¹ú/ns  ÓÀÔ¶/d  ÊÇ/v  Î¬»¤/v  ÊÀ½ç/n  ºÍÆ½/n  Óë/c  ÎÈ¶¨/an  µÄ/u  ÖØÒª/a  Á¦Á¿/n  ¡£/w  ÖÐ¹ú/ns  ÈËÃñ/n  Ô¸/v  Óë/p  ÊÀ½ç/n  ¸÷¹ú/r  ÈËÃñ/n  Ò»µÀ/d  £¬/w  Îª/p  ¿ª´´/v  ³Ö¾Ã/a  ºÍÆ½/n  ¡¢/w  ¹²Í¬/d  ·¢Õ¹/v  µÄ/u  ÐÂ/a  ÊÀ¼Í/n  ¶ø/c  ²»Ð¸Å¬Á¦/l  £¡/w  
19980101-01-001-015/m  ÔÚ/p  Õâ/r  ´Ç¾ÉÓ­ÐÂ/l  µÄ/u  ÃÀºÃ/a  Ê±¿Ì/n  £¬/w  ÎÒ/r  ×£/v  ´ó¼Ò/r  ÐÂÄê/t  ¿ìÀÖ/a  £¬/w  ¼ÒÍ¥/n  ÐÒ¸£/a  £¡/w  
19980101-01-001-016/m  Ð»Ð»/v  £¡/w  £¨/w  ÐÂ»ªÉç/nt  ±±¾©/ns  £±£²ÔÂ/t  £³£±ÈÕ/t  µç/n  £©/w  

19980101-01-002-001/m  ÔÚ/p  Ê®Îå´ó/j  ¾«Éñ/n  Ö¸Òý/vn  ÏÂ/f  Ê¤Àû/vd  Ç°½ø/v  ¡ª¡ª/w  Ôªµ©/t  Ï×´Ç/n  
19980101-01-002-002/m  ÎÒÃÇ/r  ¼´½«/d  ÒÔ/p  ·áÊÕ/vn  µÄ/u  Ï²ÔÃ/an  ËÍ/v  ×ß/v  Å£Äê/t  £¬/w  ÒÔ/p  °ºÑï/a  µÄ/u  ¶·Ö¾/n  Ó­À´/v  »¢Äê/t  ¡£/w  ÎÒÃÇ/r  Î°´ó/a  ×æ¹ú/n  ÔÚ/p  ÐÂ/a  µÄ/u  Ò»/m  Äê/q  £¬/w  ½«/d  ÊÇ/v  ³äÂú/v  Éú»ú/n  ¡¢/w  ³äÂú/v  Ï£Íû/n  µÄ/u  Ò»/m  Äê/q  ¡£/w  
19980101-01-002-003/m  ¸Õ¸Õ/d  ¹ýÈ¥/v  µÄ/u  Ò»/m  Äê/q  £¬/w  ´óÆø°õíç/i  £¬/w  ²¨À½×³À«/i  ¡£/w  ÔÚ/p  Õâ/r  Ò»/m  Äê/q  £¬/w  ÒÔ/p  ½­/nr  ÔóÃñ/nr  Í¬Ö¾/n  Îª/v  ºËÐÄ/n  µÄ/u  µ³ÖÐÑë/nt  £¬/w  ¼Ì³Ð/v  µË/nr  Ð¡Æ½/nr  Í¬Ö¾/n  µÄ/u  ÒÅÖ¾/n  £¬/w  ¸ß¾Ù/v  µËÐ¡Æ½ÀíÂÛ/n  µÄ/u  Î°´ó/a  ÆìÖÄ/n  £¬/w  Áìµ¼/v  È«µ³/n  ºÍ/c  È«¹ú/n  ¸÷×å/r  ÈËÃñ/n  ¼á¶¨²»ÒÆ/i  µØ/u  ÑØ×Å/p  ½¨Éè/v  ÓÐ/v  ÖÐ¹ú/ns  ÌØÉ«/n  Éç»áÖ÷Òå/n  µÀÂ·/n  À«²½/d  Ç°½ø/v  £¬/w  Ð´/v  ÏÂ/v  ÁË/u  ¸Ä¸ï/v  ¿ª·Å/v  ºÍ/c  Éç»áÖ÷Òå/n  ÏÖ´ú»¯/vn  ½¨Éè/vn  µÄ/u  »Ô»Í/a  ÆªÕÂ/n  ¡£/w  Ë³Àû/a  µØ/u  »Ö¸´/v  ¶Ô/p  Ïã¸Û/ns  ÐÐÊ¹/v  Ö÷È¨/n  £¬/w  Ê¤Àû/v  µØ/u  ÕÙ¿ª/v  µ³/n  µÄ/u  µÚÊ®Îå/m  ´Î/q  È«¹ú/n  ´ú±í´ó»á/n  ¡ª¡ª¡ª/w  Á½/m  ¼þ/q  ´óÊÂ/n  °ì/v  µÃ/u  Ô²Âú/a  ³É¹¦/a  ¡£/w  ¹úÃñ¾­¼Ã/n  ÎÈÖÐÇó½ø/l  £¬/w  ¹ú¼Ò/n  ¾­¼Ã/n  ÊµÁ¦/n  ½øÒ»²½/d  ÔöÇ¿/v  £¬/w  ÈËÃñ/n  Éú»î/vn  ¼ÌÐø/v  ¸ÄÉÆ/v  £¬/w  ¶ÔÍâ/vn  ¾­¼Ã/n  ¼¼Êõ/n  ½»Á÷/vn  ÈÕÒæ/d  À©´ó/v  ¡£/w  ÔÚ/p  ¹ú¼Ê/n  ½ðÈÚ/n  Î£»ú/n  µÄ/u  ·çÀË/n  ²¨¼°/v  Ðí¶à/m  ¹ú¼Ò/n  µÄ/u  Çé¿ö/n  ÏÂ/f  £¬/w  ÎÒ¹ú/n  ±£³Ö/v  ÁË/u  ½ðÈÚ/n  ÐÎÊÆ/n  ºÍ/c  Õû¸ö/m  ¾­¼Ã/n  ÐÎÊÆ/n  µÄ/u  ÎÈ¶¨/a  ·¢Õ¹/vn  ¡£/w  Éç»áÖ÷Òå/n  ¾«ÉñÎÄÃ÷/n  ½¨Éè/vn  ºÍ/c  ÃñÖ÷/a  ·¨ÖÆ/n  ½¨Éè/vn  È¡µÃ/v  ÐÂ/a  µÄ/u  ³É¼¨/n  £¬/w  ¸÷Ïî/r  Éç»á/n  ÊÂÒµ/n  È«Ãæ/ad  ½ø²½/v  ¡£/w  Íâ½»/n  ¹¤×÷/vn  È¡µÃ/v  ¿ÉÏ²/a  µÄ/u  Í»ÆÆ/vn  £¬/w  ÎÒ¹ú/n  µÄ/u  ¹ú¼Ê/n  µØÎ»/n  ºÍ/c  ¹ú¼Ê/n  ÍþÍû/n  ½øÒ»²½/d  Ìá¸ß/v  ¡£/w  Êµ¼ù/v  Ê¹/v  ÒÚÍò/m  ÈËÃñ/n  ¶Ô/p  µËÐ¡Æ½ÀíÂÛ/n  ¸ü¼Ó/d  ÐÅÑö/v  £¬/w  ¶Ô/p  ÒÔ/p  ½­/nr  ÔóÃñ/nr  Í¬Ö¾/n  Îª/v  ºËÐÄ/n  µÄ/u  µ³ÖÐÑë/nt  ¸ü¼Ó/d  ÐÅÀµ/v  £¬/w  ¶Ô/p  Î°´ó/a  ×æ¹ú/n  µÄ/u  ¹â»Ô/n  Ç°¾°/n  ¸ü¼Ó/d  ³äÂú/v  ÐÅÐÄ/n  ¡£/w  
19980101-01-002-004/m  £±£¹£¹£¸Äê/t  £¬/w  ÊÇ/v  È«Ãæ/ad  ¹á³¹/v  ÂäÊµ/v  µ³/n  µÄ/u  Ê®Îå´ó/j  Ìá³ö/v  µÄ/u  ÈÎÎñ/n  µÄ/u  µÚÒ»/m  Äê/q  £¬/w  ¸÷/r  Ìõ/q  Õ½Ïß/n  ¸Ä¸ï/v  ºÍ/c  ·¢Õ¹/v  µÄ/u  ÈÎÎñ/n  ¶¼/d  Ê®·Ö/m  ·±ÖØ/a  £¬/w  ÓÐ/v  Ðí¶à/m  Éî/a  ²ã´Î/n  µÄ/u  Ã¬¶Ü/an  ºÍ/c  ÎÊÌâ/n  ÓÐ´ý/v  ¿Ë·þ/v  ºÍ/c  ½â¾ö/v  £¬/w  ÌØ±ð/d  ÊÇ/v  ¹úÓÐ/vn  ÆóÒµ/n  ¸Ä¸ï/vn  ÒÑ¾­/d  ½øÈë/v  ¹¥¼á/vn  ½×¶Î/n  ¡£/w  ÎÒÃÇ/r  ±ØÐë/d  ½øÒ»²½/d  ÉîÈë/ad  Ñ§Ï°/v  ºÍ/c  ÕÆÎÕ/v  µ³/n  µÄ/u  Ê®Îå´ó/j  ¾«Éñ/n  £¬/w  Í³À¿È«¾Ö/l  £¬/w  ¾«ÐÄ/d  ²¿Êð/v  £¬/w  ºÝ×¥/v  ÂäÊµ/v  £¬/w  ÍÅ½á/a  Ò»ÖÂ/a  £¬/w  ¼è¿à·Ü¶·/i  £¬/w  ¿ªÍØ/v  Ç°½ø/v  £¬/w  Îª/p  ¶áÈ¡/v  ½ñÄê/t  ¸Ä¸ï/v  ¿ª·Å/v  ºÍ/c  Éç»áÖ÷Òå/n  ÏÖ´ú»¯/vn  ½¨Éè/vn  µÄ/u  ÐÂ/a  Ê¤Àû/vn  ¶ø/c  ·Ü¶·/v  ¡£/w  
19980101-01-002-005/m  ½ñÄê/t  ÊÇ/v  µ³/n  µÄ/u  Ê®Ò»/m  ½ì/q  ÈýÖÐÈ«»á/j  ÕÙ¿ª/v  £²£°/m  ÖÜÄê/q  £¬/w  ÊÇ/v  ÎÒÃÇ/r  µ³/n  ºÍ/c  ¹ú¼Ò/n  ÊµÏÖ/v  Î°´ó/a  µÄ/u  ÀúÊ·/n  ×ªÕÛ/vn  ¡¢/w  ½øÈë/v  ¸Ä¸ï/vn  ¿ª·Å/vn  ÀúÊ·/n  ÐÂ/a  Ê±ÆÚ/n  µÄ/u  £²£°/m  ÖÜÄê/q  ¡£/w  ÔÚ/p  ÐÂ/a  µÄ/u  Ò»/m  Äê/q  Àï/f  £¬/w  ´óÁ¦/d  ·¢Ñï/v  Ê®Ò»/m  ½ì/q  ÈýÖÐÈ«»á/j  ÒÔÀ´/f  ÎÒÃÇ/r  µ³/n  Ëù/u  »Ö¸´/v  µÄ/u  ÓÅÁ¼/a  ´«Í³/n  ºÍ/c  ÔÚ/p  ÐÂ/a  µÄ/u  ÀúÊ·/n  Ìõ¼þ/n  ÏÂ/f  ÐÎ³É/v  µÄ/u  ÓÅÁ¼/a  ×÷·ç/n  £¬/w  ¶ÔÓÚ/p  Íê³É/v  ºÃ/a  ½ñÄê/t  µÄ/u  ¸÷Ïî/r  ÈÎÎñ/n  ¾ßÓÐ/v  Ê®·Ö/m  ÖØÒª/a  µÄ/u  ÒâÒå/n  ¡£/w  
19980101-01-002-006/m  ÎÒÃÇ/r  Òª/v  ¸ü/d  ºÃ/a  µØ/u  ¼á³Ö/v  ½â·ÅË¼Ïë/i  ¡¢/w  ÊµÊÂÇóÊÇ/i  µÄ/u  Ë¼Ïë/n  Â·Ïß/n  ¡£/w  ½â·ÅË¼Ïë/i  ¡¢/w  ÊµÊÂÇóÊÇ/i  £¬/w  ÊÇ/v  µËÐ¡Æ½ÀíÂÛ/n  µÄ/u  ¾«Ëè/n  ¡£/w  Êµ¼ù/n  Ö¤Ã÷/v  £¬/w  Ö»ÓÐ/c  ½â·ÅË¼Ïë/i  ¡¢/w  ÊµÊÂÇóÊÇ/i  £¬/w  ²Å/c  ÄÜ/v  ³åÆÆ/v  ¸÷ÖÖ/r  ²»/d  ÇÐºÏ/v  Êµ¼Ê/n  µÄ/u  »òÕß/c  ¹ýÊ±/a  µÄ/u  ¹ÛÄî/n  µÄ/u  Êø¸¿/vn  £¬/w  ÕæÕý/d  ×öµ½/v  ×ðÖØ/v  ¡¢/w  ÈÏÊ¶/v  ºÍ/c  ÕÆÎÕ/v  ¿Í¹Û/a  ¹æÂÉ/n  £¬/w  ÓÂÓÚ/d  Í»ÆÆ/v  £¬/w  ÓÂÓÚ/d  ´´ÐÂ/v  £¬/w  ²»¶Ï/d  ¿ª´´/v  Éç»áÖ÷Òå/n  ÏÖ´ú»¯/vn  ½¨Éè/vn  µÄ/u  ÐÂ/a  ¾ÖÃæ/n  ¡£/w  µ³/n  µÄ/u  Ê®Îå´ó/j  ÊÇ/v  ÎÒÃÇ/r  µ³/n  ½â·ÅË¼Ïë/i  ¡¢/w  ÊµÊÂÇóÊÇ/i  µÄ/u  ÐÂ/a  µÄ/u  Àï³Ì±®/n  ¡£/w  ½øÒ»²½/d  ÈÏÕæ/ad  Ñ§Ï°/v  ºÍ/c  ÕÆÎÕ/v  Ê®Îå´ó/j  ¾«Éñ/n  £¬/w  ½â·ÅË¼Ïë/i  ¡¢/w  ÊµÊÂÇóÊÇ/i  £¬/w  ÎÒÃÇ/r  µÄ/u  ¸÷Ïî/r  ÊÂÒµ/n  ¾Í/d  ÄÜ/v  ½á/v  ³ö/v  ¸ü¼Ó/d  ·áË¶/a  µÄ/u  ³É¹û/n  ¡£/w  
19980101-01-002-007/m  ÎÒÃÇ/r  Òª/v  ¸ü/d  ºÃ/a  µØ/u  ¼á³Ö/v  ÒÔ/p  ¾­¼Ã/n  ½¨Éè/vn  Îª/v  ÖÐÐÄ/n  ¡£/w  ¸÷Ïî/r  ¹¤×÷/vn  ±ØÐë/d  ÒÔ/p  ¾­¼Ã/n  ½¨Éè/vn  Îª/v  ÖÐÐÄ/n  £¬/w  ÊÇ/v  µËÐ¡Æ½ÀíÂÛ/n  µÄ/u  »ù±¾/a  ¹Ûµã/n  £¬/w  ÊÇ/v  µ³/n  µÄ/u  »ù±¾/a  Â·Ïß/n  µÄ/u  ºËÐÄ/n  ÄÚÈÝ/n  £¬/w  ½ü/a  £²£°/m  Äê/q  À´/f  µÄ/u  Êµ¼ù/n  Ö¤Ã÷/v  £¬/w  ¼á³Ö/v  Õâ¸ö/r  ÖÐÐÄ/n  £¬/w  ÊÇ/v  ÍêÈ«/ad  ÕýÈ·/a  µÄ/u  ¡£/w  ½ñºó/t  £¬/w  ÎÒÃÇ/r  ÄÜ·ñ/v  °Ñ/p  ½¨Éè/v  ÓÐ/v  ÖÐ¹ú/ns  ÌØÉ«/n  Éç»áÖ÷Òå/n  Î°´ó/a  ÊÂÒµ/n  È«Ãæ/ad  ÍÆÏò/v  £²£±/m  ÊÀ¼Í/n  £¬/w  ¹Ø¼ü/n  ÈÔÈ»/d  Òª/v  ¿´/v  ÄÜ·ñ/v  °Ñ/p  ¾­¼Ã/n  ¹¤×÷/vn  ¸ã/v  ÉÏÈ¥/v  ¡£/w  ¸÷¼¶/r  Áìµ¼/n  ¸É²¿/n  Òª/v  ÇÐÊµ/ad  °Ñ/p  ¾«Á¦/n  ¼¯ÖÐ/v  µ½/v  ¹á³¹/v  ÂäÊµ/v  ºÃ/a  ÖÐÑë/n  ¹ØÓÚ/p  ½ñÄê/t  ¾­¼Ã/n  ¹¤×÷/vn  µÄ/u  ×ÜÌå/n  ÒªÇó/n  ºÍ/c  ¸÷Ïî/r  ÖØÒª/a  ÈÎÎñ/n  ÉÏ/f  À´/v  £¬/w  ²»¶Ï/d  Ìá¸ß/v  Áìµ¼/v  ¾­¼Ã/n  ½¨Éè/vn  µÄ/u  ÄÜÁ¦/n  ºÍ/c  Ë®Æ½/n  ¡£/w  
19980101-01-002-008/m  ÎÒÃÇ/r  Òª/v  ¸ü/d  ºÃ/a  µØ/u  ¼á³Ö/v  ¡°/w  Á½ÊÖ×¥/l  ¡¢/w  Á½ÊÖ/m  ¶¼/d  Òª/v  Ó²/a  ¡±/w  µÄ/u  ·½Õë/n  ¡£/w  ÔÚ/p  ¼á³Ö/v  ÒÔ/p  ¾­¼Ã/n  ½¨Éè/vn  Îª/v  ÖÐÐÄ/n  µÄ/u  Í¬Ê±/n  £¬/w  »ý¼«/ad  ÍÆ½ø/v  Éç»áÖ÷Òå/n  ¾«ÉñÎÄÃ÷/n  ½¨Éè/vn  ºÍ/c  ÃñÖ÷/a  ·¨ÖÆ/n  ½¨Éè/vn  £¬/w  ÊÇ/v  ½¨Éè/v  ¸»Ç¿/a  ¡¢/w  ÃñÖ÷/a  ¡¢/w  ÎÄÃ÷/a  µÄ/u  Éç»áÖ÷Òå/n  ÏÖ´ú»¯/vn  ¹ú¼Ò/n  µÄ/u  ÖØÒª/a  ÄÚÈÝ/n  ¡£/w  Êµ¼ù/v  Ö¤Ã÷/v  £¬/w  ¾­¼Ã/n  ½¨Éè/vn  µÄ/u  Ë³Àû/a  ½øÐÐ/vn  £¬/w  Àë/v  ²»/d  ¿ª/v  ¾«ÉñÎÄÃ÷/n  ½¨Éè/vn  ºÍ/c  ÃñÖ÷/a  ·¨ÖÆ/n  ½¨Éè/vn  µÄ/u  ±£Ö¤/vn  ¡£/w  µ³/n  µÄ/u  Ê®Îå´ó/j  ÒÀ¾Ý/p  µËÐ¡Æ½ÀíÂÛ/n  ºÍ/c  µ³/n  µÄ/u  »ù±¾/a  Â·Ïß/n  Ìá³ö/v  µÄ/u  µ³/n  ÔÚ/p  Éç»áÖ÷Òå/n  ³õ¼¶/b  ½×¶Î/n  ¾­¼Ã/n  ¡¢/w  ÕþÖÎ/n  ¡¢/w  ÎÄ»¯/n  µÄ/u  »ù±¾/a  ¸ÙÁì/n  £¬/w  Îª/p  ¡°/w  Á½ÊÖ×¥/l  ¡¢/w  Á½ÊÖ/m  ¶¼/d  Òª/v  Ó²/a  ¡±/w  Ìá¹©/v  ÁË/u  ÐÂ/a  µÄ/u  ÀíÂÛ/n  ¸ù¾Ý/n  £¬/w  Ìá³ö/v  ÁË/u  ¸ü/d  ¸ß/a  ÒªÇó/n  £¬/w  ÏÖÔÚ/t  µÄ/u  ¹Ø¼ü/n  ÊÇ/v  ÈÏÕæ/ad  ×¥ºÃ/v  ÂäÊµ/v  ¡£/w  
19980101-01-002-009/m  ÎÒÃÇ/r  Òª/v  ¸ü/d  ºÃ/a  µØ/u  ·¢Ñï/v  ÇóÕæÎñÊµ/l  ¡¢/w  ÃÜÇÐ/ad  ÁªÏµ/v  ÈºÖÚ/n  µÄ/u  ×÷·ç/n  ¡£/w  Õâ/r  ÊÇ/v  °Ñ/p  µ³/n  µÄ/u  ·½Õë/n  ¡¢/w  Õþ²ß/n  Âäµ½Êµ´¦/l  £¬/w  Ê¹/v  ¸Ä¸ï/v  ºÍ/c  ½¨Éè/v  È¡µÃ/v  Ê¤Àû/vn  µÄ/u  ÖØÒª/a  ±£Ö¤/vn  ¡£/w  ÔÚ/p  µ±Ç°/t  ¸Ä¸ï/v  ½øÒ»²½/d  Éî»¯/v  £¬/w  ¾­¼Ã/n  ²»¶Ï/d  ·¢Õ¹/v  £¬/w  Í¬Ê±/c  ÓÖ/d  ³öÏÖ/v  Ò»Ð©/m  ÐÂ/a  Çé¿ö/n  ¡¢/w  ÐÂ/a  ÎÊÌâ/n  ºÍ/c  ÐÂ/a  À§ÄÑ/an  µÄ/u  ÐÎÊÆ/n  ÏÂ/f  £¬/w  ¸ü/d  Òª/v  ·¢Ñï/v  ÕâÑù/r  µÄ/u  ºÃ/a  ×÷·ç/n  ¡£/w  Òª/v  ×ðÖØ/v  ÈºÖÚ/n  µÄ/u  ÒâÔ¸/n  £¬/w  ÖØÊÓ/v  ÈºÖÚ/n  µÄ/u  Ê×´´/vn  ¾«Éñ/n  £¬/w  ¹ØÐÄ/v  ÈºÖÚ/n  µÄ/u  Éú»î/vn  ¼²¿à/n  ¡£/w  ½­/nr  ÔóÃñ/nr  Í¬Ö¾/n  ×î½ü/t  Ç¿µ÷/vd  Ö¸³ö/v  £¬/w  Òª/v  ´óÁ¦/d  ³«µ¼/v  ËµÊµ»°/l  ¡¢/w  °ì/v  ÊµÊÂ/n  ¡¢/w  ¹Ä/v  Êµ¾¢/n  ¡¢/w  ½²/v  ÊµÐ§/n  µÄ/u  ×÷·ç/n  £¬/w  ¼á¾ö/ad  ÖÆÖ¹/v  ×·Çó/v  ±íÃæÎÄÕÂ/l  £¬/w  ¸ã/v  »¨¼Ü×Ó/n  µÈ/u  ÐÎÊ½Ö÷Òå/n  £¬/w  ¼á¾ö/ad  ¶Å¾ø/v  ÍÑÀë/v  ÈºÖÚ/n  ¡¢/w  ÍÑÀë/v  Êµ¼Ê/n  ¡¢/w  ¸¡Ôê/a  Ðé¿ä/v  µÈ/u  ¹ÙÁÅÖ÷Òå/n  ¡£/w  Õâ/r  ÊÇ/v  ·Ç³£/d  ÖØÒª/a  µÄ/u  ¡£/w  Òò´Ë/c  £¬/w  ¸÷¼¶/r  Áìµ¼/n  ¸É²¿/n  Îñ±Ø/d  ÀÎ¼Ç/v  È«ÐÄÈ«Òâ/i  Îª/p  ÈËÃñ/n  ·þÎñ/v  µÄ/u  ×ÚÖ¼/n  £¬/w  ÔÚ/p  ÇÚÕþÁ®Õþ/l  ¡¢/w  ¼è¿à·Ü¶·/i  ·½Ãæ/n  ÒÔÉí×÷Ôò/i  £¬/w  µ±/v  ºÃ/a  ±íÂÊ/n  ¡£/w  
19980101-01-002-010/m  £±£¹£¹£¸/m  £¬/w  ÖõÄ¿/v  ÖÐ»ª/nz  ¡£/w  ÐÂ/a  µÄ/u  »úÓö/n  ºÍ/c  ÌôÕ½/vn  £¬/w  ´ß/v  ÈË/n  ½øÈ¡/v  £»/w  ÐÂ/a  µÄ/u  Ä¿±ê/n  ºÍ/c  Õ÷Í¾/n  £¬/w  ´ß/v  ÈË/n  ·Ü·¢/v  ¡£/w  Ó¢ÐÛ/n  µÄ/u  ÖÐ¹ú/ns  ÈËÃñ/n  ÔÚ/p  ÒÔ/p  ½­/nr  ÔóÃñ/nr  Í¬Ö¾/n  Îª/v  ºËÐÄ/n  µÄ/u  µ³ÖÐÑë/nt  ¼áÇ¿/a  Áìµ¼/vn  ºÍ/c  µ³/n  µÄ/u  Ê®Îå´ó/j  ¾«Éñ/n  Ö¸Òý/v  ÏÂ/f  £¬/w  ¸ü/d  ¸ß/a  µØ/u  ¾ÙÆð/v  µËÐ¡Æ½ÀíÂÛ/n  µÄ/u  Î°´ó/a  ÆìÖÄ/n  £¬/w  ÍÅ½á/a  Ò»ÖÂ/a  £¬/w  ÔúÊµ/ad  ¹¤×÷/v  £¬/w  ·ÜÓÂ/d  Ç°½ø/v  £¬/w  Ò»¶¨/d  ÄÜ¹»/v  ´´Ôì/v  ³ö/v  ¸ü¼Ó/d  »Ô»Í/a  µÄ/u  Òµ¼¨/n  £¡/w  

19980101-01-003-001/m  ±±¾©/ns  ¾ÙÐÐ/v  ÐÂÄê/t  ÒôÀÖ»á/n  
19980101-01-003-002/m  ½­/nr  ÔóÃñ/nr  Àî/nr  Åô/nr  ÇÇ/nr  Ê¯/nr  Öì/nr  éF»ù/nr  Àî/nr  Èð»·/nr  Áõ/nr  »ªÇå/nr  Î¾/nr  ½¡ÐÐ/nr  Àî/nr  á°Çå/nr  Óë/p  Íò/m  Ãû/q  Ê×¶¼/n  ¸÷½ç/r  ÈºÖÚ/n  ºÍ/c  ÀÍ¶¯Ä£·¶/n  ´ú±í/n  Ò»Æð/s  ´Ç¾ÉÓ­ÐÂ/l  £¨/w  ¸½/v  Í¼Æ¬/n  £±/m  ÕÅ/q  £©/w  
19980101-01-003-003/m  µ³/n  ºÍ/c  ¹ú¼Ò/n  Áìµ¼ÈË/n  ½­/nr  ÔóÃñ/nr  ¡¢/w  Àî/nr  Åô/nr  ¡¢/w  ÇÇ/nr  Ê¯/nr  ¡¢/w  Öì/nr  éF»ù/nr  ¡¢/w  Àî/nr  Èð»·/nr  ¡¢/w  Áõ/nr  »ªÇå/nr  ¡¢/w  Î¾/nr  ½¡ÐÐ/nr  ¡¢/w  Àî/nr  á°Çå/nr  µÈ/u  Óë/p  Íò/m  Ãû/q  Ê×¶¼/n  ¸÷½ç/r  ÈºÖÚ/n  ºÍ/c  ÀÍ¶¯Ä£·¶/n  ´ú±í/n  Ò»Æð/s  ÐÀÉÍ/v  ÁË/u  ¡¯/w  £¹£¸/m  ±±¾©/ns  ÐÂÄê/t  ÒôÀÖ»á/n  µÄ/u  ¾«²Ê/a  ½ÚÄ¿/n  ¡£/w  Õâ/r  ÊÇ/v  ½­/nr  ÔóÃñ/nr  µÈ/u  ÔÚ/p  ÑÝ³ö/v  ½áÊø/v  ºó/f  Í¬/p  ÑÝ³ö/vn  ÈËÔ±/n  ºÏÓ°/v  ¡£/w  
19980101-01-003-004/m  £¨/w  ÐÂ»ªÉç/nt  ¼ÇÕß/n  ·®/nr  Èç¾û/nr  Éã/Vg  £©/w  
19980101-01-003-005/m  ±¾±¨/r  ±±¾©/ns  £±£²ÔÂ/t  £³£±ÈÕ/t  Ñ¶/Ng  ÐÂ»ªÉç/nt  ¼ÇÕß/n  ³Â/nr  Ñã/nr  ¡¢/w  ±¾±¨/r  ¼ÇÕß/n  ºÎ/nr  ¼ÓÕý/nr  ±¨µÀ/v  £º/w  ÔÚ/p  ¶È¹ý/v  ÁË/u  ·Ç·²/z  ¶ø/c  »Ô»Í/a  µÄ/u  £±£¹£¹£·Äê/t  £¬/w  ÂõÏò/v  ³äÂú/v  Ï£Íû/n  µÄ/u  £±£¹£¹£¸Äê/t  Ö®¼Ê/f  £¬/w  ¡¯/w  £¹£¸/m  ±±¾©/ns  ÐÂÄê/t  ÒôÀÖ»á/n  ½ñÍí/t  ÔÚ/p  [ÈËÃñ/n  ´ó»áÌÃ/n]ns  ¾ÙÐÐ/v  ¡£/w  µ³/n  ºÍ/c  ¹ú¼Ò/n  Áìµ¼ÈË/n  ½­/nr  ÔóÃñ/nr  ¡¢/w  Àî/nr  Åô/nr  ¡¢/w  ÇÇ/nr  Ê¯/nr  ¡¢/w  Öì/nr  éF»ù/nr  ¡¢/w  Àî/nr  Èð»·/nr  ¡¢/w  Áõ/nr  »ªÇå/nr  ¡¢/w  Î¾/nr  ½¡ÐÐ/nr  ¡¢/w  Àî/nr  á°Çå/nr  Óë/p  Íò/m  Ãû/q  Ê×¶¼/n  ¸÷½ç/r  ÈºÖÚ/n  ºÍ/c  ÀÍ¶¯Ä£·¶/n  ´ú±í/n  Ò»Æð/s  £¬/w  ÔÚ/p  ¼¤°º/a  ·Ü½ø/v  µÄ/u  ÒôÀÖÉù/n  ÖÐ/f  ´Ç¾ÉÓ­ÐÂ/l  ¡£/w  
19980101-01-003-006/m  ½ñÍí/t  µÄ/u  ³¤°²½Ö/ns  Á÷¹âÒç²Ê/l  £¬/w  »ðÊ÷Òø»¨/i  £»/w  [ÈËÃñ/n  ´ó»áÌÃ/n]ns  Àï/f  µÆ»ð»Ô»Í/i  £¬/w  ³äÂú/v  »¶ÀÖ/a  ÏéºÍ/a  µÄ/u  Ï²Çì/v  Æø·Õ/n  ¡£/w  ÔÚ/p  Õâ/r  ³¡/q  ÓÉ/p  [ÖÐ¹²/j  ±±¾©/ns  ÊÐÎ¯/n  Ðû´«²¿/n]nt  ¡¢/w  ÊÐÕþ¸®/n  °ì¹«Ìü/n  µÈ/u  µ¥Î»/n  Ö÷°ì/v  µÄ/u  Ìâ/n  Îª/v  ¡°/w  ÊÀ¼Í/n  Ð¯ÊÖ/v  ¡¢/w  ¹²/d  ×à/v  »ªÕÂ/n  ¡±/w  µÄ/u  ÐÂÄê/t  ÒôÀÖ»á/n  ÉÏ/f  £¬/w  ÖÐ¹ú/ns  Èý/m  ¸ö/q  ÖøÃû/a  ½»ÏìÀÖÍÅ/n  ¡ª¡ª¡ª/w  [ÖÐ¹ú/ns  ½»ÏìÀÖÍÅ/n]nt  ¡¢/w  [ÉÏº£/ns  ½»ÏìÀÖÍÅ/n]nt  ¡¢/w  [±±¾©/ns  ½»ÏìÀÖÍÅ/n]nt  Ê×/m  ´Î/q  ÁªñÇ/d  ÑÝ³ö/v  ¡£/w  ÖøÃû/a  Ö¸»Ó¼Ò/n  ³Â/nr  ×ôäÒ/nr  ¡¢/w  ³Â/nr  ÛÆÑô/nr  ¡¢/w  Ì·/nr  Àû»ª/nr  ·Ö±ð/d  Ö¸»Ó/v  ÑÝ×à/v  ÁË/u  Ò»/m  Åú/q  ÖÐÍâ/j  ÃûÇú/n  £¬/w  ¾©/j  »¦/j  Á½µØ/n  £²£°£°/m  ¶à/m  Î»/q  ÒôÀÖ¼Ò/n  ×é³É/v  µÄ/u  ´óÐÍ/b  ÀÖ¶Ó/n  ÒÔ/p  ±¥Âú/a  µÄ/u  ¼¤Çé/n  ºÍ/c  ¾«Õ¿/a  µÄ/u  ¼¼ÒÕ/n  Îª/p  ¹ÛÖÚ/n  ·îÏ×/v  ÁË/u  Ò»/m  Ì¨/q  ¸ß/a  Ë®×¼/n  µÄ/u  ½»ÏìÒôÀÖ»á/n  ¡£/w  
19980101-01-003-007/m  ÒôÀÖ»á/n  ÔÚ/p  ÐÛ×³/a  µÄ/u  ¹ÜÏÒÀÖ/n  ¡¶/w  ºìÆì/n  ËÌ/Vg  ¡·/w  ÖÐ/f  À­¿ª/v  á¡Ä»/n  £¬/w  ÊæÕ¹/a  ¡¢/w  ÓÅÃÀ/a  µÄ/u  ÀÖÇúÉù/n  Ê¹/v  ÈËÃÇ/n  ·Â·ð/d  ¿´µ½/v  £º/w  ÎåÐÇºìÆì/n  ÔÚ/p  Ìì°²ÃÅ/ns  ³ÇÂ¥/n  ÉÏ/f  È½È½/d  ÉýÆð/v  £»/w  ·Â·ð/d  Ìýµ½/v  £º/w  ÔÚ/p  ºìÆì/n  µÄ/u  Ö¸Òý/vn  ÏÂ/f  ÖÐ¹ú/ns  ÈËÃñ/n  Ïò/p  ÏÖ´ú»¯/vn  ÐÂ/a  Õ÷³Ì/n  Âõ½ø/v  µÄ/u  ½Å²½Éù/n  ¡£/w  ¸ÖÇÙ/n  Óë/c  ¹ÜÏÒÀÖ¶Ó/n  ×÷Æ·/n  ¡¶/w  ¶«·½/f  Ö®/u  Öé/Ng  ¡·/w  £¬/w  °Ñ/p  ¹ã´ó/b  ÌýÖÚ/n  ¶úÊìÄÜÏê/i  µÄ/u  ¸èÇú/n  ¸Ä±à/v  Îª/v  Æ÷ÀÖÇú/n  £¬/w  ÒÔ/p  Æä/r  ÓÅÃÀ/a  ¸ÐÈË/a  µÄ/u  ÐýÂÉ/n  Êã·¢/v  ÁË/u  Ï´Ñ©/n  °ÙÄê/m  ³ÜÈè/n  µÄ/u  Ïã¸Û/ns  Ã÷Ìì/t  »á/v  ¸ü/d  ºÃ/a  µÄ/u  Çé¸Ð/n  ¡£/w  ×¨³Ì/d  »Ø¹ú/v  ²Î¼Ó/v  ÒôÀÖ»á/n  µÄ/u  ÖøÃû/a  Å®¸ßÒô/n  ¸è³ª¼Ò/n  µÏÀï°Ý¶û/nr  ÑÝ³ª/v  µÄ/u  ¡¶/w  ´º/Tg  Ö®/u  Éù/Ng  ¡·/w  £¬/w  °Ñ/p  ÈËÃÇ/n  ´ø/v  µ½/v  ÁË/u  ÍòÏó¸üÐÂ/i  µÄ/u  ÌïÒ°/n  ºÍ/c  É½¹È/n  £»/w  ÏíÓþ/v  ¹ú¼Ê/n  ÀÖÌ³/n  µÄ/u  ÄÐ¸ßÒô/n  ¸è³ª¼Ò/n  Äª/nr  »ªÂ×/nr  ÑÝ³ª/v  ÁË/u  ÖøÃû/a  ¸è¾ç/n  ¡¶/w  Í¼À¼¶ä/n  ¡·/w  Ñ¡¶Î/n  ¡°/w  ½ñÒ¹/t  ÎÞ/v  ÈË/n  ÈëË¯/v  ¡±/w  £¬/w  °Ñ/p  ÈËÃÇ/n  ´øÈë/v  ÃÔÈË/a  µÄ/u  ÒÕÊõ/n  ¾³µØ/n  ¡£/w  ÒôÀÖ»á/n  ÉÏ/f  »¹/d  ÑÝ×à/v  ÁË/u  Ð¡ÌáÇÙ/n  Ð­×àÇú/n  ¡¶/w  Áº/nr  É½²®/nr  Óë/c  ×£/nr  Ó¢Ì¨/nr  ¡·/w  ¡¢/w  ²ñ¿É·òË¹»ù/nr  µÄ/u  ¡¶/w  µÚËÄ/m  ½»ÏìÇú/n  ¡ª¡ª¡ª/w  µÚËÄ/m  ÀÖÕÂ/n  ¡·/w  ¡¢/w  ½»ÏìÊ«/n  ¡¶/w  ÂÞÂí/ns  µÄ/u  ËÉÊ÷/n  ¡·/w  µÈ/u  ÖÐÍâ/j  ÖøÃû/a  ½»ÏìÇú/n  ¡£/w  
19980101-01-003-008/m  Íò/m  ÈË/n  ´ó»áÌÃ/n  ½ñÍí/t  ×ùÎÞÐéÏ¯/i  £¬/w  ¹ÛÖÚ/n  ±»/p  ÒÕÊõ¼Ò/n  ÃÇ/k  ¾«Õ¿/a  µÄ/u  ±íÑÝ/vn  ÉîÉî/d  ´ò¶¯/v  £¬/w  ²»¶Ï/d  ±¨/v  ÒÔ/p  ¾­¾Ã²»Ï¢/i  µÄ/u  ÈÈÁÒ/a  ÕÆÉù/n  ¡£/w  ÒÕÊõ¼Ò/n  ÃÇ/k  ÆµÆµ/d  Ð»Ä»/v  £¬/w  Ö¸»Ó¼Ò/n  ÒÀ´Î/d  Ö¸»Ó/v  ÑÝ³ö/v  ·µ/v  ³¡/Ng  ÇúÄ¿/n  £¬/w  ×îºó/f  ÒôÀÖ»á/n  ÔÚ/p  ¡¶/w  ºìÉ«/n  Äï×Ó¾ü/n  ¡·/w  Ñ¡Çú/n  ¡¢/w  ¡¶/w  °×Ã«Å®/n  ¡·/w  Ñ¡Çú/n  ¡¢/w  ¡¶/w  ±±¾©/ns  Ï²Ñ¶/n  µ½/v  ±ßÕ¯/n  ¡·/w  µÈ/u  ÀÖÇúÉù/n  ÖÐ/f  ´ïµ½/v  ¸ß³±/n  ¡£/w  
19980101-01-003-009/m  ÑÝ³ö/v  ½áÊø/v  ºó/f  £¬/w  ½­/nr  ÔóÃñ/nr  µÈ/u  µ³/n  ºÍ/c  ¹ú¼Ò/n  Áìµ¼ÈË/n  ×ß/v  ÉÏ/v  ÎèÌ¨/n  £¬/w  Ç×ÇÐ/ad  »á¼û/v  ÁË/u  ²Î¼Ó/v  ÑÝ³ö/v  µÄ/u  È«Ìå/n  ÈËÔ±/n  £¬/w  ×£ºØ/v  ÑÝ³ö/v  ³É¹¦/a  £¬/w  ²¢/c  Óë/p  ËûÃÇ/r  ºÏÓ°/v  ÁôÄî/v  ¡£/w  
19980101-01-003-010/m  Àî/nr  ÌúÓ³/nr  ¡¢/w  ¼Ö/nr  ÇìÁÖ/nr  ¡¢/w  Ôø/nr  Çìºì/nr  µÈ/u  Áìµ¼/n  Í¬Ö¾/n  Ò²/d  ³öÏ¯/v  ÁË/u  ½ñÍí/t  ÒôÀÖ»á/n  ¡£/w  

19980101-01-004-001/m  Àî/nr  Åô/nr  ÔÚ/p  ±±¾©/ns  ¿¼²ì/v  ÆóÒµ/n  
19980101-01-004-002/m  Ïò/p  ¹ã´ó/b  Ö°¹¤/n  ×£ºØ/v  ÐÂÄê/t  £¬/w  ¶Ô/p  ½ÚÈÕ/n  ¼áÊØ/v  ¸ÚÎ»/n  µÄ/u  Í¬Ö¾/n  ÃÇ/k  ±íÊ¾/v  Î¿ÎÊ/v  
19980101-01-004-003/m  ÐÂ»ªÉç/nt  ±±¾©/ns  Ê®¶þÔÂ/t  ÈýÊ®Ò»ÈÕ/t  µç/n  £¨/w  [ÖÐÑë/n  ÈËÃñ/n  ¹ã²¥/vn  µçÌ¨/n]nt  ¼ÇÕß/n  Áõ/nr  ÕñÓ¢/nr  ¡¢/w  ÐÂ»ªÉç/nt  ¼ÇÕß/n  ÕÅ/nr  ËÞÌÃ/nr  £©/w  ½ñÌì/t  ÊÇ/v  Ò»¾Å¾ÅÆßÄê/t  µÄ/u  ×îºó/f  Ò»/m  Ìì/q  ¡£/w  ´Ç¾ÉÓ­ÐÂ/l  Ö®¼Ê/f  £¬/w  ¹úÎñÔº/nt  ×ÜÀí/n  Àî/nr  Åô/nr  ½ñÌì/t  ÉÏÎç/t  À´µ½/v  [±±¾©/ns  Ê¯¾°É½/ns  ·¢µç/vn  ×Ü³§/n]nt  ¿¼²ì/v  £¬/w  Ïò/p  ¹ã´ó/b  ÆóÒµ/n  Ö°¹¤/n  ±íÊ¾/v  ½ÚÈÕ/n  µÄ/u  ×£ºØ/vn  £¬/w  Ïò/p  ½«Òª/d  ÔÚ/p  ½ÚÈÕ/n  ÆÚ¼ä/f  ¼áÊØ/v  ¹¤×÷/vn  ¸ÚÎ»/n  µÄ/u  Í¬Ö¾/n  ÃÇ/k  ±íÊ¾/v  Î¿ÎÊ/v  ¡£/w  
19980101-01-004-004/m  ÉÏÎç/t  ¾ÅÊ±/t  ¶þÊ®·Ö/t  £¬/w  Àî/nr  Åô/nr  ×ÜÀí/n  ÔÚ/p  [±±¾©/ns  ÊÐÎ¯/n]nt  Êé¼Ç/n  ¡¢/w  ÊÐ³¤/n  ¼Ö/nr  ÇìÁÖ/nr  µÄ/u  ÅãÍ¬/vn  ÏÂ/f  £¬/w  À´µ½/v  Î»ÓÚ/v  ±±¾©/ns  Î÷½¼/n  µÄ/u  [±±¾©/ns  Ê¯¾°É½/ns  ·¢µç/vn  ×Ü³§/n]nt  ¡£/w  Ê¼½¨/v  ÓÚ/p  Ò»¾ÅÒ»¾ÅÄê/t  µÄ/u  [±±¾©/ns  Ê¯¾°É½/ns  ·¢µç/vn  ×Ü³§/n]nt  ÊÇ/v  [»ª±±/ns  µçÁ¦/n  ¼¯ÍÅ¹«Ë¾/n]nt  ¹Ç¸É/n  ·¢µç/vn  ÆóÒµ/n  £¬/w  ³Ðµ£/v  ×Å/u  Ïò/p  Ê×¶¼/n  ¹©µç/v  ¡¢/w  ¹©ÈÈ/v  ÈÎÎñ/n  £¬/w  ×°»ú/v  ×Ü/b  ÈÝÁ¿/n  Ò»°ÙÒ»Ê®ÁùµãÁùÍò/m  Ç§Íß/q  ¡£/w  ×Ü³§/n  Äê·¢µçÁ¿/n  ËÄÊ®ÎåÒÚ/m  Ç§ÍßÊ±/q  £¬/w  ¹©ÈÈ/vn  ÄÜÁ¦/n  °Ë°Ù/m  °ÙÍò/m  ´ó¿¨£¯Ð¡Ê±/n  £¬/w  ÏÖ/Tg  ¹©ÈÈ/vn  Ãæ»ý/n  ÒÑ/d  ´ï/v  °Ë°Ù/m  ¶à/m  Íò/m  Æ½·½Ã×/q  ¡£/w  Ôç/a  ÔÚ/p  µ£ÈÎ/v  [»ª±±/ns  µç¹Ü¾Ö/j]nt  Áìµ¼/n  Ê±/Ng  £¬/w  Àî/nr  Åô/nr  ¾Í/d  Ôø/d  ¶à´Î/m  µ½/v  ·¢µç/vn  ×Ü³§/n  ¼ì²é/vn  Ö¸µ¼/vn  ¹¤×÷/vn  ¡£/w  
19980101-01-004-005/m  ÔÚ/p  ×Ü³§/n  ËùÊô/v  µÄ/u  [Ê¯¾°É½/ns  ÈÈµç³§/n]nt  £¬/w  Àî/nr  Åô/nr  Ê×ÏÈ/d  Ïò/p  [»ª±±/ns  µç¹Ü¾Ö/j]nt  ¡¢/w  µç³§/n  ¸ºÔðÈË/n  ÏêÏ¸/ad  Ñ¯ÎÊ/v  ÁË/u  Ä¿Ç°/t  µç³§/n  Éú²ú/vn  ¡¢/w  Ö°¹¤/n  Éú»î/vn  ºÍ/c  »ª±±/ns  µçÍø/n  Ïò/p  Ê×¶¼/n  ¹©µç/v  ¡¢/w  ¹©ÈÈ/v  µÄ/u  ÓÐ¹Ø/vn  Çé¿ö/n  ¡£/w  Ëæºó/d  £¬/w  Ëû/r  ÓÖ/d  ÊµµØ/d  ²ì¿´/v  ÁË/u  ·¢µç»ú×é/n  µÄ/u  ÔËÐÐ/vn  Çé¿ö/n  ºÍ/c  µç³§/n  Ò»ºÅ»ú/n  ¡¢/w  ¶þºÅ»ú/n  ¿ØÖÆÊÒ/n  ¡£/w  ÔÚ/p  ¿ØÖÆÊÒ/n  £¬/w  Àî/nr  Åô/nr  Óë/p  Ö°¹¤/n  ÃÇ/k  Ò»Ò»/d  ÎÕÊÖ/v  £¬/w  Ïò/p  ´ó¼Ò/r  ±íÊ¾/v  Î¿ÎÊ/v  ¡£/w  Ëû/r  Ëµ/v  £¬/w  ÔÚ/p  Ò»¾Å¾Å°ËÄê/t  ¼´½«/d  µ½À´Ö®¼Ê/l  £¬/w  ÓÐ/v  »ú»á/n  ÔÙ´Î/d  »Øµ½/v  [Ê¯¾°É½/n  ·¢µç/vn  ×Ü³§/n]nt  £¬/w  ¸Ðµ½/v  Ê®·Ö/m  ¸ßÐË/a  ¡£/w  Àî/nr  Åô/nr  Ç×ÇÐ/a  µØ/u  Ëµ/v  £º/w  ¡º/w  ½ñÌì/t  ÎÒ/r  ¿´µ½/v  ÁË/u  Ðí¶à/m  ÐÂ/a  µÄ/u  ¡¢/w  ÄêÇá/a  µÄ/u  Ãæ¿×/n  £¬/w  Õâ/r  ËµÃ÷/v  ÔÚ/p  ÀÏ/a  Í¬Ö¾/n  ÃÇ/k  ×÷³ö/v  ¹±Ï×/n  ÍË/v  ÏÂÀ´/v  ºó/f  £¬/w  ÐÂ/a  Ò»´ú/n  µÄ/u  ÄêÇáÈË/n  ³É³¤/v  ÆðÀ´/v  ÁË/y  ¡¢/w  ³ÉÊì/a  ÆðÀ´/v  ÁË/y  £¬/w  ÎÒ/r  ¸Ðµ½/v  Ê®·Ö/m  ÐÀÎ¿/a  ¡£/w  ¡»/w  
19980101-01-004-006/m  £¨/w  £Á/nx  ¡¢/w  £Â/nx  £©/w  
19980101-01-004-007/m  Àî/nr  Åô/nr  Ëµ/v  £º/w  ¡°/w  ×÷Îª/p  Ê×¶¼/n  µÄ/u  µçÁ¦/n  ¹¤×÷Õß/n  £¬/w  ÄãÃÇ/r  Îª/p  Ê×¶¼/n  µÄ/u  ¸÷Ïî/r  ÖØ´ó/a  »î¶¯/vn  µÄ/u  Ë³Àû/a  ½øÐÐ/vn  £¬/w  Îª/p  ±£ÕÏ/v  ÈËÃñ/n  ÈºÖÚ/n  µÄ/u  ¹¤×÷/vn  ¡¢/w  Éú»î/vn  ºÍ/c  Ñ§Ï°/vn  £¬/w  Îª/p  ´Ù½ø/v  Ê×¶¼/n  ¾­¼Ã/n  µÄ/u  ·¢Õ¹/vn  ×÷³ö/v  ÁË/u  ×Ô¼º/r  µÄ/u  ¹±Ï×/n  ¡£/w  Ã÷Ìì/t  ¾Í/d  ÊÇ/v  Ôªµ©/t  £¬/w  ÄãÃÇ/r  »¹/d  ÓÐ/v  Ðí¶à/m  Í¬Ö¾/n  Òª/v  ¼áÊØ/v  ¸ÚÎ»/n  £¬/w  ÎÒ/r  Ïò/p  ÄãÃÇ/r  ¡¢/w  Ïò/p  È«Ìå/n  µçÁ¦/n  ¹¤×÷Õß/n  ±íÊ¾/v  ¸ÐÐ»/v  ¡£/w  ÏÖÔÚ/t  £¬/w  ÎÒÃÇ/r  µÄ/u  Ê×¶¼/n  ÒÑ¾­/d  ½áÊø/v  ÁË/u  À­/v  Õ¢/n  ÏÞ/v  µç/n  µÄ/u  ÀúÊ·/n  £¬/w  Ï£Íû/v  ÒÀ¿¿/v  ´ó¼Ò/r  £¬/w  Ê¹/v  À­/v  Õ¢/n  ÏÞ/v  µç/n  µÄ/u  ÀúÊ·/n  ÓÀÔ¶/d  ²»ÔÙ/d  ÖØÑÝ/v  ¡£/w  Í¬Ê±/c  £¬/w  Ò²/d  Ï£Íû/v  ÄãÃÇ/r  °²È«/ad  Éú²ú/v  ¡¢/w  ¾­¼Ã/ad  µ÷¶È/v  £¬/w  ÊµÏÖ/v  ¾­¼Ã/n  Ôö³¤/vn  ·½Ê½/n  µÄ/u  ×ª±ä/vn  ¡£/w  ¡±/w  Àî/nr  Åô/nr  ×îºó/f  Ïò/p  µçÒµ/n  Ö°¹¤/n  £¬/w  Ïò/p  È«/a  ±±¾©ÊÐ/ns  µÄ/u  ÈËÃñ/n  °ÝÄê/v  £¬/w  Ïò/p  ´ó¼Ò/r  ÖÂÒÔ/v  ÐÂ´º/t  µÄ/u  ÎÊºò/vn  £¬/w  ×£Ô¸/v  µçÁ¦/n  ÊÂÒµ/n  È¡µÃ/v  ÐÂ/a  µÄ/u  ³É¼¨/n  £¬/w  ×£Ô¸/v  ±±¾©ÊÐ/ns  ÔÚ/p  ¸Ä¸ï/v  ¡¢/w  ·¢Õ¹/v  ºÍ/c  ÎÈ¶¨/v  µÄ/u  ¸÷Ïî/r  ¹¤×÷/vn  ÖÐ/f  È¡µÃ/v  ÐÂ/a  µÄ/u  ³É¾Í/n  ¡£/w  
19980101-01-004-008/m  ²Î¹Û/v  ¹¤³§/n  ½áÊø/v  ºó/f  £¬/w  Àî/nr  Åô/nr  ÓÖ/d  À´µ½/v  ¹¤³§/n  ÍËÐÝ/vn  Ö°¹¤/n  ¹ù/nr  Ê÷·¶/nr  ºÍ/c  ãÆ/nr  Ðç÷ë/nr  ¼Ò/n  ¿´Íû/v  Î¿ÎÊ/v  £¬/w  Ïò/p  ËûÃÇ/r  °ÝÄê/v  ¡£/w  Ôø¾­/d  ÊÇ/v  ¸ß¼¶/a  ¹¤³ÌÊ¦/n  µÄ/u  ¹ù/nr  Ê÷·¶/nr  ÍËÐÝ/v  Ç°/f  Ò»Ö±/d  ÔÚ/p  ·¢µç³§/n  ´ÓÊÂ/v  ÍÁ½¨¹¤³Ì/n  ½¨Éè/vn  £¬/w  ÍËÐÝ/v  ºó/f  £¬/w  Óë/p  ÀÏ°é/n  Ò»Æð/s  ¸§Ñø/v  ×Å/u  ÉíÌå/n  Ç·¼Ñ/a  µÄ/u  Ëï×Ó/n  ¡£/w  Àî/nr  Åô/nr  ¶Ô/p  ËûÃÇ/r  ÇãÐÄ/ad  ÕÕ¹Ë/v  ÏÂÒ»´ú/n  ±íÊ¾/v  ¿Ï¶¨/an  ¡£/w  Ëû/r  Ëµ/v  £º/w  ¡°/w  ÈË/n  ÀÏ/a  ÁË/y  £¬/w  ÕÕ¹Ë/v  ÕÕ¹Ë/v  ºó´ú/n  Ò²/d  ÊÇ/v  Ò»/m  ¼þ/q  ¿ÉÒÔ/v  ´ø/v  À´/v  ¿ìÀÖ/a  µÄ/u  ÊÂ/n  £¬/w  µ±È»/d  £¬/w  ¶Ô/p  º¢×Ó/n  ÃÇ/k  ²»ÄÜ/v  Äç°®/v  £¬/w  Òª/v  ÈÃ/v  ËûÃÇ/r  ½¡¿µ/ad  ³É³¤/v  ¡£/w  ¡±/w  ÔÚ/p  ÀÏ¹¤ÈË/n  ãÆ/nr  Ðç÷ë/nr  ¼Ò/n  £¬/w  µ±/p  Àî/nr  Åô/nr  ÁË½â/v  µ½/v  ÀÏãÆ/nr  ÍËÐÝ/v  Ç°/f  Ò»Ö±/d  ¶¼/d  ÊÇ/v  ³§Àï/s  µÄ/u  ÏÈ½ø/a  ¹¤×÷Õß/n  ¡¢/w  Ôø¾­/d  ±»/p  ÆÀÎª/v  ±±¾©ÊÐ/ns  ¡°/w  ÎåºÃ/j  Ö°¹¤/n  ¡±/w  £¬/w  ÍËÐÝ/v  ºó/f  ÈÔÈ»/d  Îª/p  ¸ÄÉÆ/v  Ö°¹¤/n  µÄ/u  ×¡·¿/n  ¶ø/c  ±¼²¨/v  Ê±/Ng  £¬/w  Ê®·Ö/m  ¸ßÐË/a  £¬/w  ¶Ô/p  Ëû/r  Îª/p  ¹¤³§/n  ½¨Éè/vn  ×÷³ö/v  µÄ/u  ¹±Ï×/n  ±íÊ¾/v  ¸ÐÐ»/v  ¡£/w  ÔÚ/p  ¹ù/nr  ¼Ò/n  ºÍ/c  ãÆ/nr  ¼Ò/n  £¬/w  Àî/nr  Åô/nr  ¶¼/d  ¾ßÌå/a  µØ/u  ÁË½â/v  ÁË/u  ËûÃÇ/r  ÍËÐÝ/v  ºó/f  µÄ/u  Éú»î/vn  ±£ÕÏ/vn  ÎÊÌâ/n  £¬/w  ²¢/c  Óë/p  Ò»Ð©/m  ÀÏ/a  Ö°¹¤/n  Ò»Æð/s  »ØÒä/v  Æð/v  ÁË/u  µ±Äê/t  ½¨Éè/v  µç³§/n  µÄ/u  Çé¾°/n  ¡£/w  Àî/nr  Åô/nr  Ëµ/v  £º/w  ¡°/w  µ±Äê/t  ¸ã/v  ½¨Éè/v  £¬/w  Ìõ¼þ/n  ±È/p  ÏÖÔÚ/t  ²î/a  ¶à/a  ÁË/y  £¬/w  ´ó¼Ò/r  Ò²/d  ºÜ/d  ÉÙ/a  ¼Æ½Ï/v  Ê²Ã´/r  £¬/w  Ö»/d  ÊÇ/v  Ò»ÐÄ/d  Ïë/v  ×Å/u  °Ñ/p  µç³§/n  ½¨/v  ºÃ/a  ¡£/w  ÏÖÔÚ/t  Ìõ¼þ/n  ºÃ/a  ÁË/y  £¬/w  µ«/c  ¼è¿à·Ü¶·/i  ¡¢/w  ÎÞË½·îÏ×/i  µÄ/u  ¾«Éñ/n  ¿É/d  ²»ÄÜ/v  ¶ª/v  ¡£/w  ¡±/w  Àî/nr  Åô/nr  ×îºó/f  ×£/v  ËûÃÇ/r  ÐÂ´º/t  ¿ìÀÖ/a  £¬/w  ÉíÌå/n  ½¡¿µ/a  £¬/w  ¼ÒÍ¥/n  ÐÒ¸£/a  ¡£/w  
19980101-01-004-009/m  ÅãÍ¬/v  ¿¼²ì/v  ÆóÒµ/n  ²¢/c  ¿´Íû/v  Î¿ÎÊ/v  Ö°¹¤/n  µÄ/u  ¹úÎñÔº/nt  ÓÐ¹Ø/vn  ²¿ÃÅ/n  ºÍ/c  ±±¾©ÊÐ/ns  ¸ºÔðÈË/n  »¹/d  ÓÐ/v  £º/w  Ê·/nr  ´óèå/nr  ¡¢/w  ¸ß/nr  ÑÏ/nr  ¡¢/w  Ê¯/nr  ÐãÊ«/nr  ¡¢/w  Ñô/nr  °²½­/nr  µÈ/u  ¡£/w  

19980101-01-005-001/m  ¹Ò/v  Æð/v  ºìµÆ/n  Ó­/v  ÐÂÄê/t  £¨/w  Í¼Æ¬/n  £©/w  
19980101-01-005-002/m  Ôªµ©/t  À´ÁÙ/v  £¬/w  °²»ÕÊ¡/ns  ºÏ·ÊÊÐ/ns  ³¤½­Â·/ns  Ðü¹Ò/v  Æð/v  £³£³£°£°/m  Õµ/q  ´ó/a  ºìµÆÁý/n  £¬/w  Îª/p  ½ÚÈÕ/n  ÓªÔì/v  ³ö/v  ¡°/w  Ç§/m  Õµ/q  µÆÁý/n  Áè¿Õ/v  Îè/v  £¬/w  Ê®/m  Àï/q  ³¤½Ö/n  ±ðÑù/r  ºì/a  ¡±/w  µÄ/u  »¶ÀÖ/a  ÏéºÍ/a  Æø·Õ/n  ¡£/w  £¨/w  ÐÂ»ªÉç/nt  ¼ÇÕß/n  ´÷/nr  ºÆ/nr  Éã/Vg  £©/w  
19980101-01-005-003/m  £¨/w  ´«Õæ/n  ÕÕÆ¬/n  £©/w  

19980101-02-001-001/m  È«×Ü/j  ÖÂ/v  È«¹ú/n  ¸÷×å/r  Ö°¹¤/n  Î¿ÎÊÐÅ/n  
19980101-02-001-002/m  ÃãÀø/v  ¹ã´ó/b  Ö°¹¤/n  ·¢»Ó/v  ¹¤ÈË½×¼¶/n  Ö÷Á¦¾ü/n  ×÷ÓÃ/n  £¬/w  Îª/p  ÆóÒµ/n  ¸Ä¸ï/vn  ·¢Õ¹/vn  ½¨¹¦Á¢Òµ/l  
19980101-02-001-003/m  ±¾±¨/r  ±±¾©/ns  £±ÔÂ/t  £±ÈÕ/t  Ñ¶/Ng  [ÖÐ»ª/nz  È«¹ú/n  ×Ü¹¤»á/n]nt  ½ñÈÕ/t  ·¢³ö/v  ¡¶/w  ÖÂ/v  È«¹ú/n  ¸÷×å/r  Ö°¹¤/n  Î¿ÎÊÐÅ/n  ¡·/w  £¬/w  Ïò/p  È«¹ú/n  ¸÷×å/r  Ö°¹¤/n  ×£ºØ/v  ÐÂÄê/t  ¡£/w  
19980101-02-001-004/m  Î¿ÎÊÐÅ/n  Ëµ/v  £¬/w  ÊµÏÖ/v  µ³/n  µÄ/u  Ê®Îå´ó/j  Ìá³ö/v  µÄ/u  ºêÎ°/a  Ä¿±ê/n  £¬/w  ±ØÐë/d  ÒÀ¿¿/v  ¹¤ÈË½×¼¶/n  ºÍ/c  È«Ìå/n  ÈËÃñ/n  µÄ/u  ³¤ÆÚ/b  ·Ü¶·/vn  ¡£/w  ¹¤ÈË½×¼¶/n  ÊÇ/v  ÎÒÃÇ/r  ¹ú¼Ò/n  µÄ/u  Áìµ¼/vn  ½×¼¶/n  £¬/w  ÊÇ/v  ÏÈ½ø/a  Éú²úÁ¦/n  ºÍ/c  Éú²ú¹ØÏµ/l  µÄ/u  ´ú±í/n  £¬/w  ÊÇ/v  Á½/m  ¸ö/q  ÎÄÃ÷/n  ½¨Éè/vn  µÄ/u  Ö÷Á¦¾ü/n  £¬/w  ÊÇ/v  Î¬»¤/v  Éç»á/n  °²¶¨ÍÅ½á/l  µÄ/u  ÖÐ¼á/n  Á¦Á¿/n  ¡£/w  µ³/n  µÄ/u  Ê®Îå´ó/j  ÔÙ´Î/d  Ç¿µ÷/v  Òª/v  ¼á³Ö/v  È«ÐÄÈ«Òâ/i  ÒÀ¿¿/v  ¹¤ÈË½×¼¶/n  µÄ/u  ·½Õë/n  £¬/w  ¾ßÓÐ/v  ÖØ´ó/a  µÄ/u  ÒâÒå/n  ¡£/w  ¹ã´ó/b  Ö°¹¤/n  Òª/v  ÒÔ/p  µËÐ¡Æ½ÀíÂÛ/n  ºÍ/c  µ³/n  µÄ/u  »ù±¾/a  Â·Ïß/n  Îª/v  Ö¸µ¼/v  £¬/w  ¼á³Ö/v  µ³/n  µÄ/u  »ù±¾/a  ¸ÙÁì/n  ºÍ/c  ¸÷Ïî/r  ·½Õë/n  Õþ²ß/n  £¬/w  »ý¼«/ad  Í¶Éí/v  ÓÚ/p  ¸Ä¸ï/vn  ºÍ/c  ½¨Éè/vn  ÊÂÒµ/n  ¡£/w  Òª/v  ¼á³Ö/v  Õ¾/v  ÔÚ/p  ¸Ä¸ï/v  µÄ/u  Ç°ÁÐ/n  £¬/w  ×ª±ä/v  Ë¼Ïë/n  ¹ÛÄî/n  £¬/w  ÔöÇ¿/v  ÊÐ³¡/n  ÒâÊ¶/vn  ¡¢/w  ¾ºÕù/vn  ÒâÊ¶/vn  ºÍ/c  Ð§Òæ/n  ÒâÊ¶/vn  £¬/w  ÒÔ/p  Êµ¼Ê/a  ÐÐ¶¯/vn  ´Ù½ø/v  ¸Ä¸ï/v  µÄ/u  ²»¶Ï/d  Éî»¯/v  ¡£/w  Òª/v  ·¢Ñï/v  ¹¤ÈË½×¼¶/n  µÄ/u  Ê×´´/vn  ¾«Éñ/n  £¬/w  ²»¶Ï/d  Îª/p  ÆóÒµ/n  ×ª»ú½¨ÖÆ/j  ¡¢/w  µ÷Õû/v  ½á¹¹/n  ¡¢/w  ¼ÓÇ¿/v  ¹ÜÀí/v  ¡¢/w  Ìá¸ß/v  Ð§Òæ/n  Ï×¼ÆÏ×²ß/v  ¡£/w  Òª/v  ´óÁ¦/d  ¿ªÕ¹/v  ÀÍ¶¯/vn  ¾ºÈü/vn  ¡¢/w  ºÏÀí»¯/vn  ½¨Òé/n  ¡¢/w  ¼¼Êõ/n  ¸ïÐÂ/vn  ¡¢/w  ¼¼Êõ/n  Ð­×÷/vn  ºÍ/c  ·¢Ã÷/v  ´´Ôì/v  µÈ/u  »î¶¯/vn  £¬/w  Å¬Á¦/ad  Ìá¸ß/v  ²úÆ·/n  ÖÊÁ¿/n  ºÍ/c  ¾­¼ÃÐ§Òæ/n  £¬/w  ÍÆ¶¯/v  ÆóÒµ/n  ¼Ó¿ì/v  ¼¼Êõ/n  ½ø²½/vn  £¬/w  ÊµÏÖ/v  Ôö³¤/vn  ·½Ê½/n  µÄ/u  ¸ù±¾/a  ×ª±ä/vn  £¬/w  ÔÙ/d  ´´/Vg  ¹úÓÐ/vn  ÆóÒµ/n  µÄ/u  »Ô»Í/an  ¡£/w  Òª/v  ÕýÈ·/ad  ¶Ô´ý/v  ÆóÒµ/n  ¸Ä¸ï/vn  ºÍ/c  ·¢Õ¹/vn  ÖÐ/f  µÄ/u  À§ÄÑ/an  ºÍ/c  ÎÊÌâ/n  £¬/w  Ê÷Á¢/v  Æð/v  Õ½Ê¤/v  À§ÄÑ/an  µÄ/u  ÓÂÆø/n  ºÍ/c  ÐÅÐÄ/n  £¬/w  ïÆ¶ø²»Éá/i  £¬/w  Ó­ÄÑ¶øÉÏ/l  £¬/w  Îª/p  ÆóÒµ/n  µÄ/u  ¸Ä¸ï/vn  ºÍ/c  ·¢Õ¹/vn  ½¨¹¦Á¢Òµ/l  ¡£/w  
19980101-02-001-005/m  Î¿ÎÊÐÅ/n  Ö¸³ö/v  £¬/w  ¹ã´ó/b  Ö°¹¤/n  Òª/v  ÒÔ/p  Ö÷ÈËÎÌ/n  µÄ/u  ×ËÌ¬/n  £¬/w  »ý¼«/ad  ÐÐÊ¹/v  µ±¼Ò×÷Ö÷/l  µÄ/u  È¨Àû/n  ¡£/w  Òª/v  ²»¶Ï/d  Ìá¸ß/v  ×ÔÉí/r  ËØÖÊ/n  £¬/w  ·¢Ñï/v  °®¹ú/a  ·îÏ×/v  ¡¢/w  °®³§Èç¼Ò/l  ¡¢/w  °®¸Ú¾´Òµ/l  µÄ/u  ¾«Éñ/n  £¬/w  Ñ§Ï°/v  ÕÆÎÕ/v  ÏÈ½ø/a  ¿ÆÑ§/n  ÎÄ»¯/n  ÖªÊ¶/n  £¬/w  ³ÉÎª/v  ±¾Ö°¹¤×÷/n  µÄ/u  ÐÐ¼ÒÀïÊÖ/n  £¬/w  Ó­½Ó/v  ÐÂ/a  ÊÀ¼Í/n  ÃæÁÙ/v  µÄ/u  ÌôÕ½/vn  ¡£/w  
19980101-02-001-006/m  Î¿ÎÊÐÅ/n  ×îºó/f  Ëµ/v  £¬/w  ÈÃ/v  ÎÒÃÇ/r  ÔÚ/p  µËÐ¡Æ½ÀíÂÛ/n  ºÍ/c  µ³/n  µÄ/u  »ù±¾/a  Â·Ïß/n  Ö¸µ¼/v  ÏÂ/f  £¬/w  ¸ü¼Ó/d  ½ôÃÜ/a  µØ/u  ÍÅ½á/v  ÔÚ/p  ÒÔ/p  ½­/nr  ÔóÃñ/nr  Í¬Ö¾/n  Îª/v  ºËÐÄ/n  µÄ/u  µ³ÖÐÑë/nt  ÖÜÎ§/f  £¬/w  Í³À¿È«¾Ö/l  £¬/w  ¾«ÐÄ/d  ²¿Êð/v  £¬/w  ºÝ×¥/v  ÂäÊµ/v  £¬/w  ÍÅ½á/a  Ò»ÖÂ/a  £¬/w  ¼è¿à·Ü¶·/i  £¬/w  ¿ªÍØ/v  Ç°½ø/v  £¬/w  ÔÚ/p  Á½/m  ¸ö/q  ÎÄÃ÷/n  ½¨Éè/vn  ÖÐ/f  ³ä·Ö/ad  ·¢»Ó/v  ¹¤ÈË½×¼¶/n  Ö÷Á¦¾ü/n  ×÷ÓÃ/n  £¬/w  Îª/p  ÊµÏÖ/v  ¿ç/v  ÊÀ¼Í/n  ºêÎ°/a  Ä¿±ê/n  ×÷³ö/v  ÐÂ/a  µÄ/u  ¸ü/d  ´ó/a  µÄ/u  ¹±Ï×/n  ¡£/w  

19980101-02-002-001/m  ÖÒ³Ï/a  µÄ/u  ¹²²úÖ÷Òå/n  Õ½Ê¿/n  £¬/w  ¾Ã¾­¿¼Ñé/l  µÄ/u  ÎÞ²ú½×¼¶/n  ¸ïÃü¼Ò/n  Áõ/nr  À½ÌÎ/nr  Í¬Ö¾/n  ÊÅÊÀ/v  
19980101-02-002-002/m  £¨/w  ¸½/v  Í¼Æ¬/n  £±/m  ÕÅ/q  £©/w  
19980101-02-002-003/m  ÐÂ»ªÉç/nt  ±±¾©/ns  £±£²ÔÂ/t  £³£±ÈÕ/t  µç/n  ÖÒ³Ï/a  µÄ/u  ¹²²úÖ÷Òå/n  Õ½Ê¿/n  £¬/w  ¾Ã¾­¿¼Ñé/l  µÄ/u  ÎÞ²ú½×¼¶/n  ¸ïÃü¼Ò/n  £¬/w  ÎÒµ³/n  µ³Îñ/n  ¹¤×÷/vn  ºÍ/c  Í³Ò»Õ½Ïß/l  ¹¤×÷/vn  µÄ/u  ½Ü³ö/a  Áìµ¼ÈË/n  £¬/w  Ô­/b  [ÖÐ¹²ÖÐÑë/nt  ¹ËÎÊ/n  Î¯Ô±»á/n]nt  ³£Îñ/b  Î¯Ô±»á/n  Î¯Ô±/n  £¬/w  [ÖÐ¹ú/ns  ÈËÃñ/n  ÕþÖÎ/n  Ð­ÉÌ/vn  »áÒé/n]nz  µÚËÄ/m  ¡¢/w  Îå/m  ¡¢/w  Áù/m  ½ì/q  È«¹ú/n  Î¯Ô±»á/n  ¸±/b  Ö÷Ï¯/n  Áõ/nr  À½ÌÎ/nr  Í¬Ö¾/n  £¬/w  Òò/p  ²¡/n  Ò½ÖÎ/v  ÎÞÐ§/v  £¬/w  ÓÚ/p  £±£¹£¹£·Äê/t  £±£²ÔÂ/t  £³£±ÈÕ/t  £±£°Ê±/t  £´£´·Ö/t  ÔÚ/p  ±±¾©/ns  ÊÅÊÀ/v  £¬/w  ÖÕÄê/n  £¸£¸/m  Ëê/q  ¡£/w  
19980101-02-002-004/m  ¸ù¾Ý/p  Áõ/nr  À½ÌÎ/nr  Í¬Ö¾/n  ÉúÇ°/t  ÒÅÔ¸/n  ºÍ/c  ¼ÒÊô/n  µÄ/u  Òâ¼û/n  £¬/w  Áõ/nr  À½ÌÎ/nr  Í¬Ö¾/n  µÄ/u  É¥ÊÂ/n  ´Ó¼ò/v  £¬/w  ²»/d  ¾ÙÐÐ/v  ÒÇÊ½/n  ¡¢/w  ²»/d  ±£Áô/v  ¹Ç»Ò/n  ¡£/w  

19980101-02-003-001/m  µ³ÖÐÑë/nt  ¹úÎñÔº/nt  ¹ØÐÄ/v  Î÷²Ø/ns  Ñ©ÔÖ/n  ¾ÈÔÖ/vn  ¹¤×÷/vn  
19980101-02-003-002/m  ÔÖÇø/n  ¸÷¼¶/r  Õþ¸®/n  È«Á¦/n  ×éÖ¯/v  ¿¹ÔÖ/v  Á¦Õù/v  ½µµÍ/v  ÔÖº¦/n  ËðÊ§/n  
19980101-02-003-003/m  ¾Ý/p  ÐÂ»ªÉç/nt  ±±¾©/ns  £±£²ÔÂ/t  £³£°ÈÕ/t  µç/n  [Î÷²Ø/ns  ×ÔÖÎÇø/n  Õþ¸®/n]nt  ¸±/b  Ö÷Ï¯/n  ÔóÈÊÉ£Öé/nr  ½ñÌì/t  ÔÚ/p  ±±¾©/ns  ½ÓÊÜ/v  ¼ÇÕß/n  ²É·Ã/v  Ê±/Ng  ½éÉÜ/v  Ëµ/v  £¬/w  Î÷²Ø/ns  ²¿·Ö/m  µØÇø/n  ·¢Éú/v  ÌØ´ó/b  Ñ©ÔÖ/n  ºó/f  £¬/w  µ³ÖÐÑë/nt  ¡¢/w  ¹úÎñÔº/nt  Ê®·Ö/m  ¹ØÐÄ/v  Î÷²Ø/ns  µÄ/u  ÔÖÇé/n  ºÍ/c  ¾ÈÔÖ/vn  ¹¤×÷/vn  £¬/w  Ö¸Ê¾/v  È«Á¦/d  ×öºÃ/v  ¾ÈÔÖ/vn  ¹¤×÷/vn  ¡£/w  ×ÔÖÎÇø/n  ¸÷¼¶/r  Õþ¸®/n  ÕýÔÚ/d  È«Á¦/d  ×éÖ¯/v  ¿¹ÔÖ/v  £¬/w  Á¦Õù/v  ½µµÍ/v  ÌØ´ó/b  Ñ©ÔÖ/n  Ôì³É/v  µÄ/u  ËðÊ§/n  ¡£/w  
19980101-02-003-004/m  ¾Ý/p  ÔóÈÊÉ£Öé/nr  ½éÉÜ/v  £¬/w  ÊÜ/v  ¶ò¶ûÄáÅµ/n  ÏÖÏó/n  µÄ/u  Ó°Ïì/vn  £¬/w  Î÷²Ø/ns  µÄ/u  ÌÆ¹ÅÀ­É½/ns  ¡¢/w  Ï²ÂíÀ­ÑÅÉ½/ns  Ò»Ïß/n  £¹ÔÂ/t  ÒÔÀ´/f  ÌáÇ°/v  ¿ªÊ¼/v  ½µÑ©/v  £¬/w  ½µÑ©/v  ³ÖÐø/v  ²»/d  ¶Ï/v  ¡£/w  £±£²ÔÂ·Ý/t  £¬/w  ÊÜ/v  ÄÏ/f  Ö§²Û/n  ÔÆÏµ/n  ºÍ/c  ±±²¿/f  Àä¿ÕÆø/n  µÄ/u  ¹²Í¬/b  Ó°Ïì/vn  £¬/w  ÄÇÇú/ns  ¡¢/w  °¢Àï/ns  ¡¢/w  ÈÕ¿¦Ôò/ns  ¡¢/w  À­Èø/ns  ¡¢/w  É½ÄÏ/ns  ÒÔ¼°/c  ²ý¶¼/ns  µÈ/u  £¶/m  µØ/n  ÊÐ/n  ¶¼/d  ³öÏÖ/v  ÁË/u  ²»Í¬/a  µÄ/u  ½µÑ©/vn  ¹ý³Ì/n  £¬/w  ÆäÖÐ/r  Ò»²¿·Ö/m  µØÇø/n  ÒÑ¾­/d  ³É/v  ÖØ/a  ÔÖ/n  ¡£/w  [ÄÇÇú/ns  µØÇø/n]ns  ×Ô/p  £¹ÔÂ/t  ÒÔÀ´/f  ½µÑ©/v  ÒÑ/d  ´ï/v  £´£°/m  Óà/m  ´Î/q  £¬/w  °üÀ¨/v  £µ/m  ´Î/q  Ç¿/a  ½µÑ©/vn  £¬/w  ÔâÊÜ/v  ÑÏÖØ/a  Ñ©ÔÖ/n  Ï®»÷/v  µÄ/u  ÓÐ/v  ÄáÂêÏØ/ns  ¡¢/w  °²¶àÏØ/ns  µÈ/u  ÏØ/n  ¡¢/w  £µ£·/m  ¸ö/q  Ïç/n  ¡£/w  £±£²ÔÂ/t  £¹ÈÕ/t  Æð/f  £¬/w  Ç¿/a  ½µÑ©/vn  Ãæ»ý/n  ½øÒ»²½/d  À©´ó/v  µ½/v  [°¢Àï/ns  µØÇø/n]ns  ¡¢/w  [ÈÕ¿¦Ôò/ns  µØÇø/n]ns  ¡¢/w  [É½ÄÏ/ns  µØÇø/n]ns  ¡¢/w  [²ý¶¼/ns  µØÇø/n]ns  µÄ/u  Ò»Ð©/m  ÏØ/n  £¬/w  ÓÐµÄ/r  ÏØ/n  £²£´/m  Ð¡Ê±/n  ½µÑ©/v  £¹£µ/m  ºÁÃ×/q  £¬/w  ÊÜÔÖ/vn  µØÇø/n  À©´ó/v  µ½/v  £´£°/m  ¸ö/q  ÏØ/n  £¬/w  ÊÇ/v  ×Ô/p  ÓÐ/v  ÏÖ´ú/t  ÆøÏó/n  ¼ÇÂ¼/n  ÒÔÀ´/f  ×î/d  ÖØ/a  µÄ/u  Ò»/m  ´Î/q  ¡£/w  
19980101-02-003-005/m  ÔóÈÊÉ£Öé/nr  Ëµ/v  £¬/w  ÔÖÇé/n  ·¢Éú/v  ºó/f  £¬/w  ÔÖÇø/n  ¸÷¼¶/r  µ³Î¯/n  ¡¢/w  Õþ¸®/n  È«Á¦/d  ×éÖ¯/v  ¾ÈÔÖ/vn  ¹¤×÷/vn  £¬/w  ´ó²¿·Ö/m  ¸É²¿/n  ÏÖ/Tg  ÒÑ/d  ÉîÈë/v  µ½/v  ¿¹¾ÈÔÖ/vn  µÚÒ»Ïß/n  £¬/w  ×éÖ¯/v  ºÍ/c  Ö¸»Ó/v  ¿¹¾ÈÔÖ/vn  ¹¤×÷/vn  £¬/w  °Ñ/p  Á¸Ê³/n  ¡¢/w  È¼ÁÏ/n  ºÍ/c  ¶¬ÒÂ/n  ËÍ/v  µ½/v  ÔÖÃñ/n  ÊÖÖÐ/s  £¬/w  °ïÖú/v  ÈºÖÚ/n  ¼Ó´ó/v  ÉüÐó/n  ³öÀ¸/vn  £¬/w  ×éÖï/v  Ðó²úÆ·/n  µÄ/u  ÊÕ¹º/vn  £¬/w  ¹¤×÷/vn  ×ö/v  µÃ/u  ÊµÊµÔÚÔÚ/z  £¬/w  ×¿ÓÐ³ÉÐ§/i  ¡£/w  Ä¿Ç°/t  £¬/w  È«Çø/n  ÒÑ/d  ÐÎ³É/v  µ³Õþ¾üÃñ/j  ×Ü¶¯Ô±/v  Ö§Ô®/v  ÔÖÇø/n  µÄ/u  ¾ÖÃæ/n  ¡£/w  Ä¿Ç°/t  ÎªÖ¹/v  £¬/w  ÔÖÇø/n  Ã»ÓÐ/v  Ò»/m  ÈË/n  Òò/p  ¶³/v  Òò/p  ¶ö/a  ËÀÍö/v  £¬/w  ´ó²¿·Ö/m  ÉüÐó/n  Ò²/d  Ã»ÓÐ/d  ³ö/v  ÎÊÌâ/n  ¡£/w  [Î÷²Ø/ns  ×ÔÖÎÇø/n  µ³Î¯/n]nt  ¡¢/w  ×ÔÖÎÇø/n  ÈËÃñÕþ¸®/l  ÏÖÔÚ/t  Õý/d  ×éÖ¯/v  ºÍ/c  ´øÁì/v  È«Çø/n  ÈËÃñ/n  £¬/w  ·ÜÁ¦/d  ½øÐÐ/v  ×Å/u  ¿¹ÔÖ/vn  ¾ÈÔÖ/vn  ¹¤×÷/vn  £¬/w  ×éÖ¯/v  ºÍ/c  ¶¯Ô±/v  ¸÷/r  ·½Ãæ/n  µÄ/u  Á¦Á¿/n  £¬/w  Ïò/p  ÊÜÔÖ/vn  µØÇø/n  µ÷ÔË/v  ¸÷ÖÖ/r  ¼±Ðè/v  µÄ/u  ¾ÈÖú/vn  Îï×Ê/n  £¬/w  ¼á¶¨/v  ÔÖÇø/n  ÈËÃñ/n  Õ½Ê¤/v  ÔÖº¦/n  µÄ/u  ÐÅÐÄ/n  ¡£/w  ÔóÈÊÉ£Öé/nr  Ëµ/v  £¬/w  ÓÐ/v  µ³/n  µÄ/u  Áìµ¼/vn  £¬/w  ÓÐ/v  È«¹ú/n  ÈËÃñ/n  ×÷/v  ¼áÇ¿/a  ºó¶Ü/n  £¬/w  ÓÐ/v  ÓÅÔ½/a  µÄ/u  Éç»áÖ÷Òå/n  ÖÆ¶È/n  £¬/w  ÎÒÃÇ/r  ÓÐ/v  ÐÅÐÄ/n  Õ½Ê¤/v  Ñ©ÔÖ/n  ¡£/w  

19980101-02-004-001/m  Ã÷Ìì/t  ÆøÏó/n  Ô¤±¨/vn  £¨/w  £±£¹£¹£¸Äê/t  ÔªÔÂ/t  £±ÈÕ/t  £²£°Ê±/t  ¡ª/w  ÔªÔÂ/t  £²ÈÕ/t  £²£°Ê±/t  £©/w  
19980101-02-004-002/m  ÌìÆø/n  Ç÷ÊÆ/n  ·ÖÎö/vn  
19980101-02-004-003/m  ÊÜ/v  Å¯ÊªÆøÁ÷/n  Ó°Ïì/vn  £¬/w  ½ñÌì/t  ÍíÉÏ/t  µ½/p  Ã÷Ìì/t  £¬/w  ¹óÖÝ/ns  ÄÏ²¿/f  ¡¢/w  ½­ÄÏ/ns  ¡¢/w  »ªÄÏ/ns  Î÷²¿/f  ºÍ/c  ±±²¿/f  ½«/d  ÓÐ/v  Ð¡µ½ÖÐÓê/l  ¡£/w  ÊÜ/v  ½Ï/d  Ç¿/a  Àä¿ÕÆø/n  Ó°Ïì/vn  £¬/w  ÐÂ½®/ns  ±±²¿/f  ¡¢/w  ¸ÊËà/ns  Î÷²¿/f  ¡¢/w  Çàº£/ns  ±±²¿/f  ¡¢/w  ÄþÏÄ/ns  ¡¢/w  ÄÚÃÉ¹Å/ns  ´ó²¿/m  ÓÐ/v  £µ/m  ¡ª/w  £¶/m  ¼¶/q  Æ«/a  ±±·ç/n  £»/w  Àä¿ÕÆø/n  Ç°·æ/n  ¹ý/v  ºó/f  ÉÏÊö/b  µØÇø/n  µÄ/u  ÆøÎÂ/n  ½«/d  ÏÂ½µ/v  £¶/m  ¡ª/w  £±£²/m  ÉãÊÏ¶È/q  £»/w  ÄÚÃÉ¹Å/ns  ¶«²¿/f  ¡¢/w  ºÚÁú½­/ns  Î÷±±²¿/f  ÓÐ/v  Ð¡Ñ©/n  ¡£/w  

19980101-02-005-001/m  [¹úÎñÔº/nt  ÇÈ°ì/j]nt  ·¢±í/v  ÐÂÄê/t  ºØ´Ê/n  
19980101-02-005-002/m  ±¾±¨/r  ±±¾©/ns  £±£²ÔÂ/t  £³£°ÈÕ/t  Ñ¶/Ng  ÐÂ»ªÉç/nt  ¼ÇÕß/n  ºú/nr  ÏþÃÎ/nr  ¡¢/w  ±¾±¨/r  ¼ÇÕß/n  Îâ/nr  ÑÇÃ÷/nr  ±¨µÀ/v  £º/w  ÐÂÄê/t  ½«/d  ÖÁ/v  £¬/w  [¹úÎñÔº/nt  ÇÈÎñ/n  °ì¹«ÊÒ/n]nt  Ö÷ÈÎ/n  ¹ù/nr  ¶«ÆÂ/nr  ½ñÌì/t  Í¨¹ý/p  ÐÂÎÅ/n  Ã½½é/n  £¬/w  Ïò/p  º£Íâ/s  Í¬°û/n  ºÍ/c  ¹úÄÚ/s  ¹éÇÈ/n  ¡¢/w  ÇÈ¾ì/n  ¡¢/w  ÇÈÎñ/n  ¹¤×÷Õß/n  ·¢±í/v  ÐÂÄê/t  ºØ´Ê/n  ¡£/w  Ëû/r  ´ú±í/v  [ÖÐ»ªÈËÃñ¹²ºÍ¹ú/ns  ¹úÎñÔº/nt  ÇÈÎñ/n  °ì¹«ÊÒ/n]nt  £¬/w  Ïò/p  ¹ã´ó/b  º£Íâ/s  Í¬°û/n  ºÍ/c  ¹úÄÚ/s  ¹éÇÈ/n  ¡¢/w  ÇÈ¾ì/n  ¡¢/w  ÇÈÎñ/n  ¹¤×÷Õß/n  £¬/w  ÖÂÒÔ/v  Ç×ÇÐ/a  µÄ/u  ÎÊºò/vn  ºÍ/c  ÃÀºÃ/a  µÄ/u  ×£Ô¸/vn  ¡£/w  
19980101-02-005-003/m  ºØ´Ê/n  Ëµ/v  £¬/w  ¼´½«/d  ¹ýÈ¥/v  µÄ/u  £±£¹£¹£·Äê/t  ÊÇ/v  ÎÒ¹ú/n  ÀúÊ·/n  ·¢Õ¹/v  ÉÏ/f  µÄ/u  ÖØÒª/a  Ò»/m  Äê/q  ¡£/w  ÎÒ¹ú/n  »Ö¸´/v  ¶Ô/p  Ïã¸Û/ns  ÐÐÊ¹/v  Ö÷È¨/n  £¬/w  ÎåÐÇºìÆì/n  ÔÚ/p  Ïã¸Û/ns  ×¯ÑÏ/ad  ÉýÆð/v  £¬/w  ±¥ÊÜ/v  ÇüÈè/n  µÄ/u  Ïã¸Û/ns  ÖÕÓÚ/d  ÓÖ/d  »Øµ½/v  ÁË/u  ×æ¹ú/n  µÄ/u  »³±§/n  £»/w  £¹ÔÂ/t  £¬/w  [ÖÐ¹ú/ns  ¹²²úµ³/n  µÚÊ®Îå/m  ´Î/q  È«¹ú/n  ´ú±í´ó»á/n]nz  Ê¤Àû/vd  ÕÙ¿ª/v  £¬/w  ´ó»á/n  ¶Ô/p  ÎÒ¹ú/n  ¸Ä¸ï/v  ¿ª·Å/v  ºÍ/c  ÏÖ´ú»¯/vn  ½¨Éè/vn  µÄ/u  ¿ç/v  ÊÀ¼Í/n  ·¢Õ¹/vn  ×÷³ö/v  ÁË/u  Õ½ÂÔ/n  ²¿Êð/vn  £¬/w  Ãè»æ/v  ³ö/v  ºêÎ°/a  À¶Í¼/n  ¡£/w  ÖÐ¹ú/ns  ÈËÃñ/n  ÔÚ/p  ÒÔ/p  ½­/nr  ÔóÃñ/nr  Îª/v  ºËÐÄ/n  µÄ/u  ÖÐ¹²ÖÐÑë/nt  Áìµ¼/vn  ÏÂ/f  £¬/w  ¸ß¾Ù/v  µËÐ¡Æ½ÀíÂÛ/n  Î°´ó/a  ÆìÖÄ/n  £¬/w  °Ñ/p  ½¨Éè/v  ÓÐ/v  ÖÐ¹ú/ns  ÌØÉ«/n  µÄ/u  Éç»áÖ÷Òå/n  ÊÂÒµ/n  È«Ãæ/ad  ÍÆÏò/v  £²£±/m  ÊÀ¼Í/n  ¡£/w  ¶Ô/p  ´Ë/r  £¬/w  ÎÒÃÇ/r  ³äÂú/v  ºÀÇé/n  ºÍ/c  ÐÅÐÄ/n  ¡£/w  
19980101-02-005-004/m  ºØ´Ê/n  Ëµ/v  £¬/w  ³¤ÆÚÒÔÀ´/l  £¬/w  ¹ã´ó/b  º£Íâ/s  °®¹úÍ¬°û/n  Îª/p  ËùÔÚ¹ú/n  ºÍ/c  µØÇø/n  µÄ/u  ¾­¼Ã/n  ·¢Õ¹/vn  ¡¢/w  Éç»á/n  ½ø²½/vn  ×ö³ö/v  ÁË/u  ºÜ/d  ´ó/a  ¹±Ï×/n  £¬/w  Îª/p  ´Ù½ø/v  ÖÐ¹ú/ns  Óë/p  ËùÔÚ¹ú/n  µÄ/u  ÓÑºÃ/an  ¡¢/w  ºÏ×÷/vn  ¡¢/w  ½»Á÷/vn  £¬/w  ´Ù½ø/v  ×æ¹ú/n  ºÍÆ½/n  Í³Ò»/vn  ´óÒµ/n  £¬/w  ·¢»Ó/v  ÁË/u  ÖØÒª/a  ×÷ÓÃ/n  ¡£/w  ¹ã´ó/b  ¹éÇÈ/n  ¡¢/w  ÇÈ¾ì/n  Îª/p  ×æ¹ú/n  µÄ/u  ¸Ä¸ï/vn  ¿ª·Å/vn  ¡¢/w  ÏÖ´ú»¯/vn  ½¨Éè/vn  ÊÂÒµ/n  ×ö³ö/v  ÁË/u  ÏÔÖø/a  µÄ/u  ³É¼¨/n  £»/w  ¹ã´ó/b  ÇÈÎñ/n  ¹¤×÷Õß/n  Îª/p  ¿ª´´/v  ÎÒ¹ú/n  ÐÂ/a  Ê±ÆÚ/n  ÇÈÎñ/n  ¹¤×÷/vn  µÄ/u  ÐÂ/a  ¾ÖÃæ/n  £¬/w  ¿Ë·þ/v  À§ÄÑ/an  £¬/w  Å¬Á¦/ad  ¹¤×÷/v  ¡£/w  ÔÚ/p  ´Ë/r  £¬/w  Ïò/p  ¹ã´ó/b  º£Íâ/s  Í¬°û/n  ¡¢/w  ¹úÄÚ/s  ¹éÇÈ/n  ¡¢/w  ÇÈ¾ì/n  ºÍ/c  ÇÈÎñ/n  ¹¤×÷Õß/n  £¬/w  ±íÊ¾/v  ³ç¸ß/a  µÄ/u  ¾´Òâ/n  ºÍ/c  ÖÔÐÄ/b  µÄ/u  ¸ÐÐ»/vn  ¡£/w  Ï£Íû/v  º£Íâ/s  Í¬°û/n  ºÍ/c  ¹úÄÚ/s  ¹éÇÈ/n  ¡¢/w  ÇÈ¾ì/n  £¬/w  ¼ÌÐø/v  Îª/p  ×æ¹ú/n  Í³Ò»/vn  £¬/w  Ãñ×å/n  ÍÅÔ²/vn  £¬/w  Îª/p  ¿ª´´/v  ÖÐ»ªÃñ×å/n  È«Ãæ/ad  ÕñÐË/v  µÄ/u  ÐÂ/a  ÊÀ¼Í/n  £¬/w  ×÷³ö/v  ¸ü/d  ´ó/a  µÄ/u  ¹±Ï×/n  ¡£/w  

19980101-02-006-001/m  ÎÒ¹ú/n  ½«/d  ÊµÐÐ/v  ²¥ÒôÔ±/n  Ö÷³ÖÈË/n  ³ÖÖ¤/v  ÉÏ¸Ú/v  ÖÆ¶È/n  
19980101-02-006-002/m  Àî/nr  ÌúÓ³/nr  µÈ/u  Ïò/p  µÚÒ»/m  Åú/q  »ñµÃ/v  ×Ê¸ñ/n  Ö¤Êé/n  µÄ/u  ´ú±í/n  °äÖ¤/v  
19980101-02-006-003/m  ±¾±¨/r  ±±¾©/ns  £±£²ÔÂ/t  £³£±ÈÕ/t  Ñ¶/Ng  ¼ÇÕß/n  ³Â/nr  Â½¾ü/nr  ´Ó/p  [¹ã²¥/vn  µçÓ°/n  µçÊÓ/n  ²¿/n]nt  »ñÏ¤/v  £º/w  ×Ô/p  £±£¹£¹£¸Äê/t  £±ÔÂ/t  £±ÈÕ/t  Æð/f  £¬/w  ÎÒ¹ú/n  ½«/d  ÓÃ/v  £³/m  Äê/q  Ê±¼ä/n  ÔÚ/p  ¹ã²¥/vn  Ó°ÊÓ/b  ÏµÍ³/n  Â½Ðø/d  ÊµÐÐ/v  ²¥ÒôÔ±/n  Ö÷³ÖÈË/n  ³ÖÖ¤/v  ÉÏ¸Ú/v  ÖÆ¶È/n  ¡£/w  
19980101-02-006-004/m  ½ñÌì/t  ÉÏÎç/t  £¬/w  [ÖÐ¹²ÖÐÑë/nt  ÕþÖÎ¾Ö/n]nt  Î¯Ô±/n  Àî/nr  ÌúÓ³/nr  Óë/c  [¹ã²¥/vn  µçÓ°/n  µçÊÓ/n  ²¿/n]nt  ²¿³¤/n  Ëï/nr  ¼ÒÕý/nr  ¡¢/w  [¹ú¼Ò/n  ÓïÎ¯/j]nt  Ö÷ÈÎ/n  Ðí/nr  ¼Îè´/nr  µÈ/u  £¬/w  Ïò/p  µÚÒ»/m  Åú/q  »ñµÃ/v  ¡¶/w  ²¥ÒôÔ±/n  Ö÷³ÖÈË/n  ×Ê¸ñ/n  Ö¤Êé/n  ¡·/w  µÄ/u  ÖÐÑë/n  Èý/m  Ì¨/n  ´ú±í/n  °äÖ¤/v  ¡£/w  
19980101-02-006-005/m  ¾Ý/p  ½éÉÜ/v  £¬/w  ²¥ÒôÔ±/n  ¡¢/w  Ö÷³ÖÈË/n  ³ÖÖ¤/v  ÉÏ¸Ú/v  ¹¤×÷/v  £¬/w  ÊÇ/v  ÔÚ/p  £±£¹£¹£¶Äê/t  È«¹ú/n  ¹ã²¥/vn  Ó°ÊÓ/b  ÏµÍ³/n  ÓïÑÔ/n  ¹¤×÷/vn  »áÒé/n  ÉÏ/f  Ìá/v  ³öÀ´/v  µÄ/u  £¬/w  Ëü/r  ÊÇ/v  ¼ÓÇ¿/v  Ðû´«/vn  ¶ÓÎé/n  ½¨Éè/vn  £¬/w  ´Ù½ø/v  ÓïÑÔ/n  ÎÄ×Ö/n  ×ßÏò/v  ±ê×¼»¯/v  ¡¢/w  ¹æ·¶»¯/v  µÄ/u  ÖØÒª/a  ¾Ù´ë/n  ¡£/w  ²¥ÒôÔ±/n  ¡¢/w  Ö÷³ÖÈË/n  Ö»ÓÐ/c  Í¨¹ý/v  ººÓï/n  ÆÕÍ¨»°/n  Ë®Æ½/n  ²âÊÔ/vn  ºÍ/c  ÕþÖÎ/n  ¡¢/w  ÒµÎñ/n  ¿¼ºË/vn  ºó/f  ²Å/c  ÄÜ/v  »ñµÃ/v  ÉÏ¸Ú/vn  ×Ê¸ñ/n  Ö¤Êé/n  ¡£/w  
19980101-02-006-006/m  Àî/nr  ÌúÓ³/nr  ÔÚ/p  °äÖ¤»á/n  ÉÏ/f  ³ÆÔÞ/v  ¡°/w  ³ÖÖ¤/v  ÉÏ¸Ú/v  ¡±/w  ÊÇ/v  Ò»¸ö/m  ºÃ/a  ÖÆ¶È/n  £¬/w  ÊÇ/v  ¹ã²¥/vn  µçÊÓ/n  ÊÂÒµ/n  ·¨ÖÆ»¯/v  ¡¢/w  ¹æ·¶»¯/v  µÄ/u  Ò»¸ö/m  ºÜ/d  ´ó/a  µÄ/u  ½ø²½/vn  ¡£/w  Ëû/r  Ëµ/v  £¬/w  ²¥ÒôÔ±/n  ¡¢/w  Ö÷³ÖÈË/n  ¡°/w  ÔðÈÎ/n  ÖØ´ó/a  £¬/w  ¹¤×÷/vn  ÉñÊ¥/a  ¡±/w  £¬/w  Ò»ÑÔÒ»ÐÐ/i  ¶¼/d  Éæ¼°/v  ÈËÃñ/n  µÄ/u  ¸ù±¾/a  ÀûÒæ/n  ºÍ/c  ¹ú¼Ò/n  µÄ/u  °²ÎÈ/an  ¡£/w  Ëû/r  ¹ÄÀø/v  ¹ã´ó/b  ²¥Òô/vn  Ö÷³Ö/vn  ÈËÔ±/n  £º/w  Òª/v  ÈÃ/v  ÊÀ½ç/n  ÈËÃñ/n  ´Ó/p  ÄãÃÇ/r  µÄ/u  ÑÔÐÐ/n  ÖÐ/f  ¿´µ½/v  ÖÐ¹ú/ns  ÈËÃñ/n  ×ßÏò/v  ÐÂ/a  ÊÀ¼Í/n  µÄ/u  Õ¸ÐÂ/b  ¾«Éñ/n  ·çÃ²/n  ¡£/w  
19980101-02-006-007/m  °äÖ¤»á/n  ºó/f  £¬/w  Àî/nr  ÌúÓ³/nr  Í¬Ö¾/n  Óë/c  ³öÏ¯/v  »áÒé/n  µÄ/u  ²¥ÒôÔ±/n  ¡¢/w  Ö÷³ÖÈË/n  ºÏÓ°/v  ÁôÄî/v  ¡£/w  [¹ã²¥/vn  µçÓ°/n  µçÊÓ/n  ²¿/n]nt  ¸±/b  ²¿³¤/n  Ìï/nr  ´ÏÃ÷/nr  Ö÷³Ö/v  ÁË/u  ½ñÌì/t  µÄ/u  °äÖ¤»á/n  ¡£/w  
19980101-02-007-001/m  ÎÂ/nr  ¼Ò±¦/nr  ÔÚ/p  ¹óÖÝ/ns  Å©´å/n  ¿¼²ì/v  Ê±/Ng  Ö¸³ö/v  ¶¯Ô±/v  È«/a  Éç»á/n  Á¦Á¿/n  ´ò/v  ºÃ/a  ·öÆ¶/vn  ¹¥¼áÕ½/n  
19980101-02-007-002/m  ÐÂ»ªÉç/nt  ¹óÑô/ns  £±£²ÔÂ/t  £³£±ÈÕ/t  µç/n  £¨/w  ¼ÇÕß/n  Áõ/nr  ×Ó¸»/nr  £©/w  [ÖÐ¹²ÖÐÑë/nt  ÕþÖÎ¾Ö/n]nt  Î¯Ô±/n  ¡¢/w  [ÖÐÑë/n  Êé¼Ç´¦/n]nt  Êé¼Ç/n  ÎÂ/nr  ¼Ò±¦/nr  ÈÕÇ°/t  ÔÚ/p  ¹óÖÝ/ns  Å©´å/n  ¿¼²ì/v  ·öÆ¶/vn  ¹¤×÷/vn  Ê±/Ng  Ö¸³ö/v  £¬/w  µ½/p  ±¾ÊÀ¼Í/t  Ä©/f  »ù±¾/ad  ½â¾ö/v  Å©´å/n  Æ¶À§/a  ÈË¿Ú/n  µÄ/u  ÎÂ±¥/n  ÎÊÌâ/n  £¬/w  ÊÇ/v  µ³/n  µÄ/u  Ê®Îå´ó/j  Ìá³ö/v  µÄ/u  ¾­¼Ã/n  Éç»á/n  ·¢Õ¹/vn  ×ÜÌå/n  ²¿Êð/vn  µÄ/u  Ò»/m  Ïî/q  ÖØÒª/a  ÈÎÎñ/n  £¬/w  ÓÐ/v  ÖØ´ó/a  ºÍ/c  ÉîÔ¶/a  µÄ/u  ÒâÒå/n  ¡£/w  ¸÷¼¶/r  Áìµ¼/n  ¸É²¿/n  Òª/v  ´Ó/p  È«¾Ö/n  ºÍ/c  Õ½ÂÔ/n  µÄ/u  ¸ß¶È/n  ÈÏÊ¶/v  ºÍ/c  ¶Ô´ý/v  ·öÆ¶/vn  ¹¤×÷/vn  £¬/w  ÇÐÊµ/ad  ¼ÓÇ¿/v  ¶Ô/p  ·öÆ¶/vn  ¹¤×÷/vn  µÄ/u  Áìµ¼/vn  £¬/w  ¼á³Ö/v  ¿ª·¢/v  ·öÆ¶/v  µÄ/u  ·½Õë/n  £¬/w  ¼Ó´ó/v  ·öÆ¶/vn  ¹¥¼á/vn  Á¦¶È/n  £¬/w  ¶¯Ô±/v  È«/a  Éç»á/n  Á¦Á¿/n  £¬/w  ´ò/v  ºÃ/a  ·öÆ¶/vn  ¹¥¼áÕ½/n  ¡£/w  
19980101-02-007-003/m  £±£²ÔÂ/t  £²£·ÈÕ/t  ÖÁ/p  £³£±ÈÕ/t  £¬/w  ÎÂ/nr  ¼Ò±¦/nr  ÔÚ/p  [¹óÖÝ/ns  Ê¡Î¯/n]nt  Êé¼Ç/n  Áõ/nr  ·½ÈÊ/nr  µÈ/u  ÅãÍ¬/v  ÏÂ/f  £¬/w  ÔÚ/p  [Ç­/j  ¶«ÄÏ/f  Ãç×å/nz  ¶±×å/nz  ×ÔÖÎÖÝ/n]ns  ¡¢/w  [Ç­ÄÏ/ns  ²¼ÒÀ×å/nz  Ãç×å/nz  ×ÔÖÎÖÝ/n]ns  Ã°Óê/v  ¿¼²ì/v  ·öÆ¶/vn  ¹¤×÷/vn  £¬/w  ¿´Íû/v  ¸÷×å/r  ¸É²¿/n  ÈºÖÚ/n  £¬/w  ×ª´ï/v  µ³ÖÐÑë/nt  ¡¢/w  ¹úÎñÔº/nt  µÄ/u  Ç×ÇÐ/a  ¹Ø»³/vn  ºÍ/c  ÎÊºò/vn  ¡£/w  
19980101-02-007-004/m  ½üÄêÀ´/l  £¬/w  ¹óÖÝÊ¡/ns  ¸÷¼¶/r  µ³Î¯/n  ºÍ/c  Õþ¸®/n  °Ñ/p  ·öÆ¶/vn  ¿ª·¢/vn  ¹¤×÷/vn  ×÷Îª/v  Å©´å/n  ÖÐÐÄ/n  ÈÎÎñ/n  À´/v  ×¥/v  £¬/w  È¡µÃ/v  ºÜ/d  ´ó/a  ³É¼¨/n  £¬/w  Æ¶À§/a  ÈË¿Ú/n  ´óÁ¿/m  ¼õÉÙ/v  £¬/w  Æ¶À§/a  ×´¿ö/n  Ã÷ÏÔ/ad  ¸ÄÉÆ/v  ¡£/w  ÎÂ/nr  ¼Ò±¦/nr  ÔÚ/p  Å©Ãñ/n  ¼ÒÖÐ/s  ÏêÏ¸/ad  Ñ¯ÎÊ/v  ËûÃÇ/r  Éú²ú/vn  Éú»î/vn  Çé¿ö/n  £¬/w  Í¬/p  ¸É²¿/n  ÈºÖÚ/n  Ò»Æð/s  ÑÐ¾¿/v  ·öÆ¶/v  ¿ª·¢/v  µÄ/u  Â·×Ó/n  ¡£/w  Ëû/r  Ëµ/v  £¬/w  ±ØÐë/d  ¼á³Ö/v  ¿ª·¢/v  ·öÆ¶/v  µÄ/u  ·½Õë/n  £¬/w  Í¨¹ý/p  ·¢Õ¹/v  ¾­¼Ã/n  ½â¾ö/v  Æ¶À§/a  ÈË¿Ú/n  µÄ/u  ÎÂ±¥/n  ÎÊÌâ/n  ¡£/w  Òª/v  °Ñ/p  Å©Òµ/n  Éú²ú/vn  ÓÈÆä/d  ÊÇ/v  Á¸Ê³/n  Éú²ú/vn  ·ÅÔÚ/v  µÚÒ»/m  Î»/q  £¬/w  Ê×ÏÈ/d  ½â¾ö/v  ÈºÖÚ/n  ³Ô·¹/vn  ÎÊÌâ/n  ¡£/w  Í¬Ê±/c  £¬/w  ÃæÏò/v  ÊÐ³¡/n  ÐèÇó/n  £¬/w  ³ä·Ö/d  ÀûÓÃ/v  µ±µØ/s  ×ÊÔ´/n  £¬/w  »ý¼«/ad  ·¢Õ¹/v  ¶àÖÖ/m  ¾­Óª/vn  £¬/w  Ôö¼Ó/v  Å©Ãñ/n  ÊÕÈë/n  ¡£/w  ÎÂ/nr  ¼Ò±¦/nr  ¿¼²ì/v  ÁË/u  Å©ÌïË®Àû/l  ½¨Éè/vn  ¹¤µØ/n  £¬/w  Ëû/r  Ëµ/v  £¬/w  Òª/v  ´ó/d  ¸ã/v  Å©Ìï/n  »ù±¾½¨Éè/l  £¬/w  Ö²Ê÷ÔìÁÖ/l  £¬/w  ÖÎË®¸ÄÍÁ/l  £¬/w  ¸ÄÉÆ/v  Éú²ú/vn  Ìõ¼þ/n  ºÍ/c  ÉúÌ¬/n  »·¾³/n  £¬/w  Ê¹/v  ÍÑÆ¶/v  ½¨Á¢/v  ÔÚ/p  ±È½Ï/d  ¼áÊµ/a  µÄ/u  ÎïÖÊ/n  ¼¼Êõ/n  »ù´¡/n  Ö®ÉÏ/f  ¡£/w  
19980101-02-007-005/m  ÎÂ/nr  ¼Ò±¦/nr  ÔÚ/p  [Ç­ÄÏÖÝ/ns  Ãñ×å/n  ¸É²¿/n  Ñ§Ð£/n]nt  £¬/w  Óë/p  Ê¦Éú/n  Ç×ÇÐ/ad  ½»Ì¸/v  ¡£/w  Ëû/r  Ëµ/v  £¬/w  Æ¶À§/a  µØÇø/n  Òª/v  ¸Ä±ä/v  Æ¶À§/a  ÃæÃ²/n  £¬/w  ±ØÐë/d  ´Ó/p  ¸ù±¾/n  ÉÏ/f  ¸Ä±ä/v  ½ÌÓý/vn  ¡¢/w  ¿Æ¼¼/n  ¡¢/w  ÎÄ»¯/n  Âäºó/a  µÄ/u  ×´¿ö/n  £¬/w  Í¨¹ý/p  ÒåÎñ½ÌÓý/l  ¡¢/w  ³ÉÈË/n  ½ÌÓý/vn  µÈ/u  ¶àÖÖ/m  ÐÎÊ½/n  Ìá¸ß/v  ÈºÖÚ/n  µÄ/u  ÎÄ»¯/n  Ë®Æ½/n  ¡£/w  »ý¼«/ad  ÍÆ¹ã/v  ¸÷ÖÖ/r  ÊµÓÃ/a  ¼¼Êõ/n  £¬/w  °Ñ/p  Ôö²ú/v  ÔöÐ§/v  ÏÔÖø/a  £¬/w  Ò×ÓÚ/v  ÕÆÎÕ/v  µÄ/u  ¼¼Êõ/n  ËÍ¸ø/v  Å©Ãñ/n  £¬/w  ÓÃÓÚ/v  Éú²ú/v  Êµ¼ù/v  £¬/w  ÔöÇ¿/v  ÍÑÆ¶ÖÂ¸»/l  µÄ/u  ÄÜÁ¦/n  ¡£/w  
19980101-02-007-006/m  ÎÂ/nr  ¼Ò±¦/nr  Ò»/m  ¼Ò/q  ÓÖ/d  Ò»/m  ¼Ò/q  µØ/u  ¿´Íû/v  ÁË/u  Æ¶À§»§/n  £¬/w  Óë/p  ¸÷×å/r  ÈºÖÚ/n  ´ÙÏ¥½»Ì¸/l  ¡£/w  Ëû/r  Ëµ/v  £¬/w  ·öÆ¶/vn  ¹¤×÷/vn  ½øÈë/v  ¹¥¼á/vn  ½×¶Î/n  £¬/w  ÈÎÎñ/n  Ê®·Ö/m  ¼è¾Þ/a  ¡£/w  Æ¶À§/a  µØÇø/n  µÄ/u  ¹ã´ó/b  ¸É²¿/n  Òª/v  ÂäÊµ/v  ÔðÈÎ/n  £¬/w  ¼Ó´ó/v  ¹¤×÷/vn  Á¦¶È/n  £¬/w  ÇÐÊµ/a  °Ñ/p  ·öÆ¶/vn  ¹¤×÷/vn  ×ö/v  Éî/a  ¡¢/w  ×ö/v  Ï¸/a  £¬/w  ×ö/v  µ½/v  ´å/n  ¡¢/w  ×ö/v  µ½/v  »§/Ng  £¬/w  Öð´åÖð»§/l  ÂäÊµ/v  ·öÆ¶/vn  Õþ²ß/n  ´ëÊ©/n  £¬/w  È·¶¨/v  Éú²ú/vn  ¿ª·¢/vn  ÏîÄ¿/n  £¬/w  ¸ãºÃ/v  ¿Æ¼¼/n  ÐÅÏ¢/n  ·þÎñ/vn  ¡£/w  ÓÐ/v  ·öÆ¶/vn  ÈÎÎñ/n  µÄ/u  µØ·½/n  ¡¢/w  ²¿ÃÅ/n  ºÍ/c  µ¥Î»/n  £¬/w  Òª/v  ·¢Ñï/v  ·öÆ¶¼ÃÀ§/l  µÄ/u  ÓÅÁ¼/a  ´«Í³/n  £¬/w  Å¬Á¦/ad  ¸ãºÃ/v  ¶Ô¿Ú/ad  ·öÆ¶/v  ¡£/w  Æ¶À§/a  µØÇø/n  µÄ/u  ¹ã´ó/b  ÈºÖÚ/n  Òª/v  ¼á¶¨/v  ÐÅÐÄ/n  £¬/w  ¼á³Ö/v  ×ÔÁ¦¸üÉú/i  ¡¢/w  ¼è¿à´´Òµ/l  £¬/w  ÓÃ/p  ×Ô¼º/r  µÄ/u  Ë«ÊÖ/n  ¸Ä±ä/v  Æ¶À§/a  ÃæÃ²/n  ¡£/w  
19980101-02-007-007/m  ÎÂ/nr  ¼Ò±¦/nr  Óë/p  µ±µØ/s  Ïç/n  ¡¢/w  ´å/n  ¸÷×å/r  ¸É²¿/n  ½øÐÐ/v  ÁË/u  ×ùÌ¸/vn  £¬/w  Ëû/r  ÃãÀø/v  ¸É²¿/n  Òª/v  ÀÎ¼Ç/v  µ³/n  µÄ/u  È«ÐÄÈ«Òâ/i  Îª/p  ÈËÃñ/n  ·þÎñ/v  µÄ/u  ×ÚÖ¼/n  £¬/w  ÃÜÇÐ/ad  ÁªÏµ/v  ÈºÖÚ/n  £¬/w  ¹ØÐÄ/v  ÈºÖÚ/n  Éú»î/vn  £¬/w  ÉîÈë/v  »ù²ã/n  £¬/w  °ïÖú/v  ÈºÖÚ/n  ½â¾ö/v  Êµ¼Ê/a  À§ÄÑ/an  ºÍ/c  ÎÊÌâ/n  ¡£/w  Ôªµ©/t  ¡¢/w  ´º½Ú/t  µ½/v  ÁË/y  £¬/w  ÌØ±ð/d  Òª/v  °²ÅÅ/v  ºÃ/a  ÔÖÇø/n  ºÍ/c  Æ¶À§/a  µØÇø/n  ÈºÖÚ/n  µÄ/u  Éú²ú/vn  ºÍ/c  Éú»î/vn  ¡£/w  
19980101-02-007-008/m  [¹óÖÝ/ns  Ê¡Î¯/n]nt  ¸±/b  Êé¼Ç/n  Íõ/nr  Ë¼Æë/nr  £¬/w  Ê¡Î¯/n  ³£Î¯/n  ¡¢/w  ¸±/b  Ê¡³¤/n  Ô¬/nr  ÈÙ¹ó/nr  Ò²/d  ²Î¼Ó/v  ÁË/u  ¿¼²ì/vn  ¡£/w  

19980101-02-008-001/m  ÓÚ/nr  ÓÀ²¨/nr  »á¼û/v  È«¾ü/n  ºÍ/c  Îä¾¯/n  ÏÈ½ø/a  µäÐÍ/n  ´ú±í/n  Ê±/Ng  Ö¸³ö/v  
19980101-02-008-002/m  ÓÃ/p  ÏÈ½ø/a  µäÐÍ/n  ÍÆ¶¯/v  ²¿¶Ó/n  È«Ãæ/a  ½¨Éè/vn  
19980101-02-008-003/m  ¾Ý/p  ÐÂ»ªÉç/nt  ±±¾©/ns  £±£²ÔÂ/t  £³£±ÈÕ/t  µç/n  £¨/w  ¼ÇÕß/n  ÂÞ/nr  ÓñÎÄ/nr  £©/w  ÖÐÑë¾üÎ¯/nt  Î¯Ô±/n  ¡¢/w  ×ÜÕþÖÎ²¿/n  Ö÷ÈÎ/n  ÓÚ/nr  ÓÀ²¨/nr  ÈÕÇ°/t  ÔÚ/p  »á¼û/v  È«¾ü/n  ºÍ/c  Îä¾¯/n  ²¿¶Ó/n  ÏÈ½ø/a  µäÐÍ/n  ´ú±í/n  Ê±/Ng  Ç¿µ÷/v  £¬/w  È«¾ü/n  Òª/v  ÈÏÕæ/ad  ¹á³¹/v  ÂäÊµ/v  ½­/nr  ÔóÃñ/nr  Ö÷Ï¯/n  ×î½ü/t  µÄ/u  ÖØÒª/a  Ö¸Ê¾/n  ¾«Éñ/n  £¬/w  ÐÎ³É/v  Ñ§Ï°/v  µËÐ¡Æ½ÀíÂÛ/n  µÄ/u  ÐÂ/a  ¸ß³±/n  £¬/w  °Ñ/p  Õâ/r  Ò»/m  Ñ§Ï°/vn  Ìá¸ß/v  µ½/v  Ê®Îå´ó/j  Ëù/u  ´ïµ½/v  µÄ/u  ÐÂ/a  Ë®Æ½/n  £¬/w  ½øÒ»²½/d  ¼ÓÇ¿/v  ¾ü¶Ó/n  µÄ/u  ¸ïÃü»¯/vn  ¡¢/w  ÏÖ´ú»¯/vn  ¡¢/w  Õý¹æ»¯/vn  ½¨Éè/vn  ¡£/w  
19980101-02-008-004/m  ÓÚ/nr  ÓÀ²¨/nr  µÈ/u  ÔÚ/p  Í¬/p  Ó¦Ñû/v  ²Î¼Ó/v  ÖÐÐû²¿/j  ÕÙ¿ª/v  µÄ/u  È«¹ú/n  ÏÈ½ø/a  µäÐÍ/n  ×ùÌ¸»á/n  µÄ/u  ¾ü¶Ó/n  ´ú±í/n  Ðì/nr  ºé¸Õ/nr  ¡¢/w  º«/nr  ËØÔÆ/nr  ¡¢/w  Àî/nr  ¹ú°²/nr  ¡¢/w  ×Þ/nr  ÑÓÁä/nr  ¡¢/w  [µÚËÄ/m  ¾üÒ½/n  ´óÑ§/n]nt  Ñ§Ô±/n  ¶þ/m  ´ó¶Ó/n  ´ú±í/n  Àî/nr  ¶ûÇà/nr  ÒÔ¼°/c  [Îä¾¯/n  ²¿¶Ó/n  ¹úÆì/n  »¤ÎÀ¶Ó/n]nt  ´ú±í/n  Íõ/nr  ½¨»ª/nr  ×ùÌ¸/v  Ê±/Ng  £¬/w  ³ÆÔÞ/v  ËûÃÇ/r  µÄ/u  ÏÈ½ø/a  ÊÂ¼£/n  ÊÇ/v  ÖÐ»ªÃñ×å/n  ´«Í³/n  ÃÀµÂ/n  ºÍ/c  ÎÒµ³/n  ÎÒ¾ü/n  ÓÅÁ¼/a  ´«Í³/n  µÄ/u  ÍêÃÀ/a  ½áºÏ/vn  £¬/w  ÌåÏÖ/v  ÁË/u  ÎÒµ³/n  ÎÒ¾ü/n  È«ÐÄÈ«Òâ/i  Îª/p  ÈËÃñ/n  ·þÎñ/v  µÄ/u  ×ÚÖ¼/n  £¬/w  ÌåÏÖ/v  ÁË/u  Óë/p  Éç»áÖ÷Òå/n  ÊÐ³¡¾­¼Ã/n  Ïà/d  ÊÊÓ¦/v  µÄ/u  Ê±´ú/n  ¾«Éñ/n  ¡£/w  
19980101-02-008-005/m  ÓÚ/nr  ÓÀ²¨/nr  Ö¸³ö/v  £¬/w  ÎÒ¾ü/n  ÊÇ/v  Ò»/m  Ö§/q  Ó¢ÐÛ/n  Ä£·¶/n  ±²³ö/v  µÄ/u  ¾ü¶Ó/n  £¬/w  ÓÃ/p  ÏÈ½ø/a  µäÐÍ/n  ½ÌÓý/v  ²¿¶Ó/n  ÊÇ/v  ÎÒ¾ü/n  ÕþÖÎ/n  ¹¤×÷/vn  µÄ/u  ÓÅÁ¼/a  ´«Í³/n  ¡£/w  Ëû/r  Ëµ/v  £¬/w  Òª/v  ³ä·Ö/d  ·¢»Ó/v  ÏÈ½ø/a  µäÐÍ/n  µÄ/u  Ê¾·¶/vn  ¡¢/w  ¼¤Àø/vn  ¡¢/w  ¸ÐÕÙ/vn  ×÷ÓÃ/n  £¬/w  ÔÚ/p  ²¿¶Ó/n  ÓªÔì/v  Ñ§Ï°/v  ÏÈ½ø/n  ¡¢/w  ·Ü·¢ÏòÉÏ/l  µÄ/u  Á¼ºÃ/a  ·çÆø/n  ¡£/w  Òª/v  °Ñ/p  Ïò/p  Ó¢ÐÛ/n  Ä£·¶/n  Ñ§Ï°/v  Í¬/p  ×öºÃ/v  ²¿¶Ó/n  µÄ/u  ¸÷Ïî/r  ¹¤×÷/vn  ½ôÃÜ/ad  ½áºÏ/v  ÆðÀ´/v  £¬/w  °®¸Ú¾´Òµ/l  £¬/w  ÔÚ/p  ¸÷×Ô/r  µÄ/u  ¸ÚÎ»/n  ÉÏ/f  Îª/p  ¾ü¶Ó/n  ºÍ/c  ¹ú·À/n  ½¨Éè/vn  ¹±Ï×/v  ´ÏÃ÷²ÅÖÇ/l  £¬/w  °´ÕÕ/p  ½­/nr  Ö÷Ï¯/n  ¡°/w  Îå/m  ¾ä/q  »°/n  ¡±/w  µÄ/u  ×Ü/b  ÒªÇó/n  £¬/w  ÍÆ¶¯/v  ²¿¶Ó/n  È«Ãæ/a  ½¨Éè/vn  ¡£/w  ×ÜÕþ/j  ¸±/b  Ö÷ÈÎ/n  ÖÜ/nr  ×ÓÓñ/nr  ¡¢/w  ÌÆ/nr  Ìì±ê/nr  ¡¢/w  Ô¬/nr  ÊØ·¼/nr  µÈ/u  ²Î¼Ó/v  ÁË/u  »á¼û/vn  ¡£/w  

19980101-02-009-001/m  ÑØ/p  »´/j  ¹¤Òµ/n  ÎÛÈ¾Ô´/n  ´ï±ê/v  ÅÅ·Å/v  »´ºÓ/ns  ÖÎÎÛ/v  µÚÒ»/m  Õ½ÒÛ/n  ¸æ½Ý/v  
19980101-02-009-002/m  ±¾±¨/r  °ö²º/ns  £±ÔÂ/t  £±ÈÕ/t  µç/n  ¼ÇÕß/n  »Æ/nr  ÕñÖÐ/nr  ¡¢/w  °×/nr  ½£·å/nr  ±¨µÀ/v  £º/w  ÐÂÄê/t  µÄ/u  ÖÓÉù/n  ¸Õ¸Õ/d  ÇÃÏì/v  £¬/w  Ç§/m  Àï/q  »´ºÓ/ns  ´«À´/v  Ï²Ñ¶/n  £º/w  ÑØ/p  »´/j  ¹¤Òµ/n  ÎÛÈ¾Ô´/n  ÊµÏÖ/v  ´ï±ê/v  ÅÅ·Å/v  £¬/w  Ï÷¼õ/v  ÎÛÈ¾/v  ¸ººÉ/n  £´£°£¥/m  ÒÔÉÏ/f  £¬/w  »´ºÓ/ns  ÖÎ/v  ÎÛ/Ng  µÚÒ»/m  Õ½ÒÛ/n  ¸æ½Ý/v  ¡£/w  
19980101-02-009-003/m  [¹ú¼Ò/n  »·±£¾Ö/n]nt  ¾Ö³¤/n  ½â/nr  Õñ»ª/nr  ×¯ÖØ/ad  Ðû²¼/v  £º/w  ÔÚ/p  »´ºÓ/ns  Á÷Óò/n  £±£µ£¶£²/m  ¼Ò/q  ÎÛÈ¾/vn  ÆóÒµ/n  ÖÐ/f  £¬/w  ÒÑ/d  ÓÐ/v  £±£±£³£¹/m  ¼Ò/q  Íê³É/v  ÖÎÀí/vn  ÈÎÎñ/n  £¬/w  £²£±£µ/m  ¼Ò/q  ÕýÔÚ/d  Ê©¹¤/v  Í£²ú/v  ÖÎÀí/v  £¬/w  £±£¹£°/m  ¼Ò/q  ÓÉÓÚ/c  ÆäËû/r  Ô­Òò/n  Í£²ú/v  ¡¢/w  ÆÆ²ú/v  ¡¢/w  ×ª²ú/v  £¬/w  £±£¸/m  ¼Ò/q  Òò/p  ÖÎÀí/v  ÎÞÍû/v  ±»/p  ÔðÁî/v  ¹ØÍ£/v  ¡£/w  ¾Ý/p  [ÖÐ¹ú/ns  »·¾³/n  ¼à²â/vn  ×ÜÕ¾/n]nt  ¹«²¼/v  µÄ/u  ×îÐÂ/a  Êý¾Ý/n  ±íÃ÷/v  £¬/w  »´ºÓ/ns  ¸ÉÁ÷/n  ºÍ/c  Ò»Ð©/m  Ö§Á÷/n  Ë®ÖÊ/n  ÒÑ/d  ÓÐ/v  Ã÷ÏÔ/a  ¸ÄÉÆ/vn  £¬/w  µ«/c  Ö§Á÷/n  µÄ/u  Ò»Ð©/m  ¶ÏÃæ/n  ÎÛÈ¾/vn  ÈÔ/d  ½Ï/d  ÑÏÖØ/a  ¡£/w  
19980101-02-009-004/m  ´Ó/p  ×òÌì/t  ¿ªÊ¼/v  £¬/w  £±£²/m  ËÒ/q  Ë®ÖÊ/n  ¼à²â´¬/n  ´©Ëó/v  ÔÚ/p  »´ºÓ/ns  µÄ/u  ¸÷¸ö/r  ¶ÏÃæ/n  £¬/w  ½øÐÐ/v  ×îºó/f  µÄ/u  Ë®Ñù/n  ·ÖÎö/vn  £»/w  £³£°£°£°/m  ¶à/m  Ãû/q  »·¾³/n  ¼àÀí/vn  ºÍ/c  ¼à²â/vn  ÈËÔ±/n  ½øÈë/v  ¸÷/r  ´ó/a  ÎÛÈ¾/vn  ÆóÒµ/n  £¬/w  ¼ì²é/v  ´ï±ê/vn  ÅÅ·Å/vn  Çé¿ö/n  ¡£/w  ¶ÔÓÚ/p  ÖÎÀí/v  ÎÞÍû/v  µÄ/u  ÆóÒµ/n  £¬/w  ÑØ/p  »´/j  £´/m  Ê¡Õþ¸®/n  ·Ö±ð/d  ÏÂ´ï/v  ÁË/u  ¹ØÍ£Áî/n  ¡£/w  ¼ÇÕß/n  Ëæ/p  Ö´·¨/vn  ÈËÔ±/n  µ½/v  [°²»Õ/ns  ´óÔó/ns  ¾Æ³§/n]nt  µÈ/u  ÆóÒµ/n  £¬/w  Ä¿¶Ã/v  ÁË/u  ÎÛÈ¾/vn  ³µ¼ä/n  ±»/p  Ìù/v  ÉÏ/v  ·âÌõ/n  µÄ/u  Çé¾°/n  ¡£/w  Ðí¶à/m  ±¥ÊÜ/v  ÎÛÈ¾/v  Ö®/u  ¿à/an  µÄ/u  ÈºÖÚ/n  ×Ô¶¯/d  ¾Û¼¯/v  ÔÚ/p  ÎÛÈ¾/vn  ÆóÒµ/n  ÃÅ¿Ú/s  £¬/w  ÅÄÊÖ³Æ¿ì/i  ¡£/w  
19980101-02-009-005/m  ½â/nr  Õñ»ª/nr  Ëµ/v  £¬/w  ¼¸/m  Äê/q  À´/f  £¬/w  ÑØ/p  »´/j  £´/m  Ê¡Õþ¸®/n  ºÍ/c  ÈËÃñ/n  Îª/p  ÖÎÀí/v  »´ºÓ/ns  ¸¶³ö/v  ÁË/u  ¾Þ´ó/a  µÄ/u  Å¬Á¦/an  £¬/w  Í¶Èë/v  ÁË/u  Ïàµ±/v  µÄ/u  ÈËÁ¦/n  ºÍ/c  ²ÆÁ¦/n  ¡£/w  ÏÂ/f  Ò»/m  ²½/q  Òª/v  ¹®¹Ì/v  ÖÎÀí/vn  ³É¹û/n  £¬/w  ±£Ö¤/v  ÖÎÎÛ/vn  Éè±¸/n  Õý³£/ad  ÔË×ª/v  £¬/w  ¼ÓÇ¿/v  ¼à¶½/v  ¹ÜÀí/v  £¬/w  ·ÀÖ¹/v  ·´¸´/v  £¬/w  ½øÒ»²½/d  Ï÷¼õ/v  »´ºÓ/ns  ÎÛÈ¾/vn  ¸ººÉ/n  ¡£/w  ½ñºó/t  £³/m  Äê/q  ÑØ/p  »´/j  Òª/v  ½¨Éè/v  £µ£°/m  ¶à/m  ×ù/q  ³ÇÊÐ/n  Éú»î/vn  ÎÛË®/n  ´¦Àí³§/n  £¬/w  Í¬Ê±/c  ½øÒ»²½/d  ½â¾ö/v  Å©Òµ/n  ÎÛÈ¾/vn  ÎÊÌâ/n  ¡£/w  ÖÎÀí/v  »´ºÓ/ns  ½ñºó/t  µÄ/u  ÈÎÎñ/n  ÈÔ/d  ºÜ/d  ¼è¾Þ/a  £¬/w  ÑØ/p  »´/j  £´/m  Ê¡/n  Òª/v  ½ÅÌ¤ÊµµØ/i  £¬/w  ÍÅ½á/a  ÖÎÎÛ/v  ¡£/w  

19980101-02-010-001/m  ¾ÅÆß/m  ÖÐ¹ú/ns  ÂÃÓÎÄê/n  Ô²Âú/ad  ½áÊø/v  ¾Å°Ë/m  »ªÏÄ/n  ³ÇÏçÓÎ/n  Â¡ÖØ/ad  ÆôÄ»/v  ÂÞ/nr  ¸É/nr  ³öÏ¯/v  ¿ªÄ»Ê½/n  
19980101-02-010-002/m  ±¾±¨/r  ËÕÖÝ/ns  £±ÔÂ/t  £±ÈÕ/t  µç/n  ¼ÇÕß/n  ¹¨/nr  ö©/nr  ±¨µÀ/v  £º/w  £±£¹£¹£·Äê/t  £±£²ÔÂ/t  £³£±ÈÕ/t  ×ÓÒ¹/t  £¬/w  Ëæ×Å/p  ËÕÖÝ/ns  º®É½ËÂ/ns  ÖÓÉù/n  ×²/v  Ïì/a  µÚ£±£°£¸/m  ÏÂ/q  £¬/w  ¹ÃËÕ/ns  ³ÇÄÚ/s  Ò»/m  Æ¬/q  »¶ÌÚ/v  £¬/w  [ÖÐ¹²ÖÐÑë/nt  ÕþÖÎ¾Ö/n]nt  Î¯Ô±/n  ¡¢/w  ¹úÎñÎ¯Ô±/n  ÂÞ/nr  ¸É/nr  ÔÚ/p  ´Ë/r  Ö£ÖØ/ad  Ðû²¼/v  £º/w  ¡¯/w  £¹£·/m  ÖÐ¹ú/ns  ÂÃÓÎÄê/n  Ô²Âú/ad  ½áÊø/v  £¬/w  ¡¯/w  £¹£¸/m  »ªÏÄ/n  ³ÇÏçÓÎ/n  ÕýÊ½/ad  ¿ªÄ»/v  ¡£/w  
19980101-02-010-003/m  [¹ú¼Ò/n  ÂÃÓÎ¾Ö/n]nt  ¾Ö³¤/n  ºÎ/nr  ¹â/nr  ¡¢/w  [½­ËÕ/ns  Ê¡Õþ¸®/n]nt  Áìµ¼/n  µÈ/u  ÒÔ¼°/c  ÊýÇ§/m  Ãû/q  ÖÐÍâ/j  ±öÅó/n  ²Î¼Ó/v  ÁË/u  Õâ/r  Ò»/m  Â¡ÖØ/a  ¶ø/c  ÌØ±ð/a  µÄ/u  ÒÇÊ½/n  ¡£/w  
19980101-02-010-004/m  ¡¯/w  £¹£·/m  ÖÐ¹ú/ns  ÂÃÓÎÄê/n  ÊÇ/v  Ò»/m  ´Î/q  ¹ú¼Ò¼¶/b  µÄ/u  Ðû´«/vn  ´ÙÏú/vn  »î¶¯/vn  £¬/w  ÊÇ/v  ÎÒ¹ú/n  ¡°/w  ¾ÅÎå/m  ¡±/w  ÆÚ¼ä/f  ÂÃÓÎ/v  ·¢Õ¹/v  µÄ/u  ÖØ´ó/a  ¾Ù´ë/n  £¬/w  £±£¹£¹£·Äê/t  Ôªµ©/t  ÓÉ/p  ¹ú¼Ò/n  Ö÷Ï¯/n  ½­/nr  ÔóÃñ/nr  ÔÚ/p  ÐÂÄê/t  ÖÂ´Ê/vn  ÖÐ/f  Ðû²¼/v  ¿ªÄ»/v  ¡£/w  
19980101-02-010-005/m  ¾Ý/p  ×îÐÂ/a  Í³¼Æ/vn  £¬/w  £±£¹£¹£·Äê/t  £±ÔÂ/t  ÖÁ/p  £±£±ÔÂ·Ý/t  £¬/w  À´»ª/vn  ÂÃÓÎ/vn  ÈËÊý/n  ´ï/v  £µ£²£³£¶Íò/m  ¶à/m  ÈË´Î/q  £¬/w  ¹ú¼Ê/n  ÂÃÓÎ/vn  ÊÕÈë/n  ´ï/v  £±£±£°£®£¸ÒÚ/m  ¶à/m  ÃÀÔª/q  £¬/w  ·Ö±ð/d  ½Ï/p  ÉÏÄê/t  Í¬ÆÚ/f  Ôö³¤/v  £±£²£®£³£¥/m  ºÍ/c  £±£¸£®£·£¥/m  £¬/w  Ô¤¼Æ/v  È«Äê/n  À´»ª/vn  ÂÃÓÎ/vn  Èë¾³/vn  ÈËÊý/n  Ô¼/d  £µ£´£°£°Íò/m  ÈË´Î/q  £¬/w  ÂÃÓÎ/v  ´´»ã/v  ´ï/v  £±£±£µÒÚ/m  ÃÀÔª/q  £¬/w  ÔÙ/d  ´´/Vg  ÐÂ/a  ¼ÍÂ¼/n  £¬/w  ¹úÄÚ/s  ÂÃÓÎ/vn  ÈËÊý/n  ¼°/c  ÊÕÈë/n  Ò²/d  ±È/p  ÉÏÄê/t  ÓÐ/v  ´ó·ù/b  Ôö³¤/vn  ¡£/w  
19980101-02-010-006/m  ¾ÝÏ¤/v  £¬/w  ÔÚ/p  ¡¯/w  £¹£·/m  ÖÐ¹ú/ns  ÂÃÓÎÄê/n  »ù´¡/n  ÉÏ/f  ÍÆ³ö/v  µÄ/u  ¡¯/w  £¹£¸/m  »ªÏÄ/n  ³ÇÏçÓÎ/n  £¬/w  ½«/d  ·Ö/v  ¡°/w  ¹Å³Ç/n  ÐÂÃ²/n  ¡±/w  ºÍ/c  ¡°/w  Ïç´å/n  ÂÃÓÎ/v  ¡±/w  Á½/m  ¸ö/q  ×¨Ìâ/n  £¬/w  Ïò/p  º£ÄÚÍâ/s  ÓÎ¿Í/n  È«Ãæ/ad  Õ¹Ê¾/v  ¸Ä¸ï/v  ¿ª·Å/v  £²£°/m  Äê/q  À´/f  ÎÒ¹ú/n  ³ÇÏç/n  µÄ/u  ¾Þ±ä/n  ¡£/w  

19980101-02-011-001/m  ±ùµñ/n  Í¯»°/n  ÊÀ½ç/n  £¨/w  Í¼Æ¬/n  £©/w  
19980101-02-011-002/m  ÐÂÄê/t  À´ÁÙ/v  £¬/w  ±ù³Ç/n  [¹þ¶û±õÊÐ/ns  ¶ùÍ¯/n  ¹«Ô°/n]ns  Îª/p  º¢×Ó/n  ÃÇ/k  ×¼±¸/v  ÁË/u  ÌØÊâ/a  µÄ/u  ºØËê/vn  ÀñÎï/n  ¡ª¡ª¡ª/w  ±ùµñ/n  Í¯»°/n  ÊÀ½ç/n  ¡£/w  ÕâÀï/r  °üÀ¨/v  Î´À´/t  ÊÀ½ç/n  ¡¢/w  ÊÀ½ç/n  Ææ¹Û/n  ¡¢/w  ÃÔ¹¬/n  µÈ/u  Ê®/m  ´ó/a  ¾°Çø/n  £¬/w  Õ¹³ö/v  ¸÷ÖÖ/r  ±ùµñ/n  ×÷Æ·/n  Ç§/m  Óà/m  ¼þ/q  ¡£/w  Í¼/n  Îª/v  ´ÓÊÂ/v  ½ÌÓý/vn  ¹¤×÷/vn  µÄ/u  ½ª/nr  Ñã/nr  £¨/w  ×ó/f  £©/w  Õý/d  Ïò/p  £¶/m  Ëê/q  µÄ/u  ¶ù×Ó/n  ÍòÍò/nr  ½²/v  ¿ÖÁú/n  µÄ/u  ¹ÊÊÂ/n  ¡£/w  
19980101-02-011-003/m  £¨/w  ÐÂ»ªÉç/nt  ¼ÇÕß/n  ÖÜ/nr  È·/nr  Éã/Vg  £©/w  

19980101-02-012-001/m  Íâ½»²¿/nt  ·¢ÑÔÈË/n  Ì¸/v  Ã÷Äê/t  Íâ½»/n  ¹¤×÷/vn  ÖØµã/n  È«·½Î»/n  ÍÆÐÐ/v  ¶ÀÁ¢×ÔÖ÷/l  ºÍÆ½/n  Íâ½»/n  Õþ²ß/n  
19980101-02-012-002/m  ÐÂ»ªÉç/nt  ±±¾©/ns  £±£²ÔÂ/t  £³£°ÈÕ/t  µç/n  Íâ½»²¿/nt  ·¢ÑÔÈË/n  ÌÆ/nr  ¹úÇ¿/nr  ½ñÌì/t  ÏÂÎç/t  ÔÚ/p  ÕâÀï/r  ¾Í/p  Ã÷Äê/t  ÖÐ¹ú/ns  Íâ½»/n  ¹¤×÷/vn  µÄ/u  ÖØµã/n  »Ø´ð/v  ÁË/u  ¼ÇÕß/n  µÄ/u  ÌáÎÊ/vn  ¡£/w  
19980101-02-012-003/m  ÔÚ/p  ½ñÌì/t  ÏÂÎç/t  µÄ/u  ¼ÇÕß/n  ÕÐ´ý»á/n  ÉÏ/f  £¬/w  ÓÐ/v  ¼ÇÕß/n  ÎÊ/v  £º/w  ¡°/w  Ã÷Äê/t  ÖÐ¹ú/ns  Íâ½»/n  ¹¤×÷/vn  µÄ/u  ÖØµã/n  ºÍ/c  Å¬Á¦/a  ·½Ïò/n  ÊÇ/v  Ê²Ã´/r  £¿/w  ½«/d  »á/v  ÓÐ/v  ÄÄÐ©/r  ¾Ù´ë/n  £¿/w  ¡±/w  
19980101-02-012-004/m  ÌÆ/nr  ¹úÇ¿/nr  »Ø´ð/v  £º/w  ¡°/w  ÎÒÃÇ/r  ½«/d  ¼á¶¨²»ÒÆ/i  µØ/u  ¹á³¹/v  ¡®/w  Ê®Îå´ó/j  ¡¯/w  µÄ/u  Õ½ÂÔ/n  ·½Õë/n  £¬/w  ×ñÑ­/v  µË/nr  Ð¡Æ½/nr  Í¬Ö¾/n  µÄ/u  Íâ½»/n  Ë¼Ïë/n  £¬/w  ¼ÌÐø/v  È«·½Î»/n  µØ/u  ÍÆÐÐ/v  ¶ÀÁ¢×ÔÖ÷/l  µÄ/u  ºÍÆ½/n  Íâ½»/n  Õþ²ß/n  £¬/w  Îª/p  Éç»áÖ÷Òå/n  ÏÖ´ú»¯/vn  ½¨Éè/vn  ÕùÈ¡/v  Ò»¸ö/m  ³¤ÆÚ/d  Á¼ºÃ/a  µÄ/u  ¹ú¼Ê/n  »·¾³/n  £¬/w  ÌØ±ð/d  ÊÇ/v  ÖÜ±ß/n  »·¾³/n  £¬/w  Î¬»¤/v  ÊÀ½ç/n  ºÍÆ½/a  £¬/w  ´Ù½ø/v  ¹²Í¬/d  ·¢Õ¹/v  ¡£/w  
19980101-02-012-005/m  ¡°/w  Ã÷Äê/t  ÎÒÃÇ/r  Òª/v  ¼ÌÐø/v  ×ö/v  ºÃ/a  ·¢Õ¹ÖÐ¹ú¼Ò/l  ÓÈÆä/d  ÊÇ/v  ÖÜ±ß/n  ¹ú¼Ò/n  µÄ/u  ¹¤×÷/vn  ¡£/w  ¼á³Ö/v  ÄÀÁÚÓÑºÃ/l  £¬/w  ÂäÊµ/v  ÖÐ¹ú/ns  ¡ª/w  ¶«ÃË/ns  ·ÇÕýÊ½/b  Ê×ÄÔ/n  »áÎî/vn  ³É¹û/n  £¬/w  Éî»¯/v  Óë/p  ¶«ÃË/ns  µÄ/u  ÃæÏò/v  £²£±/m  ÊÀ¼Í/n  ÄÀÁÚ/n  »¥ÐÅ/v  »ï°é/n  ¹ØÏµ/n  ¡£/w  ¼ÓÇ¿/v  Óë/p  ·ÇÖÞ/ns  ¡¢/w  À­¶¡ÃÀÖÞ/ns  ¡¢/w  ÄÏÑÇ/ns  ºÍ/c  ÖÐ¶«Å·/ns  ¹ú¼Ò/n  µÄ/u  ÍÅ½á/vn  ºÏ×÷/vn  ¡£/w  ÎÒÃÇ/r  Òª/v  ÖÂÁ¦/v  ÓÚ/p  ½¨Á¢/v  ¹«Õý/a  ºÏÀí/a  µÄ/u  ¹ú¼Ê/n  ÕþÖÎ/n  ¾­¼Ã/n  ÐÂ/a  ÖÈÐò/n  ¡£/w  
19980101-02-012-006/m  ¡°/w  ÎÒÃÇ/r  Òª/v  ¼Ó½ô/vd  ÂäÊµ/v  ½­/nr  Ö÷Ï¯/n  ·Ã/v  ÃÀ/j  ³É¹û/n  £¬/w  ×öºÃ/v  ¿ËÁÖ¶Ù/nr  ×ÜÍ³/n  ·Ã»ª/v  µÄ/u  ½Ó´ý/vn  ¹¤×÷/vn  £¬/w  Ê¹/v  ÖÐ/j  ÃÀ/j  ¹ØÏµ/n  »ñµÃ/v  ½øÒ»²½/d  ·¢Õ¹/v  ¡£/w  ÎÒÃÇ/r  ½«/d  ³ä·Ö/d  ·¢»Ó/v  ÖÐ/j  ¶í/j  ×ÜÀí/n  ¶¨ÆÚ/b  »áÎî/vn  »úÖÆ/n  µÄ/u  ×÷ÓÃ/n  £¬/w  ¼ÌÐø/v  ÍÆ½ø/v  ÖÐ/j  ¶í/j  Á½/m  ¹ú/n  ÔÚ/p  ¸÷¸ö/r  ÁìÓò/n  ÄÚ/f  µÄ/u  ºÏ×÷/vn  ¡£/w  Ã÷Äê/t  ÊÇ/v  ÖÐ/j  ÈÕ/j  ºÍÆ½/a  ÓÑºÃ/a  ÌõÔ¼/n  Ç©¶©/v  £²£°/m  ÖÜÄê/q  £¬/w  Ë«·½/n  ½«/d  ¼ÌÐø/v  ½øÐÐ/v  ¸ß²ã/n  »¥·Ã/vn  ¡£/w  ÖÐ¹ú/ns  ºÍ/c  Î÷Å·/ns  ¸÷¹ú/r  Ò²/d  ½«/d  ±£³Ö/v  ¸ß²ã/n  »¥·Ã/vn  µÄ/u  ÊÆÍ·/n  ¡£/w  ÉÏÊö/b  »¥·Ã/vn  ±Ø½«/d  ÍÆ¶¯/v  ÎÒ/r  Óë/p  ÕâÐ©/r  ¹ú¼Ò/n  ¹ØÏµ/n  µÄ/u  ½øÒ»²½/b  ·¢Õ¹/vn  ¡£/w  
19980101-02-012-007/m  ¡°/w  Ã÷Äê/t  £¬/w  ÎÒÃÇ/r  ½«/d  ¼ÌÐø/v  »ý¼«/ad  ²ÎÓë/v  ¶à±ß/b  Íâ½»/n  £¬/w  ÔÚ/p  ÁªºÏ¹ú/nt  ¸Ä¸ï/vn  ¡¢/w  µØÇø/n  ³åÍ»/vn  ¡¢/w  Î¬ºÍ/j  ¡¢/w  ²Ã¾ü/vn  ¡¢/w  ¾ü¿Ø/j  ¡¢/w  »·±£/n  µÈ/u  ÎÊÌâ/n  ÉÏ/f  ·¢»Ó/v  ½¨ÉèÐÔ/n  ×÷ÓÃ/n  ¡£/w  
19980101-02-012-008/m  ¡°/w  ÎÒÃÇ/r  ½«/d  ¼ÌÐø/v  ¹á³¹/v  ÂäÊµ/v  ¡®/w  Ò»¹úÁ½ÖÆ/j  ¡¯/w  ·½Õë/n  £¬/w  Î¬»¤/v  Ïã¸Û/ns  µÄ/u  ·±ÈÙ/an  ÎÈ¶¨/an  £¬/w  ×öºÃ/v  °ÄÃÅ/ns  »Ø¹é/v  Ç°/f  µÄ/u  ×¼±¸/vn  ¹¤×÷/vn  £¬/w  ¼á¾ö/ad  Î¬»¤/v  ÎÒ¹ú/n  µÄ/u  ¶ÀÁ¢/a  ¡¢/w  Ö÷È¨/n  ºÍ/c  ÁìÍÁ/n  ÍêÕû/a  £¬/w  ÍÆ½ø/v  ×æ¹ú/n  Í³Ò»/vn  ´óÒµ/n  ¡£/w  ¡±/w  

19980101-02-013-001/m  [Ê¤Àû/nz  º£ÉÏ/s  ÓÍÌï/n]nt  ²ú/v  ÓÍ/n  ´´/Vg  ÐÂ¸ß/n  
19980101-02-013-002/m  ±¾±¨/r  ¼ÃÄÏ/ns  Ê®¶þÔÂ/t  ÈýÊ®Ò»ÈÕ/t  µç/n  ½ØÖÁ/v  Ò»¾Å¾ÅÆßÄê/t  Ê®¶þÔÂ/t  ÈýÊ®Ò»ÈÕ/t  £¬/w  [Ê¤Àû/nz  º£ÉÏ/s  ÓÍÌï/n]nt  È«Äê/n  ¹²/d  Éú²ú/v  Ô­ÓÍ/n  Ò»°ÙÎåÊ®ÍòÁãÒ»°Ù/m  ¶Ö/q  £¬/w  ³¬/v  ¼Æ»®/n  Ò»°Ù/m  ¶Ö/q  ¡£/w  Óë/p  ÉÏÄê/t  Í¬ÆÚ/f  Ïà±È/v  £¬/w  º£ÉÏ/s  ÓÍÌï/n  µÄ/u  Äê²ú/vn  ÄÜÁ¦/n  Ôö¼Ó/v  ÁË/u  ÎåÊ®Íò/m  ¶Ö/q  ¡£/w  
19980101-02-013-003/m  ¡º/w  °ËÎå/m  ¡»/w  ÒÔÀ´/f  £¬/w  [Ê¤Àû/nz  ÓÍÌï/n]nt  ÔÚ/p  ²³º£Íå/ns  ¼«/d  Ç³/a  º£/n  º£Óò/n  Õ¹¿ª/v  ÁË/u  ´ó¹æÄ£/b  ¿±Ì½/vn  ¿ª·¢/vn  »áÕ½/vn  ¡£/w  Ò»¾Å¾ÅÆßÄê/t  ³õ/f  £¬/w  [Ê¤Àû/nz  ÓÍÌï/n]nt  Ìá³ö/v  ÁË/u  ·ÜÕ½/v  Ò»/m  Äê/q  £¬/w  ÔÚ/p  º£ÉÏ/s  ½¨³É/v  Ò»°ÙÎåÊ®Íò/m  ¶Ö/q  ²úÄÜ/j  µÄ/u  ·Ü¶·/vn  Ä¿±ê/n  £¬/w  È«Äê/n  Íê×ê/v  ½»¾®/v  ÈýÊ®/m  ¿Ú/q  £¬/w  Í¶²ú/v  ÐÂ/a  ¾®/n  ÈýÊ®Áù/m  ¿Ú/q  ¡£/w  £¨/w  ¶Å/nr  ÖÐÎä/nr  Ëï/nr  ´«¸Õ/nr  £©/w  

19980101-02-014-001/m  [ÑÓ°²/ns  ¹©Ë®/vn  ¹¤³Ì/n]nz  ½¨³É/v  Í¨Ë®/v  
19980101-02-014-002/m  ±¾±¨/r  Î÷°²/ns  Ê®¶þÔÂ/t  ÈýÊ®Ò»ÈÕ/t  µç/n  Ê®¶þÔÂ/t  ¶þÊ®°ËÈÕ/t  £¬/w  [¸ïÃü/vn  Ê¥µØ/n  ÑÓ°²/ns  ¹©Ë®/vn  ¹¤³Ì/n]nz  ÕýÊ½/ad  ½¨³É/v  Í¨Ë®/v  £¬/w  ÑÓ°²/ns  ÊÐÇø/s  µÄ/u  È±Ë®/vn  ÎÊÌâ/n  µÃµ½/v  ¸ù±¾/a  ½â¾ö/vn  ¡£/w  
19980101-02-014-003/m  ÑÓ°²/ns  ³ÇÊÐ/n  »ù´¡/n  ÉèÊ©/n  ±¡Èõ/a  £¬/w  ½øÈë/v  ¾ÅÊ®/m  Äê´ú/n  ÒÔºó/f  £¬/w  ³ÇÊÐ/n  È±Ë®/vn  ÎÊÌâ/n  ÈÕÒæ/d  Í»³ö/a  £¬/w  ÈÕ/q  ¹©Ë®Á¿/n  ½ö/d  ÓÐ/v  ¶þµãÈýÍò/m  ¶Ö/q  £¬/w  ¶ø/c  ÈÕ/q  Æ½¾ù/a  ÐèË®Á¿/n  Îª/p  ËÄµã¾ÅÈýÍò/m  ¶Ö/q  £¬/w  ÈÕ/q  È±Ë®Á¿/n  ´ï/v  ¶þµãÁùÈýÍò/m  ¶Ö/q  ¡£/w  Ò»¾Å¾ÅÁùÄê/t  ËÄÔÂ/t  £¬/w  Ë®Àû²¿/nt  ºÍ/c  ÉÂÎ÷Ê¡/ns  ¾ö¶¨/v  ²¿/n  Ê¡/n  ºÏ×÷/v  ¹²/d  ½¨/v  [ÑÓ°²/ns  ¹©Ë®/vn  ¹¤³Ì/n]nz  ¡£/w  
19980101-02-014-004/m  [ÑÓ°²/ns  ¹©Ë®/vn  ¹¤³Ì/n]nz  ÈÕ/q  ¹©Ë®/v  ÎåÍò/m  ¶Ö/q  £¬/w  ¿É/v  ½â¾ö/v  ÊÐÇø/s  Ê®ÈýÍò/m  ÈË¿Ú/n  Éú»î/vn  ÓÃË®/n  ºÍ/c  ÑØÍ¾/b  Ò»µãÁùÁùÍò/m  Å©´å/n  ÈË¿Ú/n  ¡¢/w  Ò»µãÎåÎåÍò/m  Í·/q  ´ó/a  ¼ÒÐó/n  µÄ/u  ÒûË®/vn  ÎÊÌâ/n  £¬/w  ¿É/v  »ù±¾/ad  Âú×ã/v  ³ÇÊÐ/n  ½¨Éè/vn  ÖÐ³¤ÆÚ/j  µÄ/u  ÐèË®/vn  ÒªÇó/n  ¡£/w  £¨/w  ÃÏ/nr  Î÷°²/nr  Æî/nr  ÓÂ/nr  £©/w  

19980101-02-015-001/m  ´óÁ¬¸Û/ns  Äê/q  ÍÌÍÂÁ¿/n  ³¬/v  ÆßÇ§Íò/m  ¶Ö/q  
19980101-02-015-002/m  ±¾±¨/r  ´óÁ¬/ns  Ê®¶þÔÂ/t  ÈýÊ®Ò»ÈÕ/t  µç/n  ¼ÇÕß/n  ÕÅ/nr  ÊéÕþ/nr  ±¨µÀ/v  £º/w  ½ØÖÁ/v  Ê®¶þÔÂ/t  ¶þÊ®°ËÈÕ/t  Ê®°ËÊ±/t  £¬/w  ´óÁ¬¸Û/ns  Äê/q  ÍÌÍÂÁ¿/n  Í»ÆÆ/v  ÆßÇ§Íò/m  ¶Ö/q  £¬/w  ±È/p  ÉÏÄê/t  Í¬ÆÚ/f  Ôö¼Ó/v  Áù°ÙÍò/m  ¶Ö/q  ¡£/w  
19980101-02-015-003/m  Ä¿Ç°/t  £¬/w  ´óÁ¬¸Û/ns  ÒÑ/d  ¿ªÍ¨/v  ÖÁ/v  Íþº£/ns  ¡¢/w  ÑÌÌ¨/ns  ¡¢/w  º«¹ú/ns  ÈÊ´¨/ns  µÈ/u  Áù/m  Ìõ/q  ¹úÄÚÍâ/s  ¿Í»õ/n  ¹ö×°/vn  º½Ïß/n  £¬/w  ¿ªÍ¨/v  ÖÁ/v  ±±ÃÀÖÞ/ns  ¡¢/w  ¶«ÄÏÑÇ/ns  ¡¢/w  Å·ÖÞ/ns  µÈ/u  °Ë/m  Ìõ/q  ¼¯×°Ïä/n  °àÂÖ/n  º½Ïß/n  £¬/w  ¿ªÍ¨/v  ÖÁ/v  ¹þ¶û±õ/ns  ¡¢/w  ÑÓ¼ª/ns  ¡¢/w  ÉòÑô/ns  Èý/m  Ìõ/q  ¼¯×°Ïä/n  °àÁÐ/n  £¬/w  ¿ªÍ¨/v  ÖÁ/v  ¹ãÖÝ/ns  ÔÓ»õ/n  °àÂÖ/n  º½Ïß/n  ¡£/w  

19980101-03-001-001/m  »¹/d  Ó¦/v  ¼á³Ö/v  ¡º/w  ÄÜÁ¦/n  Ö§¸¶/vn  ¡»/w  Ô­Ôò/n  
19980101-03-001-002/m  ÖÜ/nr  µÂÎä/nr  
19980101-03-001-003/m  ÁªºÏ¹ú/nt  ´ó»á/n  ÔÚ/p  ÁÙ½ü/v  £±£¹£¹£·Äê/t  µ×/f  Ê±/Ng  Í¨¹ý/v  Ò»/m  Ïî/q  ¾öÒé/n  £¬/w  È·¶¨/v  ÁË/u  £±£¹£¹£¸Äê/t  ÖÁ/p  £²£°£°£°Äê/t  ³ÉÔ±¹ú/n  µÄ/u  »á·Ñ/n  ·ÖÌ¯/vn  ±ÈÀý±í/n  ¡£/w  ÃÀ¹ú/ns  ½ÉÄÉ/v  ÁªºÏ¹ú/nt  »á·Ñ/n  £²£µ£¥/m  µÄ/u  ±ÈÀý/n  ÈÔÈ»/d  ²»/d  ±ä/v  £¬/w  ÈÕ/j  ¡¢/w  µÂ/j  ¡¢/w  ·¨/j  ¡¢/w  Òâ/j  µÈ/u  ¹ú/n  µÄ/u  ±ÈÀý/n  ÊÊµ±/ad  ÉÏµ÷/v  £¬/w  ÖÐ¹ú/ns  µÄ/u  ±ÈÀý/n  ½«/d  ´Ó/p  £±£¹£¹£·Äê/t  µÄ/u  £°£®£·£´£¥/m  ÉÏµ÷/v  µ½/v  ½Ó½ü/v  £±£¥/m  £¬/w  ¶íÂÞË¹/ns  ´Ó/p  ÏÖÔÚ/t  µÄ/u  £²£®£¸£·£¥/m  ÖðÄê/d  ÏÂµ÷/v  ÖÁ/v  £²£°£°£°Äê/t  µÄ/u  £±£®£°£·£¥/m  £¬/w  ×î/d  ²»/d  ·¢´ï¹ú¼Ò/l  »á·Ñ/n  ÏÂÏÞ/n  ´Ó/p  ÏÖÔÚ/t  µÄ/u  £°£®£°£±£¥/m  ÏÂµ÷/v  ÖÁ/v  £°£®£°£°£±£¥/m  ¡£/w  Õâ¸ö/r  ¾öÒé/n  ±íÃ÷/v  £¬/w  ÁªºÏ¹ú/nt  »á·Ñ/n  ·ÖÌ¯/vn  ÈÔÈ»/d  ×ñÑ­/v  ×Å/u  ¡°/w  ÄÜÁ¦/n  Ö§¸¶/vn  ¡±/w  Ô­Ôò/n  ¡£/w  
19980101-03-001-004/m  ÁªºÏ¹ú/nt  »á·Ñ/n  ±ÈÀý/n  µÄ/u  ¡°/w  ÄÜÁ¦/n  Ö§¸¶/vn  ¡±/w  Ô­Ôò/n  £¬/w  ¼´/v  ÒÔ/p  ¸÷¹ú/r  ¹úÃñ/n  Éú²ú×ÜÖµ/n  Õ¼/v  ÊÀ½ç/n  ¹úÃñ/n  Éú²ú×ÜÖµ/n  µÄ/u  ±ÈÖØ/n  ×÷Îª/v  »ùÊý/n  £¬/w  Í¬Ê±/c  ¿¼ÂÇ/v  ÈË¾ù/j  ¹úÃñ/n  Éú²ú×ÜÖµ/n  ºÍ/c  ÈË¾ù/j  ÍâÕ®/n  ¸ºµ£/n  ×´¿ö/n  À´/v  ¼ÆËã/v  ¸÷¹ú/r  Ó¦/v  ½É/v  µÄ/u  »á·Ñ¶î/n  ¡£/w  ÃÀ¹ú/ns  ÊÇ/v  ÊÀ½ç/n  Ê×¸»/n  £¬/w  µ«/c  »á·Ñ/n  Î¯Ô±»á/n  Îª/p  ·ÀÖ¹/v  Ò»/m  ¹ú/n  ¸ºµ£/v  ¹ý/d  ÖØ/a  £¬/w  ¹æ¶¨/v  ÁË/u  ½ÉÄÉ/vn  ÉÏÏÞ/n  £¬/w  ÃÀ¹ú/ns  »á·Ñ/n  ·ÖÌ¯/vn  ±ÈÀý/n  Îª/v  £²£µ£¥/m  ¡£/w  ¿ÉÊÇ/c  £¬/w  ´Ó/p  £±£¹£¹£´Äê/t  Æð/f  £¬/w  ÃÀ¹ú/ns  Ò»Ö±/d  ÒªÇó/v  ½«/p  Æä/r  ¶Ô/p  ÁªºÏ¹ú/nt  »á·Ñ/n  µÄ/u  ·ÖÌ¯/vn  ±ÈÀý/n  ÓÉ/p  £²£µ£¥/m  ½µ/v  µ½/v  £²£°£¥/m  £¬/w  ½«/p  Î¬ºÍ·Ñ/n  ±ÈÀý/n  ÓÉ/p  £³£±£¥/m  ½µ/v  ÖÁ/v  £²£µ£¥/m  £¬/w  ²¢/c  ÒÔ/p  ¾Ü¸¶/v  »á·Ñ/n  ×÷/v  ÒªÐ®/vn  ¡£/w  ÕâÖÖ/r  ×ö·¨/n  Ö»/d  ÄÜ/v  Ê¹/v  ÁªºÏ¹ú/nt  »á·Ñ/n  ±ÈÀý/n  ¾ßÓÐ/v  ¼«´ó/a  ËæÒâÐÔ/n  £¬/w  ²»Àû/a  ÓÚ/p  ÁªºÏ¹ú/nt  ²ÆÕþ/n  »ù´¡/n  µÄ/u  ÎÈ¶¨/an  £¬/w  Ôâµ½/v  ¹ã´ó/b  ³ÉÔ±¹ú/n  µÄ/u  ·´¶Ô/vn  ¡£/w  ÔÚ/p  ´Ë/r  Çé¿ö/n  ÏÂ/f  £¬/w  ÃÀ¹ú/ns  ÈÔ/d  ¼ÌÐø/v  ÍÏÇ·/v  »á·Ñ/n  £±£³ÒÚ/m  ¶à/m  ÃÀÔª/q  £¬/w  ²¢ÇÒ/c  Ìá³ö/v  ÁªºÏ¹ú/nt  ¸Ä¸ï/vn  ³ß¶È/n  ·¨°¸/n  £¬/w  °Ñ/p  ¸¶Çå/v  Ç·¿î/n  Í¬/p  ÁªºÏ¹ú/nt  ¸Ä¸ï/vn  ¹Ò¹³/v  £¬/w  ½á¹û/d  Ôâµ½/v  ¿ÕÇ°/d  ¹ÂÁ¢/v  ¡£/w  
19980101-03-001-005/m  ÐèÒª/v  Ö¸³ö/v  µÄ/u  ÊÇ/v  £¬/w  ÔÚ/p  Ñ°ÕÒ/v  ÁªºÏ¹ú/nt  ²ÆÕþÎ£»ú/l  ½â¾ö/vn  °ì·¨/n  ¹ý³Ì/n  ÖÐ/f  £¬/w  ¸ö±ð/a  ¹ú¼Ò/n  ×ÔÊÑ/v  ²Æ´óÆø´Ö/l  £¬/w  Ìá³ö/v  ÁË/u  ËùÎ½/v  ¡°/w  ÔðÈÎ/n  Ö§¸¶/vn  ¡±/w  Ô­Ôò/n  ¡£/w  ¼´/v  [°²Àí»á/j  ³£ÈÎ/b  ÀíÊÂ¹ú/n]nt  ÔÚ/p  ÁªºÏ¹ú/nt  ³Ðµ£/v  µÄ/u  ÔðÈÎ/n  ×î/d  ´ó/a  £¬/w  Ó¦µ±/v  ³Ðµ£/v  ¸ü/d  ¶à/a  µÄ/u  »á·Ñ/n  £¬/w  ²¢/c  ÌáÒé/v  ÒÔ/p  £³£¥/m  µÄ/u  ·Ý¶î/n  Îª/v  ÏÂÏÞ/n  ¡£/w  Ìá³ö/v  Õâ¸ö/r  Ô­Ôò/n  µÄ/u  ¹ú¼Ò/n  ¼«Á¦/d  Ïë/v  °Ñ/p  [°²Àí»á/j  ³£ÈÎ/b  ÀíÊÂ¹ú/n]nt  µÄ/u  Ï¯Î»/n  Óë/p  ½ðÇ®/n  ¹Ò/v  ÉÏ/v  ¹³/n  ¡£/w  ÕâÖÖ/r  Ö÷ÕÅ/n  Êµ¼ÊÉÏ/d  ÊÇ/v  ¡°/w  ÒÔ/p  Ç®/n  Âò/v  È¨/n  ¡±/w  £¬/w  ÆóÍ¼/v  °Ñ/p  °²Àí»á/j  ±ä³É/v  ¸»ÈË/n  ¾ãÀÖ²¿/n  ¡£/w  
19980101-03-001-006/m  Ä¿Ç°/t  ÁªºÏ¹ú/nt  »á·Ñ/n  ±ÈÀý/n  ·ÖÌ¯/vn  ÊµÐÐ/v  µÄ/u  ¡°/w  ÄÜÁ¦/n  Ö§¸¶/vn  ¡±/w  Ô­Ôò/n  £¬/w  ÊÇ/v  ¹ã´ó/b  ³ÉÔ±¹ú/n  Ëù/u  ÆÕ±é/ad  ½ÓÊÜ/v  µÄ/u  ¡£/w  µ÷Õû/v  »á·Ñ/n  Éæ¼°/v  µ½/v  È«Ìå/n  »áÔ±¹ú/n  £¬/w  ²»/d  Ó¦/v  ÓÉ/p  ÄÄ/r  Ò»¸ö/m  ¹ú¼Ò/n  ËµÁËËã/l  £¬/w  Ò²/d  ²»ÄÜ/v  ÓÉ/p  ¼¸/m  ¸ö/q  ¹ú¼Ò/n  Ë½ÏÂ/d  ¾ö¶¨/v  £¬/w  ¶ø/c  Ó¦/v  ÓÉ/p  È«Ìå/n  »áÔ±¹ú/n  ÃñÖ÷/ad  Ð­ÉÌ/v  ½â¾ö/v  £¬/w  Õâ/r  ²Å/d  ºÏÇéºÏÀí/i  ¡£/w  
19980101-03-001-007/m  ÁªºÏ¹ú/nt  ´ó»á/n  Õâ´Î/r  Í¨¹ý/v  µÄ/u  ¾öÒé/n  »¹/d  ±íÊ¾/v  £¬/w  Ö»Òª/c  ÃÀ¹ú/ns  ½ÉÄÉ/v  ÍÏÇ·/v  µÄ/u  »á·Ñ/n  £¬/w  »áÔ±¹ú/n  ¿ÉÒÔ/v  ¾Í/p  £±£¹£¹£¹Äê/t  ºÍ/c  £²£°£°£°Äê/t  µÄ/u  »á·Ñ/n  ±ÈÀý/n  ÖØ/d  ¿ª/v  ÌÖÂÛ/v  ¡£/w  ¸ºÔð/v  »á·Ñ/n  Ì¸ÅÐ/vn  µÄ/u  ÃÀ¹ú/ns  ´ú±í/n  Ë¹¿¨À­/nr  ±íÊ¾/v  £¬/w  ÃÀ¹ú/ns  µÄ/u  Ä¿±ê/n  ÊÇ/v  Ñ°ÕÒ/v  Ò»/m  ÖÖ/q  Ê¹/v  ½ÉÄÉ/v  Ç·¿î/n  Óë/c  Ï÷¼õ/v  ÃÀ¹ú/ns  »á·Ñ/n  ¼¸ºõ/d  Í¬Ê±/d  ÊµÏÖ/v  µÄ/u  »úÖÆ/n  ¡£/w  µ«/c  Å·ÃË/j  ´ú±í/n  ±íÊ¾/v  £¬/w  ³ý·Ç/c  ÃÀ¹ú/ns  ½É/v  Çå/a  Ç·¿î/n  £¬/w  ·ñÔò/c  ²»/d  ¿ÉÄÜ/v  ÖØ/d  ¿ª/v  Ì¸ÅÐ/v  ¡£/w  ¿´À´/v  £¬/w  ÃÀ¹ú/ns  ÎÞÌõ¼þ/d  ÂÄÐÐ/v  ÁªºÏ¹ú/nt  ²ÆÕþ/n  ÒåÎñ/n  ²Å/d  ÊÇ/v  ½â¾ö/v  ÎÊÌâ/n  µÄ/u  µÚÒ»/m  ²½/q  ¡£/w  

19980101-03-002-001/m  ËþÀ­¶û/nr  ½«/d  ³öÈÎ/v  °Í»ùË¹Ì¹/ns  ×ÜÍ³/n  
19980101-03-002-002/m  ±¾±¨/r  ÒÁË¹À¼±¤/ns  £±£²ÔÂ/t  £³£±ÈÕ/t  µç/n  ¼ÇÕß/n  Íõ/nr  ÄÏ/nr  ±¨µÀ/v  £º/w  [°Í»ùË¹Ì¹/ns  ÄÂË¹ÁÖ/nz  ÁªÃË/n]nt  £¨/w  Ð»Àï·òÅÉ/n  £©/w  ºòÑ¡ÈË/n  ¡¢/w  Ô­/b  ×î¸ß·¨Ôº/n  ´ó·¨¹Ù/n  ÄÂº±Ä¬µÂ¡¤À­ì³¿Ë¡¤ËþÀ­¶û/nr  £¬/w  ½ñÌì/t  ÔÚ/p  [°Í/j  ¹úÃñ/n  Òé»á/n]nt  ¡¢/w  ²ÎÒéÔº/n  ÒÔ¼°/c  ¸÷Ê¡/r  Òé»á/n  Ñ¡¾Ù/vn  ÖÐ/f  £¬/w  µ±Ñ¡/v  °Í»ùË¹Ì¹/ns  µÚ¾Å/m  ÈÎ/q  ×ÜÍ³/n  £¬/w  ÈÎÆÚ/n  £µ/m  Äê/q  ¡£/w  ËþÀ­¶û/nr  ½«/d  ÓÚ/p  Ã÷Ìì/t  ÐûÊÄ/v  ¾ÍÖ°/v  ¡£/w  
19980101-03-002-003/m  ÔÚ/p  ½ñÌì/t  ¾ÙÐÐ/v  µÄ/u  Ñ¡¾Ù/vn  ÖÐ/f  £¬/w  ËþÀ­¶û/nr  »ñµÃ/v  ÁË/u  [°Í/j  ¹úÃñ/n  Òé»á/n]nt  ¡¢/w  ²ÎÒéÔº/n  ÒÔ¼°/c  ¸÷Ê¡/r  Òé»á/n  ¹²¼Æ/v  £´£µ£·/m  ÕÅ/q  ÓÐÐ§/a  Ñ¡Æ±/n  ÖÐ/f  µÄ/u  £³£·£´/m  ÕÅ/q  £¬/w  ÒÔ/p  ¾ø¶Ô/a  ÓÅÊÆ/n  »ñÊ¤/v  ¡£/w  
19980101-03-002-004/m  ÄÂº±Ä¬µÂ¡¤À­ì³¿Ë¡¤ËþÀ­¶û/nr  £±£¹£²£¹Äê/t  £±£±ÔÂ/t  £²ÈÕ/t  ³öÉú/v  ÓÚ/p  ÅÔÕÚÆÕÊ¡/ns  £¬/w  £±£¹£µ£±Äê/t  ±ÏÒµ/v  ÓÚ/p  [ÅÔÕÚÆÕ/ns  ´óÑ§/n  ·¨Ñ§Ôº/n]nt  £¬/w  £±£¹£·£´Äê/t  ¹©Ö°/v  ÓÚ/p  [À­ºÏ¶û/ns  ¸ßµÈ/b  ·¨Ôº/n]nt  £¬/w  £±£¹£¸£°Äê/t  µ£ÈÎ/v  [°Í/j  Ñ¡¾Ù/vn  Î¯Ô±»á/n]nt  ³ÉÔ±/n  £¬/w  £±£¹£¸£¹Äê/t  £±£²ÔÂ/t  £±£³ÈÕ/t  ³öÈÎ/v  [À­ºÏ¶û/ns  ¸ßµÈ/b  ·¨Ôº/n]nt  Ê×Ï¯/n  ´ó·¨¹Ù/n  £¬/w  £±£¹£¹£´Äê/t  £±£°ÔÂ/t  ÍËÐÝ/v  ¡£/w  
19980101-03-002-005/m  ËþÀ­¶û/nr  ÓÚ/p  £±£¹£¹£·Äê/t  £³ÔÂ/t  µ±Ñ¡/v  [°Í/j  ²ÎÒéÔº/n]nt  ÒéÔ±/n  £¬/w  Í¬Äê/b  £±£²ÔÂ/t  £±£µÈÕ/t  ±»/p  Ö´Õþµ³/n  [ÄÂË¹ÁÖ/nz  ÁªÃË/n]nt  £¨/w  Ð»/j  ÅÉ/n  £©/w  ÌáÃû/v  Îª/v  ×ÜÍ³/n  ºòÑ¡ÈË/n  ¡£/w  

19980101-03-003-001/m  ÖÐ/j  ÄÏ/j  Íâ³¤/n  ¸ß¶È/d  ÆÀ¼Û/v  Á½/m  ¹ú/n  ½¨½»/v  
19980101-03-003-002/m  ±¾±¨/r  Ô¼º²ÄÚË¹±¤/ns  £±£²ÔÂ/t  £³£°ÈÕ/t  µç/n  ¼ÇÕß/n  ÎÂ/nr  ÏÜ/nr  ¡¢/w  ÐÂ»ªÉç/nt  ¼ÇÕß/n  Áõ/nr  Ò²¸Õ/nr  ¡¢/w  ÕÔ/nr  Òã/nr  ¡¢/w  ÉÐ/nr  Ð÷Ç«/nr  ±¨µÀ/v  £º/w  [ÖÐ¹ú/ns  ¹úÎñÔº/nt]nt  ¸±/b  ×ÜÀí/n  ¼æ/v  Íâ½»²¿³¤/n  Ç®/nr  Æäè¡/nr  ºÍ/c  ÄÏ·Ç/ns  Íâ½»²¿³¤/n  ¶÷×ô/nr  £³£°ÈÕ/t  ÔÚ/p  [ÖÐ¹ú/ns  ×¤/v  ÄÏ·Ç/ns  ÑÐ¾¿/vn  ÖÐÐÄ/n]nt  Ö÷ÈÎ/n  Íõ/nr  Ñ§ÏÍ/nr  ¾ÙÐÐ/v  µÄ/u  ÕÐ´ý»á/n  ÉÏ/f  ·¢±í/v  ½²»°/n  £¬/w  ¸ß¶È/d  ÆÀ¼Û/v  ÖÐ¹ú/ns  ºÍ/c  ÄÏ·Ç/ns  ½¨Á¢/v  Íâ½»/n  ¹ØÏµ/n  µÄ/u  ÖØ´ó/a  ÒâÒå/n  £¬/w  ²¢/c  ¾Í/p  ½øÒ»²½/d  ·¢Õ¹/v  ÖÐ/j  ÄÏ/j  ºÏ×÷/vn  ²ûÊö/v  ÁË/u  ¸÷×Ô/r  ¹ú¼Ò/n  µÄ/u  Á¢³¡/n  ¡£/w  
19980101-03-003-003/m  Ç®/nr  Æäè¡/nr  ÔÚ/p  ½²»°/n  ÖÐ/f  Ö¸³ö/v  £¬/w  ÖÐ¹ú/ns  ºÍ/c  ÄÏ·Ç/ns  ½¨Á¢/v  Íâ½»/n  ¹ØÏµ/n  £¬/w  ÊÇ/v  Á½/m  ¹ú/n  ¹ØÏµÊ·/n  ÖÐ/f  Ò»¸ö/m  ÖØÒª/a  Àï³Ì±®/n  £¬/w  ±êÖ¾/v  ×Å/u  Á½/m  ¹ú/n  ÓÑºÃ/a  ºÏ×÷/vn  ¹ØÏµ/n  ÐÂÆªÕÂ/n  µÄ/u  ¿ªÊ¼/vn  ¡£/w  ¡°/w  ÎÒÃÇ/r  Í¬/p  ÄÏ·Ç/ns  ÅóÓÑ/n  Ò»Ñù/u  ¶Ô/p  Á½/m  ¹ú/n  ¹ØÏµ/n  ÊµÏÖ/v  Õý³£»¯/v  ¸Ðµ½/v  ¸ßÐË/a  ¡£/w  ÎÒ/r  Ô¸/v  ½è´Ë»ú»á/l  £¬/w  Ïò/p  ³¤ÆÚ/b  À´/f  Îª/p  ´Ù½ø/v  ÖÐ¹ú/ns  ºÍ/c  ÄÏ·Ç/ns  ÈËÃñ/n  Ö®¼ä/f  µÄ/u  ÁË½â/vn  ºÍ/c  ÓÑÒê/n  £¬/w  Îª/p  »ý¼«/ad  ÍÆ¶¯/v  Á½/m  ¹ú/n  ¹ØÏµ/n  Õý³£»¯/vn  ½ø³Ì/n  ×ö³ö/v  ²»Ð¸Å¬Á¦/l  µÄ/u  ¸÷½ç/r  ÈËÊ¿/n  ±íÊ¾/v  ³ÏÖ¿/a  µÄ/u  Ð»Òâ/n  ¡±/w  ¡£/w  
19980101-03-003-004/m  Ëû/r  Ëµ/v  £¬/w  ÖÐ¹ú/ns  ÈËÃñ/n  Í¬/p  ÄÏ·Ç/ns  ÈËÃñ/n  Ö®¼ä/f  µÄ/u  ½»Íù/vn  ¿ÉÒÔ/v  ×·ËÝ/v  µ½/v  ÉÏ/f  ¸ö/q  ÊÀ¼Í/n  ¡£/w  ±¾ÊÀ¼Í/t  ³õ/f  £¬/w  ÊýÍò/m  Ãû/q  »ªÈË/n  ÀÍ¹¤/n  Ô¶ÉæÖØÑó/l  À´µ½/v  ÄÏ·Ç/ns  £¬/w  Í¬/p  µ±µØ/s  ÈËÃñ/n  Ò»µÀ/d  Îª/p  ÄÏ·Ç/ns  µÄ/u  ¿ª·¢/vn  ×÷³ö/v  ÁË/u  ¹±Ï×/vn  ¡£/w  ÐÂ/a  ÖÐ¹ú/ns  ³ÉÁ¢/v  ºó/f  £¬/w  [ÖÐ¹ú/ns  Õþ¸®/n]nt  ºÍ/c  ÈËÃñ/n  Ê¼ÖÕ/d  Í¬Çé/v  ²¢/c  ¼á¶¨/a  µØ/u  Ö§³Ö/v  ÄÏ·Ç/ns  ÈËÃñ/n  ÕùÈ¡/v  ÖÖ×å/n  Æ½µÈ/an  ºÍ/c  Ãñ×å/n  ½â·Å/vn  µÄ/u  ¶·Õù/vn  £¬/w  Ö§³Ö/v  ºÍ/c  ÉùÔ®/v  [·ÇÖÞÈË/n  ¹úÃñ/n  ´ó»á/n]nt  Áìµ¼/v  µÄ/u  ÄÏ·Ç/ns  ÈËÃñ/n  ·´¶Ô/v  ÖÖ×å/n  ¸ôÀë/vn  µÄ/u  ÕýÒå/n  ¶·Õù/vn  ¡£/w  ÖÐ¹ú/ns  ÈËÃñ/n  Óë/p  ÄÏ·Ç/ns  ÈËÃñ/n  Ò»Ñù/u  £¬/w  Îª/p  ÐÂ/a  ÄÏ·Ç/ns  µÄ/u  µ®Éú/vn  ¸Ðµ½/v  »¶ÐÀ¹ÄÎè/i  £¬/w  ²¢/c  Îª/p  ÄÏ·Ç/ns  ÈËÃñ/n  ½üÄêÀ´/l  ÔÚ/p  ¹ú¼Ò/n  ½¨Éè/vn  ¸÷Ïî/r  ÊÂÒµ/n  ÖÐ/f  È¡µÃ/v  µÄ/u  ³É¾Í/n  ¸Ðµ½/v  ¸ßÐË/a  ¡£/w  
19980101-03-003-005/m  Ç®/nr  Æäè¡/nr  Ëµ/v  £º/w  ¡°/w  ÐÂ/a  ÄÏ·Ç/ns  µ®Éú/v  ºó/f  µÄ/u  ¼¸/m  Äê/q  Àï/f  £¬/w  ÎÒÃÇ/r  Á½/m  ¹ú/n  ¾¡¹Ü/d  Ã»ÓÐ/d  ½¨½»/v  £¬/w  µ«/c  ÈËÔ±/n  ÍùÀ´/vn  Æµ·±/a  £¬/w  ¾­Ã³/j  ºÏ×÷/vn  ·¢Õ¹/v  ºÜ/d  ¿ì/a  £¬/w  Õ¹ÏÖ/v  ³ö/v  Ë«±ß/n  ¹ØÏµ/n  µÄ/u  ÃÀºÃ/a  Ç°¾°/n  ºÍ/c  ¾­Ã³/j  ºÏ×÷/vn  µÄ/u  ¾Þ´ó/a  Ç±Á¦/n  ¡£/w  ÖÐ¹ú/ns  ºÍ/c  ÄÏ·Ç/ns  ¾­¼Ã/n  ·¢Õ¹/vn  ¸÷ÓÐËù³¤/i  £¬/w  ×ÊÔ´/n  ¸÷/r  ¾ß/Vg  ÓÅÊÆ/n  £¬/w  ÓÐ/v  ×Å/u  ºÜ/d  Ç¿/a  µÄ/u  »¥²¹ÐÔ/n  ¡£/w  ¹ýÈ¥/t  ¼¸/m  Äê/q  Àï/f  £¬/w  Á½/m  ¹ú/n  Ã³Ò×/v  ·¢Õ¹/v  Ñ¸ËÙ/a  £¬/w  Ë«±ß/n  Ã³Ò×¶î/n  £±£¹£¹£±Äê/t  Ö»/d  ÓÐ/v  £±£´£°£°Íò/m  ÃÀÔª/q  £¬/w  £±£¹£¹£¶Äê/t  ¾Í/d  ¾çÔö/v  µ½/v  £±£³¡¤£´ÒÚ/m  ÃÀÔª/q  £¬/w  ½ñÄê/t  Ë«±ß/n  Ã³Ò×¶î/n  Ôò/d  ¿ÉÍû/v  ´ïµ½/v  £±£¶ÒÚ/m  ÃÀÔª/q  ¡£/w  ÖÐ»ªÈËÃñ¹²ºÍ¹ú/ns  ÔÚ/p  ÄÏ·Ç/ns  µÄ/u  Í¶×Ê/n  ½ü/a  ¼¸/m  Äê/q  Ôö³¤/vn  ÊÆÍ·/n  Ç¿¾¢/a  £¬/w  ÔÚ/p  ÄÏ·Ç/ns  ÒÑ/d  ½¨Á¢/v  ÁË/u  ÊýÊ®/m  ¼Ò/q  ¶À×Ê/b  ¡¢/w  ºÏ×ÊÆóÒµ/n  £¬/w  Ë«·½/n  ×î/d  ´ó/a  µÄ/u  ºÏ×÷/vn  ÏîÄ¿/n  ¡ª¡ª¡ª/w  ±±·½Ê¡/ns  µÄ/u  ¸õÌú¿ó/n  ÆóÒµ/n  ÔÚ/p  ¶Ì/a  Ê±¼ä/n  ÄÚ/f  ¾Í/d  ¿ªÊ¼/v  ÔË×÷/v  £¬/w  ½ö/d  Õâ/r  Ò»/m  ÏîÄ¿/n  Í¶×Ê/n  ¾Í/d  Óâ/v  £·£°£°£°Íò/m  ÃÀÔª/q  ¡£/w  ¡±/w  
19980101-03-003-006/m  Ç®/nr  Æäè¡/nr  »¹/d  Ö¸³ö/v  £º/w  ¡°/w  ÄÏ·Ç/ns  ÆóÒµ/n  Ò²/d  ÒÑ/d  ½«/p  Ä¿¹â/n  Ãé×¼/v  ÁË/u  ÖÐ¹ú/ns  ÊÐ³¡/n  ¡£/w  ÄÏ·Ç/ns  Óë/p  [ÖÐ¹ú/ns  Ïã¸Û/ns  ÌØ±ð/a  ÐÐÕþÇø/n]ns  Ö®¼ä/f  ¸üÊÇ/d  ÓÐ/v  ×Å/u  ÖØÒª/a  µÄ/u  ¾­Ã³/j  ¡¢/w  ½ðÈÚ/n  ºÍ/c  º½¿Õ/n  ÁªÏµ/vn  ¡£/w  ÖÐ¹ú/ns  Ïã¸Û/ns  Í¬/p  ÄÏ·Ç/ns  Ö®¼ä/f  µÄ/u  Ã³Ò×¶î/n  ÒÑ/d  ´ïµ½/v  £±£³ÒÚ/m  ÃÀÔª/q  ¡£/w  ¡±/w  ¡°/w  ÎÒÃÇ/r  ÓÐ/v  ÀíÓÉ/n  ÏàÐÅ/v  £¬/w  Á½/m  ¹ú/n  ¹ØÏµ/n  Õý³£»¯/v  ºó/f  £¬/w  ÖÐ¹ú/ns  ÄÏ·Ç/ns  Ò»¶¨/d  »á/v  ³ÉÎª/v  Ô½À´Ô½/d  ÖØÒª/a  µÄ/u  ¾­Ã³/j  ºÏ×÷/vn  »ï°é/n  ¡£/w  ¡±/w  
19980101-03-003-007/m  Ç®/nr  Æäè¡/nr  ÔÚ/p  Ì¸/v  µ½/v  Á½/m  ¹ú/n  ÔÚ/p  ¹ú¼Ê/n  ÎÊÌâ/n  ÉÏ/f  µÄ/u  ºÏ×÷/vn  Ç°¾°/n  Ê±/Ng  Ëµ/v  £º/w  ¡°/w  ÖÐ¹ú/ns  ÄÏ·Ç/ns  Í¬/d  Êô/v  ·¢Õ¹ÖÐ¹ú¼Ò/l  £¬/w  ÓÖ/d  ·Ö±ð/d  ÊÇ/v  ÑÇÖÞ/ns  ºÍ/c  ·ÇÖÞ/ns  ÓÐ/v  Ó°Ïì/vn  µÄ/u  ´ó¹ú/n  £¬/w  ÎÒÃÇ/r  ÔÚ/p  Ðí¶à/m  ÖØ´ó/a  ¹ú¼Ê/n  ÎÊÌâ/n  ÉÏ/f  ÓÐ/v  ¹²Í¬ÓïÑÔ/n  £¬/w  Á½/m  ¹ú/n  ½¨½»/v  ºó/f  ½«/d  ¸ü¼Ó/d  ÃÜÇÐ/v  Á½/m  ¹ú/n  ÔÚ/p  ¹ú¼Ê/n  ÊÂÎñ/n  ÖÐ/f  µÄ/u  ´èÉÌ/vn  Óë/c  ºÏ×÷/vn  £¬/w  ÔÚ/p  ¹ú¼Ê/n  ºÍ/c  µØÇø/n  ÊÂÎñ/n  ÖÐ/f  ·¢»Ó/v  ¸ü/d  ´ó/a  µÄ/u  ×÷ÓÃ/n  £¬/w  ¹²Í¬/d  Î¬»¤/v  ·¢Õ¹ÖÐ¹ú¼Ò/l  µÄ/u  È¨Òæ/n  £¬/w  ´Ù½ø/v  ÈËÀà/n  ºÍÆ½/n  Óë/c  ·¢Õ¹/vn  ÊÂÒµ/n  ¡£/w  ¡±/w  
19980101-03-003-008/m  ¶÷×ô/nr  ÔÚ/p  ½²»°/n  ÖÐ/f  Ëµ/v  £º/w  ¡°/w  Ò»¸ö/m  ·ÇÖÞ/ns  ´ó¹ú/n  Óë/c  Ò»¸ö/m  ÑÇÖÞ/ns  ÄËÖÁ/c  ÊÀ½ç/n  ´ó¹ú/n  Ã»ÓÐ/v  ÕýÊ½/b  ¹ØÏµ/n  £¬/w  ÕâÑù/r  µÄ/u  Çé¿ö/n  ¼ÌÐø/v  ÏÂÈ¥/v  ½«/d  ÊÇ/v  ºÁÎÞµÀÀí/l  µÄ/u  ¡£/w  ¡±/w  
19980101-03-003-009/m  Ëû/r  Ö¸³ö/v  £¬/w  ÄÏ·Ç/ns  ºÍ/c  ÖÐ¹ú/ns  Èç¹û/c  ³Ù³Ù/d  ²»ÄÜ/v  ½¨Á¢/v  Íâ½»/n  ¹ØÏµ/n  £¬/w  ¡°/w  ²»/d  ·ûºÏ/v  ÁªºÏ¹ú/nt  ºÍ/c  [·ÇÖÞ/ns  Í³Ò»/vn  ×éÖ¯/n]nt  µÈ/u  ¹ú¼Ê/n  ×éÖ¯/n  µÄ/u  Ô­Ôò/n  £¬/w  ²»/d  ·ûºÏ/v  ¹ú¼Ê·¨/n  ºÍ/c  ÊÀ½ç/n  ÉÏ/f  ¾ø´ó¶àÊý/m  ¹ú¼Ò/n  ×ñ´Ó/v  µÄ/u  ¹ßÀý/n  ¡£/w  ¡±/w  ¡°/w  ÕâÖÖ/r  ×´¿ö/n  Ò²/d  ÊÇ/v  Óë/p  ·ÇÖÞ/ns  ¹ú¼Ò/n  £±£¹£·£±Äê/t  Ö§³Ö/v  »Ö¸´/v  ÖÐ¹ú/ns  ÔÚ/p  ÁªºÏ¹ú/nt  µÄ/u  ºÏ·¨/a  Ï¯Î»/n  ¹ý³Ì/n  ÖÐ/f  Ëù/u  Æð/v  µÄ/u  ¾ö¶¨ÐÔ/n  ×÷ÓÃ/n  ±³µÀ¶ø³Û/i  µÄ/u  ¡£/w  ¡±/w  Ëû/r  Ëµ/v  £¬/w  Òª²»ÊÇ/c  ÊÜ/v  ÖÖ×å/n  ¸ôÀë/vn  ÖÆ¶È/n  µÄ/u  Ó°Ïì/vn  £¬/w  ÄÏ·Ç/ns  Í¬/p  ÖÐ¹ú/ns  ½¨½»/v  ÔçÒÑ/d  ÊµÏÖ/v  ¡£/w  
19980101-03-003-010/m  ¶÷×ô/nr  Ëµ/v  £¬/w  ÄÏ·Ç/ns  Í¬/p  ÖÐ¹ú/ns  ½¨½»/v  ÊÇ/v  Á½/m  ¹ú/n  £³£°£°/m  ¶à/m  Äê/q  ½»Íù/v  µÄ/u  ×ÔÈ»/a  ½á¹û/n  ¡£/w  Ëû/r  Ëµ/v  £¬/w  ÖÐ¹ú/ns  Óë/c  ·ÇÖÞ/ns  µÄ/u  ÀÎ¹Ì/a  ¹ØÏµ/n  ÔÚ/p  ºÜ/d  ´ó/a  ³Ì¶È/n  ÉÏ/f  ÊÇ/v  ½¨Á¢/v  ÔÚ/p  ¹²Í¬/b  µÄ/u  ÀúÊ·/n  ÔâÓö/vn  »ù´¡/n  ÉÏ/f  µÄ/u  ¡£/w  ÖÐ¹ú/ns  ÈËÃñ/n  ºÍ/c  ·ÇÖÞ/ns  ÈËÃñ/n  ¶¼/d  ÔâÊÜ/v  ¹ý/u  Ö³ÃñÖ÷Òå/n  µÄ/u  ÆÛÁè/vn  ¡£/w  Ëû/r  Ëµ/v  £¬/w  ÔÚ/p  ÖÖ×å/n  ¸ôÀë/vn  ÖÆ¶È/n  ±»/p  ·Ï³ý/v  ÒÔÇ°/f  £¬/w  ÔÚ/p  ÄÏ·Ç/ns  µÄ/u  ÖÐ¹ú/ns  ÇÈÃñ/n  Í¬/p  µ±µØ/s  ¹ã´ó/b  ºÚÈË/n  Ò»Ñù/u  ³¤ÆÚ/d  ÔâÊÜ/v  ÖÖ×å/n  ¸ôÀë/vn  µÄ/u  ´Ý²Ð/vn  £¬/w  µ«/c  ËûÃÇ/r  Í¬Ê±/d  Ò²/d  ÍçÇ¿/a  µØ/u  ±£³Ö/v  ÁË/u  ×Ô¼º/r  µÄ/u  ÎÄ»¯/n  ´«Í³/n  £¬/w  Îª/p  ÄÏ·Ç/ns  ¡°/w  ²Êºç/n  Ö®/u  ¹ú/n  ¡±/w  µÄ/u  ÎÄ»¯/n  ¶àÑùÐÔ/n  ×÷³ö/v  ÁË/u  ¾Þ´ó/a  ¹±Ï×/vn  ¡£/w  
19980101-03-003-011/m  ¶÷×ô/nr  Ç¿µ÷/v  £¬/w  £±£¹£´£¹Äê/t  ÖÐ»ªÈËÃñ¹²ºÍ¹ú/ns  ³ÉÁ¢/v  ºó/f  £¬/w  ÖÐ¹ú/ns  ÔÚ/p  ±¾¹ú/r  °Ù·Ï´ýÐË/l  µÄ/u  Çé¿ö/n  ÏÂ/f  £¬/w  ÈÔ/d  ¶Ô/p  ·ÇÖÞ/ns  ¹ú¼Ò/n  ·´¶Ô/v  Ö³Ãñ/vn  Í³ÖÎ/vn  ¡¢/w  ÕùÈ¡/v  ÃñÖ÷/a  ºÍ/c  ½â·Å/v  µÄ/u  ¶·Õù/vn  ¸øÓè/v  ÁË/u  ¡°/w  µÀÒå/n  ºÍ/c  ÎïÖÊ/n  ÉÏ/f  ÎÞË½/b  µÄ/u  Ö§³Ö/vn  ºÍ/c  Ô®Öú/vn  ¡±/w  ¡£/w  ¡°/w  ÔÚ/p  ³¤ÆÚ/b  ¼è¿à/a  µÄ/u  ¶·Õù/vn  ËêÔÂ/n  Àï/f  £¬/w  ÖÐ¹ú/ns  Î°´ó/a  µÄ/u  Áìµ¼ÈË/n  Ëï/nr  ÖÐÉ½/nr  ¡¢/w  Ã«/nr  Ôó¶«/nr  ¡¢/w  ÖÜ/nr  ¶÷À´/nr  ºÍ/c  µË/nr  Ð¡Æ½/nr  µÄ/u  °ñÑù/n  ¼«´ó/a  µØ/u  Æô·¢/v  ºÍ/c  ¹ÄÎè/v  ÁË/u  ·ÇÖÞ/ns  ÈËÃñ/n  ¡£/w  ¡±/w  
19980101-03-003-012/m  ¶÷×ô/nr  Ëµ/v  £¬/w  Èç½ñ/t  ÖÐ¹ú/ns  ÓÖ/d  ¸ø/p  ·ÇÖÞ/ns  ¹ú¼Ò/n  ·¢Õ¹/v  ¾­¼Ã/n  Ê÷Á¢/v  ÁË/u  °ñÑù/n  ¡£/w  ÄÏ·Ç/ns  ¶Ô/p  ÖÐ¹ú/ns  ÊµÐÐ/v  ¸Ä¸ï/v  ¿ª·Å/v  £¬/w  ²¢/c  ÔÚ/p  ²»/d  µ½/v  £²£°/m  Äê/q  µÄ/u  Ê±¼ä/n  Àï/f  ÔÚ/p  ¾­¼Ã/n  ºÍ/c  Éç»á/n  ÁìÓò/n  È¡µÃ/v  µÄ/u  ·ÉËÙ/d  ·¢Õ¹/v  ±íÊ¾/v  ÇÕÅå/v  ¡£/w  Ëû/r  Ëµ/v  £¬/w  ¡°/w  Í¨¹ý/p  ÕâÐ©/r  Å¬Á¦/an  £¬/w  ÖÐ¹ú/ns  Ó®µÃ/v  ÁË/u  ÔÚ/p  ÊÀ½ç/n  ÉÏ/f  Ó¦ÓÐ/v  µÄ/u  µØÎ»/n  £¬/w  ÊÜµ½/v  ¹ú¼Ê/n  Éç»á/n  µÄ/u  ÆÕ±é/a  ×ð¾´/vn  ºÍ/c  ¹Ø×¢/vn  ¡£/w  ¡±/w  Ëû/r  Ëµ/v  £º/w  ¡°/w  ÖÐ¹ú/ns  ÔÚ/p  ¹ú¼Ê/n  µØÎ»/n  Ìá¸ß/v  ÒÔºó/f  ²¢/c  Ã»ÓÐ/d  Íü¼Ç/v  ¹ã´ó/b  µÚÈýÊÀ½ç/n  ¹ú¼Ò/n  ÓÈÆä/d  ÊÇ/v  ·ÇÖÞ/ns  ¹ú¼Ò/n  £¬/w  ÄÏ·Ç/ns  ¶Ô/p  ´Ë/r  Ê®·Ö/m  ¸Ð¼¤/v  ¡£/w  ¡±/w  
19980101-03-003-013/m  ¶÷×ô/nr  ÔÚ/p  ½²»°/v  ÖÐ/f  ¶Ô/p  Á½/m  ¹ú/n  ¾­Ã³/j  ºÏ×÷/vn  ÒµÒÑ/d  È¡µÃ/v  µÄ/u  ³É¾Í/n  ¸øÓè/v  ÁË/u  ¸ß¶È/d  ÆÀ¼Û/v  ¡£/w  Ëû/r  Ëµ/v  £¬/w  ËäÈ»/c  ÄÏ·Ç/ns  Í¬/p  ÖÐ¹ú/ns  ÕýÊ½/ad  ½¨½»/v  µÄ/u  ÈÕÆÚ/n  ÊÇ/v  £±£¹£¹£¸Äê/t  £±ÔÂ/t  £±ÈÕ/t  £¬/w  µ«/c  ÔÚ/p  ´Ë/r  Ö®Ç°/f  £¬/w  Á½/m  ¹ú/n  ¾­Ã³/j  ÍùÀ´/vn  ÒÑ¾­/d  Ïàµ±/d  Æµ·±/a  ¡£/w  ½ñÄê/t  Á½/m  ¹ú/n  Ö±½Ó/a  Ã³Ò×¶î/n  Ô¤¼Æ/v  ½«/d  ³¬¹ý/v  £±£¶ÒÚ/m  ÃÀÔª/q  £¬/w  ÄÏ·Ç/ns  Í¬/p  [ÖÐ¹ú/ns  Ïã¸Û/ns  µØÇø/n]ns  ½ñÄê/t  µÄ/u  Ã³Ò×¶î/n  Îª/v  £±£´ÒÚ/m  ÃÀÔª/q  ¡£/w  ¶þÕß/r  ¼Ó/v  ÔÚ/v  Ò»Æð/s  £¬/w  ÖÐ¹ú/ns  ÒÑ/d  ³ÉÎª/v  ÄÏ·Ç/ns  µÚÁù/m  ´ó/a  Ã³Ò×/vn  »ï°é/n  ¡£/w  
19980101-03-003-014/m  ¶÷×ô/nr  ÔÚ/p  Ì¸/v  µ½/v  ¹ú¼Ê/n  ÎÊÌâ/n  Ê±/Ng  Ëµ/v  £¬/w  ÄÏ·Ç/ns  Óë/c  ÖÐ¹ú/ns  Í¬/d  ÊÇ/v  ·¢Õ¹ÖÐ¹ú¼Ò/l  £¬/w  ÔÚ/p  Ðí¶à/m  ¹ú¼Ê/n  ÎÊÌâ/n  ÉÏ/f  ÓµÓÐ/v  Ò»ÖÂ/a  µÄ/u  ¹Ûµã/n  ºÍ/c  ¿´·¨/n  £¬/w  ±ÈÈç/v  £¬/w  Á½/m  ¹ú/n  ¶¼/d  ÈÏÎª/v  ÔÚ/p  ¹ú¼Ê/n  ÕþÖÎ/n  ºÍ/c  ¾­¼Ã/n  ÖÈÐò/n  ÖÐ/f  ²»/d  Ó¦¸Ã/v  ÊÑÇ¿ÁèÈõ/i  £¬/w  ·¢Õ¹ÖÐ¹ú¼Ò/l  µÄ/u  ÀûÒæ/n  Ó¦¸Ã/v  µÃµ½/v  ³ä·Ö/a  ±£»¤/vn  ¡£/w  ¡°/w  ÔÚ/p  Õâ/r  ·½Ãæ/n  £¬/w  ÄÏ·Ç/ns  ×÷Îª/v  ·îÐÐ/v  ²»½áÃË/v  ºÍ/c  ¶ÀÁ¢/a  Íâ½»/n  Õþ²ß/n  µÄ/u  ¹ú¼Ò/n  £¬/w  ÆÚ´ý/v  ×Å/u  Óë/p  ÖÐ¹ú/ns  ½¨Á¢/v  ÃæÏò/v  £²£±/m  ÊÀ¼Í/n  µÄ/u  Õ½ÂÔ/n  »ï°é/n  ¹ØÏµ/n  ¡£/w  ¡±/w  

19980101-03-004-001/m  ÖÐ/j  ÄÏ/j  Íâ³¤/n  ÁªºÏ/v  ¾ÙÐÐ/v  ¼ÇÕß/n  ÕÐ´ý»á/n  ²ûÊö/v  Á½/m  ¹ú/n  ¹ØÏµ/n  ºÍ/c  ¶Ô/p  Ì¨Íå/ns  ÎÊÌâ/n  Á¢³¡/n  
19980101-03-004-002/m  ±¾±¨/r  ±ÈÀÕÍÓÀûÑÇ/ns  £±£²ÔÂ/t  £³£°ÈÕ/t  µç/n  ¼ÇÕß/n  ÎÂ/nr  ÏÜ/nr  £¬/w  [ÖÐ¹ú/ns  ¹ú¼Ê/n  ¹ã²¥/vn  µçÌ¨/n]nt  ¼ÇÕß/n  Òó/nr  Á¢Çà/nr  £¬/w  ÐÂ»ªÉç/nt  ¼ÇÕß/n  ÕÔ/nr  Òã/nr  ¡¢/w  ÉÐ/nr  Ð÷Ç«/nr  ¡¢/w  Áõ/nr  Ò²¸Õ/nr  ±¨µÀ/v  £º/w  [ÖÐ¹ú/ns  ¹úÎñÔº/nt]nt  ¸±/b  ×ÜÀí/n  ¼æ/v  Íâ½»²¿³¤/n  Ç®/nr  Æäè¡/nr  ºÍ/c  ÄÏ·Ç/ns  Íâ½»²¿³¤/n  ¶÷×ô/nr  £³£°ÈÕ/t  ÔÚ/p  ÕâÀï/r  Ç©Êð/v  Á½/m  ¹ú/n  ½¨½»/vn  ÁªºÏ¹«±¨/n  ºó/f  ÁªºÏ/v  ¾ÙÐÐ/v  ÁË/u  ¼ÇÕß/n  ÕÐ´ý»á/n  ¡£/w  
19980101-03-004-003/m  Ç®/nr  Æäè¡/nr  ¶Ô/p  ¼ÇÕß/n  Ëµ/v  £¬/w  ÄÏ·Ç/ns  ÊÇ/v  ·ÇÖÞ/ns  µÄ/u  ´ó¹ú/n  £¬/w  ÊÇ/v  [ÄÏ²¿/f  ·ÇÖÞ/ns  ·¢Õ¹/vn  ¹²Í¬Ìå/n]nt  Ö÷Ï¯¹ú/n  £¬/w  ÊÇ/v  ÁªºÏ¹ú/nt  Ã³Ò×/vn  ºÍ/c  ·¢Õ¹/vn  »áÒé/n  Ö÷Ï¯¹ú/n  £¬/w  Ã÷Äê/t  ½«/d  µ£ÈÎ/v  [²»½áÃË/vn  ÔË¶¯/vn]nz  Ö÷Ï¯/n  ¡£/w  ÖÐ¹ú/ns  ÊÇ/v  ÑÇÖÞ/ns  ´ó¹ú/n  £¬/w  Óë/p  ÄÏ·Ç/ns  ½¨Á¢/v  ÓÑºÃ/a  ¹ØÏµ/n  £¬/w  ÎÞÒÉ/d  ÓÐÖúÓÚ/v  Î¬»¤/v  ÊÀ½ç/n  ºÍÆ½/n  ¡£/w  
19980101-03-004-004/m  Ëû/r  Ëµ/v  £¬/w  Ëû/r  ¸Õ¸Õ/d  Í¬/p  ¶÷×ô/nr  ·Ö±ð/d  ´ú±í/v  ±¾¹ú/r  Õþ¸®/n  Ç©Êð/v  ÁË/u  ½¨½»/vn  ÁªºÏ¹«±¨/n  £¬/w  Á½/m  ¹ú/n  ½«/d  ´Ó/p  £±£¹£¹£¸Äê/t  £±ÔÂ/t  £±ÈÕ/t  Æð/f  ½¨Á¢/v  ´óÊ¹¼¶/b  Íâ½»/n  ¹ØÏµ/n  £¬/w  ¡°/w  Õâ/r  ÊÇ/v  ÎÒÃÇ/r  Á½/m  ¹ú/n  ¹ØÏµ/n  ·¢Õ¹Ê·/n  ÉÏ/f  µÄ/u  Ò»¸ö/m  ÖØ´ó/a  ÊÂ¼þ/n  £¬/w  ±êÖ¾/v  ×Å/u  Á½/m  ¹ú/n  ¹ØÏµ/n  ½«/d  ½øÈë/v  Ò»¸ö/m  ÐÂ/a  µÄ/u  ·¢Õ¹/vn  Ê±ÆÚ/n  ¡±/w  ¡£/w  
19980101-03-004-005/m  Ç®/nr  Æäè¡/nr  Ëµ/v  £¬/w  Ëû/r  Í¬/p  ¶÷×ô/nr  µÄ/u  »áÌ¸/vn  È¡µÃ/v  ÁË/u  ¹ã·º/a  µÄ/u  Ò»ÖÂ/a  ºÍ/c  »ý¼«/a  µÄ/u  ³É¹û/n  ¡£/w  Á½/m  ¹ú/n  Õþ¸®/n  ¾Í/p  ½¨½»/v  ºó/f  »¥/d  Éè/v  ×ÜÁìÊÂ¹Ý/n  ½øÐÐ/v  ÁË/u  »»ÎÄ/vn  £¬/w  Á½/m  ¹ú/n  ½¨½»/v  ºó/f  £¬/w  ÖÐ¹ú/ns  ½«/d  ÔÚ/p  ÄÏ·Ç/ns  µÄ/u  Ô¼º²ÄÚË¹±¤/ns  ¡¢/w  ¿ªÆÕ¶Ø/ns  ºÍ/c  µÂ°à/ns  ·Ö±ð/d  ÉèÁ¢/v  ×ÜÁìÊÂ¹Ý/n  ¡£/w  
19980101-03-004-006/m  Ç®/nr  Æäè¡/nr  Ðû²¼/v  £¬/w  ÖÐ¹ú/ns  ·½Ãæ/n  ÒÑ/d  ÌáÃû/v  [ÖÐ¹ú/ns  ×¤/v  ÄÏ·Ç/ns  ÑÐ¾¿/vn  ÖÐÐÄ/n]nt  Ö÷ÈÎ/n  Íõ/nr  Ñ§ÏÍ/nr  Îª/v  ÖÐ¹ú/ns  ×¤/v  ÄÏ·Ç/ns  Ê×ÈÎ/b  ´óÊ¹/n  £¬/w  ÄÏ·Ç/ns  ·½Ãæ/n  ÒÑ/d  Í¬Òâ/v  ÖÐ·½/n  µÄ/u  ÌáÃû/vn  ¡£/w  
19980101-03-004-007/m  ¶÷×ô/nr  ÔÚ/p  ¼ÇÕß/n  ÕÐ´ý»á/n  ÉÏ/f  Ëµ/v  £¬/w  Ëû/r  Í¬/p  Ç®/nr  Æäè¡/nr  ÔÚ/p  »áÌ¸/v  ÖÐ/f  ½øÐÐ/v  ÁË/u  ÉîÈë/a  ¡¢/w  ¹ã·º/a  µÄ/u  ÌÖÂÛ/vn  ¡£/w  Ëû/r  Ïò/p  ÖÐ·½/n  ½éÉÜ/v  ÁË/u  ÄÏ·Ç/ns  ¹úÄÚ/s  µÄ/u  ¾ÖÊÆ/n  £¬/w  ÄÏ·Ç/ns  Õý/d  ÔÚ/p  ÃñÖ÷/ad  ¹ý¶É/v  µÄ/u  ¹ìµÀ/n  ÉÏ/f  ÎÈ²½Ç°½ø/l  ¡£/w  Ë«·½/n  »¹/d  ¾Í/p  ÔÚ/p  ¹ú¼Ê/n  ÎÊÌâ/n  ·½Ãæ/n  ¿ªÕ¹/v  ºÏ×÷/vn  ½øÐÐ/v  ÁË/u  ÌÖÂÛ/vn  ¡£/w  
19980101-03-004-008/m  Ëû/r  Ö¸³ö/v  £¬/w  ÄÏ·Ç/ns  ÈËÃñ/n  ºÍ/c  ÖÐ¹ú/ns  ÈËÃñ/n  µÄ/u  ¹ØÏµ/n  Ô¶·Ç/d  Ê¼/Vg  ÓÚ/p  ½ñÈÕ/t  ¡£/w  Ôç/a  ÔÚ/p  ÄÏ·Ç/ns  ¹ý¶ÉÆÚ/n  ¿ªÊ¼/v  Ö®Ç°/f  £¬/w  [·ÇÖÞÈË/n  ¹úÃñ/n  ´ó»á/n]nz  ¾Í/d  Í¬/p  ÖÐ¹ú/ns  ½øÐÐ/v  ÁË/u  ºÏ×÷/vn  ¡£/w  Á½/m  ¹ú/n  ½¨½»/v  Îª/p  Ë«·½/n  Î´À´/t  µÄ/u  ºÏ×÷/vn  ´òÏÂ/v  ÁË/u  ¼áÊµ/a  µÄ/u  »ù´¡/n  ¡£/w  ½¨½»/v  ºó/f  £¬/w  ÕâÖÖ/r  ºÏ×÷/vn  ½«/d  ²»/d  ¾ÖÏÞ/v  ÓÚ/p  Ë«±ß/n  ¹ØÏµ/n  £¬/w  Á½/m  ¹ú/n  »¹Òª/v  ÔÚ/p  ÕùÈ¡/v  ºÍ/c  Î¬»¤/v  ÊÀ½ç/n  ºÍÆ½/n  µÈ/u  ·½Ãæ/n  ¿ªÕ¹/v  ¹ã·º/a  µÄ/u  ºÏ×÷/vn  ¡£/w  
19980101-03-004-009/m  ¶÷×ô/nr  ÔÚ/p  »Ø¹Ë/v  Á½/m  ¹ú/n  Ã³Ò×/v  Ñ¸ËÙ/ad  ·¢Õ¹/v  µÄ/u  Çé¿ö/n  ºó/f  ±íÊ¾/v  £º/w  ¡°/w  ÎÒÃÇ/r  ÏàÐÅ/v  £¬/w  Á½/m  ¹ú/n  µÄ/u  ºÏ×÷/vn  ¹ØÏµ/n  ½«/d  ÓÐ/v  ¹ãÀ«/a  µÄ/u  Ç°¾°/n  ¡£/w  ¡±/w  
19980101-03-004-010/m  ¶÷×ô/nr  Ðû²¼/v  £¬/w  ÄÏ·Ç/ns  ×ÜÍ³/n  ÂüµÂÀ­/nr  ÒÑ/d  ÈÎÃü/v  [ÄÏ·Ç/ns  ×¤/v  ÖÐ¹ú/ns  ÑÐ¾¿/vn  ÖÐÐÄ/n]nt  Ö÷ÈÎ/n  ´÷¿ËÈð/nr  Îª/v  Ê×ÈÎ/b  ×¤»ª/vn  ´óÊ¹/n  ¡£/w  
19980101-03-004-011/m  ±¾±¨/r  ±ÈÀÕÍÓÀûÑÇ/ns  £±£²ÔÂ/t  £³£°ÈÕ/t  µç/n  [ÖÐ¹ú/ns  ¹úÎñÔº/nt]nt  ¸±/b  ×ÜÀí/n  ¼æ/v  Íâ½»²¿³¤/n  Ç®/nr  Æäè¡/nr  ºÍ/c  ÄÏ·Ç/ns  Íâ½»²¿³¤/n  ¶÷×ô/nr  £³£°ÈÕ/t  ÔÚ/p  ÕâÀï/r  ¾ÙÐÐ/v  ¼ÇÕß/n  ÕÐ´ý»á/n  £¬/w  ·Ö±ð/d  ²ûÊö/v  ÁË/u  Á½/m  ¹ú/n  ¹ØÓÚ/p  ÖÐ/j  ÄÏ/j  ¹ØÏµ/n  Õý³£»¯/v  ºÍ/c  Ì¨Íå/ns  ÎÊÌâ/n  µÄ/u  Á¢³¡/n  ¡£/w  
19980101-03-004-012/m  Ç®/nr  Æäè¡/nr  ÔÚ/p  ¼ÇÕß/n  ÕÐ´ý»á/n  ÉÏ/f  Ö¸³ö/v  £¬/w  ¹ØÓÚ/p  Ì¨Íå/ns  ºÍ/c  ÄÏ·Ç/ns  ¹ØÏµ/n  ÎÊÌâ/n  £¬/w  ÖÐ¹ú/ns  Óë/c  ÄÏ·Ç/ns  ·½Ãæ/n  ÒÑ¾­/d  ´ï³É/v  ÁË/u  ºÜ/d  ºÃ/a  µÄ/u  ÁÂ½â/vn  ¡£/w  Ç®/nr  Æäè¡/nr  Ëµ/v  £º/w  ¡°/w  ÎÒ/r  Óë/p  ÂüµÂÀ­/nr  ×ÜÍ³/n  Ì¸/v  µÃ/u  ºÜ/d  ºÃ/a  ¡£/w  ÄÏ·Ç/ns  ·½Ãæ/n  ±£Ö¤/v  £¬/w  Óë/p  ÖÐ¹ú/ns  ½¨½»/v  ºó/f  ½«/d  ²»/d  Óë/p  Ì¨Íå/ns  ·¢Éú/v  ÈÎºÎ/r  ÐÎÊ½/n  µÄ/u  ¹Ù·½/n  ¹ØÏµ/n  ¡£/w  ¡±/w  
19980101-03-004-013/m  ¹ØÓÚ/p  Á½°¶/n  ¹ØÏµ/n  ÎÊÌâ/n  £¬/w  Ç®/nr  Æäè¡/nr  Ëµ/v  £¬/w  Ì¨Íå/ns  µ±¾Ö/n  ¶Ô/p  ¿ªÊ¼/v  Á½°¶/n  Ì¸ÅÐ/vn  ¹ËÂÇÖØÖØ/l  £¬/w  Âõ/v  ²»/d  ¿ª/v  ²½×Ó/n  ¡£/w  Ëû/r  Ö¸³ö/v  £¬/w  Ò»¸ö/m  ÖÐ¹ú/ns  ÊÇ/v  ¿Í¹Û/a  ´æÔÚ/vn  £¬/w  ¶Ô/p  Ì¨Íå/ns  µ±¾Ö/n  À´/v  ½²/v  £¬/w  ×î/d  ÖØÒª/a  µÄ/u  ÊÇ/v  Òª/v  ³ÐÈÏ/v  Ò»¸ö/m  ÖÐ¹ú/ns  µÄ/u  Ô­Ôò/n  £¬/w  È»ºó/c  ÔÚ/p  Õâ¸ö/r  Ô­Ôò/n  ÏÂ/f  ·¢Õ¹/v  º£Ï¿/n  Á½°¶/n  ¹ØÏµ/n  £¬/w  ÆäÖÐ/r  °üÀ¨/v  ¾¡Ôç/d  ¾ÙÐÐ/v  Í£Ö¹/v  µÐ¶Ô/a  ×´Ì¬/n  µÄ/u  ÕþÖÎ/n  Ì¸ÅÐ/vn  ¡¢/w  ÊµÏÖ/v  ÈýÍ¨/j  ºÍ/c  ·¢Õ¹/v  ¸÷ÖÖ/r  ¾­¼Ã/n  ¹ØÏµ/n  ¡£/w  ÄÇÃ´/c  £¬/w  ¹ú¼Ò/n  µÄ/u  Í³Ò»/vn  ÊÇ/v  ¿ÉÒÔ/v  ´ïµ½/v  µÄ/u  ¡£/w  
19980101-03-004-014/m  ¶÷×ô/nr  ÔÚ/p  ¼ÇÕß/n  ÕÐ´ý»á/n  ÉÏ/f  Ëµ/v  £¬/w  ÔÚ/p  Í¬/p  ÖÐ»ªÈËÃñ¹²ºÍ¹ú/ns  µÄ/u  ¹ØÏµ/n  ·¢Õ¹/v  ÖÐ/f  £¬/w  ÄÏ·Ç/ns  ²»¿É±ÜÃâ/l  µØ/u  Òª/v  ³ÐÈÏ/v  ÖÐ»ªÈËÃñ¹²ºÍ¹ú/ns  £¬/w  Õâ/r  ¼È/c  ·ûºÏ/v  ¡°/w  ¹ú¼Ê/n  ¹ßÀý/n  ¡±/w  £¬/w  Ò²/d  ÄÜ/v  Îª/p  Á½/m  ¹ú/n  ÈËÃñ/n  ´øÀ´/v  Òæ´¦/n  ¡£/w  Ëû/r  Ëµ/v  £º/w  ¡°/w  Óë/p  ÖÐ¹ú/ns  ½¨½»/v  Ê¹/v  ÎÒÃÇ/r  ÔÚ/p  ¹ú¼Ê/n  Éç»á/n  ÖÐ/f  ÓÖ/d  ¶à/v  ÁË/u  Ò»¸ö/m  ÃËÓÑ/n  £¬/w  Õâ/r  ±ãÓÚ/v  ÎÒÃÇ/r  ÔÚ/p  ¹ú¼Ê/n  ÕþÖÎ/n  ÖÐ/f  ·¢»Ó/v  ÎÒÃÇ/r  µÄ/u  ×÷ÓÃ/n  £¬/w  ¹²Í¬/d  º´ÎÀ/v  È«/a  ÈËÀà/n  µÄ/u  ºÍÆ½/n  Óë/c  °²È«/an  ¡£/w  ¡±/w  
19980101-03-004-015/m  ¶÷×ô/nr  Ç¿µ÷/v  £¬/w  ÄÏ·Ç/ns  Í¬/p  ÖÐ¹ú/ns  ½¨½»/v  ²¢/d  ²»/d  ÊÇ/v  [ÄÏ·Ç/ns  Õþ¸®/n]nt  Í»È»/ad  ×ª±ä/v  Ì¬¶È/n  £¬/w  ¶øÊÇ/c  Á½/m  ¹ú/n  ¹ØÏµ/n  ·¢Õ¹/v  µÄ/u  ±ØÈ»/b  ½á¹û/n  ¡£/w  Ëû/r  Ö¸³ö/v  £¬/w  ÄÏ·Ç/ns  ºÍ/c  ÖÐ¹ú/ns  Ö®¼ä/f  µÄ/u  ¹ØÏµ/n  ·Ç³£/d  ¾ÃÔ¶/z  £¬/w  ÔÚ/p  ·´¶Ô/v  ÖÖ×å/n  ¸ôÀë/vn  ¶·Õù/vn  Ê±ÆÚ/n  £¬/w  ÖÐ¹ú/ns  ¾Í/d  ºÍ/p  ¹ã´ó/b  ÄÏ·Ç/ns  ÈËÃñ/n  Õ¾/v  ÔÚ/p  Ò»Æð/s  £¬/w  ÏÖÔÚ/t  ÊÇ/v  ¼ÌÐø/v  ·¢Õ¹/v  Á½/m  ¹ú/n  ºÍ/c  Á½/m  ¹ú/n  ÈËÃñ/n  Ö®¼ä/f  µÄ/u  ÓÑÒê/n  ¡£/w  
19980101-03-004-016/m  Ç®/nr  Æäè¡/nr  »¹/d  ¾Í/p  ÈËÈ¨/n  ºÍ/c  Á½/m  ¹ú/n  ¾­Ã³/j  ºÏ×÷/vn  µÈ/u  ÎÊÌâ/n  »Ø´ð/v  ÁË/u  ¼ÇÕß/n  µÄ/u  ÌáÎÊ/vn  ¡£/w  Ëû/r  Ëµ/v  £¬/w  ÓÉÓÚ/p  ÄÏ·Ç/ns  ÈËÃñ/n  ÔÚ/p  ÖÖ×å/n  ¸ôÀë/vn  Õþ²ß/n  Ê±ÆÚ/n  ÔâÊÜ/v  µ½/v  ¸÷ÖÖ/r  ±»/p  °þ¶á/v  ÈËÈ¨/n  µÄ/u  ¿àÄÑ/n  £¬/w  ËùÒÔ/c  ËûÃÇ/r  ·Ç³£/d  ÖØÊÓ/v  ÈËÈ¨/n  ÎÊÌâ/n  ¡£/w  Ëû/r  Ëµ/v  £º/w  ¡°/w  ÂüµÂÀ­/nr  ×ÜÍ³/n  »á¼û/v  ÎÒ/r  Ê±/Ng  Ëµ/v  £¬/w  ÄÏ·Ç/ns  ²»/d  Ö÷ÕÅ/v  ÒÔ/p  ÈËÈ¨/n  ÎÊÌâ/n  ¸ÉÉæ/v  ±ð¹ú/r  ÄÚÕþ/n  ¡£/w  ¡±/w  
19980101-03-004-017/m  ÓÐ¹Ø/p  ¾­Ã³/j  ºÏ×÷/vn  ÎÊÌâ/n  £¬/w  Ç®/nr  Æäè¡/nr  Ëµ/v  £¬/w  ÖÐ¹ú/ns  ÄÏ·Ç/ns  Í¬/d  Êô/v  ·¢Õ¹ÖÐ¹ú¼Ò/l  £¬/w  ÓÖ/d  ¶¼/d  ÃæÁÙ/v  ×Å/u  ·¢Õ¹/v  ¾­¼Ã/n  µÄ/u  ÈÎÎñ/n  ¡£/w  ÖÐ¹ú/ns  Ô¸Òâ/v  ÔÚ/p  ×¡·¿/n  ¡¢/w  ½ÌÓý/vn  ¡¢/w  ½»Í¨/n  ºÍ/c  Í¨Ñ¶/n  µÈ/u  ·½Ãæ/n  Í¬/p  ÄÏ·Ç/ns  ºÏ×÷/v  £¬/w  ÖÐ¹ú/ns  ÔÚ/p  ÄÏ·Ç/ns  Í¶×Ê/v  ºÏ×÷/v  Ç°¾°/n  ¿É¹Û/a  ¡£/w  

19980101-03-005-001/m  Íâ¹ú/n  ÕþÒª/n  »ØÊ×/v  £±£¹£¹£·Äê/t  ¶í/j  ×ÜÍ³/n  £º/w  ¾­¼Ã/n  Í£Ö¹/v  ÏÂ»¬/vn  Ç÷ÊÆ/n  
19980101-03-005-002/m  µÂ/j  Íâ³¤/n  £º/w  Å·ÖÞ/ns  È¡µÃ/v  È«Ãæ/a  ³É¾Í/n  ÎÚ/j  Íâ³¤/n  £º/w  ¶ÔÍâ/vn  Õþ²ß/n  »ý¼«/a  Áé»î/a  
19980101-03-005-003/m  ¾Ý/p  ÐÂ»ªÉç/nt  ÄªË¹¿Æ/ns  £±£²ÔÂ/t  £³£°ÈÕ/t  µç/n  £¨/w  ¼ÇÕß/n  ÕÅ/nr  ÌúÖù/nr  £©/w  ¶íÂÞË¹/ns  ×ÜÍ³/n  Ò¶ÀûÇÕ/nr  £³£°ÈÕ/t  Ö¸³ö/v  £¬/w  ÔÚ/p  ¼´½«/d  ¹ýÈ¥/v  µÄ/u  £±£¹£¹£·Äê/t  Àï/f  £¬/w  ¶í/j  ¾­¼Ã/n  Í£Ö¹/v  ÁË/u  ÏÂ»¬/vn  Ç÷ÊÆ/n  £¬/w  ÕþÖÎ/n  ÉÏ/f  ³öÏÖ/v  ÁË/u  ºÍÄÀ/an  Óë/c  ºÍ½â/vn  ÊÆÍ·/n  £¬/w  Íâ½»/n  ¹¤×÷/vn  È¡µÃ/v  ÁË/u  ÖØ´ó/a  ½øÕ¹/vn  £¬/w  Õâ/r  Ò»ÇÐ/r  ¶¼/d  Ê¹/v  ÈË/n  ¶Ô/p  ÐÂ/a  µÄ/u  Ò»/m  Äê/q  ³äÂú/v  Ï£Íû/n  ¡£/w  
19980101-03-005-004/m  Ò¶ÀûÇÕ/nr  ÊÇ/v  ÔÚ/p  ½ÓÊÜ/v  ÄªË¹¿Æ/ns  ÐÂÎÅ/n  Ã½Ìå/n  µÄ/u  ÁªºÏ/vn  ²É·Ã/vn  Ê±/Ng  ·¢±í/v  ÉÏÊö/b  ¿´·¨/n  µÄ/u  ¡£/w  Ëû/r  ÔÚ/p  Ì¸/v  µ½/v  ¾­¼Ã/n  ÐÎÊÆ/n  Ê±/Ng  Ö¸³ö/v  £¬/w  £±£¹£¹£·Äê/t  ³É/v  ÁË/u  Éú²ú/v  Í£Ö¹/v  »¬ÆÂ/v  ²¢/c  ³öÏÖ/v  Ôö³¤/v  µÄ/u  Ò»/m  Äê/q  ¡£/w  ËäÈ»/c  ¾­¼Ã/n  Ôö³¤/v  ÓÐÏÞ/a  £¬/w  µ«/c  ÒâÒå/n  ÖØ´ó/a  £¬/w  Ëü/r  ±êÖ¾/v  ×Å/u  ¶íÂÞË¹/ns  ¾­¼Ã/n  ÖÕÓÚ/d  °ÚÍÑ/v  ÁË/u  Í£ÖÍ/vn  ×´Ì¬/n  £¬/w  ¿ªÊ¼/v  ×ßÏò/v  ¸´ËÕ/v  ¡£/w  Ò¶ÀûÇÕ/nr  Í¬Ê±/d  Ç¿µ÷/v  £¬/w  Õþ¸®/n  ²»/d  Ó¦/v  Âú×ã/v  ÒÑ/d  È¡µÃ/v  µÄ/u  ³É¼¨/n  £¬/w  ¶ø/c  Ó¦µ±/v  ¼ÌÐø/v  Å¬Á¦/a  £¬/w  ´ÙÊ¹/v  ¾­¼Ã/n  ½øÒ»²½/d  »ØÉý/v  ¡£/w  
19980101-03-005-005/m  Ò¶ÀûÇÕ/nr  Ö¸³ö/v  £¬/w  £±£¹£¹£·Äê/t  ¶íÂÞË¹/ns  ÕþÖÎ/n  ¾ÖÊÆ/n  ³öÏÖ/v  ÁË/u  ÐÂ/a  µÄ/u  »ý¼«/a  Ç÷ÊÆ/n  £¬/w  Éç»á/n  Ïò/p  ºÍÄÀ/a  Óë/c  ºÍ½â/v  Âõ³ö/v  ÁË/u  ÖØÒª/a  ²½·¥/n  ¡£/w  ¡°/w  ËÄ/m  ÈË/n  »áÎî/v  ¡±/w  ºÍ/c  ¡°/w  Ô²×À»áÒé/n  ¡±/w  ÒÑ/d  ³ÉÎª/v  ¸÷/r  È¨Á¦/n  »ú¹¹/n  ºÍ/c  ¸÷/r  ÕþÖÎ/n  Á¦Á¿/n  ½øÐÐ/v  ºÏ×÷/vn  µÄ/u  ÓÐÐ§/a  »úÖÆ/n  ¡£/w  Ò¶ÀûÇÕ/nr  ±íÊ¾/v  Ëû/r  ½«/d  ¾¡/v  È«Á¦/n  ¼ÌÐø/v  ¹®¹Ì/v  Õâ/r  Ò»/m  »úÖÆ/n  £¬/w  ²¢/c  ºôÓõ/v  ¸÷/r  È¨Á¦/n  »ú¹¹/n  ¼ÓÇ¿/v  ½¨ÉèÐÔ/n  µÄ/u  ¶Ô»°/vn  ¡£/w  
19980101-03-005-006/m  ÔÚ/p  Ì¸/v  µ½/v  Íâ½»/n  ÐÎÊÆ/n  Ê±/Ng  Ò¶ÀûÇÕ/nr  Ëµ/v  £¬/w  £±£¹£¹£·Äê/t  ÊÇ/v  Íâ½»/n  ¹¤×÷/vn  È¡µÃ/v  ÖØ´ó/a  ³É¹û/n  µÄ/u  Ò»/m  Äê/q  ¡£/w  ÔÚ/p  Õâ/r  Ò»/m  Äê/q  Àï/f  £¬/w  ¶íÂÞË¹/ns  Óë/p  °×¶íÂÞË¹/ns  ½¨Á¢/v  ÁË/u  ÁªÃË/n  £¬/w  ¸ÄÉÆ/v  ÁË/u  Óë/p  ÎÚ¿ËÀ¼/ns  µÄ/u  ¹ØÏµ/n  £¬/w  ¼ÓÇ¿/v  ÁË/u  ÔÚ/p  Å·ÖÞ/ns  µÄ/u  µØÎ»/n  £¬/w  ¹®¹Ì/v  ÁË/u  Óë/p  ÃÀ¹ú/ns  µÈ/u  ÆäËû/r  ·¢´ï¹ú¼Ò/l  µÄ/u  Æ½µÈ/a  »ï°é/n  ¹ØÏµ/n  £¬/w  Óë/p  ÑÇÖÞ/ns  Ðí¶à/m  ¹ú¼Ò/n  µÄ/u  ¹ØÏµ/n  Ò²/d  µÃµ½/v  ÁË/u  ·¢Õ¹/vn  ¡£/w  Ò¶ÀûÇÕ/nr  ÔÚ/p  Ì¸»°/v  ÖÐ/f  ÌØ±ð/d  Ìáµ½/v  ÁË/u  ¶í/j  ÖÐ/j  ¹ØÏµ/n  ½ñÄê/t  Ëù/u  È¡µÃ/v  µÄ/u  ¾Þ´ó/a  ½øÕ¹/vn  ¡£/w  
19980101-03-005-007/m  Ò¶ÀûÇÕ/nr  Ö¸³ö/v  £¬/w  ËäÈ»/c  £±£¹£¹£·Äê/t  ¶íÂÞË¹/ns  ÔÚ/p  Ðí¶à/m  ·½Ãæ/n  È¡µÃ/v  Ä³Ð©/r  ½øÕ¹/vn  £¬/w  µ«/c  »¹/d  ÓÐ/v  Ðí¶à/m  ²»/d  ¾¡ÈçÈËÒâ/i  µÄ/u  µØ·½/n  £¬/w  ÉõÖÁ/c  »¹/d  ÓÐ/v  Ê§Íû/an  ºÍ/c  Í´¿à/an  ¡£/w  Ëû/r  ±íÊ¾/v  ÆÚ´ý/v  Õþ¸®/n  ÄÜ/v  ÔÚ/p  ÐÂ/a  µÄ/u  Ò»/m  Äê/q  Àï/f  ²ÉÈ¡/v  ÓÐÁ¦/a  ´ëÊ©/n  £¬/w  ¼¯ÖÐ/v  ¾«Á¦/n  ÕñÐË/v  ¾­¼Ã/n  ¡£/w  
19980101-03-005-008/m  ÐÂ»ªÉç/nt  ²¨¶÷/ns  £±£²ÔÂ/t  £³£°ÈÕ/t  µç/n  £¨/w  ¼ÇÕß/n  ÂÀ/nr  ºè/nr  £©/w  µÂ¹ú/ns  Íâ³¤/n  ½ð¿Ë¶û/nr  £³£°ÈÕ/t  ÔÚ/p  ´Ë¼ä/r  Ïò/p  ÐÂÎÅ½ç/n  ·¢±í/v  ½²»°/n  £¬/w  ³Æ/v  Å·ÖÞ/ns  £±£¹£¹£·Äê/t  ÔÚ/p  ¾­¼Ã/n  ¡¢/w  ÕþÖÎ/n  ºÍ/c  Íâ½»/n  ·½Ãæ/n  ¶¼/d  È¡µÃ/v  ÁË/u  ³É¾Í/n  ¡£/w  
19980101-03-005-009/m  ½ð¿Ë¶û/nr  Ëµ/v  £¬/w  £±£¹£¹£·Äê/t  ÊÇ/v  Å·ÃË/j  ¸÷/r  ³ÉÔ±¹ú/n  »ý¼«/ad  Ä±Çó/v  ÑÏ¸ñ/ad  °´/v  ±ê×¼/n  Æô¶¯/v  Å·Ôª/n  µÄ/u  Ò»/m  Äê/q  ¡£/w  Ëû/r  ÈÏÎª/v  £¬/w  ¾¡¹Ü/c  £±£¹£¹£¸Äê/t  £µÔÂ/t  ²Å/d  ÄÜ/v  ¾ö¶¨/v  ¼ÓÈë/v  »õ±Ò/n  ÁªÃË/n  µÄ/u  Ê×/m  Åú/q  ³ÉÔ±¹ú/n  £¬/w  µ«ÊÇ/c  ¡°/w  ÏÖÔÚ/t  ¾Í/d  ÒÑ¾­/d  ÄÜ/v  Çå³þ/a  µØ/u  ¿´µ½/v  £¬/w  °üÀ¨/v  µÂ¹ú/ns  ºÍ/c  ·¨¹ú/ns  ÔÚ/p  ÄÚ/f  µÄ/u  ´ó¶àÊý/m  Å·ÃË/j  ¹ú¼Ò/n  ½«/d  ³ÉÎª/v  »õ±Ò/n  ÁªÃË/n  µÄ/u  Ê×/m  Åú/q  ³ÉÔ±¹ú/n  ¡±/w  ¡£/w  
19980101-03-005-010/m  ÔÚ/p  Ì¸/v  µ½/v  Å·ÖÞ/ns  µÄ/u  ÕþÖÎ/n  ºÍ/c  Íâ½»/n  ÎÊÌâ/n  Ê±/Ng  £¬/w  ½ð¿Ë¶û/nr  ÈÏÎª/v  £¬/w  £±£¹£¹£·Äê/t  ÊÇ/v  Å·ÖÞ/ns  Íâ½»/n  ºÍ/c  °²È«/an  »ñµÃ/v  ³É¹û/n  µÄ/u  Ò»/m  Äê/q  ¡£/w  
19980101-03-005-011/m  Ëû/r  Ëµ/v  £º/w  ¡°/w  ¡¶/w  °¢Ä·Ë¹ÌØµ¤/ns  ÌõÔ¼/n  ¡·/w  Ê¹/v  Å·ÖÞ/ns  ´óÏÃ/n  »ÀÈ»Ò»ÐÂ/i  £¬/w  ¶íÂÞË¹/ns  ºÍ/c  ±±Ô¼/j  Ö®¼ä/f  Õ½ÂÔ/n  »ï°é/n  ¹ØÏµ/n  µÄ/u  ½¨Á¢/vn  ÌîÆ½/v  ÁË/u  Å·ÖÞ/ns  °²È«/a  ÕþÖÎ/n  µÄ/u  ºè¹µ/n  £¬/w  Å·ÃË/j  À©´ó/v  µÄ/u  ÀúÊ·ÐÔ/n  ¾ö¶¨/n  ºÍ/c  ±±Ô¼/j  ¿ª·Å/v  Îª/p  ´´½¨/v  Ò»/m  ÖÖ/q  ÐÂ/a  µÄ/u  Å·ÖÞ/ns  °²È«/a  ¸ñ¾Ö/n  µì¶¨/v  ÁË/u  »ù´¡/n  ¡±/w  £¬/w  £²£±/m  ÊÀ¼Í/n  µÄ/u  Å·ÖÞ/ns  ³ÊÏÖ/v  ³ö/v  ÁË/u  ÂÖÀª/n  ¡£/w  
19980101-03-005-012/m  ÐÂ»ªÉç/nt  »ù¸¨/ns  £±£²ÔÂ/t  £³£°ÈÕ/t  µç/n  ÎÚ¿ËÀ¼/ns  Íâ³¤/n  ÎÚ¶àÎÄ¿Æ/nr  £³£°ÈÕ/t  Ö¸³ö/v  £¬/w  ÎÚ¿ËÀ¼/ns  £±£¹£¹£·Äê/t  µÄ/u  ¶ÔÍâ/vn  Õþ²ß/n  Ê®·Ö/m  »ý¼«/a  ºÍ/c  Áé»î/a  £¬/w  ÍêÈ«/ad  ·ûºÏ/v  ÎÚ¿ËÀ¼/ns  ¹ú¼Ò/n  µÄ/u  Ãñ×å/n  ÀûÒæ/n  ¡£/w  
19980101-03-005-013/m  ÎÚ¶àÎÄ¿Æ/nr  ÊÇ/v  £³£°ÈÕ/t  ÔÚ/p  Íâ½»²¿/n  ´µ·ç»á/n  ÉÏ/f  ×Ü½á/v  ½ñÄê/t  Íâ½»/n  ¹¤×÷/vn  Ê±/Ng  Ëµ/v  Õâ/r  ·¬/q  »°/n  µÄ/u  ¡£/w  Ëû/r  Ëµ/v  £¬/w  ½ñÄê/t  ÎÚ/j  Íâ½»/n  ¹¤×÷/vn  µÄ/u  Ö÷Òª/b  ³É¹û/n  ÊÇ/v  Í¬/p  ¶íÂÞË¹/ns  Ç©Êð/v  ÁË/u  ÓÑºÃ/a  ¡¢/w  ºÏ×÷/vn  Óë/c  »ï°é/n  ¹ØÏµ/n  ÌõÔ¼/n  £¬/w  Ê¹/v  Á½/m  ¹ú/n  ¹ØÏµ/n  È¡µÃ/v  ÁË/u  ÖØ´ó/a  ½øÕ¹/vn  ¡£/w  
19980101-03-005-014/m  ÔÚ/p  Ì¸/v  µ½/v  µØÇøÐÔ/n  ºÏ×÷/vn  Ê±/Ng  £¬/w  ÎÚ/j  Íâ³¤/n  Ëµ/v  £¬/w  ½ñÄê/t  ÎÚ¿ËÀ¼/ns  ¼ÓÇ¿/v  ÁË/u  Óë/p  Ò»/m  ÏµÁÐ/q  ¹ú¼Ò/n  µÄ/u  ¶à±ß/b  ºÏ×÷/vn  £¬/w  ²¢/c  ³«µ¼/v  ¼ÓÇ¿/v  ºÚº£/ns  ºÍ/c  [²¨ÂÞµÄº£/ns  µØÇø/n]ns  ¹ú¼Ò/n  µÄ/u  ºÏ×÷/vn  ¡£/w  ÎÚ¶àÎÄ¿Æ/nr  Ç¿µ÷/v  £¬/w  £±£¹£¹£¸Äê/t  ÎÚ¿ËÀ¼/ns  ½«/d  ¼¯ÖÐ/v  ¾«Á¦/n  ½øÒ»²½/d  ·¢Õ¹/v  µØÇøÐÔ/n  ºÏ×÷/vn  ¡£/w  ÔÚ/p  Ì¸/v  µ½/v  Í¬/p  Î÷·½/n  ¹ØÏµ/n  Ê±/Ng  £¬/w  ÎÚ¶àÎÄ¿Æ/nr  Ö¸³ö/v  £¬/w  Óë/p  Å·ÖÞ/ns  ×éÖ¯/n  µÄ/u  È«Ãæ/a  Ò»Ìå»¯/vn  ÊÇ/v  ÎÚ¿ËÀ¼/ns  ¶ÔÍâ/vn  Õþ²ß/n  µÄ/u  Õ½ÂÔ/n  ·½Õë/n  ¡£/w  

19980101-03-006-001/m  ÖÂ/v  ¶ÁÕß/n  
19980101-03-006-002/m  £±£¹£¹£·Äê/t  ±¾±¨/r  ¹ú¼Ê/n  ÄêÖÕ/t  ±¨µÀ/vn  ÓÚ/p  ×òÌì/t  ½áÊø/v  ¡£/w  Õâ´Î/r  ÄêÖÕ/t  ±¨µÀ/vn  µÃµ½/v  ¹ã´ó/b  ¶ÁÕß/n  ¡¢/w  ÓÐ¹Ø/vn  ²¿ÃÅ/n  Áìµ¼/n  ºÍ/c  ×¨¼Ò/n  Ñ§Õß/n  µÄ/u  ÈÈÇé/a  Ö§³Ö/vn  ¡£/w  ±¾±¨/r  ¼ÇÕß/n  ÔÚ/p  ×«Ð´/v  £±£¹£¹£·Äê/t  ÊÀ½ç/n  ¾­¼Ã/n  ÐÎÊÆ/n  ¼°/c  ÌØµã/n  µÄ/u  ÊöÆÀ/n  Ê±/Ng  £¬/w  ÎüÄÉ/v  ÁË/u  ¸÷/r  ·½Ãæ/n  Ñ§Õß/n  ×¨¼Ò/n  ¹È/nr  Ô´Ñó/nr  ¡¢/w  Ì¸/nr  ÊÀÖÐ/nr  ¡¢/w  Ð¤/nr  Á¶/nr  ¡¢/w  Àî/nr  ³¤¾Ã/nr  ¡¢/w  ³Â/nr  Àì¸ß/nr  ¡¢/w  Õç/nr  ±þìû/nr  µÈ/u  ¶Ô/p  ÊÀ½ç/n  ¾­¼Ã/n  ÐÎÊÆ/n  µÄ/u  Ò»Ð©/m  ¹Ûµã/n  ºÍ/c  ·ÖÎö/vn  ¡£/w  ÎÒÃÇ/r  ÔÚ/p  ´Ë/r  Ò»²¢/d  ±íÊ¾/v  ÖÔÐÄ/b  ¸ÐÐ»/vn  ¡£/w  
19980101-03-006-003/m  ÖøÃû/a  Ñ§Õß/n  ºÎ/nr  ·½/nr  Í¬Ö¾/n  Ó¦/v  Ô¼/v  Îª/p  ±¾±¨/r  ×«Ð´/v  ÁË/v  ¡¶/w  Ò»/m  Äê/q  À´/f  ÄÏ±±/f  ¹ØÏµ/n  µÄ/u  ±ä»¯/vn  Óë/c  ·¢Õ¹/vn  ¡·/w  Ò»/m  ÎÄ/Ng  £¬/w  ÎÄÖÐ/s  ÓÐ/v  Ò»/m  ¶Î/q  ¹ØÓÚ/p  ¶«ÑÇ/ns  ÕýÔÚ/d  ³ÉÎª/v  ÊÀ½ç/n  ¾­¼Ã/n  ¡°/w  ÐÂ/a  µÄ/u  µÚËÄ/m  ¼«/Ng  ¡±/w  µÄ/u  ÂÛÊö/vn  £¬/w  ¶ø/c  ÒýÓÃ/v  Õâ/r  ¶Î/q  ÂÛÊö/vn  £¨/w  Î´/d  ×¢Ã÷/v  ³ö´¦/n  £©/w  µÄ/u  ±¾±¨/r  ¼ÇÕß/n  ÎÄÕÂ/n  ·¢±í/v  ÔÚ/p  ºÎ/nr  ·½/nr  Í¬Ö¾/n  ÎÄÕÂ/n  Ö®Ç°/f  £¬/w  ²¢ÇÒ/c  ÔÚ/p  ·¢±í/v  Ëû/r  µÄ/u  ÎÄÕÂ/n  Ê±/Ng  ¶Ô/p  Æä/r  ÎÄ×Ö/n  É¾½Ú/v  ÓÐ/v  ²»µ±/a  Ö®/u  ´¦/n  £¬/w  Ó°Ïì/v  ²»ºÃ/a  £¬/w  ÎÒÃÇ/r  Ïò/p  Ëû/r  ÖÂÇ¸/v  ¡£/w  

19980101-03-007-001/m  ÊÀ½ç/n  ÈË¿Ú/n  Ôö³¤/vn  ÐÎÊÆ/n  ÒÀÈ»/d  ÑÏ¾þ/a  ×¨¼Ò/n  Ô¤¼Æ/v  ±¾ÊÀ¼Í/t  ÄÚ/f  ½«/d  ³¬¹ý/v  £¶£°ÒÚ/m  
19980101-03-007-002/m  ¾Ý/p  ÐÂ»ªÉç/nt  »ªÊ¢¶Ù/ns  £±£²ÔÂ/t  £³£°ÈÕ/t  µç/n  £¨/w  ¼ÇÕß/n  ¹È/nr  ÀûÔ´/nr  £©/w  [ÃÀ¹ú/ns  ÈË¿Ú/n  ÑÐ¾¿Ëù/n]nt  Ëù³¤/n  ÎÖÄÉ¡¤¸£ÅµË¹/nr  ½ñÌì/t  ÔÚ/p  ÕâÀï/r  Ö¸³ö/v  £¬/w  ¾¡¹Ü/c  ½üÄêÀ´/l  Ò»Ð©/m  ¹ú¼Ò/n  µÄ/u  ÈË¿Ú/n  ³öÉúÂÊ/n  ÓÐËù/v  ÏÂ½µ/vn  £¬/w  µ«/c  ÓÉÓÚ/c  Ðí¶à/m  ·¢Õ¹ÖÐ¹ú¼Ò/l  ÈË¿Ú/n  ²»¶Ï/d  Ôö³¤/v  £¬/w  ÊÀ½ç/n  ÈË¿Ú/n  Ôö³¤/vn  ÐÎÊÆ/n  ÒÀÈ»/d  ÑÏ¾þ/a  ¡£/w  
19980101-03-007-003/m  ¸£ÅµË¹/nr  ÔÚ/p  ¸ÃËù/r  ¾ÙÐÐ/v  µÄ/u  Äê¶È/n  ¼ÇÕß/n  ÕÐ´ý»á/n  ÉÏ/f  Ëµ/v  £¬/w  ÓÉÓÚ/c  ÊµÊ©/v  ÁË/u  ¼Æ»®ÉúÓý/l  ºÍ/c  Íí»é/n  µÈ/u  ´ëÊ©/n  £¬/w  ¼ÓÉÏ/v  ËÀÍöÂÊ/n  Ôö¼Ó/v  £¬/w  ÊÀ½ç/n  ÈË¿Ú/n  Ôö³¤/vn  ËÙ¶È/n  Òª/v  ±È/v  Ô­ÏÈ/d  Ô¤ÁÏ/v  µÄ/u  µÍ/a  ¡£/w  ¾¡¹ÜÈç´Ë/l  £¬/w  ÈË¿Ú/n  ÎÊÌâ/n  ¶Ô/p  ÊÀ½ç/n  ¾­¼Ã/n  ¡¢/w  »·¾³/n  ºÍ/c  Éç»á/n  ·¢Õ¹/vn  µÄ/u  Ó°Ïì/vn  ÒÀÈ»/d  Ê®·Ö/m  ÑÏÖØ/a  ¡£/w  Ëû/r  Ô¤¼Æ/v  £¬/w  µ½/p  £±£¹£¹£¹Äê/t  ÖÐ/f  £¬/w  ÊÀ½ç/n  ×ÜÈË¿Ú/n  ½«/d  ³¬¹ý/v  £¶£°ÒÚ/m  ¡£/w  Ä¿Ç°/t  ÊÀ½ç/n  ´óÔ¼/d  £¸£°£¥/m  µÄ/u  ÈË¿Ú/n  ¾Ó×¡/v  ÔÚ/p  ·¢Õ¹ÖÐ¹ú¼Ò/l  Àï/f  £¬/w  ¶ø/c  ÓÐ/v  £·£´/m  ¸ö/q  ·¢Õ¹ÖÐ¹ú¼Ò/l  Õý/d  ÃæÁÙ/v  ×Å/u  ÔÚ/p  ½ñºó/t  £³£°/m  Äê/q  Àï/f  ÈË¿Ú/n  ·­/v  Ò»·¬/m  µÄ/u  ¾ÖÃæ/n  ¡£/w  
19980101-03-008-001/m  Ç®/nr  Æäè¡/nr  ·ÃÎÊ/v  µÂ°à/ns  
19980101-03-008-002/m  ±¾±¨/r  µÂ°à/ns  £±£²ÔÂ/t  £³£±ÈÕ/t  µç/n  ¼ÇÕß/n  ÎÂ/nr  ÏÜ/nr  ±¨µÀ/v  £º/w  [ÖÐ¹ú/ns  ¹úÎñÔº/nt]nt  ¸±/b  ×ÜÀí/n  ¼æ/v  Íâ³¤/n  Ç®/nr  Æäè¡/nr  ½ñÌì/t  ·ÃÎÊ/v  ÁË/u  ÄÏ·Ç/ns  ÖøÃû/a  ¸Û¿Ú/n  ³ÇÊÐ/n  µÂ°à/ns  ¡£/w  Ç®/nr  Æäè¡/nr  Ëµ/v  £¬/w  ÖÐ¹ú/ns  ºÍ/c  ÄÏ·Ç/ns  ÕýÊ½/ad  ½¨½»/v  ÊÇ/v  ¸ø/v  Á½/m  ¹ú/n  ÈËÃñ/n  ×î/d  ºÃ/a  µÄ/u  ÐÂÄê/t  ÀñÎï/n  ¡£/w  
19980101-03-008-003/m  µÂ°à/ns  ËùÔÚ/v  µÄ/u  ÄÏ·Ç/ns  ¿ä×æÂ³¡ªÄÉËþ¶ûÊ¡/ns  Ê¡³¤/n  ¶÷¹Å°ÍÄá/nr  £¬/w  [¿ä¡ªÄÉÊ¡/ns  ¾­¼Ã/n  ¼°/c  ÂÃÓÎ²¿/n]nt  ²¿³¤/n  ¡¢/w  ÐÂÈÎ/b  ·Ç¹ú´ó/j  ¸±/b  Ö÷Ï¯/n  ×æÂí/nr  µÈ/u  Óë/p  Ç®/nr  Æäè¡/nr  ½øÐÐ/v  ÁË/u  ÈÈÇé/a  ÓÑºÃ/a  µÄ/u  »áÎî/vn  ¡£/w  
19980101-03-008-004/m  ¶÷¹Å°ÍÄá/ns  Ê¡³¤/n  »Ø¹Ë/v  ÁË/u  Ëû/r  £±£¹£¹£¶Äê/t  ·Ã»ª/v  Ê±/Ng  µÄ/u  Çé¾°/n  ¡£/w  Ëû/r  Ëµ/v  £¬/w  ÖÐ¹ú/ns  µÄ/u  ¾­¼Ã/n  ·¢Õ¹/vn  ¸ø/p  Ëû/r  ÁôÏÂ/v  ÁË/u  Éî¿Ì/a  µÄ/u  Ó¡Ïó/n  ¡£/w  ¿ä¡ªÄÉÊ¡/ns  ¾­¼Ã/n  ºÜ/d  ÓÐ/v  ÌØµã/n  £¬/w  Ë«·½/n  ¾­¼Ã/n  ·¢Õ¹/vn  Ä£Ê½/n  ÓÐ/v  Ðí¶à/m  ¹²Í¬µã/n  ¡£/w  ÖÐ¹ú/ns  Óë/c  ÄÏ·Ç/ns  Ö®¼ä/f  µÄ/u  Ã³Ò×/vn  ´ó²¿·Ö/m  Í¨¹ý/p  µÂ°à¸Û/ns  £¬/w  ÎÒÃÇ/r  ÓÐ/v  Á¼ºÃ/a  µÄ/u  º£ÉÏ/s  ºÍ/c  ¸Û¿Ú/n  ÉèÊ©/n  ¡£/w  ÎÒÃÇ/r  ÏàÐÅ/v  £¬/w  Á½/m  ¹ú/n  ½¨½»/v  ÒÔºó/f  £¬/w  Ë«·½/n  ¿ÉÒÔ/v  ½øÒ»²½/d  ·¢Õ¹/v  ¾­Ã³/j  ºÏ×÷/vn  ¹ØÏµ/n  £¬/w  ÌØ±ð/d  ÊÇ/v  ºÍ/p  ÖÐ¹ú/ns  ÑØº£/f  ³ÇÊÐ/n  Ö®¼ä/f  µÄ/u  ºÏ×÷/vn  Ç°¾°/n  ºÜ/d  ºÃ/a  ¡£/w  ÎÒÃÇ/r  Ò²/d  Ï£Íû/v  Í¬/p  ÖÐ¹ú/ns  ¿ªÍØ/v  ÔÚ/p  Å©Òµ/n  ¡¢/w  ¿Æ¼¼/n  ¡¢/w  Ã³Ò×/vn  ¡¢/w  ÂÃÓÎ/vn  ¡¢/w  »¯¹¤/n  µÈ/u  ÁìÓò/n  µÄ/u  ºÏ×÷/vn  ¡£/w  ¶÷¹Å°ÍÄá/nr  »¹/d  Ëµ/v  £¬/w  ÄÏ·Ç/ns  ×ÊÔ´/n  ·á¸»/a  £¬/w  ÎÒÃÇ/r  »¶Ó­/v  ÖÐ¹ú/ns  ÆóÒµ/n  µ½/v  ¿ä¡ªÄÉÊ¡/ns  Í¶×Ê/v  ºÏ×÷/v  ¡£/w  
19980101-03-008-005/m  Ç®/nr  Æäè¡/nr  Ëµ/v  £¬/w  ¿ä¡ªÄÉÊ¡/ns  ÓÐ×Å/v  ÓÆ¾Ã/a  µÄ/u  ÀúÊ·/n  £¬/w  ÖÁ½ñ/d  ÈÔ/d  ±£Áô/v  ×Å/u  ×æÂ³Íõ¹ú/ns  µÄ/u  ´«Í³/a  ÎÄ»¯/n  ºÍ/c  ·çË×/n  Ï°¹ß/n  ¡£/w  Á¼ºÃ/a  µÄ/u  Æøºò/n  ºÍ/c  ¶ÀÌØ/a  µÄ/u  ×ÔÈ»/n  ¾°¹Û/n  Ê¹/v  ¿ä¡ªÄÉÊ¡/ns  ³ÉÎª/v  ÖøÃû/a  µÄ/u  ÂÃÓÎ/vn  µØÇø/n  ¡£/w  ¹óÊ¡/r  µØÀí/n  Î»ÖÃ/n  ÓÅÔ½/a  £¬/w  ÓµÓÐ/v  ·ÇÖÞ/ns  µÚÒ»/m  ´ó/a  ¸Û/j  £¬/w  Ò²/d  ÊÇ/v  ÊÀ½ç/n  Ê®/m  ´ó/a  ¸Û¿Ú/n  Ö®Ò»/r  µÄ/u  µÂ°à¸Û/ns  ¡£/w  ¿ä¡ªÄÉÊ¡/ns  ¾­¼Ã/n  ·¢Õ¹/vn  ÓÐ×Å/v  ¾Þ´ó/a  Ç±Á¦/n  ¡£/w  
19980101-03-008-006/m  Ç®/nr  Æäè¡/nr  Ëµ/v  £¬/w  ½üÄêÀ´/l  £¬/w  ÖÐ¹ú/ns  µÄ/u  ÉÏº£ÊÐ/ns  Óë/c  ¿ä¡ªÄÉÊ¡/ns  ¿ªÕ¹/v  ÁË/u  ¶à/a  ÁìÓò/n  µÄ/u  ¾­¼Ã/n  ºÏ×÷/vn  £¬/w  ÏÈºó/d  ½¨Á¢/v  ÁË/u  ¼Òµç/j  ¡¢/w  Îå½ð/n  ¡¢/w  ÌÂ´É/n  ¡¢/w  ÎÄ¾ß/n  µÈ/u  ÆóÒµ/n  £¬/w  È¡µÃ/v  ÁË/u  Ã÷ÏÔ/a  µÄ/u  ¾­¼ÃÐ§Òæ/n  ¡£/w  Ëû/r  ±íÊ¾/v  Ï£Íû/v  ÔÚ/p  ÏÖÓÐ/vn  »ù´¡/n  ÉÏ/f  ÍÆ¶¯/v  Ë«·½/n  ÔÚ/p  ¸÷¸ö/r  ÁìÓò/n  µÄ/u  ÓÑºÃ/a  ºÏ×÷/vn  ÏòÇ°/v  ·¢Õ¹/v  ¡£/w  Ëû/r  ÏàÐÅ/v  £¬/w  Á½/m  ¹ú/n  µØ·½/n  Ê¡/n  ÊÐ/n  ¼ä/f  µÄ/u  ½»Á÷/vn  Óë/c  ºÏ×÷/vn  Ò²/d  ½«/d  Õ¹ÏÖ/v  ³ö/v  ¸üÎª/d  ¹ãÀ«/a  µÄ/u  ·¢Õ¹/vn  Ç°¾°/n  ¡£/w  

19980101-03-009-001/m  [ÀÏÎÎ/ns  ¹ú»á/n]nt  Ö÷Ï¯/n  »á¼û/v  ºÎ/nr  Â³Àö/nr  
19980101-03-009-002/m  ÐÂ»ªÉç/nt  ±±¾©/ns  £±£²ÔÂ/t  £³£°ÈÕ/t  µç/n  ÍòÏó/ns  ÏûÏ¢/n  £º/w  [ÀÏÎÎÈËÃñÃñÖ÷¹²ºÍ¹ú/ns  ÖÐÑë/n  ÕþÖÎ¾Ö/n]nt  Î¯Ô±/n  ¡¢/w  ¹ú»á/n  Ö÷Ï¯/n  É³Âü¡¤Î¬ÑÅ¼ª/nr  £²£¹ÈÕ/t  ÔÚ/p  ÍòÏó/ns  »á¼û/v  ÁË/u  Õý/d  ÔÚ/p  ÀÏÎÎ/ns  ·ÃÎÊ/v  µÄ/u  [È«¹ú/n  ÕþÐ­/j]nt  ¸±/b  Ö÷Ï¯/n  ¡¢/w  [ÖÐ¹ú/ns  ÈËÃñ/n  ÕùÈ¡/v  ºÍÆ½/n  Óë/c  ²Ã¾ü/v  Î¯Ô±»á/n]nt  »á³¤/n  ºÎ/nr  Â³Àö/nr  ¼°Æä/c  ÂÊÁì/v  µÄ/u  ºÍ²Ã»á/j  ´ú±íÍÅ/n  £¬/w  ±öÖ÷/n  ½øÐÐ/v  ÁË/u  Ç×ÇÐ/a  ÓÑºÃ/a  µÄ/u  ½»Ì¸/vn  ¡£/w  
19980101-03-009-003/m  É³Âü/nr  Ëµ/v  £¬/w  ºÎ/nr  Â³Àö/nr  ·Ã/v  ÀÏ/j  ÊÇ/v  Ò»/m  ´Î/q  ÖØÒª/a  µÄ/u  ¸ß/a  ²ã´Î/n  ·ÃÎÊ/vn  ºÍ/c  ½»Á÷/vn  £¬/w  ½«/d  ´Ù½ø/v  Á½/m  ¹ú/n  ´«Í³/n  ÓÑºÃ/a  ¹ØÏµ/n  µÄ/u  ·¢Õ¹/vn  £¬/w  ÓÐÀûÓÚ/v  ±¾/r  µØÇø/n  µÄ/u  ºÍÆ½/n  Óë/c  ÎÈ¶¨/an  ¡£/w  Ëû/r  Ëµ/v  £¬/w  ÀÏÎÎ/ns  ÈËÃñ/n  ÃÜÇÐ/ad  ¹Ø×¢/v  ÖÐ¹ú/ns  Éç»áÖ÷Òå/n  ½¨Éè/vn  ÊÂÒµ/n  È¡µÃ/v  µÄ/u  ¾Þ´ó/a  ³É¾Í/n  £¬/w  ¶Ô/p  ÖÐ¹ú/ns  Ê¼ÖÕ/d  ¼á³Ö/v  ¸ß¾Ù/v  µËÐ¡Æ½ÀíÂÛ/n  ÆìÖÄ/n  ¸Ðµ½/v  ¸ßÐË/a  ¡£/w  
19980101-03-009-004/m  ºÎ/nr  Â³Àö/nr  Ëµ/v  £¬/w  ÀÏÎÎ/ns  ÈËÃñ/n  ÔÚ/p  [ÀÏÎÎ/ns  ÈËÃñ/n  ¸ïÃüµ³/n]nt  Áìµ¼/v  ÏÂ/f  £¬/w  ÔÚ/p  ¸Ä¸ï/v  ¿ª·Å/v  ºÍ/c  ¾­¼Ã/n  ½¨Éè/vn  µÄ/u  ÊÂÒµ/n  ÖÐ/f  È¡µÃ/v  ÁË/u  ÏÔÖø/a  ³É¾Í/n  ¡£/w  Ëý/r  Ëµ/v  £¬/w  ÖÐ/j  ÀÏ/j  Á½/m  ¹ú/n  ÊÇ/v  É½Ë®/n  ÏàÁ¬/v  µÄ/u  ÓÑºÃ/a  ÁÚ°î/n  £¬/w  Á½/m  ¹ú/n  ÈËÃñ/n  ÊÇ/v  ¿ÉÒÔ/v  Ïà»¥/d  ÐÅÀµ/v  µÄ/u  ÅóÓÑ/n  ¡£/w  Á½/m  ¹ú/n  ·¢Õ¹/v  ³¤ÆÚ/b  ¡¢/w  ÎÈ¶¨/a  µÄ/u  ÓÑºÃ/a  ¹ØÏµ/n  ²»½ö/c  ·ûºÏ/v  Á½/m  ¹ú/n  ºÍ/c  Á½/m  ¹ú/n  ÈËÃñ/n  µÄ/u  ¸ù±¾/a  ÀûÒæ/n  £¬/w  ¶øÇÒ/c  Ò²/d  ÓÐÀûÓÚ/v  ´Ù½ø/v  ÑÇÌ«µØÇø/j  ÄËÖÁ/c  ÊÀ½ç/n  µÄ/u  ºÍÆ½/n  Óë/c  ÎÈ¶¨/an  ¡£/w  
19980101-03-009-005/m  [ÖÐ¹ú/ns  ÈËÃñ/n  ÕùÈ¡/v  ºÍÆ½/n  Óë/c  ²Ã¾ü/v  Î¯Ô±»á/n]nt  ´ú±íÍÅ/n  ÊÇ/v  Ó¦/v  [ÀÏÎÎ/ns  ºÍÆ½/n  Óë/c  ÍÅ½á/vn  Î¯Ô±»á/n]nt  µÄ/u  ÑûÇë/vn  ÓÚ/p  £±£²ÔÂ/t  £²£µÈÕ/t  µÖ/v  ÀÏ/j  ½øÐÐ/v  ÎªÆÚ/v  £µ/m  Ìì/q  µÄ/u  ÓÑºÃ/a  ·ÃÎÊ/vn  µÄ/u  ¡£/w  

19980101-03-010-001/m  ÃÀ¹ú/ns  ÂíÀïÀ¼ÖÝ/ns  ¸Ç´Ä±¤Õò/ns  ¾Ù°ì/v  ÐÂÄê/t  µÆÕ¹/n  £¨/w  Í¼Æ¬/n  £©/w  
19980101-03-010-002/m  ÃÀ¹ú/ns  ÂíÀïÀ¼ÖÝ/ns  µÄ/u  ¸Ç´Ä±¤Õò/ns  ½üÈÕ/t  ¾Ù°ì/v  ÐÂÄê/t  µÆÕ¹/n  ¡£/w  £²£°£°/m  ¶à/m  ¼þ/q  µÆÊÎ/n  ×÷Æ·/n  ÒÔ/p  ¿¨Í¨/n  ÈËÎï/n  ºÍ/c  ¶¯Îï/n  Îª/v  Ö÷Òª/b  ÔìÐÍ/n  £¬/w  ÉèÖÃ/v  ÔÚ/p  ³¤/a  Ô¼/d  £¶/m  ¹«Àï/q  µÄ/u  µÀÂ·/n  Á½ÅÔ/f  £¬/w  Îª/p  º®Àä/a  µÄ/u  ¶¬Ò¹/n  ÔöÌí/v  ÁË/u  ¼¸/m  ·Ö/q  Å¯Òâ/n  ¡£/w  £¨/w  ÐÂ»ªÉç/nt  ¼ÇÕß/n  Áõ/nr  Óî/nr  Éã/Vg  £©/w  

19980101-03-011-001/m  Ô½/j  ×ÜÀí/n  Ì¸/v  ½ñÄê/t  ¹¤×÷/vn  Ö¸µ¼/vn  ·½Õë/n  
19980101-03-011-002/m  ÐÂ»ªÉç/nt  ºÓÄÚ/ns  £±£²ÔÂ/t  £³£±ÈÕ/t  µç/n  £¨/w  ¼ÇÕß/n  Áè/nr  µÂÈ¨/nr  £©/w  Ô½ÄÏ/ns  ×ÜÀí/n  ÅË/nr  ÎÄ¿­/nr  ½ñÌì/t  ÔÚ/p  ÕâÀï/r  Ëµ/v  £¬/w  ´Ó/p  £±£¹£¹£¸Äê/t  ¿ªÊ¼/v  £¬/w  Ô½ÄÏ/ns  ½«/d  ´óÁ¦/d  ÍÚ¾ò/v  ×ÔÉí/r  Ç±Á¦/n  £¬/w  À÷ÐÐ½Ú¼ó/l  £¬/w  Í¬Ê±/c  ÎüÊÕ/v  Íâ²¿/f  ×Ê½ð/n  £¬/w  Å¬Á¦/ad  Ìá¸ß/v  ¾­¼ÃÐ§Òæ/n  ºÍ/c  ¾ºÕùÁ¦/n  £¬/w  ×¢ÖØ/v  ·¢Õ¹/v  ÎÄ»¯/n  £¬/w  ÊµÏÖ/v  ¹«Æ½/a  ºÍ/c  Éç»á/n  ½ø²½/vn  ¡£/w  
19980101-03-011-003/m  ÅË/nr  ÎÄ¿­/nr  ÔÚ/p  ½ÓÊÜ/v  Ô½Í¨Éç/nt  ¼ÇÕß/n  ²É·Ã/v  Ê±/Ng  Ëµ/v  £¬/w  ½ü/a  Á½/m  Äê/q  À´/f  £¬/w  Ô½ÄÏ/ns  ¾­¼Ã/n  ¼ÌÐø/v  ÒÔ/p  ½Ï/d  ¸ß/a  ËÙ¶È/n  Ôö³¤/v  ¡£/w  µ«/c  ÁíÒ»·½Ãæ/c  £¬/w  ¾­¼Ã/n  Éç»á/n  ÐÎÊÆ/n  ¡°/w  ³öÏÖ/v  ÁË/u  Ò»Ð©/m  ²»/d  Õý³£/a  µÄ/u  ±ä»¯/vn  ¡±/w  £¬/w  Ò»Ð©/m  Éú²ú/vn  ºÍ/c  ·þÎñ/vn  ÐÐÒµ/n  µÄ/u  Ôö·ù/n  ¼õÐ¡/v  £¬/w  Éç»á/n  ¹ºÂòÁ¦/n  ºÍ/c  ÄÚ²¿/f  »ýÀÛ/vn  »¹/d  ²»/d  ¸ß/a  £¬/w  Íâ¹ú/n  Í¶×Ê/vn  ¼õÉÙ/v  £¬/w  ²ÆÕþ/n  ½ðÈÚ/n  ÏµÍ³/n  ²»/d  ¹»/v  ½¡¿µ/a  ºÍ/c  °²È«/a  ¡£/w  
19980101-03-011-004/m  Ëû/r  Ëµ/v  £¬/w  Ô½ÄÏ/ns  µÄ/u  ¾­¼Ã/n  ¼È/c  È¡µÃ/v  ÁË/u  ¾Þ´ó/a  ³É¾Í/n  £¬/w  Ò²/d  ´æÔÚ/v  ±¡Èõ/a  µÄ/u  ·½Ãæ/n  £»/w  ¼È/c  ´æÔÚ/v  ¼ÌÐø/v  Ñ¸ËÙ/ad  ·¢Õ¹/v  µÄ/u  ¿ÉÄÜ/an  £¬/w  ÓÖ/c  ´æÔÚ/v  ÒÖÖÆ/v  Ôö³¤/vn  ËÙ¶È/n  µÄ/u  ÒòËØ/n  ¡£/w  
19980101-03-011-005/m  Ëû/r  Ç¿µ÷/v  £¬/w  µ±ÎñÖ®¼±/i  ÊÇ/v  ¼ÌÐø/v  ¸ïÐÂ/v  ¾­¼Ã/n  »úÖÆ/n  ºÍ/c  Õþ²ß/n  £¬/w  ÓÅÏÈ/d  ·¢Õ¹/v  Éú²úÁ¦/n  £¬/w  Í¬Ê±/c  °´/p  Éç»áÖ÷Òå/n  ·½Ïò/n  ½¨Á¢/v  ÊÊµ±/a  µÄ/u  Éú²ú¹ØÏµ/l  £¬/w  ÔÚ/p  Óë/p  ¹ú¼Ê/n  ½Ó¹ì/v  µÄ/u  ¹ý³Ì/n  ÖÐ/f  Ìá¸ß/v  Ãñ×å/n  ×ÔÇ¿/v  µÄ/u  ÒâÖ¾/n  ºÍ/c  ÄÜÁ¦/n  £¬/w  °Ñ/p  ¾­¼Ã/n  Éç»á/n  µÄ/u  ¸ïÐÂ/vn  Óë/c  ¹ú¼Ò/n  ÐÐÕþ/n  »ú¹¹/n  µÄ/u  ¸Ä¸ï/vn  ÒÔ¼°/c  µ³/n  µÄ/u  ¸ïÐÂ/vn  Óë/p  Õû¶Ù/vn  ½áºÏ/v  ÆðÀ´/v  ¡£/w  
19980101-03-011-006/m  ÅË/nr  ÎÄ¿­/nr  ÔÚ/p  ²ûÊö/v  £±£¹£¹£¸Äê/t  µÄ/u  ÈÎÎñ/n  Ê±/Ng  Ç¿µ÷/v  Òª/v  ½â¾ö/v  ºÃ/a  ¸÷ÖÖ/r  Éç»á/n  ÎÊÌâ/n  £¬/w  Ê×ÏÈ/d  ÊÇ/v  Å©Ãñ/n  ¡¢/w  Å©´å/n  ºÍ/c  Å©Òµ/n  ÎÊÌâ/n  ¡£/w  Ëû/r  Ëµ/v  £¬/w  Ô½ÄÏ/ns  Ä¿Ç°/t  »¹/d  ÓÐ/v  £±£³£°£°/m  ¶à/m  ¸ö/q  Ïç/n  ¡¢/w  £±£´£°£°Íò/m  ÈË¿Ú/n  ´¦ÓÚ/v  Æ¶À§/a  ×´Ì¬/n  ¡£/w  ½â¾ö/v  ºÃ/a  Å©Òµ/n  ºÍ/c  Å©´å/n  ÎÊÌâ/n  Ò²/d  ¾Í/d  ÊÇ/v  ½â¾ö/v  ÊÐ³¡/n  ÎÊÌâ/n  ºÍ/c  ¹¤Òµ/n  Ëù/u  Ðè/v  µÄ/u  ÀÍ¶¯Á¦/n  ÎÊÌâ/n  ¡£/w  

19980101-03-012-001/m  ËÕµ¤/ns  ×ÜÍ³/n  Ç¿µ÷/v  ÊµÏÖ/v  È«¹ú/n  ºÍ½â/v  
19980101-03-012-002/m  ±¾±¨/r  Ñ¶/Ng  ËÕµ¤/ns  ×ÜÍ³/n  °ÂÂí¶û¡¤¹þÉ£¡¤°¬¹þÂõµÂ¡¤°ÍÏ£¶û/nr  ÈÕÇ°/t  ·¢±í/v  Ì¸»°/n  Ö¸³ö/v  £¬/w  ËÕµ¤/ns  ÊµÏÖ/v  ºÍÆ½/n  µÄ/u  Ê±ÆÚ/n  ÒÑ¾­/d  µ½À´/v  £¬/w  ½«/d  ÔÚ/p  Ã»ÓÐ/v  ÍâÀ´/b  ¸ÉÔ¤/vn  µÄ/u  Çé¿ö/n  ÏÂ/f  °Ñ/p  ¹ú¼Ò/n  ½¨³É/v  Ò»¸ö/m  ÐÂ/a  µÄ/u  ËÕµ¤/ns  ¡£/w  
19980101-03-012-003/m  °ÍÏ£¶û/nr  Ç¿µ÷/v  £¬/w  Õþ¸®/n  ¼á¾ö/ad  Ö÷ÕÅ/v  Í¨¹ý/p  ºÍÆ½/n  ºÍ/c  ÕþÖÎ/n  Í¾¾¶/n  ½áÊø/v  Ä¿Ç°/t  µÄ/u  Îä×°/vn  ³åÍ»/vn  £¬/w  ÔÚ/p  È«¹ú/n  ÊµÏÖ/v  ºÍÆ½/n  ¡£/w  Ëû/r  Ç¿ÁÒ/ad  ºôÓõ/v  ÒÔ/p  Ô¼º²¡¤¼ÓÀÊ/nr  ÎªÊ×/v  µÄ/u  ·´/v  Õþ¸®/n  Îä×°Á¦Á¿/l  »Øµ½/v  ¹ú¼Ò/n  µÄ/u  »³±§/n  ¡£/w  [ËÕµ¤/ns  Õþ¸®/n]nt  Å¬Á¦/ad  Ïû³ý/v  ¸÷ÖÖ/r  ²»Àû/a  ÓÚ/p  ÊµÏÖ/v  È«¹ú/n  ºÍ½â/v  µÄ/u  ÕÏ°­/n  £¬/w  ´óÁ¦/d  ¸´ÐË/v  ¾­¼Ã/n  ¡¢/w  »Ö¸´/v  Å©Òµ/n  ÒÔ/p  Çó/v  ×Ô¸ø/v  £¬/w  ÕùÈ¡/v  °Ñ/p  ËÕµ¤/ns  ±ä³É/v  °¢À­²®/ns  ºÍ/c  ·ÇÖÞ/ns  µÄ/u  Ãæ°ü/n  Àº×Ó/n  ¡£/w  
19980101-03-012-004/m  ÔÚ/p  Ì¸/v  µ½/v  ÖÜ±ß/n  ¹ØÏµ/n  Ê±/Ng  £¬/w  °ÍÏ£¶û/nr  Ëµ/v  £¬/w  [ËÕµ¤/ns  Õþ¸®/n]nt  ½«/d  ²ÉÈ¡/v  ÐÐ¶¯/vn  ¸ÄÉÆ/v  Óë/p  ÖÜ±ß/n  ¹ú¼Ò/n  µÄ/u  ¹ØÏµ/n  £¬/w  ÌØ±ð/d  ÊÇ/v  »ººÍ/v  Óë/p  °£¼°/ns  µÄ/u  ¹ØÏµ/n  £¬/w  Îª/p  ´Ë/r  £¬/w  Ëû/r  ±¾ÈË/r  ½«/d  ³ö·Ã/v  °£¼°/ns  ÒÔ/p  ÊµÏÖ/v  ËÕ/j  ¡¢/w  °£/j  ¹ØÏµ/n  Õý³£»¯/v  ¡£/w  
19980101-03-012-005/m  °ÍÏ£¶û/nr  Ç¿ÁÒ/ad  Åê»÷/v  ÃÀ¹ú/ns  ¸ÉÉæ/v  ËÕµ¤/ns  µÄ/u  ÄÚ²¿/f  ÊÂÎñ/n  £¬/w  ×è°­/v  ºÍ/c  ÆÆ»µ/v  [ËÕµ¤/ns  Õþ¸®/n]nt  ÊµÏÖ/v  È«¹ú/n  ºÍÆ½/n  µÄ/u  Å¬Á¦/an  ¡£/w  

19980101-03-013-001/m  ÖÐ¹ú/ns  ×¤/v  Í»ÄáË¹/ns  ´óÊ¹/n  Îâ/nr  ´«¸£/nr  £±£²ÔÂ/t  £³£°ÈÕ/t  ´ú±í/v  [ÖÐ¹ú/ns  Õþ¸®/n]nt  Ïò/p  Í»ÄáË¹/ns  ¡°/w  È«¹ú/n  »¥Öú/vn  »ù½ð/n  ¡±/w  ÎÞ³¥/d  Ìá¹©/v  ÁË/u  ¼ÛÖµ/n  £³£°£°Íò/m  ÈËÃñ±Ò/n  µÄ/u  Â¼Ïñ»ú/n  ¡¢/w  ÕÕÏà»ú/n  ¡¢/w  µçÄÔ/n  ÒÔ¼°/c  ¸÷ÖÖ/r  ÇòÀà/n  µÈ/u  ÌåÓý/n  ÓÃÆ·/n  ºÍ/c  Éè±¸/n  ¡£/w  £¨/w  ±¾±¨/r  ×¨µç/n  £©/w  

19980101-03-014-001/m  [ÖÐ¹ú/ns  Õþ¸®/n]nt  Ïò/p  [Âí´ï¼ÓË¹¼Ó/ns  Õþ¸®/n]nt  ÔùËÍ/v  ¼ÛÖµ/n  £µ£°Íò/m  ÈËÃñ±Ò/n  µÄ/u  Ò©Æ·/n  ºÍ/c  Ò½ÁÆ/n  Æ÷Ðµ/n  µÄ/u  ½»½Ó/vn  ÒÇÊ½/n  £±£²ÔÂ/t  £³£°ÈÕ/t  ÔÚ/p  ËþÄÇÄÇÀû·ð/ns  ¾ÙÐÐ/v  ¡£/w  [ÖÐ¹ú/ns  Õþ¸®/n]nt  ×Ô/p  £±£¹£·£µÄê/t  Ïò/p  Âí/j  ÅÉÇ²/v  Ò½ÁÆ¶Ó/n  ÒÔÀ´/f  £¬/w  Ã¿Äê/r  ¶¼/d  Ïò/p  Âí·½/n  ÔùËÍ/v  Ò©Æ·/n  ºÍ/c  Ò½ÁÆ/n  Æ÷Ðµ/n  ¡£/w  ÖÐ¹ú/ns  ×¤/v  Âí/j  ´óÊ¹/n  ÕÔ/nr  ±¦Õä/nr  ºÍ/c  Âí/j  ÎÀÉú²¿³¤/n  °ºÀï°£ÌØ/nr  Å®Ê¿/n  ³öÏ¯/v  ÁË/u  ½»½Ó/vn  ÒÇÊ½/n  ¡£/w  

19980101-03-015-001/m  ½ØÖÁ/v  £±£¹£¹£·Äê/t  µ×/f  £¬/w  ÀûÓÃ/v  [ÖÐ¹ú/ns  Õþ¸®/n]nt  Ïò/p  [ÃÉ¹Å/ns  Õþ¸®/n]nt  Ìá¹©/v  µÄ/u  ÎÞÏ¢´û¿î/n  ¶ø/c  ½¨³É/v  µÄ/u  £±£±/m  ¸ö/q  ÖÐÐ¡ÐÍ/b  ÏîÄ¿/n  £¬/w  ÒÑ/d  Â½Ðø/d  ÒÆ½»/v  ¸ø/v  ÃÉ·½/n  ¡£/w  ÃÉ¹Å/ns  ¶ÔÍâ/vn  ¹ØÏµ/n  ²¿³¤/n  °¢ÀÕÌ¹¸ñÁÐ¶û/nr  ºÍ/c  ÖÐ¹ú/ns  ×¤/v  ÃÉ¹Å/ns  ´óÊ¹/n  Æë/nr  ÖÎ¼Ò/nr  ÈÕÇ°/t  ·Ö±ð/d  ´ú±í/v  ±¾¹ú/r  Õþ¸®/n  ÔÚ/p  ½»½Ó/vn  Ö¤Êé/n  ÉÏ/f  Ç©×Ö/v  ¡£/w  ÒÑ/d  ½»¸ø/v  [ÃÉ¹Å/ns  Õþ¸®/n]nt  µÄ/u  £±£±/m  ¸ö/q  ÏîÄ¿/n  ÖÐ/f  ÓÐ/v  Ãº¿ó/n  ¡¢/w  Ë®µçÕ¾/n  ¡¢/w  ôÃÆ¤/n  ¼Ó¹¤³§/n  ¡¢/w  Ï´ÒÂ·Û³§/n  ¡¢/w  ¹«Â·/n  Á¤Çà³§/n  ¡¢/w  ÍßÀã/n  Ö½°åÏä/n  ³§/n  ¡¢/w  ÓÍÆá³§/n  ¡¢/w  ÊÞÒ©³§/n  ¡¢/w  Å£/n  Ñª/n  ÌáÈ¡/v  £Ó£Ï£Ä/nx  £¨/w  ³¬/v  Ñõ»¯/v  Îï»¯/v  Æç»¯Ã¸/n  £©/w  ³§/n  µÈ/u  ¡£/w  

19980101-03-016-001/m  ÖÐ¹ú/ns  Ê×/m  ´Î/q  ÖÆÔì/v  ºÍ/c  Ê×/m  Åú/q  ³ö¿Ú/v  µÄ/u  £¸£°/m  ¶à/m  ¸ö/q  ¶à/a  ÓÃÍ¾/n  ÒºÌå/n  ¹ÞÊ½/b  ¼¯×°Ïä/n  £±£²ÔÂ/t  £³£°ÈÕ/t  ÔÚ/p  ´ïÀÛË¹ÈøÀ­Ä·/ns  Ë³Àû/ad  Í¨¹ý/v  [Ì¹/j  ÔÞ/j  ÌúÂ·¾Ö/n]nt  µÄ/u  ÑéÊÕ/vn  £¬/w  ¿ªÊ¼/v  ÔÚ/p  [Ì¹/j  ÔÞ/j  ÌúÂ·Ïß/n]nz  ÉÏ/f  Í¶Èë/v  Ê¹ÓÃ/v  ¡£/w  

19980101-05-001-001/m  À«²½/d  ÂõÏò/v  ÐÂ/a  ÊÀ¼Í/n  £¨/w  ¸½/v  Í¼Æ¬/n  £¸/m  ÕÅ/q  £©/w  
19980101-05-001-002/m  £±/m  ¡¢/w  ´ó½­/n  ½ØÁ÷/v  Õ¹/Vg  ºêÍ¼/n  
19980101-05-001-003/m  £±£¹£¹£·Äê/t  £±£±ÔÂ/t  £¸ÈÕ/t  £¬/w  [³¤½­/ns  ÈýÏ¿/ns  ¹¤³Ì/n]nz  ÊµÊ©/v  ´ó½­/n  ½ØÁ÷/v  £¬/w  ³ÉÎª/v  Ò»/m  ÆÚ/q  ¹¤³Ì/n  Ô²Âú/ad  Íê³É/v  £¬/w  ¶þÆÚ/b  ¹¤³Ì/n  ½øÈë/v  ¹¥¼á/vn  ½×¶Î/n  µÄ/u  Àï³Ì±®/n  ¡£/w  Ä¿Ç°/t  £¬/w  µ£¸º/v  Ê©¹¤/vn  ÈÎÎñ/n  µÄ/u  ¸÷Â·/r  ½¨Éè/vn  ´ó¾ü/n  £¬/w  Õý/d  Îª/p  ºêÎ°/a  µÄ/u  [ÈýÏ¿/ns  ¹¤³Ì/n]nz  ÔÙ/d  Ðø/v  ÐÂÆªÕÂ/n  ¡£/w  £¨/w  Àî/nr  ô´/nr  Éã/Vg  £©/w  
19980101-05-001-004/m  £²/m  ¡¢/w  ÃÞ¶Ñ/n  Èç/v  É½/n  Ï²/Ag  É·/Ag  ÈË/n  
19980101-05-001-005/m  ÎÒ¹ú/n  ×î/d  ´ó/a  µÄ/u  ÃÞ/n  ²úÇø/n  ÐÂ½®/ns  È¥Äê/t  ÃÞ»¨/n  ÔÙ/d  »ñ/v  ·áÊÕ/n  ¡£/w  ÔÚ/p  [ËþÀïÄ¾/ns  ÅèµØ/n]ns  Âó¸ÇÌáÏç/ns  Ïñ/v  Ð¡/a  É½/n  Ò»Ñù/u  µÄ/u  ÃÞ»¨/n  ¶Ñ/n  Ç°/f  £¬/w  Î¬Îá¶û×å/nz  ¶ùÍ¯/n  ¶¼/d  ÀÖ/v  ÁË/y  ¡£/w  £¨/w  Îä/nr  ±ó/nr  Éã/Vg  £©/w  
19980101-05-001-006/m  £³/m  ¡¢/w  °ÙÄê/m  ÀÏ/a  ¿ó/n  ´´/Vg  ÐÂ¼¨/n  
19980101-05-001-007/m  °ÙÄê/m  ÀÏ/a  ¿ó/n  [½­Î÷/ns  Æ¼Ïç/ns  ¿óÎñ¾Ö/n]nt  ½üÄêÀ´/l  ÞðÆú/v  ´«Í³/n  ¹ÜÀí/vn  Ä£Ê½/n  £¬/w  ½¨Á¢/v  ÐÐÖ®ÓÐÐ§/i  µÄ/u  ¹ÜÀí/vn  »úÖÆ/n  ºÍ/c  ¼¤Àø/vn  »úÖÆ/n  £¬/w  ÊµÏÖ/v  Å¤¿÷ÎªÓ¯/l  ¡£/w  Õâ/r  ÊÇ/v  ¿ó¹¤/n  ÃÇ/k  ×¼±¸/v  ÏÂ/v  ¾®/n  ×÷Òµ/v  ¡£/w  £¨/w  ËÎ/nr  ÕñÆ½/nr  Éã/Vg  £©/w  
19980101-05-001-008/m  £´/m  ¡¢/w  ¿Æ¼¼/n  È·±£/v  Á¸/n  ·áÊÕ/v  
19980101-05-001-009/m  ÔÚ/p  ÔâÊÜ/v  ÑÏÖØ/a  ×ÔÈ»ÔÖº¦/l  µÄ/u  Çé¿ö/n  ÏÂ/f  £¬/w  ÒÀ¿¿/v  ¿Æ¼¼/n  ¼õÔÖ/v  ±£Ö¤/v  Å©Òµ/n  Éú²ú/vn  £¬/w  ¼ªÁÖÊ¡/ns  È¥Äê/t  Á¸Ê³/n  ×Ü²ú/n  ³¬¹ý/v  £²£°£°ÒÚ/m  ¹«½ï/q  £¬/w  ÊÇ/v  ÀúÊ·/n  ÉÏ/f  µÚËÄ/m  ¸ö/q  ·áÊÕÄê/n  ¡£/w  Õâ/r  ÊÇ/v  [¹«Ö÷ÁëÊÐ/ns  »³µÂ/ns  Á¸¿â/n]nt  ÕýÔÚ/d  ÊÕ/v  Á¸/n  ¡£/w  £¨/w  ½¯/nr  ÁÖ/nr  Éã/Vg  £©/w  
19980101-05-001-010/m  £µ/m  ¡¢/w  ¹úÆó/j  ¸Ä¸ï/vn  ¼û/v  ³ÉÐ§/n  
19980101-05-001-011/m  ÎÒ¹ú/n  µÄ/u  ¹úÓÐ/vn  ÆóÒµ/n  ¸Ä¸ï/v  ¼û/v  ³ÉÐ§/n  ¡£/w  Î»ÓÚ/v  ºÓÄÏ/ns  µÄ/u  [ÖÐ¹ú/ns  Ò»ÍÏ/j  ¼¯ÍÅ/n  ÓÐÏÞ/a  ÔðÈÎ/n  ¹«Ë¾/n]nt  ÃæÏò/v  ÊÐ³¡/n  £¬/w  »ý¼«/ad  µ÷Õû/v  ²úÆ·/n  ½á¹¹/n  £¬/w  ¼Ó¿ì/v  ¼¼Êõ/n  ¸ÄÔì/vn  ºÍ/c  ÐÂ/a  ²úÆ·/n  ÑÐÖÆ/vn  ²½·¥/n  ¡£/w  Í¼/n  Îª/v  ¶«·½ºìÅÆ/nz  ÂÄ´ø/n  ÍÏÀ­»ú/n  Éú²úÏß/n  ¡£/w  £¨/w  ÕÔ/nr  Åô/nr  Éã/Vg  £©/w  
19980101-05-001-012/m  £¶/m  ¡¢/w  Ä£·¶/n  ÐÐ¶¯/vn  ´ø/v  ÐÂ±ø/n  
19980101-05-001-013/m  ±±¾©/ns  ¾üÇø/n  Ä³²¿/r  Ò»/m  Á¬/n  Á¬³¤/n  °×/nr  ÎÄ½¨/nr  Ò»ÐÄ/d  ÆË/v  ÔÚ/p  ²¿¶Ó/n  ½¨Éè/vn  ÉÏ/f  £¬/w  ÓÃ/p  ×Ô¼º/r  µÄ/u  Ä£·¶/n  ÐÐ¶¯/vn  ´ø/v  ³ö/v  ÁË/u  Ò»ÅúÅú/m  ÓÅÐã/a  Ê¿±ø/n  £¬/w  ÈÙÁ¢/v  ¶þµÈ¹¦/n  ¡£/w  Í¼/n  Îª/v  °×/nr  ÎÄ½¨/nr  ´øÁì/v  Õ½Ê¿/n  ½øÐÐ/v  ÑµÁ·/vn  ¡£/w  £¨/w  çÑ/nr  ÇàÃñ/nr  Éã/Vg  £©/w  
19980101-05-001-014/m  £·/m  ¡¢/w  ÍíÄê/t  Éú»î/vn  Ìð/a  Èç/v  ÃÛ/n  
19980101-05-001-015/m  ºÓÄÏÊ¡/ns  »¬ÏØ/ns  ´óÁ¦/d  ºëÑï/v  ÖÐ»ªÃñ×å/n  ×ðÀÏ¾´ÀÏ/l  µÄ/u  ´«Í³/n  ÃÀµÂ/n  £¬/w  Îª/p  È«ÏØ/n  £¶£°/m  Ëê/q  ÒÔÉÏ/f  µÄ/u  ÀÏÈË/n  °ìÀí/v  ¡°/w  ÀÏÄêÈË/n  ÓÅ´ýÖ¤/n  ¡±/w  £¬/w  ¿ªÕ¹/v  ÁË/u  Ê®ÐÇ¼¶/b  ÎÄÃ÷»§/n  ¡¢/w  ÎåºÃ/j  ¼ÒÍ¥/n  µÈ/u  »î¶¯/vn  £¬/w  ÔÚ/p  ¸ÃÏØ/r  ÐÎ³É/v  ÁË/u  ÈËÈË/n  ×Ô¾õ/ad  ¾´ÀÏÑøÀÏ/l  µÄ/u  Á¼ºÃ/a  Éç»á/n  ·çÉÐ/n  ¡£/w  ÇÆ/v  £¬/w  Õâ/r  ¼¸/m  Î»/q  ÀÏÈË/n  ÍíÄê/t  µÄ/u  Éú»î/vn  ¶à/d  ÐÒ¸£/a  ¡£/w  
19980101-05-001-016/m  £¨/w  ÕÔ/nr  ÑÇ¹â/nr  Éã/Vg  £©/w  
19980101-05-001-017/m  £¸/m  ¡¢/w  Ïã¸Û/ns  ÖØÊÓ/v  ÆÕÍ¨»°/n  
19980101-05-001-018/m  Îª/p  ¹ÄÀø/v  ÖÐÑ§Éú/n  ¶à/ad  Ìý/v  ¶à/ad  ½²/v  ÆÕÍ¨»°/n  £¬/w  [Ïã¸Û/ns  ÆÕÍ¨»°/n  Ì¨/n]nt  ½üÆÚ/t  ÔÚ/p  £µ/m  Ëù/q  ÖÐÑ§/n  ¾Ù°ì/v  £²£²/m  ´Î/q  ¡°/w  Ñ§Ð£/n  ÆÕÍ¨»°/n  ¹ã²¥ÊÒ/n  ¡±/w  »î¶¯/vn  £¬/w  Õâ/r  ÊÇ/v  ²¥ÒôÔ±/n  ³Â/nr  êØ/nr  £¨/w  ×ó/f  £©/w  Óë/p  [¸£½¨/ns  ÖÐÑ§/n]nt  Ñ§Éú/n  ÔÚ/p  ½øÐÐ/v  Ö±²¥/vn  ¡£/w  
19980101-05-001-019/m  £¨/w  ³Â/nr  Ð¡²¨/nr  Éã/Vg  £©/w  

19980101-07-001-001/m  ³ª/v  ¹ú¸è/n  Óë/c  Ð´/v  ÔÓÎÄ/n  
19980101-07-001-002/m  ºú/nr  ÕÑºâ/nr  
19980101-07-001-003/m  ÐÂÄê/t  ºÃ/a  £¡/w  
19980101-07-001-004/m  ÐÂÄê/t  £±£¹£¹£¸/m  ¡£/w  Èç/c  °´/p  ½­ºþ/n  ÖÐ/f  Á÷ÐÐ/v  µÄ/u  ÒÔ/p  ×²/v  ÔËÆø/n  ·¢ºá²Æ/l  µÄ/u  Ð³Òô/n  Æ­Êõ/n  À´Ëµ/u  £¬/w  ¿ÉÒÔ/v  ³ÆÎª/v  ¡°/w  Äã/r  ¾Ã¾Ã/d  ·¢/v  ¡±/w  ¡£/w  ºº×Ö/nz  Áù/m  Êé/Vg  £¬/w  ÓÐ/v  Æä/r  ÓÅÁ¼/a  ´«Í³/n  £»/w  µ«/c  Ìõ/q  Ìõ/q  ¾ù/d  ¿É/v  ¼Ù½è/v  »ò/c  ×ª×¢/v  £¬/w  ·¢»Ó/v  Ä³ÖÖ/r  ¹úÃñ/n  ÁÓ¸ùÐÔ/n  £¬/w  ÓÃÒÔ/p  Õ¼²·/v  ÈËÊÂ/n  ¼ªÐ×/n  »ö¸£/n  £¬/w  ÓÞÅª/v  ËûÈË/r  ºÍ/c  ×Ô¼º/r  ¡£/w  
19980101-07-001-005/m  Òä¼°/v  Ó×Äê/t  Ëù/u  ¼û/v  ÃÅÁª/n  £º/w  ÀÏÈË/n  µãÍ·/v  ¶à/v  Ò»/m  Ëê/q  £¬/w  Í¯×Ó/n  ÅÄÊÖ/v  ºØ/Vg  ÐÂÄê/t  £»/w  ¶ø½ñ/d  ÆßÀÏ°ËÊ®/l  £¬/w  Ã¿·ê/v  ËêÄ©/t  ³ý¾ÉÓ­ÐÂ/l  Ê±/Ng  £¬/w  ×Ü»á/d  Ïë/v  µã/q  Ê²Ã´/r  ¡£/w  ½ñÄê/t  £¬/w  Å¼È»/ad  ¸Ð´¥/v  µ½/v  Á½/m  ¸ö/q  ËÆºõ/d  ·çÂíÅ£²»Ïà¼°/l  µÄ/u  ÎÊÌâ/n  £º/w  ³ª/v  ¹ú¸è/n  ºÍ/c  Ð´/v  ÔÓÎÄ/n  ¡£/w  
19980101-07-001-006/m  ËüÃÇ/r  ÓÐ/v  Ê²Ã´/r  ¹ØÏµ/n  £¿/w  Ã¿Íí/r  ÎÒ/r  ¿´/v  [ÖÐÑë/n  µçÊÓÌ¨/n]nt  ÐÂÎÅ/n  Áª²¥/vn  Ê±/Ng  £¬/w  ³£/d  ¸úËæ/v  ¹ú¸è/n  ±ÕÄ¿/vd  ºß³ª/v  ÐÝÏ¢/v  ÄÔ×Ó/n  £»/w  Å¼¶û/d  ÁªÏµ/v  ¸è´Ê/n  Ë¼Ë÷/v  ÏÖÊµ/n  £¬/w  ±ã/d  ¸¡Ë¼ôæôæ/l  ÁË/y  ¡£/w  Õâ/r  ²»/d  Âú/v  °Ù/m  ×Ö/n  µÄ/u  ¸è´Ê/n  £¬/w  ÁùÊ®/m  ¶à/m  Äê/q  Àï/f  £¬/w  ÎÒ/r  ´Ó/p  ¡¶/w  ÒåÓÂ¾ü/n  ½øÐÐÇú/n  ¡·/w  ³ª/v  µ½/v  ÏÖÔÚ/t  £¬/w  Ã¿/r  ³ª/v  ±Ø/d  ÓÐ/v  Ç×ÇÐ¸Ð/n  £¬/w  ¶øÇÒ/c  Òâ¾³/n  ³£/d  ÐÂ/a  £¬/w  ¾×½À/v  ÆðÀ´/v  Ëü/r  ÊÇ/v  Ò»/m  Æª/q  ¾«Æ·/n  ÔÓÎÄ/n  ¡£/w  ÎÒÃÇ/r  µ±´ú/t  ÔÓÎÄ/n  ÄÜ/v  ÓÐ/v  ÕâÃ´/r  Ãà³¤/z  ×³½¡/a  µÄ/u  ÉúÃüÁ¦/n  Âð/y  £¿/w  Õâ/r  ¶Ô/p  ÎÒ/r  ÓÐ/v  ºÎ/r  ÆôÊ¾/vn  ÄØ/y  £¿/w  
19980101-07-001-007/m  Õâ/r  Ê×/q  ¿¹ÈÕ/vn  ¸èÇú/n  £¬/w  ÊÇ/v  ¿¿/p  Ê²Ã´/r  ¼¤·¢/v  ÈËÃÇ/n  µÄ/u  Äý¾ÛÁ¦/n  £¬/w  ²»½ö/c  Ê¹/v  ÈË/n  Ï²³ªÀÖÌý/l  £¬/w  ¹ÄÎè/v  ÃñÐÄ/n  Ê¿Æø/n  £¬/w  ¶øÇÒ/c  ³öÀà°ÎÝÍ/i  £¬/w  ±»/p  ÐÂ/a  ÖÐ¹ú/ns  ¶¨/v  Îª/v  ¹ú¸è/n  £¬/w  Ò»/d  ³ª/v  Èý/m  ´ú/q  ²»Ë¥/v  £¿/w  ÎÒ/r  ¾­/p  ·´¸´/d  ×ÁÄ¥/v  £¬/w  ÈÏÎª/v  Ëü/r  Ê×ÏÈ/c  ·ûºÏ/v  ¹úÇé/n  ÃñÐÄ/n  ¡£/w  °ÙÄê/m  À´/f  ÖÐ»ªÃñ×å/n  ÔÖÄÑ/n  ÉîÖØ/a  £¬/w  µ½/v  ÁË/u  Î£Íö/n  µÄ/u  ×îºó/f  ¹ØÍ·/n  £¬/w  ±ØÐë/d  ÍòÖÚÒ»ÐÄ/l  £¬/w  Ç°ÆÍºó¼Ì/i  £¬/w  ¼è¿à·Ü¶·/i  £¬/w  Ó¢ÓÂ/ad  ÎþÉü/v  £¬/w  ·Ü·¢×Ô¾È/l  £¬/w  À´/v  ¾ÈÍöÍ¼´æ/i  £¬/w  ÕñÐËÍ¼Ç¿/l  £¬/w  ¶øÇÒ/c  ³¤ÆÚ/d  ¼á³Ö/v  Ç°½ø²»Ð¸/l  ¡£/w  Æä´Î/c  £¬/w  ¸è´Ê/n  ÓïÑÔ/n  ¼òÃ÷/a  £¬/w  º¬ÓÐ/v  Ç¿ÁÒ/a  µÄ/u  Ê±´ú/n  Î£»ú¸Ð/n  ¡¢/w  ÀúÊ·Ê¹Ãü¸Ð/n  ºÍ/c  Éç»á/n  ÔðÈÎ¸Ð/n  £»/w  ¸èÇú/n  Éùµ÷/n  ï¬ïÏ/o  £¬/w  Ã÷ÁÁ/a  ÓÐÁ¦/a  £¬/w  ¶¯ÈËÐÄÏÒ/i  £¬/w  ´ßÈË·Ü½ø/l  ¡£/w  ¸ü/d  ÖØÒª/a  µÄ/u  £¬/w  ´ÊÇú/n  Òâ¾³/n  ºÍ/c  ÐÂ/a  ÖÐ¹ú/ns  ÕþÖÎ/n  ÐèÇó/vn  Ö®/u  ¾¯ÖÓ³¤Ãù/l  Ð­µ÷/v  ÅÄºÏ/v  ¡£/w  ÎÒ/r  Ïë/v  £¬/w  »ùÓÚ/p  ÕâÐ©/r  ÒªËØ/n  Ìõ¼þ/n  £¬/w  ¸÷/r  ·½Ãæ/n  ÃñÖ÷/ad  Ð­ÉÌ/v  £¬/w  [ÖÐÑë/n  ÈËÃñÕþ¸®/l]nt  ¡°/w  Ò»´¸¶¨Òô/i  ¡±/w  £¬/w  ³ÉÎª/v  ÎÒ¹ú/n  ÈËÃñ/n  Í¬Éù/d  ¸è³ª/v  ¡¢/w  ¿ç/v  ÊÀ¼Í/n  ²»Ë¥/v  Ö®/u  ¹ú¸è/n  ¡£/w  Õâ/r  Ò»/m  ÄÚº­/n  Óë/c  Íâ²¿/f  »úÓö/n  £¬/w  Æä/r  ×÷ÓÃ/n  Ó°Ïì/v  ºÍ/c  ÉúÃüÁ¦/n  ¾Í/d  ²»/d  ÊÇ/v  Ò»°ã/a  ¸èÇú/n  Ëù/u  ÄÜ/v  Íû³¾±È²½/l  µÄ/u  ÁË/y  ¡£/w  
19980101-07-001-008/m  ÓÉ/p  ¹ú¸è/n  ÎÒ/r  Ïëµ½/v  ÔÓÎÄ/n  ¡£/w  ÎÒ¹ú/n  ÏÖ´ú/t  ÔÓÎÄ/n  µÄ/u  ¿ª´´/vn  µ¼Ê¦/n  Â³Ñ¸/nr  £¬/w  Ëû/r  ÄÇ/r  ¡°/w  ²»/d  ·Ï/v  ½­ºÓ/n  Íò¹Å/n  Á÷/v  ¡±/w  Ö®/u  Õ½¶·ÐÔ/n  ºêÎÄ/n  £¬/w  ÊÜµ½/v  ¹²ºÍ¹ú/n  µÄ/u  ¿ª´´Õß/n  Ã«/nr  Ôó¶«/nr  Ö÷Ï¯/n  µÄ/u  ÍÆ³ç/vn  £¬/w  Æä/r  ÒâÒå/n  ·ÇÍ¬Ñ°³£/l  ¡£/w  ÐÂ/a  ÖÐ¹ú/ns  ÒÔÀ´/f  µÄ/u  ÔÓÎÄ/n  ÊÂÒµ/n  £¬/w  Àú¾­/v  Æð·ü/v  ¶ø/c  ²»¶Ï/d  ·¢Õ¹/v  £¬/w  Óë/p  Â³Ñ¸/nr  µÄ/u  ´ó/a  Æì/n  ²»/d  µ¹/v  ²»ÎÞ¹ØÏµ/l  ¡£/w  Ëµ/v  ½ü/a  Ò»µã/m  £¬/w  °ËÊ®/m  Äê´ú/n  £¬/w  ¿ª/v  ·çÆø/n  Ö®/u  ÏÈ/Ng  µÄ/u  ºÓ±±Ê¡/ns  ºÍ/c  ÆäËû/r  Ê¡/n  ÊÐ/n  £¬/w  ³ÉÁ¢/v  ÔÓÎÄ/n  Ñ§»á/n  ºÍ/c  ³ö°æ/v  ÔÓÎÄ/n  ±¨¿¯/n  £¬/w  ¶¼/d  ÊÇ/v  ÊÜµ½/v  µ±µØ/s  µ³/n  ¡¢/w  Õþ/Ng  Áìµ¼/n  µÄ/u  Ö§³Ö/vn  ²Å/d  Á¢¶¨/v  ½Å¸ú/n  µÄ/u  ¡£/w  
19980101-07-001-009/m  µ±´ú/t  ÔÓÎÄ/n  ×÷Õß/n  £¬/w  ²¢/d  ·Ç/Vg  ¡°/w  »­ÌÃ/n  ðÐðÄ/n  Äñ/n  £¬/w  ÀäÅ¯/n  ²»/d  ×ÔÖª/v  ¡±/w  µÄ/u  ÃùÇÝ/n  £»/w  ¶øÊÇ/c  ¾ßÓÐ/v  Ê±´ú/n  Î£»ú/n  ¡¢/w  ÀúÊ·/n  Ê¹Ãü/n  ¡¢/w  Éç»á/n  ÔðÈÎ/n  Èý/m  ¸Ð/Ng  µÄ/u  ÇáÆï/n  ºÅ±ø/n  £¬/w  ÒÔ/p  ¼á³Ö/v  ¡°/w  ¶þ/m  Îª/p  ¡±/w  ·½Ïò/n  Óë/c  ¡°/w  Ë«/m  °Ù/m  ¡±/w  ·½Õë/n  ¡¢/w  ¸ï¹Ê¶¦ÐÂ/i  µÓ×ÇÑïÇå/l  Îª/v  ¼º/r  ÖØÈÎ/n  µÄ/u  ÎÄÒÕ/n  Õ½Ê¿/n  ¡£/w  ÎÒ/r  ´Ó/p  ³ª/v  ¹ú¸è/n  Òý·¢/v  À´/v  Ð´/v  ÔÓÎÄ/n  Ö®/u  ¼òÃ÷/a  ÆôÊ¾/vn  ÊÇ/v  £º/w  µ±´ú/t  ÔÓÎÄ/n  Òª/v  ½²/v  ÕþÖÎ/n  £¬/w  ¼á³Ö/v  ¸Ä¸ï/v  ¿ª·Å/v  £¬/w  ·¢Ñï/v  ÕýÆø/n  £¬/w  Õëí¾Ê±±×/i  £¬/w  ÔÚ/p  ÉÁË¸/v  ×Å/u  Õ½¶·/vn  ·æÃ¢/n  µÄ/u  ºó±ß/f  £¬/w  ÓÐ/v  Ò»/m  ¿Å/q  »ðÈÈ/a  µÄ/u  ÐÄ/n  £¬/w  Í¬Ê±/c  Ó¦µ±/v  Å¬Á¦/ad  ÕùÈ¡/v  ¸ü/d  ¶à/a  µÄ/u  ÈË/n  µÄ/u  Àí½â/vn  ºÍ/c  Ö§³Ö/vn  £¬/w  °üÀ¨/v  µ³Õþ/j  Áìµ¼/n  £¬/w  Ê¹/v  Éç»áÖ÷Òå/n  ÔÓÎÄ/n  ÊÂÒµ/n  Åî²ª/ad  ·¢Õ¹/v  £¡/w  

19980101-07-002-001/m  »ÆÍÁµØ/n  ÉÏ/f  µÄ/u  ÆÑ¹«Ó¢/n  £¨/w  Íâ/f  Ò»/m  Ê×/q  £©/w  
19980101-07-002-002/m  Àî/nr  çø/nr  
19980101-07-002-003/m  ¹éÀ´/v  µÄ/u  ÑãÕó/n  ·É¹ý/v  Î¼Ë®/ns  
19980101-07-002-004/m  ÉÂ±±/ns  £¬/w  ÆÑ¹«Ó¢/n  ¾Í/d  ¿ª·Å/v  ÁË/y  
19980101-07-002-005/m  ÕõÔú/v  ×Å/u  ¿ª·Å/v  ÔÚ/p  
19980101-07-002-006/m  Ò¤¶´/n  ÏòÑô/v  µÄ/u  Ç½½Ç/n  £¬/w  ÔÚ/p  
19980101-07-002-007/m  ÇØ»Ê/nr  Õ½³µ/n  Äë/v  ¹ý/u  µÄ/u  ´óµÀ/n  ÅÔ/f  
19980101-07-002-008/m  Ïñ/v  Ò»/m  Ö§/q  ¿àµ÷/n  ¸èÒ¥/n  
19980101-07-002-009/m  Ïñ/v  Ò»/m  Õµ/q  »ÆÔÎ/z  µÄ/u  µÆ¹â/n  
19980101-07-002-010/m  °ë/m  ÊÇ/v  ÃÀÀö/a  £¬/w  °ë/m  ÊÇ/v  Æà»Ì/a  
19980101-07-002-011/m  ´Ó/p  »ÆÍÁ/n  £¬/w  ´Ó/p  ÀúÊ·/n  £¬/w  
19980101-07-002-012/m  ´Ó/p  Éú»î/vn  µÄ/u  ·ìÏ¶/n  ¼ä/f  
19980101-07-002-013/m  Éú/v  ³ö/v  µÄ/u  ²»ÆðÑÛ/a  µÄ/u  ÆÑ¹«Ó¢/n  
19980101-07-002-014/m  ¿ª/v  µÃ/u  ÄÇÃ´/r  ÈÏÕæ/a  ºÍ/c  Ì¹µ´/a  
19980101-07-002-015/m  Ê¸Ö¾/v  ±¨³¥/v  »¤ÎÀ/v  Ëü/r  µÄ/u  
19980101-07-002-016/m  »ÆºÓ/ns  µÄ/u  ±ÛÍä/n  £¬/w  ÇØÁë/ns  µÄ/u  ÐØÌÅ/n  
19980101-07-002-017/m  »Æ/a  µÃ/u  Ïñ/v  »ÆÍÁ²ã/n  
19980101-07-002-018/m  »Æ/a  µÃ/u  Ïñ/v  »ÆºÓ/ns  ÀË/n  
19980101-07-002-019/m  ÒÔ/p  Ò»¸ö/m  Ãñ×å/n  ×¯ÑÏ/a  µÄ/u  ·ôÉ«/n  
19980101-07-002-020/m  ¿ª·Å/v  ÔÚ/p  ÉÂ±±/ns  ´ºÌì/t  µÄ/u  ÉíÅÔ/s  
19980101-07-002-021/m  ÓÃ/p  ½ð²­/n  ´ò/v  ³É/v  µÄ/u  »¨°ê¶ù/n  
19980101-07-002-022/m  ÇáÇá/d  Ò¡Ò·/v  ÔÚ/p  ´º·ç/n  Àï/f  
19980101-07-002-023/m  »ÔÓ³/v  ×Å/u  ³¤Ìì/n  ´óÒ°/n  
19980101-07-002-024/m  Ðº/n  ÏÂ/v  µÄ/u  Ñô¹â/n  
19980101-07-002-025/m  ÖõÍû/v  ¹ý/u  ÇØ¹¬/n  ººãÚ/n  µÄ/u  ÐËË¥/n  
19980101-07-002-026/m  ÇãÌý/v  ×Å/u  ³¿ÖÓ/n  Äº¹Ä/n  µÄ/u  ÃùÏì/vn  
19980101-07-002-027/m  Åã°é/v  ×Å/u  ÔâÊÜ/v  ÎåÇ§/m  Äê/q  
19980101-07-002-028/m  ·çÓê/n  ÇÐ¸î/v  µÄ/u  »ÆÍÁµØ/n  
19980101-07-002-029/m  ÒÔ/p  ÎÞÎ·/v  µÄ/u  ¼áÒã/an  ºÍ/c  ´¾ÆÓ/an  
19980101-07-002-030/m  ¹¹³É/v  ÉúÃü/n  µÄ/u  ÖØÁ¿/n  
19980101-07-002-031/m  Ëü/r  ½à°×/z  µÄ/u  ½¬Ö­/n  Îª/v  Ä¸Èé/n  
19980101-07-002-032/m  ¿àÉ¬/a  Àï/f  ÓÖ/d  ÓÐ/v  ÌðÃÛ/an  ºÍ/c  ·Ò·¼/n  
19980101-07-002-033/m  Ëü/r  ÊìÏ¤/v  Ò»¸ö/m  Ãñ×å/n  µÄ/u  ÀúÊ·/n  
19980101-07-002-034/m  °ëÉú/m  ÓÃ/p  º¹/n  ¼èÐÁ/a  µØ/u  ´´Ôì/v  
19980101-07-002-035/m  °ëÉú/m  ÓÃ/p  Ñª/n  ¸§Ñø/v  µ¶Ç¹/n  
19980101-07-002-036/m  ¹éÀ´/v  µÄ/u  ÑãÕó/n  ·É¹ý/v  Î¼Ë®/ns  
19980101-07-002-037/m  ÉÂ±±/ns  £¬/w  ÆÑ¹«Ó¢/n  ¾Í/d  ¿ª·Å/v  ÁË/y  
19980101-07-002-038/m  ÕõÔú/v  ×Å/u  ¿ª·Å/v  ÔÚ/p  
19980101-07-002-039/m  »ÆÍÁ/n  ¶¸±Ú/n  µÄ/u  ·ì·ì/n  ÉÏ/f  £¬/w  ÔÚ/p  
19980101-07-002-040/m  ¸É/a  ºÓÌ²/n  ¹µÛÖ/n  µÄ/u  ÑòÈ¦/n  ÅÔ/f  
19980101-07-002-041/m  ´Ó/p  ÀúÊ·/n  µÄ/u  ÐúÏù/vn  ÖÐ/f  
19980101-07-002-042/m  Ëü/r  ¿´¼û/v  ÁË/v  £¬/w  ¿´¼û/v  ÁË/v  ¡ª¡ª¡ª/w  
19980101-07-002-043/m  Ã÷ÈÕ/t  £¬/w  Ò»¸ö/m  Ê±´ú/n  µÄ/u  »Ô»Í/an  
19980101-07-002-044/m  ²¼ÀÏ»¢/n  £¨/w  Ò»/m  £©/w  
19980101-07-002-045/m  ¶×/v  ÔÚ/p  Ò¤¶´/n  µÄ/u  ÍÁ¿»/n  ÉÏ/f  
19980101-07-002-046/m  Õâ/r  Ö»/q  Ïë/v  ÐÄÊÂ/n  µÄ/u  ²¼ÀÏ»¢/n  
19980101-07-002-047/m  ¿É/v  ¸Ðµ½/v  ã°âê/a  ºÍ/c  ¹Â¶À/a  
19980101-07-002-048/m  »¢/n  Ð¥/v  µÄ/u  À×Ãù/vn  ºÍ/c  ·çÉù/n  
19980101-07-002-049/m  ÔçÒÑ/d  ÏûÊ§/v  
19980101-07-002-050/m  Õð¾ª/v  µÃ/u  ÆËóùóù/z  µÄ/u  Ê÷Ò¶/n  
19980101-07-002-051/m  Ò²/d  ÔçÒÑ/d  Ðý×ª/v  ×Å/u  Âä/v  ÏÂ/v  
19980101-07-002-052/m  Ö»/d  ÓÐ/v  ³Á¼Å/v  £¬/w  Ìî/v  Âú/a  ¿Õ¹È/n  
19980101-07-002-053/m  ÆäÊµ/d  £¬/w  ÕâÀï/r  ÔçÒÑ/d  Ã»ÓÐ/v  ÀÏ»¢/n  
19980101-07-002-054/m  Ëü/r  ºÍ/c  Áú/n  Ôç/a  ±»/p  Âñ/v  ½ø/v  ÁË/u  »ÆÍÁ/n  
19980101-07-002-055/m  Ö»/d  ÓÐ/v  ÇÉÊÖ/n  µÄ/u  ÆÅÒÌ/n  ÃÇ/k  ·ì/v  ³É/v  
19980101-07-002-056/m  Ò»Ö»Ö»/m  º©Ì¬¿ÉÞä/l  µÄ/u  ²¼ÀÏ»¢/n  
19980101-07-002-057/m  È¾/v  ³ö/v  °ßìµ/z  µÄ/u  ÌõÎÆ/n  
19980101-07-002-058/m  Ðå/v  ³ö/v  Í¦°Î/a  µÄ/u  ºúÐë/n  
19980101-07-002-059/m  Èý/m  ·Ö/q  ÍþÑÏ/a  £¬/w  Æß/m  ·Ö/q  ´¿ÆÓ/a  
19980101-07-002-060/m  ÊÇ/v  ¸ø/p  º¢×Ó/n  ÃÇ/k  ×ö/v  µÄ/u  Ã±×Ó/n  
19980101-07-002-061/m  ºÍ/c  Ð¬×Ó/n  
19980101-07-002-062/m  ÆÚÍû/v  ËûÃÇ/r  ´Ó/p  Í·/n  µ½/p  ½Å/n  
19980101-07-002-063/m  Ç¿º·/a  ÓÖ/c  Ó¢Îä/a  
19980101-07-002-064/m  ÎÒ/r  µÄ/u  »¢Í·»¢ÄÔ/i  µÄ/u  º¢×Ó/n  ÃÇ/k  ºÇ/y  
19980101-07-002-065/m  ¿É/v  Àí½â/v  ËýÃÇ/r  ÐÄµ×/n  µÄ/u  
19980101-07-002-066/m  °®/vn  ¡¢/w  Ï£¼½/vn  ºÍ/c  Í´¿à/an  
19980101-07-002-067/m  Ã÷Ìì/t  £¬/w  ÎÒÃÇ/r  ½«/d  ¿´µ½/v  Ò»/m  Èº/q  
19980101-07-002-068/m  ÓÂ¸Ò/a  µÄ/u  Áé»ê/n  
19980101-07-002-069/m  ÁÒÁÒ/z  ÐÛ·ç/n  ÖÐ/f  
19980101-07-002-070/m  ÉÏ/v  Õª/v  ÐÇ/n  ÔÂ/n  £¬/w  ÏÂ/v  Õ½/v  Ü«¹È/n  
19980101-07-002-071/m  ´óÎ÷±±/s  µÄ/u  µØÆ½Ïß/n  »á/v  ²ü¶¯/v  
19980101-07-002-072/m  ÆðÀ´/v  
19980101-07-002-073/m  ÄÇ/r  ÊÇ/v  ËûÃÇ/r  ÈçÀ×ËÆ»ð/l  ¡¢/w  ÕðÌì¶¯µØ/i
19980101-07-002-074/m  µÄ/u  
19980101-07-002-075/m  ½Å²½/n  

19980101-07-003-001/m  Ó­/v  »¢Äê/t  £¨/w  Êé·¨/n  £©/w  
19980101-07-003-002/m  £¨/w  ¹Ø/nr  É½ÔÂ/nr  £©/w  

19980101-07-004-001/m  Äýíø/v  ËêÔÂ/n  
19980101-07-004-002/m  Á£É°/nr  
19980101-07-004-003/m  ¡°/w  ±¬ÖñÉù/n  ÖÐ/f  Ò»/m  Ëê/q  ³ý/v  £¬/w  ´º·ç/n  ËÍ/v  Å¯/Ag  Èë/v  ÍÀËÕ/n  ¡£/w  ¡±/w  ¾ÉËê/t  Òª/v  È¥/v  £¬/w  ÐÂÄê/t  ÓÖ/d  À´/v  ¡£/w  ÔÚ/p  Õâ¸ö/r  ÈÕ×Ó/n  £¬/w  ÐÄÖÐ/s  ÓÐ/v  Ò»/m  Ë¿/n  ÄªÃûÎÞÑÔ/l  µÄ/u  ¼¤¶¯/an  £¬/w  ÎÒ/r  Ã÷Ã÷/d  ÖªµÀ/v  ×Ô¼º/r  ´ÓÖÐ/d  »ñµÃ/v  ÁË/u  Ê²Ã´/r  £¬/w  ¿É/c  Ò»Ê±/t  ÓÖ/d  Ëµ²»Çå/l  »ñµÃ/v  µÄ/u  ¾¿¾¹/d  ÊÇ/v  Ð©/q  Ê²Ã´/r  £¿/w  ÊÇ/v  ·áÔ£/a  µÄ/u  ÎïÖÊ/n  £¬/w  »¹/d  ÊÇ/v  ¸ß½à/a  µÄ/u  ¾«Éñ/n  £¿/w  ÎÒ/r  Ä¬È»/z  ¡£/w  ´Ë¿Ì/t  £¬/w  ÎÒ/r  µ¹/d  ¾õµÃ/v  ×Ô¼º/r  ÓÐ/v  µã¶ù/q  ×ÔË½/an  ÁË/y  £¬/w  ÎÒ/r  Ã¿Ê±Ã¿¿Ì/l  ¶¼/d  ´Ó/p  ´È°®/a  ¶ø/c  ¿íÈÝ/a  µÄ/u  ËêÔÂ/n  ÖÐ/f  Ë÷È¡/v  ÁË/u  ºÜ¶à/m  ºÜ¶à/m  £¬/w  ÎÒ/r  µÄ/u  ÉúÃü/n  ÔÚ/p  ËêÔÂ/n  µÄ/u  ¸§°®/vn  Óë/c  ±Þ²ß/vn  ÏÂ/f  Öð½¥/d  ³É³¤/v  ³ÉÊì/a  ¡£/w  
19980101-07-004-004/m  ËêÔÂ/n  Ôø¾­/d  ¸øÓè/v  ÎÒ/r  Ò»/m  ¿Å/q  ÀÃÂþ/z  ÌìÕæ/a  µÄ/u  Í¯ÐÄ/n  £¬/w  ÄÇ/r  ·Ý/q  Í¯ÐÄ/n  µÄ/u  ´¿Õæ/an  ¿ìÀÖ/an  ×ãÒÔ/d  µÖÓù/v  ÄÇÊ±/r  Éú»î/vn  ¸øÓè/v  ÎÒ/r  µÄ/u  Æ¶Çî/an  ¡£/w  ºóÀ´/t  £¬/w  µ½/v  ÁË/u  ÉÏÑ§/v  µÄ/u  ÄêÁä/n  £¬/w  µ±/p  ÎÒ/r  µÚÒ»/m  ´Î/q  Åõ/v  »Ø/v  ÁË/u  Ò»/m  ÕÅ/q  °Ù·Ö/m  ÊÔ¾í/n  ¸ø/v  ¸¸Ä¸/n  ¿´/v  µÄ/u  Ê±ºò/n  £¬/w  Äï/n  µÄ/u  Ò»/m  Ä¨/q  Î¢Ð¦/vn  Ò»/m  ¾ä/q  ¿ä½±/vn  £¬/w  Æä¼ä/f  Í¸/v  ×Å/u  ¼¸¶à/r  Ï£¼½/vn  Óë/c  ÆÚ´ý/vn  °¡/y  £¡/w  Èç½ñ/t  ÎÒ/r  ÒÑ/d  ³¤´ó³ÉÈË/l  £¬/w  ÔÚ/p  »ÓÈ÷/v  ¹ý/u  º¹Ë®/n  Ö®ºó/f  Á÷¹ý/v  ÀáË®/n  Ö®ºó/f  £¬/w  ²Å/d  ÉÔÎ¢/d  ¶®µÃ/v  ÁË/u  ¾¿¾¹/d  ÔõÑù/r  µÄ/u  ÈË/n  ²Å/d  ÓÐ/v  ×Ê¸ñ/n  ´Ó/p  ËêÔÂ/n  ÄÇÀï/r  ·ÖÏí/v  µ½/v  Ò»/m  ·Ý/q  Ï²ÔÃ/an  Ò»/m  ·Ý/q  ÊÕ³É/n  £¡/w  
19980101-07-004-005/m  ËêÔÂ/n  ¶Ô/p  ÈËÃÇ/n  µÄ/u  ´ÍÓè/vn  ÊÇ/v  Ã»ÓÐ/v  Ìõ¼þ/n  µÄ/u  ¡£/w  ²»ÂÛÊÇ/c  ÔÚ/p  ÄÄ/r  Ò»¸ö/m  ¼¾½Ú/n  Àï/f  £¬/w  Äã/r  ¶¼/d  ¿ÉÒÔ/v  ×ß/v  ½ø/v  ÊôÓÚ/v  ×Ô¼º/r  µÄ/u  ÍÁÈÀ/n  £¬/w  »ò/c  ¸ûÔÅ/v  »ò/c  ²¥ÖÖ/v  ¡£/w  Äã/r  Ò²/d  ¿É/v  ¾¡Çé/d  µØ/u  ÔÚ/p  ËêÔÂ/n  µÄ/u  »³±§/vn  Àï/f  »ò/c  ¸è³ª/v  »ò/c  ¸ÐÌ¾/v  £¬/w  µ«/c  Äã/r  Î¨¶À/d  ²»/d  ¿É/v  Ð¸µ¡/a  ÊèÀÁ/a  £¬/w  ²»¿É/d  ¿ä¿äÆäÌ¸/i  ºÃ¸ßæðÔ¶/i  £¡/w  Äã/r  ²»Òª/d  ÒÔÎª/v  Ëý/r  ¸øÓè/v  ÈËÃÇ/n  µÄ/u  Ö»/d  ÊÇ/v  ÎÞ¾¡/v  µÄ/u  ÈÈ³À/an  Óë/c  ¿íÈÝ/an  £¬/w  ÓÐÊ±/r  Ëý/r  Ò²/d  ±íÏÖ/v  ³ö/v  ¼«¶Ë/a  µÄ/u  ËàÄÂ/an  Óë/c  ÑÏ¿á/an  £¬/w  ¡°/w  Äª/d  µÈÏÐ/z  £¬/w  °×/v  ÁË/u  ÉÙÄê/n  Í·/n  £¬/w  ¿Õ/d  ±¯ÇÐ/a  ¡±/w  £¬/w  ²»/d  ÕýÊÇ/v  ÕâÑù/r  Âð/y  £¿/w  
19980101-07-004-006/m  ËêÔÂ/n  µÄ/u  Á÷ÊÅ/vn  ÏÔµÃ/v  ÆàÃÀ/a  ¶ø/c  ³ÁÒã/a  £¬/w  ÈÙÈè/n  Óë/c  ³É°Ü/n  ½»Ìæ/v  £¬/w  µ®Éú/v  Óë/c  ÏûÍö/v  ÂÖ»Ø/v  ¡£/w  ¾Í/d  ÔÚ/p  Õâ/r  ËêÔÂ/n  µÄ/u  Á÷ÊÅ/vn  ÖÐ/f  £¬/w  ÔÚ/p  Õâ/r  Äýíø/v  Óë/c  ³ÁË¼/v  µÄ/u  ¹ý³Ì/n  ÖÐ/f  £¬/w  Ãæ¶Ô/v  ËêÔÂ/n  £¬/w  ÎÒ/r  Ö»ÓÐ/c  Æ´²«/v  Ö»ÓÐ/c  Õæ³Ï/a  £¡/w  Õâ/r  ÊÇ/v  ÉúÃü/n  µÄ/u  Î¨Ò»/b  £¬/w  ÎÒ/r  ±ðÎÞÑ¡Ôñ/l  ¡£/w  
19980101-07-004-007/m  ËêÔÂ/n  ÊÇ/v  Ê²Ã´/r  £¿/w  ÊÇ/v  ÎÒÃÇ/r  »Óº¹ÈçÓê/i  ±¼²¨ÈçËó/i  µÄ/u  Ò»¸ö¸ö/m  Æ½·²/a  ¶ø/c  ÕæÊµ/a  µÄ/u  ÈÕ×Ó/n  £¬/w  ÊÇ/v  Ò»/m  ÖÖ/q  ÓÀºã/b  ÓÖ/c  ÊÇ/v  Ò»/m  Ä¨/q  Ë²¼ä/n  £¬/w  ¾Í/d  Èç/v  Ò»/m  Ö»/q  ·ÉÄñ/n  ÔÚ/p  ¿ÕÖÐ/s  »¬Ïè/v  µÄ/u  ºÛ¼£/n  £¬/w  Ò»/m  ¶ä/q  »¨/n  ´Ó/p  ÕÀ·Å/v  µ½/p  µòÁã/v  µÄ/u  ¹ý³Ì/n  £¬/w  ¾Í/c  ÓÌÈç/v  Ò»/m  ³Ì/q  ¼ÅÄ¯/a  Âþ³¤/a  µÄ/u  ¹ÂÂÃ/n  £¬/w  ¾Í/c  Èç/v  ´º/Tg  ÏÄ/Tg  Çï/Tg  ¶¬/Tg  ÒÖ»ò/c  ³¿/Tg  »è/Tg  ÖçÒ¹/n  µÄ/u  ÓÐÐò/a  ¸üµü/vn  ¡£/w  
19980101-07-004-008/m  ËêÔÂ/n  Èç/v  ±Þ/Ng  £¬/w  Çý¸Ï/v  ×Å/u  ÎÒÃÇ/r  ´Ó/p  ÌìÕæÀÃÂþ/i  µÄ/u  Í¯Äê/t  ×ßÏò/v  ³¯ÆøÅî²ª/i  µÄ/u  ÉÙÄê/n  £¬/w  ´Ó/p  ÈÈÑª/n  ·ÐÌÚ/v  µÄ/u  ÇàÄê/n  ×ßÏò/v  ÀíÖÇ/a  ³Á¾²/a  µÄ/u  ÖÐÄê/t  £¡/w  ÔÚ/p  ËêÔÂ/n  ÃæÇ°/s  £¬/w  Äã/r  ×Ü/d  µÖ/v  ²»/d  ×¡/v  Ò»/m  ·Ý/q  ÓÕ»ó/vn  Ò»/m  Ë¿/q  ½ôÆÈ/an  ¡£/w  
19980101-07-004-009/m  »òÐí/d  ½ö/d  ÊÇ/v  Òò/p  ´Ë/r  £¬/w  ÎÒÃÇ/r  ±ã/d  Ã»ÓÐ/v  ÀíÓÉ/n  À¢¶Ô/v  ËêÔÂ/n  £¬/w  µ±/v  Õä°®/v  Ö®/r  £¡/w  ÓÐ/v  Î»/q  Ê«ÈË/n  Ëµ/v  µÃ/u  ºÃ/a  £º/w  ¡°/w  ¹«Õý/a  µÄ/u  Ê±¼ä/n  £¬/w  ±Ø½«/d  ÊÕ¸î/v  Ò»ÇÐ/r  £¡/w  ¡±/w  Ë­/r  ¶¼/d  ²»/d  ¿ÉÄÜ/v  ·ÅÀË/v  ÓÚ/p  ËêÔÂ/n  ÊèÀÁ/a  ÓÚ/p  ËêÔÂ/n  ¶ø/c  ÓÐËù/v  ÊÕ»ñ/vn  ¡£/w  ËùÒÔ/c  ÎÒ/r  Òª/v  Ëµ/v  £¬/w  ÓµÓÐ/v  ÁË/u  ËêÔÂ/n  Ö®/u  Çé/Ng  ¹âÒõ/n  Ö®/u  °®/vn  µÄ/u  ÈË/n  £¬/w  ²Å/d  ÊÇ/v  ÊÀ½ç/n  ÉÏ/f  ×î/d  ÐÒ¸£/a  ×î/d  ¿ìÀÖ/a  Ò²/d  ×î/d  ¸»ÓÐ/a  µÄ/u  ÈË/n  ¡£/w  
19980101-07-004-010/m  ÔÚ/p  ÐÂÄê/t  µÄ/u  ÖÓÉù/n  ÇÃÏì/v  µÄ/u  Ê±¿Ì/n  £¬/w  Ãæ¶Ô/v  ËêÔÂ/n  £¬/w  Õâ/r  ÊÇ/v  ÎÒ/r  µÄ/u  ¸è/n  ÎÒ/r  µÄ/u  ÐÄÒô/n  ¡£/w  

19980101-07-005-001/m  ÎÂÜ°/a  µÄ/u  ºØ¿¨/n  
19980101-07-005-002/m  Ïò/nr  ÏÍ±ë/nr  
19980101-07-005-003/m  Äê¸ù¶ù/n  ÁË/y  £¬/w  Ò»ÕÅÕÅ/m  ºØ¿¨/n  £¬/w  ·ÉÔ½/v  ¹ØÉ½/n  £¬/w  ´Ó/p  ËûÏç/r  Æ®/v  ÖÁ/v  ÎÒ/r  µÄ/u  °¸Í·/s  ¡£/w  
19980101-07-005-004/m  Ãæ¶Ô/v  ÕâÐ©/r  Ó¡Ë¢/v  ¾«ÃÀ/a  ¡¢/w  É«²Ê°ßìµ/i  µÄ/u  ºØ¿¨/n  £¬/w  ¶Á/v  ×Å/u  ÄÇÐ©/r  Ê«¾ä/n  ¡¢/w  ÄÇÐ©/r  ×£´Ç/n  £¬/w  Ï²ÔÃ/a  ¡¢/w  ¼¤¶¯/a  ¡¢/w  ÐÀÎ¿/a  Ö®/u  Çé/Ng  ÓÍÈ»¶øÉú/i  £¬/w  ÎÂÜ°/a  ¡¢/w  ÌðÃÛ/a  µÄ/u  ¸Ð¾õ/n  ¸üÊÇ/d  Ë¿Ë¿ÂÆÂÆ/z  £¬/w  Ï¸Äå/a  Ãà³¤/z  ¡­¡­/w  
19980101-07-005-005/m  Ò»/m  ÕÅ/q  Ð¡Ð¡µÄ/z  ºØ¿¨/n  £¬/w  ·´Ó³/v  ×Å/u  ¼Ä¿¨ÈË/n  µÄ/u  ÐÔ¸ñ/n  ¡¢/w  ÇéÈ¤/n  ºÍ/c  ÒÕÊõ/n  ¼øÉÍÁ¦/n  £¬/w  Ã¿/r  Ò»/m  ÕÅ/q  ºØ¿¨/n  ¶¼/d  ¼ÇÔØ/v  ×Å/u  Ëü/r  ºÍ/p  ÊÕ·¢ÈË/n  Ö®¼ä/f  µÄ/u  ÁªÏµ/n  £¬/w  ÉõÖÁ/d  »¹/d  ÓÐ/v  Ò»¶Î¶Î/m  Ð¡/a  ¹ÊÊÂ/n  ¡£/w  È¥Äê/t  ÏÄÌì/t  £¬/w  ÎÒ/r  ²Î¼Ó/v  Ò»/m  ¼Ò/q  ÔÓÖ¾Éç/n  ×éÖ¯/v  µÄ/u  ÔÆÄÏ/ns  ÉÙÊýÃñ×å/n  µØÇø/n  ·çÇé/n  ²É·ç/vn  »î¶¯/vn  £¬/w  ÔÚ/p  ±¥ÀÀ/v  ÁË/u  ´óÀí/ns  µÄ/u  ²ÔÉ½/ns  ¡¢/w  ¶ýº£/ns  ÐãÀö/a  ·ç¹â/n  ºó/f  £¬/w  ÃÈ·¢/v  ÁË/u  Òª/v  Ð´/v  Ò»/m  Æª/q  ÓÎ¼Ç/n  µÄ/u  ÄîÍ·/n  £¬/w  µ«/c  Òò/p  ¶Ô/p  µ±µØ/s  µÄ/u  Ò»Ð©/m  ÀúÊ·/n  ´«Ëµ/n  ÁË½â/v  Éõ/Dg  ÉÙ/a  £¬/w  ÔÚ/p  ±ö¹Ý/n  ¿àË¼/v  Á½/m  Ìì/q  ¶¼/d  Ã»ÓÐ/d  ÏÂ±Ê/v  ¡£/w  ±ö¹Ý/n  °××å/nz  ·þÎñÔ±/n  °¢¶ä/nr  ¹ÃÄï/n  ÖªµÀ/v  ÎÒ/r  µÄ/u  ¿àÖÔ/n  ºó/f  £¬/w  Ö÷¶¯/ad  Ñû/v  À´/v  Ò»/m  Î»/q  ÎÄ»¯¹Ý/n  µÄ/u  Çú/nr  Í¬Ö¾/n  £¬/w  Îª/p  ÎÒ/r  ½²Êö/v  ´óÀí/ns  µÄ/u  ÀúÊ·/n  ÑØ¸ï/n  ºÍ/c  ¶¯ÈË/a  ´«Ëµ/n  £¬/w  »¹/d  ´Ó/p  ×Ô¼º/r  ¼ÒÀï/s  ÕÒ/v  À´/v  Ò»/m  ±¾/q  ¡¶/w  ´óÀí/ns  ½ñÎô/n  ¡·/w  µÄ/u  Êé/n  ¹©/v  ÎÒ/r  ²Î¿¼/v  £¬/w  Ê¹/v  ÎÒ/r  ºÜ/d  ¿ì/a  ´ò¿ª/v  Ë¼Â·/n  £¬/w  Á¬Ò¹/d  Ð´/v  ³ö/v  ÁË/u  ¡¶/w  ´óÀí/ns  ²É·ç/vn  ¡·/w  Ò»/m  ¸å/Ng  ¡£/w  ÁÙ±ð/v  ÄÇÌì/r  ÏÂÎç/t  £¬/w  ÎÒ/r  È¥/v  Ïò/p  °¢¶ä/nr  ¸æ±ð/v  £¬/w  ²»ÇÉ/d  Ëý/r  »Ø/v  ÏçÏÂ/s  ¿´/v  ÍâÆÅ/n  È¥/v  ÁË/y  £¬/w  ÎÒ/r  Ö»ºÃ/d  ÁôÏÂ/v  Ò»/m  ÕÅ/q  Ö½Ìõ/n  Ïò/p  Ëý/r  µÀÐ»/v  ¡£/w  
19980101-07-005-006/m  ³öºõÒâÁÏ/l  µÄ/u  ÊÇ/v  £¬/w  ÐÂÄê/t  Ç°Ï¦/f  £¬/w  ÎÒ/r  ÒâÍâ/a  µØ/u  ÊÕµ½/v  °¢¶ä/nr  ¼Ä/v  À´/v  µÄ/u  ºØÄê¿¨/n  ¡£/w  Õâ/r  ÊÇ/v  Ò»/m  ÕÅ/q  ½à°×/z  ¾§Ó¨/a  ¡¢/w  ËÄÖÜ/s  ÓÐ/v  Í¹ÎÆ/n  µÄ/u  ºØ¿¨/n  £¬/w  ÔÚ/p  ¿¨Ãæ/n  ÉÏ/f  Ó¡Ë¢/v  ×Å/u  Õ¿À¶/z  µÄ/u  ¶ýº£/ns  £¬/w  ¶ýº£/ns  Àï/f  Æ®¶¯/v  ×Å/u  ¼¸/m  ËÒ/q  ·«´¬/n  £¬/w  Ô¶´¦/s  µÄ/u  ²ÔÉ½/ns  ÒþÔ¼¿É¼û/l  £¬/w  ºÃ/a  Ò»/m  ·ù/q  ´óÀí/ns  ·ç¹â/n  Í¼/n  ¡£/w  ÔÚ/p  ºØ¿¨/n  µÄ/u  ±³Ãæ/f  £¬/w  Ð´/v  ×Å/u  Á½/m  ÐÐ/q  ¾êÐã/a  µÄ/u  Ð¡×Ö/n  £º/w  ¡°/w  Äã/r  ·¢±í/v  ÔÚ/p  ±¨Ö½/n  ÉÏ/f  µÄ/u  ÎÄÕÂ/n  £¬/w  °Ñ/p  ÎÒÃÇ/r  ´óÀí/ns  Ð´/v  µÃ/u  ºÃ/d  ÃÀ/a  ¡¢/w  ºÃ/d  ÃÀ/a  £¡/w  ÎÒ/r  ÓÐÐÒ/v  ÈÏÊ¶/v  Äã/r  Õâ/r  Î»/q  ÅóÓÑ/n  £¬/w  Õæ/d  ¸ßÐË/a  ¡£/w  ±ð/d  Íü/v  ÁË/u  ÔÙ/d  À´/v  ²ÔÉ½/ns  ¡¢/w  ¶ýº£/ns  ¡£/w  ¡±/w  Ò»/m  ´Î/q  Å¼È»/ad  ÏàÓö/v  £¬/w  ÁôÏÂ/v  Ò»/m  ´Î/q  ÄÑÍü/a  µÄ/u  »ØÒä/vn  £»/w  Ò»/m  ÐÐ/q  ¾êÐã/a  µÄ/u  Ð¡×Ö/n  £¬/w  ÉÓ/v  À´/v  Ò»¸ö/m  Ò£Ô¶/a  µÄ/u  ÎÊºò/vn  £¬/w  ÆÄ/d  ÁîÈË¸Ð¶¯/l  ¡£/w  
19980101-07-005-007/m  ÐÀÉÍ/v  ¾«ÃÀ/a  µÄ/u  ºØ¿¨/n  £¬/w  ²»à´/v  Îª/v  Ò»/m  ÖÖ/q  ÃÀºÃ/a  ÏíÊÜ/vn  £»/w  ¾×½À/v  ºØ¿¨/n  µÄ/u  ÔùÑÔ/n  £¬/w  ¸ü/d  Ê¹/v  ÈË/n  ÍüÇé/v  ÆäÖÐ/r  £¬/w  ÊÜÒæ·ËÇ³/l  ¡£/w  ¸ø/p  ÎÒ/r  ¼Ä/v  ºØ¿¨/n  µÄ/u  ¶à/ad  Îª/v  Ê¦³¤/n  ¡¢/w  ÅóÓÑ/n  ºÍ/c  Õ½ÓÑ/n  £¬/w  ÓÉÓÚ/c  ÄêÁä/n  ¡¢/w  Ö°Òµ/n  ²»Í¬/a  £¬/w  ºØ¿¨/n  ÉÏ/f  µÄ/u  ×£Ô¸/vn  Ò²/d  ²»¾¡/d  ÏàÍ¬/a  ¡£/w  Ò»/m  Î»/q  ÄêÄê/q  ¶¼/d  ¸ø/p  ÎÒ/r  ¼Ä/v  ºØ¿¨/n  µÄ/u  ÖÐÑ§/n  ÀÏÊ¦/n  £¬/w  Ã¿/r  Ò»/m  Äê/q  µÄ/u  ×£´Ç/n  ¶¼/d  ²»Í¬/a  £¬/w  Ëû/r  ÔÚ/p  ½ñÄê/t  ¼Ä/v  µÄ/u  ºØ¿¨/n  ÉÏ/f  Ð´/v  µÀ/v  £º/w  ¡°/w  ÇáÇá/z  ºØÄê¿¨/n  £¬/w  ÖØÖØ/z  ÍüÄêÇé/n  ¡£/w  ÐÂËê/t  ÐÂ/a  Àï³Ì/n  £¬/w  ¸üÉÏÒ»²ãÂ¥/i  ¡£/w  ¡±/w  ×Ö×Ö¾ä¾ä/n  £¬/w  ÑóÒç/v  ×Å/u  Ê¦Éú/n  ÇéÒê/n  £¬/w  ¼ÄÍÐ/v  ×Å/u  ÒóÇÐ/a  Ï£Íû/vn  ¡£/w  Ò»/m  Î»/q  Ô¶·½/s  µÄ/u  ÀÏ/a  Ê×³¤/n  ÔÚ/p  ºØ¿¨/n  ÉÏ/f  ¼ÄÓï/v  £º/w  ¡°/w  ¹ª·ê/v  Ê¢ÊÀ/n  µ±/v  ·Ü·¢/v  £¬/w  ÆÚ´ý/v  Äã/r  ÔÚ/p  ÐÂ/a  µÄ/u  Ò»/m  Äê/q  Àï/f  £¬/w  ÊÂÒµ/n  ·áÊÕ/v  ¡£/w  ¡±/w  ÑÔÓï/n  ²»/d  ¶à/a  £¬/w  È»¶ø/c  ¾ä¾ä/q  ÀøÈË/v  ¡£/w  
19980101-07-005-008/m  ½üÄê/t  ÐËÆð/v  Ò»/m  ÖÖ/q  ¡°/w  ºØÄê/vn  £¨/w  ÓÐ/v  ½±/n  £©/w  Ã÷ÐÅÆ¬/n  ¡±/w  £¬/w  Ðí¶à/m  ÅóÓÑ/n  µÄ/u  ×£Ô¸/vn  ×Ü/d  ÔÚ/p  ÖÐ½±/v  ÉÏ/f  ×öÎÄÕÂ/v  £¬/w  ÖîÈç/p  ¡°/w  ×£/v  ¾ý/n  ÖÐ½±/v  ¡±/w  ¡¢/w  ¡°/w  ÖÐ½±/v  ÓÐ/v  ÎÒ/r  Ò»°ë/m  ¡±/w  ÔÆÔÆ/u  £¬/w  ¶ø/c  Ò»/m  Î»/q  Ïà½»/v  ÉõóÆ/z  µÄ/u  ÅóÓÑ/n  £¬/w  ½üÄê/t  ¶¼/d  ÒÔ/p  ÕâÖÖ/r  ÓÐ/v  ½±/n  Ã÷ÐÅÆ¬/n  Ïà/d  Ôù/v  £¬/w  È´/d  ´Ó²»/d  Ð´/v  ÖÐ½±/v  µÄ/u  ×£Óï/n  ¡£/w  Ç°/f  Á½/m  Ìì/q  ÓÖ/d  ÈçÆÚ/d  ÊÕµ½/v  Ëý/r  µÄ/u  Ã÷ÐÅÆ¬/n  £¬/w  ÉÏÃæ/f  Ö»/d  ÓÐ/v  Ò»/m  ¾ä/q  »°/n  £º/w  ¡°/w  ×£/v  ÌìÌì/q  ¿ìÀÖ/a  ¡£/w  ¡±/w  ÊÇ/v  °¡/y  £¬/w  ÄÜ/v  ´ïµ½/v  ¡°/w  ÌìÌì/q  ¿ìÀÖ/a  ¡±/w  £¬/w  ÄÜ/v  ÓÐ/v  ÕâÖÖ/r  ÐÄ¾³/n  µÄ/u  ÈË/n  £¬/w  ¸Ã/v  ÊÇ/v  ºÎµÈ/r  ÐÒ¸£/a  µÄ/u  °¡/y  £¡/w  
19980101-07-005-009/m  ºÀ»ª/a  µÄ/u  ºØ¿¨/n  ¶à/a  ÁË/y  £¬/w  ÈËÃÇ/n  µÄ/u  ÐÄÌ¬/n  ÓÖ/d  ×ªÏò/v  ³çÉÐ/v  ÆÓËØ/a  ¡¢/w  ¼ò½à/a  Ö®/u  ÃÀ/an  ¡£/w  ÓÈÆä/d  ÊÇ/v  ÄÇÐ©/r  ×ÔÖÆ/v  µÄ/u  ºØ¿¨/n  £¬/w  ¸ü/d  ÄÜ/v  ÌåÏÖ/v  ÊÕ·¢ÈË/n  Ö®¼ä/f  ´¿Õæ/a  µÄ/u  ÓÑÒê/n  ¡£/w  ÔÚ/p  ÎÒ/r  ÊÕµ½/v  µÄ/u  Ò»/m  ´ó/a  Þû/q  ºØ¿¨/n  ÖÐ/f  £¬/w  ¾Í/d  ÓÐ/v  Ò»Ð©/m  ÅóÓÑ/n  ×ÔÖÆ/v  µÄ/u  ÒÔ/p  Ê÷Ò¶/n  ¡¢/w  ²Ê²¼Ìõ/n  ºÍ/c  ÏãÑÌºÐÖ½/n  Îª/v  ²ÄÁÏ/n  µÄ/u  ºØ¿¨/n  £¬/w  ×ö¹¤/v  Ëä/c  ¼ò/Ag  £¬/w  Æä/r  Çé/Ng  È´/d  Å¨/a  ¡£/w  ÎÒ/r  Ôø/d  °ïÖú/v  ¹ý/u  µÄ/u  Ò»/m  Î»/q  Ãç×å/nz  Ð¡¹ÃÄï/n  £¬/w  Ã¿Äê/r  Ëý/r  ¶¼/d  Òª/v  ´Ó/p  Ò£Ô¶/a  µÄ/u  Ãç¼Ò/n  É½Õ¯/n  ¼Ä/v  À´/v  Ò»/m  ÕÅ/q  ×ÔÖÆ/v  µÄ/u  ºØ¿¨/n  £¬/w  ÉÏÃæ/f  ÓÃ/p  Ê÷Ò¶/n  Æ´/v  ³É/v  Ò»¸ö¸ö/m  ÃÀÀö/a  µÄ/u  Í¼°¸/n  £¬/w  Ð´/v  ÉÏ/v  Ò»Á½/m  ¾ä/q  ¼ò½à/a  µÄ/u  ×£Óï/n  ¡ª¡ª¡ª/w  ËØ½à/a  ¡¢/w  ÇåÐÂ/a  £¬/w  ÎÞ/v  É«²Ê/n  È´/d  ÓÐ/v  ÇéÈ¤/n  ¡£/w  Ò»/m  Î»/q  »­¼Ò/n  ¼Ä/v  À´/v  µÄ/u  ºØ¿¨/n  £¬/w  ÉÏÃæ/f  ÊÇ/v  Ëû/r  Éè¼Æ/v  ´´×÷/v  µÄ/u  Ò»/m  ·ù/q  »­/n  £¬/w  »­Ãæ/n  ÊÇ/v  Á½/m  °Ñ/q  ¸»ÓÐ/a  ³éÏó/a  ÒâÎ¶/n  µÄ/u  ÓêÉ¡/n  £¬/w  É¡ÕÖ/n  Ïà½»/v  £¬/w  É¡/n  µÄ/u  Íä/a  ±ú/n  £¬/w  »¥Ïà/d  ³¯/p  Àï/f  Ïà/d  Ç×/v  £¬/w  É¡/n  ÉÏ/f  ÊÇ/v  Ï¸Ï¸µÄ/z  ÓêµÎ/n  ¡£/w  »­/n  µÄ/u  ÏÂ±ß/f  Ð´/v  ×Å/u  Ò»/m  ÐÐ/q  Ð¡×Ö/n  £º/w  ¡°/w  ÈËÉú/n  ÂÃÍ¾/n  ÄÑÃâ/v  Óöµ½/v  ·ç·çÓêÓê/n  £¬/w  ÏàÒÀ/v  ²ó·ö/v  ²Å/d  ÄÜ/v  ¹²/d  ´´/Vg  ·çºÍÈÕÀö/i  ¡£/w  ¡±/w  Ô­À´/d  £¬/w  Õâ/r  ÊÇ/v  ¶Ô/p  ÎÒÃÇ/r  ¼ÒÍ¥/n  µÄ/u  ×£¸£/vn  ¡£/w  

19980101-07-006-001/m  ºØ/Vg  ÐÂÄê/t  £¨/w  ¸½/v  Í¼Æ¬/n  £´/m  ÕÅ/q  £©/w  
19980101-07-006-002/m  ºÓ±±Ê¡/ns  ÎµÏØ/ns  ¼ôÖ½/n  ÀúÊ·/n  ÓÆ¾Ã/a  £¬/w  Ëü/r  ³ö×Ô/v  Ãñ¼ä/n  Ôú¸ù/v  ÓÚ/p  ÀÍ¶¯/vn  ÈËÃñ/n  Ö®ÖÐ/f  ¡£/w  
19980101-07-006-003/m  ¡°/w  ºØ/Vg  ÐÂÄê/t  ¡±/w  Ò»/m  ×é/q  ¼ôÖ½/n  £¬/w  ÓÉ/p  ÎÒ¹ú/n  Ä¿Ç°/t  ×î/d  ´ó/a  µÄ/u  ¼ôÖ½/n  ÒÕÊõÆ·/n  ¹¤³§/n  ¡ª¡ª¡ª/w  [ÎµÏØ/ns  ¼ôÖ½³§/n]nt  ¹©¸å/v  ¡£/w  

19980101-07-007-001/m  Ï¸Óï/n  £¨/w  ÖÐ¹ú»­/n  £©/w  
19980101-07-007-002/m  £¨/w  Ñî/nr  ¹âÀû/nr  £©/w  

19980101-07-008-001/m  ÎÒ/r  °®/v  ¹ä/v  Å©Ã³ÊÐ³¡/n  
19980101-07-008-002/m  ¶­/nr  ÆäÖÐ/nr  
19980101-07-008-003/m  ½üÐ©Äê/t  À´/f  £¬/w  Éú»î/vn  ÖÐ/f  ±Ø²»¿ÉÉÙ/l  µÄ/u  ±ã/d  ÊÇ/v  ¹ä/v  Å©Ã³ÊÐ³¡/n  ¡£/w  
19980101-07-008-004/m  ´ó¸Å/d  ÊÇ/v  ÎÒ/r  Îª×Å/p  Éú»î/v  ¶ø/c  ²Ù³Ö/v  ¼ÒÎñ/n  £¬/w  ÓÖ/c  ´ÓÊÂ/v  ÃÀÊõ/n  ´´×÷/vn  ¶ø/c  Ðè/v  ¸ÐÊÜ/v  Éú»î/vn  £¬/w  ËùÒÔ/c  ¶Ô/p  ¹ä/v  Å©Ã³ÊÐ³¡/n  ÌØ±ð/d  ¸Ð/Vg  ÐËÈ¤/n  ¡£/w  ¼´Ê¹/c  ÎÒ/r  Ã¿´Î/r  ³ö²î/v  ÍâµØ/n  £¬/w  Ò²/d  ¾¡¿ÉÄÜ/d  Òª/v  È¥/v  Å©Ã³ÊÐ³¡/n  ×ª×ª/v  ¡£/w  
19980101-07-008-005/m  ÔÚ/p  Àë/v  ÎÒ¼Ò/n  ²»/d  Ô¶/a  µÄ/u  Ò»/m  Ìõ/q  Ð¡/a  ½Ö/n  Àï/f  £¬/w  ÓÐ/v  Ò»¸ö/m  ºÜ/d  ÈÈÄÖ/a  µÄ/u  ÔçÊÐ/n  ¡£/w  Êß²Ë/n  ¡¢/w  ¹Ï¹û/n  ¡¢/w  ¼ÒÇÝ/n  ¡¢/w  Ë®²ú/n  ¡¢/w  ÈÕÓÃ/b  ¹¤ÒµÆ·/n  ¶¼/d  ÓÐ/v  ¡£/w  ²»¹ý/c  £¬/w  »¹/d  ÊÇ/v  Å©¸±²úÆ·/j  ¾Ó¶à/v  £¬/w  ¶ø/c  Å©¸±²úÆ·/j  ÖÐ/f  ÓÖ/d  Êý/v  Êß²Ë/n  ×î/d  ¶à/a  £¬/w  Æ·ÖÖ/n  Ò²/d  ·Ç³£/d  ·á¸»/a  £¬/w  Á¬/u  ÄÏ·½/f  µÄ/u  ¿à¹Ï/n  ¡¢/w  Þ®²Ë/n  ¡¢/w  ÜÈ²Ë/n  Ò²/d  ¶à/a  ÆðÀ´/v  ÁË/y  ¡£/w  ÓÈÆä/d  ÔÚ/p  ÏÄ/Tg  Çï/Tg  Á½/m  ¼¾/Ng  £¬/w  Ó³Èë/v  Äã/r  ÑÛÁ±/n  µÄ/u  ¾¡/d  ÊÇ/v  ÄÇ/r  ÂÌÒðÒð/z  µÄ/u  ÇÛ²Ë/n  ¡¢/w  ÓÍ²Ë/n  ¡¢/w  ²¤²Ë/n  £¬/w  ºì³Î³Î/z  µÄ/u  Î÷ºìÊÁ/n  ¡¢/w  ºì/a  À±½·/n  ¡¢/w  ºúÂÜ²·/n  £¬/w  Ë®ÁéÁé/z  µÄ/u  °×ÂÜ²·/n  ¡¢/w  ´ó°×²Ë/n  ¡¢/w  ´ó/a  ÊÁ½·/n  £¬/w  »¹/d  ÓÐ/v  ÄÇ/r  ×ÏÀ¶À¶/z  µÄ/u  ÇÑ×Ó/n  ¡¢/w  Ñó´Ð/n  £¬/w  µÈµÈ/u  ¡£/w  ÕâÐ©/r  Êß²Ë/n  ´¿Õæ/a  µÄ/u  É«²Ê/n  ÎÒ/r  Ò»/d  ¼û/v  ¾Í/d  °®/v  ¡£/w  Ëü/r  ÊÇ/v  ×ÔÈ»/n  Ö®/u  ÃÀ/an  £¬/w  ÊÇ/v  »­¼Ò/n  µ÷É«°å/n  ÉÏ/f  µÄ/u  É«²Ê/n  ÎÞ·¨/d  Óë/p  Ö®/r  Ïà±È/v  µÄ/u  ¡£/w  
19980101-07-008-006/m  ÎÒ/r  À´µ½/v  Ë®²ú/n  Ì¯Î»/n  Ç°/f  £¬/w  Á½/m  Ö»/q  ´ó/a  ÌúÅè/n  ÄÚ/f  Ê¢/v  Âú/a  ÁË/u  ÏÊ»î/a  Óã¶ù/n  £¬/w  ÓÐ/v  ÀðÓã/n  ¡¢/w  öêÓã/n  ¡¢/w  Îä²ýÓã/n  ¡¢/w  öóÓã/n  µÈ/u  ¡£/w  Óã/n  ÊÇ/v  ÎÒÃÇ/r  ³£¼û/a  µÄ/u  ÃÀÊ³¼ÑëÈ/l  £¬/w  ÓÖ/d  ÊÇ/v  ÎÒÃÇ/r  »­¼Ò/n  Ãè»æ/v  µÄ/u  Éú¶¯/a  ¶ÔÏó/n  £¬/w  ÔÚ/p  ¸ßÊÖ/n  ±ÊÏÂ/s  ±ã/d  ÊÇ/v  ÈËÃÇ/n  ÖÓ°®/v  µÄ/u  Ò»·ù·ù/m  ÒÕÊõ/n  ×÷Æ·/n  ¡£/w  ÎÒ/r  ¹Û²ì/v  ÄÇ/r  ¸÷ÖÖ/r  Óã¶ù/n  µÄ/u  ÌåÌ¬/n  ½á¹¹/n  ºÍ/c  »î¶¯/vn  ±ä»¯/vn  £¬/w  ËüÃÇ/r  ÔÚ/p  Ë®ÖÐ/s  ÊÇ/v  ÄÇÑù/r  ×ÔÓÉ/a  »¶¿ì/a  £¬/w  Ë®/n  ¸ø/v  Óã/n  ÒÔ/p  »îÁ¦/n  £¬/w  Ë®/n  ÊÇ/v  Óã/n  µÄ/u  ÉúÃü/n  ¡£/w  ÓÐ/v  Á½/m  Î»/q  ÂôÖ÷/n  ÊÇ/v  Ò»/m  ¶Ô/q  ËÄ´¨/ns  ·ò¸¾/n  £¬/w  ËûÃÇ/r  ´ú/v  ¿Í/Ng  ¶Ô/p  Óã/n  ½øÐÐ/v  ´Ö/d  ¼Ó¹¤/v  £¬/w  ÊÖ»î/n  Ê®·Ö/m  ÀûÂä/a  £¬/w  Áî/v  ¹ÛÕß/n  ÔÞÌ¾²»ÒÑ/l  ¡£/w  ÔÚ/p  ¼ÒÇÝ/n  Ì¯Î»/n  ÖÐ/f  £¬/w  ÓÐ/v  Ò»¸ö/m  Ì¯Î»/n  ×¨Âô/v  ÎÚ¹Ç¼¦/n  ¡£/w  ×ìÁ³/n  ÎÚºÚ/z  ¡¢/w  ÓðÃ«/n  ½à°×/z  ÇáÈá/a  µÄ/u  ÎÚ¹Ç¼¦/n  ±»/p  È¦/v  ÔÚ/p  ¼¸/m  Ö»/q  ÌúË¿/n  Áý×Ó/n  Àï/f  ¡£/w  Ëü/r  Ô­±¾/n  ÊÇ/v  Á½Ç§Îå°Ù/m  ¹«Àï/q  Ö®Íâ/f  ÎÒ/r  ÀÏ¼Ò/n  ½­Î÷/ns  Ì©ºÍ/ns  µÄ/u  Ò»/m  ´ó/a  ÌØ²ú/n  £¬/w  ¼ÇµÃ/v  ÎÒ/r  Ð¡Ê±/n  ¾Í/d  ³Ô/v  ¹ý/u  ¡£/w  Èç½ñ/t  ÔÚ/p  Éí±ß/s  ¼ûµ½/v  ´Ë/r  Îï/n  £¬/w  ÈÃ/v  ¸ü/d  ¶à/a  µÄ/u  ÈË/n  ÄÜ/v  Æ·³¢/v  µ½/v  ÕâÖÖ/r  ÃÀÊ³/n  £¬/w  ¸Ðµ½/v  ¸ñÍâ/d  ¸ßÐË/a  ¡£/w  Í¬Ê±/c  ÎÒ/r  ÓÖ/d  Ïë/v  £¬/w  Ïñ/p  ÕâÑù/r  ÔÚ/p  ÒìµØ/n  ·±Ö³/v  ÎÚ¹Ç¼¦/n  £¬/w  Ô­²úµØ/n  µÄ/u  ÓÅÊÆ/n  ²»/d  ¾Í/v  Ð¡/a  ÁË/y  Âð/y  £¿/w  ²»¹ý/c  £¬/w  ÓÉÓÚ/p  Æøºò/n  ¡¢/w  Ë®ÍÁ/n  ºÍ/c  ËÇÁÏ/n  µÈ/u  ÒòËØ/n  £¬/w  Í¬Ò»/b  ÎïÖÖ/n  µÄ/u  Î¶µÀ/n  ÄÏ±±/f  ÊÇ/v  ÓÐ/v  ²îÒì/n  µÄ/u  ¡£/w  
19980101-07-008-007/m  ÔÚ/p  Å©Ã³ÊÐ³¡/n  ÈçºÎ/r  Ê¶±ð/v  ºÍ/c  Ñ¡¹º/v  ÎïÆ·/n  ´ó/d  ÓÐ/v  Ñ§ÎÊ/n  ¡£/w  ¶¬¼¾/t  £¬/w  ÉÏÊÐ/v  µÄ/u  ÑòÈâ/n  Ò»¿é¿é/m  µÄ/u  ¹³¹Ò/v  ÆðÀ´/v  Ò»/m  Áï/q  ÅÅ/v  ¿ª/v  £¬/w  µ±/p  ÎÒ/r  ÔÚ/p  ÕâÐ©/r  ÑòÈâ/n  Ì¯Î»/n  Ç°/f  ÅÇ»²/v  Ê±/Ng  £¬/w  ¾Í/d  Ìý¼û/v  ÓÐÈË/r  ÔÚ/d  ÆÀÍ·ÂÛ×ã/i  £¬/w  Ëµ/v  ÄÇ/r  ÈâÉ«/n  °µºì/b  µÄ/u  ÊÇ/v  É½ÑòÈâ/n  £¬/w  ÄÇ/r  ÈâÉ«/n  µ­ºì/b  µÄ/u  ²Å/d  ÊÇ/v  ÃàÑòÈâ/n  ¡£/w  µ±/p  ÓÐÈË/r  ÔÚ/p  Ò»/m  ¶Ñ/q  ËÀ/a  Óã/n  Ç°/f  ¾ÙÆå²»¶¨/i  Ê±/Ng  £¬/w  ÎÒ/r  Ò²/d  »á/v  ÉÏÇ°/v  È¥/v  ¸æ/v  ËûÃÇ/r  Ëµ/v  £¬/w  ¿Ù/v  ¿ª/v  ÄÇ/r  Èù¿Ç/n  ¿´¿´/v  ÀïÃæ/f  µÄ/u  Èù/n  £¬/w  ÈôÊÇ/c  ÏÊºìÉ«/n  ±ã/d  ÊÇ/v  ½Ï/d  ÐÂÏÊ/a  µÄ/u  £¬/w  Èç/v  Èù/n  µÄ/u  ÑÕÉ«/n  ·¢/v  °×/a  ¾Í/d  Ç·¼Ñ/v  ÁË/y  ¡£/w  ÎÒ/r  ´ÓÐ¡/d  ³¤/v  ÔÚ/p  ºÓ±ß/s  £¬/w  ¿ÉÒÔ/v  Ëµ/v  ÊÇ/v  ³Ô/v  Óã/n  ³¤/v  ´ó/a  µÄ/u  £¬/w  ¶®µÃ/v  Õâ/r  ·½Ãæ/n  µÄ/u  Ò»µã/m  ÖªÊ¶/n  ¡£/w  
19980101-07-008-008/m  Å©Ã³ÊÐ³¡/n  ÉÏ/f  ÎªÊ²Ã´/r  Ò»Ê±/t  Éú½ª/n  µø/v  µ½/v  Ò»/m  Ôª/q  Ò»/m  ÊÐ½ï/q  £¬/w  ¶ø/c  Ò»/m  Äê/q  Ö®ºó/f  ¾¹/d  ÕÇ/v  µ½/v  Ê®/m  Ôª/q  Ò»/m  ÊÐ½ï/q  £¬/w  ÔÙ/d  ¹ý/v  Ò»/m  Äê/q  ¼Û¸ñ/n  ±ã/d  Ç÷Ïò/v  ºÏÀí/a  £¿/w  Îï¼Û/n  µÄ/u  ´ó/d  µø/v  ´ó/d  ÕÇ/v  £¬/w  ÎïÆ·/n  µÄ/u  Ê±È±Ê±Ê£/l  £¬/w  ¹©Çó/n  ´Ó/p  Æ½ºâ/v  µ½/p  Ê§ºâ/v  £¬/w  ÓÖ/d  ´Ó/p  Ê§ºâ/v  µ½/p  Æ½ºâ/v  µÈ/u  £¬/w  ÊôÓÚ/v  ÊÐ³¡¾­¼Ã/n  µÄ/u  Ò»Ð©/m  ÎÊÌâ/n  £¬/w  Ò²/d  ¿É/v  ´Ó/p  Ò»¸ö/m  Ð¡Ð¡µÄ/z  ÊÐ³¡/n  Òý·¢/v  Ë¼¿¼/v  £¬/w  Îò³ö/v  µÀÀí/n  ÒÔÖÁ/c  ÇóµÃ/v  ´ð°¸/n  £¬/w  Ê¹/v  ÎÒÃÇ/r  Ò²/d  Ôö¼Ó/v  ÁË/u  µã/q  ¾­¼Ã/n  Í·ÄÔ/n  ¡£/w  
19980101-07-008-009/m  ÈËÃÇ/n  Î§/v  ÔÚ/p  Ò»/m  ³µ/q  ÓñÜú/n  Ç°/f  ÕùÏà/d  Ñ¡¹º/v  £¬/w  ÓñÜú/n  ºÜ¿ì/d  ±»/p  Âò/v  ¹â/v  ¡£/w  ×÷Îª/v  ÂôÖ÷/n  µÄ/u  ÄÇÎ»/r  Å©Ãñ/n  ÐÖµÜ/n  £¬/w  °ë/m  ÌÉ/v  ÔÚ/p  ÄÇ/r  °þÆú/v  µÄ/u  ËÉÈí/a  µÄ/u  ÓñÜúÆ¤/n  Àï/f  £¬/w  Êýµã/v  ×Å/u  ³®Æ±/n  £¬/w  ÄÇ/r  ã«Òâ/a  ºÍ/c  ÊæÐÄ/a  ¾¢¶ù/n  £¬/w  ÄÇ/r  º©Ì¬¿ÉÞä/l  µÄ/u  ÉñÇé/n  £¬/w  Ê¹/v  ÎÒ/r  ×¤×ã/v  ÁôÁ¬/v  £¬/w  ÄÇ/r  Å©Ãñ/n  µÄ/u  ÐÎÏó/n  ²»/d  ¾ÍÊÇ/v  µ±½ñ/t  ÖÐ¹ú/ns  Å©Ãñ/n  µÄ/u  Ò»¸ö/m  ËõÓ°/n  £¬/w  Ëü/r  ÉîÉî/d  µØ/u  Ó¡/v  ÔÚ/p  ÎÒ/r  ÄÔº£/n  Àï/f  ¡£/w  
19980101-07-008-010/m  ÈëÇï/t  £¬/w  »¨Éú/n  ÉÏÊÐ/v  ÁË/y  £¬/w  Ò»/m  Î»/q  ËÄÊ®/m  ¶à/m  Ëê/q  µÄ/u  Å©¸¾/n  £¬/w  ÓÃ/p  Ëý/r  ÄÇ/r  ×³Êµ/a  µÄ/u  Ë«ÊÖ/n  £¬/w  ½«/p  Ò»/m  ´ó/a  Âé´ü/n  »¹/d  ´ø/v  ×Å/u  ÄàÍÁ/n  ·¼Ïã/n  µÄ/u  »¨Éú/n  µ¹/v  ÁË/u  ³öÀ´/v  ¡£/w  ÎÒ/r  »¹/d  Î´Ôø/d  ¼ûµ½/v  ¹ý/u  ÕâÖÖ/r  »¨Éú/n  £¬/w  ¼¸ºõ/d  Ã¿/r  Ò»/m  ¿Å/q  ¶¼/d  ±¥º¬/v  ËÄ/m  ¸ö/q  Ã×Á£/n  £¬/w  ÕÐ/v  ÈË/n  Ï²°®/v  ¡£/w  Å©¸¾/n  ÂúÁ³/d  ·áÊÕ/vn  Ï²ÔÃ/an  £¬/w  Ïò/p  ÎÒÃÇ/r  ÕâÐ©/r  ·ÖÏí/v  Ëý/r  ÀÍ¶¯/vn  ³É¹û/n  µÄ/u  ³ÇÀïÈË/n  Á¬Á¬/d  µØ/u  Ëµ/v  £º/w  ¡º/w  ÄãÃÇ/r  Ëæ±ã/ad  Ìô/v  ÍÛ/y  £¬/w  ÔÛ/r  ×Ô¼Ò/r  ÖÖ/v  µÄ/u  £¬/w  °ËÔÂ/t  Ê®Îå/m  ¿ì/d  µ½/v  ÁË/y  £¬/w  Âò/v  »ØÈ¥/v  È«¼Ò/n  ³Ô/v  ¸ö/q  ÏÊ/a  ¡£/w  ¡»/w  Ëý/r  Ò»±ß/d  Ëµ/v  ×Å/u  £¬/w  Ò»±ß/d  »¹/d  °ï/v  ÎÒÃÇ/r  ÌôÑ¡/v  Á¨/y  ¡£/w  Ì¬¶È/n  ÊÇ/v  ÄÇÑù/r  ºÍÉÆ/a  Ç×ÇÐ/a  £¬/w  ÐÄµØ/n  ÊÇ/v  ÄÇÑù/r  »í´ï/a  ¿ªÀÊ/a  ¡£/w  ÕâÊ±/r  £¬/w  ÎÒ/r  ÊÇ/v  ¾ø/d  ²»/d  »á/v  È¥/v  ¿³¼Û/v  µÄ/u  ¡£/w  
19980101-07-008-011/m  ÎÒ/r  ÔÚ/p  Å©Ã³ÊÐ³¡/n  Ò²/d  Ôø/d  Óöµ½/v  ¹ý/u  Ò»Ð©/m  ²»/d  Óä¿ì/a  µÄ/u  ÊÂÇé/n  £º/w  Âò/v  ÑòÈâ/n  Ê±/Ng  £¬/w  ·¢ÏÖ/v  ³ÓÅÌ/n  ÏÂÃæ/f  ¾¹/d  Õ´/v  ×Å/u  Ò»/m  ¿é/q  ÑòÓÍ/n  £¬/w  Õâ/r  ÊÇ/v  ÂôÖ÷/n  Îª/v  Ôö¼Ó/v  ÖØÁ¿/n  ¶ø/c  ¸ã/v  µÄ/u  ¹í/n  ¡£/w  »¹/d  ÓÐ/v  Ò»/m  ´Î/q  £¬/w  ÎÒ/r  ´Ó/p  Å©Ã³ÊÐ³¡/n  Âò/v  »ØÀ´/v  Á½/m  ½ï/q  ´øÓã/n  £¬/w  ÆÞ×Ó/n  ³Æ/v  ÁË/u  Ò»ÏÂ/m  ¾¹/d  ¶Ì/v  ÁË/u  °ë/m  ½ï/q  ¡£/w  ³ÔÒ»Çµ/l  £¬/w  ³¤Ò»ÖÇ/l  £¬/w  ÒÔºó/f  ÎÒ/r  ¾Í/d  ¶à/a  ÁË/u  Ò»¸ö/m  ÐÄÑÛ/n  ¡£/w  
19980101-07-008-012/m  Äê¸´Ò»Äê/l  £¬/w  ÈÕ¸´Ò»ÈÕ/i  £¬/w  ÎÒ/r  Ò»´Î´Î/m  Ì¤/v  ×Å/u  ³¿¹â/n  £¬/w  ºôÎü/v  ×Å/u  ÐÂÏÊ/a  ¿ÕÆø/n  ×ßÏò/v  Å©Ã³ÊÐ³¡/n  ¡£/w  µ½/p  Å©Ã³ÊÐ³¡/n  ²É¹º/v  £¬/w  ÎÒ/r  ºÃÏñ/v  ÖÃÉí/v  ÓÚ/p  Ïç´å/n  £¬/w  ÔÚ/p  ÌïÒ°/n  Âþ²½/v  £»/w  ÓÖ/d  ºÃÏñ/v  ÌÈÑð/v  ÔÚ/p  ×ÔÈ»ÃÀ/n  µÄ/u  ÊÀ½ç/n  £¬/w  ¸ÐÊÜ/v  ÏçÇé/n  ÎÂÜ°/a  ºÍ/c  ÉóÃÀ/vn  ÀÖÈ¤/n  ¡£/w  Ã¿´Î/r  ÎÒ/r  ¿Õ/a  ÊÖ/n  ¶ø/c  È¥/v  £¬/w  È´/d  ¶¼/d  ÊÇ/v  ÂúÔØ¶ø¹é/i  ¡£/w  È»¶ø/c  £¬/w  ¸ü/d  Ê¹/v  ÎÒ/r  ¸ßÐË/a  ºÍ/c  ÐÀÎ¿/a  µÄ/u  ÊÇ/v  £¬/w  ÎÒ/r  ´ø/v  »Ø/v  µÄ/u  »¹/d  ÓÐ/v  ÄÇ/r  Ê±´ú/n  µÄ/u  ±ä»¯/vn  £¬/w  ÌïÒ°/n  µÄ/u  Ï£Íû/vn  £¬/w  ´ó×ÔÈ»/n  µÄ/u  ¶÷´Í/vn  £¬/w  Éú»î/vn  µÄ/u  ÆôµÏ/vn  ºÍ/c  ÄÇ/r  Éî/d  ²Ø/v  ÔÚ/p  ÀÍ¶¯Õß/n  ÐÄµ×/n  µÄ/u  ÃÀ/an  ¡£/w  

19980101-07-009-001/m  ÐÂÄê/t  µÄ/u  ×£¸£/v  £¨/w  ¶þ/m  Ê×/q  £©/w  
19980101-07-009-002/m  ²Ü/nr  ½ðÁ¼/nr  
19980101-07-009-003/m  ºØÄê¿¨/n  £¨/w  Ò»/m  £©/w  
19980101-07-009-004/m  ³Ë×Å/p  ÉúÐ¤/n  µÄ/u  Ö½ð°/n  
19980101-07-009-005/m  ÔÚ/p  º®·ç/n  Àä/a  Ñ©/n  Àï/f  
19980101-07-009-006/m  µÖ´ï/v  ¼ÒÃÅ/n  
19980101-07-009-007/m  Èç/v  Ò»/m  Õµ/q  µÆ/n  
19980101-07-009-008/m  ÕÕÒ«/v  Õû¸ö/m  ÎÝÄÚ/s  
19980101-07-009-009/m  ¼ªÏé/a  µÄ/u  ÎÊºò/vn  
19980101-07-009-010/m  Ö»/d  Ðè/v  Ò»/m  ±é/q  
19980101-07-009-011/m  ±ã/d  çÔÈÆ/v  ²»/d  ¾ø/d  
19980101-07-009-012/m  ½«/p  ×£¸£/v  µÄ/u  ÐÄÒâ/n  

19980101-07-009-013/m  Ìù/v  Âú/a  ´°»§/n  
19980101-07-009-014/m  ³ÉÎª/v  Ó­´º/v  µÄ/u  ¼ôÖ½/n  
19980101-07-009-015/m  Í¯»°/n  °ã/u  µÄ/u  ÎÂÜ°/a  
19980101-07-009-016/m  ¾Í/d  ÕâÑù/r  ´ø/v  ×Å/u  ´º/Tg  µÄ/u  ÆøÏ¢/n  
19980101-07-009-017/m  Öð½¥/d  Éú³¤/v  
19980101-07-009-018/m  Öð½¥/d  ³ÉÊì/a  
19980101-07-009-019/m  Å¯/Vg  ÁÁ/a  ÁË/u  Ã¿/r  Ò»¸ö/m  Ò¹Íí/t  
19980101-07-009-020/m  Ò²/d  Å¯/Vg  ÁÁ/a  ×Å/u  ÏÖÊµ/n  µÄ/u  ÐÄÁé/n  
19980101-07-009-021/m  ÄêÀúÆ¬/n  £¨/w  ¶þ/m  £©/w  
19980101-07-009-022/m  ÕÆ/n  ÉÏ/f  µÄ/u  Ê±¼ä/n  
19980101-07-009-023/m  ÔõÃ´/r  ×¥/v  Ò²/d  ×¥/v  ²»/d  ×¡/v  
19980101-07-009-024/m  ºÃÏñ/v  Ò»/m  ´®/q  ±ÞÅÚ/n  
19980101-07-009-025/m  Ò»/m  Ìì/q  Ò»/m  Ïì/v  
19980101-07-009-026/m  Ãù/v  ÁÁ/a  °×Öç/n  
19980101-07-009-027/m  Ò²/d  ÏûÊ§/v  Ò¹Íí/t  
19980101-07-009-028/m  ÈÃ/v  ÎÒÃÇ/r  µÄ/u  ÊÖÐÄ/n  
19980101-07-009-029/m  ß¬/v  Âú/a  ¹¤×÷/vn  
19980101-07-009-030/m  ²»ÄÜ/v  Ð¸µ¡/a  
19980101-07-009-031/m  ÒÔ/p  ³É¹¦/a  ºÍ/c  Ï²ÔÃ/a  
19980101-07-009-032/m  Ï×¸ø/v  ÐÂ/a  µÄ/u  ½ÚÈÕ/n  
19980101-07-009-033/m  Çì×£/v  ÎÒÃÇ/r  ÐÂ/a  µÄ/u  »Ô»Í/an  
19980101-07-010-001/m  ¹úÌ©Ãñ°²/i  £¨/w  ×­¿Ì/n  £©/w  
19980101-07-010-002/m  £¨/w  ³Â/nr  ÉÙ»ª/nr  £©/w  

19980102-01-001-001/m  ÔÚ/p  [È«¹ú/n  ÕþÐ­/j]nt  ÐÂÄê/t  ²è»°»á/n  ÉÏ/f  µÄ/u  ½²»°/n  
19980102-01-001-002/m  £¨/w  Ò»¾Å¾Å°ËÄê/t  Ò»ÔÂ/t  Ò»ÈÕ/t  £©/w  £¨/w  ¸½/v  Í¼Æ¬/n  £±/m  ÕÅ/q  £©/w  
19980102-01-001-003/m  ½­/nr  ÔóÃñ/nr  
19980102-01-001-004/m  ½­/nr  ÔóÃñ/nr  ÔÚ/p  ²è»°»á/n  ÉÏ/f  ·¢±í/v  ÖØÒª/a  ½²»°/n  ¡£/w  £¨/w  ÐÂ»ªÉç/nt  ¼ÇÕß/n  Íõ/nr  ÐÂÇì/nr  Éã/Vg  £©/w  
19980102-01-001-005/m  Í¬Ö¾/n  ÃÇ/k  ¡¢/w  ÅóÓÑ/n  ÃÇ/k  £º/w  
19980102-01-001-006/m  ÔÚ/p  Õâ/r  ´Ç¾ÉÓ­ÐÂ/l  µÄ/u  Ï²Çì/v  Ê±¿Ì/n  £¬/w  ÎÒ/r  ´ú±í/v  ÖÐ¹²ÖÐÑë/nt  ¡¢/w  ¹úÎñÔº/nt  ¡¢/w  ÖÐÑë¾üÎ¯/nt  £¬/w  Ïò/p  ¸÷/r  ÃñÖ÷µ³ÅÉ/n  ¡¢/w  [È«¹ú/n  ¹¤ÉÌÁª/j]nt  ºÍ/c  ÎÞµ³ÅÉ/n  °®¹úÈËÊ¿/n  £¬/w  Ïò/p  È«¹ú/n  ¹ã´ó/b  ¹¤ÈË/n  ¡¢/w  Å©Ãñ/n  ¡¢/w  ÖªÊ¶·Ö×Ó/n  ºÍ/c  ¸É²¿/n  £¬/w  Ïò/p  [ÈËÃñ/n  ½â·Å¾ü/n]nt  Ö¸Õ½Ô±/n  ¡¢/w  Îä¾¯/n  ¹Ù±ø/n  ¡¢/w  ¹«°²/n  ¸É¾¯/n  £¬/w  Ïò/p  [Ïã¸Û/ns  ÌØ±ð/a  ÐÐÕþÇø/n]ns  Í¬°û/n  ¡¢/w  °ÄÃÅ/ns  Í¬°û/n  ¡¢/w  Ì¨Íå/ns  Í¬°û/n  ºÍ/c  º£Íâ/s  ÇÈ°û/n  £¬/w  Ïò/p  ¹ØÐÄ/v  ºÍ/c  °ïÖú/v  ÖÐ¹ú/ns  ÏÖ´ú»¯/vn  ½¨Éè/vn  µÄ/u  ¹ú¼Ê/n  ÓÑÈË/n  £¬/w  ±íÊ¾/v  Á¼ºÃ/a  µÄ/u  ×£Ô¸/vn  £¡/w  ×£/v  ´ó¼Ò/r  ÐÂÄê/t  ºÃ/a  £¡/w  
19980102-01-001-007/m  Ò»¾Å¾ÅÆßÄê/t  £¬/w  ÊÇ/v  ÎÒÃÇ/r  µ³/n  ºÍ/c  ¹ú¼Ò/n  ÀúÊ·/n  ÉÏ/f  ·Ç³£/d  ÖØÒª/a  ¶ø/c  ÓÖ/d  ¼«/d  ²»/d  Æ½·²/a  µÄ/u  Ò»/m  Äê/q  ¡£/w  Äê³õ/t  £¬/w  ¾´°®/v  µÄ/u  µË/nr  Ð¡Æ½/nr  Í¬Ö¾/n  Àë¿ª/v  ÁË/u  ÎÒÃÇ/r  £¬/w  È«µ³/n  È«¾ü/n  È«¹ú/n  ¸÷×å/r  ÈËÃñ/n  ½ôÃÜ/ad  ÍÅ½á/v  ÔÚ/p  µ³ÖÐÑë/nt  ÖÜÎ§/f  £¬/w  ºÁ²»¶¯Ò¡/l  µØ/u  ¼á³Ö/v  µ³/n  µÄ/u  »ù±¾/a  ÀíÂÛ/n  ºÍ/c  »ù±¾/a  Â·Ïß/n  £¬/w  °Ñ/p  ½¨Éè/v  ÓÐ/v  ÖÐ¹ú/ns  ÌØÉ«/n  Éç»áÖ÷Òå/n  ÊÂÒµ/n  ¼ÌÐø/v  ÍÆÏò/v  Ç°½ø/v  ¡£/w  ÎÒ¹ú/n  Õþ¸®/n  Ë³Àû/ad  »Ö¸´/v  ¶Ô/p  Ïã¸Û/ns  ÐÐÊ¹/v  Ö÷È¨/n  £¬/w  ±£³Ö/v  ÁË/u  Ïã¸Û/ns  µÄ/u  ·±ÈÙ/an  ÎÈ¶¨/an  £¬/w  ÔÚ/p  Íê³É/v  ×æ¹ú/n  Í³Ò»/vn  ´óÒµ/n  µÄ/u  µÀÂ·/n  ÉÏ/f  Âõ³ö/v  ÁË/u  ÖØÒª/a  µÄ/u  Ò»/m  ²½/q  ¡£/w  ÎÒÃÇ/r  Ê¤Àû/vd  ÕÙ¿ª/v  µ³/n  µÄ/u  Ê®Îå´ó/j  £¬/w  ¸ß¾Ù/v  µËÐ¡Æ½ÀíÂÛ/n  Î°´ó/a  ÆìÖÄ/n  £¬/w  ×Ü½á/v  ÀúÊ·/n  £¬/w  Õ¹Íû/v  Î´À´/t  £¬/w  ÖÆ¶¨/v  ÁË/u  µ³/n  ÔÚ/p  Éç»áÖ÷Òå/n  ³õ¼¶/b  ½×¶Î/n  µÄ/u  »ù±¾/a  ¸ÙÁì/n  £¬/w  ¶Ô/p  ¸Ä¸ï/v  ¿ª·Å/v  ºÍ/c  ÏÖ´ú»¯/vn  ½¨Éè/vn  ¿ç/v  ÊÀ¼Í/n  ·¢Õ¹/vn  ×÷³ö/v  ÁË/u  È«Ãæ/a  ²¿Êð/vn  ¡£/w  Õâ/r  Á½/m  ¼þ/q  ´óÊÂ/n  £¬/w  ¼«´ó/a  µØ/u  ¹ÄÎè/v  È«µ³/n  ºÍ/c  È«¹ú/n  ¸÷×å/r  ÈËÃñ/n  ¸ü¼Ó/d  ½ôÃÜ/a  µØ/u  ÍÅ½á/v  ÆðÀ´/v  £¬/w  Îª/p  °Ñ/p  ÎÒ¹ú/n  ½¨³É/v  ¸»Ç¿/a  ÃñÖ÷/a  ÎÄÃ÷/a  µÄ/u  Éç»áÖ÷Òå/n  ÏÖ´ú»¯/vn  ¹ú¼Ò/n  £¬/w  Íê³É/v  ×æ¹ú/n  Í³Ò»/vn  ´óÒµ/n  ¶ø/c  ·Ü¶·/v  ¡£/w  
19980102-01-001-008/m  Ò»¾Å¾ÅÆßÄê/t  £¬/w  ÎÒ¹ú/n  ¸Ä¸ï/vn  ¿ª·Å/vn  ºÍ/c  ÏÖ´ú»¯/vn  ½¨Éè/vn  ¼ÌÐø/v  È«Ãæ/ad  ÍÆ½ø/v  ¡£/w  ¹úÃñ¾­¼Ã/n  ÊµÏÖ/v  ÁË/u  ¡°/w  ¸ß/a  Ôö³¤/vn  £¬/w  µÍ/a  Í¨ÕÍ/j  ¡±/w  £¬/w  Ö÷Òª/b  ¾­¼Ã/n  Ö¸±ê/n  »ù±¾/ad  ´ïµ½/v  ºê¹Û/n  µ÷¿Ø/vn  µÄ/u  Ô¤ÆÚ/vn  Ä¿±ê/n  £¬/w  ±£³Ö/v  ×Å/u  Á¼ºÃ/a  µÄ/u  ·¢Õ¹/vn  Ì¬ÊÆ/n  ¡£/w  Å©Òµ/n  Éú²ú/vn  ÔÙ´Î/d  »ñµÃ/v  ºÃ/a  ÊÕ³É/n  £¬/w  ÆóÒµ/n  ¸Ä¸ï/vn  ¼ÌÐø/v  Éî»¯/v  £¬/w  ½á¹¹/n  µ÷Õû/vn  ²½·¥/n  ¼Ó´ó/v  £¬/w  ²ÆÕþ/n  ÊÕÈë/n  Ôö³¤/v  ½Ï/d  ¿ì/a  £¬/w  ½ðÈÚ/n  ÐÎÊÆ/n  ÎÈ¶¨/a  ¡£/w  ³ÇÏç/n  ÈËÃñ/n  Éú»î/vn  ½øÒ»²½/d  ¸ÄÉÆ/v  ¡£/w  ¶ÔÍâ/vn  ¾­¼Ã/n  ¼¼Êõ/n  ½»Á÷/vn  Óë/c  ºÏ×÷/vn  ¼ÌÐø/v  À©´ó/v  £¬/w  ¹ú¼Ê/n  ÊÕÖ§/n  ×´¿ö/n  Á¼ºÃ/a  ¡£/w  ×ÜµÄÀ´¿´/l  £¬/w  È¥Äê/t  µÄ/u  ¾­¼Ã/n  ÐÎÊÆ/n  ÊÇ/v  ºÃ/a  µÄ/u  £¬/w  ¡°/w  ¾ÅÎå/j  ¡±/w  ¼Æ»®/n  µÄ/u  Á¼ºÃ/a  ¿ª¾Ö/n  µÃµ½/v  ¹®¹Ì/vn  ºÍ/c  ·¢Õ¹/vn  ¡£/w  µ³/n  µÄ/u  ½¨Éè/vn  ¡¢/w  ÃñÖ÷/a  ·¨ÖÆ/n  ½¨Éè/vn  ºÍ/c  ¾«ÉñÎÄÃ÷/n  ½¨Éè/vn  È¡µÃ/v  ÏÔÖø/a  ³É¾Í/n  ¡£/w  [ÈËÃñ/n  ½â·Å¾ü/n]nt  ¸ïÃü»¯/vn  ¡¢/w  ÏÖ´ú»¯/vn  ¡¢/w  Õý¹æ»¯/vn  ½¨Éè/vn  µÃµ½/v  ½øÒ»²½/d  ¼ÓÇ¿/v  ¡£/w  ÎÒÃÇ/r  Î°´ó/a  µÄ/u  ×æ¹ú/n  £¬/w  ±£³Ö/v  Éç»á/n  ÕþÖÎ/n  ¡¢/w  ¾­¼Ã/n  ¡¢/w  ÎÄ»¯/n  Ð­µ÷/v  ·¢Õ¹/v  ºÍ/c  È«Ãæ/ad  ½ø²½/v  µÄ/u  ÐËÊ¢/a  ¾ÖÃæ/n  ¡£/w  
19980102-01-001-009/m  Ò»¾Å¾ÅÆßÄê/t  £¬/w  ÎÒ¹ú/n  Íâ½»/n  ¹¤×÷/vn  È¡µÃ/v  ÁË/u  ÖØÒª/a  ³É¹û/n  ¡£/w  ÎÒ¹ú/n  Í¬/p  ÖÜ±ß/n  ¹ú¼Ò/n  µÄ/u  ÄÀÁÚÓÑºÃ/l  ¹ØÏµ/n  ¼ÌÐø/v  ¼ÓÇ¿/v  £¬/w  Í¬/p  ¹ã´ó/b  ·¢Õ¹ÖÐ¹ú¼Ò/l  µÄ/u  ÍÅ½á/vn  ºÏ×÷/vn  ½øÒ»²½/d  ¹®¹Ì/v  £¬/w  Í¬/p  Î÷·½/n  ·¢´ï¹ú¼Ò/l  µÄ/u  ¹ØÏµ/n  µÃµ½/v  ¸ÄÉÆ/vn  ºÍ/c  ·¢Õ¹/vn  ¡£/w  Í¨¹ý/p  ¸ß²ã/n  »¥·Ã/v  £¬/w  ÎÒ¹ú/n  Óë/p  ÃÀ/j  ¡¢/w  ¶í/j  ¡¢/w  ·¨/j  ¡¢/w  ÈÕ/j  µÈ/u  ´ó¹ú/n  È·Á¢/v  ÁË/u  ÃæÏò/v  ¶þÊ®Ò»/m  ÊÀ¼Í/n  ·¢Õ¹/v  Ë«±ß/n  ¹ØÏµ/n  µÄ/u  Ä¿±ê/n  ºÍ/c  Ö¸µ¼/vn  ·½Õë/n  ¡£/w  ½ñÌì/t  £¬/w  ÎÒ¹ú/n  ÒÑ/d  Í¬/p  ÄÏ·Ç¹²ºÍ¹ú/ns  ÊµÏÖ/v  ¹ØÏµ/n  Õý³£»¯/v  £¬/w  ÕýÊ½/ad  ½¨Á¢/v  Íâ½»/n  ¹ØÏµ/n  ¡£/w  ÎÒ¹ú/n  »¹/d  »ý¼«/ad  ²ÎÓë/v  ÁË/u  ÇøÓòÐÔ/n  ¡¢/w  ÖÞ¼ÊÐÔ/n  ¾­¼Ã/n  Ã³Ò×/vn  ºÍ/c  ¼¼Êõ/n  ºÏ×÷/vn  Óë/c  ½»Á÷/vn  ¡£/w  ÎÒ¹ú/n  µÄ/u  ¹ú¼Ê/n  µØÎ»/n  ºÍ/c  ¹ú¼Ê/n  Ó°Ïì/vn  ½øÒ»²½/d  Ìá¸ß/v  ¡£/w  ¹ú¼Ê/n  ÓßÂÛ/n  ÆÕ±é/ad  ÈÏÎª/v  £¬/w  ÖÐ¹ú/ns  ÔÚ/p  ´Ù½ø/vn  ÊÀ½ç/n  ºÍ/c  µØÇø/n  µÄ/u  ºÍÆ½/an  ¡¢/w  ÎÈ¶¨/an  Óë/c  ·¢Õ¹/vn  ÖÐ/f  ·¢»Ó/v  ×Å/u  ÈÕÒæ/d  ÖØÒª/a  µÄ/u  ×÷ÓÃ/n  ¡£/w  
19980102-01-001-010/m  Ò»¾Å¾Å°ËÄê/t  £¬/w  ÊÇ/v  È«Ãæ/ad  ¹á³¹/v  ÂäÊµ/v  Ê®Îå´ó/j  Ìá³ö/v  µÄ/u  ¸÷Ïî/r  ÈÎÎñ/n  µÄ/u  µÚÒ»/m  Äê/q  £¬/w  Ò²/d  ÊÇ/v  Íê³É/v  ¡°/w  ¾ÅÎå/j  ¡±/w  ¼Æ»®/n  µÄ/u  ¹Ø¼ü/a  Ò»/m  Äê/q  ¡£/w  ÎÒÃÇ/r  Òª/v  ¸ß¾Ù/v  µËÐ¡Æ½ÀíÂÛ/n  Î°´ó/a  ÆìÖÄ/n  £¬/w  ÒÔ/p  µ³/n  µÄ/u  Ê®Îå´ó/j  ¾«Éñ/n  Îª/v  Ö¸µ¼/v  £¬/w  Í³À¿È«¾Ö/l  £¬/w  ¾«ÐÄ/ad  ²¿Êð/v  £¬/w  ºÝ×¥/v  ÂäÊµ/v  £¬/w  ÍÅ½á/a  Ò»ÖÂ/a  £¬/w  ¼è¿à·Ü¶·/i  £¬/w  ¿ªÍØ/v  Ç°½ø/v  ¡£/w  Òª/v  ¼ÌÐø/v  ¹á³¹/v  ÎÈÖÐÇó½ø/l  µÄ/u  ·½Õë/n  £¬/w  ×¥×¡/v  Ó°Ïì/v  ¾­¼Ã/n  ¹¤×÷/vn  µÄ/u  ¹Ø¼ü/a  »·½Ú/n  £¬/w  È«Ãæ/ad  ÍÆ½ø/v  ¸Ä¸ï/vn  ¿ª·Å/vn  ºÍ/c  ¾­¼Ã/n  ½¨Éè/vn  µÄ/u  ¸÷Ïî/r  ¹¤×÷/vn  £»/w  ¼ÓÇ¿/v  Å©Òµ/n  »ù´¡/n  µØÎ»/n  £¬/w  ¼Ó¿ì/v  ¹úÓÐ/vn  ÆóÒµ/n  Îª/v  ÖØµã/n  µÄ/u  ¸÷Ïî/r  ¸Ä¸ï/vn  £¬/w  »ý¼«/ad  µ÷Õû/v  ºÍ/c  ÓÅ»¯/v  ¾­¼Ã/n  ½á¹¹/n  £¬/w  ½øÒ»²½/d  À©´ó/v  ¶ÔÍâ¿ª·Å/l  £¬/w  ¼ÌÐø/v  ÍÆ½ø/v  ¾­¼Ã/n  ÌåÖÆ/n  ºÍ/c  Ôö³¤/vn  ·½Ê½/n  µÄ/u  ¸ù±¾/a  ×ª±ä/vn  £¬/w  ±£³Ö/v  ¹úÃñ¾­¼Ã/n  ³ÖÐø/vd  ¿ìËÙ/d  ½¡¿µ/ad  ·¢Õ¹/v  £»/w  ¼ÓÇ¿/v  ÃñÖ÷/a  ·¨ÖÆ/n  ½¨Éè/vn  £¬/w  ÍÆ½ø/v  ÒÀ·¨/d  ÖÎ¹ú/v  £¬/w  ×¥½ô/v  ½øÐÐ/v  »ú¹¹/n  ¸Ä¸ï/vn  £»/w  ¼ÓÇ¿/v  ¾«ÉñÎÄÃ÷/n  ½¨Éè/vn  £¬/w  ´Ù½ø/v  ½ÌÓý/vn  ¿ÆÑ§/n  ÎÄ»¯/n  ÊÂÒµ/n  ·¢Õ¹/v  ºÍ/c  Éç»á/n  È«Ãæ/ad  ½ø²½/v  £»/w  ¼ÓÇ¿/v  µ³/n  µÄ/u  ½¨Éè/vn  £¬/w  ¼á³Ö²»Ð¸/i  µØ/u  ¿ªÕ¹/v  ·´/v  ¸¯°Ü/an  ¶·Õù/vn  ¡£/w  µ±Ç°/t  £¬/w  ÌØ±ð/d  Òª/v  ×¢Òâ/v  ×éÖ¯/v  ºÍ/c  µ÷¶¯/v  ¸÷/r  ·½Ãæ/n  µÄ/u  Á¦Á¿/n  £¬/w  ÇÐÊµ/ad  °²ÅÅ/v  ºÃ/a  ÈºÖÚ/n  µÄ/u  ¹¤×÷/vn  ºÍ/c  Éú»î/vn  £¬/w  Î¬»¤/v  ³ÇÏç/n  Éç»á/n  ÎÈ¶¨/an  ¡£/w  ÔÚ/p  ¡°/w  Ò»¹úÁ½ÖÆ/j  ¡±/w  ¡¢/w  ¡°/w  ¸ÛÈËÖÎ¸Û/l  ¡±/w  ¡¢/w  ¸ß¶È/d  ×ÔÖÎ/v  µÄ/u  ·½Õë/n  Ö¸µ¼/v  ÏÂ/f  £¬/w  ¼ÌÐø/v  ±£³Ö/v  Ïã¸Û/ns  µÄ/u  ·±ÈÙ/an  ÎÈ¶¨/an  ¡£/w  Òª/v  »ý¼«/ad  ×öºÃ/v  °ÄÃÅ/ns  »Ø¹é/v  µÄ/u  ¸÷Ïî/r  ×¼±¸/vn  ¹¤×÷/vn  ¡£/w  
19980102-01-001-011/m  Ò»¾Å¾Å°ËÄê/t  £¬/w  ½«/d  ÕÙ¿ª/v  µÚ¾Å/m  ½ì/q  [È«¹ú/n  ÈËÃñ/n  ´ú±í´ó»á/n]nt  µÚÒ»/m  ´Î/q  »áÒé/n  ºÍ/c  [ÖÐ¹ú/ns  ÈËÃñ/n  ÕþÖÎ/n  Ð­ÉÌ/vn  »áÒé/n]nz  µÚ¾Å/m  ½ì/q  È«¹ú/n  Î¯Ô±»á/n  µÚÒ»/m  ´Î/q  »áÒé/n  £¬/w  µØ·½/n  ÈË´ó/j  ºÍ/c  ÕþÐ­/j  Ò²/d  Òª/v  »»½ì/v  ¡£/w  Õâ/r  ÊÇ/v  ÎÒ¹ú/n  ÕþÖÎ/n  Éú»î/vn  ÖÐ/f  µÄ/u  ´óÊÂ/n  ¡£/w  ¸÷¼¶/r  µ³Î¯/n  ºÍ/c  Õþ¸®/n  Òª/v  ¼ÓÇ¿/v  Áìµ¼/vn  £¬/w  ¾«ÐÄ/ad  ×éÖ¯/v  £¬/w  ×öºÃ/v  ¹¤×÷/v  £¬/w  ½øÒ»²½/d  ¼á³Ö/v  ºÍ/c  ÍêÉÆ/v  ÈËÃñ/n  ´ú±í´ó»á/n  ÖÆ¶È/n  ¡¢/w  ¹²²úµ³/n  Áìµ¼/v  µÄ/u  ¶à/a  µ³/n  ºÏ×÷/vn  ºÍ/c  ÕþÖÎ/n  Ð­ÉÌ/vn  ÖÆ¶È/n  ¡£/w  
19980102-01-001-012/m  ¸Ä¸ï/v  ¿ª·Å/v  ½ü/a  ¶þÊ®/m  Äê/q  À´/f  £¬/w  ÎÒÃÇ/r  È¡µÃ/v  ÁË/u  ¾ÙÊÀÖõÄ¿/i  µÄ/u  ³É¾Í/n  £¬/w  Õâ/r  Îª/p  ÎÒÃÇ/r  µÄ/u  ÊÂÒµ/n  È¡µÃ/v  ÐÂ/a  µÄ/u  Ê¤Àû/vn  µì¶¨/v  ÁË/u  ¼áÊµ/a  µÄ/u  »ù´¡/n  ¡£/w  µ«/c  Ò²/d  Òª/v  ÇåÐÑ/a  µØ/u  ¿´µ½/v  £¬/w  ¹ú¼Ê/n  ¾ºÕù/vn  ÈÕÒæ/d  ¼¤ÁÒ/a  £¬/w  ÔÚ/p  ÎÒÃÇ/r  ÕâÑù/r  Ò»¸ö/m  ÓÐ/v  Ê®¶þÒÚ/m  ÈË¿Ú/n  µÄ/u  ¹ú¼Ò/n  ÖÐ/f  ½øÐÐ/v  ÏÖ´ú»¯/vn  ½¨Éè/vn  £¬/w  ÈÎÖØ¶øµÀÔ¶/l  ¡£/w  Òª/v  ³Ðµ£/v  ºÍ/c  Íê³É/v  ¼è¾Þ/a  ·±ÖØ/a  µÄ/u  ¸Ä¸ï/vn  ºÍ/c  ½¨Éè/vn  ÈÎÎñ/n  £¬/w  ¸÷¼¶/r  ¸É²¿/n  ÌØ±ð/d  ÊÇ/v  Áìµ¼/n  ¸É²¿/n  £¬/w  Ò»¶¨/d  Òª/v  ¼á³Ö/v  Ñ§Ï°/v  ÂíÁÐÖ÷Òå/n  ¡¢/w  Ã«Ôó¶«Ë¼Ïë/n  ÌØ±ð/d  ÊÇ/v  µËÐ¡Æ½ÀíÂÛ/n  £¬/w  ²¢/c  ÔÚ/p  Êµ¼ù/v  ÖÐ/f  ´´ÔìÐÔ/n  µØ/u  ¼ÓÒÔ/v  ÔËÓÃ/vn  £¬/w  ½øÒ»²½/d  ½â·ÅË¼Ïë/i  £¬/w  ÊµÊÂÇóÊÇ/i  £¬/w  ×¥×¡/v  »úÓö/n  £¬/w  ¿ªÍØ½øÈ¡/l  £»/w  Ò»¶¨/d  Òª/v  Å¬Á¦/ad  ÎüÊÕ/v  ÐÂ/a  ÖªÊ¶/n  £¬/w  ÑÐ¾¿/v  ÐÂ/a  Çé¿ö/n  £¬/w  Ë¼¿¼/v  ÐÂ/a  ÎÊÌâ/n  £¬/w  ÉÆÓÚ/v  °Ñ/p  ÖÐÑë/n  µÄ/u  Â·Ïß/n  ·½Õë/n  Õþ²ß/n  Í¬/p  ±¾µØ/r  ±¾/r  µ¥Î»/n  µÄ/u  Êµ¼Ê/n  ½ôÃÜ/ad  ½áºÏ/v  ÆðÀ´/v  £¬/w  ÒÀ¿¿/v  ÈËÃñ/n  ÈºÖÚ/n  £¬/w  ½ÅÌ¤ÊµµØ/i  ¡¢/w  ÔúÔúÊµÊµ/z  µØ/u  ¹¤×÷/v  ¡£/w  ÕâÑù/r  £¬/w  ÎÒÃÇ/r  ¾Í/d  Ò»¶¨/d  ÄÜ/v  ¿Ë·þ/v  Ç°½ø/v  ÖÐ/f  µÄ/u  À§ÄÑ/an  £¬/w  °Ñ/p  ¸Ä¸ï/v  ºÍ/c  ·¢Õ¹/v  µÄ/u  ¸÷Ïî/r  ÊÂÒµ/n  ²»¶Ï/d  ÍÆÏò/v  Ç°½ø/v  ¡£/w  
19980102-01-001-013/m  ÊµÏÖ/v  ×æ¹ú/n  ÍêÈ«/ad  Í³Ò»/v  £¬/w  ÊÇ/v  º£ÄÚÍâ/s  Ò»ÇÐ/r  °®¹ú/a  µÄ/u  ÖÐ»ª/nz  ¶ùÅ®/n  µÄ/u  ¹²Í¬/b  ÐÄÔ¸/n  ¡£/w  °ÄÃÅ/ns  ½«/d  ÓÚ/p  Ò»¾Å¾Å¾ÅÄê/t  Ê®¶þÔÂ/t  »Øµ½/v  ×æ¹ú/n  »³±§/n  ¡£/w  ´ËÊ±´Ë¿Ì/l  £¬/w  ÎÒÃÇ/r  ¸ü¼Ó/d  Ë¼Äî/v  Ì¨Íå/ns  Í¬°û/n  ¡£/w  ÎÒÃÇ/r  ½«/d  ¼ÌÐø/v  ¼á³Ö/v  ¡°/w  ºÍÆ½/ad  Í³Ò»/v  ¡¢/w  Ò»¹úÁ½ÖÆ/j  ¡±/w  µÄ/u  »ù±¾/a  ·½Õë/n  ºÍ/c  ·¢Õ¹/v  Á½°¶/n  ¹ØÏµ/n  ¡¢/w  ÍÆ½ø/v  ×æ¹ú/n  ºÍÆ½/ad  Í³Ò»/v  ½ø³Ì/n  µÄ/u  °Ë/m  Ïî/q  Ö÷ÕÅ/n  £¬/w  ´óÁ¦/d  ·¢Õ¹/v  Á½°¶/n  ¾­¼Ã/n  ¡¢/w  ¿Æ¼¼/n  ¡¢/w  ÎÄ»¯/n  ÁìÓò/n  µÄ/u  ½»Á÷/vn  Óë/c  ºÏ×÷/vn  £¬/w  ÍÆ¶¯/v  ÊµÏÖ/v  Á½°¶/n  Ö±½Ó/ad  ¡°/w  ÈýÍ¨/j  ¡±/w  ¡£/w  ÎÒÃÇ/r  Ï£Íû/v  Ì¨Íå/ns  µ±¾Ö/n  ÒÔ/p  Ãñ×å/n  ´óÒå/n  ÎªÖØ/v  £¬/w  ¾¡Ôç/d  »ØÓ¦/v  ÎÒÃÇ/r  Ìá³ö/v  µÄ/u  ÔÚ/p  Ò»¸ö/m  ÖÐ¹ú/ns  µÄ/u  Ô­Ôò/n  ÏÂ/f  Á½°¶/n  ½øÐÐ/v  Ì¸ÅÐ/vn  µÄ/u  Ö£ÖØ/a  ºôÓõ/vn  ¡£/w  
19980102-01-001-014/m  ÎÒÃÇ/r  ½«/d  ¼á³Ö/v  ¶ÀÁ¢×ÔÖ÷/l  µÄ/u  ºÍÆ½/n  Íâ½»/n  Õþ²ß/n  £¬/w  ¼ÌÐø/v  ÔÚ/p  ºÍÆ½¹²´¦/l  Îå/m  Ïî/q  Ô­Ôò/n  »ù´¡/n  ÉÏ/f  ·¢Õ¹/v  Í¬/p  ¸÷¹ú/r  µÄ/u  ÓÑºÃ/a  ºÏ×÷/vn  ¹ØÏµ/n  £¬/w  Í¬/p  ÊÀ½ç/n  ¸÷¹ú/r  ÈËÃñ/n  ¹²Í¬/d  Å¬Á¦/a  £¬/w  Îª/p  ÍÆ¶¯/v  ½¨Á¢/v  ¹«Õý/a  ºÏÀí/a  µÄ/u  ¹ú¼Ê/n  ÐÂ/a  ÖÈÐò/n  £¬/w  Îª/p  ´Ù½ø/v  ÊÀ½ç/n  ºÍÆ½/an  Óë/c  ·¢Õ¹/vn  µÄ/u  ³ç¸ß/a  ÊÂÒµ/n  ºÍ/c  ¿ª´´/v  ÈËÀà/n  ÃÀºÃ/a  µÄ/u  Î´À´/t  £¬/w  ×÷³ö/v  »ý¼«/a  µÄ/u  ¹±Ï×/n  ¡£/w  
19980102-01-001-015/m  ÈËÃñ/n  ÕþÐ­/j  ÔÚ/p  ¹ýÈ¥/t  µÄ/u  Ò»/m  Äê/q  ÖÐ/f  £¬/w  ÈÏÕæ/ad  ÂÄÐÐ/v  ×Ô¼º/r  µÄ/u  Ö°ÄÜ/n  £¬/w  »ý¼«/ad  ·´Ó³/v  ÉçÇéÃñÒâ/l  £¬/w  Îª/p  ´Ù½ø/v  ¹ú¼Ò/n  µÄ/u  ¸Ä¸ï/vn  ºÍ/c  ½¨Éè/vn  Ìá¹©/v  ÁË/u  Ðí¶à/m  ºÃ/a  µÄ/u  ½¨Òé/n  ºÍ/c  Òâ¼û/n  ¡£/w  ÔÚ/p  ÐÂ/a  µÄ/u  Ò»/m  Äê/q  Àï/f  £¬/w  Ï£Íû/v  ÈËÃñ/n  ÕþÐ­/j  ¼ÌÐø/v  ·¢»Ó/v  °®¹ú/a  Í³Ò»Õ½Ïß/l  ×éÖ¯/n  µÄ/u  ÓÅÊÆ/n  ºÍ/c  ×÷ÓÃ/n  £¬/w  ¼ÌÐø/v  ÍÆ½ø/v  ÕþÖÎ/n  Ð­ÉÌ/vn  ¡¢/w  ÃñÖ÷/a  ¼à¶½/vn  ¡¢/w  ²ÎÕþÒéÕþ/l  µÄ/u  ¹æ·¶»¯/vn  ºÍ/c  ÖÆ¶È»¯/vn  £¬/w  Ê¹/v  Ö®/r  ³ÉÎª/v  ÎÒÃÇ/r  µ³/n  ÍÅ½á/v  ¸÷½ç/r  µÄ/u  ÖØÒª/a  ÇþµÀ/n  ¡£/w  Òª/v  ¼ÌÐø/v  ·¢»Ó/v  ¸÷/r  ÃñÖ÷µ³ÅÉ/n  ¡¢/w  ÈËÃñÍÅÌå/l  ºÍ/c  ¸÷½ç/r  °®¹úÈËÊ¿/n  ÔÚ/p  ÕþÐ­/j  ÖÐ/f  µÄ/u  ×÷ÓÃ/n  £¬/w  Îª/p  ´Ù½ø/v  ¸Ä¸ï/v  ¿ª·Å/v  ºÍ/c  ÏÖ´ú»¯/vn  ½¨Éè/vn  £¬/w  ÊµÏÖ/v  ÖÐ»ª/nz  ÕñÐË/vn  ºÍ/c  Íê³É/v  ×æ¹ú/n  Í³Ò»/vn  £¬/w  ²»¶Ï/d  ¹±Ï×/v  ×Ô¼º/r  µÄ/u  ÖÇ»Û/n  ºÍ/c  Á¦Á¿/n  ¡£/w  
19980102-01-001-016/m  Í¬Ö¾/n  ÃÇ/k  £¬/w  ÅóÓÑ/n  ÃÇ/k  £¬/w  ÈÃ/v  ÎÒÃÇ/r  ÔÚ/p  µËÐ¡Æ½ÀíÂÛ/n  µÄ/u  Ö¸Òý/vn  ÏÂ/f  £¬/w  ¸ü¼Ó/d  ½ôÃÜ/a  µØ/u  ÍÅ½á/v  ÆðÀ´/v  £¬/w  Îª/p  °Ñ/p  ½¨Éè/v  ÓÐ/v  ÖÐ¹ú/ns  ÌØÉ«/n  Éç»áÖ÷Òå/n  ÊÂÒµ/n  È«Ãæ/ad  ÍÆÏò/v  ¶þÊ®Ò»/m  ÊÀ¼Í/n  ¶ø/c  Å¬Á¦/ad  ·Ü¶·/v  £¡/w  
19980102-01-001-017/m  £¨/w  ÐÂ»ªÉç/nt  ±±¾©/ns  £±ÔÂ/t  £±ÈÕ/t  µç/n  £©/w  

19980102-01-002-001/m  [È«¹ú/n  ÕþÐ­/j]nt  ¾ÙÐÐ/v  ÐÂÄê/t  ²è»°»á/n  »¶¾ÛÒ»ÌÃ/i  Çì/Vg  ¼Ñ½Ú/n  ÍÅ½á/a  Ò»ÖÂ/a  Õ¹/Vg  ºêÍ¼/n  
19980102-01-002-002/m  ½­/nr  ÔóÃñ/nr  ×÷/v  ÖØÒª/a  ½²»°/n  Àî/nr  Åô/nr  ÇÇ/nr  Ê¯/nr  Öì/nr  éF»ù/nr  Àî/nr  Èð»·/nr  Áõ/nr  »ªÇå/nr  Î¾/nr  ½¡ÐÐ/nr  Àî/nr  á°Çå/nr  ÈÙ/nr  ÒãÈÊ/nr  ³öÏ¯/v  £¨/w  ¸½/v  Í¼Æ¬/n  £±/m  ÕÅ/q  £©/w  
19980102-01-002-003/m  ÔªÔÂ/t  Ò»ÈÕ/t  £¬/w  [È«¹ú/n  ÕþÐ­/j]nt  ¾ÙÐÐ/v  ÐÂÄê/t  ²è»°»á/n  £¬/w  ½­/nr  ÔóÃñ/nr  ¡¢/w  Àî/nr  Åô/nr  ¡¢/w  ÇÇ/nr  Ê¯/nr  ¡¢/w  Öì/nr  éF»ù/nr  ¡¢/w  Àî/nr  Èð»·/nr  ¡¢/w  Áõ/nr  »ªÇå/nr  ¡¢/w  Î¾/nr  ½¡ÐÐ/nr  ¡¢/w  Àî/nr  á°Çå/nr  ¡¢/w  ÈÙ/nr  ÒãÈÊ/nr  µÈ/u  ³öÏ¯/v  ¡£/w  £¨/w  ÐÂ»ªÉç/nt  ¼ÇÕß/n  ·®/nr  Èç¾û/nr  Éã/Vg  £©/w  
19980102-01-002-004/m  ±¾±¨/v  ±±¾©/ns  Ò»ÔÂ/t  Ò»ÈÕ/t  Ñ¶/Ng  [ÖÐÑë/n  ÈËÃñ/n  ¹ã²¥/vn  µçÌ¨/n]nt  ¼ÇÕß/n  Áõ/nr  ÕñÓ¢/nr  ¡¢/w  ÐÂ»ªÉç/nt  ¼ÇÕß/n  ³Â/nr  Ñã/nr  ¡¢/w  ±¾±¨/r  ¼ÇÕß/n  ³Â/nr  Î¬Î°/nr  ±¨µÀ/v  £º/w  [ÖÐ¹ú/ns  ÈËÃñ/n  ÕþÖÎ/n  Ð­ÉÌ/vn  »áÒé/n  È«¹ú/n  Î¯Ô±»á/n]nt  ½ñÌì/t  ÉÏÎç/t  ÔÚ/p  [È«¹ú/n  ÕþÐ­/j  ÀñÌÃ/n]ns  ¾ÙÐÐ/v  Ò»¾Å¾Å°ËÄê/t  ÐÂÄê/t  ²è»°»á/n  ¡£/w  ½­/nr  ÔóÃñ/nr  ¡¢/w  Àî/nr  Åô/nr  ¡¢/w  ÇÇ/nr  Ê¯/nr  ¡¢/w  Öì/nr  éF»ù/nr  ¡¢/w  Àî/nr  Èð»·/nr  ¡¢/w  Áõ/nr  »ªÇå/nr  ¡¢/w  Î¾/nr  ½¡ÐÐ/nr  ¡¢/w  Àî/nr  á°Çå/nr  ¡¢/w  ÈÙ/nr  ÒãÈÊ/nr  µÈ/u  µ³/n  ºÍ/c  ¹ú¼Ò/n  Áìµ¼ÈË/n  £¬/w  Í¬/p  [È«¹ú/n  ÕþÐ­/j]nt  ¡¢/w  ¸÷/r  ÃñÖ÷µ³ÅÉ/n  ºÍ/c  [È«¹ú/n  ¹¤ÉÌÁª/j]nt  ¸ºÔðÈË/n  ¡¢/w  ÎÞµ³ÅÉ/n  °®¹úÈËÊ¿/n  £¬/w  ÖÐÑë/n  ¡¢/w  ¹ú¼Ò»ú¹Ø/l  ÓÐ¹Ø/vn  ·½Ãæ/n  µÄ/n  ¸ºÔð/vn  Í¬Ö¾/n  £¬/w  ÒÔ¼°/c  Ê×¶¼/n  ¸÷½ç/r  ´ú±í/n  »¶¾ÛÒ»ÌÃ/i  £¬/w  ¹²¶È/v  ¼Ñ½Ú/n  ¡£/w  
19980102-01-002-005/m  ÖÐ¹²ÖÐÑë/nt  ×ÜÊé¼Ç/n  ¡¢/w  ¹ú¼Ò/n  Ö÷Ï¯/n  ¡¢/w  ÖÐÑë¾üÎ¯/nt  Ö÷Ï¯/n  ½­/nr  ÔóÃñ/nr  ÔÚ/p  ²è»°»á/n  ÉÏ/f  ·¢±í/v  ÖØÒª/a  ½²»°/n  ¡£/w  Ëû/r  ´ú±í/v  ÖÐ¹²ÖÐÑë/nt  ¡¢/w  ¹úÎñÔº/nt  ¡¢/w  ÖÐÑë¾üÎ¯/nt  £¬/w  Ïò/p  ¸÷/r  ÃñÖ÷µ³ÅÉ/n  ¡¢/w  [È«¹ú/n  ¹¤ÉÌÁª/j]nt  ºÍ/c  ÎÞµ³ÅÉ/n  °®¹úÈËÊ¿/n  £¬/w  Ïò/p  È«¹ú/n  ¹ã´ó/b  ¹¤ÈË/n  ¡¢/w  Å©Ãñ/n  ¡¢/w  ÖªÊ¶·Ö×Ó/n  ºÍ/c  ¸É²¿/n  £¬/w  Ïò/p  [ÈËÃñ/n  ½â·Å¾ü/n]nt  Ö¸Õ½Ô±/n  ¡¢/w  Îä¾¯/n  ¹Ù±ø/n  ¡¢/w  ¹«°²/n  ¸É¾¯/n  £¬/w  Ïò/p  [Ïã¸Û/ns  ÌØ±ð/a  ÐÐÕþÇø/n]ns  Í¬°û/n  ¡¢/w  °ÄÃÅ/ns  Í¬°û/n  ¡¢/w  Ì¨Íå/ns  Í¬°û/n  ºÍ/c  º£Íâ/s  ÇÈ°û/n  £¬/w  Ïò/p  ¹ØÐÄ/v  ºÍ/c  °ïÖú/v  ÖÐ¹ú/ns  ÏÖ´ú»¯/vn  ½¨Éè/vn  µÄ/u  ¹ú¼Ê/n  ÓÑÈË/n  £¬/w  ±íÊ¾/v  Á¼ºÃ/a  µÄ/u  ×£Ô¸/vn  £¬/w  ×£/v  ´ó¼Ò/r  ÐÂÄê/t  ºÃ/a  ¡£/w  
19980102-01-002-006/m  ½­/nr  ÔóÃñ/nr  Ëµ/v  £¬/w  Ò»¾Å¾ÅÆßÄê/t  £¬/w  ÊÇ/v  ÎÒÃÇ/r  µ³/n  ºÍ/c  ¹ú¼Ò/n  ÀúÊ·/n  ÉÏ/f  ·Ç³£/d  ÖØÒª/a  ¶ø/c  ÓÖ/d  ¼«/d  ²»/d  Æ½·²/a  µÄ/u  Ò»/m  Äê/q  ¡£/w  Äê³õ/t  £¬/w  ¾´°®/v  µÄ/u  µË/nr  Ð¡Æ½/nr  Í¬Ö¾/n  Àë¿ª/v  ÁË/u  ÎÒÃÇ/r  £¬/w  È«µ³/n  È«¾ü/n  È«¹ú/n  ¸÷×å/r  ÈËÃñ/n  ½ôÃÜ/ad  ÍÅ½á/v  ÔÚ/p  µ³ÖÐÑë/nt  ÖÜÎ§/f  £¬/w  ºÁ²»¶¯Ò¡/l  µØ/u  ¼á³Ö/v  µ³/n  µÄ/u  »ù±¾/a  ÀíÂÛ/n  ºÍ/c  »ù±¾/a  Â·Ïß/n  £¬/w  °Ñ/p  ½¨Éè/v  ÓÐ/v  ÖÐ¹ú/ns  ÌØÉ«/n  Éç»áÖ÷Òå/n  ÊÂÒµ/n  ¼ÌÐø/v  ÍÆÏò/v  Ç°½ø/v  ¡£/w  ÎÒ¹ú/n  Õþ¸®/n  Ë³Àû/ad  »Ö¸´/v  ¶Ô/p  Ïã¸Û/ns  ÐÐÊ¹/v  Ö÷È¨/n  £¬/w  ±£³Ö/v  ÁË/u  Ïã¸Û/ns  µÄ/u  ·±ÈÙ/an  ÎÈ¶¨/an  £¬/w  ÔÚ/p  Íê³É/v  ×æ¹ú/n  Í³Ò»/vn  ´óÒµ/n  µÄ/u  µÀÂ·/n  ÉÏ/f  Âõ³ö/v  ÁË/u  ÖØÒª/a  µÄ/u  Ò»/m  ²½/q  ¡£/w  ÎÒÃÇ/r  Ê¤Àû/vd  ÕÙ¿ª/v  µ³/n  µÄ/u  Ê®Îå´ó/j  £¬/w  ¸ß¾Ù/v  µËÐ¡Æ½ÀíÂÛ/n  Î°´ó/a  ÆìÖÄ/n  £¬/w  ×Ü½á/v  ÀúÊ·/n  £¬/w  Õ¹Íû/v  Î´À´/t  £¬/w  ÖÆ¶¨/v  ÁË/u  µ³/n  ÔÚ/p  Éç»áÖ÷Òå/n  ³õ¼¶/b  ½×¶Î/n  µÄ/u  »ù±¾/a  ¸ÙÁì/n  £¬/w  ¶Ô/p  ¸Ä¸ï/v  ¿ª·Å/v  ºÍ/c  ÏÖ´ú»¯/vn  ½¨Éè/vn  ¿ç/v  ÊÀ¼Í/n  ·¢Õ¹/v  ×÷³ö/v  ÁË/u  È«Ãæ/a  ²¿Êð/vn  ¡£/w  Õâ/r  Á½/m  ¼þ/q  ´óÊÂ/n  £¬/w  ¼«´ó/a  µØ/u  ¹ÄÎè/v  È«µ³/n  ºÍ/c  È«¹ú/n  ¸÷×å/r  ÈËÃñ/n  ¸ü¼Ó/d  ½ôÃÜ/a  µØ/u  ÍÅ½á/v  ÆðÀ´/v  £¬/w  Îª/p  °Ñ/p  ÎÒ¹ú/n  ½¨³É/v  ¸»Ç¿/a  ÃñÖ÷/a  ÎÄÃ÷/a  µÄ/u  Éç»áÖ÷Òå/n  ÏÖ´ú»¯/vn  ¹ú¼Ò/n  £¬/w  Íê³É/vn  ×æ¹ú/n  Í³Ò»/vn  ´óÒµ/n  ¶ø/c  ·Ü¶·/v  ¡£/w  
19980102-01-002-007/m  ½­/nr  ÔóÃñ/nr  Ö¸³ö/v  £¬/w  Ò»¾Å¾Å°ËÄê/t  £¬/w  ÊÇ/v  È«Ãæ/ad  ¹á³¹/v  ÂäÊµ/v  Ê®Îå´ó/j  Ìá³ö/v  µÄ/u  ¸÷Ïî/r  ÈÎÎñ/n  µÄ/u  µÚÒ»/m  Äê/q  £¬/w  Ò²/d  ÊÇ/v  Íê³É/v  ¡º/w  ¾ÅÎå/j  ¡»/w  ¼Æ»®/n  µÄ/u  ¹Ø¼ü/a  Ò»/m  Äê/q  ¡£/w  ÎÒÃÇ/r  Òª/v  ¸ß¾Ù/v  µËÐ¡Æ½ÀíÂÛ/n  Î°´ó/a  ÆìÖÄ/n  £¬/w  ÒÔ/p  µ³/n  µÄ/u  Ê®Îå´ó/j  ¾«Éñ/n  Îª/v  Ö¸µ¼/v  £¬/w  Í³À¿È«¾Ö/l  £¬/w  ¾«ÐÄ/ad  ²¿Êð/v  £¬/w  ºÝ×¥/v  ÂäÊµ/v  £¬/w  ÍÅ½á/a  Ò»ÖÂ/a  £¬/w  ¼è¿à·Ü¶·/i  £¬/w  ¿ªÍØ/v  Ç°½ø/v  ¡£/w  Ò»¾Å¾Å°ËÄê/t  £¬/w  ½«/d  ÕÙ¿ª/v  [µÚ¾Å/m  ½ì/q  È«¹ú/n  ÈËÃñ/n  ´ú±í´ó»á/n]nt  µÚÒ»/m  ´Î/q  »áÒé/n  ºÍ/c  [ÖÐ¹ú/ns  ÈËÃñ/n  ÕþÖÎ/n  Ð­ÉÌ/vn  »áÒé/n]nz  µÚ¾Å/m  ½ì/q  È«¹ú/n  Î¯Ô±»á/n  µÚÒ»/m  ´Î/q  »áÒé/n  £¬/w  µØ·½/n  ÈË´ó/j  ºÍ/c  ÕþÐ­/j  Ò²/d  Òª/v  »»½ì/v  ¡£/w  Õâ/r  ÊÇ/v  ÎÒ¹ú/n  ÕþÖÎ/n  Éú»î/vn  ÖÐ/f  µÄ/u  ´óÊÂ/n  ¡£/w  ¸÷¼¶/r  µ³Î¯/n  ºÍ/c  Õþ¸®/n  Òª/v  ¼ÓÇ¿/v  Áìµ¼/v  £¬/w  ¾«ÐÄ/ad  ×éÖ¯/v  £¬/w  ×öºÃ/v  ¹¤×÷/vn  £¬/w  ½øÒ»²½/d  ¼á³Ö/v  ºÍ/c  ÍêÉÆ/v  ÈËÃñ/n  ´ú±í´ó»á/n  ÖÆ¶È/n  ¡¢/w  ¹²²úµ³/n  Áìµ¼/v  µÄ/u  ¶à/m  µ³/n  ºÏ×÷/v  ºÍ/c  ÕþÖÎ/n  Ð­ÉÌ/vn  ÖÆ¶È/n  ¡£/w  
19980102-01-002-008/m  ½­/nr  ÔóÃñ/nr  Ö¸³ö/v  £¬/w  ÎÒÃÇ/r  ½«/d  ¼ÌÐø/v  ¼á³Ö/v  ¡º/w  ºÍÆ½/ad  Í³Ò»/v  ¡¢/w  Ò»¹úÁ½ÖÆ/j  ¡»/w  µÄ/u  »ù±¾/a  ·½Õë/n  ºÍ/c  ·¢Õ¹/v  Á½°¶/n  ¹ØÏµ/n  ¡¢/w  ÍÆ½ø/v  ×æ¹ú/n  ºÍÆ½/ad  Í³Ò»/v  ½ø³Ì/n  µÄ/u  °Ë/m  Ïî/q  Ö÷ÕÅ/n  £¬/w  ´óÁ¦/d  ·¢Õ¹/v  Á½°¶/n  ¾­¼Ã/n  ¡¢/w  ¿Æ¼¼/n  ¡¢/w  ÎÄ»¯/n  ÁìÓò/n  µÄ/u  ½»Á÷/vn  Óë/c  ºÏ×÷/vn  £¬/w  ÍÆ¶¯/v  ÊµÏÖ/v  Á½°¶/n  Ö±½Ó/ad  ¡º/w  ÈýÍ¨/j  ¡»/w  ¡£/w  ÎÒÃÇ/r  Ï£Íû/v  Ì¨Íå/ns  µ±¾Ö/n  ÒÔ/p  Ãñ×å/n  ´óÒå/n  ÎªÖØ/v  £¬/w  ¾¡Ôç/d  »ØÓ¦/v  ÎÒÃÇ/r  Ìá³ö/v  µÄ/u  ÔÚ/p  Ò»¸ö/m  ÖÐ¹ú/ns  µÄ/u  Ô­Ôò/n  ÏÂ/f  Á½°¶/n  ½øÐÐ/v  Ì¸ÅÐ/vn  µÄ/u  Ö£ÖØ/a  ºôÓõ/vn  ¡£/w  ÎÒÃÇ/r  ½«/d  ¼á³Ö/v  ¶ÀÁ¢×ÔÖ÷/l  µÄ/u  ºÍÆ½/n  Íâ½»/n  Õþ²ß/n  £¬/w  ¼ÌÐø/v  ÔÚ/p  ºÍÆ½¹²´¦/l  Îå/m  Ïî/q  Ô­Ôò/n  »ù´¡/n  ÉÏ/f  ·¢Õ¹/v  Í¬/p  ¸÷¹ú/r  µÄ/u  ÓÑºÃ/a  ºÏ×÷/vn  ¹ØÏµ/n  £¬/w  Í¬/p  ÊÀ½ç/n  ¸÷¹ú/r  ÈËÃñ/n  ¹²Í¬/d  Å¬Á¦/a  £¬/w  Îª/p  ÍÆ¶¯/v  ½¨Á¢/v  ¹«Õý/a  ºÏÀí/a  µÄ/u  ¹ú¼Ê/n  ÐÂ/a  ÖÈÐò/n  £¬/w  Îª/p  ´Ù½ø/v  ÊÀ½ç/n  ºÍÆ½/an  Óë/c  ·¢Õ¹/vn  µÄ/u  ³ç¸ß/a  ÊÂÒµ/n  ºÍ/c  ¿ª´´/v  ÈËÀà/n  ÃÀºÃ/a  µÄ/u  Î´À´/t  £¬/w  ×÷³ö/v  »ý¼«/a  µÄ/u  ¹±Ï×/n  ¡£/w  £¨/w  È«ÎÄ/n  Áí/d  ·¢/v  £©/w  
19980102-01-002-009/m  ÐÂÄê/t  ²è»°»á/n  ÓÉ/v  [ÖÐ¹²ÖÐÑë/nt  ÕþÖÎ¾Ö/n]nt  ³£Î¯/n  ¡¢/w  [È«¹ú/n  ÕþÐ­/j]nt  Ö÷Ï¯/n  Àî/nr  Èð»·/nr  Ö÷³Ö/v  ¡£/w  Ëû/r  ´ú±í/v  [ÕþÐ­/j  È«¹ú/n  Î¯Ô±»á/n]nt  Ïò/p  ¸÷Î»/r  À´±ö/n  ±íÊ¾/v  ÈÈÁÒ/a  µÄ/u  »¶Ó­/vn  £¬/w  ×£/v  ´ó¼Ò/r  ÔÚ/p  ÐÂ/a  µÄ/u  Ò»/m  Äê/q  Àï/f  ÉíÌå/n  ½¡¿µ/a  ¡¢/w  ¹¤×÷/v  Ë³Àû/a  ¡¢/w  ãØ¼ÒÐÒ¸£/l  £»/w  Í¬Ê±/c  Ïò/p  ËùÓÐ/b  ¹ØÐÄ/v  ¡¢/w  Ö§³Ö/v  ÕþÐ­/j  ¹¤×÷/vn  µÄ/u  Í¬Ö¾/n  ºÍ/c  ÅóÓÑ/n  ÃÇ/k  ±íÊ¾/v  ÖÔÐÄ/b  µÄ/u  ¸ÐÐ»/vn  £¬/w  Ï£Íû/v  ´ó¼Ò/r  ÔÚ/p  ÐÂ/a  µÄ/u  Ò»/m  Äê/q  ÖÐ/f  £¬/w  ¸ø/v  ÕþÐ­/j  ¹¤×÷/vn  ÒÔ/p  ¸ü/d  ¶à/a  µÄ/u  ¹ØÐÄ/vn  ¡¢/w  °ïÖú/vn  ºÍ/c  Ö§³Ö/vn  ¡£/w  
19980102-01-002-010/m  £¨/w  £Á/nx  ¡¢/w  £Â/nx  £©/w  
19980102-01-002-011/m  [Ãñ½¨/j  ÖÐÑë/n]nt  Ö÷Ï¯/n  ³É/nr  Ë¼Î£/nr  Ò²/d  ÔÚ/p  ²è»°»á/n  ÉÏ/f  ½²/v  ÁË/u  »°/n  ¡£/w  Ëû/r  ´ú±í/v  ¸÷/r  ÃñÖ÷µ³ÅÉ/n  ÖÐÑë/n  ¡¢/w  [È«¹ú/n  ¹¤ÉÌÁª/j]nt  ºÍ/c  ÎÞµ³ÅÉÈËÊ¿/l  £¬/w  Ïò/p  È«¹ú/n  ¸÷×å/r  ÈËÃñ/n  ÖÂÒÔ/v  Á¼ºÃ/a  µÄ/u  ×£Ô¸/vn  £¬/w  Ïò/p  [Ïã¸Û/ns  ÌØ±ð/a  ÐÐÕþÇø/n]ns  Í¬°û/n  ¡¢/w  °ÄÃÅ/ns  Í¬°û/n  ¡¢/w  Ì¨Íå/ns  Í¬°û/n  ºÍ/c  º£Íâ/s  ÇÈ°û/n  ÖÂÒÔ/v  ³ÏÖ¿/a  µÄ/u  ÎÊºò/vn  £¬/w  Ïò/p  Î°´ó/a  ¶ø/c  ¹âÈÙ/a  µÄ/u  [ÖÐ¹ú/ns  ¹²²úµ³/n]nt  ÖÂÒÔ/v  ³ç¸ß/a  µÄ/u  ¾´Òâ/n  ¡£/w  
19980102-01-002-012/m  ³öÏ¯/v  ²è»°»á/n  µÄ/u  Áìµ¼/n  Í¬Ö¾/n  »¹ÓÐ/v  £º/w  ¶¡/nr  ¹Ø¸ù/nr  ¡¢/w  Ìï/nr  ¼ÍÔÆ/nr  ¡¢/w  Àî/nr  ÌúÓ³/nr  ¡¢/w  Îâ/nr  °î¹ú/nr  ¡¢/w  ³Ù/nr  ºÆÌï/nr  ¡¢/w  ÕÅ/nr  ÍòÄê/nr  ¡¢/w  ½ª/nr  ´ºÔÆ/nr  ¡¢/w  ¼Ö/nr  ÇìÁÖ/nr  ¡¢/w  ÎÂ/nr  ¼Ò±¦/nr  ¡¢/w  Ôø/nr  Çìºì/nr  ¡¢/w  ×Þ/nr  ¼Ò»ª/nr  ¡¢/w  ÕÅ/nr  Õð/nr  ¡¢/w  Íõ/nr  ºº±ó/nr  ¡¢/w  Äß/nr  Ö¾¸£/nr  ¡¢/w  ·Ñ/nr  Ð¢Í¨/nr  ¡¢/w  À×/nr  ½àÇí/nr  ¡¢/w  Àî/nr  ÎýÃú/nr  ¡¢/w  Íõ/nr  ¹âÓ¢/nr  ¡¢/w  ³Ì/nr  Ë¼Ô¶/nr  ¡¢/w  Â¬/nr  ¼ÎÎý/nr  ¡¢/w  ²¼ºÕ/nr  ¡¢/w  ÌúÄ¾¶û¡¤´ïÍßÂòÌá/nr  ¡¢/w  Îâ/nr  ½×Æ½/nr  ¡¢/w  ËÎ/nr  ½¡/nr  ¡¢/w  Àî/nr  ¹óÏÊ/nr  ¡¢/w  ³Â/nr  ¿¡Éú/nr  ¡¢/w  Ë¾ÂíÒå¡¤°¬ÂòÌá/nr  ¡¢/w  Åí/nr  «˜ÔÆ/nr  ¡¢/w  ÈÎ/nr  ½¨ÐÂ/nr  ¡¢/w  ÕÅ/nr  Ë¼Çä/nr  ¡¢/w  Îâ/nr  Ñ§Ç«/nr  ¡¢/w  Ñî/nr  Èêá·/nr  ¡¢/w  Íõ/nr  Õ×¹ú/nr  ¡¢/w  Ç®/nr  Î°³¤/nr  ¡¢/w  ºú/nr  Éþ/nr  ¡¢/w  Ç®/nr  ÕýÓ¢/nr  ¡¢/w  Ëï/nr  æÚÁè/nr  ¡¢/w  Öì/nr  ¹âÑÇ/nr  ¡¢/w  Íò/nr  ¹úÈ¨/nr  ¡¢/w  ºÎ/nr  Â³Àö/nr  ¡£/w  
19980102-01-002-013/m  Âí/nr  ÎÄÈð/nr  ¡¢/w  Íô/nr  ·æ/nr  µÈ/u  ÀÏ/a  Í¬Ö¾/n  Ò²/d  ³öÏ¯/v  ÁË/u  ²è»°»á/n  ¡£/w  
19980102-01-002-014/m  ³öÏ¯/v  ²è»°»á/n  µÄ/u  »¹ÓÐ/v  £º/w  ÖÐÑë¾üÎ¯/nt  Î¯Ô±/n  ¸µ/nr  È«ÓÐ/nr  ¡¢/w  ÓÚ/nr  ÓÀ²¨/nr  ¡¢/w  Íõ/nr  ¿Ë/nr  ¡¢/w  Íõ/nr  ÈðÁÖ/nr  £¬/w  [È«¹ú/n  ÈË´ó/j  ³£Î¯»á/j]nt  ÃØÊé³¤/n  ²Ü/nr  Ö¾/nr  £¬/w  [È«¹ú/n  ÕþÐ­/j]nt  ÃØÊé³¤/n  Öì/nr  Ñµ/nr  µÈ/u  ÓÐ¹Ø/vn  ·½Ãæ/n  ¸ºÔðÈË/n  ºÍ/c  ¸÷½ç/r  ÈËÊ¿/n  ¹²/d  £´£°£°/m  ¶à/m  ÈË/n  ¡£/w  
19980102-01-002-015/m  ÔÚ/p  ²è»°»á/n  ÉÏ/f  £¬/w  ½­/nr  ÔóÃñ/nr  µÈ/u  Áìµ¼/n  Í¬Ö¾/n  À´µ½/v  ÔÚ×ù/vn  ¸÷½ç/r  ÈËÊ¿/n  ÖÐ¼ä/f  £¬/w  Ç×ÇÐ/ad  ½»Ì¸/v  £¬/w  »¥/d  ÖÂ/Vg  ÎÊºò/vn  £¬/w  ²¢/c  Ïò/p  ´ó¼Ò/r  °ÝÄê/v  ¡£/w  
19980102-01-002-016/m  ÎÄÒÕ¹¤×÷Õß/n  ÔÚ/p  ²è»°»á/n  ÉÏ/f  ÑÝ³ö/v  ÁË/u  ¸è¾ç/n  Ñ¡¶Î/n  ¡¢/w  Ð¡ÌáÇÙ/n  ¶À×à/vn  ¡¢/w  ¾©¾ç/n  Çå³ª/vn  ¡¢/w  ÃñÀÖ/n  ËÄÖØ×à/n  µÈ/u  ¾«²Ê/a  µÄ/u  ÎÄÒÕ/n  ½ÚÄ¿/n  ¡£/w  

19980102-01-003-001/m  ±±¹ú/s  ÓÐ/v  º®È¤/n  ÄÏ½®/n  ÎÅ/v  »¨Ïã/n  ¸÷µØ/r  ÈºÖÚ/n  Ï²Çì/v  Ôªµ©/t  
19980102-01-003-002/m  ¾Ý/p  ÐÂ»ªÉç/nt  ±±¾©/ns  £±ÔÂ/t  £±ÈÕ/t  µç/n  £±£¹£¹£¸Äê/t  Ôªµ©/t  Ö®¼Ê/f  £¬/w  ´Ó/p  º®ÇÍ/a  µÄ/u  ±±¹ú/s  ´óµØ/n  £¬/w  µ½/p  Èç´º/v  µÄ/u  º£ÄÏ/ns  ±¦µº/n  £»/w  ´Ó/p  ÃÀÀö/a  µÄ/u  ¶«º£/ns  Ö®/u  ±õ/Ng  £¬/w  µ½/p  Ã§Ã§/z  µÄ/u  Î÷²¿/f  ±ßÚï/n  £¬/w  È«¹ú/n  ¸÷µØ/r  ¸÷×å/r  ÈËÃñ/n  ·×·×/d  Ï²Çì/v  ¼Ñ½Ú/n  £¬/w  ¾öÐÄ/v  ÔÚ/p  ÐÂ/a  µÄ/u  Ò»/m  Äê/q  Àï/f  £¬/w  ¸ß¾Ù/v  µËÐ¡Æ½ÀíÂÛ/n  µÄ/u  Î°´ó/a  ÆìÖÄ/n  £¬/w  ÔÚ/p  µ³/n  µÄ/u  Ê®Îå´ó/j  ¾«Éñ/n  Ö¸Òý/v  ÏÂ/f  Ê¤Àû/vd  Ç°½ø/v  ¡£/w  
19980102-01-003-003/m  Ôªµ©/t  µÄ/u  ±±¾©/ns  £¬/w  ½ÚÈÕ/n  Æø·Õ/n  ¸ñÍâ/d  Å¨ºñ/a  ¡£/w  Çå³¿/t  £¬/w  À´×Ô/v  ×æ¹ú/n  ¸÷µØ/r  ¼°/c  ¸Û°ÄÌ¨/j  µØÇø/n  µÄ/u  £´Íò/m  ¶à/m  ÈË/n  £¬/w  Ã°/v  ×Å/u  ÁãÏÂ/s  £·/m  ÉãÊÏ¶È/q  µÄ/u  ÑÏº®/an  £¬/w  ×Ô·¢/d  µØ/u  ¾Û¼¯/v  µ½/v  ÁË/u  ×æ¹ú/n  µÄ/u  ÐÄÔà/n  ¡ª¡ª¡ª/w  [Ìì°²ÃÅ/ns  ¹ã³¡/n]ns  £¬/w  ²Î¼Ó/v  ÁË/u  ×¯ÑÏ/a  µÄ/u  Ôªµ©/t  [Ìì°²ÃÅ/ns  ¹ã³¡/n]ns  Éý/v  ¹úÆì/n  ÒÇÊ½/n  ¡£/w  ÔÚ/p  ³¤°²½Ö/ns  ÑØÏß/f  ¼°/c  ´ó½ÖÐ¡Ïï/i  µÄ/u  ¸ß´ó/a  ½¨ÖþÎï/n  ÉÏ/f  £¬/w  ¹úÆì/n  ¡¢/w  ²ÊÆì/n  Æ®Ñï/v  ¡£/w  ¾©³Ç/ns  ¸÷/r  ´ó/a  ¹«Ô°/n  ¡¢/w  ÉÌ³¡/n  ¼°/c  ¸÷ÖÖ/r  ÓéÀÖ/vn  ³¡Ëù/n  Ò²/d  ¶¼/d  ³äÂú/v  ÁË/u  »¶ÀÖ/a  Æø·Õ/n  ¡£/w  ¾Þ´ó/a  µÄ/u  ÇâÆø/n  ºìµÆÁý/n  ºÍ/c  ¸÷ÖÖ/r  ÑÕÉ«/n  µÄ/u  ²ÊÇò/n  Æ®µ´/v  ÔÚ/p  ¶¬ÈÕ/n  ¾©³Ç/ns  µÄ/u  Ìì¿Õ/n  ÖÐ/f  ¡£/w  
19980102-01-003-004/m  ½ñÌì/t  £¬/w  ¹þ¶û±õÊÐ/ns  µÄ/u  ×îµÍ/a  ÆøÎÂ/n  ´ïµ½/v  ÁãÏÂ/s  £²£µ/m  ÉãÊÏ¶È/q  £¬/w  µ«/c  ÊÐÃñ/n  ÃÇ/k  »¶Çì/v  ÐÂÄê/t  µÄ/u  ÈÈÇé/an  È´/d  Ã»ÓÐ/d  Ë¿ºÁ/m  ¼õÈõ/v  ¡£/w  ÔÚ/p  ±ùÑ©/n  ¸²¸Ç/v  µÄ/u  ËÉ»¨½­/ns  ÉÏ/f  £¬/w  ¸Õ¸Õ/d  ¿ª·Å/v  µÄ/u  ½­/n  ÉÏ/f  ÓÎÀÖÔ°/n  ³É/v  ÁË/u  ÈËÃÇ/n  ÓÎÍæ/v  µÄ/u  ºÃ/a  È¥´¦/n  ¡£/w  Ò»×ù×ù/m  ±ùµñ/n  ¹¹³É/v  ÁË/u  Áí/r  Ò»¸ö/m  Õ¸ÐÂ/b  µÄ/u  ÊÀ½ç/n  £¬/w  ÈËÃÇ/n  ´©Ëó/v  Æä¼ä/s  £¬/w  ¾¡Çé/d  µØ/u  ÏíÊÜ/v  ±ùÑ©/n  ´øÀ´/v  µÄ/u  ÎÞÇî/z  ÀÖÈ¤/n  ¡£/w  
19980102-01-003-005/m  Óë/p  º®Àä/a  µÄ/u  ¹þ¶û±õ/ns  ÐÎ³É/v  ÏÊÃ÷/a  ¶ÔÕÕ/vn  £¬/w  ÄÏ¹ú/s  ´º/Tg  À´/v  Ôç/a  £¬/w  »¨³Ç/ns  ½ñ/Tg  ¸ü/d  ÑÞ/a  ¡£/w  ¡¯/w  £¹£¸/m  ¹ãÖÝ/ns  ·çÇé/n  ºØÄê/v  çÍ·×/z  ´ó/a  Ñ²ÓÎ/vn  ½ñÌì/t  ÔÚ/p  ¹ãÖÝ/ns  Â¡ÖØ/ad  ¾ÙÐÐ/v  £¬/w  Îª/p  ¹ãÖÝ/ns  ÐÂÄê/t  µÚÒ»/m  Ìì/q  ÔöÌí/v  ÁË/u  Ï²Çì/v  µÄ/u  ½ÚÈÕ/n  Æø·Õ/n  £¬/w  Í¬Ê±/c  Ò²/d  À­¿ª/v  ÁË/u  ¡¯/w  £¹£¸/m  »ªÏÄ/n  ³ÇÏçÓÎ/n  £¨/w  ¹ãÖÝ/ns  £©/w  »î¶¯/vn  µÄ/u  ÐòÄ»/n  ¡£/w  
19980102-01-003-006/m  À´×Ô/v  [Ïã¸Û/ns  ÌØÇø/n]ns  £±£°/m  ¶à/m  ¸ö/q  ÍÅÌå/n  µÄ/u  £´£°£°/m  ¶à/m  Î»/q  Ïã¸Û/ns  Í¬°û/n  Ê×/m  ´Î/q  À´/v  ¹ãÖÝ/ns  ²Î¼Ó/v  ´Ë´Î/r  ºØÄê/vn  »î¶¯/vn  ¡£/w  
19980102-01-003-007/m  º£¿ÚÊÐ/ns  Ñô¹â/n  Ã÷ÃÄ/a  ¡£/w  ¹«Ô°/n  Àï/f  µ½´¦/d  ÊÇ/v  »¶ÀÖ/a  µÄ/u  ÈËÈº/n  £¬/w  ÎåÑÕÁùÉ«/i  µÄ/u  ·çóÝ/n  ´ø/v  ×Å/u  ÈËÃÇ/n  ÐÂ´º/t  µÄ/u  ÐÄÔ¸/n  ºÍ/c  ×£¸£/vn  ÔÚ/p  ÌìÉÏ/s  Ô½/d  ·É/v  Ô½/d  ¸ß/a  ¡£/w  
19980102-01-003-008/m  ¹Å³Ç/n  Î÷°²/ns  ÒÔ/p  Õû½à/a  µÄ/u  ÊÐÈÝ/n  ÊÐÃ²/n  Ó­À´/v  ÁË/u  £±£¹£¹£¸Äê/t  µÄ/u  µÚÒ»/m  Ìì/q  ¡£/w  ²ÊÆì/n  ¡¢/w  ºìµÆ/n  ºÍ/c  Ðü¸¡/v  ÔÚ/p  ¿ÕÖÐ/s  µÄ/u  ²ÊÉ«/b  ÆøÇò/n  °Ñ/p  ¸÷/r  Ö÷Òª/b  ½ÖµÀ/n  ×°°ç/v  µÃ/u  Îå²ÊçÍ·×/i  £¬/w  ³äÂú/v  ÁË/u  »¶ÀÖ/a  ÏéºÍ/a  µÄ/u  ½ÚÈÕ/n  Æø·Õ/n  ¡£/w  Î»ÓÚ/v  ÊÐÖÐÐÄ/s  µÄ/u  ÖÓÂ¥/n  ºÍ/c  ¹ÄÂ¥/n  ÏàÓ³³É»Ô/i  £¬/w  ÓÎ¿Í/n  ÃÇ/k  ÐËÖÂ²ª²ª/i  µØ/u  µÇ/v  ÉÏ/v  ÖÓÂ¥/n  £¬/w  ÇÃÏì/v  ÁË/u  ÐÂÄê/t  µÄ/u  ÖÓÉù/n  ¡£/w  
19980102-01-003-009/m  ÔÚ/p  Ö£ÖÝ/ns  ×î/d  ´ó/a  µÄ/u  [ÂÌ³Ç/n  ¹ã³¡/n]ns  £¬/w  À´×Ô/v  [ÖÐÔ­Çø/s  ´ó¸Ú/ns  ÁõÏç/ns  ·ëÍå´å/ns  Å©Ãñ/n  ÒÕÊõÍÅ/n]nt  ¾«²Ê/a  µÄ/u  ¸ßõÎ/n  ¡¢/w  ÅÌ¹Ä/n  ¡¢/w  Ñí¸è/n  ±íÑÝ/vn  ÎüÒý/v  ÁË/u  ÖÚ¶à/m  µÄ/u  ÓÎÔ°/vn  ÈºÖÚ/n  ¡£/w  ÔÚ/p  ·ç¾°Èç»­/i  µÄ/u  ½ðË®ºÓ/ns  ÅÏ/Ng  £¬/w  [Ö£ÖÝ/ns  ÀÏÄê/t  Ô¥¾çÍÅ/n]nt  µÈ/u  Êý/m  Ö§/q  Ãñ¼ä/n  ±íÑÝ/vn  ÍÅÌå/n  Ò²/d  ×Ô·¢/d  µØ/u  ¿ªÕ¹/v  ¸÷ÖÖ/r  ÑÝ³ö/vn  »î¶¯/vn  £¬/w  ÒýÆð/v  ÖÜÎ§/f  ÖÚ¶à/m  Ô¥¾ç/n  °®ºÃÕß/n  µÄ/u  ÕóÕó/q  ºÈ²Ê/vn  ¡£/w  
19980102-01-003-010/m  ½ñÈÕ/t  Çå³¿/t  £¬/w  ÔÚ/p  àÚÁÁ/a  µÄ/u  ¹ú¸èÉù/n  ÖÐ/f  £¬/w  À­Èø/ns  Â¡ÖØ/ad  ¾ÙÐÐ/v  Éý/v  ¹úÆì/n  ÒÇÊ½/n  ¡£/w  Ò»/m  Ãæ/q  ÏÊÑÞ/a  µÄ/u  ÎåÐÇºìÆì/n  ÔÚ/p  [²¼´ïÀ­¹¬/ns  ¹ã³¡/n]ns  ÉÏ/f  È½È½/d  ÉýÆð/v  £¬/w  ³ÉÎª/v  ÐÂÄê/t  Àï/f  Ñ©Óò/n  ¸ßÔ­/n  ÉÏ/f  ×îÎª/d  ¼¤¶¯ÈËÐÄ/l  µÄ/u  ¾°¹Û/n  ¡£/w  À­Èø/ns  ½ÖÍ·/s  £¬/w  ¸÷/r  »ú¹Ø/n  µ¥Î»/n  µÄ/u  ´óÃÅ¿Ú/s  ¶¼/d  ¹Ò/v  Æð/v  Õ¸ÐÂ/b  µÄ/u  ÎåÐÇºìÆì/n  £¬/w  ¼¸/m  Ìõ/q  Ö÷Òª/b  ½ÖµÀ/n  ÉÏ/f  ²ÊÆì/n  ·­·É/v  £¬/w  ÀÖÉù/n  ÓÆÑï/a  ¡£/w  
19980102-01-003-011/m  É½³Ç/n  ÖØÇì/ns  £¬/w  À°Ã·/n  Æ®Ïã/v  £¬/w  ²ÊµÆ/n  ¸ß/ad  ¹Ò/v  £¬/w  Ò»ÅÉ/b  Ï²Çì/v  Æø·Õ/n  £¬/w  ÖØÇì/ns  Ó­À´/v  ½¨/v  Ö±Ï½ÊÐ/n  ºó/f  µÄ/u  µÚÒ»/m  ¸ö/q  Ôªµ©/t  ¡£/w  ¶¬¼¾/t  ÄÑµÃ/a  µÄ/u  Ñô¹â/n  Í¸¹ý/v  ±¡Îí/n  ½«/p  ÖØÇì/ns  ÕÕÒ«/v  µÃ/u  Ò»/m  Æ¬/q  ²ÓÀÃ/a  ¡£/w  ¸Õ¸Õ/d  Âä³É/v  ¡¢/w  ÆÄ/d  ¾ß/Vg  ÏÖ´ú/t  Ô°ÁÖ/n  ·ç¸ñ/n  µÄ/u  [Éºº÷/n  ¹«Ô°/n]ns  ÄÚ/f  £¬/w  ÂÌÓ°·öÊè/l  £¬/w  ÓÎÈËÈçÖ¯/l  ¡£/w  ´Ó/p  ¹ãÖÝ/ns  µÈ/u  µØ/n  ¿ÕÔË/v  À´/v  µÄ/u  £±£¸Íò/m  Ö¦/q  ÏÊ»¨/n  ¾ºÏà/d  Õù/v  ÑÞ/a  £¬/w  Îª/p  Â¡¶¬/t  µÄ/u  ÖØÇì/ns  ´øÀ´/v  ÕóÕó/q  ´ºÒâ/n  ¡£/w  
19980102-01-003-012/m  [ÖÐ¹²ÖÐÑë/nt  ÕþÖÎ¾Ö/n]nt  Î¯Ô±/n  ¡¢/w  [ÖÐ¹²/j  ÉÏº£/ns  ÊÐÎ¯/n]nt  Êé¼Ç/n  »Æ/nr  ¾Õ/nr  £¬/w  [ÖÐ¹²ÖÐÑë/nt  ÕþÖÎ¾Ö/n]nt  Î¯Ô±/n  ¡¢/w  [ºÓÄÏ/ns  Ê¡Î¯/n]nt  Êé¼Ç/n  Àî/nr  ³¤´º/nr  £¬/w  ·Ö±ð/d  ÔÚ/p  Ëù/u  ÔÚ/v  Ê¡ÊÐ/n  ²Î¼Ó/v  ÁË/u  ¿´Íû/v  ºÍ/c  Î¿ÎÊ/v  ÈºÖÚ/n  µÄ/u  »î¶¯/vn  ¡£/w  

19980102-01-004-001/m  ³Ð/Vg  °ÙÄê/m  ±¨¹úÖ¾/n  ×ö/v  ÊÀ¼Í/n  ¶°Áº²Ä/n  ±±´ó/j  Ñ§Éú/n  ¾ÙÐÐ/v  ÐûÊÄ/vn  ÒÇÊ½/n  
19980102-01-004-002/m  ±¾±¨/vn  ±±¾©/ns  £±ÔÂ/t  £±ÈÕ/t  Ñ¶/Ng  ¼ÇÕß/n  Íõ/nr  ½¨ÐÂ/nr  ±¨µÀ/v  £º/w  ½ñÌì/t  µÄ/u  ±±¾©/ns  £¬/w  ½ÚÈÕ/n  Æø·Õ/n  Å¨ºñ/a  ¡£/w  À´×Ô/v  È«¹ú/n  ¸÷µØ/r  µÄ/u  ÊýÍò/m  ÈºÖÚ/n  ²Î¼Ó/v  ÁË/u  [Ìì°²ÃÅ/ns  ¹ã³¡/n]ns  Éý/v  ¹úÆì/n  ÒÇÊ½/n  ¡£/w  ±±¾©´óÑ§/nt  £²£°/m  ¶à/m  ¸ö/q  Ôº/n  Ïµ/n  µÄ/u  £±£°£°£°/m  ¶à/m  Ãû/q  ´óÑ§Éú/n  £¬/w  ²Î¼Ó/v  ÉýÆì/vn  ÒÇÊ½/n  ºó/f  £¬/w  ¾ÙÐÐ/v  ÁË/v  ¡°/w  ÐØ»³×æ¹ú/l  ¡¢/w  ·þÎñ/v  ÈËÃñ/n  ¡±/w  Îª/v  Ö÷Ìâ/n  µÄ/u  ±±´ó/j  Ñ§Éú/n  ¡°/w  ³Ð/Vg  °ÙÄê/m  ±¨¹úÖ¾/n  £¬/w  ×ö/v  ÊÀ¼Í/n  ¶°Áº²Ä/n  ¡±/w  ÐûÊÄ/vn  »î¶¯/vn  ¡£/w  
19980102-01-004-003/m  ´óÑ§Éú/n  ÃÇ/k  ÕûÆë/a  µØ/u  Á¢/v  ÔÚ/p  ¹ã³¡/n  ÉÏ/f  £¬/w  ËûÃÇ/r  Ãæ¶Ô/v  ¹úÆì/n  £¬/w  ¾ÙÆð/v  ÓÒÊÖ/n  £¬/w  ¸ßÉù/d  ³«Òé/v  £º/w  ¡°/w  ÏìÓ¦/v  ½­/nr  ÔóÃñ/nr  ×ÜÊé¼Ç/n  µÄ/u  ºÅÕÙ/vn  £¬/w  ÐØ»³×æ¹ú/l  £¬/w  ·þÎñ/v  ÈËÃñ/n  £¬/w  Õù/v  ×ö/v  ¿ç/v  ÊÀ¼Í/n  µÄ/u  ¶°ÁºÖ®²Ä/l  ¡£/w  ¡±/w  ËûÃÇ/r  ×¯ÑÏ/ad  ÐûÊÄ/v  £º/w  ¡°/w  ¼Ì³Ð/v  ±±´ó/j  ¹âÈÙ/a  ¸ïÃü/vn  ´«Í³/n  £¬/w  ¸ß¾Ù/v  µËÐ¡Æ½ÀíÂÛ/n  Î°´ó/a  ÆìÖÄ/n  £¬/w  ½ôÃÜ/ad  ÍÅ½á/v  ÔÚ/p  ÒÔ/p  ½­/nr  ÔóÃñ/nr  Í¬Ö¾/n  Îª/v  ºËÐÄ/n  µÄ/u  µ³ÖÐÑë/nt  ÖÜÎ§/f  £¬/w  Îª/p  ÊµÏÖ/v  ÖÐ»ªÃñ×å/n  µÄ/u  È«Ãñ/n  ÕñÐË/vn  ¶ø/c  Å¬Á¦/ad  ·Ü¶·/v  ¡£/w  ¡±/w  ÊÄ´Ê/n  °éËæ/v  ×Å/u  ¡¶/w  ¸è³ª/v  ×æ¹ú/n  ¡·/w  µÄ/u  ¼¤Ô½/a  ÐýÂÉ/n  ¾Ã¾Ã/d  »Øµ´/v  ÔÚ/p  ¹ã³¡/n  ÉÏ¿Õ/s  £¬/w  ·ÉÑï/v  µÄ/u  Çà´º/n  ÕÑÊ¾/v  ×Å/u  ×æ¹ú/n  ²ÓÀÃ/a  µÄ/u  Ã÷Ìì/t  ¡£/w  

19980102-01-005-001/m  ÎÒ/r  ×¤/v  ÄÏ·Ç/ns  ´óÊ¹¹Ý/n  ¿ª¹Ý/v  Ç®/nr  Æäè¡/nr  ½ÒÅÆ/v  ²¢/c  ½²»°/v  
19980102-01-005-002/m  ±¾±¨/r  ±ÈÀÕÍÓÀûÑÇ/ns  £±ÔÂ/t  £±ÈÕ/t  µç/n  ¼ÇÕß/n  ÎÂ/nr  ÏÜ/nr  ±¨µÀ/v  £º/w  [ÖÐ¹ú/ns  ¹úÎñÔº/nt]nt  ¸±/b  ×ÜÀí/n  ¼æ/v  Íâ½»²¿³¤/n  Ç®/nr  Æäè¡/nr  ½ñÌì/t  ÔÚ/p  ÕâÀï/r  Ðû²¼/v  £¬/w  [ÖÐ»ªÈËÃñ¹²ºÍ¹ú/ns  ´óÊ¹¹Ý/n]nt  ÕýÊ½/ad  ¿ª¹Ý/v  ¡£/w  
19980102-01-005-003/m  ¿ª¹Ý/vn  ÒÇÊ½/n  ÔÚ/p  Ô­/b  [ÖÐ¹ú/ns  ¹ú¼Ê/n  ÎÊÌâ/n  ÑÐ¾¿Ëù/n]nt  ×¤/v  ±ÈÀÕÍÓÀûÑÇ/ns  [ÄÏ·Ç/ns  ÑÐ¾¿/vn  ÖÐÐÄ/n]nt  ËùÔÚµØ/n  ¾ÙÐÐ/v  ¡£/w  [ÄÏ·Ç/ns  Íâ½»²¿/n]nt  ²¿³¤/n  ¶÷×ô/nr  ¡¢/w  ¸÷¹ú/r  ×¤/v  ÄÏ·Ç/ns  Ê¹½Ú/n  ¡¢/w  ÄÏ·Ç/ns  ¸÷½ç/r  ÈËÊ¿/n  ¡¢/w  ÄÏ·Ç/ns  »ªÈË/n  »ªÇÈ/n  ´ú±í/n  ºÍ/c  ÖÐ¹ú/ns  Íâ½»¹Ù/n  ÒÔ¼°/c  ÐÂÎÅ/n  »ú¹¹/n  µÄ/u  ¼ÇÕß/n  Ô¼/d  £³£°£°/m  ÈË/n  Ä¿¶Ã/v  ÁË/u  Õâ/r  Ò»/m  ¼¤¶¯ÈËÐÄ/l  µÄ/u  ÀúÊ·ÐÔ/n  Ê±¿Ì/n  ¡£/w  
19980102-01-005-004/m  ¿ª¹Ý/vn  ÒÇÊ½/n  ÓÉ/p  ÖÐ¹ú/ns  ×¤/v  ÄÏ·Ç¹²ºÍ¹ú/ns  Ê×ÈÎ/b  ´óÊ¹/n  Íõ/nr  Ñ§ÏÍ/nr  Ö÷³Ö/v  ¡£/w  Ç®/nr  Æäè¡/nr  ÔÚ/p  ¿ª¹Ý/vn  ÒÇÊ½/n  ÉÏ/f  ·¢±í/v  ÁË/u  ½²»°/n  ¡£/w  Ç®/nr  Æäè¡/nr  Ëµ/v  £º/w  ¡°/w  ½ñÌì/t  £¬/w  Õýµ±/p  ÊÀ½ç/n  ÈËÃñ/n  Ï²Ó­/v  ÐÂÄê/t  Ö®¼Ê/f  £¬/w  ÖÐ»ªÈËÃñ¹²ºÍ¹ú/ns  Óë/c  ÄÏ·Ç¹²ºÍ¹ú/ns  ÕýÊ½/ad  ½¨Á¢/v  ÁË/u  Íâ½»/n  ¹ØÏµ/n  £¬/w  [ÖÐ»ªÈËÃñ¹²ºÍ¹ú/ns  ×¤/v  ÄÏ·Ç¹²ºÍ¹ú/ns  ´óÊ¹¹Ý/n]nt  Ò²/d  ÕýÊ½/ad  ¿ª¹Ý/v  ¡£/w  Õâ/r  ½«/d  ÊÇ/v  ÖÐ¹ú/ns  ¡¢/w  ÄÏ·Ç/ns  Á½/m  ¹ú/n  ÈËÃñ/n  Ò»¸ö/m  ÖµµÃ/v  ¼ÍÄî/v  µÄ/u  ÈÕ×Ó/n  ¡£/w  ¡±/w  Ëû/r  Ëµ/v  £º/w  ¡°/w  [ÖÐ»ªÈËÃñ¹²ºÍ¹ú/ns  ×¤/v  ÄÏ·Ç¹²ºÍ¹ú/ns  ´óÊ¹¹Ý/n]nt  ¼ç¸º/v  ×Å/u  ´Ù½ø/v  ÖÐ¹ú/ns  ¡¢/w  ÄÏ·Ç/ns  Á½/m  ¹ú/n  ÔÚ/p  ¸÷¸ö/r  ÁìÓò/n  ¿ªÕ¹/v  ÓÑºÃ/a  ºÏ×÷/vn  µÄ/u  ÖØÈÎ/n  £¬/w  ÔÚ/p  [ÄÏ·Ç/ns  Õþ¸®/n]nt  ºÍ/c  ¸÷½ç/r  ÓÑºÃ/a  ÈËÊ¿/n  µÄ/u  Ö§³Ö/vn  ÏÂ/f  ¿ªÕ¹/v  ¹¤×÷/vn  ¡£/w  [ÖÐ¹ú/ns  ´óÊ¹¹Ý/n]nt  ½«/d  Îª/p  Ôö½ø/v  Á½/m  ¹ú/n  ÈËÃñ/n  Ö®¼ä/f  µÄ/u  ÁË½â/vn  ¡¢/w  ¼ÓÉî/v  Á½/m  ¹ú/n  ÈËÃñ/n  Ö®¼ä/f  µÄ/u  ´«Í³/n  ÓÑÒê/n  ×÷³ö/v  ¹±Ï×/n  ¡£/w  ¡±/w  Ç®/nr  Æäè¡/nr  Îª/p  [ÖÐ¹ú/ns  ×¤/v  ÄÏ·Ç/ns  ´óÊ¹¹Ý/n]nt  ½Ò¿ª/v  ¹ÝÅÆ/n  ¡£/w  
19980102-01-005-005/m  ÄÏ·Ç/ns  Íâ³¤/n  ¶÷×ô/nr  ÔÚ/p  ½²»°/vn  ÖÐ/f  Ê×ÏÈ/d  ´ú±í/v  [ÄÏ·Ç/ns  Õþ¸®/n]nt  ¶Ô/p  [ÖÐ¹ú/ns  ´óÊ¹¹Ý/n]nt  ÕýÊ½/ad  ¿ª¹Ý/v  ±íÊ¾/v  ×£ºØ/v  ¡£/w  Ëû/r  Ëµ/v  £¬/w  ÔÚ/p  Á½/m  ¹ú/n  ÕýÊ½/ad  ½¨½»/v  ºó/f  µÄ/u  µÚÒ»/m  Ìì/q  ¾ÙÐÐ/v  Õâ/r  Ò»/m  ¿ª¹Ý/vn  ÒÇÊ½/n  ¡°/w  ±êÖ¾/v  ×Å/u  ÎÒÃÇ/r  Ë«±ß/n  ¹ØÏµ/n  ÖÐ/f  µÄ/u  ÀúÊ·ÐÔ/n  Ê±¿Ì/n  ¡±/w  ¡£/w  

19980102-01-006-001/m  Å©Ãñ/n  ÀÖ¶Ó/n  ÐÂÄê/t  Îª/p  ÈºÖÚ/n  ÒåÑÝ/v  £¨/w  Í¼Æ¬/n  £©/w  
19980102-01-006-002/m  ½­Î÷/ns  ÁÙ´¨ÊÐ/ns  ÑóÖÞÕò/ns  ÑóÖÞ´å/ns  µÄ/u  Å©Ãñ/n  ÀÖ¶Ó/n  ÔÚ/p  Ôªµ©/t  ÕâÌì/r  Îª/p  ±¾´å/r  ´åÃñ/n  ÑÝ³ö/v  Ó­/v  ÐÂÄê/t  ½ÚÄ¿/n  ¡£/w  Õâ¸ö/r  ÀÖ¶Ó/n  ÓÉ/p  Å©Ãñ/n  ×Ô·¢/d  ×éÖ¯/v  ³ÉÁ¢/v  £¬/w  ÍÚ¾ò/v  ÕûÀí/v  ³ö/v  Ê§´«/v  ¶àÄê/m  µÄ/u  ¡°/w  ÁÙ´¨/ns  Ãñ¼ä/n  µØ·½/n  Çúµ÷/n  ¡±/w  Îå/m  ²¿/q  £¬/w  ×ß´å´®»§/l  Îª/p  Å©Ãñ/n  ÒåÑÝ/v  £¬/w  ÉîÊÜ/v  ÈºÖÚ/n  »¶Ó­/vn  ¡£/w  £¨/w  ÐÂ»ªÉç/nt  ¼ÇÕß/n  ËÎ/nr  ÕñÆ½/nr  Éã/Vg  £©/w  

19980102-01-008-001/m  ×£Ô¸/v  ×æ¹ú/n  Ã÷Ìì/t  ¸ü¼Ó/d  ·±ÈÙ²ýÊ¢/i  Ïã¸Û/ns  ´óÑ§Éú/n  ÔÚ/p  ¾©/j  ¶È/v  ¼Ñ½Ú/n  
19980102-01-008-002/m  ÐÂ»ªÉç/nt  ±±¾©/ns  £±ÔÂ/t  £±ÈÕ/t  µç/n  £¨/w  ½­/nr  ÌÎ/nr  ¡¢/w  ²Ü/nr  ±ó/nr  £©/w  ×òÍí/t  £¬/w  µÚÒ»/m  ´Î/q  À´µ½/v  Ê×¶¼/n  ±±¾©/ns  µÄ/u  £µ£°/m  ¶à/m  Ãû/q  Ïã¸Û/ns  ´óÑ§Éú/n  £¬/w  ºÍ/c  [±±¾©/ns  º½¿Õ/n  º½Ìì/n  ´óÑ§/n]nt  µÄ/u  Í¬Ñ§/n  ÃÇ/k  ÔÚ/p  ¡¶/w  ¸è³ª/v  ×æ¹ú/n  ¡·/w  µÄ/u  ¸èÉù/n  ÖÐ/f  Ò»Æð/d  Ó­½Ó/v  £±£¹£¹£¸Äê/t  µÄ/u  µ½À´/vn  ¡£/w  
19980102-01-008-003/m  ´Ë´Î/r  µ½/v  ¾©/j  µÄ/u  Ïã¸Û/ns  ´óÑ§Éú/n  À´×Ô/v  [Ïã¸Û/ns  ¿Æ¼¼/n  ´óÑ§/n]nt  ºÍ/c  [½þ»á/nz  ´óÑ§/n]nt  £¬/w  ËûÃÇ/r  ÓÚ/p  £±£²ÔÂ/t  £³£°ÈÕ/t  µÖ¾©/v  ºó/f  ²Î¹Û/v  ÁË/u  ±±´ó/j  ¡¢/w  Çå»ª/j  ºÍ/c  [¿¹ÈÕÕ½Õù/nz  ¼ÍÄî¹Ý/n]ns  ¡£/w  ÔÚ/p  [ÖÐ¹ú/ns  ÇàÄê/n  ÕþÖÎ/n  Ñ§Ôº/n]nt  £¬/w  Á½µØ/n  ´óÑ§Éú/n  ¾Í/p  Ñ§Ï°/vn  ¡¢/w  Éú»î/vn  µÈ/u  ¹²Í¬/d  ¹ØÐÄ/v  µÄ/u  »°Ìâ/n  Õ¹¿ª/v  ÁË/u  ½»Á÷/vn  ¡£/w  
19980102-01-008-004/m  ½ñÌì/t  Ôç³¿/t  £¬/w  Ïã¸Û/ns  ´óÑ§Éú/n  ¶¥/v  ×Å/u  º®·ç/n  ÔÚ/p  [Ìì°²ÃÅ/ns  ¹ã³¡/n]ns  ²Î¼Ó/v  ÁË/u  ×¯ÑÏ/a  µÄ/u  Éý/v  ¹úÆì/n  ÒÇÊ½/n  £¬/w  µ±/p  ÎåÐÇºìÆì/n  È½È½/d  ÉýÆð/v  µÄ/u  Ê±ºò/n  £¬/w  Ðí¶à/m  Í¬Ñ§/n  Çé²»×Ô½û/i  µØ/u  ³ª/v  Æð/v  ÁË/u  ¹ú¸è/n  £¬/w  ´ó¼Ò/r  ×£Ô¸/v  ×æ¹ú/n  Ã÷Ìì/t  ¸ü¼Ó/d  ·±ÈÙ²ýÊ¢/i  ¡£/w  

19980102-02-001-001/m  ºÚÁú½­/ns  £º/w  Ê¡/n  Áìµ¼/n  ×ß·Ã/v  Î¿ÎÊ/v  À§ÄÑ/a  Ö°¹¤/n  
19980102-02-001-002/m  ±¾±¨/r  ¹þ¶û±õ/ns  £±ÔÂ/t  £±ÈÕ/t  µç/n  ¼ÇÕß/n  ¶­/nr  Î°/nr  ±¨µÀ/v  £º/w  ¶¥/v  ×Å/u  º®·ç/n  £¬/w  ºÚÁú½­Ê¡/ns  ¸÷¼¶/r  Áìµ¼/n  ×é³É/v  Èô¸É/m  Î¿ÎÊ/vn  Ð¡×é/n  £¬/w  ÔÚ/p  ½ÚÈÕ/n  ÆÚ¼ä/f  ÉîÈë/v  µ½/v  ³§¿ó/j  ³µ¼ä/n  £¬/w  Îª/p  À§ÄÑ/a  Ö°¹¤/n  ËÍ/v  È¥/v  µ³/n  µÄ/u  ÎÂÅ¯/an  ¡£/w  
19980102-02-001-003/m  Ôªµ©/t  Ç°/f  £¬/w  Ê¡Î¯/n  Êé¼Ç/n  Ðì/nr  ÓÐ·¼/nr  ÂÊ/v  Ê¡Î¯/n  ¡¢/w  Ê¡Õþ¸®/n  µÚÒ»/m  ×ß·Ã/vn  Î¿ÎÊ×é/n  Çý³µ/v  Êý°Ù/m  Àï/q  À´µ½/v  [»ª°²/nz  ¹¤Òµ/n  £¨/w  ¼¯ÍÅ/n  £©/w  ¹«Ë¾/n]nt  £¬/w  Ò»/d  ÏÂ³µ/v  £¬/w  ¾Í/d  ×ß/v  ½ø/v  À§ÄÑ/a  Ö°¹¤/n  µÄ/u  ¼ÒÖÐ/s  ¡£/w  ÔÚ/p  Ô­/b  [»ª°²/nz  ³§/n]nt  ¸ß¼¶/a  ¹¤³ÌÊ¦/n  Àî/nr  Éý/nr  µÄ/u  ¼ÒÖÐ/s  £¬/w  Ðì/nr  ÓÐ·¼/nr  ÁË½â/v  µ½/v  £¬/w  £¶£²/m  Ëê/q  µÄ/u  Àî/nr  Éý/nr  ÒÑ/d  »¼/v  ÄÔÑªË¨/n  Ì±»¾/v  ÔÚ/p  ´²/n  £±£²/m  Äê/q  £¬/w  ¼ÒÀï/s  Éú»î/vn  ·Ç³£/d  Þ×¾Ý/a  ¡£/w  Ðì/nr  ÓÐ·¼/nr  ×ø/v  ÔÚ/p  Àî/nr  Éý/nr  µÄ/u  ´²/n  Ç°/f  £¬/w  °Ñ/p  Î¿ÎÊ½ð/n  ½»¸ø/v  Õâ/r  Î»/q  ÀÏ/a  ÖªÊ¶·Ö×Ó/n  £¬/w  ¡°/w  ÄãÃÇ/r  ¶Ô/p  ¹²ºÍ¹ú/n  µÄ/u  ¹±Ï×/n  £¬/w  µ³/n  ºÍ/c  ÈËÃñ/n  ÊÇ/v  ²»/d  »á/v  Íü¼Ç/v  µÄ/u  ¡£/w  ¡±/w  
19980102-02-001-004/m  Ê¡³¤/n  Ìï/nr  ·ïÉ½/nr  À´µ½/v  ´óÇìÊÐ/ns  Èø¶ûÍ¼Çø/ns  ¿´Íû/v  ÏÂ¸Ú/vn  Ö°¹¤/n  £¬/w  Ëû/r  ¸ø/p  ²Ð¼²ÈË/n  ¹ù/nr  ¾°ÎÄ/nr  ËÍ/v  È¥/v  Î¿ÎÊ½ð/n  ºó/f  £¬/w  ÓÖ/d  À´µ½/v  ÓÚ/nr  ºéÑó/nr  µÄ/u  ¼Ò/n  ¡£/w  ºÈ/v  ×Å/u  Ã°/v  ÈÈÆø/n  µÄ/u  ´Ö/a  ²è/n  £¬/w  Ê¡³¤/n  ºÍ/p  ÏÂ¸Ú/vn  Ö°¹¤/n  Ò»Æð/s  Ì½ÌÖ/v  ÔñÒµ/vn  ¹ÛÄî/n  µÄ/u  ×ª±ä/vn  £¬/w  Ì½ÌÖ/v  ÈçºÎ/r  ¶à/a  ·½Ãæ/n  ¿ª±Ù/v  ¾ÍÒµ/vn  ÇþµÀ/n  ¡£/w  
19980102-02-001-005/m  [ºÚÁú½­/ns  Ê¡Î¯/n]nt  ¡¢/w  Ê¡Õþ¸®/n  ÒªÇó/v  ¸÷¼¶/r  µ³Î¯/n  ¡¢/w  Õþ¸®/n  ÕæÐÄÊµÒâ/i  µØ/u  °ïÖú/v  À§ÄÑ/a  Ö°¹¤/n  £¬/w  Å¬Á¦/ad  ÊµÏÖ/v  ÏÂ¸Ú/vn  Ö°¹¤/n  ÔÙ/d  ¾ÍÒµ/v  £»/w  Òª/v  ¼ÌÐø/v  ×öºÃ/v  ¼õÇá/v  Å©Ãñ/n  ¸ºµ£/n  ¹¤×÷/vn  £¬/w  ÇÐÊµ/ad  °²ÅÅ/v  ºÃ/a  Å©´å/n  ÔÖÃñ/n  ¡¢/w  Æ¶À§»§/n  Éú»î/vn  £¬/w  °ïÖú/v  ³ÇÏç/n  Éú»î/vn  À§ÄÑ/a  µÄ/u  ÈºÖÚ/n  ¹ý/v  ºÃ/a  ÐÂ´º/t  ¼Ñ½Ú/n  ¡£/w  

19980102-02-002-001/m  Í¼Æ¬/n  ÐÂÎÅ/n  
19980102-02-002-002/m  £±/m  ¡¢/w  ÔªÔÂ/t  £±ÈÕ/t  £¬/w  ÍÅÖÐÑë/nt  ¡¢/w  [È«¹ú/n  ÇàÁª/j]nt  ×éÖ¯/v  ÎÄÒÕ½ç/n  ÇàÁª/j  Î¯Ô±/n  ¹Ø/nr  ÄÁ´å/nr  ¡¢/w  ½ª/nr  À¥/nr  µÈ/u  ÖøÃû/a  ÑÝÔ±/n  À´µ½/v  [±±¾©ÊÐ/ns  ¶ùÍ¯/n  ¸£ÀûÔº/n]nt  Óë/p  ¹Â²Ð/j  ÉÙ¶ù/n  ºÍ/c  È«Ìå/n  Ô±¹¤/n  Áª»¶/v  £¬/w  ¹²Í¬/d  ¶È¹ý/v  ÁË/u  Ò»¸ö/m  »¶ÀÖ/a  Óä¿ì/a  µÄ/u  ½ÚÈÕ/n  ¡£/w  Í¼/n  Îª/v  ÑÝÔ±/n  ºÍ/c  º¢×Ó/n  ÃÇ/k  ÔÚ/v  Ò»Æð/s  ¡£/w  £¨/w  ÕÅ/nr  ÔÃ/nr  Éã/Vg  £©/w  
19980102-02-002-003/m  £²/m  ¡¢/w  ÐÂÄê/t  µÚÒ»/m  Ìì/q  £¬/w  ±±¾©/ns  ¡¢/w  ÉÏº£/ns  Á½µØ/n  Í¬Ê±/d  ¾ÙÐÐ/v  Íò/m  ÈË/n  µÇ/v  [°Ë´ïÁë/ns  ³¤³Ç/ns]ns  ºÍ/c  Ç§/m  ÈË/n  µÇ/v  [¶«·½/s  Ã÷Öé/n  Ëþ/n]nz  ¡°/w  ÐÂ´º/t  ²½²½/q  ¸ß/a  ¡±/w  »î¶¯/vn  ¡£/w  Í¼/n  Îª/v  °Ë´ïÁë/ns  µÇÉ½/vn  »î¶¯/vn  µÄ/u  ³¡Ãæ/n  ¡£/w  £¨/w  ±¾±¨/r  ¼ÇÕß/n  Íõ/nr  Ï¼¹â/nr  Éã/Vg  £©/w  

19980102-02-003-001/m  ÄÏ¾©/ns  £º/w  ¸ø/p  ÌØÀ§»§/n  ½â¾ö/v  À§ÄÑ/an  
19980102-02-003-002/m  ±¾±¨/r  ÄÏ¾©/ns  £±ÔÂ/t  £±ÈÕ/t  µç/n  ¼ÇÕß/n  ¹¨/nr  ÓÀÈª/nr  ±¨µÀ/v  £º/w  ÄÏ¾©ÊÐ/ns  ¸÷¼¶/r  µ³Î¯/n  ¡¢/w  Õþ¸®/n  ÒÔ¼°/c  ¹¤»á/n  ¡¢/w  ÀÍ¶¯/vn  µÈ/u  ²¿ÃÅ/n  Ìå²ì/v  ÃñÇé/n  ÃñÒâ/n  £¬/w  ÇÐÊµ/ad  °ïÖú/v  ÈºÖÚ/n  ½â¾ö/v  ¸÷ÖÖ/r  Êµ¼Ê/a  À§ÄÑ/an  £¬/w  ·¢¶¯/v  ¸÷½ç/r  ¿ªÕ¹/v  Ï×/v  °®ÐÄ/n  ¡¢/w  ËÍ/v  ÎÂÅ¯/a  »î¶¯/vn  £¬/w  Å¬Á¦/ad  ÐÎ³É/v  È«/a  Éç»á/n  ·öÆ¶°ïÀ§/j  ¡¢/w  ÖúÈËÎªÀÖ/i  µÄ/u  ºÃ/a  ·çÆø/n  ¡£/w  
19980102-02-003-003/m  ÄÏ¾©/ns  °Ñ/p  ÔÙ/d  ¾ÍÒµ/v  ¹¤³Ì/n  ºÍ/c  °²ÅÅ/v  ºÃ/a  À§ÄÑ/a  Ö°¹¤/n  µÄ/u  Éú»î/vn  ×÷Îª/v  Ò»/m  Ïî/q  ÖØÒª/a  ¹¤×÷/vn  À´/v  ×¥/v  £¬/w  È«ÊÐ/n  ½¨Á¢/v  ºÍ/c  ÍêÉÆ/v  ÔÙ/d  ¾ÍÒµ/v  ·þÎñ/vn  ÌåÏµ/n  £¬/w  ÆÕ±é/ad  ÔÚ/p  ÐÐÒµ/n  ¡¢/w  Çø/n  ÏØ/n  ½¨Á¢/v  ÁË/u  [ÔÙ/d  ¾ÍÒµ/v  ·þÎñ/vn  ¹ÜÀí/vn  ÖÐÐÄ/n]nt  £¬/w  °ïÖú/v  Ö°¹¤/n  ×ª¸Ú/v  ÅàÑµ/v  £¬/w  ×ª±ä/v  ¹ÛÄî/n  £¬/w  ¾¡¿ì/d  ÊµÏÖ/v  ÔÙ/d  ¾ÍÒµ/v  ¡£/w  ÔÚ/p  Ôªµ©/t  ¡¢/w  ´º½Ú/t  À´ÁÙ/v  Ö®¼Ê/f  £¬/w  ÊÐÕþ¸®/n  ³ï¼¯/v  ×Ê½ð/n  £±£µ£°£°/m  ¶à/m  Íò/m  Ôª/q  £¬/w  Îª/p  À§ÄÑ/a  ÆóÒµ/n  ºÍ/c  Ö°¹¤/n  ÒÔ¼°/c  Å©´å/n  Æ¶À§»§/n  °ï·ö/v  ½âÀ§/v  ¡£/w  
19980102-02-003-004/m  ÎªÁË/p  ×¥ºÃ/v  ½ÚÈÕ/n  ÆÚ¼ä/f  µÄ/u  ËÍ/v  ÎÂÅ¯/an  ¹¤×÷/vn  £¬/w  ÊÐÎ¯/n  ¡¢/w  ÊÐÕþ¸®/n  Ö÷Òª/b  Áìµ¼/n  ´ø¶Ó/v  £¬/w  ×éÖ¯/v  ÓÐ¹Ø/vn  ²¿ÃÅ/n  ·Ö³É/v  Áù/m  Â·/q  £¬/w  ·Ö±ð/d  µ½/v  À§ÄÑ/a  ÆóÒµ/n  ¡¢/w  À§ÄÑ/a  Ö°¹¤/n  ¼ÒÍ¥/n  ¡¢/w  Å©´å/n  Æ¶À§»§/n  ×ß·Ã/v  Î¿ÎÊ/v  ¡£/w  ÊÐ/n  ×Ü¹¤»á/n  ¶Ô/p  ¸÷/r  ÏµÍ³/n  ¡¢/w  ÐÐÒµ/n  ¡¢/w  Çø/n  ÏØ/n  µÄ/u  Ö°¹¤/n  Éú»î/vn  ×´¿ö/n  ½øÐÐ/v  ÁË/u  Ò»/m  ´Î/q  µ÷²é/vn  £¬/w  °Ñ/p  À§ÄÑ/a  Ö°¹¤/n  µÄ/u  ¾È¼Ã½ð/n  ÌáÇ°/v  »®²¦/v  £¬/w  Í¬Ê±/c  £¬/w  ¶Ô/p  [ÖÓÉ½/ns  Ãº¿ó/n]nt  µÈ/u  ÌØÀ§/b  ÆóÒµ/n  ºÍ/c  £±£´£°£°/m  »§/q  ÌØÀ§/b  ¼ÒÍ¥/n  ½øÐÐ/v  ÖØµã/n  °ï·ö/v  £¬/w  ¾è/v  ÒÂ/Ng  ¾è/v  ±»/Ng  £¬/w  ÎÊº®ÎÊÅ¯/i  ¡£/w  

19980102-02-004-001/m  ÖØÇì/ns  £º/w  ¹Ø»³/v  ¹Â¹ÑÀÏÈË/j  
19980102-02-004-002/m  ±¾±¨/r  ÖØÇì/ns  £±ÔÂ/t  £±ÈÕ/t  µç/n  ¼ÇÕß/n  Àî/nr  Î¬Æ½/nr  ±¨µÀ/v  £º/w  ÎªÁË/p  Ê¹/v  È«ÊÐ/n  ³ÇÏç/n  ¾´ÀÏÔº/n  µÄ/u  ÀÏÈË/n  ÄÜ/v  ¹ý/v  ÉÏ/v  Ò»¸ö/m  »¶ÀÖ/a  ¡¢/w  ÏéºÍ/a  µÄ/u  ÐÂÄê/t  £¬/w  [ÖØÇìÊÐ/ns  Éç»á/n  ¸£Àû/n  ÓÐ/v  ½±/n  Ä¼¾è/vn  Î¯Ô±»á/n]nt  ¾ö¶¨/v  Èý/m  Äê/q  ÄÚ/f  Ã¿Äê/r  Èë¶¬/v  Ç°/f  £¬/w  Ïò/p  È«ÊÐ/n  ³ÇÏç/n  ¾´ÀÏÔº/n  µÄ/u  £±£¶£°£°£°/m  ¶à/m  Ãû/q  ¹Â¹ÑÀÏÈË/j  Ã¿ÈË/r  ¾èÔù/v  ÌØ´ó/b  ¼ÓºñÐÍ/b  Ì¤»¨±»/n  Ò»/m  ´²/q  ¡£/w  Ê×/m  ´Î/q  ¾èÔù/v  ËÍ/v  ÎÂÅ¯/a  »î¶¯/vn  Ôªµ©/t  Ç°/f  ÔÚ/p  [ÖØÇìÊÐ/ns  ÈËÃñ/n  ¹ã³¡/n]ns  ¾ÙÐÐ/v  ¡£/w  ÂúÔØ/v  ¾èÔù/vn  ÎïÆ·/n  µÄ/u  ¿¨³µ/n  Åûºì¹Ò²Ê/l  £¬/w  µÚÒ»/m  Åú/q  £¶£°£°£°/m  ´²/q  ±»×Ó/n  ·¢/v  ÔË/v  µ½/v  ÍòÏØ/ns  ¡¢/w  ¸¢Áê/ns  ¡¢/w  Ç­½­/ns  µÈ/u  µØÇø/n  µÄ/u  ³ÇÏç/n  ¾´ÀÏÔº/n  ¡£/w  ½üÄêÀ´/l  £¬/w  [ÖØÇìÊÐ/ns  Éç»á/n  ¸£Àû/n  ÓÐ/v  ½±/n  Ä¼¾è/vn  Î¯Ô±»á/n]nt  ×ÊÖú/v  Éç»á/n  ¸£ÀûÔº/n  ¡¢/w  ÀÏÈË/n  ¹«Ô¢/n  ¡¢/w  ¾´ÀÏÔº/n  ¹²/d  £´£´£³/m  Ëù/q  £¬/w  ×ÊÖú/vn  ×Ü/b  ½ð¶î/n  ´ï/v  £·£µ£°Íò/m  Ôª/q  ¡£/w  

19980102-02-005-001/m  ¼ÃÄÏ/ns  £º/w  ¶à¹ÜÆëÏÂ/l  Îª/p  Ãñ/Ng  ½âÀ§/v  
19980102-02-005-002/m  ±¾±¨/r  ¼ÃÄÏ/ns  £±ÔÂ/t  £±ÈÕ/t  µç/n  ¼ÇÕß/n  ¼Ö/nr  ½¨ÖÛ/nr  ¡¢/w  Áõ/nr  ÀÚ/nr  ±¨µÀ/v  £º/w  ÐÂÄê/t  ÆÚ¼ä/f  £¬/w  [¼ÃÄÏÊÐ/ns  Õþ¸®/n]nt  ¼°/c  Éç»á/n  ¸÷½ç/r  µÄ/u  ËÍ/v  ÎÂÅ¯/a  »î¶¯/vn  Õý/d  ³ÉÎª/v  º®¶¬/t  ÖÐ/f  µÄ/u  Ò»/m  ¹É/q  Å¯Á÷/n  ¡£/w  ¼¸/m  Ìì/q  Ç°/f  £¬/w  ÊÐÕþ¸®/n  ×¨ÃÅ/d  ÕÙ¿ª/v  »áÒé/n  £¬/w  ¶Ô/p  Ôªµ©/t  ºÍ/c  ´º½Ú/t  ÆÚ¼ä/f  µÄ/u  Ö°¹¤/n  ½âÀ§/v  ¡¢/w  ÔÙ/d  ¾ÍÒµ/v  ¡¢/w  Å©´å/n  ¾ÈÔÖ/v  µÈ/u  ¹¤×÷/vn  ½øÐÐ/v  ²¿Êð/vn  ¡£/w  ¾ö¶¨/v  ´Ó/p  £±£¹£¹£¸Äê/t  ÔªÔÂ/t  Æð/f  £¬/w  °Ñ/p  ¼ÃÄÏÊÐ/ns  ÊÐÇø/s  ¾ÓÃñ/n  ×îµÍ/a  Éú»î/vn  ±£ÕÏ/vn  ±ê×¼/n  Ã¿ÔÂ/r  Ìá¸ß/v  £±£°/m  Ôª/q  £¬/w  ²¢/c  ÒªÇó/v  °´/p  ÐÂ/a  ±ê×¼/n  ·¢·Å/v  µÄ/u  ÔªÔÂ·Ý/t  ±£ÕÏ½ð/n  Òª/v  ¾¡¿ì/d  ËÍ/v  µ½/v  Ã¿/r  Ò»¸ö/m  ÌØÀ§»§/n  ¼ÒÖÐ/s  ¡£/w  ´ËÍâ/c  £¬/w  »¹/d  ¸ø/p  Ã¿»§/r  ÌØÀ§/b  ¼ÒÍ¥/n  ¼Ó/v  ·¢/v  £¶£°/m  Ôª/q  ¹ý½Ú/vn  Î¿ÎÊ½ð/n  ¡£/w  

19980102-02-006-001/m  Ã÷Ìì/t  ÆøÏó/n  Ô¤±¨/vn  £¨/w  £±ÔÂ/t  £²ÈÕ/t  £²£°Ê±/t  ¡ª/w  £³ÈÕ/t  £²£°Ê±/t  £©/w  
19980102-02-006-002/m  ÌìÆø/n  Ç÷ÊÆ/n  ·ÖÎö/vn  
19980102-02-006-003/m  ÊÜ/v  ½Ï/d  Ç¿/a  Àä¿ÕÆø/n  Ó°Ïì/vn  £¬/w  £²ÈÕ/t  ÍíÉÏ/t  µ½/p  £³ÈÕ/t  £¬/w  ³¤½­/ns  ÖÐÏÂÓÎ/n  ÒÔ±±/f  ´ó²¿/m  µØÇø/n  ½«/d  ÓÐ/v  £µ/m  ¼¶/q  ¡ª/w  £¶/m  ¼¶/q  Æ«/a  ±±·ç/n  £¬/w  ²³º£/ns  ºÍ/c  »Æº£/ns  ´ó²¿/m  ÓÐ/v  £¶/m  ¼¶/q  ¡ª/w  £¸/m  ¼¶/q  Æ«/a  ±±·ç/n  £»/w  ÄÚÃÉ¹Å/ns  ¶«±±²¿/f  ¡¢/w  ¶«±±/f  µØÇø/n  ´ó²¿/m  ÓÐ/v  Ð¡µ½ÖÐÑ©/l  ¡£/w  Àä¿ÕÆø/n  Ç°·æ/n  ¹ý/v  ºó/f  £¬/w  Î÷±±/f  µØÇø/n  ¶«²¿/f  ºÍ/c  ³¤½­/ns  ÖÐÏÂÓÎ/n  ÒÔ±±/f  ´ó²¿/m  µØÇø/n  µÄ/u  ÆøÎÂ/n  ½«/d  ÏÂ½µ/v  £¶/m  ¡æ/q  ¡ª/w  £±£°/m  ¡æ/q  ¡£/w  ÊÜ/v  Å¯ÊªÆøÁ÷/n  Ó°Ïì/vn  £¬/w  ½­»´/j  ¡¢/w  ½­ÄÏ/ns  ¡¢/w  »ªÄÏ/ns  ´ó²¿/m  ÒÔ¼°/c  ¹óÖÝ/ns  µÈ/u  µØ/n  ½«/d  ÓÐ/v  Ð¡µ½ÖÐÓê/l  £¬/w  ¾Ö²¿/n  µØÇø/n  ÓÐ/v  ´óÓê/n  ¡£/w  

19980102-02-007-001/m  »ªÏÄ/n  ³ÇÏçÓÎ/n  Ê×Ó­Ê½/n  ÔÚ/p  »¦/j  ¾ÙÐÐ/v  ÂÞ/nr  ¸É/nr  ¼°/c  ½ü/a  Ç§/m  Ãû/q  º£ÄÚÍâ/s  ÓÎ¿Í/n  ³öÏ¯/v  »¶Çì/vn  »î¶¯/vn  
19980102-02-007-002/m  ±¾±¨/r  ÉÏº£/ns  £±ÔÂ/t  £±ÈÕ/t  µç/n  ¼ÇÕß/n  ¹¨/nr  ö©/nr  ±¨µÀ/v  £º/w  ½ñÌì/t  £¬/w  »ÆÆÖ½­ÅÏ/ns  µÄ/u  [¶«·½/s  Ã÷Öé/n  µçÊÓËþ/n]nz  Ç°/f  ÈÈÄÖ·Ç·²/l  £¬/w  Ò»ÅÉ/b  ½ÚÈÕ/n  Ê¢¾°/n  £¬/w  ¡¯/w  £¹£¸/m  »ªÏÄ/n  ³ÇÏçÓÎ/n  Ê×Ó­Ê½/n  ÔÚ/p  ÕâÀï/r  Â¡ÖØ/ad  ¾ÙÐÐ/v  ¡£/w  ¹úÎñÎ¯Ô±/n  ¼æ/v  ¹úÎñÔº/nt  ÃØÊé³¤/n  ÂÞ/nr  ¸É/nr  ¡¢/w  [¹ú¼Ò/n  ÂÃÓÎ¾Ö/n]nt  ¾Ö³¤/n  ºÎ/nr  ¹â/nr  ¡¢/w  [ÉÏº£/ns  ÊÐÎ¯/n]nt  ¸±/b  Êé¼Ç/n  ¹¨/nr  Ñ§Æ½/nr  µÈ/u  ÒÔ¼°/c  ½ü/a  Ç§/m  Ãû/q  º£ÄÚÍâ/s  ÓÎ¿Í/n  ³öÏ¯/v  ÁË/u  ÕâÏî/r  »¶Çì/vn  »î¶¯/vn  ¡£/w  
19980102-02-007-003/m  ÂÞ/nr  ¸É/nr  Ëµ/v  £¬/w  ¸Ä¸ï/v  ¿ª·Å/v  ÒÔÀ´/f  £¬/w  ÖÐ¹ú/ns  ÂÃÓÎÒµ/n  È¡µÃ/v  ÁË/u  ºÜ/d  ´ó/a  ³É¼¨/n  £¬/w  µÃµ½/v  ÁË/u  ½¡¿µ/a  ·¢Õ¹/vn  ¡£/w  ÔÚ/p  ¸Õ¸Õ/d  ¹ýÈ¥/v  µÄ/u  £±£¹£¹£·Äê/t  £¬/w  ÎÒ¹ú/n  ³É¹¦/a  µØ/u  ¾Ù°ì/v  ÁË/u  ¡¯/w  £¹£·/m  ÖÐ¹ú/ns  ÂÃÓÎÄê/n  £¬/w  Ô¤¼Æ/v  È«Äê/n  Èë¾³/v  ÂÃÓÎ/v  ÈËÊý/n  ½«/d  ´ï/v  £µ£´£°£°Íò/m  ÈË´Î/q  £¬/w  ´´»ã/v  £±£±£µÒÚ/m  ÃÀÔª/q  £¬/w  ´´/Vg  ÀúÊ·/n  ×î¸ß/a  Ë®Æ½/n  ¡£/w  Ëû/r  Ëµ/v  £¬/w  ½ñÄê/t  ÕýÖµ/v  ÎÒ¹ú/n  ¸Ä¸ï/v  ¿ª·Å/v  £²£°/m  ÖÜÄê/q  £¬/w  [¹ú¼Ò/n  ÂÃÓÎ¾Ö/n]nt  ÍÆ³ö/v  ¡¯/w  £¹£¸/m  »ªÏÄ/n  ³ÇÏçÓÎ/n  £¬/w  Í»³ö/ad  ±íÏÖ/v  ÖÐ¹ú/ns  ¸Ä¸ï/v  ¿ª·Å/v  ÒÔÀ´/f  ³ÇÊÐ/n  Óë/c  Ïç´å/n  µÄ/u  ÐÂÆøÏó/n  ¡¢/w  ÐÂ/a  ±ä»¯/vn  £¬/w  Õâ/r  ÊÇ/v  Ò»/m  ¼þ/q  ºÜ/d  ÓÐ/v  ÒâÒå/n  µÄ/u  ÊÂÇé/n  ¡£/w  Ëû/r  ±íÊ¾/v  £¬/w  »¶Ó­/v  ¹ã´ó/b  º£Íâ/s  ÅóÓÑ/n  À´»ª/v  ÓÎÀÀ/v  ¹Û¹â/v  £¬/w  ÁìÂÔ/v  Ò»ÏÂ/m  ÖÐ¹ú/ns  µÄ/u  ¹åÀö/z  ·ç¹â/n  ºÍ/c  ²ÓÀÃ/a  ÎÄ»¯/n  £¬/w  ÁË½â/v  Ò»ÏÂ/m  µ±´ú/t  ÖÐ¹ú/ns  ÈËÃñ/n  µÄ/u  Éú»î/vn  ¡£/w  
19980102-02-007-004/m  ¾ÝÏ¤/v  £¬/w  Ëæ×Å/p  ÉÏº£/ns  ¸Ä¸ï/v  ¿ª·Å/v  ²»¶Ï/d  Éî»¯/v  £¬/w  ¸ÃÊÐ/r  ÂÃÓÎÒµ/n  ÒÑ/d  ¾ß±¸/v  ÁË/u  Á¼ºÃ/a  µÄ/u  ·¢Õ¹/vn  Ìõ¼þ/n  ºÍ/c  ¼áÊµ/a  µÄ/u  »ù´¡/n  ¡£/w  È¥Äê/t  £¬/w  ÐÂ/d  ×é½¨/v  µÄ/u  [ÉÏº£ÊÐ/ns  ÂÃÓÎÎ¯/j]nt  ³õ²½/d  ÊµÏÖ/v  ÐÂ/a  ÀÏ/a  ¹ÜÀí/vn  ÌåÖÆ/n  µÄ/u  ÏÎ½Ó/vn  ¡¢/w  ¹ý¶É/vn  £¬/w  ²¢/c  Í¨¹ý/p  Ò»/m  ÏµÁÐ/q  ¾Ù´ë/n  £¬/w  Ê¹/v  ÉÏº£/ns  ÂÃÓÎÒµ/n  ÔÙ/d  ´´ÐÂ/v  ¸ß/an  £¬/w  £±/m  ¡ª/w  £±£±ÔÂ·Ý/t  £¬/w  ½Ó´ý/v  Èë¾³/v  ÂÃÓÎ/v  ÈËÊý/n  £±£µ£³£®£¹Íò/m  ÈË´Î/q  £¬/w  ´´»ã/v  £±£²£®£´ÒÚ/m  ÃÀÔª/q  £¬/w  ·Ö±ð/d  ½Ï/p  ÉÏÄê/t  Í¬ÆÚ/f  Ôö¼Ó/v  £±£¶£®£³£¥/m  ºÍ/c  £±£´£®£·£¥/m  ¡£/w  

19980102-02-008-001/m  ¾ÓÃñ/n  Éú»î/vn  Èç³£/v  ÊÂÒµ/n  ÕôÕôÈÕÉÏ/i  [Ïã¸Û/ns  ÌØÇø/n  Õþ¸®/n]nt  ·¢±í/v  »Ø¹é/v  °ë/m  Äê/q  ´óÊÂÂ¼/n  
19980102-02-008-002/m  ¾Ý/p  ÐÂ»ªÉç/nt  Ïã¸Û/ns  £±ÔÂ/t  £±ÈÕ/t  µç/n  [Ïã¸Û/ns  ÌØÇø/n  Õþ¸®/n]nt  ÔÚ/p  £±£¹£¹£·Äê/t  µÄ/u  ×îºó/f  Ò»/m  Ìì/q  £¬/w  ·¢±í/v  ÁË/u  ¡¶/w  [Ïã¸Û/ns  ÌØ±ð/a  ÐÐÕþÇø/n]ns  ¡ª¡ª¡ª/w  Ê×/m  Áù/m  ¸ö/q  ÔÂ/n  ´óÊÂÂ¼/n  ¡·/w  £¬/w  ÈÏÎª/v  Ïã¸Û/ns  »Ø¹é/v  ºó/f  µÄ/u  Çé¿ö/n  ¡°/w  ·ÛËé/v  ÁË/u  Ò»Ð©/m  ¶Ô/p  £·ÔÂ/t  £±ÈÕ/t  ºó/f  Ïã¸Û/ns  ±ä/v  µÃ/u  »Ò°µ/z  µÄ/u  Ô¤ÑÔ/n  ¡±/w  ¡£/w  
19980102-02-008-003/m  ´óÊÂÂ¼/n  ÏêÏ¸/ad  ¼ÇÂ¼/v  ÁË/u  Ïã¸Û/ns  »Ø¹é/v  ÒÔÀ´/f  ÕþÖÎ/n  ¡¢/w  ¾­¼Ã/n  ¡¢/w  ·¨ÖÎ/n  ¡¢/w  ÈËÈ¨/n  ¡¢/w  ½ÌÓý/v  ¡¢/w  »ù±¾½¨Éè/l  µÈ/u  ·½Ãæ/n  µÄ/u  ÖØ´ó/a  ÊÂÏî/n  ¡£/w  °üÀ¨/v  £º/w  Ïã¸Û/ns  ³ÉÎª/v  ÖÐ¹ú/ns  µÄ/u  Ò»¸ö/m  ÌØ±ð/a  ÐÐÕþÇø/n  ºó/f  £¬/w  ÔÚ/p  ¡°/w  Ò»¹úÁ½ÖÆ/j  ¡±/w  ·½Õë/n  Õþ²ß/n  ÏÂ/f  ÔË×÷/v  £»/w  »ù±¾·¨/n  ±£ÕÏ/v  ÁË/u  Ïã¸Û/ns  ×Ê±¾Ö÷Òå/n  ÖÆ¶È/n  ¼°/c  Ô­ÓÐ/vn  Éú»î/vn  ·½Ê½/n  ÎåÊ®/m  Äê/q  ²»/d  ±ä/v  £»/w  ·¢ÐÐ/v  ×Ô¼º/r  µÄ/u  »õ±Ò/n  £»/w  ±£³Ö/v  Ô­ÓÐ/vn  Ë°ÖÆ/n  ¡¢/w  ¶ÀÁ¢/a  ¹ØË°Çø/s  µØÎ»/n  ºÍ/c  ¹«ÎñÔ±/n  ÖÆ¶È/n  µÈ/u  ¡£/w  
19980102-02-008-004/m  Õâ/r  ·Ý/q  ÌØÇø/n  Õþ¸®/n  µÄ/u  ±¨¸æ/n  ³¤/a  ´ï/v  £²£°/m  Ò³/q  ¡£/w  ÎÄÖÐ/s  Ëµ/v  £¬/w  Ïã¸Û/ns  Ë³Àû/ad  »Ø¹é/v  ×æ¹ú/n  £¬/w  Ïã¸Û/ns  ¾ÓÃñ/n  Éú»î/vn  Èç³£/v  £¬/w  ÕýÈç/v  »ù±¾·¨/n  Ëù/u  ±£Ö¤/v  µÄ/u  Ò»Ñù/u  ¡£/w  
19980102-02-008-005/m  ±¨¸æ/n  Ëµ/v  £¬/w  »Ø¹é/v  Á½/m  ¸ö/q  ÔÂ/n  ºó/f  £¬/w  Ïã¸Û/ns  ³É¹¦/ad  ¾ÙÐÐ/v  ÁË/u  [ÊÀ½ç/n  ÒøÐÐ/n]nt  ºÍ/c  [¹ú¼Ê/n  »õ±Ò/n  »ù½ð/n  ×éÖ¯/n  ÀíÊÂ»á/n]nt  Äê»á/n  £¬/w  ÊýÇ§/m  Ãû/q  À´×Ô/v  ¸÷¹ú/r  ºÍ/c  µØÇø/n  µÄ/u  ²Æ³¤/n  ¡¢/w  ÑëÐÐ/j  ÐÐ³¤/n  ¼°/c  ¹ÙÔ±/n  ºÍ/c  £²£°£°£°/m  ¶à/m  ´«Ã½/n  ÈËÊ¿/n  £¬/w  ÔÚ/p  Ïã¸Û/ns  µÃµ½/v  ÁË/u  µÚÒ»ÊÖ/b  µÄ/u  ÌØÇø/n  ÔË×÷/vn  ¹Û¸Ð/n  £¬/w  Ïã¸Û/ns  »Ø¹é/v  ºó/f  µÄ/u  Çé¿ö/n  Ó®µÃ/v  ÁË/u  ÈËÃÇ/n  µÄ/u  ÐÅÐÄ/n  ¡£/w  
19980102-02-008-006/m  ±¨¸æ/n  ÈÏÎª/v  £¬/w  ËäÈ»/c  ÑÇÖÞ/ns  ³öÏÖ/v  ÁË/u  ½ðÈÚ/n  ·ç²¨/n  £¬/w  µ«/c  Ïã¸Û/ns  ¾­¼Ã/n  ÈÔÈ»/d  ¿ç/v  ²½/n  ÏòÇ°/v  ¡£/w  ±¨¸æ/n  ÖØÉê/v  ÁË/u  ÌØÇø/n  Õþ¸®/n  Î¬³Ö/v  ÁªÏµ»ãÂÊ/n  ÖÆ¶È/n  µÄ/u  ¾öÐÄ/n  £¬/w  Ö¸³ö/v  Ïã¸Û/ns  ÓµÓÐ/v  ¶àÖÖ/m  ÓÐÀû/a  ÒòËØ/n  £¬/w  °üÀ¨/v  £º/w  ±È/p  ÁÚ½ü/a  µØÇø/n  Í¨ÕÍÂÊ/j  µÍ/a  ¡¢/w  Ïã¸Û/ns  ÒøÐÐÒµ/n  ²ÉÈ¡/v  ÉóÉ÷/ad  ´û¿î/v  ¼°/c  Î¬³Ö/v  ¸ß/a  ×Ê±¾/n  ³ä×ã/a  ±ÈÂÊ/n  µÄ/u  Õþ²ß/n  ¡¢/w  ×â½ð/n  ºÍ/c  Â¥¼Û/n  ÏÂµ÷/v  ¡¢/w  ÁªÏµ»ãÂÊ/n  ¿É/v  ÎÈ¶¨/v  »ãÂÊ/n  µÈ/u  ¡£/w  Òò´Ë/c  £¬/w  ¡°/w  ¼ÙÈô/c  Çé¿ö/n  ºÃ×ª/v  £¬/w  ±¾¸Û/r  µÄ/u  ¸´Ô­/vn  ËÙ¶È/n  Òà/d  »á/v  ½Ï/d  ¿ì/a  ¡±/w  ¡£/w  
19980102-02-008-007/m  ±¨¸æ/n  »¹/d  ¼ÇÂ¼/v  ÁË/u  ÐÐÕþ/n  ³¤¹Ù/n  ¶­/nr  ½¨»ª/nr  È¥Äê/t  £¹/m  ÖÁ/p  £±£±ÔÂ/t  µÄ/u  Íâ·Ã/vn  »î¶¯/vn  ºÍ/c  £±£°ÔÂ/t  ·¢±í/v  Ê×/m  ·Ý/q  Ê©Õþ/vn  ±¨¸æ/n  ¡£/w  

19980102-02-009-001/m  °ÄÃÅ/ns  ÓßÂÛ/n  ·¢±í/v  ÉçÂÛ/n  ÆÀÂÛ/v  ÖÐ¹ú/ns  ³É¾Í/n  ì³È»/z  Ç°³Ì½õÐå/l  
19980102-02-009-002/m  ±¾±¨/r  °ÄÃÅ/ns  Ò»ÔÂ/t  Ò»ÈÕ/t  µç/n  Ò»¾Å¾Å°ËÄê/t  ÐÂÄêÒÁÊ¼/l  £¬/w  °ÄÃÅ/ns  ÖÐÎÄ/nz  ±¨Ö½/n  ·×·×/z  ·¢±í/v  ÉçÂÛ/n  ¡¢/w  ÆÀÂÛ/n  £¬/w  ×£ºØ/v  ÖÐ¹ú/ns  ÔÚ/p  Ò»/m  Äê/q  ÖÐ/f  È¡µÃ/v  µÄ/u  »Ô»Í/a  ³É¾Í/n  £¬/w  ¡º/w  ÖÐ¹ú/ns  ÏÖ´ú»¯/vn  ´óÒµ/n  ³É¾Í/n  ÓþÂúÈ«Çò/l  ¡»/w  ¡£/w  Õ¹Íû/v  ÐÂ/a  µÄ/u  Ò»/m  Äê/q  £¬/w  ³äÂú/v  ÐÅÐÄ/n  £¬/w  Ô¸/v  °ÄÃÅ/ns  ÔÚ/p  »Ø¹é/vn  Â·ÉÏ/s  Âõ³ö/v  ¸ü/d  ´ó/a  ¸ü/d  ¼áÊµ/a  µÄ/u  ²½·¥/n  ¡£/w  
19980102-02-009-003/m  ¡¶/w  °ÄÃÅ/ns  ÈÕ±¨/n  ¡·/w  Ôªµ©/t  Ï×´Ç/n  Ëµ/v  £¬/w  »ØÊ×/v  ¾ÉËê/n  £¬/w  Õ¹Íû/v  Î´À´/t  £¬/w  ÖÐ¹ú/ns  ÈËÃñ/n  Éî/d  Îª/p  ×æ¹ú/n  µÄ/u  ì³È»/z  ³É¾Í/n  ºÍ/c  ½õÐåÇ°³Ì/i  ¶ø/c  »¶ÐÀ¹ÄÎè/i  £¬/w  Í¬Éù/d  Ú©¸è/v  ¡£/w  Ï×´Ç/n  ×Ü½á/v  ÁË/u  Ò»¾Å¾ÅÆßÄê/t  ÖÐ¹ú/ns  Íâ½»/n  ¹¤×÷/vn  È¡µÃ/v  µÄ/u  ¾Þ´ó/a  ³É¼¨/n  £¬/w  Ö¸³ö/v  £¬/w  Õâ/r  ÌåÏÖ/v  ÁË/u  ÖÐ¹ú/ns  µÄ/u  È«·½Î»/n  ¶àÔª/b  Íâ½»/n  £¬/w  ½¨Á¢/v  ºÍ/c  ¹®¹Ì/v  Ë«±ß/n  Ö®¼ä/f  ÒÔ/p  ¹²Í¬/b  ÀûÒæ/n  Îª/v  »ù´¡/n  ¶ø/c  ÓÖ/d  ²»/d  Õë¶Ô/v  µÚÈý/m  ¹ú/n  µÄ/u  ÃæÏò/v  ¶þÊ®Ò»/m  ÊÀ¼Í/n  µÄ/u  ÐÂÐÍ/b  ºÏ×÷/vn  ¹ØÏµ/n  £¬/w  ÊÇ/v  Ò»¾Å¾ÅÆßÄê/t  ÊÀ½ç/n  ×î/d  ÖØÒª/a  µÄ/u  Íâ½»/n  ÊÂÌ¬/n  µÄ/u  ×é³É²¿·Ö/l  ¡£/w  
19980102-02-009-004/m  ¡¶/w  »ªÇÈ/n  ±¨/n  ¡·/w  µÄ/u  ÆÀÂÛ/n  ÒýÊö/v  ÁË/u  [ÐÂ»ªÉç/nt  °ÄÃÅ/ns  ·ÖÉç/n]nt  Éç³¤/n  Íõ/nr  ÆôÈË/nr  µÄ/u  ÐÂÄê/t  ¡º/w  ÈýÔ¸/j  ¡»/w  £º/w  Ò»/m  Ô¸/v  ÓÐ¹Ø/vn  °ÄÃÅ/ns  ÕþÈ¨/n  ½»½Ó/v  µÄ/u  ÖØ´ó/a  ÎÊÌâ/n  ÓÐ/v  ÖØ´ó/a  Í»ÆÆ/vn  £»/w  ¶þ/m  Ô¸/v  Éç»á/n  ÎÈ¶¨/a  £¬/w  ¾­¼Ã/n  ·¢Õ¹/v  £»/w  Èý/m  Ô¸/v  °ÄÃÅ/ns  ¾ÓÃñ/n  »ý¼«/ad  Í¶Èë/v  µ½/v  ºó¹ý¶ÉÆÚ/n  µÄ/u  ¸÷Ïî/r  ÊÂÎñ/n  ÖÐ/f  £¬/w  Îª/p  Æ½ÎÈ/ad  ¹ý¶É/v  ×÷³ö/v  ¸ü/d  ´ó/a  ¹±Ï×/n  ¡£/w  ¸Ã±¨/r  ÆÀÂÛ/n  Ö¸³ö/v  £¬/w  Õâ/r  ±í´ï/v  ÁË/u  ÈËÃÇ/n  µÄ/u  ÒâÔ¸/n  Ï£Íû/v  ÐÂ/a  µÄ/u  Ò»/m  Äê/q  ¸ü/d  ºÃ/a  ¡£/w  
19980102-02-009-005/m  ¡¶/w  »ª°Ä/j  ÈÕ±¨/n  ¡·/w  µÄ/u  ÆÀÂÛ/n  ÌØ±ð/d  ÒýÊö/v  ½­/nr  Ö÷Ï¯/n  ÐÂÄê/t  ½²»°/n  £º/w  ¡º/w  ÊµÏÖ/v  ×æ¹ú/n  µÄ/u  ÍêÈ«/a  Í³Ò»/vn  £¬/w  ÊÇ/v  º£ÄÚÍâ/s  È«Ìå/n  ÖÐ¹ú/ns  ÈË/n  µÄ/u  ¹²Í¬/b  ÐÄÔ¸/n  ¡£/w  Í¨¹ý/p  ÖÐ/j  ÆÏ/j  Ë«·½/n  µÄ/u  ºÏ×÷/vn  ºÍ/c  Å¬Á¦/an  £¬/w  °´ÕÕ/p  ¡º/w  Ò»¹úÁ½ÖÆ/j  ¡»/w  ·½Õë/n  ºÍ/c  °ÄÃÅ/ns  ¡¶/w  »ù±¾·¨/n  ¡·/w  £¬/w  Ò»¾Å¾Å¾ÅÄê/t  Ê®¶þÔÂ/t  °ÄÃÅ/ns  µÄ/u  »Ø¹é/vn  Ò»¶¨/d  ÄÜ¹»/v  Ë³Àû/ad  ÊµÏÖ/v  ¡£/w  ¡»/w  

19980102-02-010-001/m  Ïã¸Û/ns  ±¨Ö½/n  ¿¯µÇ/v  ÐÂÄê/t  ÖÂ´Ê/vn  Ïã¸Û/ns  Õý/d  ³¯×Å/p  ÃÀºÃ/a  Ã÷Ìì/t  ·¢Õ¹/v  
19980102-02-010-002/m  ¾Ý/p  ÐÂ»ªÉç/nt  Ïã¸Û/ns  Ò»ÔÂ/t  Ò»ÈÕ/t  µç/n  Ïã¸Û/ns  ±¨Ö½/n  ½ñÌì/t  ·×·×/z  ·¢±í/v  ÉçÂÛ/n  ¡¢/w  ÉçÆÀ/n  £¬/w  ¸ß¶È/d  ÆÀ¼Û/v  ¹ýÈ¥/v  µÄ/u  Ò»¾Å¾ÅÆßÄê/t  £¬/w  ²¢/c  ÈÏÎª/v  ÔÚ/p  ÐÂ/a  µÄ/u  Ò»/m  Äê/q  Àï/f  £¬/w  ×æ¹ú/n  µÄ/u  ÏÖ´ú»¯/vn  ½¨Éè/vn  ÊÂÒµ/n  ½«/d  ½øÈë/v  Ò»¸ö/m  ÐÂ/a  µÄ/u  ·¢Õ¹/vn  Ê±ÆÚ/n  £¬/w  ¡º/w  Ò»¹úÁ½ÖÆ/j  ¡»/w  ÏÂ/f  µÄ/u  Ïã¸Û/ns  ½«/d  ¸ü¼Ó/d  ·±ÈÙ/a  ÎÈ¶¨/a  £»/w  Ïã¸Û/ns  ºÍ/c  ×æ¹ú/n  ½«/d  ÒÔ/p  ½¾°Á/a  µÄ/u  ³É¾Í/n  £¬/w  Ò»Í¬/d  ÂõÏò/v  »Ô»Í/a  µÄ/u  ¶þÊ®Ò»/m  ÊÀ¼Í/n  ¡£/w  
19980102-02-010-003/m  Ïã¸Û/ns  ¡¶/w  ÎÄ»ã±¨/nz  ¡·/w  ÉçÂÛ/n  Ëµ/v  £¬/w  Ò»¾Å¾ÅÆßÄê/t  ÊÇ/v  ÖÐ¹ú/ns  ÀúÊ·/n  ·¢Õ¹/vn  ÉÏ/f  ÖØÒª/a  µÄ/u  Ò»/m  Äê/q  £¬/w  ÊÇ/v  ÖÐ¹ú/ns  ÈËÃñ/n  ÎÞ±È/z  Ï²ÔÃ/a  ¡¢/w  ¿ªÍØ/v  »®Ê±´ú/b  ÊÂÒµ/n  µÄ/u  ÀúÊ·ÐÔ/n  ÄêÍ·/n  ¡£/w  ÖÐ¹ú/ns  ºÍÆ½/a  µØ/u  Ë³Àû/ad  ÊÕ»Ø/v  Ïã¸Û/ns  £¬/w  ²¢/c  Ïò/p  È«ÊÀ½ç/n  Õ¹Ê¾/v  ÁË/u  ¡º/w  Ò»¹úÁ½ÖÆ/j  ¡»/w  ÊÂÒµ/n  µÄ/u  ¿ÉÐÐÐÔ/n  ºÍ/c  »Ô»Í/a  Ç°¾°/n  £¬/w  Ó®µÃ/v  ÁË/u  ÊÀ½ç/n  ¸÷¹ú/r  ÈËÃñ/n  µÄ/u  ÔÞÉÍ/vn  ¡£/w  [ÖÐ¹²/j  Ê®Îå´ó/j]nz  ¿ªÍØ/v  ÁË/u  ¿ç/v  ÊÀ¼Í/n  µÄ/u  ½¨Éè/v  ¸»Ç¿/a  ÖÐ¹ú/ns  µÄ/u  ºêÎ°/a  ÊÂÒµ/n  £¬/w  ¹ú¼Ò/n  ¾­¼Ã/n  µÄ/u  Åî²ª/a  ·¢Õ¹/vn  £¬/w  ½«/d  ¸ø/p  Ïã¸Û/ns  Ò»¾Å¾Å°ËÄê/t  µÄ/u  ¾­¼Ã/n  ´øÀ´/v  Ç¿¾¢/a  µÄ/u  Ö§³Ö/vn  ¡£/w  
19980102-02-010-004/m  ¡¶/w  ÉÌ±¨/n  ¡·/w  µÄ/u  ÉçÆÀ/n  Ëµ/v  £¬/w  Ò»¾Å¾Å°ËÄê/t  ½«/d  ÊÇ/v  È«¹ú/n  ÈËÃñ/n  Âú»³ÐÅÐÄ/l  ¿ª´´/v  ÐÂ/a  Òµ¼¨/n  µÄ/u  Ò»/m  Äê/q  ¡£/w  [ÖÐ¹²/j  Ê®Îå´ó/j]nz  ÖÆ¶¨/v  ÁË/u  ÖÐ¹ú/ns  ¿ç/v  ÊÀ¼Í/n  ·¢Õ¹/v  µÄ/u  ÐÐ¶¯/vn  ¸ÙÁì/n  £¬/w  ¹ú¼Ò/n  ¸÷¸ö/r  ²¿ÃÅ/n  Õý/d  ÈÏÕæ/ad  ¹á³¹/v  ÂäÊµ/v  Ê®Îå´ó/j  ¾«Éñ/n  ¡£/w  ÔÚ/p  ÐÂ/a  µÄ/u  Ò»/m  Äê/q  £¬/w  ×æ¹ú/n  µÄ/u  ¸Ä¸ï/vn  ¿ª·Å/vn  ´óÒµ/n  ½«/d  ÎÈ²½/d  ÍÆÏò/v  ÐÂ/a  µÄ/u  ½×¶Î/n  £¬/w  ¾­¼Ã/n  ½«/d  ¼ÌÐø/v  ±£³Ö/v  Ç¿¾¢/a  µÄ/u  ·¢Õ¹/vn  ÊÆÍ·/n  ¡£/w  ÉçÆÀ/n  Ëµ/v  £¬/w  ×æ¹ú/n  ¾­¼Ã/n  µÄ/u  ¿ìËÙ/b  ÎÈ¶¨/a  Ôö³¤/vn  Îª/p  Ïã¸Û/ns  µÄ/u  ³ÖÐø/vn  ·±ÈÙ/an  Ìá¹©/v  ÁË/u  Á¼ºÃ/a  µÄ/u  Íâ²¿/f  »·¾³/n  ¡£/w  
19980102-02-010-005/m  ¡¶/w  ´ó¹«±¨/n  ¡·/w  ÉçÆÀ/n  ÈÏÎª/v  £¬/w  Ò»¾Å¾ÅÆßÄê/t  ¶Ô/p  ¸ÛÈË/n  À´Ëµ/u  £¬/w  ÊÇ/v  ÀúÊ·/n  ÉÏ/f  ´ÓÀ´/d  Ã»ÓÐ/v  ¹ý/u  µÄ/u  ×î/d  ¹âÈÙ/a  ¡¢/w  ×î/d  ÖµµÃ/v  ½¾°Á/a  ×ÔºÀ/a  µÄ/u  Ò»/m  Äê/q  ¡£/w  Ïã¸Û/ns  Ë³Àû/ad  »Ø¹é/v  £¬/w  ÌØÇø/n  ¿ª¾Ö/n  Á¼ºÃ/a  £¬/w  ¡º/w  Ò»¹úÁ½ÖÆ/j  ¡»/w  ·½Õë/n  µÃµ½/v  ÂäÊµ/vn  £¬/w  Ò»ÇÐ/r  Õý/d  °´/p  Õý³£/a  ¹ìµÀ/n  ³¯×Å/p  ÃÀºÃ/a  Ã÷Ìì/t  ·¢Õ¹/v  ¡£/w  ÉçÆÀ/n  ÈÏÎª/v  £¬/w  Õâ/r  Ò»ÇÐ/r  ¶¼/d  ÊÇ/v  ¸ÛÈË/n  ÔÚ/p  ÐÂ/a  µÄ/u  Ò»/m  Äê/q  ÒÔÖÁ/c  ½ñºó/t  ¸ü/d  ³¤/a  ÈÕ×Ó/n  µÄ/u  ÐÅÐÄ/n  Ô´Èª/n  ¡£/w  

19980102-02-011-001/m  Ïã¸Û/ns  ¸÷½ç/r  ¾ÙÐÐ/v  »î¶¯/vn  Ï²Çì/v  Ôªµ©/t  
19980102-02-011-002/m  ÐÂ»ªÉç/nt  Ïã¸Û/ns  £±ÔÂ/t  £±ÈÕ/t  µç/n  Ïã¸Û/ns  ¸÷½ç/r  ½ñÌì/t  ¼ÌÐø/v  ¾ÙÐÐ/v  ¸÷ÖÖ/r  »î¶¯/vn  £¬/w  Ï²Çì/v  £±£¹£¹£¸Äê/t  Ôªµ©/t  ¡£/w  
19980102-02-011-003/m  [Ïã¸Û/ns  ÖÐ»ª/nz  ×ÜÉÌ»á/n]nt  ½ñÌì/t  ÉÏÎç/t  ¾ÙÐÐ/v  »áÔ±/n  Ôªµ©/t  ÍÅ°Ý/vn  ¾Æ»á/n  £¬/w  [ÐÂ»ªÉç/nt  Ïã¸Û/ns  ·ÖÉç/n]nt  ¸±/b  Éç³¤/n  ÇØ/nr  ÎÄ¿¡/nr  ³öÏ¯/v  ÁË/u  ¾Æ»á/n  ¡£/w  »á³¤/n  Ôø/nr  ÏÜè÷/nr  ÔÚ/p  ÖÂ´Ê/n  Ê±/Ng  Ëµ/v  £¬/w  Ïã¸Û/ns  »Ø¹é/v  ºó/f  £¬/w  ½øÈë/v  ÁË/u  ¡°/w  Ò»¹úÁ½ÖÆ/j  ¡±/w  ¡¢/w  ¡°/w  ¸ÛÈË/n  ÖÎ/v  ¸Û/j  ¡±/w  ¡¢/w  ¸ß¶È/d  ×ÔÖÎ/v  µÄ/u  ÐÂ¼ÍÔª/n  ¡£/w  »Ø¹é/v  °ë/m  Äê/q  À´/f  £¬/w  Ïã¸Û/ns  ÎÞÂÛ/c  ÔÚ/p  ÕþÖÎ/n  ¡¢/w  ¾­¼Ã/n  ¡¢/w  Éç»á/n  ¸÷¸ö/r  ·½Ãæ/n  ¶¼/d  ÔË×÷/v  Èç³£/v  £¬/w  ¸ÛÈË/n  ¼°/c  ¸÷¹ú/r  Í¶×ÊÕß/n  ¶Ô/p  Ïã¸Û/ns  Ç°¾°/n  ÐÅÐÄ/n  ²»¶Ï/d  ÔöÇ¿/v  ¡£/w  Ëû/r  ±íÊ¾/v  £¬/w  [ÖÐ»ª/nz  ×ÜÉÌ»á/n]nt  ÔÚ/p  ÐÂ/a  µÄ/u  Ò»/m  Äê/q  Àï/f  £¬/w  ½«/d  ¼ÌÐø/v  È«Á¦/d  Ö§³Ö/v  ÌØÇø/n  Õþ¸®/n  µÄ/u  ¹¤×÷/vn  £¬/w  Îª/p  ´´½¨/v  Ïã¸Û/ns  µÄ/u  ÃÀºÃ/a  Î´À´/t  ¶ø/c  Å¬Á¦/a  ¡£/w  
19980102-02-011-004/m  [Ïã¸Û/ns  ÌØÇø/n  ÁÙÊ±/b  ÇøÓò/n  ÊÐÕþ¾Ö/n]nt  ½ñÌì/t  ÔÚ/p  ´óÆÒ/ns  ¡¢/w  ÌìË®Î§/ns  µÈ/u  £·/m  ¸ö/q  µØÇø/n  ¾Ù°ì/v  ¡°/w  »îÁ¦/n  ¶¯¸Ð/n  ºØ/v  Ôªµ©/t  ¡±/w  ¼ÎÄê»ª»á/l  ¡£/w  £±£°£°£°/m  ¶à/m  Ãû/q  ±íÑÝÕß/n  ´®/v  ³É/v  ÈË/n  Áú/n  ´ó/d  Ìø/v  ÁúÎè/n  £¬/w  Êý°Ù/m  ÊÐÃñ/n  ¹²Í¬/d  ´´×÷/v  £±£¸£°/m  Ó¢³ß/q  ³¤/a  µÄ/u  ´ºÁª/n  £¬/w  À´×Ô/v  ÄÚµØ/n  µÄ/u  ÓðÃ«Çò/n  Ñ¡ÊÖ/n  Óë/c  Ïã¸Û/ns  ÊÐÃñ/n  ¾ÙÐÐ/v  ÓÑÒê/n  ±ÈÈü/vn  ¡£/w  

19980102-02-012-001/m  ¾©/j  »¦/j  Ôªµ©/t  µÇ¸ß/vn  »î¶¯/vn  ±ð¾ßÒ»¸ñ/i  Íò/m  ÈË/n  ·ÜÓÂÕùÏÈ/v  µçÊÓ/n  Ë«Ïò/d  ´«ËÍ/v  
19980102-02-012-002/m  ±¾±¨/r  ±±¾©/ns  £±ÔÂ/t  £±ÈÕ/t  Ñ¶/Ng  ¼ÇÕß/n  Áõ/nr  Ð¡Ã÷/nr  ±¨µÀ/v  £º/w  £±£¹£¹£¸Äê/t  µÚÒ»/m  Ìì/q  £¬/w  ±±¾©/ns  ¡¢/w  ÉÏº£/ns  Í¬Ê±/d  ¾ÙÐÐ/v  ÒÔ/p  È«Ãñ/n  ½¡Éí/v  Îª/v  Ö÷Ìâ/n  µÄ/u  Ôªµ©/t  µÇ¸ß/vn  »î¶¯/vn  ¡£/w  Ê×¶¼/n  ½ü/a  Íò/m  Ãû/q  ÈºÖÚ/n  À´µ½/v  °Ë´ïÁë/ns  ÅÊµÇ/v  ³¤³Ç/ns  £¬/w  ÉÏº£/ns  Ç§/m  Ãû/q  ÄÐÅ®ÀÏÉÙ/i  ÔÚ/p  [¶«·½/s  Ã÷Öé/n  Ëþ/n]nz  ÄÚ/f  ·ÜÁ¦/d  µÇ¸ß/v  ¡£/w  Óë´ËÍ¬Ê±/c  £¬/w  [ÖÐÑë/n  µçÊÓÌ¨/n]nt  ºÍ/c  [ÉÏº£/ns  ¶«·½/f  µçÊÓÌ¨/n]nt  ¶Ô/p  Õâ/r  Á½/m  Ïî/q  »î¶¯/vn  ½øÐÐ/v  Ë«Ïò/b  ´«ËÍ/vn  Ö±²¥/vn  £¬/w  Îª/p  Ôªµ©/t  µçÊÓ/n  ½ÚÄ¿/n  ÔöÌí/v  ÁË/u  ÐÂ/a  ÄÚÈÝ/n  ¡£/w  
19980102-02-012-003/m  [¹ú¼Ò/n  ÌåÎ¯/j]nt  Ö÷ÈÎ/n  Îé/nr  ÉÜ×æ/nr  ¡¢/w  [ÖÐ¹²/j  ÉÏº£/ns  ÊÐÎ¯/n]nt  ¸±/b  Êé¼Ç/n  ¹¨/nr  Ñ§Æ½/nr  µÈ/u  Áìµ¼/n  ºÍ/c  ÈºÖÚ/n  Ò»Æð/d  ²Î¼Ó/v  ÁË/u  µÇ¸ß/vn  »î¶¯/vn  £¬/w  ²¢/c  Îª/p  ±ÈÈü/v  ¾Ù/v  Ç¹/n  ·¢Áî/v  ¡£/w  
19980102-02-012-004/m  ³¤³Ç/ns  ½ÅÏÂ/s  £¬/w  Í¬/p  È¥Äê/t  ´óÑ©/n  ·×·É/v  µÄ/u  Ôªµ©/t  ²»Í¬/a  £¬/w  ½ñÄê/t  µÄ/u  ÐÂÄê/t  Çç¿ÕÍòÀï/l  £¬/w  Ñô¹â/n  È÷±é/v  °Ë´ïÁë/ns  Æð·ü/v  µÄ/u  ÈºÉ½/n  ¡£/w  ±±¾©ÊÐ/ns  ¸÷ÐÐ¸÷Òµ/l  µÄ/u  ÌåÓý/n  °®ºÃÕß/n  ÔÆ¼¯/v  ÕâÀï/r  £¬/w  ºÆºÆµ´µ´/z  µÄ/u  µÇÉ½/vn  ¶ÓÎé/n  ·Ö³É/v  Èý/m  ¸ö/q  ×é±ð/n  £¬/w  ´Ó/p  ³¤³Ç/ns  ½ÅÏÂ/s  ³ö·¢/v  £¬/w  Ïò/p  ³¤³Ç/ns  ¸ß´¦/s  µÄ/u  ·é»ðÌ¨/n  Í¦½ø/v  ¡£/w  [±±¾©/ns  ÀÏÄê/t  ³¤ÅÜ¶Ó/n]nt  Ò»/m  Î»/q  ÄêÓâ¹ÅÏ¡/l  µÄ/u  ¶ÓÔ±/n  ¶Ô/p  ¼ÇÕß/n  Ëµ/v  £¬/w  Ëû/r  ÒÑ/d  ÊÇ/v  Á¬Ðø/a  µÚÈý/m  Äê/q  ²Î¼Ó/v  Ôªµ©/t  µÇ/v  ³¤³Ç/ns  ±ÈÈü/vn  £¬/w  Ëû/r  ¾õµÃ/v  Õâ/r  Ò»/m  »î¶¯/vn  ºÜ/d  ÓÐ/v  ÒâÒå/n  £¬/w  ÏóÕ÷/v  ×Å/u  ÖÐ¹ú/ns  ÈËÃñ/n  ÒÔ/p  Æ´²«/vn  ¾«Éñ/n  ²½²½/q  µÇ¸ß/v  £¬/w  Ó­½Ó/v  ×æ¹ú/n  ÃÀºÃ/a  µÄ/u  Ã÷Ìì/t  ¡£/w  
19980102-02-012-005/m  [¹ú¼Ò/n  ÌåÎ¯/j]nt  ¸±/b  Ö÷ÈÎ/n  ÕÅ/nr  ·¢Ç¿/nr  Ëµ/v  £¬/w  ¾©/j  »¦/j  Á½µØ/n  ÐÂÄê/t  µÇ¸ß/vn  »î¶¯/vn  £¬/w  Îª/p  ¿ªÕ¹/v  È«Ãñ/n  ½¡Éí/v  Ê÷Á¢/v  ÁË/u  Ò»/m  Ãæ/q  ÆìÖÄ/n  £¬/w  Í¨¹ý/p  Õâ/r  Ò»/m  »î¶¯/vn  ºÅÕÙ/v  È«¹ú/n  ÈËÃñ/n  ²Î¼Ó/v  ¸÷ÖÖ/r  ÐÎÊ½/n  µÄ/u  ÌåÓý/n  ¶ÍÁ¶/vn  £¬/w  ÅàÑø/v  ¸ÒÓÚ/v  Ïò/p  ¼èÄÑÏÕ×è/i  ÌôÕ½/v  µÄ/u  ¾«Éñ/n  ¡£/w  

19980102-02-013-001/m  Íô/nr  µÀº­/nr  ÔÚ/p  ¡¶/w  Á½°¶/n  ¹ØÏµ/n  ¡·/w  ÔÓÖ¾/n  ·¢±í/v  ÐÂÄê/t  ×£´Ç/n  Ò»/m  Äê/q  ´ºÊÂ/n  Ôç/ad  ¸ûÔÅ/v  
19980102-02-013-002/m  ±¾±¨/r  ±±¾©/ns  £±ÔÂ/t  £±ÈÕ/t  Ñ¶/Ng  [º£Ï¿/n  Á½°¶/n  ¹ØÏµ/n  Ð­»á/n]nt  »á³¤/n  Íô/nr  µÀº­/nr  ÔÚ/p  ¡¶/w  Á½°¶/n  ¹ØÏµ/n  ¡·/w  ÔÓÖ¾/n  £±£¹£¹£¸Äê/t  £±ÔÂ/t  ºÅ/n  ÉÏ/f  ·¢±í/v  ÐÂÄê/t  ×£´Ç/n  ¡£/w  Ìâ/n  Îª/v  £º/w  Ò»/m  Äê/q  ´ºÊÂ/n  Ôç/ad  ¸ûÔÅ/v  ¡£/w  
19980102-02-013-003/m  £±£¹£¹£¸Äê/t  ´ºÌì/t  ¼´½«/d  À´ÁÙ/v  £¬/w  £²£±/m  ÊÀ¼Í/n  µÄ/u  ÊïÉ«/n  ÒÑÈ»/d  ¿É±æ/v  ¡£/w  ÎÒ/r  ½÷/d  ´ú±í/v  [º£Ï¿/n  Á½°¶/n  ¹ØÏµ/n  Ð­»á/n]nt  Ïò/p  Ì¨Íå/ns  Í¬°û/n  ¡¢/w  Ïò/p  ¹ØÐÄ/v  ºÍ/c  Ö§³Ö/v  ×æ¹ú/n  Í³Ò»/vn  ´óÒµ/n  µÄ/u  ¸Û°Ä/j  ¼°/c  º£Íâ/s  µÄ/u  ÅóÓÑ/n  ÃÇ/k  £¬/w  ÖÂÒÔ/v  ÐÂÄê/t  µÄ/u  ×£ºØ/vn  ºÍ/c  ³ÏÖ¿/a  µÄ/u  Ð»Òâ/n  £¡/w  
19980102-02-013-004/m  £±£¹£¹£·Äê/t  ÊÇ/v  ÖÐ»ªÃñ×å/n  ÏÖ´ú/t  ·¢Õ¹/vn  ½ø³Ì/n  ÖÐ/f  ¾ßÓÐ/v  ÖØ´ó/a  ÀúÊ·/n  ÒâÒå/n  µÄ/u  Ò»/m  Äê/q  ¡£/w  ÖÐ¹ú/ns  »Ö¸´/v  ¶Ô/p  Ïã¸Û/ns  ÐÐÊ¹/v  Ö÷È¨/n  £¬/w  ±êÖ¾/v  ×Å/u  ×æ¹ú/n  ºÍÆ½/a  Í³Ò»/vn  ´óÒµ/n  ÂõÈë/v  Ò»¸ö/m  ÐÂ/a  µÄ/u  ÀúÊ·/n  ½×¶Î/n  ¡£/w  [Ïã¸Û/ns  ÌØ±ð/a  ÐÐÕþÇø/n]ns  °´ÕÕ/p  ¡°/w  Ò»¹úÁ½ÖÆ/j  ¡±/w  ÊµÐÐ/v  ¡°/w  ¸ÛÈË/n  ÖÎ/v  ¸Û/j  ¡±/w  ¡¢/w  ¸ß¶È/d  ×ÔÖÎ/v  £¬/w  ¼ÌÐø/v  ±£³Ö/v  ×Å/u  ·±ÈÙ/a  ÎÈ¶¨/a  £¬/w  Îª/p  º£Ï¿/n  Á½°¶/n  µÄ/u  ºÍÆ½/n  Í³Ò»/vn  ·¢»Ó/v  ÁË/u  ¾Þ´ó/a  µÄ/u  Ê¾·¶/vn  ×÷ÓÃ/n  ¡£/w  ²»¾ÃÇ°/t  ÕÙ¿ª/v  µÄ/u  [ÖÐ¹ú/ns  ¹²²úµ³/n  µÚÊ®Îå/m  ´Î/q  È«¹ú/n  ´ú±í´ó»á/n]nz  £¬/w  ÊÇ/v  ×æ¹ú/n  ´óÂ½/n  ¸Ä¸ï/vn  ¿ª·Å/vn  ÊÂÒµ/n  ³ÐÇ°Æôºó/i  ¡¢/w  ¼ÌÍù¿ªÀ´/i  µÄ/u  Ê¢»á/n  £¬/w  ÊÇ/v  ÒÔ/p  ½­/nr  ÔóÃñ/nr  Îª/v  ºËÐÄ/n  µÄ/u  µÚÈý/m  ´ú/q  ÖÐÑë/n  Áìµ¼/n  ¼¯Ìå/n  ¸ß¾Ù/v  µËÐ¡Æ½ÀíÂÛ/n  µÄ/u  Î°´ó/a  ÆìÖÄ/n  £¬/w  °Ñ/p  ½¨Éè/v  ÓÐ/v  ÖÐ¹ú/ns  ÌØÉ«/n  Éç»áÖ÷Òå/n  ÊÂÒµ/n  È«Ãæ/ad  ÍÆÏò/v  £²£±/m  ÊÀ¼Í/n  µÄ/u  Ê¢»á/n  ¡£/w  ½­/nr  ÔóÃñ/nr  Ö÷Ï¯/n  ¶Ô/p  ÃÀ¹ú/ns  ³É¹¦/a  µÄ/u  ¹úÊÂ·ÃÎÊ/l  £¬/w  ÒÔ¼°/c  [ÖÐ¹ú/ns  Õþ¸®/n]nt  ÆäËû/r  Ò»/m  ÏµÁÐ/q  ÖØ´ó/a  Íâ½»/n  »î¶¯/vn  È¡µÃ/v  µÄ/u  ÏÔÖø/a  ³É¾Í/n  £¬/w  ½øÒ»²½/d  À©´ó/v  ÁË/u  ÖÐ¹ú/ns  µÄ/u  ¹ú¼Ê/n  Ó°Ïì/vn  ¡£/w  Õâ/r  ½«/d  ¶Ô/p  ÖÐ»ªÃñ×å/n  µÄ/u  ·±ÈÙ/an  ÕñÐË/vn  ¡¢/w  ¶Ô/p  ÑÇÌ«µØÇø/j  Óë/c  ÊÀ½ç/n  ºÍÆ½/n  ¡¢/w  ¶Ô/p  ¿ç/v  ÊÀ¼Í/n  Á½°¶/n  ¹ØÏµ/n  µÄ/u  ·¢Õ¹/vn  ºÍ/c  ×æ¹ú/n  ºÍÆ½/a  Í³Ò»/vn  ÊÂÒµ/n  µÄ/u  ÍÆ½ø/vn  £¬/w  ²úÉú/v  »ý¼«/a  ¶ø/c  Éî¿Ì/a  µÄ/u  Ó°Ïì/vn  ¡£/w  
19980102-02-013-005/m  ¹ýÈ¥/t  Ò»/m  Äê/q  £¬/w  ÔÚ/p  Á½°¶/n  Í¬°û/n  µÄ/u  ¹²Í¬/d  Å¬Á¦/a  ÏÂ/f  £¬/w  Á½°¶/n  ¾­¼Ã/n  ½»Íù/vn  ¡¢/w  ÎÄ»¯/n  ½»Á÷/vn  ºÍ/c  ÈËÔ±/n  ÍùÀ´/vn  È¡µÃ/v  ÁË/u  ºÜ/d  ´ó/a  ½øÕ¹/vn  ¡£/w  Á½°¶/n  ¼ä½Ó/a  Ã³Ò×¶î/n  ³ÖÐø/v  Ôö³¤/v  £¬/w  Ì¨ÉÌ/n  ¸°/v  ´óÂ½/n  Í¶×Ê/v  ¼ÌÐø/v  ±£³Ö/v  Ò»¶¨/b  ¹æÄ£/n  ¡£/w  Á½°¶/n  ÎÄ»¯/n  ¡¢/w  ¿Æ¼¼/n  µÈ/u  ÁìÓò/n  µÄ/u  ½»Á÷/vn  Åî²ª/ad  ·¢Õ¹/v  £¬/w  Á½°¶/n  ÈËÔ±/n  ÍùÀ´/v  ÈÕÒæ/d  ÈÈÂç/v  £¬/w  Ì¨°û/n  À´/v  ´óÂ½/n  ÈË´Î/q  ½«/d  ÔÙ/d  ´´/Vg  ÀúÊ·/n  ÐÂ/a  ¸ß/an  ¡£/w  Á½°¶/n  Í¨ÓÊ/v  ¡¢/w  Í¨º½/v  ¡¢/w  Í¨ÉÌ/v  È¡µÃ/v  ÐÂ/a  µÄ/u  ¾Ö²¿/n  ½øÕ¹/vn  ¡£/w  º£Ð­/j  Óë/c  º£»ù»á/j  µÄ/u  ½»Á÷/vn  Óë/c  ¹µÍ¨/vn  ÎÈ²½/d  ·¢Õ¹/v  £¬/w  ÈÕÒæ/d  Æµ·±/a  £¬/w  Îª/p  Á½°¶/n  Ð­ÉÌ/v  µÄ/u  ÖØÐÂ/d  ¿ªÊ¼/v  ´´Ôì/v  ÁË/u  ÓÐÒæ/a  Æø·Õ/n  ¡£/w  
19980102-02-013-006/m  µ±Ç°/t  £¬/w  Á½°¶/n  ¹ØÏµ/n  ·¢Õ¹/vn  Õý/d  ´¦ÔÚ/v  Ò»¸ö/m  ÖØÒª/a  µÄ/u  ÀúÊ·/n  Ê±¿Ì/n  ¡£/w  ÔÚ/p  £²£°/m  ÊÀ¼Í/n  ½ö/d  Ê£ÏÂ/v  ¶Ì¶Ì/z  Èý/m  Äê/q  µÄ/u  Ê±ºò/n  £¬/w  Á½°¶/n  Í¬°û/n  ¶¼/d  Ó¦¸Ã/v  ÃæÏò/v  Î´À´/t  £¬/w  ÈÏÕæ/ad  Ë¼¿¼/v  ÈçºÎ/r  ¸ÄÉÆ/v  ºÍ/c  ÍÆ¶¯/v  ¿ç/v  ÊÀ¼Í/n  Á½°¶/n  ¹ØÏµ/n  Õâ/r  Ò»/m  ÖØ´ó/a  ¶ø/c  ÑÏËà/a  µÄ/u  ÎÊÌâ/n  ¡£/w  ÔÚ/p  ´Ë/r  £¬/w  ÎÒ/r  Ô¸/v  Ìá³ö/v  Èý/m  µã/q  Òâ¼û/n  ºÍ/c  ½¨Òé/n  £º/w  

19980102-02-013-007/m  µÚÒ»/m  £¬/w  ¼°Ôç/d  ¾ÙÐÐ/v  Á½°¶/n  ÕþÖÎ/n  Ì¸ÅÐ/vn  £¬/w  Îª/p  ¿ç/v  ÊÀ¼Í/n  Á½°¶/n  ¹ØÏµ/n  ·¢Õ¹/vn  ´´Ôì/v  Ìõ¼þ/n  ¡£/w  ½­/nr  ÔóÃñ/nr  ×ÜÊé¼Ç/n  ÔÚ/p  Ê®Îå´ó/j  ±¨¸æ/n  ÖÐ/f  ÔÙ´Î/d  Ö£ÖØ/ad  ºôÓõ/v  £º/w  ×÷Îª/v  µÚÒ»/m  ²½/q  £¬/w  º£Ï¿/n  Á½°¶/n  ¿É/v  ÏÈ/d  ¾Í/p  ¡°/w  ÔÚ/p  Ò»¸ö/m  ÖÐ¹ú/ns  µÄ/u  Ô­Ôò/n  ÏÂ/f  £¬/w  ÕýÊ½/ad  ½áÊø/v  Á½°¶/n  µÐ¶Ô/a  ×´Ì¬/n  ¡±/w  ½øÐÐ/v  Ì¸ÅÐ/vn  £¬/w  ²¢/c  ´ï³É/v  Ð­Òé/n  £»/w  ÔÚ/p  ´Ë/r  »ù´¡/n  ÉÏ/f  £¬/w  ¹²Í¬/d  ³Ðµ£/v  ÒåÎñ/n  £¬/w  Î¬»¤/v  ÖÐ¹ú/ns  µÄ/u  Ö÷È¨/n  ºÍ/c  ÁìÍÁ/n  ÍêÕû/a  £¬/w  ²¢/c  ¶Ô/p  ½ñºó/t  Á½°¶/n  ¹ØÏµ/n  µÄ/u  ·¢Õ¹/vn  ½øÐÐ/v  ¹æ»®/vn  ¡£/w  Ï£Íû/v  Ì¨Íå/ns  ·½Ãæ/n  ¾¡¿ì/d  ÓèÒÔ/v  »ØÓ¦/vn  ¡£/w  ¿É/v  ÏÈ/d  ÓÉ/p  º£Ð­/j  Óë/c  º£»ù»á/j  ÊÚÈ¨/v  ½øÐÐ/v  Á½°¶/n  ÕþÖÎ/n  Ì¸ÅÐ/vn  µÄ/u  ³ÌÐòÐÔ/n  °²ÅÅ/vn  ¡£/w  ÔÚ/p  ´Ë/r  »ù´¡/n  ÉÏ/f  £¬/w  ÖØÐÂ/d  ¿ªÊ¼/v  Á½»á/j  ¾­¼ÃÐÔ/n  ¡¢/w  ÊÂÎñÐÔ/n  ÒéÌâ/n  µÄ/u  ÉÌÌ¸/vn  ¡£/w  
19980102-02-013-008/m  µÚ¶þ/m  £¬/w  ´óÁ¦/d  ·¢Õ¹/v  Á½°¶/n  ¾­¼Ã/n  ºÏ×÷/vn  £¬/w  »¥²¹/v  »¥Àû/v  ¡¢/w  ¹²Í¬/d  ·±ÈÙ/a  ¡£/w  Ãæ¶Ô/v  ÇøÓò»¯/v  ºÍ/c  Ò»Ìå»¯/v  µÄ/u  È«Çò/n  ¾­¼Ã/n  ·¢Õ¹/vn  Ç÷ÊÆ/n  £¬/w  ´Ó/p  ¾­¼Ã/n  ·¢Õ¹/vn  ¹æÂÉ/n  ºÍ/c  Á½°¶/n  Í¬°û/n  ³¤Ô¶/a  ÀûÒæ/n  ³ö·¢/v  £¬/w  ÕþÖÎ/n  ÉÏ/f  µÄ/u  ÆçÒì/n  ²»/d  Ó¦µ±/v  ·Á°­/v  Á½°¶/n  ¾­¼Ã/n  ºÏ×÷/vn  ¡£/w  ÓÉÓÚ/p  ÈËÎª/b  µÄ/u  ÏÞÖÆ/vn  £¬/w  Ä¿Ç°/t  Á½°¶/n  ¾­¼Ã/n  ¹ØÏµ/n  µÄ/u  ×´¿ö/n  Óë/p  ÊÀ½ç/n  ¾­¼Ã/n  ·¢Õ¹/v  µÄ/u  ³±Á÷/n  ºÍ/c  ¾­¼Ã/n  ÇøÓò»¯/vn  µÄ/u  Ç÷ÊÆ/n  ¼«/d  ²»/d  Ïà/d  ÊÊÓ¦/v  £»/w  Óë/p  Á½°¶/n  ¾­¼Ã/n  ·¢Õ¹/v  µÄ/u  ¿Í¹Û/n  ÐèÒª/n  ÒÔ¼°/c  Á½°¶/n  Í¬°û/n  ÌØ±ð/d  ÊÇ/v  ¹¤ÉÌ½ç/j  µÄ/u  ÒªÇó/n  »¹ÓÐ/v  ¼«´ó/a  ²î¾à/n  ¡£/w  Ó¦µ±/v  °Ñ/p  ¼ÓÇ¿/v  Á½°¶/n  ¾­¼Ã/n  ºÏ×÷/vn  ×÷Îª/v  ¿ç/v  ÊÀ¼Í/n  Á½°¶/n  ¾­¼Ã/n  ·¢Õ¹/vn  Õ½ÂÔ/n  µÄ/u  ÖØÒª/a  ÄÚÈÝ/n  £¬/w  ²ÉÈ¡/v  ÇÐÊµ/a  ´ëÊ©/n  £¬/w  ½øÒ»²½/d  ¿ª·Å/v  ºÍ/c  ÍÆ¶¯/v  Á½°¶/n  ×Ê½ð/n  ¡¢/w  ¼¼Êõ/n  ¡¢/w  ²úÆ·/n  µÈ/u  ·½Ãæ/n  µÄ/u  ½»Á÷/vn  £¬/w  ´Ù½ø/v  Á½°¶/n  ²úÒµ/n  Ð­×÷/v  £¬/w  ¾¡¿ì/d  ÊµÏÖ/v  Á½°¶/n  Ö±½Ó/a  ¡°/w  ÈýÍ¨/j  ¡±/w  ¡£/w  
19980102-02-013-009/m  µÚÈý/m  £¬/w  ÒÔ/p  ¹²Í¬/d  ¼Ì³Ð/v  ºÍ/c  ·¢Ñï/v  ÖÐ»ª/nz  ÓÅÐã/a  ÎÄ»¯/n  ´«Í³/n  Îª/v  Å¦´ø/n  £¬/w  ¼ÓÇ¿/v  Á½°¶/n  Í¬°û/n  µÄ/u  ÍùÀ´/vn  ºÍ/c  ½»Á÷/vn  £¬/w  Ôö¼Ó/v  ¹µÍ¨/v  Óë/c  ÁË½â/v  £¬/w  ÔöÇ¿/v  ÖÐ»ªÃñ×å/n  µÄ/u  Äý¾ÛÁ¦/n  £¬/w  ºñ/ad  Ö²/v  ¹²Í¬/d  ×ßÏò/v  ºÍÆ½/n  Í³Ò»/vn  µÄ/u  ÎÄ»¯/n  ·ÕÎ§/n  ¡£/w  
19980102-02-013-010/m  Õ¹Íû/v  £±£¹£¹£¸Äê/t  £¬/w  ¾¡¹Ü/c  Á½°¶/n  ¹ØÏµ/n  ÖÐ/f  »¹/d  ´æÔÚ/v  ×Å/u  ÖÖÖÖ/q  ÇúÕÛ/an  ºÍ/c  À§ÄÑ/an  £¬/w  µ«/c  º®¶¬/n  ÖÕ½«/d  ¹ýÈ¥/v  £¬/w  ÎÞ/v  ÈË/n  ÄÜ/v  ×èµ²/v  ´ºÌì/t  ½Å²½/n  µÄ/u  ÁÙ½ü/vn  ¡£/w  ÎÒÃÇ/r  ÓÉÖÔ/d  µØ/u  ×£Ô¸/v  £¬/w  ÔÚ/p  Á½°¶/n  Í¬°û/n  µÄ/u  ¹²Í¬/d  Å¬Á¦/a  ÏÂ/f  £¬/w  Á½°¶/n  ¹ØÏµ/n  µÄ/u  ·¢Õ¹/vn  ÄÜ¹»/v  ×ßÏò/v  Ò»¸ö/m  ÐÂ/a  µÄ/u  Æðµã/n  ¡£/w  

19980102-02-014-001/m  ½Ï/d  Ç¿/a  Àä¿ÕÆø/n  ½«/d  Ó°Ïì/v  ÎÒ¹ú/n  ´ó²¿/m  µØÇø/n  
19980102-02-014-002/m  ±¾±¨/r  Ñ¶/Ng  ¾Ý/p  [ÖÐÑë/n  ÆøÏóÌ¨/n]nt  Ìá¹©/v  µÄ/u  ÐÅÏ¢/n  £º/w  £±£¹£¹£¸Äê/t  ÔªÔÂ/t  ÉÏÑ®/t  Ó°Ïì/v  ÎÒ¹ú/n  µÄ/u  Àä¿ÕÆø/n  ÊÆÁ¦/n  ½«/d  ¼ÓÇ¿/v  ¡£/w  
19980102-02-014-003/m  £²ÈÕ/t  ¡ª/w  £µÈÕ/t  £¬/w  ÊÜ/v  ½Ï/d  Ç¿/a  Àä¿ÕÆø/n  Ó°Ïì/vn  £¬/w  »´ºÓ/n  ÒÔ±±/f  ´ó²¿/m  µØÇø/n  ÓÐ/v  £µ/m  ¼¶/q  ¡ª/w  £¶/m  ¼¶/q  Æ«/a  ±±·ç/n  £¬/w  ½­»´/j  ¡¢/w  ½­ÄÏ/ns  ¼°/c  »ªÄÏ/ns  ±±²¿/f  ÓÐ/v  £´/m  ¼¶/q  ¡ª/w  £¶/m  ¼¶/q  Æ«/a  ±±·ç/n  £¬/w  ÎÒ¹ú/n  ¶«²¿/f  ºÍ/c  ÄÏ²¿/f  º£Óò/n  ÓÐ/v  £¶/m  ¼¶/q  ¡ª/w  £¸/m  ¼¶/q  ´ó·ç/n  £»/w  ¶«±±/f  µØÇø/n  ¶«²¿/f  ÓÐ/v  Ð¡µ½ÖÐÑ©/l  £¬/w  ÎÒ¹ú/n  ÄÏ·½/s  ´ó²¿/m  µØÇø/n  ÓÐ/v  Ð¡µ½ÖÐÓê/l  £¨/w  Ñ©/n  £©/w  £¬/w  ÆäÖÐ/r  ½­ÄÏ/ns  ºÍ/c  »ªÄÏ/ns  µÄ/u  ²¿·Ö/m  µØÇø/n  ÓÐ/v  ´óÓê/n  ¡£/w  È«¹ú/n  ´ó²¿/m  µØÇø/n  ÈÕ/q  Æ½¾ù/a  ÆøÎÂ/n  ½«/d  ÏÂ½µ/v  £µ/m  ¡æ/q  ¡ª/w  £±£°/m  ¡æ/q  ¡£/w  Çë/v  ÓÐ¹Ø/vn  ²¿ÃÅ/n  ×¢Òâ/v  ¼ÓÇ¿/v  ·À·ç/vn  ¡¢/w  ·À¶³/vn  ´ëÊ©/n  ¡£/w  
19980102-02-014-004/m  £·ÈÕ/t  ¡ª/w  £¸ÈÕ/t  £¬/w  ÊÜ/v  Áí/r  Ò»/m  ¹É/q  Àä¿ÕÆø/n  Ó°Ïì/vn  £¬/w  Î÷±±/f  ´ó²¿/m  ¡¢/w  »ª±±/ns  ¶«²¿/f  ¼°/c  »Æ»´/j  µØÇø/n  Òõ/a  ÓÐ/v  Ð¡Ñ©/n  »ò/c  Óê¼ÐÑ©/l  £»/w  ²¢/c  ÓÐ/v  £´/m  ¼¶/q  ¡ª/w  £µ/m  ¼¶/q  Æ«/a  ±±·ç/n  £»/w  ÈÕ/q  Æ½¾ù/a  ÆøÎÂ/n  ½«/d  ÏÂ½µ/v  £´/m  ¡æ/q  ¡ª/w  £·/m  ¡æ/q  ¡£/w  
19980102-02-014-005/m  ÓÉÓÚ/c  Î÷ÄÏ/s  Å¯ÊªÆøÁ÷/n  ½ÏÎª/d  ÍúÊ¢/a  £¬/w  £¶ÈÕ/t  ¡ª/w  £¸ÈÕ/t  £¬/w  ÎÒ¹ú/n  ÄÏ·½/s  ´ó²¿/m  µØÇø/n  ÈÔ/d  Îª/v  ÒõÓê/n  ÌìÆø/n  £¬/w  Ò»°ã/ad  ÓÐ/v  Ð¡µ½ÖÐÓê/l  £¨/w  Ñ©/n  £©/w  £¬/w  ²¿·Ö/m  µØÇø/n  ÓÐ/v  ´óÓê/n  £¬/w  µ«/c  ÆøÎÂ/n  ½ÏÎª/d  Æ½ÎÈ/a  ¡£/w  

19980102-03-001-001/m  ¸÷¹ú/r  ÕþÒª/n  ·¢±í/v  ÐÂÄê/t  ºØ´Ê/n  
19980102-03-001-002/m  ×ÛºÏ/v  ±¾±¨/r  ºÍ/c  ÐÂ»ªÉç/nt  µç/n  ÔÚ/p  ´Ç¾ÉÓ­ÐÂ/l  Ö®¼Ê/f  £¬/w  Ò»Ð©/m  ¹ú¼Ò/n  Áìµ¼ÈË/n  ·¢±í/v  ÎÄ¸æ/n  »ò/c  ½²»°/n  £¬/w  ×Ü½á/v  ¹ýÈ¥/t  £¬/w  Õ¹Íû/v  Î´À´/t  ¡£/w  
19980102-03-001-003/m  ÈÕ±¾/ns  Ê×Ïà/n  ÇÅ±¾ÁúÌ«ÀÉ/nr  ÄêÇ°/t  ÔÚ/p  Ê×Ïà/n  ¹ÙÛ¡/n  ¾ÙÐÐ/v  µÄ/u  ÐÂÄê/t  ¼ÇÕß/n  ÕÐ´ý»á/n  ÉÏ/f  Ç¿µ÷/v  £¬/w  ÔÚ/p  ÐÂ/a  µÄ/u  Ò»/m  Äê/q  Àï/f  £¬/w  Òª/v  Í¨¹ý/p  ÎÈ¶¨/v  ½ðÈÚ/n  ÌåÏµ/n  Ê¹/v  ¹ú¼Ò/n  ¾­¼Ã/n  »Øµ½/v  ¸´ËÕ/vn  ¹ìµÀ/n  ÉÏÀ´/v  ¡£/w  Ëû/r  Ëµ/v  £¬/w  ÈÕ±¾/ns  ÓÐ/v  £±£²£°£°ÍòÒÚ/m  ÈÕÔª/n  µÄ/u  ¸öÈË/n  ½ðÈÚ/n  ×Ê²ú/n  £¬/w  ÓÐ/v  £¸£°£°£°ÒÚ/m  ÃÀÔª/q  µÄ/u  ¶ÔÍâ/vn  ¾»×Ê²ú/n  £¬/w  ÓÐ/v  ³¬¹ý/v  £²£°£°£°ÒÚ/m  ÃÀÔª/q  µÄ/u  ¾Ó/v  ÊÀ½ç/n  Ê×/m  Î»/q  µÄ/u  Íâ»ã/n  ´¢±¸/n  ¡£/w  Ëû/r  ÈÏÎª/v  £¬/w  ÈÕ±¾/ns  ÍêÈ«/ad  Ã»ÓÐ/v  ±ØÒª/an  µ£ÐÄ/v  Ëü/r  Ä¿Ç°/t  ÔÚ/p  ½ðÈÚ/n  ÁìÓò/n  Óöµ½/v  µÄ/u  À§ÄÑ/an  ¡£/w  ÇÅ±¾/nr  ±íÊ¾/v  ÏàÐÅ/v  £¬/w  ÔÚ/p  ×ÔÃñµ³/n  Ìá³ö/v  µÄ/u  ÎÈ¶¨/v  ½ðÈÚ/n  ¶Ô²ß/n  ºÍ/c  £²ÍòÒÚ/m  ÈÕÔª/n  ÌØ±ð/b  ¼õË°/vn  ´ëÊ©/n  ·¢»Ó/v  ×÷ÓÃ/n  ºó/f  £¬/w  ÈÕ±¾/ns  ¾­¼Ã/n  ¾Í/d  »á/v  ³öÏÖ/v  ¸´ËÕ/v  ¡£/w  
19980102-03-001-004/m  º«¹ú/ns  ×ÜÍ³/n  ½ð/nr  Ó¾Èý/nr  ºÍ/c  µ±Ñ¡/vn  ×ÜÍ³/n  ½ð/nr  ´óÖÐ/nr  £±£²ÔÂ/t  £³£±ÈÕ/t  ·Ö±ð/d  ·¢±í/v  ÐÂÄê/t  Ï×´Ê/n  £¬/w  Ç¿µ÷/v  ¹úÃñ/n  Òª/v  ÆëÐÄ/ad  ÍÅ½á/v  £¬/w  Îª/p  ¿Ë·þ/v  ÃæÁÙ/v  µÄ/u  ¾­¼Ã/n  À§ÄÑ/an  ¹²Í¬/d  ·Ü¶·/v  ¡£/w  ½ð/nr  Ó¾Èý/nr  Ï£Íû/v  ÐÂ/a  µÄ/u  Ò»/m  Äê/q  ³ÉÎª/v  ¹úÃñ/n  ºÍ½â/v  £¬/w  ÕñÐË/v  ¾­¼Ã/n  ºÍ/c  ½øÒ»²½/d  ·¢Õ¹/v  ÃñÖ÷/a  ÕþÖÎ/n  µÄ/u  Ò»/m  Äê/q  £»/w  ½ð/nr  ´óÖÐ/nr  ºÅÕÙ/v  È«Ìå/n  ¹úÃñ/n  ·¢»Ó/v  Ç±Á¦/n  £¬/w  ¹²Í¬/d  ²ÎÓë/v  ¸Ä¸ï/vn  £¬/w  ¹²Í¬/d  ¶É¹ý/v  ÄÑ¹Ø/n  £¬/w  ÔÚ/p  ÕþÖÎ/n  ÃñÖ÷»¯/vn  µÄ/u  »ù´¡/n  ÉÏ/f  ÊµÊ©/v  ´óÖÚ/n  ²ÎÓë/v  µÄ/u  ÊÐ³¡¾­¼Ã/n  Ô­Ôò/n  £¬/w  ÔÚ/p  £±£¹£¹£¹Äê/t  ÄÚ/f  °ÚÍÑ/v  [¹ú¼Ê/n  »õ±Ò/n  »ù½ð/n  ×éÖ¯/n]nt  µÄ/u  ¹ÜÖÆ/vn  £¬/w  ×îÖÕ/d  »Ö¸´/v  º«¹ú/ns  ¾­¼Ã/n  ¡£/w  
19980102-03-001-005/m  ÃÉ¹Å/ns  ×ÜÍ³/n  °Í¸Â°àµÏ/nr  £±£²ÔÂ/t  £³£±ÈÕ/t  Íí/Tg  ·¢±í/v  µçÊÓ/n  ÐÂÄê/t  ºØ´Ê/n  £¬/w  ºÅÕÙ/v  È«Ìå/n  ÃÉ¹Å/ns  ÈËÃñ/n  Í¬ÐÄÐ­Á¦/i  ¡¢/w  ÍÅ½á/a  ºÍÄÀ/a  ¡¢/w  Å¬Á¦/ad  ¹¤×÷/v  £¬/w  ÔÚ/p  ÐÂ/a  µÄ/u  Ò»/m  Äê/q  Àï/f  Ê¹/v  ÃÉ¹Å/ns  ¾­¼Ã/n  ÓÐ/v  ÐÂ/a  µÄ/u  ÆðÉ«/n  ¡£/w  Ëû/r  Ëµ/v  £¬/w  £±£¹£¹£¸Äê/t  ÊÇ/v  ÃÉ¹Å/ns  ¼«Æä/d  ÖØÒª/a  µÄ/u  Ò»/m  Äê/q  ¡£/w  Òª/v  ÔÚ/p  ¼õÉÙ/v  Æ¶À§/an  ¡¢/w  Ìá¸ß/v  ÈËÃñ/n  Éú»î/vn  ·½Ãæ/n  ÕùÈ¡/v  ½Ï/d  ºÃ/a  µÄ/u  ³É¾Í/n  ¡£/w  ´óÁ¦/d  ·¢Õ¹/v  Ãñ×å/n  ¹¤Òµ/n  ¡¢/w  ÐóÄÁÒµ/n  ºÍ/c  µçÁ¦/n  ÊÂÒµ/n  ¡£/w  ÔÚ/p  Ì¸µ½/v  ÃÉ¹Å/ns  Íâ½»/n  Õþ²ß/n  Ê±/Ng  £¬/w  Ëû/r  Ç¿µ÷/v  ¼á³Ö/v  Íâ½»/n  Õþ²ß/n  µÄ/u  Í³Ò»ÐÔ/n  ºÍ/c  Á¬ÐøÐÔ/n  ¡£/w  
19980102-03-001-006/m  Ì©¹ú/ns  ×ÜÀí/n  ´¨¡¤Á¢ÅÉ/nr  £±ÈÕ/t  Íí/Tg  ÔÚ/p  µçÊÓÌ¨/n  Ïò/p  È«¹ú/n  ÈËÃñ/n  ·¢±í/v  ÐÂÄê/t  ºØ´Ê/n  £¬/w  ºÅÕÙ/v  ÈËÃñ/n  ÆëÐÄÐ­Á¦/i  ¹²Í¬/d  ·Ü¶·/v  £¬/w  ¿Ë·þ/v  ¾­¼Ã/n  À§ÄÑ/an  £¬/w  Ê¹/v  Ì©¹ú/ns  ×ß/v  ³ö/v  ¾­¼Ã/n  À§¾³/n  ¡£/w  ´¨¡¤Á¢ÅÉ/nr  ±íÊ¾/v  ÏàÐÅ/v  £¬/w  ÔÚ/p  ½øÈë/v  £±£¹£¹£¸Äê/t  Ö®¼Ê/f  £¬/w  Ö»Òª/c  ÎÒÃÇ/r  ÆëÐÄÐ­Á¦/i  ¹²Í¬/d  ·Ü¶·/v  £¬/w  Ì©¹ú/ns  µÄ/u  ¾­¼Ã/n  ÐÎÊÆ/n  Ò»¶¨/d  »á/v  ºÃ×ª/v  ¡£/w  
19980102-03-001-007/m  ÂíÀ´Î÷ÑÇ/ns  ×ÜÀí/n  Âí¹þµÙ¶û/nr  Ç¿µ÷/v  £¬/w  È«¹ú/n  ÈËÃñ/n  Ó¦/v  ÔÚ/p  ÐÂ/a  µÄ/u  Ò»/m  Äê/q  Àï/f  ×öºÃ/v  Óë/p  À§ÄÑ/an  ½øÐÐ/v  ¶·Õù/vn  µÄ/u  ×¼±¸/vn  ¡£/w  Ëû/r  Ëµ/v  £¬/w  Ãæ¶Ô/v  ÑÏÖØ/a  µÄ/u  ¾­¼Ã/n  ÎÊÌâ/n  £¬/w  ´Ó/p  Î¬»¤/v  ¹ú¼Ò/n  ¶ÀÁ¢/an  ºÍ/c  ×ðÑÏ/n  µÄ/u  ½Ç¶È/n  ³ö·¢/v  £¬/w  ¡°/w  ÎÒÃÇ/r  ²»ÄÜ/v  Çü·þ/v  »ò/c  Í¶½µ/v  £¬/w  ±ØÐë/d  ·ÜÆð/v  Ó­½Ó/v  ÌôÕ½/vn  ºÍ/c  ×÷³ö/v  ÎþÉü/vn  ¡±/w  ¡£/w  
19980102-03-001-008/m  Ó¡¶ÈÄáÎ÷ÑÇ/ns  ×ÜÍ³/n  ËÕ¹þÍÐ/nr  ºôÓõ/v  È«¹ú/n  ÈËÃñ/n  ÍÅ½á/v  ÆðÀ´/v  £¬/w  Å¬Á¦/ad  ¹¤×÷/v  £¬/w  ¿Ë·þ/v  ¹ú¼Ò/n  ÃæÁÙ/v  µÄ/u  ¾­¼Ã/n  À§ÄÑ/an  ¡£/w  Ëû/r  Ç¿µ÷/v  £¬/w  ²»¹Ü/c  Óöµ½/v  Ê²Ã´/r  ÊÂÇé/n  £¬/w  ¡°/w  ÎÒÃÇ/r  ±ØÐë/d  Ç°½ø/v  ¡±/w  ¡£/w  ¡°/w  Õâ/r  ¾Í/d  ÊÇ/v  ÎÒÃÇ/r  µÄ/u  ¾öÐÄ/vn  ¡±/w  ¡£/w  Ëû/r  ÈÏÎª/v  £¬/w  Ó¡Äá/ns  ¾­¼Ã/n  ÔÚ/p  ÐÂ/a  µÄ/u  Ò»/m  Äê/q  Àï/f  ½«/d  ×ß/v  ³ö/v  À§¾³/n  ¡£/w  
19980102-03-001-009/m  ÐÂ¼ÓÆÂ/ns  ×ÜÀí/n  Îâ/nr  ×÷¶°/nr  ÈÏÎª/v  £¬/w  £±£¹£¹£¸Äê/t  £¬/w  ÁÚ¹ú/n  ¾­¼Ã/n  Ôö³¤/vn  ËÙ¶È/n  ·ÅÂý/v  ½«/d  ¶Ô/p  ÐÂ¼ÓÆÂ/ns  ²úÉú/v  Ó°Ïì/vn  £¬/w  ÐÂ¼ÓÆÂ/ns  µÄ/u  ¾­¼Ã/n  ÐÎÊÆ/n  ½«/d  ÊÇ/v  ÑÏ¾þ/a  µÄ/u  ¡£/w  Ëû/r  Í¬Ê±/d  Ç¿µ÷/v  £¬/w  ÐÂ¼ÓÆÂ/ns  µÄ/u  ¾­¼Ã»ù´¡/l  ÊÇ/v  ½¡¿µ/a  µÄ/u  ¡£/w  ÐÂ¼ÓÆÂ/ns  ÓµÓÐ/v  ¾Þ¶î/b  Íâ»ã/n  ´¢±¸/n  £¬/w  ½ðÈÚÒµ/n  Ò²/d  Ê®·Ö/m  ·¢´ï/a  ¡£/w  ´ËÍâ/c  £¬/w  ÐÂ¼ÓÆÂ/ns  Õþ¾Ö/n  ÎÈ¶¨/a  ¡£/w  Òò´Ë/c  £¬/w  ¶Ô/p  ÐÂ¼ÓÆÂ/ns  ±£³Ö/v  ÐÅÐÄ/n  ÊÇ/v  ÊµÏÖ/v  ¾­¼Ã/n  Ôö³¤/v  ºÍ/c  ·±ÈÙ/a  µÄ/u  ¹Ø¼ü/n  ¡£/w  
19980102-03-001-010/m  ²¨À¼/ns  ×ÜÍ³/n  ¿ËÍßÏ£Äù·òË¹»ù/nr  £±£²ÔÂ/t  £³£±ÈÕ/t  Í¨¹ý/p  µçÊÓÌ¨/n  ·¢±í/v  ÐÂÄê/t  ÎÄ¸æ/n  Ö¸³ö/v  £¬/w  µ±½ñ/t  ²¨À¼/ns  Éç»á/n  µÄ/u  ÌØµã/n  ÊÇ/v  ¡°/w  ÎÈ¶¨/a  ºÍ/c  ·¢Õ¹/v  ¡±/w  ¡£/w  Õâ/r  ÊÇ/v  È«Ìå/n  ²¨À¼/ns  ÈËÃñ/n  ¡°/w  ¹²Í¬/d  Å¬Á¦/a  ¡±/w  ¡¢/w  ¡°/w  Ò»Æð/d  ²ÎÓë/v  ¡±/w  µÄ/u  ½á¹û/n  ¡£/w  ²¨À¼/ns  ÈËÃñ/n  Ó¦¸Ã/v  Îª/p  È¡µÃ/v  µÄ/u  ³É¾Í/n  ¸Ðµ½/v  ¡°/w  ×ÔºÀ/a  ¡±/w  ¡£/w  Ëû/r  Ëµ/v  £¬/w  ÏÖÔÚ/t  £¬/w  ²¨À¼/ns  ÃæÁÙ/v  ¡°/w  À§ÄÑ/a  µÄ/u  ÌôÕ½/vn  ¡±/w  £¬/w  Òò¶ø/c  £¬/w  È«/a  Éç»á/n  ¸ü/d  ÐèÒª/v  ¡°/w  »¥Ïà/d  Àí½â/v  ¡±/w  £¬/w  ¹²Í¬/d  ½¨Éè/v  ÃÀºÃ/a  µÄ/u  ²¨À¼/ns  ¡£/w  
19980102-03-001-011/m  ¸Õ¹ûÃñÖ÷¹²ºÍ¹ú/ns  ×ÜÍ³/n  ¿¨±ÈÀ­/nr  £±£²ÔÂ/t  £³£±ÈÕ/t  Ïò/p  È«¹ú/n  ·¢±í/v  ¹ã²¥/vn  µçÊÓ/n  ½²»°/n  Ëµ/v  £¬/w  £±£¹£¹£·Äê/t  ÊÇ/v  ¸Õ¹û/ns  £¨/w  Ãñ/Ng  £©/w  ÈËÃñ/n  °ÚÍÑ/v  Å«ÒÛ/vn  µÄ/u  Ò»/m  Äê/q  £¬/w  ¶ø/c  £±£¹£¹£¸Äê/t  ½«/d  ÊÇ/v  ¹ú¼Ò/n  ÖØ½¨/vn  ºÍ/c  Ãñ×å/n  ÕñÐË/vn  µÄ/u  Ò»/m  Äê/q  ¡£/w  ¿¨±ÈÀ­/nr  Ö¸³ö/v  £¬/w  ÔÚ/p  ÐÂ/a  µÄ/u  Ò»/m  Äê/q  Àï/f  £¬/w  ¸Õ¹û/ns  £¨/w  Ãñ/Ng  £©/w  Õþ¸®/n  ½«/d  ×ÅÊÖ/v  Ö´ÐÐ/v  Ö¼ÔÚ/v  ÎªÃñÔì¸£/l  µÄ/u  Èý/m  Äê/q  ¼Æ»®/n  £¬/w  ¾¡¿ì/d  »Ö¸´/v  ½»Í¨/n  ¡¢/w  Í¨Ñ¶/n  µÈ/u  »ù´¡/n  ÉèÊ©/n  µÄ/u  ½¨Éè/vn  ¡£/w  Ëû/r  Ëµ/v  £¬/w  Õþ¸®/n  ½«/d  ÓÅÏÈ/d  ·¢Õ¹/v  Å©Òµ/n  £¬/w  ÒÔ/c  ¼õÉÙ/v  Á¸Ê³/n  ½ø¿Ú/vn  ¡£/w  Ëû/r  »¹/d  Ç¿µ÷/v  Òª/v  ½¨Á¢/v  Ò»/m  Ö§/q  ÓÉ/p  ÇàÄê/n  ×é³É/v  µÄ/u  ×¼¾üÊÂ/n  ÐÔÖÊ/n  µÄ/u  ¡°/w  ¹úÃñ/n  ·þÎñ¶Ó/n  ¡±/w  £¬/w  Æä/r  ÈÎÎñ/n  ÊÇ/v  ±£ÎÀ/v  ¡¢/w  ½¨Éè/v  ¹ú¼Ò/n  £¬/w  º´ÎÀ/v  Ãñ×å/n  ÍÅ½á/an  ¡£/w  
19980102-03-001-012/m  ÄªÉ£±È¿Ë/ns  ×ÜÍ³/n  Ï£ÈøÅµ/nr  £³£±ÈÕ/t  ÔÚ/p  ÂíÆÕÍÐ/ns  ·¢±í/v  ÐÂÄê/t  ÎÄ¸æ/n  £¬/w  ºôÓõ/v  È«Ìå/n  ÈËÃñ/n  Îª/p  È·±£/v  ¹ú¼Ò/n  £±£¹£¹£¸Äê/t  ¾­¼Ã/n  ºÍ/c  Éç»á/n  ·¢Õ¹/vn  ¼Æ»®/n  È¡µÃ/v  ³É¹¦/an  ×÷³ö/v  ×Ô¼º/r  µÄ/u  ¹±Ï×/n  ¡£/w  Ï£ÈøÅµ/nr  Ëµ/v  £¬/w  [ÄªÉ£±È¿Ë/ns  Õþ¸®/n]nt  ÔÚ/p  ÐÂ/a  µÄ/u  Ò»/m  Äê/q  Àï/f  ½«/d  ¼ÓÇ¿/v  ¶Ô/p  Í¨»õÅòÕÍ/l  µÄ/u  ¿ØÖÆ/vn  £¬/w  ÒÔ/c  ¼õÉÙ/v  ¾­¼Ã/n  ¶Ô/p  Íâ²¿/f  µÄ/u  ÒÀÀµ/vn  £¬/w  ÊµÏÖ/v  ¹úÃñ¾­¼Ã/n  µÄ/u  ³ÖÐø/vn  Ôö³¤/vn  ¡£/w  Ëû/r  Ëµ/v  £¬/w  £±£¹£¹£¸Äê/t  °üÀ¨/v  ÄÜÔ´/n  ²¿ÃÅ/n  ÔÚÄÚ/u  µÄ/u  ¾­¼Ã/n  Ôö³¤ÂÊ/n  Ó¦¸Ã/v  ÔÚ/p  £¹¡¤£µ£¥/m  ×óÓÒ/m  ¡£/w  

19980102-03-002-001/m  Ê¹¹Ý/n  À´/v  ÁË/u  Ð¡/a  ¿ÍÈË/n  £¨/w  ¸½/v  Í¼Æ¬/n  £±/m  ÕÅ/q  £©/w  
19980102-03-002-002/m  ±¾±¨/r  ×¤/v  °¢ÁªÇõ/ns  ¼ÇÕß/n  ÁÖ/nr  ð¨Ã÷/nr  
19980102-03-002-003/m  Ôªµ©/t  Ç°Ò¹/t  £¬/w  [ÖÐ¹ú/ns  ×¤/v  °¢ÁªÇõ/ns  Ê¹¹Ý/n]nt  ÄÚ/f  Ò»/m  Æ¬/q  »¶ÉùÐ¦Óï/l  ¡£/w  
19980102-03-002-004/m  ºöÈ»/d  £¬/w  ÃÅÍâ/s  ×ß/v  ½ø/v  Ò»/m  Î»/q  Ð¡/a  ¿ÍÈË/n  ¡£/w  Ëû/r  Ò»/m  Ã×/q  ¶à/m  ¸ß/a  £¬/w  Å¨Ã¼´óÑÛ/l  £¬/w  Ò»/m  Á³/q  ÇåÐã/a  £¬/w  Éí/Ng  ´©/v  Ò»/m  Ì×/q  ÌØÖÆ/b  ÉîÉ«/b  ÖÐÉ½×°/n  £¬/w  Ç°ÐØ´ü/n  Àï/f  ²å/v  Ò»/m  ¿é/q  ºì/a  ½íÅÁ/n  ¡£/w  Ò»/d  ÎÊ/v  ²Å/d  ÖªµÀ/v  £¬/w  Ëû/r  ½ñÄê/t  ËÄ/m  Ëê/q  ¡£/w  ±ð/d  ¿´/v  Ëû/r  Äê¼Í/n  Ð¡/a  £¬/w  ÑÔÌ¸¾ÙÖ¹/i  È´/d  Ù²È»/v  Ïñ/p  ¸ö/q  ´óÈË/n  ¡­¡­/w  
19980102-03-002-005/m  Ëû/r  £¬/w  ¾Í/d  ÊÇ/v  °¢ÁªÇõ/ns  ×ÜÍ³/n  ÔúÒ®µÂ/nr  µÄ/u  °®Ëï/n  Ð¡/a  ÔúÒ®µÂ/nr  ¡£/w  ÐÂÄê/t  ½«/d  ÖÁ/v  £¬/w  Ð¡/a  ÔúÒ®µÂ/nr  Óë/c  Ëû/r  µÄ/u  ÖÐ¹ú/ns  °¢ÒÌ/n  ºú/nr  ²ÊÁá/nr  ÊÜ/v  »ª/nr  ÀèÃ÷/nr  ´óÊ¹/n  Ö®/u  Ñû/vn  £¬/w  ÌØÒâ/d  µ½/v  [ÖÐ¹ú/ns  Ê¹¹Ý/n]nt  ²Î¼Ó/v  ´Ç¾ÉÓ­ÐÂ/l  Áª»¶»á/n  ¡£/w  
19980102-03-002-006/m  Ð¡/a  ÔúÒ®µÂ/nr  ¸ø/p  »ª/nr  ´óÊ¹/n  ´øÀ´/v  Ò»¸ö/m  Èý/m  ²ã/q  ´ó/a  »¨Àº/n  ±íÊ¾/v  ×£ºØ/vn  ¡£/w  ×î/d  Õä¹ó/a  µÄ/u  ÀñÎï/n  £¬/w  ÊÇ/v  ×Ô¼º/r  »æÖÆ/v  µÄ/u  Ò»/m  ÕÅ/q  ºØÄê¿¨/n  ¡£/w  Ëû/r  ÓÃ/v  ²Ê±Ê/n  »­/v  ÁË/u  Ò»ÌõÁú/n  µÄ/u  Í¼°¸/n  £¬/w  »¹/d  ÓÃ/p  ÖÐÎÄ/nz  Ð´/v  ÉÏ/v  ×Ô¼º/r  µÄ/u  Ãû×Ö/n  ¡£/w  ¿´/v  ×Å/u  Õâ/r  ÕÅ/q  ³äÂú/v  Í¯ÖÉ/n  ºÍ/c  Õæ³Ï/an  µÄ/u  ºØ¿¨/n  £¬/w  »ª/nr  ´óÊ¹/n  ·ò¸¾/n  ÀÖ/v  µÃ/u  ºÏ²»Â£×ì/l  ¡£/w  
19980102-03-002-007/m  Ð¡/a  ÔúÒ®µÂ/nr  µÄ/u  µ½À´/vn  £¬/w  ¸ø/p  [ÖÐ¹ú/ns  Ê¹¹Ý/n]nt  µÄ/u  Áª»¶»á/n  ´øÀ´/v  ¸ñÍâ/d  ¶à/a  µÄ/u  Ð¦Éù/n  ¡£/w  »ª/nr  ´óÊ¹/n  °Ñ/p  Ò»/m  Á¾/q  Ò£¿Ø/vn  Ì«¿Õ³µ/n  ËÍ¸ø/v  Ð¡/a  ¿ÍÈË/n  ¡£/w  Ð¡/a  ÔúÒ®µÂ/nr  °Ñ/p  Íæ¾ß/n  ±§/v  ÔÚ/p  »³Àï/s  £¬/w  ²»Ê±/d  µØ/u  °ÚÅª/v  Ëü/r  £¬/w  Áí/r  Ò»/m  Ö»/q  ÊÖ/n  »¹/d  ²»/d  Íü/v  °Ñ/p  ´ó/a  Æ»¹û/n  ËÍ/v  ½ø/v  ×ìÀï/s  ¡£/w  
19980102-03-002-008/m  ¾Ý/p  ºú/nr  ²ÊÁá/nr  ½éÉÜ/v  £¬/w  Ð¡/a  ÔúÒ®µÂ/nr  ºÜ/d  ´ÏÃ÷/a  £¬/w  ÓÖ/c  Ìý»°/a  £¬/w  ËäÈ»/c  Äê/n  ½ö/d  ËÄ/m  Ëê/q  £¬/w  ÒÑ/d  ¿ªÊ¼/v  Ñ§/v  Ó¢Óï/nz  ¡¢/w  ·¨Óï/nz  ºÍ/c  ÖÐÎÄ/nz  £¬/w  ²¢/c  ÄÜ/v  Á÷Àû/a  µØ/u  Ëµ/v  ¼¸/m  ¾ä/q  ÈÕ³£/b  ÖÐ¹ú»°/nz  ¡£/w  Ëû/r  ºÍ/p  ÆÕÍ¨/a  º¢×Ó/n  Ò»Ñù/u  £¬/w  Ï²»¶/v  Ìß/v  ×ãÇò/n  ¡¢/w  ÓÎÓ¾/v  ¡£/w  Ëû/r  ÔÚ/p  Íõ¹¬/n  Àï/f  ÓÐ/v  ×Ô¼º/r  µÄ/u  µ¥¶À/b  Ì×¼ä/n  £¬/w  ÓÐ/v  ÑÏ¸ñ/a  µÄ/u  Éú»î/vn  ¹æÂÉ/n  ¡£/w  Ð¡¼Ò»ï/n  ÌØ±ð/d  Ï²»¶/v  ÖÐ¹ú/ns  µÄ/u  Ëï/nr  Îò¿Õ/nr  ºÍ/c  ºùÂ«ÍÞ/nr  Ð¡/a  ½ð¸Õ/n  £¬/w  »¹/d  ÌØ/d  °®/v  ³Ô/v  ºú/nr  ÀÏÊ¦/n  °ü/v  µÄ/u  ½È×Ó/n  ¡£/w  È¥Äê/t  £¬/w  ÖÐ¹ú/ns  Óë/p  É³ÌØ/ns  ±ÈÈü/v  ×ãÇò/n  £¬/w  Ð¡/a  ÔúÒ®µÂ/nr  ÊÖ/n  ÄÃ/v  ÖÐ¹ú/ns  ¹úÆì/n  Îª/p  ÖÐ¹ú¶Ó/nt  ¼ÓÓÍ/v  £¬/w  Áî/v  ËÄ×ù±öÅó/l  ¾ªÏ²/a  ¡£/w  
19980102-03-002-009/m  ÓÐÈË/r  ÎÊ/v  Ð¡/a  ÔúÒ®µÂ/nr  Ïë/v  ²»/d  Ïë/v  µ½/v  ÖÐ¹ú/ns  È¥/v  Íæ/v  £¬/w  Ëû/r  Ëµ/v  £º/w  ¡°/w  ÎÒ/r  »¹Òª/v  µ½/v  ÖÐ¹ú/ns  È¥/v  ÉÏÑ§/v  ÄØ/y  £¡/w  ¡±/w  
19980102-03-002-010/m  £¨/w  ±¾±¨/r  °¢²¼Ôú±È/ns  £±ÔÂ/t  £±ÈÕ/t  µç/n  £©/w  
19980102-03-002-011/m  Í¼Æ¬/n  £º/w  
19980102-03-002-012/m  Í¼/n  Îª/v  Ð¡/a  ÔúÒ®µÂ/nr  Óë/c  ÖÐ¹ú/ns  ´óÊ¹/n  ·ò¸¾/n  ¼°/c  Ð¡ÅóÓÑ/n  ÃÇ/k  ¹Û¿´/v  ÓéÀÖ/vn  ½ÚÄ¿/n  ¡£/w  
19980102-03-002-013/m  £¨/w  ±¾±¨/r  ¼ÇÕß/n  ÁÖ/nr  ð¨Ã÷/nr  Éã/Vg  £©/w  

19980102-03-003-001/m  ¼¤¶¯ÈËÐÄ/l  µÄ/u  Ê±¿Ì/n  £¨/w  ¸½/v  Í¼Æ¬/n  £±/m  ÕÅ/q  £©/w  
19980102-03-003-002/m  ±¾±¨/r  ×¤/v  ÄÏ·Ç/ns  ¼ÇÕß/n  ÎÂ/nr  ÏÜ/nr  
19980102-03-003-003/m  £±ÔÂ/t  £±ÈÕ/t  £¬/w  [ÖÐ»ªÈËÃñ¹²ºÍ¹ú/ns  ×¤/v  ÄÏ·Ç¹²ºÍ¹ú/ns  ´óÊ¹¹Ý/n]nt  ÔÚ/p  ÄÏ·Ç/ns  ÐÐÕþ/n  Ê×¶¼/n  ±ÈÀÕÍÓÀûÑÇ/ns  ¿ª¹Ý/v  ¡£/w  Õâ/r  ÊÇ/v  ÔÚ/p  ¿ª¹Ý/vn  ÒÇÊ½/n  ÉÏ/f  Éý/v  ÖÐ»ªÈËÃñ¹²ºÍ¹ú/ns  ¹úÆì/n  ¡£/w  £¨/w  ÐÂ»ªÉç/nt  ¼ÇÕß/n  Àî/nr  Ñ§ÈÊ/nr  Éã/Vg  £©/w  
19980102-03-003-004/m  £±£¹£¹£¸Äê/t  £±ÔÂ/t  £±ÈÕ/t  ÉÏÎç/t  £¹Ê±/t  £¬/w  [ÖÐ»ªÈËÃñ¹²ºÍ¹ú/ns  ×¤/v  ÄÏ·Ç¹²ºÍ¹ú/ns  ´óÊ¹¹Ý/n]nt  ÔÚ/p  ´Ë¼ä/r  ¾ÙÐÐ/v  ÁË/u  ¿ª¹Ý/vn  ÒÇÊ½/n  ¡£/w  ¾¡¹Ü/c  ½ñÌì/t  Îª/v  ¹«¹²/b  ¼ÙÈÕ/n  £¬/w  µ«/c  Ò»´óÔç/t  £¬/w  ¾Í/d  ÓÐ/v  ¸÷ÖÖ/r  ·ôÉ«/n  µÄ/u  ÈËÃÇ/n  ¼±´Ò´Ò/d  ¸Ïµ½/v  [ÖÐ¹ú/ns  ´óÊ¹¹Ý/n]nt  Ëù/u  ÔÚ/v  µÄ/u  [±ÈÍÓÈð¶ûË¹/nz  ´ó½Ö/n]ns  £¹£·£²/m  ºÅ/q  £¬/w  ÒÔ/c  Ä¿¶Ã/v  Õâ/r  Ò»/m  ÀúÊ·ÐÔ/n  ³¡Ãæ/n  ¡£/w  
19980102-03-003-005/m  [ÖÐ¹ú/ns  ´óÊ¹¹Ý/n]nt  µÄ/u  ¹¤×÷/vn  ÈËÔ±/n  ×Ô/p  Çå³¿/t  £¶Ê±/t  Æð/f  ±ã/d  ¿ªÊ¼/v  Ã¦Âµ/v  ×Å/u  ²¼ÖÃ/v  ¿ª¹Ý/vn  ÒÇÊ½/n  ÏÖ³¡/s  ¡£/w  ÖÐ»ªÈËÃñ¹²ºÍ¹ú/ns  ¹ú»Õ/n  ¸ß¸ß/z  ¹Ò/v  ÔÚ/p  ÄÇ/r  ×ù/q  Á½/m  ²ã/q  °ì¹«Â¥/n  µÄ/u  ´óÃÅ/n  Ö®ÉÏ/f  £¬/w  Ð´/v  ÓÐ/v  ¡°/w  [ÖÐ»ªÈËÃñ¹²ºÍ¹ú/ns  ´óÊ¹¹Ý/n]nt  ¿ª¹Ý/vn  ÒÇÊ½/n  ¡±/w  ×ÖÑù/n  µÄ/u  ´ó/a  ºá·ù/n  ºÕÈ»/z  ÐÑÄ¿/a  £¬/w  Ò»ÅÅÅÅ/m  ÏÊ»¨/n  ±»/p  ²¼ÖÃ/v  ÔÚ/p  ÁÙÊ±/d  ´î/v  Æð/v  µÄ/u  ½²Ì¨/n  ÉÏ/f  ¡£/w  ÖÐ¹ú/ns  ×¤/v  ÄÏ·Ç/ns  Ê×ÈÎ/b  ´óÊ¹/n  Íõ/nr  Ñ§ÏÍ/nr  ÅÜÇ°ÅÜºó/l  µØ/u  Í¬/p  ´ó¼Ò/r  Ò»Æð/s  Ã¦Âµ/v  ×Å/u  ²¼ÖÃ/v  ÏÖ³¡/s  £¬/w  »¹/d  ²»Ê±/d  ±»/p  ¸÷·½/r  À´±ö/n  Çë/v  È¥/v  ºÏÓ°/v  ÁôÄî/v  ¡£/w  
19980102-03-003-006/m  Õ¾/v  ÔÚ/p  Ö÷³Ö/v  ¿ª¹Ý/vn  ÒÇÊ½/n  µÄ/u  ½²Ì¨/n  ÉÏ/f  £¬/w  Íõ/nr  Ñ§ÏÍ/nr  Ëµ/v  £º/w  ¡°/w  ÎÒ/r  ÌýËµ/v  ±¾µØ/r  ÈËÃñ/n  ÓÐ/v  ÌìÉÏ/s  ÏÂÓê/v  ÊÇ/v  »¶Ó­/v  ¿ÍÈË/n  ×î¼Ñ/z  ·½Ê½/n  µÄ/u  Ëµ·¨/n  £¬/w  ÏÖÔÚ/t  Õâ¸ö/r  Ð¡Óê/n  Ò²/d  ±íÃ÷/v  ÁË/u  ÎÒÃÇ/r  ¶Ô/p  ÄãÃÇ/r  ËùÓÐ/b  ÈË/n  µ½À´/v  µÄ/u  ÖÔÐÄ/b  Ð»Òâ/n  ¡£/w  ¡±/w  Ò»·¬»°/n  Ëµ/v  µÃ/u  ÈËÃÇ/n  ¿ª»³´óÐ¦/l  ¡£/w  ÄÏ·Ç/ns  Íâ³¤/n  ¶÷×ô/nr  ÔÚ/p  ÖÂ´Ê/n  ÖÐ/f  Ò²/d  Ê×ÏÈ/d  Ëµ/v  £¬/w  ¡°/w  ¶Ô/p  ÎÒÃÇ/r  Á½/m  ¹ú/n  ¹ØÏµ/n  À´Ëµ/u  £¬/w  ÌìÉÏ/s  ÕýÔÚ/d  ÏÂ/v  µÄ/u  Õâ/r  ¼¸/m  µÎ/q  ÓêË®/n  ÊÇ/v  Ò»¸ö/m  ´ó/d  ºÃ/a  µÄ/u  Õ×Í·/n  £¡/w  ¡±/w  
19980102-03-003-007/m  ÉÏÎç/t  £¹Ê±/t  £±£°·Ö/t  £¬/w  Ò»/m  Ãæ/q  ÏÊÑÞ/a  µÄ/u  ÎåÐÇºìÆì/n  ÔÚ/p  £¹£·£²/m  ºÅ/q  ÔºÄÚ/s  ÐÂ/d  ÊúÆð/v  µÄ/u  Æì¸Ë/n  ÉÏ/f  È½È½/d  ÉýÆð/v  £¬/w  Ëæ¼´/d  ÏìÆð/v  ÁË/u  ¼¤Ô½/a  µÄ/u  ¡¶/w  ÒåÓÂ¾ü/n  ½øÐÐÇú/n  ¡·/w  ¡£/w  »¤ÎÀ/v  ¹úÆì/n  ÉýÆð/v  µÄ/u  £´/m  Î»/q  ÇàÄê/n  ¶¼/d  ÊÇ/v  [ÖÐ¹ú/ns  ´óÊ¹¹Ý/n]nt  ¹¤×÷/vn  ÈËÔ±/n  ¡£/w  ÎªÁË/p  Õâ/r  Ò»/m  ×¯ÑÏ/a  Ê±¿Ì/n  µÄ/u  µ½À´/vn  ºÍ/c  È·±£/v  ÉýÆì/vn  ¹ý³Ì/n  ÍòÎÞÒ»Ê§/i  £¬/w  ËûÃÇ/r  Ôø/d  ¶à´Î/m  ÔÚ/p  Ò¹ÉîÈË¾²/l  Ö®/u  Ê±/Ng  ½øÐÐ/v  ÑÝÁ·/vn  ¡£/w  Èç½ñ/t  £¬/w  ËûÃÇ/r  µÄ/u  Á³ÉÏ/n  Ñú/v  ³ö/v  ÁË/u  ²ÓÀÃ/a  µÄ/u  Î¢Ð¦/vn  ¡£/w  
19980102-03-003-008/m  ÑöÍû/v  ×Å/u  Õâ/r  Ãæ/q  ÉýÆð/v  µÄ/u  ÎåÐÇºìÆì/n  £¬/w  ÓÖ/d  ÓÐ/v  ¶àÉÙ/r  ÈË/n  ÐÄ³±ÄÑÆ½/l  ¡£/w  ÈËÈº/n  ÖÐ/f  ÓÐ/v  ¼¸/m  Î»/q  ÊÇ/v  ×¨³Ì/d  ´Ó/p  ÒÁÀöÉ¯°×¸Û/ns  ¸ÏÀ´/v  µÄ/u  »ªÈË/n  ´ú±í/n  ¡£/w  ÔÚ/p  È¥Äê/t  Ïã¸Û/ns  »Ø¹é/v  ×æ¹ú/n  Ö®¼Ê/f  £¬/w  ¾Í/d  ÊÇ/v  ËûÃÇ/r  ¶¥×¡/v  À´×Ô/v  Ì¨Íå/ns  µ±¾Ö/n  µÄ/u  Ñ¹Á¦/n  £¬/w  Ç×ÊÖ/d  ·ìÖÆ/v  ÁË/u  Ò»/m  Ãæ/q  ×æ¹ú/n  µÄ/u  ÎåÐÇºìÆì/n  ÒÔ/p  Ê¾/Vg  Çì×£/vn  ¡£/w  Áí/d  ÓÐ/v  ¼¸/m  ¸ö/q  ÄÏ·Ç/ns  »ªÈË/n  ÍÅÌå/n  ÔÚ/p  Ò»/m  ·â/q  ÖÂ/v  Ç®/nr  Æäè¡/nr  µÄ/u  ÐÅ/n  ÖÐ/f  Ëµ/v  £¬/w  ¡°/w  ÎÒÃÇ/r  ÄÏ·Ç/ns  »ªÈË/n  ¡¢/w  »ªÇÈ/n  ºÍ/p  ÊÀ½ç/n  ¸÷µØ/r  »ªÇÈ/n  Ò»Ñù/u  Îª/p  ×æ¹ú/n  µÄ/u  ¸»Ç¿/an  ¡¢/w  Ãñ×å/n  µÄ/u  ÍÅ½á/an  ºÍ/c  Íâ½»/n  µÄ/u  Ç¿´ó/an  ¸Ðµ½/v  »¶ÐÀ¹ÄÎè/i  ¡£/w  ÎÒÃÇ/r  °ºÊ×Í¦ÐØ/l  £¬/w  ÒÔ/p  Éí/Ng  Îª/v  ÖÐ¹ú/ns  ÈË/n  ¶ø/c  ¸Ðµ½/v  ×ÔºÀ/a  ¡£/w  ÎÒÃÇ/r  Ã¿Ê±Ã¿¿Ì/l  ¶¼/d  ÔÚ/d  ¹Ø×¢/v  ×Å/u  ×æ¹ú/n  µÄ/u  ·¢Õ¹/vn  Óë/c  ½ø²½/vn  ¡£/w  ×æ¹ú/n  Ç¿Ê¢/a  £¬/w  ÎÒÃÇ/r  »ªÇÈ/n  ÔÚ/p  ¹úÍâ/s  ²Å/d  ÓÐ/v  µØÎ»/n  ¡£/w  ÎÒÃÇ/r  ËäÈ»/c  Éú»î/v  ÔÚ/p  Òì¹úËûÏç/l  £¬/w  µ«/c  ÎÒÃÇ/r  µÄ/u  ÐÄ/n  ÓÀÔ¶/d  ºÍ/p  ×æ¹ú/n  ÈËÃñ/n  Á¬/v  ÔÚ/p  Ò»Æð/s  ¡£/w  ¡±/w  
19980102-03-003-009/m  ÖÐ¹ú/ns  Óë/c  ÄÏ·Ç/ns  ½¨½»/v  ÊÇ/v  Áî/v  Á½/m  ¹ú/n  ÈËÃñ/n  ¼«Îª/d  ¸ßÐË/a  µÄ/u  Ï²ÊÂ/n  £¬/w  ÊÇ/v  ¶Ô/p  Á½/m  ¹ú/n  ÈËÃñ/n  ×î/d  ºÃ/a  µÄ/u  ÐÂÄê/t  ÀñÎï/n  ¡£/w  À´×Ô/v  ¸÷·½/r  µÄ/u  ºØµç/n  ¡¢/w  ºØÐÅ/n  Èç/p  Ñ©Æ¬/n  °ã/u  ·É/v  Ïò/p  [ÖÐ¹ú/ns  ´óÊ¹¹Ý/n]nt  ¡£/w  ÓÉ/p  ÖÐ¹ú/ns  ³£×¤/v  ÁªºÏ¹ú/nt  ´ú±í/n  ÇØ/nr  »ªËï/nr  Ç©Êð/v  µÄ/u  Ò»/m  ·Ý/q  ºØµç/n  Ëµ/v  £º/w  ¡°/w  Öµ/Vg  ´Ë/r  ÖÐ/j  ÄÏ/j  ½¨½»/v  Ö®¼Ê/f  £¬/w  ÎÒÃÇ/r  ´Ó/p  Å¦Ô¼/ns  Âü¹þ¶Ùµº/ns  Ò£×£/v  ´ó¼Ò/r  ÔÚ/p  ÐÂ/a  µÄ/u  Ò»/m  Äê/q  ÖÐ/f  ¿ª¾Ö/v  Ë³Àû/a  £¬/w  Âíµ½³É¹¦/i  ¡£/w  ¡±/w  
19980102-03-003-010/m  ÔÚ/p  Á½/m  ¹ú/n  ÕýÊ½/ad  ½¨½»/v  Ç°Ï¦/f  µÄ/u  £±£¹£¹£·Äê/t  £±£²ÔÂ/t  £³£±ÈÕ/t  ÍíÉÏ/t  £¬/w  [±±¾©/ns  µçÊÓÌ¨/n]nt  Óë/c  ÄÏ·Ç/ns  »ªÈË/n  ¹²Í¬/d  Ö÷°ì/v  ÁË/u  Ò»/m  ³¡/q  Ìâ/n  Îª/v  ¡¶/w  Ñô¹â/n  ²Êºç/n  ¡·/w  µÄ/u  Çì×£/vn  Áª»¶/vn  Íí»á/n  ¡£/w  À´×Ô/v  ÖÐ¹ú/ns  µÄ/u  ÑÝÔ±/n  ¡¢/w  µ±µØ/s  »ªÈË/n  ´ú±í/n  ºÍ/c  ÄÏ·Ç/ns  ÑÝÒÕ½ç/n  ÈËÊ¿/n  Í¬Ì¨/d  Ï×ÒÕ/v  ¡£/w  ÄÏ·Ç/ns  ×¤/v  ÖÐ¹ú/ns  µÄ/u  Íâ½»¹Ù/n  Ðì/nr  ÒåÕÑ/nr  Ò²/d  ÉÏÌ¨/v  ÓÃ/v  ²»/d  Éõ/Dg  Á÷Àû/a  µÄ/u  ÖÐÎÄ/nz  Ö÷³Ö/v  ½ÚÄ¿/n  ¡£/w  Íí»á/n  ×îºó/f  Ò»¸ö/m  ½ÚÄ¿/n  ÊÇ/v  ÖÐ/j  ¡¢/w  ÄÏ/j  Á½/m  ¹ú/n  ¸è³ª/vn  ÑÝÔ±/n  ¹²/d  ³ª/v  ¡¶/w  Òû¾Æ/vn  ¸è/n  ¡·/w  ¡£/w  Ðì/nr  ÒåÕÑ/nr  Ò»°åÒ»ÑÛ/i  µØ/u  ²Ù/v  ×Å/u  ÖÐÎÄ/nz  Ëµ/v  £º/w  ¡°/w  ÈÃ/v  ÎÒÃÇ/r  Îª/p  ÖÐ/j  ¡¢/w  ÄÏ/j  Á½/m  ¹ú/n  ÈËÃñ/n  µÄ/u  ÓÑÒê/n  ¸É±­/v  £¬/w  ÈÃ/v  ÎÒÃÇ/r  Á½/m  ¹ú/n  Ö®¼ä/f  µÄ/u  ¹ØÏµ/n  Ïñ/p  »Æ½ð/n  Ò»Ñù/u  Õä¹ó/a  £¬/w  Ïñ/p  ×êÊ¯/n  Ò»Ñù/u  ¼áÇ¿/a  ¡£/w  ¡±/w  £¨/w  ±¾±¨/r  ±ÈÀÕÍÓÀûÑÇ/ns  £±ÔÂ/t  £±ÈÕ/t  µç/n  £©/w  

19980102-03-004-001/m  ÄÏ·Ç/ns  »ªÈË/n  »ªÇÈ/n  Çì×£/v  ÖÐÄÏ/ns  ½¨½»/v  
19980102-03-004-002/m  ±¾±¨/r  Ô¼º²ÄÚË¹±¤/ns  £±£²ÔÂ/t  £³£±ÈÕ/t  µç/n  ¼ÇÕß/n  ÎÂ/nr  ÏÜ/nr  ±¨µÀ/v  £º/w  Îª/p  ÈÈÁÒ/ad  Çì×£/v  ÖÐ¹ú/ns  Óë/c  ÄÏ·Ç/ns  ½¨Á¢/v  ÕýÊ½/a  Íâ½»/n  ¹ØÏµ/n  ºÍ/c  »¶Ó­/v  Ç®/nr  Æäè¡/nr  ¸±/b  ×ÜÀí/n  ¼æ/v  Íâ³¤/n  ·ÃÎÊ/v  ÄÏ·Ç/ns  £¬/w  ÄÏ·Ç/ns  »ªÈË/n  »ªÇÈ/n  ½ñÍí/t  ÔÚ/p  ´Ë¼ä/r  ¾ÙÐÐ/v  ÁË/u  Çì×£/vn  Áª»¶/vn  Íí»á/n  ¡£/w  
19980102-03-004-003/m  Íí»á/n  ÔÚ/p  [ÄÏ·Ç/ns  ¹ã²¥/vn  ¹«Ë¾/n]nt  ÑÝ²¥/vn  ´óÌü/n  ¾ÙÐÐ/v  £¬/w  ÎèÌ¨/n  Á½²à/f  Ì¨Öù/n  ÉÏ/f  ·Ö±ð/d  ÐÛ¾á/v  ×Å/u  Èý/m  Ö»/q  ¾«ÐÄ/ad  ÔúÖÆ/v  µÄ/u  ÄÏ·Ç/ns  ÁÔ±ª/n  ºÍ/c  ÏóÕ÷/v  ÖÐ¹ú/ns  µÄ/u  ¾ÞÁú/n  ¡£/w  Õý/d  ÔÚ/p  ÄÏ·Ç/ns  ·ÃÎÊ/v  µÄ/u  [ÖÐ¹ú/ns  ¹úÎñÔº/nt]nt  ¸±/b  ×ÜÀí/n  ¼æ/v  Íâ½»²¿³¤/n  Ç®/nr  Æäè¡/nr  ²Î¼Ó/v  ÁË/u  Õâ/r  Ò»/m  Áª»¶/vn  Íí»á/n  ¡£/w  ÔÚ/p  Â¡ÖØ/a  ÈÈÁÒ/a  µÄ/u  Æø·Õ/n  ÖÐ/f  £¬/w  ÄÏ·Ç/ns  »ªÈË/n  ´ú±í/n  Ê×ÏÈ/d  ·¢ÑÔ/v  ¶Ô/p  ÖÐ¹ú/ns  Óë/c  ÄÏ·Ç/ns  Á½/m  ¹ú/n  ½¨½»/v  ±íÊ¾/v  ÈÈÁÒ/a  ×£ºØ/vn  £¬/w  ²¢/c  Îª/p  ×æ¹ú/n  µÄ/u  ²»¶Ï/d  ·¢Õ¹/v  Ç¿´ó/a  ±íÊ¾/v  ×ÔºÀ/a  ¡£/w  
19980102-03-004-004/m  Ç®/nr  Æäè¡/nr  Ëµ/v  £¬/w  ÔÚ/p  ÄÏ·Ç/ns  µÄ/u  »ªÈË/n  »ªÇÈ/n  ÊÇ/v  Ò»¸ö/m  »îÔ¾/v  µÄ/u  ÈºÌå/n  ¡£/w  ¡°/w  ÐÂ/a  ÄÏ·Ç/ns  µÄ/u  µ®Éú/vn  £¬/w  Ê¹µÃ/v  ÔÚ/p  ÄÏ·Ç/ns  µÄ/u  »ªÈË/n  »ªÇÈ/n  Í¬/p  ÆäËû/r  ¸÷/r  ½×²ã/n  Ò»Ñù/u  È¡µÃ/v  ÁË/u  Æ½µÈ/a  µÄ/u  µØÎ»/n  £¬/w  Îª/p  »ªÈË/n  »ªÇÈ/n  ÔÚ/p  ÄÏ·Ç/ns  µÄ/u  ·¢Õ¹/vn  Ìá¹©/v  ÁË/u  ÐÂ/a  µÄ/u  »úÓö/n  ¡£/w  ¡±/w  
19980102-03-004-005/m  Ç®/nr  Æäè¡/nr  »¹/d  ½éÉÜ/v  ÁË/u  ×æ¹ú/n  µÄ/u  ½¨Éè/vn  ·¢Õ¹/vn  ÐÎÊÆ/n  ¡£/w  Ëû/r  Ëµ/v  £¬/w  ¡°/w  ÖÐ»ªÃñ×å/n  ÊÇ/v  Ò»¸ö/m  Äý¾ÛÁ¦/n  ºÜ/d  Ç¿/a  µÄ/u  Ãñ×å/n  £¬/w  ÀúÀ´/d  Î¬»¤/v  Í³Ò»/vn  £¬/w  ·´¶Ô/v  ·ÖÁÑ/v  ¡£/w  [ÖÐ¹ú/ns  Õþ¸®/n]nt  ÊµÏÖ/v  ×æ¹ú/n  Í³Ò»/a  µÄ/u  ¾öÐÄ/n  ÊÇ/v  ¼áÇ¿/a  µÄ/u  £¬/w  Õþ²ß/n  Ò²/d  ÊÇ/v  Ã÷È·/a  µÄ/u  ¡£/w  ¡±/w  Ç®/nr  Æäè¡/nr  Ëµ/v  £¬/w  ¡°/w  ÏÖÔÚ/t  ÄÏ·Ç/ns  Óë/c  ÖÐ»ªÈËÃñ¹²ºÍ¹ú/ns  ½¨½»/v  ÁË/y  £¬/w  Õâ/r  ÔÙ´Î/d  ±íÃ÷/v  £º/w  Ì¨Íå/ns  µ±¾Ö/n  µÄ/u  ·ÖÁÑ/vn  »î¶¯/vn  ÊÇ/v  Ã»ÓÐ/v  ³öÂ·/n  µÄ/u  ¡£/w  Ö»ÓÐ/c  ÊµÏÖ/v  ×æ¹ú/n  Í³Ò»/v  £¬/w  Ì¨Íå/ns  ²ÅÄÜ/v  ÓÐ/v  ¸ü/d  ´ó/a  µÄ/u  ·¢Õ¹/vn  ºÍ/c  Ç°Í¾/n  ¡£/w  ÎÒÃÇ/r  ¼áÐÅ/v  £¬/w  ÖÐ¹ú/ns  ÍêÈ«/ad  Í³Ò»/a  µÄ/u  Ä¿±ê/n  Ò»¶¨/d  ÄÜ/v  ÊµÏÖ/v  ¡£/w  ¡±/w  
19980102-03-004-006/m  Ëæºó/d  £¬/w  ÔÚ/p  Ìâ/n  Îª/v  ¡¶/w  Ñô¹â/n  ²Êºç/n  ¡·/w  µÄ/u  Çì×£/vn  Áª»¶/vn  Íí»á/n  ÉÏ/f  £¬/w  À´×Ô/v  ÖÐ¹ú/ns  µÄ/u  ÑÝÒÕ½ç/n  ÈËÊ¿/n  ¡¢/w  ÄÏ·Ç/ns  »ªÈË/n  »ªÇÈ/n  ºÍ/c  ÄÏ·Ç/ns  ÑÝÒÕ½ç/n  ÈËÊ¿/n  Í¬Ì¨/d  ÔØ¸èÔØÎè/i  £¬/w  ±í´ï/v  ÁË/u  ÖÐ¹ú/ns  Óë/c  ÄÏ·Ç/ns  ½¨½»/v  ºó/f  Á½/m  ¹ú/n  ÈËÃñ/n  µÄ/u  Ï²Çì/v  ÐÄÇé/n  ¡£/w  

19980102-03-005-001/m  ÖÐ¹ú/ns  ³£×¤/v  ÁªºÏ¹ú/nt  ´ú±í/n  ÇØ/nr  »ªËï/nr  Ëµ/v  ÎÒ/r  ¶à±ß/b  Íâ½»/n  Ó®µÃ/v  ¹ã·º/a  ºÃÆÀ/n  
19980102-03-005-002/m  ¾Ý/p  ÐÂ»ªÉç/nt  ÁªºÏ¹ú/nt  £±£²ÔÂ/t  £³£±ÈÕ/t  µç/n  £¨/w  ¼ÇÕß/n  ÖÜ/nr  ÎýÉú/nr  £©/w  ÖÐ¹ú/ns  ³£×¤/v  ÁªºÏ¹ú/nt  ´ú±í/n  ÇØ/nr  »ªËï/nr  ´óÊ¹/n  £³£±ÈÕ/t  ÔÚ/p  Å¦Ô¼/ns  ÁªºÏ¹ú/nt  ×Ü²¿/n  ½ÓÊÜ/v  ±¾Éç/r  ¼ÇÕß/n  ×¨·Ã/v  Ê±/Ng  Ëµ/v  £¬/w  ÔÚ/p  ¼´½«/d  ¹ýÈ¥/v  µÄ/u  Ò»/m  Äê/q  Àï/f  £¬/w  ÖÐ¹ú/ns  ÔÚ/p  ÁªºÏ¹ú/nt  »ý¼«/ad  ¿ªÕ¹/v  ¶à±ß/b  Íâ½»/n  £¬/w  Ö÷³Ö/v  ÕýÒå/n  £¬/w  ·´¶Ô/v  Ç¿È¨/n  £¬/w  »ý¼«/ad  ÍÆ¶¯/v  ¶à¼«»¯/vn  ½ø³Ì/n  £¬/w  Ó®µÃ/v  ÁË/u  ÊÀ½ç/n  ÉÏ/f  ¶àÊý/m  ¹ú¼Ò/n  µÄ/u  ÔÞÓþ/vn  ¡£/w  
19980102-03-005-003/m  ÇØ/nr  »ªËï/nr  Ëµ/v  £¬/w  ÖÐ¹ú/ns  ×÷Îª/v  Ò»¸ö/m  ´ó¹ú/n  ºÍ/c  °²Àí»á/j  ³£ÈÎ/b  ÀíÊÂ¹ú/n  £¬/w  ÔÚ/p  Î¬»¤/v  ÊÀ½ç/n  ºÍÆ½/n  Óë/c  °²È«/an  ·½Ãæ/n  ¼ç¸º/v  ×Å/u  ÖØÈÎ/n  ¡£/w  Ò»/m  Äê/q  À´/f  £¬/w  ÖÐ¹ú/ns  »ý¼«/a  ¡¢/w  ³ä·Ö/a  µØ/u  ²ÎÓë/v  °²Àí»á/j  £³£°/m  ¶à/m  Ïî/q  ÒéÌâ/n  µÄ/u  ÉóÒé/vn  £¬/w  Ö÷ÕÅ/v  Í¨¹ý/p  ºÍÆ½Ì¸ÅÐ/l  ½â¾ö/v  Õù¶Ë/n  £¬/w  ·´¶Ô/v  ¶¯éü/d  ÊµÊ©/v  ÖÆ²Ã/vn  ¡£/w  
19980102-03-005-004/m  Ëû/r  ÌØ±ð/d  Ì¸/v  µ½/v  ÖÐ¹ú/ns  ÔÚ/p  £±£¹£¹£·Äê/t  £±£±ÔÂ/t  µ£ÈÎ/v  °²Àí»á/j  ÂÖÖµ/vn  Ö÷Ï¯¹ú/n  Ê±/Ng  £¬/w  ÈÏÕæ/a  Í×ÉÆ/a  µØ/u  ´¦Àí/v  ÒÁÀ­¿Ë/ns  Óë/c  ÁªºÏ¹ú/nt  ÔÚ/p  ÎäÆ÷/n  ºË²é/vn  ÎÊÌâ/n  ÉÏ/f  ²úÉú/v  µÄ/u  Î£»ú/n  £¬/w  Å¬Á¦/ad  »¯½â/v  Ã¬¶Ü/an  £¬/w  µÃµ½/v  ¹ã·º/a  ºÃÆÀ/n  ¡£/w  
19980102-03-005-005/m  Ëû/r  Ëµ/v  £¬/w  ÖÐ¹ú/ns  »¹/d  ¹ã·º/a  ¡¢/w  ÈÏÕæ/a  µØ/u  ²ÎÓë/v  ÁË/u  ÁªºÏ¹ú/nt  ´ó»á/n  ÓÐ¹Ø/vn  ÈËÈ¨/n  ¡¢/w  ²Ã¾ü/v  ¡¢/w  Î¬ºÍ/j  ¡¢/w  ¾­Éç/j  ¡¢/w  »··¢/j  ºÍ/c  ¿Æ¼¼/n  µÈ/u  ×Ü¼Æ/v  £±£¶£°/m  ¶à/m  Ïî/q  ÒéÌâ/n  µÄ/u  ÉóÒé/vn  £¬/w  ²ûÃ÷/v  ÁË/u  ÖÐ¹ú/ns  ÔÚ/p  Ò»/m  ÏµÁÐ/q  ÎÊÌâ/n  ÉÏ/f  µÄ/u  Á¢³¡/n  £¬/w  ²¢/c  Óë/p  ¹ã´ó/b  ·¢Õ¹ÖÐ¹ú¼Ò/l  Ò»µÀ/d  £¬/w  Å¬Á¦/ad  Î¬»¤/v  ·¢Õ¹ÖÐ¹ú¼Ò/l  µÄ/u  ºÏ·¨/a  È¨Òæ/n  ¡£/w  
19980102-03-005-006/m  ÇØ/nr  »ªËï/nr  »Ø¹Ë/v  ÁË/u  Ò»/m  Äê/q  À´/f  ÎÒ¹ú/n  ¼ÓÇ¿/v  Óë/p  ÁªºÏ¹ú/nt  ¹ã´ó/b  »áÔ±¹ú/n  °üÀ¨/v  Ò»Ð©/m  ÉÐÎ´/d  Í¬/p  ÎÒ/r  ½¨½»/v  ¹ú¼Ò/n  µÄ/u  ÁªÏµ/vn  ºÍ/c  ÍùÀ´/vn  ¡£/w  Ëû/r  Ëµ/v  £¬/w  Ëû/r  ÏÈºó/d  Îå/m  ´Î/q  ³ö·Ã/v  ÖÐÃÀÖÞ/ns  ¡¢/w  ¼ÓÀÕ±È/ns  ºÍ/c  ·ÇÖÞ/ns  µØÇø/n  µÄ/u  Î´/d  ½¨½»/v  ¹ú/n  £¬/w  Óë/p  ÕâÐ©/r  ¹ú¼Ò/n  µÄ/u  Áìµ¼ÈË/n  ºÍ/c  Éç»á/n  ¸÷½ç/r  ½øÐÐ/v  ÁË/u  ¹ã·º/a  ½Ó´¥/vn  £¬/w  ¼ÓÉî/v  ÁË/u  Ïà»¥/b  ¼ä/f  µÄ/u  ÁË½â/vn  ºÍ/c  Àí½â/vn  ¡£/w  ÖÐ¹ú/ns  »¹/d  ·Ö±ð/d  Í¬/p  °Í¹þÂí/ns  ºÍ/c  Ê¥Â¬Î÷ÑÇ/ns  ¾Í/p  ÊµÏÖ/v  Á½/m  ¹ú/n  ¹ØÏµ/n  Õý³£»¯/vn  ½øÐÐ/v  ÁË/u  Ì¸ÅÐ/vn  ²¢/c  ´ï³É/v  Ð­Òé/n  ¡£/w  
19980102-03-005-007/m  ÇØ/nr  »ªËï/nr  Ëµ/v  £¬/w  £±£¹£¹£·Äê/t  ±»/p  ³ÆÎª/v  ÁªºÏ¹ú/nt  ¡°/w  ¸Ä¸ï/vn  Ö®/u  Äê/n  ¡±/w  £¬/w  ÖÐ¹ú/ns  ´ú±íÍÅ/n  Óë/p  ¹ã´ó/b  ·¢Õ¹ÖÐ¹ú¼Ò/l  µÄ/u  ´ú±í/n  Ò»µÀ/d  £¬/w  »ý¼«/ad  ²ÎÓë/v  ÓÐ¹Ø/vn  ¸Ä¸ï/vn  ÎÊÌâ/n  µÄ/u  ´èÉÌ/vn  ºÍ/c  ÉóÒé/vn  £¬/w  ÍÆ¶¯/v  ÁË/u  ¸Ä¸ï/vn  ½ø³Ì/n  ¡£/w  
19980102-03-005-008/m  Ëû/r  Ëµ/v  £¬/w  ÔÚ/p  ¹Ø¼ü/a  µÄ/u  °²Àí»á/j  ¸Ä¸ï/vn  ÎÊÌâ/n  ÉÏ/f  £¬/w  ÖÐ¹ú/ns  Ö÷ÕÅ/v  °²Àí»á/j  Ó¦µ±/v  À©´ó/v  £¬/w  Ó¦µ±/v  ×ñÑ­/v  µØÓò/n  ¹«Æ½/a  µÄ/u  Ô­Ôò/n  £¬/w  È·±£/v  ·¢Õ¹ÖÐ¹ú¼Ò/l  Óë/p  ·¢´ï¹ú¼Ò/l  Ö®¼ä/f  µÄ/u  ÊÊµ±/a  Æ½ºâ/an  £¬/w  ÒÔ/c  Ê¹/v  °²Àí»á/j  ¸ü/d  ÓÐÐ§/a  µØ/u  ÂÄÐÐ/v  Î¬»¤/v  ¹ú¼Ê/n  ºÍÆ½/a  Óë/c  °²È«/a  µÄ/u  ÔðÈÎ/n  ¡£/w  ÖÐ¹ú/ns  µÄ/u  Õâ/r  Ò»/m  ºÏÀí/a  Á¢³¡/n  ±»/p  ¹ã´ó/b  »áÔ±/n  ½ÓÊÜ/v  £¬/w  ¶ø/c  Ö÷ÕÅ/v  ÏÈ/d  ÎüÊÕ/v  Ä³Ð©/r  ¹ú¼Ò/n  ³ÉÎª/v  °²Àí»á/j  »áÔ±/n  µÄ/u  ËùÎ½/v  ¡°/w  ¿ìËÙ/b  ½â¾ö/vn  ·½°¸/n  ¡±/w  Ôò/c  ±»/p  ¾Ü¾ø/v  ¡£/w  
19980102-03-005-009/m  ÇØ/nr  »ªËï/nr  ÔÚ/p  Ì¸/v  µ½/v  ÁªºÏ¹ú/nt  »á·Ñ/n  ÎÊÌâ/n  Ê±/Ng  Ëµ/v  £¬/w  ÖÐ¹ú/ns  Ç¿µ÷/v  Ó¦/v  °´ÕÕ/p  ¡¶/w  ÁªºÏ¹ú/nt  ÏÜÕÂ/n  ¡·/w  ºÍ/c  Áª´ó/j  ÓÐ¹Ø/vn  ¹æ¶¨/n  £¬/w  °´ÕÕ/p  Ö§¸¶/vn  ÄÜÁ¦/n  Ô­Ôò/n  ÖÆ¶¨/v  »á·Ñ/n  ·ÖÌ¯/vn  ±È¶î/n  ±í/n  ¡£/w  Ëû/r  Ëµ/v  £¬/w  ÖÐ¹ú/ns  Í¬Òâ/v  ´Ó/p  £±£¹£¹£¸Äê/t  Æð/f  ¸ù¾Ý/p  ÖÐ¹ú/ns  ¾­¼Ã/n  ÕûÌå/n  ·¢Õ¹/vn  Ë®Æ½/n  £¬/w  ÊÊµ±/ad  Ìá¸ß/v  »á·Ñ/n  ±È¶î/n  £¬/w  µ«/c  ÖÐ¹ú/ns  ¼á¾ö/ad  ·´¶Ô/v  ½«/p  ×î/d  ´ó/a  Ì¯¿î/vn  ¹ú/n  Ó¦/v  ¾¡/v  µÄ/u  ²ÆÕþ/n  ÒåÎñ/n  ×ª¼Þ/v  ¸ø/v  ÆäËû/r  »áÔ±/n  µÄ/u  ×÷·¨/n  £¬/w  ¸ü/d  ·´¶Ô/v  ¶Ô/p  ·¢Õ¹ÖÐ¹ú¼Ò/l  ÓÐ/v  Ã÷ÏÔ/a  ÆçÊÓÐÔ/n  µÄ/u  ËùÎ½/v  ¡°/w  ÔðÈÎ/n  Ö§¸¶/vn  ¡±/w  Ô­Ôò/n  ¡£/w  ÖÐ¹ú/ns  µÄ/u  Á¢³¡/n  Ó®µÃ/v  ÁË/u  ·¢Õ¹ÖÐ¹ú¼Ò/l  µÄ/u  Ö§³Ö/vn  ¡£/w  

19980102-03-006-001/m  °Í»ùË¹Ì¹/ns  ÐÂ/a  ×ÜÍ³/n  ÐûÊÄ/v  ¾ÍÖ°/v  
19980102-03-006-002/m  ¾Ý/p  ÐÂ»ªÉç/nt  ÒÁË¹À¼±¤/ns  £±ÔÂ/t  £±ÈÕ/t  µç/n  £¨/w  ¼ÇÕß/n  Ñî/nr  Ê¿Áú/nr  £©/w  ÐÂ/d  µ±Ñ¡/v  µÄ/u  °Í»ùË¹Ì¹/ns  ×ÜÍ³/n  À­·Æ¿Ë¡¤ËþÀ­¶û/nr  ½ñÌì/t  ÔÚ/p  ÕâÀï/r  ÐûÊÄ/v  ¾ÍÖ°/v  ¡£/w  Ëû/r  ÊÇ/v  °Í/j  ½¨¹ú/v  ÒÔÀ´/f  µÄ/u  µÚ¾Å/m  ÈÎ/q  ×ÜÍ³/n  ¡£/w  
19980102-03-006-003/m  ¾ÍÖ°/vn  ÒÇÊ½/n  ½ñÌì/t  ÉÏÎç/t  ÔÚ/p  Î»ÓÚ/v  ÒÁË¹À¼±¤/ns  ÊÐÖÐÐÄ/s  µÄ/u  ×ÜÍ³¸®/n  ´óÌü/n  ¾ÙÐÐ/v  ¡£/w  ËþÀ­¶û/nr  ÔÚ/p  ´úÀí/vn  ×ÜÍ³/n  ÍßÎ÷Ä·/nr  ºÍ/c  ×ÜÀí/n  Ð»Àï·ò/nr  µÈ/u  µÄ/u  ÅãÍ¬/v  ÏÂ/f  ²½Èë/v  ¿í³¨/a  ºÀ»ª/a  µÄ/u  ´óÌü/n  Ê±/Ng  £¬/w  ÔÚ³¡/v  µÄ/u  ½ü/a  °Ù/m  Ãû/q  Õþ¸®/n  ÒªÔ±/n  ¡¢/w  ·´¶Ôµ³/n  Áìµ¼ÈË/n  ¡¢/w  Éç»áÃûÁ÷/l  ²»Ô¼¶øÍ¬/i  µØ/u  È«Ìå/n  ÆðÁ¢/v  ÐÐ/v  ×¢Ä¿Àñ/n  £¬/w  Í¬Ê±/c  ÀÖ¶Ó/n  ¸ß/ad  ×à/v  °Í»ùË¹Ì¹/ns  ¹ú¸è/n  ¡£/w  ½Ó×Å/c  £¬/w  ËþÀ­¶û/nr  ÔÚ/p  ×î¸ß/a  ·¨Í¥/n  Ê×Ï¯/n  ´ó·¨¹Ù/n  µÄ/u  Ö÷³Ö/vn  ÏÂ/f  £¬/w  Ðû¶Á/v  ÁË/u  ×ÜÍ³/n  ¾ÍÖ°/vn  ÊÄ´Ê/n  ¡£/w  

19980102-03-007-001/m  ÔÞ±ÈÑÇ/ns  ×ÜÍ³/n  ÆæÂ¬°Í/nr  È¥Äê/t  Ê®¶þÔÂ/t  ÈýÊ®Ò»ÈÕ/t  ÏÂÁî/v  ÊÍ·Å/v  ÉÏÖÜ/t  ±»/p  ¾ÐÁô/v  µÄ/u  Ç°/f  ×ÜÍ³/n  ¡¢/w  ÔÞ/j  ×î/d  ´ó/a  ·´¶Ôµ³/n  [ÁªºÏ/vn  Ãñ×å/n  ¶ÀÁ¢µ³/n]nt  Áìµ¼ÈË/n  ¿¨ÎÌ´ï/nr  £¬/w  µ«/c  ½«/p  Æä/r  Èí½û/v  ¼ÒÖÐ/s  ¡£/w  ÆæÂ¬°Í/nr  ÔÚ/p  ×ÜÍ³¸®/n  ¾ÙÐÐ/v  ¼ÇÕß/n  ÕÐ´ý»á/n  Ê±/Ng  µ±³¡/d  Ç©Êð/v  ÁË/u  ×ÜÍ³Áî/n  £¬/w  ÃüÁî/v  ¾¯·½/n  °Ñ/p  ±»/p  ¾ÐÁô/v  µÄ/u  ¿¨ÎÌ´ï/nr  ËÍ/v  ³ö/v  ¼àÓü/n  ²¢/c  ½«/p  Æä/r  Èí½û/v  ÔÚ/p  Ëû/r  ÔÚ/v  Â¬Èø¿¨/ns  µÄ/u  ¼ÒÖÐ/s  ¡£/w  ÆæÂ¬°Í/nr  Ëµ/v  £º/w  ¡º/w  ÔÚ/p  Èí½û/v  ÆÚ¼ä/f  £¬/w  ¾¯²ì/n  ½«/d  ¶Ô/p  ¿¨ÎÌ´ï/nr  ½øÐÐ/v  ¿´¹Ü/vn  £¬/w  ÔÚ/p  ¾¯·½/n  ¶Ô/p  Õþ±ä/v  ½øÐÐ/v  µÄ/u  µ÷²é/vn  È«²¿/m  ½áÊø/v  Ö®Ç°/f  £¬/w  ½ûÖ¹/v  Ëû/r  ´ÓÊÂ/v  Ò»ÇÐ/r  ÕþÖÎ/n  »î¶¯/vn  ¡£/w  ¡»/w  

19980102-03-008-001/m  [¶íÂÞË¹/ns  Áª°î/n  ±ß·À¾Ö/n]nt  Ò»ÈÕ/t  ·¢±í/v  Í¨¸æ/n  Ëµ/v  £¬/w  ¸Ã¾Ö/r  ¹ÜÏ½/v  ÏÂ/f  µÄ/u  ±ß·À¾ü/n  ½«/d  ´Ó/p  ½ñÄê/t  ¿ªÊ¼/v  ¸Ä×é/v  Îª/v  ±ß·À/n  ¾¯ÎÀ¶Ó/n  ¡£/w  ¶í/j  ±ß·À¾ü/n  ¸Ä×é/v  µÄ/u  Ò»¸ö/m  ÖØÒª/a  ÄÚÈÝ/n  ÊÇ/v  ·Ö/v  ½×¶Î/n  °Ñ/p  ±ß·À¾ü/n  ÓµÓÐ/v  µÄ/u  ÖØÎäÆ÷/n  ×ª½»/v  ¸ø/v  ¹ú·À²¿/n  ¡£/w  ÕâÐ©/r  ÖØÎäÆ÷/n  °üÀ¨/v  ¶þ·ÖÖ®Ò»/m  µÄ/u  ²½±ø/n  Õ½³µ/n  ºÍ/c  ×°¼×³µ/n  £¬/w  Ò»°Ù/m  ºÁÃ×/q  ÒÔÉÏ/f  ¿Ú¾¶/n  µÄ/u  »ðÅÚ/n  ¡¢/w  Ã×£²£´Ê½/nz  Õ½¶·/vn  Ö±Éý»ú/n  ¡£/w  ÒÔ¼°/c  ÆäËû/r  ²»/d  ÊÊÓÚ/v  ÓÃÀ´/v  ±£ÎÀ/v  ¹ú½ç/n  µÄ/u  ¼¼Êõ/n  ±øÆ÷/n  ¡£/w  Í¨¸æ/n  Í¬Ê±/d  Ç¿µ÷/v  £¬/w  ±ß·À¾ü/n  ¸Ä×é/vn  ÒÔ/p  ²»/d  Ëðº¦/v  Æä/r  Õ½¶·Á¦/n  Îª/v  Ç°Ìá/n  ¡£/w  

19980102-03-009-001/m  [ÒÔÉ«ÁÐ/ns  Õþ¸®/n]nt  ¾ö¶¨/v  ×Ô/p  Ò»ÈÕ/t  Æð/f  ¶Ô/p  [°ÍÀÕË¹Ì¹/ns  ×ÔÖÎÇø/n]ns  µÄ/u  Å©¸±²úÆ·/j  ¿ª·Å/v  ÊÐ³¡/n  £¬/w  ·Å¿í/v  ½ø¿Ú/vn  ÏÞÖÆ/vn  £¬/w  ÒÔ/c  Âú×ã/v  ÒÔ/j  ¹úÄÚ/s  ÊÐ³¡/n  ¶Ô/p  Å©¸±²úÆ·/j  µÄ/u  ÐèÇó/n  ¡£/w  ÕâÏî/r  ¾ö¶¨/n  ÊÇ/v  [ÒÔÉ«ÁÐ/ns  Å©Òµ²¿/n]nt  ¾­¹ý/p  ¶à´Î/m  Ð­ÉÌ/v  ºó/f  ÓÚ/p  ÈÕÇ°/t  ×÷³ö/v  µÄ/u  ¡£/w  [ÒÔ/j  Å©Òµ²¿/n]nt  ÈÏÎª/v  £¬/w  Ôö¼Ó/v  ´Ó/p  [°Í/j  ×ÔÖÎÇø/n]ns  ½ø¿Ú/v  Å©¸±²úÆ·/j  ½«/d  µ¼ÖÂ/v  ÒÔÉ«ÁÐ/ns  ÊÐ³¡/n  µÄ/u  Êß²Ë/n  ºÍ/c  Ë®¹û/n  ¼Û¸ñ/n  ÏÂ½µ/v  £¬/w  ÓÐÀûÓÚ/v  ÒÔ/j  ¹úÄÚ/s  Ïû·ÑÕß/n  £¬/w  ´Ó/p  ³¤Ô¶/a  ¹Ûµã/n  ¿´/v  £¬/w  Ò²/d  ÓÐÀûÓÚ/v  Æ½ºâ/v  ÒÔ/j  °Í/j  Å©¸±²úÆ·/j  ¼Û¸ñ/n  ºÍ/c  ´Ù½ø/v  Ë«·½/n  ¾­¼Ã/n  µÄ/u  ·¢Õ¹/vn  ¡£/w  

19980102-03-010-001/m  Ó¡¶ÈÄáÎ÷ÑÇ/ns  ²ÆÕþ²¿³¤/n  ÂíÀï/nr  Ê®¶þÔÂ/t  ÈýÊ®Ò»ÈÕ/t  ÔÚ/p  ÑÅ¼Ó´ï/ns  Ðû²¼/v  £¬/w  [Ó¡Äá/ns  Õþ¸®/n]nt  ¾ö¶¨/v  ½«/p  ËÄ/m  ¼Ò/q  ¹úÓª/b  ÒøÐÐ/n  ºÏ²¢/v  ³É/v  Ò»¸ö/m  ÐÂ/a  µÄ/u  ÒøÐÐ/n  £¬/w  ²¢/c  ÔÊÐí/v  Íâ¹ú/n  ÒøÐÐ/n  ÔÚ/p  Ó¡Äá/ns  ¹úÓª/b  ÒøÐÐ/n  ÖÐ/f  ²Î¹É/v  ¡£/w  ¾Ý/p  Ðû²¼/v  £¬/w  ½«/d  ±»/p  ºÏ²¢/v  µÄ/u  ËÄ/m  ¼Ò/q  ÒøÐÐ/n  ÊÇ/v  [´óµØ/n  ÒøÐÐ/n]nt  ¡¢/w  [¹ú¼Ò/n  ÉÌÒµ/n  ÒøÐÐ/n]nt  ¡¢/w  ½ø³ö¿Ú/vn  ÒøÐÐ/n  ºÍ/c  [Ó¡¶ÈÄáÎ÷ÑÇ/ns  ½¨Éè/vn  ÒøÐÐ/n]nt  ¡£/w  ºÏ²¢/vn  ¹¤×÷/vn  ×î/d  ³Ù/a  ÔÚ/p  Ò»¾Å¾Å°ËÄê/t  ÆßÔÂ/t  ÈýÊ®Ò»ÈÕ/t  Íê³É/v  ¡£/w  

19980102-03-011-001/m  ÈðÊ¿/ns  µÄ/u  ¿ÆÑ§¼Ò/n  ÃÇ/k  Ä¿Ç°/t  Õý/d  ½èÖú/v  ¼¤¹â/n  ÀäÈ´/vn  Ô­×Ó/n  µÄ/u  ¼¼Êõ/n  £¬/w  ÑÐÖÆ/v  ÊÀ½ç/n  ÉÏ/f  Æù½ñÎªÖ¹/l  ×î/d  ¾«È·/a  µÄ/u  Ô­×ÓÖÓ/n  £¬/w  Æä/r  ¾«È·/a  ³Ì¶È/n  ½«/d  Îª/v  Ã¿/r  ÈýÇ§Íò/m  Äê/q  Îó²î/n  Ò»/m  Ãë/q  ¡£/w  ¾Ý/p  ½éÉÜ/v  £¬/w  ¼¤¹â/n  ÀäÈ´/vn  Ô­×Ó/n  µÄ/u  ¼¼Êõ/n  ÊÇ/v  Ò»¾Å¾ÅÆßÄê/t  [Åµ±´¶û/nr  ÎïÀí½±/n]nz  »ñµÃÕß/n  ÃÇ/k  µÄ/u  ¿ÆÑÐ/n  ³É¹û/n  £¬/w  Æä/r  Ô­Àí/n  ÊÇ/v  ÀûÓÃ/v  ¼¤¹âÊø/n  ·ý»ñ/v  Ô­×Ó/n  ÒÔ/c  ¼õ»º/v  Æä/r  ÔËÐÐ/vn  ËÙ¶È/n  £¬/w  ´Ó¶ø/c  Ê¹/v  Æä/r  ½µÎÂ/v  ¡£/w  Õâ/r  Ò»/m  ÐÂ/a  ¼¼Êõ/n  ¿ÉÒÔ/v  Ê¹/v  Ô­×ÓÖÓ/n  µÄ/u  ¾«¶È/n  ±È/p  Ä¿Ç°/t  Ìá¸ß/v  Ê®/m  ±¶/q  ¡£/w  

19980102-04-001-001/m  ×·Çó/v  ³ç¸ß/an  ¡ª¡ª/w  ¾ÅÆßÄê/t  Ö÷ÌâÐÔ/n  ÃÀÊõ/n  ´´×÷/vn  µãÆÀ/v  £¨/w  ¸½/v  Í¼Æ¬/n  £µ/m  ÕÅ/q  £©/w  
19980102-04-001-002/m  ½£Îä/nr  °²/nr  Ô¶Ô¶/nr  
19980102-04-001-003/m  Èç¹û/c  Ëµ/v  £¬/w  ¶à/a  Äê/q  À´/f  ¶ÔÓÚ/p  ÒÕÊõ/n  ÐÎÊ½/n  µÄ/u  Ì½Ë÷/vn  ÒÑ¾­/d  µ¼ÖÂ/v  ²»Í¬/a  ³Ì¶È/n  µÄ/u  ¡°/w  ¾«ÉñÐÔ/n  Æ¶Ñª/vn  Óë/c  ÓïÑÔÐÔ/n  ÐéÍÑ/vn  ¡±/w  £¬/w  ÌØ¼¼/n  Óë/c  ÖÆ×÷/v  Ê¹/v  Ö®/r  ×ßÏò/v  ¼«¶Ë/n  µÄ»°/u  £¬/w  £±£¹£¹£·Äê/t  £¬/w  ÕâÖÖ/r  Ì½Ë÷/vn  ÖÕÓÚ/d  ¿ªÊ¼/v  °ÚÍÑ/v  ¡°/w  ×êÅ£½Ç¼â/v  ¡±/w  µÄ/u  À§¾½/an  ¡£/w  Ö÷ÌâÐÔ/n  ´´×÷/vn  µÄ/u  ³ÁÎÈ/a  Æð²½/vn  ÕýÊÇ/v  Õâ¸ö/r  ½áÂÛ/n  µÄ/u  »ù±¾/a  ÒÀ¾Ý/n  ¡£/w  
19980102-04-001-004/m  ÆäÊµ/d  £¬/w  ÔÚ/p  ¶àÊý/m  ÒÕÊõ¼Ò/n  ¡¢/w  ÅúÆÀ¼Ò/n  ÒÔ/p  ÐÎÊ½ÃÀ/n  À´/v  Ç¿µ÷/v  ¡¢/w  Ì½Ë÷/v  ÒÕÊõ/n  ÐÎÊ½/n  µÄ/u  ¶ÀÁ¢/a  Æ·ÐÔ/n  µÄ/u  Í¬Ê±/n  £¬/w  Ò»Ð©/m  ÇåÐÑ/a  µÄ/u  ÒÕÊõ¼Ò/n  Óë/c  ÅúÆÀ¼Ò/n  Ã»ÓÐ/d  Æ«Ê§/v  ÒÕÊõ/n  ´´×÷/vn  µÄ/u  ÕýµÀ/n  £¬/w  ËûÃÇ/r  ÔÚ/p  ×Ô¼º/r  µÄ/u  ×÷Æ·/n  ÖÐ/f  Ö´ÞÖ/a  µØ/u  ±í´ï/v  ÁË/u  ¶ÔÓÚ/p  Éú»î/v  µÄ/u  ÒÀÁµ/vn  ¡¢/w  ¶ÔÓÚ/p  ×ÔÈ»/n  µÄ/u  ÏòÍù/vn  ¡¢/w  ¶ÔÓÚ/p  ÀúÊ·/n  ²×É£/n  µÄ/u  ¹Ø×¢/vn  ¡£/w  ÕýÊÇ/v  ËûÃÇ/r  µÄ/u  ÌáÐÑ/vn  £¬/w  Ê¹/v  Ò»Ð©/m  ÒÕÊõ¼Ò/n  Ôç/a  ÔÚ/p  ¼¸/m  Äê/q  Ç°/f  ¾Í/d  ¿ªÊ¼/v  ÁË/u  ×ÔÎÒ/r  ÐÞÕý/v  £¬/w  Òò´Ë/c  ¶ø/c  »ù±¾/ad  ±£³Ö/v  ÁË/u  ÃÀÊõ/n  ´´×÷/vn  µÄ/u  ÕûÌå/n  Æ½ºâ/an  ¡£/w  Éú»î/vn  Óë/c  ÀúÊ·/n  ÒÑ¾­/d  ÔÚ/p  Õâ/r  Á½Èý/m  Äê/q  µÄ/u  ÃÀÊõ/n  ´´×÷/vn  ÖÐ/f  ÖØÐÂ/d  ¼¤Æð/v  ÁË/u  ÒÕÊõ¼Ò/n  µÄ/u  ÏëÏó/vn  Óë/c  ²ÅÇé/n  £¬/w  ÖØÐÂ/d  ÏÔÂ¶/v  ³ö/v  ËûÃÇ/r  µÄ/u  Éî³Á/an  Óë/c  ºñÖØ/an  ¡£/w  
19980102-04-001-005/m  £±£¹£¹£·Äê/t  Ê¹/v  ÕâÖÖ/r  ±»/p  ³ÆÎª/v  ¡°/w  Ö÷Á÷/n  ¡±/w  µÄ/u  ÒâÊ¶/n  Óë/c  ´´×÷/vn  ÕæÕý/d  ³ÉÎª/v  ÁË/u  ÃÀÊõ½ç/n  µÄ/u  Ö÷Ìå/n  £¬/w  Ëü/r  ¸ø/p  Ö÷ÌâÐÔ/n  ´´×÷/v  Ìá¹©/v  ÁË/u  ´óÌ¤²½/d  Ç°ÐÐ/v  µÄ/u  ¼áÊµ/a  »ù´¡/n  £º/w  Ïã¸Û/ns  Àú¾­/v  °ÙÄê/m  ²×É£/n  ¶ø/c  »Ø¹é/v  ×æ¹ú/n  £»/w  ÈýÏ¿/ns  Ë®Àû¹¤³Ì/l  ÊµÏÖ/v  ³¤½­/ns  ½ØÁ÷/v  ¡­¡­/w  ÕýÊÇ/v  Õâ/r  Ó°Ïì/v  ×Å/u  ÖÐ¹ú/ns  Î´À´/t  µÄ/u  ¾ÞÐÍ/b  ¹¤³Ì/n  £¬/w  ÕýÊÇ/v  Õâ/r  Ç£¹Ò/v  ×Å/u  Ñ×»Æ×ÓËï/n  µÄ/u  ÀúÊ·/n  ¾Þ±ä/vn  £¬/w  Òý·¢/v  ²¢/c  Ç¿»¯/v  ÁË/u  Ðí¶à/m  ÒÕÊõ¼Ò/n  µÄ/u  Ê¹Ãü¸Ð/n  £¬/w  µ÷¶¯/v  ²¢/c  ¼¤·¢/v  ÁË/u  ËûÃÇ/r  ËùÓÐ/b  µÄ/u  ´´ÔìÁ¦/n  ¡£/w  
19980102-04-001-006/m  ÕâÖÖ/r  Ê¹Ãü¸Ð/n  £¬/w  Ã»ÓÐ/d  Í£Áô/v  ÔÚ/p  Ò»/m  ÖÖ/q  ´´×÷/vn  ·½Ïò/n  µÄ/u  È¡Éá/vn  ÉÏ/v  £¬/w  ¶ø/c  ¸ü/d  ¶à/a  µØ/u  Éî»¯/v  Îª/v  ¶ÔÓÚ/p  ²×É£/n  ¾Þ±ä/vn  µÄ/u  ÀúÊ·/n  ÉóÊÓ/vn  ¡£/w  Ç¿ÁÒ/a  µÄ/u  ÀúÊ·¸Ð/n  £¬/w  ÊÇ/v  £±£¹£¹£·Äê/t  Ö÷ÌâÐÔ/n  ´´×÷/vn  µÄ/u  ¾«Éñ/n  Ö§Öù/n  £¬/w  Ëü/r  Ëù/u  Ö§³Å/v  µÄ/u  ÊÇ/v  ÒÕÊõ¼Ò/n  ¶Ô/p  ÀúÊ·/n  ÊÂ¼þ/n  µÄ/u  ÔÙÏÖ/vn  ¡¢/w  ¶Ô/p  ÀúÊ·/n  ÈËÎï/n  µÄ/u  ÆÊÎö/vn  ¡¢/w  ¶Ô/p  ÀúÊ·/n  ÕæÊµ/an  µÄ/u  ×·Ñ°/vn  ¡£/w  ÔÚ/p  Çì×£/v  [ÖÐ¹ú/ns  Õþ¸®/n]nt  »Ö¸´/v  ¶Ô/p  Ïã¸Û/ns  ÐÐÊ¹/v  Ö÷È¨/n  ¡¶/w  ÖÐ¹ú/ns  ÒÕÊõ/n  ´óÕ¹/n  ¡¤/w  Ö÷Ìâ/n  ´´×÷/vn  ¾í/Ng  ¡·/w  ÖÐ/f  £¬/w  ÓÐ/v  [»¢ÃÅ/ns  Ïú/v  ÑÌ/n]nz  µÄ/u  ÐÜÐÜ/z  Å­»ð/n  £¬/w  ÓÐ/v  [ÈýÔªÀï/ns  ¿¹/v  Ó¢/j]nz  µÄ/u  ¹ö¹ö/z  ÏõÑÌ/n  £¬/w  ÓÐ/v  [¸Û¾Å/j  ¿¹ÈÕ/vn]nz  µÄ/u  ÕóÕó/q  Ç¹Éù/n  £¬/w  ÉõÖÁ/c  »¹ÓÐ/v  ÇØÊ¼»Ê/nr  Í³Ò»/v  ÖÐ¹ú/ns  µÄ/u  ºÆµ´/a  ¾ü¶Ó/n  £»/w  ÓÐ/v  ÖÐ/j  Ó¢/j  Ç©¶©/v  ¡¶/w  ÄÏ¾©/ns  ÌõÔ¼/n  ¡·/w  µÄ/u  ±¯²Ò/a  Ò»/m  Ò³/q  £¬/w  ÓÐ/v  ÖÐ/j  Ó¢/j  ¹ØÓÚ/p  Ïã¸Û/ns  »Ø¹é/v  Ì¸ÅÐ/v  µÄ/u  ×¯ÑÏ/a  Ê±¿Ì/n  £¬/w  »¹/d  ÓÐ/v  Ïã¸Û/ns  »Ø¹é/vn  Ö®/u  Ò¹/Tg  µÄ/u  ¡°/w  »ðÊ÷Òø»¨²»Ò¹Ìì/l  ¡±/w  £»/w  ÓÐ/v  ÎÄ/nr  ÌìÏé/nr  µÄ/u  ±¯·ß/an  £¬/w  ÓÐ/v  ÁÖ/nr  ÔòÐì/nr  µÄ/u  ³ÁË¼/vn  £¬/w  ÓÐ/v  ¹Ø/nr  ÌìÅà/nr  µÄ/u  ×³ÁÒ/an  £¬/w  ÓÐ/v  ³Â/nr  Ìì»ª/nr  µÄ/u  ¼¤Ô½/an  £¬/w  »¹/d  ÓÐ/v  Ã«/nr  Ôó¶«/nr  ¡¢/w  µË/nr  Ð¡Æ½/nr  ¡¢/w  ½­/nr  ÔóÃñ/nr  µÄ/u  ÐÛÇ¿/an  £¬/w  ÉõÖÁ/d  »¹/d  ÓÐ/v  Ï£Ë¼/nr  Óë/c  ÈöÇÐ¶û/nr  ·òÈË/n  µÄ/u  Ã÷ÖÇ/an  £»/w  ÓÐ/v  ·ç/n  ÖÐ/f  ÆðÎè/v  µÄ/u  ºì/a  Ä¾ÃÞ/n  £¬/w  ÓÐ/v  ±¼ÌÚ/v  µÄ/u  »ÆºÓ/ns  £¬/w  ÓÐ/v  ËÄ/m  ºÏ/v  µÄ/u  ÈºÉ½/n  £¬/w  »¹/d  ÓÐ/v  ÅÌÐý/v  µÄ/u  ¹Å/a  Ê÷/n  ÄêÂÖ/n  £¬/w  ÉõÖÁ/d  »¹/d  ÓÐ/v  ½ô/d  ¿Û/v  ²»/d  Éá/v  µÄ/u  Ä¾ÖÆ/b  é¾Ã®/n  ½á¹¹/n  ¡£/w  Ñ©Ï´/v  ¹ú³Ü/n  ¡¢/w  Á¦»¤/v  Ö÷È¨/n  ¡¢/w  Ç¿µ÷/v  Í³Ò»/v  £¬/w  ÊÇ/v  ¹á´©/v  ÓÚ/p  ÕâÐ©/r  ×÷Æ·/n  µÄ/u  ×¼Ïß/n  £¬/w  ÓÉ/p  ´Ë/r  ¶ø/c  Õ¹¿ª/v  µÄ/u  ÊÇ/v  ÀúÊ·/n  ÊÂ¼þ/n  µÄ/u  ÆðÒò/n  ¡¢/w  ÀúÊ·/n  ÈËÎï/n  µÄ/u  ¹¦¹ý/n  ¡¢/w  ÀúÊ·/n  ÕæÊµ/an  µÄ/u  ÂöÂç/n  £¬/w  ÔÚ/p  ×¼È·/a  µÄ/u  ÎÄÏ×ÐÔ/n  µÄ/u  »ù´¡/n  ÉÏ/f  £¬/w  ÓªÔì/v  ³ö/v  Å¨Óô/a  µÄ/u  ²×É£¸Ð/n  ¡ª¡ª¡ª/w  Ë¼Ïë/n  µÄ/u  ·æÃ¢/n  Óë/c  ÇéÐ÷/n  µÄ/u  ¸ÐÈ¾/vn  ¾Û½¹/v  ÓÚ/p  ÀúÊ·/n  £¬/w  ÓÖ/d  Éú·¢/v  ³ö/v  ²ª²ªÉú»ú/l  ¡£/w  
19980102-04-001-007/m  Í¬Ñù/d  ÖØÒª/a  µÄ/u  ÊÇ/v  £¬/w  ¶ÔÓÚ/p  ÀúÊ·/n  ÊÂ¼þ/n  µÄ/u  ÔÙÏÖ/vn  Ã»ÓÐ/d  ¾ÐÄà/v  ÓÚ/p  ³¡¾°/n  µÄ/u  Ï¸½Ú/n  £¬/w  ¶ÔÓÚ/p  ÀúÊ·/n  ÈËÎï/n  µÄ/u  ÆÊÎö/vn  Ã»ÓÐ/d  ×ÅÒâ/v  ÓÚ/p  ÉúÆ½/n  £¬/w  ¶ÔÓÚ/p  ÀúÊ·/n  ÕæÊµ/an  µÄ/u  ×·Ñ°/vn  Ã»ÓÐ/d  ÒÀÀµ/v  ÓÚ/p  Çé½ÚÐÔ/n  £¬/w  ¶øÊÇ/c  ´ú/v  Ö®/r  ÒÔ/p  Ç¿ÁÒ/a  µÄ/u  ÏóÕ÷ÐÔ/n  Óë/c  ±íÏÖÐÔ/n  £¬/w  Ôì³É/v  ÁË/u  Ç¿ÁÒ/a  µÄ/u  ÊÓ¾õ/n  ³å»÷/vn  ¡£/w  Õâ/r  ÊÇ/v  £±£¹£¹£·Äê/t  ÀúÊ·/n  Ìâ²Ä/n  ÃÀÊõ/n  ´´×÷/vn  µÄ/u  ³É¾Í/n  Ö®Ò»/r  ¡£/w  ÔÚ/p  ÆäËû/r  Ö÷ÌâÐÔ/n  ´´×÷/vn  ÖÐ/f  £¬/w  Ò²/d  ²»·¦/v  ³É¹¦/a  Ö®/u  Àý/Ng  ¡£/w  ÕâÐ©/r  ×÷Æ·/n  ¶ÔÓÚ/p  ´´×÷/v  µÄ/u  Ö÷ÌâÐÔ/n  ¼È/d  ²»ÊÇ/v  ±»¶¯/a  µØ/u  ·þ´Ó/v  £¬/w  Ò²/d  ²»ÊÇ/v  ¼òµ¥/a  µØ/u  ÑÝÒï/v  £¬/w  ¶øÊÇ/c  ½«/p  Ö®/r  ×ª»¯/v  Îª/v  ¶ÔÓÚ/p  Ê·Ê«ÐÔ/n  ¡¢/w  ÓÀºãÐÔ/n  ³ç¸ß/a  ÃÀÑ§/n  Æ·¸ñ/n  µÄ/u  ×·Çó/vn  ¡£/w  ¡¶/w  ¼ÍÄî/v  [ÖÐ¹ú/ns  ÈËÃñ/n  ½â·Å¾ü/n]nt  ½¨¾ü/v  ÆßÊ®/m  ÖÜÄê/q  ÃÀÊõ/n  Õ¹ÀÀ/n  ¡·/w  ÖÐ/f  µÄ/u  Ðí¶à/m  ×÷Æ·/n  ¼È/d  Ïû³ý/v  ÁË/u  ÒÔÍù/t  ¾üÊÂ/n  Ìâ²Ä/n  ×÷Æ·/n  µÄ/u  µ¥Ò»/an  Óë/c  ËÀ°å/an  µÄ/u  ºÛ¼£/n  £¬/w  Ò²/d  ÏÔÊ¾/v  ÁË/u  Ö÷ÌâÐÔ/n  ´´×÷/vn  µÄ/u  ÍúÊ¢/a  ÉúÃüÁ¦/n  £¬/w  Ó¢ÐÛÖ÷Òå/n  µÄ/u  Çé»³/n  Óë/c  Éú»î/vn  µÄ/u  °ßìµ/z  ¡¢/w  ×ÔÈ»/a  µÄ/u  ´¿ÆÓ/an  ¡¢/w  ÀúÊ·/n  µÄ/u  Éî¿Ì/an  ½øÒ»²½/d  ½»ÈÚ/v  ¡£/w  ÕâÖÖ/r  ½»ÈÚ/vn  Ôò/c  À´×Ô/v  ÓÚ/p  Éîºñ/a  µÄ/u  Éú»î/vn  »ýÀÛ/vn  Óë/c  ´´×÷/vn  µÄ/u  Ç§´¸°ÙÁ¶/i  ¡£/w  ÓÍ»­/n  ¡¶/w  ¼ìÔÄ/v  ¡·/w  ´´×÷/vn  ÀúÊ±/v  ½ö/d  ¾Å/m  ¸ö/q  ÔÂ/n  £¬/w  ¸Ä¶¯/v  Ôò/d  ¶à/a  ´ï/v  °ËÊ®/m  ¶à/m  ´Î/q  £¬/w  ÊÇ/v  ÕæÕý/b  µÄ/u  Å»ÐÄÁ¤Ñª/i  Ö®/u  ×÷/Ng  £¬/w  ´Ó¶ø/c  ²Å/d  »á/v  ÓÐ/v  »Öºê/a  µÄ/u  ÆøÊÆ/n  Óë/c  Õðº³ÈËÐÄ/i  µÄ/u  Á¦Á¿/n  ¡£/w  
19980102-04-001-008/m  ÎÒÃÇ/r  ÒÑ¾­/d  ½øÈë/v  £±£¹£¹£¸Äê/t  £¬/w  °Ú/v  ÔÚ/p  ÖÐ¹ú/ns  ÃÀÊõ¼Ò/n  ÃæÇ°/f  µÄ/u  ÖØÒª/a  ¿ÎÌâ/n  Ö®Ò»/r  £¬/w  ¾Í/d  ÊÇ/v  ÈçºÎ/r  °Ñ/p  ÌåÏÖ/v  ÔÚ/p  £±£¹£¹£·Äê/t  Ö÷ÌâÐÔ/n  ´´×÷/vn  ÖÐ/f  µÄ/u  Õâ/r  ·Ý/q  ¼áÈÍ/an  Óë/c  ²©´ó/an  £¬/w  ÍÆ¹ã/v  µ½/v  ÆäËû/r  Ìâ²Ä/n  µÄ/u  ´´×÷/vn  ÖÐ/f  È¥/v  ¡£/w  
19980102-04-001-009/m  Í¼Æ¬/n  £º/w  
19980102-04-001-010/m  £±/m  ¡¢/w  ±¾°æ/r  ±êÌâ/n  Êé·¨/n  £¨/w  Öì/nr  ÄËÕý/nr  £©/w  
19980102-04-001-011/m  £²/m  ¡¢/w  ÊÀ¼Í/n  Ö®/u  Éù/Ng  £¨/w  ÖÐ¹ú»­/n  £©/w  £¨/w  ÕÅ/nr  Ñå/nr  £©/w  
19980102-04-001-012/m  £³/m  ¡¢/w  ¹éº½/v  £¨/w  ÓÍ»­/n  £©/w  £¨/w  ÕÅ/nr  Ãô½Ü/nr  £©/w  
19980102-04-001-013/m  £´/m  ¡¢/w  ½ðÉ«/n  Â·/n  ¾©¾Å/j  ÊÀ¼Í/n  Ö®/u  ÃÎ/n  £¨/w  ÓÍ»­/n  £©/w  £¨/w  ¼Ö/nr  Àø/nr  £©/w  
19980102-04-001-014/m  £µ/m  ¡¢/w  ÎÒÃÇ/r  µÄ/u  ¶ÓÎé/n  Ïò/v  Ì«Ñô/n  £¨/w  ÖÐ¹ú»­/n  £©/w  £¨/w  Ãç/nr  ÔÙÐÂ/nr  Àî/nr  Ïè/nr  £©/w  

19980102-04-002-001/m  ´ý/v  µ½/v  É½/n  »¨/n  ÀÃÂþ/z  Ê±/Ng  ¡ª¡ª/w  ¼Ç/v  »¨Äñ»­¼Ò/n  ¡¢/w  ÃÀÊõ/n  ½ÌÓý¼Ò/n  Ëï/nr  Æä·å/nr  ÏÈÉú/n  £¨/w  ¸½/v  Í¼Æ¬/n  £±/m  ÕÅ/q  £©/w  
19980102-04-002-002/m  Ã«/nr  Í¬âý/nr  
19980102-04-002-003/m  Ôø/d  ÊÜÒµ/v  ÓÚ/p  Ðì/nr  ±¯ºè/nr  ÃÅÏÂ/n  £¬/w  ÓÖ/d  ÔÚ/p  ÑâÌï/n  ±Ê¸ûÄ«ÔÅ/l  °ë/m  ¸ö/q  ¶à/m  ÊÀ¼Í/n  µÄ/u  Ëï/nr  Æä·å/nr  ÏÈÉú/n  £¬/w  ÒÔ/p  Æä/r  Êé»­/n  ºÍ/c  ÒÕÊõ/n  ÀíÂÛ/n  µÄ/u  ¾«Éî/an  £¬/w  ÏíÓþ/v  µ±´ú/t  »­Ì³/n  ¡£/w  
19980102-04-002-004/m  Ëï/nr  Æä·å/nr  ÏÈÉú/n  ÏÖÈÎ/v  [Ìì½ò/ns  ÃÀÊõ/n  Ñ§Ôº/n]nt  ½ÌÊÚ/n  £¬/w  [ÖÐ¹ú/ns  ÃÀÊõ¼Ò/n  Ð­»á/n]nt  ÀíÊÂ/n  £¬/w  [Ìì½ò/ns  ÃÀÊõ¼Ò/n  Ð­»á/n]nt  ÃûÓþ/n  Ö÷Ï¯/n  ¡£/w  Ëû/r  »­ÂÛ/n  ²¢ÖØ/v  £¬/w  ÓÈ/d  ÒÔ/p  »­Ãû/n  Ü°Öø/v  ¡£/w  

19980102-04-002-005/m  Ëï/nr  ÏÈÉú/n  ÔÚ/p  ÒÕÊõ/n  ÉÏ/f  Ê®·Ö/m  ÖØÊÓ/v  ¡°/w  Ç§´¸°ÙÁ¶/i  ¡±/w  ¡£/w  Ëû/r  ÔçÄê/t  ÔÚ/p  [¹úÁ¢/b  ÒÕ×¨/j]nt  Ñ§Ï°/v  Ê±/Ng  £¬/w  ³ý/p  Ñ§Ï°/v  ´«Í³/a  µÄ/u  ÖÐ¹ú»­/n  ¼¼·¨/n  £¬/w  »¹/d  Ñ§/v  ¹ý/u  Î÷·½/n  ½ÌÓýÑ§/n  ¡¢/w  ½âÆÊÑ§/n  ¡¢/w  Í¸ÊÓÑ§/n  ºÍ/c  ËØÃè/n  ¡£/w  Ðì/nr  ±¯ºè/nr  ÏÈÉú/n  ½Ìµ¼/v  Ëû/r  ¡°/w  ÖÐ¹ú/ns  »­¼Ò/n  Ó¦/v  ÓÉ/p  ×¨/a  ÖÂ/p  ¾«/a  £¬/w  ¸´/Dg  ÓÉ/p  ¾«/a  ÖÂ/p  ×¨/a  £¬/w  ¹Ê/c  Ò»¶¨/d  ÓÐ/v  ¼¸/m  ÊÖ/q  ±¾Áì/n  ¿´¼Ò/v  ¡£/w  »­/n  µÄ/u  Ìâ²Ä/n  ²»±Ø/d  Ì°¶à/v  £¬/w  Îñ±Ø/d  Çó/v  ¾«/a  ¡£/w  ÔËÓÃ/v  ¼¼·¨/n  ²»±Ø/d  Ì°/v  È«/a  £¬/w  Îñ±Ø/d  Çó/v  ÐÂ/a  ¡£/w  Òª/v  Ð´/v  ×Ô¼º/r  µÄ/u  Çéãº/n  £¬/w  ±¼/v  ×Ô¼º/r  µÄ/u  Ë¼Â·/n  ¡±/w  ¡£/w  Ðì/nr  ÏÈÉú/n  »¹/d  ¾ßÌå/ad  °ïÖú/v  Ëû/r  È·¶¨/v  ÁË/u  °Ñ/p  »­/v  ÐÛÓ¥/n  ¡¢/w  ÷¬Óã/n  ¡¢/w  °ßð¯/n  ¡¢/w  ËÉÊó/n  ¡¢/w  ÂéÈ¸/n  ºÍ/c  Öñ/Ng  ¡¢/w  Ã·/Ng  ¡¢/w  ËÉ/Ng  ¡¢/w  °Ø/Ng  ×÷Îª/v  Ö÷¹¥/vn  Ä¿±ê/n  ¡£/w  
19980102-04-002-006/m  Ëû/r  ¶Ô/p  ÑÐ¾¿/v  Î÷·½/n  »æ»­/vn  ¼¼·¨/n  Ò²/d  ÇÐÊµ/ad  ÏÂ/v  ¹ý/u  ¿à¹¦/n  ¡£/w  ÔÚ/p  [Ìì½ò/ns  ÃÀÔº/j]nt  Ëû/r  ½²ÊÚ/v  ¹ý/u  ¡¶/w  »æ»­/vn  Í¸ÊÓÑ§/n  ¡·/w  £¬/w  ²¢/c  ·¢±í/v  ÁË/u  ¡¶/w  ÖÐ¹ú»­/n  Í¸ÊÓÑ§/n  ¡·/w  µÄ/u  ×¨ÎÄ/n  ¡£/w  Ëû/r  ¾­³£/d  ±¼¸°/v  ¸÷µØ/r  Ð´Éú/v  ¡£/w  ¼¸Ê®/m  Äê/q  À´/f  £¬/w  Ëû/r  Ê®/m  ÏÂ/v  ½­ÄÏ/ns  £¬/w  Æß/m  ¸°/v  Èû±±/s  £¬/w  ÁôÏÂ/v  ´óÁ¿/m  ËÙÐ´/n  £¬/w  ´´×÷/v  ÁË/u  Ðí¶à/m  ÓÐ/v  Ó°Ïì/vn  µÄ/u  ¼Ñ×÷/n  ¡£/w  
19980102-04-002-007/m  Ëï/nr  Æä·å/nr  ÏÈÉú/n  ÔÚ/p  ¼Ì³Ð/v  Óë/p  ´´ÐÂ/v  Ïà/d  ½áºÏ/v  µÄ/u  »ù´¡/n  ÉÏ/f  £¬/w  ½¨Á¢/v  ÁË/u  ½Ï/d  ÍêÕû/a  µÄ/u  ÃÀÊõ/n  ÀíÂÛ/n  ÌåÏµ/n  ¡£/w  Ëû/r  ²ÎÓë/v  ±àÐ´/v  ÖÆ¶¨/v  µÄ/u  ½ÌÑ§/vn  ´ó¸Ù/n  £¬/w  ÓÐ/v  ÀíÂÛ/n  ¡¢/w  ÓÐ/v  ²½Öè/n  ¡¢/w  ÓÐ/v  ·½·¨/n  £¬/w  ÀíÂÛ/n  Óë/c  ¼¼·¨/n  ½ôÃÜ/ad  ½áºÏ/v  £¬/w  ¹¹³É/v  Ò»¸ö/m  ÐÂ/a  µÄ/u  ½ÌÑ§/vn  ÌåÏµ/n  ¡£/w  Æä/r  ÌØµã/n  £º/w  Ò»/m  ÊÇ/v  ÔÚ/p  ½Ì²Ä/n  Ñ¡Ôñ/vn  ÉÏ/f  ÒÔ/p  ÉÙ/a  Ê¤/v  ¶à/a  ¡£/w  ¼´/v  ´Ó/p  ÖÚ¶à/m  µÄ/u  Ìâ²Ä/n  ÖÐ/f  £¬/w  Ñ¡Ôñ/v  ÉÙÁ¿/m  ÓÐ/v  ´ú±í/n  µÄ/u  ¶ÔÏó/n  £¬/w  ÔÚ/p  Ò»Ð©/m  ¹²ÐÔ/n  ÎÊÌâ/n  ÉÏ/f  ¶à/ad  ÏÂ¹¦·ò/v  ¡£/w  Èç/v  »­/v  Äµµ¤/n  ¡¢/w  ÉÖÒ©/n  ¡¢/w  Ü½ÈØ/n  ¡¢/w  ·öÉ£/n  Ê±/Ng  £¬/w  Ö»/d  Ñ¡/v  ÓÐ/v  ´ú±íÐÔ/n  µÄ/u  Äµµ¤/n  ¡£/w  Ö»Òª/c  ÏÈ/d  »­/v  ºÃ/a  Äµµ¤/n  £¬/w  ÆäËû/r  µÄ/u  »¨»Ü/n  Ôò/c  Ò»/d  µã/v  ¼´/d  Í¨/v  £¬/w  Ó­ÈÐ¶ø½â/i  ¡£/w  ¶þ/m  ÊÇ/v  Òª/v  ¡°/w  ÒÔ/p  ¶à/a  Ê¤/v  ÉÙ/a  ¡±/w  ¡£/w  Èç/v  ¶Ô/p  »­/v  Äµµ¤/n  µÄ/u  Ê±¼ä/n  °²ÅÅ/vn  ÉÏ/f  £¬/w  Òª/v  Í»³ö/v  ÖØµã/n  £¬/w  Ôö¼Ó/v  ÑµÁ·/vn  Ê±¼ä/n  £¬/w  Îñ±Ø/d  Ñ§/v  ¾«/a  Ñ§/v  Í¸/a  ¡£/w  ÕâÑù/r  ÔÚ/p  »­/v  ÆäËû/r  »¨»Ü/n  Ê±/Ng  ÄÜ/v  ÓÃ/v  ½Ï/d  ÉÙ/a  µÄ/u  Ê±¼ä/n  ÊÕµ½/v  ¾ÙÒ»·´Èý/i  ¡¢/w  ´¥ÀàÅÔÍ¨/i  µÄ/u  Ð§¹û/n  ¡£/w  Èý/m  ÊÇ/v  ¶Ô/p  Ä³/r  Ò»/m  Ìâ²Ä/n  Ñ¡¶¨/v  ºó/f  £¬/w  Òª/v  ³¤ÆÚ/d  µØ/u  ¼á³Ö/v  »­/v  ÏÂÈ¥/v  £¬/w  ·´¸´/d  ÑÐ¾¿/v  £¬/w  ÏÂ¿à¹¦·ò/l  £¬/w  ×îºó/f  ´ïµ½/v  ×î¼Ñ/z  ¾³½ç/n  ¡£/w  ÔÚ/p  Ëû/r  µÄ/u  Ï¤ÐÄ/d  ½ÌÓý/v  ºÍ/c  Òýµ¼/v  ÏÂ/f  £¬/w  Ðí¶à/m  Ñ§Éú/n  ÒÑ/d  ³ÉÎª/v  È«¹ú/n  ºÜ/d  ÓÐ/v  Ó°Ïì/vn  µÄ/u  »­¼Ò/n  ¡¢/w  ÀíÂÛ¼Ò/n  ¡£/w  
19980102-04-002-008/m  Ëï/nr  ÏÈÉú/n  Ê®·Ö/m  ÖØÊÓ/v  ÖÐ¹ú/ns  Êé»­/n  µÄ/u  ±ÊÄ«/n  ÉñÔÏ/n  ¡£/w  Ëû/r  ÖØÊÓ/v  ´«Í³/n  £¬/w  ¸ü/d  ×¢Òâ/v  ¹Û²ì/v  ÌáÁ¶/v  Éú»î/vn  ¡£/w  ÔÚ/p  ´«Í³/n  ÖÐ/f  Çó/v  ±ä/v  Çó/v  ÐÂ/a  ¡£/w  Ëû/r  µÄ/u  ÓÃ/v  ±Ê/n  ¾«Á¶/a  ÀÏÀ±/a  £¬/w  Ò»ÕÐÒ»Ê½/l  £¬/w  ¾ù/d  ¾ß/Vg  ÌõÀíÐÔ/n  ºÍ/c  ÕÜÀíÐÔ/n  ¡£/w  ÔÚ/p  Êé·¨/n  ×­¿Ì/n  ÖÎÓ¡/v  ÉÏ/f  Ëû/r  ÓÐ/v  ÔúÊµ/a  Éîºñ/a  µÄ/u  »ù±¾¹¦/n  ¡£/w  ÓÈÆä/d  °Ñ/p  ºº¼ò/n  ÒýÈë/v  Á¥Êé/n  £¬/w  ¶À¾ß/v  ·ç²É/n  £¬/w  ÐÎ³É/v  Ëû/r  Êé·¨/n  Ëù/u  ¾ßÓÐ/v  µÄ/u  ½á¹¹/n  ÑÏ½÷/a  ¡¢/w  ÓÃ/v  ±Ê/n  ¾«ÖÂ/a  ¡¢/w  Ô²Èó/a  ÐÛ¾¢/a  ¡¢/w  ÐãÀö/a  È÷ÍÑ/a  µÄ/u  ·ç¸ñ/n  ¡£/w  Ëû/r  °Ñ/p  Êé·¨/n  µÄ/u  ÓÃ/v  ±Ê/n  ÓÃ/v  Ä«/n  ÔËÓÃ/v  ÔÚ/p  »æ»­/v  ÉÏ/f  £¬/w  ÓÃ/v  ±Ê/n  ½²¾¿/a  £¬/w  ¼¼·¨/n  ¶àÑù/m  £¬/w  ¼«/d  ¸»/Vg  ±íÏÖÁ¦/n  ¡£/w  Ëû/r  »­/v  ÐÛÓ¥/n  ¡¢/w  °ßð¯/n  ¡¢/w  ÂéÈ¸/n  ¡¢/w  ËÉÊó/n  ºÍ/c  °Ø/Ng  ¡¢/w  ËÉ/Ng  µÈ/u  £¬/w  ÐÎÉñÃîÐ¤/i  £¬/w  ÓÃ/v  ±Ê/n  ¾«Î¢/a  £¬/w  Éú¶¯/a  ´«Éñ/a  ¡£/w  Ëù/u  »­/v  ¡¶/w  ºìÒ¶/n  ²ÔÓ¥/n  ¡·/w  £¬/w  Æä/r  ×¦²¿/s  Á¦×¥/v  Ê÷¸É/n  £¬/w  ²à/v  Ä¿/Ng  Ô¶Ì÷/v  £¬/w  Çï²¨/n  Ç§/m  Àï/q  £¬/w  ºìÒ¶/n  Æ®¶¯/v  £¬/w  ·Ü³áÕ¹Òí/l  Ö®/u  ÊÆ/Ng  Ô¾È»/v  ¶ø/c  Éú/v  ¡£/w  Æä/r  Éú¶¯/a  ´«Éñ/a  Ö®/u  ±Ê/n  £¬/w  ¸Ç/d  µÃÒæ/v  ÓÚ/p  Ðì/nr  ±¯ºè/nr  ÏÈÉú/n  ÒÅ·ç/n  ¡£/w  Ëù/u  »­/v  ÇÝÄñ/n  £¬/w  »ò/c  ÆÜ/Vg  »ò/c  ·É/v  £¬/w  »ò/c  Óï/Vg  »ò/c  Ãù/Vg  £¬/w  ½Ô/d  Áé¶¯/a  ¡£/w  Ëù/u  »­/v  ËÉÊ÷/n  £¬/w  Í¦°Î/a  ²ÔÐÛ/z  £¬/w  Ö¦è¾/n  ÃÜ/a  ¶ø/c  ²»/d  ÂÒ/a  £¬/w  ÕëÒ¶/n  ´ä/Ag  ¶ø/c  ²»/d  »ë/a  £¬/w  ÃùÇÝ/n  ´ý/v  ¶ø/c  Óû/Vg  ·É/v  £¬/w  ÓÈ/d  ¼û/v  Æä/r  ÓÃ/v  ±Ê/n  ÔìÐÍ/n  ²¼¾Ö/n  Ö®/u  ¹¦Á¦/n  ¡£/w  Ëù/u  »­/v  Ã·»¨/n  £¬/w  ò°ÇúÍ¦Ðã/l  £¬/w  ½»²æÓÐÖÂ/l  £¬/w  ÃÜ/a  ¶ø/c  µÃµ±/a  £¬/w  »¨ÀÙ/n  ÇåÏã/a  ÇÎÀö/a  £¬/w  ÑÅÔÏ/n  Ó¯»³/v  £¬/w  ÓÈ/d  ¾ß/Vg  ÏÊ»î/a  ×ÌÈó/a  ¡¢/w  Éú»úÅî²ª/l  Ö®/u  Çé/n  ¡£/w  Ëû/r  ÔçÆÚ/t  ¶à/ad  »­/v  É½Ë®/n  £¬/w  ºóÀ´/t  ¸ü/d  ÖÓÇé/v  »¨Äñ»­/n  ´´×÷/vn  ¡£/w  Ëû/r  °Ñ/p  ÔúÊµ/a  Éîºñ/a  µÄ/u  ¹¤±Ê/n  ¹¦Á¦/n  Óë/c  ¿äÕÅ/n  »ÓÈ÷/v  µÄ/u  Ð¡/a  Ð´Òâ/n  ±¾Áì/n  £¬/w  ¼«Æä/d  ¾«ÇÉ/a  µØ/u  Í¬/d  ÈÛ/v  Ò»/m  Â¯/Ng  £¬/w  Ê¹/v  Æä/r  ×÷Æ·/n  ÄÚº­/n  ºñÖØ/a  £¬/w  Ê±´ú/n  ¾«Éñ/n  ÆËÃæ/v  £¬/w  ÑÅË×¹²ÉÍ/l  £¬/w  ¼«/d  ÊÜ/v  ×¨¼Ò/n  ºÍ/c  ÈËÃñ/n  ÈºÖÚ/n  Ï²°®/v  ¡£/w  
19980102-04-002-009/m  Í¼Æ¬/n  £º/w  
19980102-04-002-010/m  É½/n  »¨/n  ÀÃÂþ/z  £¨/w  Ë®Ä«»­/n  £©/w  £¨/w  Ëï/nr  Æä·å/nr  £©/w  

19980102-04-003-001/m  Ò»Ôª¸´Ê¼/l  £¨/w  ×­¿Ì/n  £©/w  
19980102-04-003-002/m  £¨/w  Î¤/nr  Ò«ÖÐ/nr  £©/w  

19980102-04-004-001/m  ¡º/w  ÖÐ¹ú/ns  ÇàÄê/n  ÓÍ»­Õ¹/n  ¡»/w  ³õ/d  ÏÖ/v  ÐÂ/a  ÊÀ¼Í/n  ÓÍ»­/n  ×ßÏò/n  
19980102-04-004-002/m  Ê×/m  ½ì/q  È«¹úÐÔ/n  µÄ/u  ¡º/w  ×ßÏò/v  ÐÂ/a  ÊÀ¼Í/n  ÖÐ¹ú/ns  ÇàÄê/n  ÓÍ»­Õ¹/n  ¡»/w  £¬/w  ÈÕÇ°/t  ÒÑ/d  ÔÚ/p  [±±¾©/ns  ÖÐ¹ú/ns  ÃÀÊõ¹Ý/n]ns  Õ¹³ö/v  ¡£/w  ÓÉÓÚ/c  ²ÎÕ¹/vn  ×÷Õß/n  ½«/d  ÊÇ/v  ÏÂ/f  ¸ö/q  ÊÀ¼Í/n  ÖÐ¹ú/ns  ÓÍ»­/n  ´´×÷/vn  ¶ÓÎé/n  µÄ/u  ÖÐ¼á/n  Á¦Á¿/n  £¬/w  Òò¶ø/c  ´Ë/r  Õ¹/Ng  ÒýÆð/v  ÃÀÊõ½ç/n  ÖÚ¶à/m  ÈËÊ¿/n  µÄ/u  ¹Ø×¢/vn  ¡£/w  ÖÐ¹ú/ns  ÓÍ»­/n  ¼°/c  ÃÀÊõ/n  ÆÀÂÛ½ç/n  ÖøÃû/a  ÈËÊ¿/n  Õ²/nr  ½¨¿¡/nr  ¡¢/w  ÎÅ/nr  Á¢Åô/nr  ¡¢/w  ÉÛ/nr  ´óóð/nr  µÈ/u  ÈÏÎª/v  £¬/w  ´Ë´Î/r  Õ¹³ö/v  µÄ/u  ¶þ°ÙÁãÈý/m  ·ù/q  ×÷Æ·/n  £¬/w  »ù±¾/ad  ·´Ó³/v  ÁË/u  µ±Ç°/t  ÇàÄê/n  ÓÍ»­/n  ´´×÷/vn  µÄ/u  ×ÜÌå/n  Ë®Æ½/n  £¬/w  Ðí¶à/m  ×÷Õß/n  ÔÚ/p  ×·Çó/v  ÏÖ´ú/t  ÒÕÊõ/n  Æ·¸ñ/n  µÄ/u  Í¬Ê±/n  £¬/w  ¿ªÊ¼/v  ÒÔ/p  ½¡¿µ/a  µÄ/u  ÐÄÌ¬/n  £¬/w  ¹Ø×¢/v  ÏÖÊµ/n  Éç»á/n  Éú»î/vn  £¬/w  µ«/c  Ò²/d  ÓÐ/v  ²¿·Ö/n  ×÷Õß/n  ¹ýÓÚ/d  ×¢ÖØ/v  ¸öÈË/n  µÄ/u  Ö±¹Û/a  ¸Ð¾õ/n  ºÍ/c  Ó¡Ïó/n  Ê¹/v  Æä/r  ×÷Æ·/n  Æ«/v  ÓÚ/p  ËùÎ½/v  ¡º/w  Ô­ÉúÌ¬/n  ¡»/w  ¡£/w  Òò´Ë/c  ËûÃÇ/r  ÆÚÍû/v  ÒÔºó/f  ÔÚ/p  ¸ü/d  ¶à/a  µÄ/u  ÇàÄê/n  ÓÍ»­¼Ò/n  µÄ/u  ×÷Æ·/n  ÖÐ/f  £¬/w  ÔÙ/d  ¶à/v  Ò»Ð©/m  ¶Ô/p  ÏÖÊµ/n  Éç»á/n  ÓÐ/v  Éî¿Ì/a  Àí½â/vn  £¬/w  ²¢/c  ÔÚ/p  ´Ë/r  »ù´¡/n  ÉÏ/f  ×·Çó/v  Ê±´ú/n  µÄ/u  ÀíÏë/n  ºÍ/c  ¾«ÉñÐÔ/n  µÄ/u  Á¦×÷/n  ¡£/w  
19980102-04-004-003/m  ¸Ã/r  Õ¹/Ng  ÓÉ/p  [ÖÐ¹ú/ns  ÓÍ»­/n  Ñ§»á/n]nt  µÈ/u  µ¥Î»/n  Ö÷°ì/v  £¬/w  ÏÖ/Tg  ÔÚ/p  ÉîÛÚ/ns  Õ¹³ö/v  £¬/w  ²¢/c  ½«/d  ÔÚ/p  ÖØÇì/ns  ÐøÕ¹/v  ¡£/w  

19980102-04-005-001/m  ÌØÐÍ/b  ÑÝÔ±/n  ³ö°æ/v  Êé»­¼¯/n  
19980102-04-005-002/m  Ôø/d  ÔÚ/p  ¡¶/w  Ã«/nr  Ôó¶«/nr  ÔÚ/v  Çàµº/ns  ¡·/w  ¡¢/w  ¡¶/w  ÕÅ/nr  Ñ§Á¼/nr  ½«¾ü/n  ¡·/w  µÈ/u  Ó°ÊÓÆ¬/n  ÖÐ/f  ³É¹¦/ad  °çÑÝ/v  ¹ý/u  Ã«/nr  Ôó¶«/nr  µÄ/u  ÌØÐÍ/b  ÑÝÔ±/n  ¶Å/nr  ÌìÇå/nr  £¬/w  ×î½ü/t  ³ö°æ/v  ÁË/u  Ëû/r  µÄ/u  ¸öÈË/n  Êé»­¼¯/n  ¡£/w  ¸Ã/r  »­¼¯/n  ÓÉ/p  [ºÓÄÏ/ns  ÃÀÊõ/n  ³ö°æÉç/n]nt  ³ö°æ/v  £¬/w  ¹²/d  ÊÕÂ¼/v  ×÷Õß/n  Êé»­/n  ×÷Æ·/n  Ò»°ÙÁùÊ®/m  Óà/m  ¼þ/q  ºÍ/c  Ó°ÊÓ/b  ¾çÕÕ/n  ËÄÊ®/m  Óà/m  Ö¡/q  ¡£/w  

19980102-04-006-001/m  »ÆºÓ/ns  ¸¹µØ/n  µÄ/u  »ØÉù/n  ¡ª¡ª/w  [É½Î÷/ns  »­Ôº/n]nt  ×÷Æ·Õ¹/n  ÔÚ/p  ¾©/j  ¾ÙÐÐ/v  £¨/w  ¸½/v  Í¼Æ¬/n  £³/m  ÕÅ/q  £©/w  
19980102-04-006-002/m  [É½Î÷/ns  »­Ôº/n]nt  ×÷Æ·Õ¹/n  £¬/w  £±£¹£¹£·Äê/t  £±£²ÔÂ/t  £¹ÈÕ/t  ÖÁ/p  £±£´ÈÕ/t  ÔÚ/p  [ÖÐ¹ú/ns  ÃÀÊõ¹Ý/n]ns  ¾ÙÐÐ/v  ¡£/w  ²ÎÕ¹/v  µÄ/u  £±£¶£°/m  ¶à/m  ·ù/q  ×÷Æ·/n  £¬/w  ³ö×Ô/v  £±£·/m  Î»/q  »­¼Ò/n  Ö®/u  ÊÖ/n  £¬/w  ¶¼/d  ÊÇ/v  ½üÄêÀ´/l  µÄ/u  ´´×÷/vn  ³É¹û/n  ¡£/w  ÕâÐ©/r  Äê/q  À´/f  [É½Î÷/ns  »­Ôº/n]nt  µÄ/u  »­¼Ò/n  ÃÇ/k  ¼áÊØ/v  ×Å/u  ×Ô¼º/r  µÄ/u  ÃÀÑ§/n  ×·Çó/vn  £¬/w  ÒÀ°ø/v  ×Å/u  Èý½ú/j  ´óµØ/n  Õâ·½/r  »ÆºÓ/ns  ¸¹µØ/n  ÎÄ»¯/n  µÄ/u  ·áÉÄ/n  £¬/w  ÒÔ/p  ³ÁÎÈ/a  µÄ/u  ÉóÊÓ/vn  »ØÓ¦/v  Á÷ÐÐ/a  µÄ/u  ·ç³±/n  £¬/w  Ð¡ÐÄ/ad  °ÑÎÕ/v  ×Å/u  ²¢/c  ±£³Ö/v  ×Å/u  ¶Ô/p  ÕæÊµ/a  ÉúÃü/n  ¸ÐÊÜ/v  µÄ/u  Ö±¾õ/n  µÄ/u  ÏÊ»î/an  £¬/w  ÔÚ/p  ³¬Ô½/v  ÏÖÊµ/n  ±íÏó/n  µÄ/u  Í¬Ê±/n  £¬/w  Ê¼ÖÕ/d  ²»Ôø/d  ½øÈë/v  ÓÐ/v  Ð©/q  Ê§Ö®¿Õ¶´/l  µÄ/u  ´¿/a  ÐÎÊ½/n  »ò/c  ´¿/a  ³éÏó/vn  µÄ/u  ²Ù×÷/vn  ¹ý³Ì/n  ¡£/w  Á¢×ã/v  ÏÖÊµ/n  £¬/w  ¹Ø×¢/v  Éú»î/vn  £¬/w  ¸ÐÎò/v  Ê±´ú/n  £¬/w  ´¾ºñ/a  ÖÊÆÓ/a  µÄ/u  ÒÕÊõ/n  µ×É«/n  ºÍ/c  ÎñÊµ/v  Çó½ø/v  µÄ/u  ¼ÛÖµ/n  È¡Ïò/n  £¬/w  ÊÇ/v  Õâ´Î/r  »­Õ¹/n  Áô¸ø/v  ÈËÃÇ/n  µÄ/u  ×î/d  Éî¿Ì/a  µÄ/u  Ó¡Ïó/n  ¡£/w  £¨/w  ÎÅ/nr  Á¦/nr  £©/w  
19980102-04-006-003/m  Í¼Æ¬/n  £º/w  
19980102-04-006-004/m  ¿ó¹¤/n  £¨/w  Ê¯¸à/n  £©/w  £¨/w  Ëï/nr  ±¦Ìï/nr  £©/w  
19980102-04-006-005/m  ×ß/v  ³ö/v  »ÆÍÁµØ/n  £¨/w  Ì×É«/vn  Ä¾¿Ì/n  £©/w  £¨/w  ²Ü/nr  ÃÀ/nr  £©/w  
19980102-04-006-006/m  Ì«ÐÐ/ns  Ê¯ÃÅÑÒ/ns  £¨/w  ²ÊÄ«»­/n  £©/w  £¨/w  Íõ/nr  ³¯Èð/nr  £©/w  

19980102-04-007-001/m  ÍòÏó¸üÐÂ/i  £¨/w  ×­¿Ì/n  £©/w  
19980102-04-007-002/m  £¨/w  ³Â/nr  ÔÆÁú/nr  £©/w  

19980103-01-001-001/m  ÄþÏÄ/ns  £º/w  Å©Òµ/n  ²úÒµ»¯/vn  ÆÌ/v  Öþ/v  ÖÂ¸»Â·/n  
19980103-01-001-002/m  ±à¼­/n  µãÆÀ/v  £º/w  
19980103-01-001-003/m  Ã¿¸ö/r  µØ·½/n  £¬/w  ²»¹Ü/c  ÊÇ/v  ¶«²¿/f  »¹ÊÇ/v  Î÷²¿/f  £¬/w  ²»¹Ü/c  ÊÇ/v  ·¢´ï/a  µØÇø/n  »¹ÊÇ/v  Ïà¶Ô/d  Âäºó/a  µÄ/u  µØÇø/n  £¬/w  ¶¼/d  ÓÐ/v  ×Ô¼º/r  µÄ/u  ÓÅÊÆ/n  ¡£/w  Å©Òµ/n  ¾Í/d  ÊÇ/v  ÄþÏÄ/ns  µÄ/u  Ò»/m  ´ó/a  ÓÅÊÆ/n  ¡£/w  ËäÈ»/c  ÑÛÏÂ/t  Õâ/r  Ò»/m  ÓÅÊÆ/n  ¸ü/d  ¶à/a  µØ/u  ±íÏÖ/v  ÔÚ/p  ×ÊÔ´/n  ÉÏ/f  £¬/w  µ«ÊÇ/c  Å©Òµ/n  ²úÒµ»¯/vn  µÄ/u  ·¢Õ¹/vn  £¬/w  ÒÑ¾­/d  ¿ªÊ¼/v  ½«/p  ×ÊÔ´/n  ÓÅÊÆ/n  Öð²½/d  ×ª»¯/v  Îª/v  ¾­¼Ã/n  ÓÅÊÆ/n  ¡£/w  Õâ/r  Ê¹/v  ÄþÏÄ/ns  Ç§Ç§ÍòÍò/m  µÄ/u  Å©Ãñ/n  »ñÒæ/v  ÆÄ/d  ·á/Ag  ¡£/w  
19980103-01-001-004/m  ÄþÏÄ/ns  Ä¿Ç°/t  ÈÔ/d  ÓÐ/v  ÊýÊ®Íò/m  ÈË/n  ´¦ÔÚ/v  Æ¶À§Ïß/n  ÒÔÏÂ/f  £¬/w  ÍÑÆ¶/v  µÄ/u  ÈÎÎñ/n  Ïàµ±/d  ¼è¾Þ/a  ¡£/w  ÒÑ¾­/d  ÍÑÆ¶/v  µÄ/u  Å©Ãñ/n  ÈºÖÚ/n  Òª/v  ×ß/v  ÉÏ/v  ÖÂ¸»/v  µÄ/u  ½ð¹â/n  ´óµÀ/n  £¬/w  Í¬Ñù/d  ÐèÒª/v  ×÷³ö/v  ²»Ð¸/z  µÄ/u  Å¬Á¦/an  ¡£/w  Å©Òµ/n  ²úÒµ»¯/vn  ÊÇ/v  ÊµÏÖ/v  ÍÑÆ¶ÖÂ¸»/l  µÄ/u  ÓÐÐ§/a  Í¾¾¶/n  £¬/w  ¹Ø¼ü/n  ÔÚÓÚ/v  ÈçºÎ/r  ÕÒ/v  ×¼/a  ÇÐÈëµã/n  ¡£/w  Ò»µ©/d  ÕÒ/v  ×¼/a  ÁË/y  £¬/w  Ðí¶à/m  Ô­±¾/n  ´¦ÓÚ/v  ÁÓÊÆ/n  µÄ/u  ×ÊÔ´/n  £¬/w  ¾Í/d  ¿ÉÄÜ/v  Í¹ÏÖ/v  ³ö/v  ËüÃÇ/r  µÄ/u  ÓÅÊÆ/n  £¬/w  Îª/p  µ±µØ/s  ´øÀ´/v  ¿É¹Û/a  µÄ/u  ¾­¼ÃÐ§Òæ/n  ¡£/w  
19980103-01-001-005/m  ¿ÉÒÔ/v  ¿Ï¶¨/a  µØ/u  Ëµ/v  £¬/w  ×öºÃ/v  Å©Òµ/n  ²úÒµ»¯/vn  Õâ/r  Æª/q  ´ó/a  ÎÄÕÂ/n  £¬/w  ½«/d  »á/v  Ê¹/v  ÄþÏÄ/ns  ¾­¼Ã/n  ÓµÓÐ/v  ÓÖ/d  Ò»/m  Æ¬/q  ÐÂ/a  ÌìµØ/n  ¡£/w  
19980103-01-001-006/m  ±¾±¨/r  Òø´¨/ns  £±ÔÂ/t  £²ÈÕ/t  µç/n  ¼ÇÕß/n  ºú/nr  ¼Ìºè/nr  ±¨µÀ/v  £º/w  [ÄþÏÄ/ns  »Ø×å/nz  ×ÔÖÎÇø/n]ns  »ý¼«/ad  Ì½Ë÷/v  ºÍ/c  ÍÆ½ø/v  Å©Òµ/n  ²úÒµ»¯/vn  µÄ/u  Â·×Ó/n  ¡£/w  ¾­¹ý/p  ¶àÄê/m  µÄ/u  Å¬Á¦/an  £¬/w  Ä¿Ç°/t  Á¸Ê³/n  ¡¢/w  Êß²Ë/n  ¡¢/w  Ë®²úÆ·/n  ¡¢/w  Ðó²úÆ·/n  µÈ/u  Ö÷µ¼/n  ²úÒµ/n  ÒÑ/d  ³õ²½/d  ÐÎ³É/v  ²úÒµ»¯/v  µÄ/u  ¸ñ¾Ö/n  £¬/w  £³£°£¥/m  ×óÓÒ/m  µÄ/u  Ö÷µ¼/n  ²úÆ·/n  »ù±¾/ad  ÊµÏÖ/v  Ò»Ìå»¯/vn  ¾­Óª/vn  £¬/w  ´ó´ó/d  ´Ù½ø/v  ÁË/u  Å©´å/n  ¾­¼Ã/n  µÄ/u  ·¢Õ¹/vn  £¬/w  ÍÆ¶¯/v  ÁË/u  Å©´å/n  Ð¡¿µ/n  ½¨Éè/vn  ºÍ/c  ÍÑÆ¶/vn  ¹¤×÷/vn  ¡£/w  
19980103-01-001-007/m  ¾Ý/p  ×ÔÖÎÇø/n  ÓÐ¹Ø/vn  ²¿ÃÅ/n  ½éÉÜ/v  £¬/w  ÄþÏÄ/ns  Å©Òµ/n  ²úÒµ»¯/vn  µÄ/u  ½ø³Ì/n  Ê¼Æð/v  £¸£°/m  Äê´ú/n  ÖÐÆÚ/f  ¡£/w  µ±Ê±/t  £¬/w  ×ÔÖÎÇø/n  ÔÚ/p  ÖÐÎÀÏØ/ns  ½øÐÐ/v  ÁË/u  Á¸Ê³/n  ¡¢/w  Ë®¹û/n  ¡¢/w  À±½·/n  ¡¢/w  ÑøÖ³/vn  µÈ/u  £¸/m  Àà/q  ²úÆ·/n  Éú²ú/vn  ¡¢/w  ¼Ó¹¤/vn  ¡¢/w  ÏúÊÛ/vn  Ò»Ìå»¯/vn  ¾­Óª/vn  µÄ/u  ÊÔµã/n  ¡£/w  ½øÈë/v  £¹£°/m  Äê´ú/n  £¬/w  ×ÔÖÎÇø/n  µ³Î¯/n  ¡¢/w  Õþ¸®/n  ¿ÆÑ§/ad  ·ÖÎö/v  ÁË/u  Çø/n  Çé/n  £¬/w  ÈÏÊ¶/v  µ½/v  £¬/w  ¾¡¹Ü/c  Å©Òµ/n  ÊÇ/v  ÄþÏÄ/ns  µÄ/u  ÓÅÊÆ/n  £¬/w  µ«/c  È«Çø/n  ÓÖ/d  ´¦ÔÚ/v  ·¢Õ¹/vn  »·¾³/n  Ïà¶Ô/d  Âäºó/a  £¬/w  ¾­¼Ã/n  ·¢Õ¹/vn  µÄ/u  ¸÷ÖÖ/r  ÒªËØ/n  Ïà¶Ô/d  ÖÍºó/v  µÄ/u  ²»/d  ·¢´ï/a  ×´Ì¬/n  ¡£/w  Èç¹û/c  ËõÊÖËõ½Å/i  £¬/w  ³Ù³Ù/d  ²»/d  ¸Ò/v  ÍÆ½ø/v  Å©Òµ/n  ²úÒµ»¯/vn  £¬/w  Ö»/d  »á/v  ×øÊ§Á¼»ú/i  £¬/w  Ê¹/v  ÄþÏÄ/ns  Å©Òµ/n  ¼ÌÐø/v  ÔÚ/p  µÍ/a  Ë®Æ½/n  ÅÇ»²/v  £¬/w  ×îÖÕ/d  µ¼ÖÂ/v  Å©Òµ/n  Ð§Òæ/n  µÍÏÂ/a  £¬/w  Å©Ãñ/n  ÊÕÈë/n  ÄÑÒÔ/d  Ôö¼Ó/v  ¡£/w  Îª/p  ´Ë/r  £¬/w  ×ÔÖÎÇø/n  Ìá³ö/v  ÁË/u  ¡°/w  ÒÔ/p  Ôö¼Ó/v  Å©Ãñ/n  ÊÕÈë/n  Îª/v  ºËÐÄ/n  £¬/w  ÊµÏÖ/v  ´«Í³/n  Å©Òµ/n  Ïò/p  ÏÖ´ú»¯/vn  Å©Òµ/n  ×ª±ä/v  ¡±/w  µÄ/u  Å©Òµ/n  ·¢Õ¹/vn  ÐÂ/a  Ë¼Â·/n  ¡£/w  
19980103-01-001-008/m  ÄþÏÄ/ns  Å©Òµ/n  ²úÒµ»¯/vn  £¬/w  ½Ï/d  ºÃ/a  µØ/u  ½â¾ö/v  ÁË/u  ×ÊÔ´/n  ÓÅÊÆ/n  ³¤ÆÚ/d  µÃ/v  ²»/d  µ½/v  ·¢»Ó/v  µÄ/u  ÄÑÌâ/n  £¬/w  ½«/p  ×ÊÔ´/n  ÓÅÊÆ/n  ×ª»¯/v  ³ÉÎª/v  ²úÒµ/n  ÓÅÊÆ/n  £¬/w  ÐÎ³É/v  ÁË/u  ÌØµã/n  ¸÷Òì/z  ¡¢/w  ÐÎÊ½/n  ¶àÑù/m  µÄ/u  ²úÒµ»¯/vn  ¸ñ¾Ö/n  ¡£/w  
19980103-01-001-009/m  ¸ù¾Ý/p  ×ÊÔ´/n  Çé¿ö/n  £¬/w  ¸÷µØ/r  ½¨Á¢/v  ºÍ/c  ÍêÉÆ/v  ÁË/u  Ò»/m  ´ó/a  Åú/q  Å©¸±²úÆ·/j  ÊÐ³¡/n  £¬/w  ÒÔ/c  ×éÖ¯/v  ºÍ/c  Òýµ¼/v  Å©»§/n  ½øÐÐ/v  Éú²ú/vn  ¡£/w  È«Çø/n  ÒÑ/d  ÓÐ/v  ¸÷Àà/r  Å©¸±²úÆ·/j  ÊÐ³¡/n  £³£¶£³/m  ¸ö/q  £¬/w  ÆäÖÐ/r  ¾ßÓÐ/v  Ò»¶¨/b  ¹æÄ£/n  µÄ/u  Á¸Ê³/n  ¡¢/w  Ä¾²Ä/n  ¡¢/w  èÛè½/n  ¡¢/w  ·¢²Ë/n  ¡¢/w  ÑòÃ«ÈÞ/n  µÈ/u  ×¨Òµ/n  Åú·¢/vn  ÊÐ³¡/n  £¶£¸/m  ¸ö/q  ¡£/w  Í¬ÐÄÏØ/ns  ·¢²Ë/n  ÊÐ³¡/n  ÒÑ/d  ³ÉÎª/v  È«¹ú/n  ×î/d  ´ó/a  µÄ/u  ·¢²Ë/n  ¼¯É¢µØ/n  £¬/w  Õ¼/v  È«¹ú/n  ×ÜÁ¿/n  £¸£°£¥/m  µÄ/u  ·¢²Ë/n  ´Ó/p  ÕâÀï/r  Ïú/v  Íù/v  È«¹ú/n  ¸÷µØ/r  ¡£/w  Òø´¨ÊÐ/ns  ½¨/v  ÓÐ/v  Å©¸±²úÆ·/j  Åú·¢/vn  ÊÐ³¡/n  £±£¹/m  ¸ö/q  £¬/w  ×î/d  ´ó/a  µÄ/u  Êß²Ë/n  Åú·¢/vn  ÊÐ³¡/n  ÎüÒý/v  ÁË/u  Ê®¼¸/m  ¸ö/q  Ê¡/n  Çø/n  µÄ/u  ¿ÍÉÌ/n  £¬/w  Äê³É½»¶î/n  ´ï/v  £³ÒÚ/m  Ôª/q  ¡£/w  [ÎâÖÒÊÐ/ns  ÈéÖÆÆ·/n  ¼¯ÍÅ¹«Ë¾/n]nt  £¬/w  ÊôÏÂ/n  ÓÐ/v  £±£³/m  ¼Ò/q  ÈéÆ·/n  ¼Ó¹¤/vn  ÆóÒµ/n  £¬/w  ÓÉ/p  ¹«Ë¾/n  Í³Ò»/ad  ¹ÜÀí/v  ²ú/v  ¡¢/w  ¹©/v  ¡¢/w  Ïú/v  £¬/w  Èç½ñ/t  £¬/w  Äê²ú/v  ÄÌ·Û/n  £·£°£°£°/m  ¶Ö/q  ¡¢/w  Ãð¾úÄÌ/n  £²£³£°£°/m  ¶à/m  ¶Ö/q  £¬/w  ÊµÏÖ/v  ÏúÊÛ/vn  ÊÕÈë/n  £±£®£³ÒÚ/m  Ôª/q  £¬/w  ÀûË°/n  Óâ/Vg  £±£°£°£°Íò/m  Ôª/q  ¡£/w  ÕâÐ©/r  ÆóÒµ/n  Áª½á/v  ÑøÖ³»§/n  £¶£µ£°£°/m  ¶à/m  ¸ö/q  £¬/w  ÄÌÅ£/n  ËÇÑøÁ¿/n  ´ï/v  £³Íò/m  Í·/q  £¬/w  Õ¼/v  È«Çø/n  µÄ/u  £¶£°£¥/m  ¡£/w  
19980103-01-001-010/m  ÒÔ/p  µ±µØ/s  ×ÊÔ´/n  ¿ª·¢/v  ÎªÖ÷/v  £¬/w  ÐÎ³É/v  ÇøÓòÐÔ/n  Ö÷µ¼/n  ²úÒµ/n  £¬/w  ÊÇ/v  ÄþÏÄ/ns  Å©Òµ/n  ²úÒµ»¯/vn  µÄ/u  ÓÖ/d  Ò»/m  ÐÎÊ½/n  ¡£/w  ¹ú¼Ò/n  Æ¶À§ÏØ/n  Î÷¼ªÏØ/ns  £¬/w  ³ä·Ö/ad  ÀûÓÃ/v  µ±µØ/s  ¡°/w  Á½/m  ¶¹/n  ¡±/w  £¨/w  ÍÁ¶¹/n  ¡¢/w  Íã¶¹/n  £©/w  Éú²ú/vn  ¡¢/w  ¼Ó¹¤/vn  »ù´¡/n  ½Ï/d  ºÃ/a  µÄ/u  ÓÐÀû/a  Ìõ¼þ/n  £¬/w  ÐË½¨/v  ¡°/w  Á½/m  ¶¹/n  ¡±/w  Éú²ú/vn  »ùµØ/n  £¬/w  ¿ª·¢/v  ÏµÁÐ/n  ÏîÄ¿/n  £¬/w  Éè¼Æ/v  Éú²úÄÜÁ¦/l  Îª/v  £´Íò/m  ¶Ö/q  °¢¶û·¨/nz  ±äÐÔ/vn  µí·Û/n  ºÍ/c  £¶Íò/m  ¶Ö/q  ¾«/a  µí·Û/n  £¬/w  Í¶²ú/v  ºó/f  Äê²úÖµ/n  ¿É/v  ´ï/v  £µÒÚ/m  Ôª/q  ¡£/w  ÁíÍâ/c  £¬/w  Ò»/m  ¼Ò/q  Äê²ú/v  £±£µ£°£°/m  ¶Ö/q  µí·Û/n  ½µ½â/vn  Ê÷Ö¬/n  µÄ/u  µí·Û/n  Éî/d  ¼Ó¹¤/v  ÆóÒµ/n  ÕýÔÚ/d  ¼Æ»®/v  ÖÐ/f  ¡£/w  µ½Ê±/d  £¬/w  È«ÏØ/n  ½«/d  Öð²½/d  ÐÎ³É/v  Éú²ú/vn  »ùµØ»¯/vn  ¡¢/w  ¼Ó¹¤/vn  ÏµÁÐ»¯/vn  ¡¢/w  ¾­Óª/vn  ¼¯ÍÅ»¯/vn  µÄ/u  ¡°/w  Á½/m  ¶¹/n  ¡±/w  ²úÒµ/n  ¿ª·¢/vn  ¸ñ¾Ö/n  ¡£/w  
19980103-01-001-011/m  »îÔ¾/a  µÄ/u  ÉÌÆ·Á÷Í¨/l  £¬/w  Ò²/d  ´ø¶¯/v  ÁË/u  Ë®²úÒµ/n  ¡¢/w  ÑøÖ³Òµ/n  µÈ/u  ÆäËü/r  ²úÒµ/n  µÄ/u  ÐËÆð/vn  ¡£/w  ÄþÏÄ/ns  ÖÐÎÀÏØ/ns  ÒÀÍÐ/v  ÓªÏú/vn  ´ó¾ü/n  £¬/w  ·¢Õ¹/v  Æð/v  ´ó¹æÄ£/b  µÄ/u  ÑøÖ³Òµ/n  £¬/w  È«ÏØ/n  ¼¦/n  ¡¢/w  Öí/n  µÄ/u  ËÇÑøÁ¿/n  ·Ö±ð/d  ´ïµ½/v  £²£°£°Íò/m  Ö»/q  ºÍ/c  £³£°Íò/m  Í·/q  £¬/w  ÑøÓã/vn  Ë®Ãæ/n  ´ï/v  £µ£´£°£°/m  Ä¶/q  ¡£/w  µ°/n  ¡¢/w  Èâ/a  ²úÁ¿/n  Îª/v  £±£®£´Íò/m  ¶Ö/q  £¬/w  ·Ö±ð/d  Õ¼/v  È«Çø/n  µÄ/u  £³£³£¥/m  ºÍ/c  £±£²£¥/m  ¡£/w  ¸ÃÏØ/r  ÐûºÍÕò/ns  µÄ/u  µ°¼¦/n  ËÇÑøÁ¿/n  ¶Ì¶Ì/z  ¼¸/m  Äê/q  Ê±¼ä/n  ¾Í/d  ´ïµ½/v  £±£³£°Íò/m  Ö»/q  £¬/w  ²úÖµ/n  ¹ý/v  ÒÚ/m  Ôª/q  £¬/w  È«Õò/n  ÈË¾ù/j  ´¿ÊÕÈë/n  ³¬¹ý/v  £¶£°£°/m  Ôª/q  ¡£/w  
19980103-01-001-012/m  Îª/p  ÍÆ¶¯/v  Å©Òµ/n  ²úÒµ»¯/vn  µÄ/u  ½¡¿µ/a  ·¢Õ¹/vn  £¬/w  ÄþÏÄ/ns  ÒÀÍÐ/v  Õþ¸®²¿ÃÅ/n  ¡¢/w  Ãñ°ì/b  ¿ÆÑÐ/n  ×éÖ¯/n  »òÕß/c  ×¨Òµ/n  Ð­»á/n  ¡¢/w  ºÏ×÷/vn  ¾­¼Ã/n  ×éÖ¯/n  µÈ/u  £¬/w  ·¢Õ¹/v  ¼¼Êõ/n  Ã³Ò×/vn  Ïà/d  ½áºÏ/v  µÄ/u  ¾­Óª/vn  ÊµÌå/n  £¬/w  ¼È/c  Îª/p  Å©»§/n  Ìá¹©/v  ²úÇ°/t  ¡¢/w  ²úÖÐ/t  ¡¢/w  ²úºó/t  µÄ/u  ¼¼Êõ/n  ·þÎñ/vn  £¬/w  ÓÖ/d  Óë/p  Å©»§/n  Ç©¶©/v  ²úÏúºÏÍ¬/n  £¬/w  ÓÐÐ§/a  µØ/u  Ìá¸ß/v  ÁË/u  ²úÁ¿/n  £¬/w  ½µµÍ/v  ÁË/u  Éú²ú/vn  ·çÏÕ/n  £¬/w  ±£Ö¤/v  ÁË/u  Å©Ãñ/n  µÄ/u  ÊÕÒæ/n  ¡£/w  
19980103-01-001-013/m  ÄþÏÄ/ns  Å©Òµ/n  ²úÒµ»¯/vn  µÄ/u  ·¢Õ¹/vn  £¬/w  ³ÉÐ§/n  Ê®·Ö/m  Ã÷ÏÔ/a  ¡£/w  Ëü/r  ´Ù½ø/v  ÁË/u  ×ÊÔ´/n  µÄ/u  ºÏÀí/a  ÅäÖÃ/vn  £¬/w  ¼ÓËÙ/v  ÁË/u  ¾­¼Ã/n  ½á¹¹/n  µÄ/u  ÓÅ»¯/vn  ºÍ/c  ÇøÓò/n  ¾­¼Ã/n  ÓÅÊÆ/n  µÄ/u  ÐÎ³É/vn  £»/w  ¼Ó¿ì/v  ÁË/u  ÊÐ³¡/n  Ö÷Ìå/n  ·¢Óý/vn  £¬/w  Ìá¸ß/v  ÁË/u  Å©»§/n  Éú²ú/vn  µÄ/u  ×éÖ¯»¯/vn  ³Ì¶È/n  £»/w  ÍÆ¶¯/v  ÁË/u  Å©Òµ/n  ¿Æ¼¼/n  µÄ/u  ·¢Õ¹/vn  Óë/c  ½ø²½/vn  £»/w  Ôö¼Ó/v  ÁË/u  Å©Ãñ/n  ÊÕÈë/n  £¬/w  ÍÆ¶¯/v  ÁË/u  Å©´å/n  Ð¡¿µ/n  ½¨Éè/vn  ¡£/w  Òý»Æ¹àÇø/l  £±£±/m  ¸ö/q  ÏØ/n  ÊÐ/n  Å©²úÆ·/n  µÄ/u  ×ÛºÏ/vn  ÉÌÆ·ÂÊ/n  Ä¿Ç°/t  ÒÑ/d  ³¬¹ý/v  £¶£°£¥/m  £¬/w  ¿Æ¼¼/n  ¶Ô/p  Å©Òµ/n  µÄ/u  ¹±Ï×/n  ·Ý¶î/n  Õ¼/v  £µ£°£¥/m  £¬/w  È¥Äê/t  ÕâÀï/r  Å©Ãñ/n  ´¿ÊÕÈë/n  ´ïµ½/v  £±£¹£¸£¶/m  Ôª/q  ¡£/w  Æ¶À§/a  µÄ/u  ÄÏ²¿/f  É½Çø/n  £¸/m  ¸ö/q  ÏØ/n  Å©Ãñ/n  ÈË¾ù/j  ´¿ÊÕÈë/n  ´ï/v  £¹£±£´/m  Ôª/q  £¬/w  Æ¶À§/a  ÈË¿Ú/n  ÏÂ½µ/v  µ½/v  £·£¶Íò/m  £»/w  Å©Òµ/n  ²úÒµ»¯/vn  µÄ/u  ¹ãÀ«/a  Ç°¾°/n  £¬/w  ÒÑ/d  ÒýÆð/v  ×ÔÖÎÇø/n  µ³Î¯/n  ¡¢/w  Õþ¸®/n  µÄ/u  ¸ß¶È/d  ÖØÊÓ/v  ¡£/w  ¾ÝÏ¤/v  £¬/w  ×ÔÖÎÇø/n  ¼´½«/d  ³öÌ¨/v  ÓÐ¹Ø/vn  ÍÆ½ø/v  Å©Òµ/n  ²úÒµ»¯/vn  µÄ/u  Õþ²ß/n  £¬/w  ÒÔ/c  ½øÒ»²½/d  ÍÆ¶¯/v  È«Çø/n  Å©Òµ/n  ²úÒµ»¯/vn  µÄ/u  ¿ìËÙ/d  ·¢Õ¹/v  £¬/w  ´ø¶¯/v  È«Çø/n  Å©´å/n  ¾­¼Ã/n  ·¢Õ¹/vn  ¡£/w  

19980103-01-002-001/m  ÈËÃñ/n  Ã»ÓÐ/d  Íü¼Ç/v  ¡ª¡ª/w  ·Ã/v  ¿×/nr  ·±É­/nr  ¡¢/w  Àî/nr  ÈóÎå/nr  ¡¢/w  Âí/nr  ¶÷»ª/nr  µÄ/u  Ç×ÈË/n  £¨/w  ¸½/v  Í¼Æ¬/n  £±/m  ÕÅ/q  £©/w  
19980103-01-002-002/m  ±¾±¨/r  ¼ÇÕß/n  Áõ/nr  ¹¤¼ù/nr  
19980103-01-002-003/m  ¿×/nr  ·±É­/nr  Å®¶ù/n  ¿×/nr  Áá/nr  £¨/w  ×ó/f  £©/w  ¡¢/w  Àî/nr  ÈóÎå/nr  ÆÞ×Ó/n  ¶¡/nr  ÓñÕä/nr  £¨/w  ÖÐ/f  £©/w  ¡¢/w  Âí/nr  ¶÷»ª/nr  ÆÞ×Ó/n  ºú/nr  »¨Èï/nr  £¨/w  ÓÒ/f  £©/w  £¬/w  £±£¹£¹£·Äê/t  ËêÄ©/t  Ïà¾Û/v  ±±¾©³Ç/n  ¡£/w  
19980103-01-002-004/m  £±£¹£¹£·Äê/t  £±£²ÔÂ/t  £²£¹ÈÕ/t  Íí/Tg  £¬/w  ¼ÇÕß/n  Ç°Íù/v  [±±¾©/ns  ¾©Î÷/ns  ±ö¹Ý/n]ns  £¬/w  ¿´Íû/v  ²¢/c  ²É·Ã/v  ÁË/u  Èý/m  Î»/q  ÒÑ¾­/d  ÊÅÈ¥/v  µÄ/u  µ³/n  µÄ/u  ºÃ/a  ¸É²¿/n  µÄ/u  Ç×ÈË/n  £º/w  ¿×/nr  ·±É­/nr  Å®¶ù/n  ¿×/nr  Áá/nr  ¡¢/w  Àî/nr  ÈóÎå/nr  ÆÞ×Ó/n  ¶¡/nr  ÓñÕä/nr  ¡¢/w  Âí/nr  ¶÷»ª/nr  µÄ/u  ÆÞ×Ó/n  ºú/nr  »¨Èï/nr  ¡£/w  
19980103-01-002-005/m  ËýÃÇ/r  ÊÇ/v  Á½/m  ´ú/q  ÈË/n  £º/w  Äê/n  ½ü/a  £¶£°/m  Ëê/q  µÄ/u  ¶¡/nr  ÓñÕä/nr  ºÍ/c  ºú/nr  »¨Èï/nr  Í¬Ö¾/n  ÒÑ¾­/d  ÍËÐÝ/v  £¬/w  £²£²/m  Ëê/q  µÄ/u  ¿×/nr  Áá/nr  Ôò/c  ÔÚ/p  [ÖÐ¹ú/ns  ÈËÃñ/n  ´óÑ§/n  ·¨Ñ§Ôº/n]nt  ¹¥¶Á/v  Ë¶Ê¿/n  Ñ§Î»/n  ¡£/w  ËýÃÇ/r  ÊÇ/v  Ó¦Ñû/v  ²Î¼Ó/v  ÖÐÐû²¿/j  ÕÙ¿ª/v  µÄ/u  ÏÈ½ø/a  µäÐÍ/n  ´ú±í/n  ×ùÌ¸»á/n  Ïà¾Û/v  ÔÚ/p  Ò»Æð/s  µÄ/u  ¡£/w  
19980103-01-002-006/m  ËêÎ²/t  ÖØ·ê/v  £¬/w  ¸ñÍâ/d  Ç×ÇÐ/a  ¡£/w  È¥Äê/t  ¡°/w  ÆßÒ»/t  ¡±/w  Ç°Ï¦/f  £¬/w  ÔÚ/p  ÖÐ×é²¿/j  ÕÙ¿ª/v  µÄ/u  ×ùÌ¸»á/n  ÉÏ/f  £¬/w  ¶¡/nr  ÓñÕä/nr  ¡¢/w  ºú/nr  »¨Èï/nr  ºÍ/c  ¿×/nr  ·±É­/nr  µÄ/u  ÆÞ×Ó/n  Íõ/nr  ÇìÖ¥/nr  ½ãÃÃ/n  Èý/m  ÈË/n  Ôø/d  Ïà¾Û/v  ±±¾©/ns  £¬/w  ²¢/c  ºÏÓ°/v  ÁôÄî/v  ¡£/w  ¡°/w  £¹£°/m  ¶à/m  Ëê/q  µÄ/u  ÄÌÄÌ/n  ÉíÌå/n  ²»/d  Ì«/d  ºÃ/a  £¬/w  ÂèÂè/n  ÕÕ¹Ë/v  ÄÌÄÌ/n  ×ß/v  ²»/d  ¿ª/v  £¬/w  ½Ð/v  ÎÒ/r  ´ú±í/v  Ëý/r  ¿ª»á/v  ¡£/w  ¡±/w  ¿×/nr  Áá/nr  Ëµ/v  ¡£/w  
19980103-01-002-007/m  ¡°/w  ½ñÌì/t  £¬/w  ÎÒ/r  °Ñ/p  ÕÕÆ¬/n  ´øÀ´/v  ÁË/y  £¬/w  Çë/v  ×ª½»/v  Äã/r  Ä¸Ç×/n  ¡£/w  ¡±/w  ¶¡/nr  ÓñÕä/nr  °Ñ/p  ³å/v  ºÃ/a  µÄ/u  ÕÕÆ¬/n  ½»¸ø/v  ÁË/u  ¿×/nr  Áá/nr  ¡£/w  Õâ/r  ÊÇ/v  Ò»/m  ÕÅ/q  ÓÐ×Å/v  ÏàËÆ/a  ¾­Àú/n  ¡¢/w  Í¬Ñù/b  ¸ÐÇé/n  µÄ/u  Èý/m  Î»/q  ÆÞ×Ó/n  £¬/w  ¸ü/d  ÊÇ/v  Èý/m  Î»/q  ¹²²úµ³ÈË/n  µÄ/u  Õä¹ó/a  ºÏÓ°/n  ¡£/w  Íû/v  ×Å/u  Õâ/r  ÕÅ/q  ÕÕÆ¬/n  £¬/w  ¼ÇÕß/n  ÏëÆð/v  ÁË/u  ¡¶/w  Ê®Îå/m  µÄ/u  ÔÂÁÁ/n  ¡·/w  Õâ/r  Ê×/q  ¸è/n  ÖÐ/f  µÄ»°/u  £º/w  ¡°/w  ¾ü¹¦ÕÂ/n  ÉÏ/f  £¬/w  ÓÐ/v  ÎÒ/r  µÄ/u  Ò»°ë/m  £¬/w  Ò²/d  ÓÐ/v  Äã/r  µÄ/u  Ò»°ë/m  ¡£/w  ¡±/w  
19980103-01-002-008/m  ¡°/w  ÎÒ/r  ´ú/v  ÂèÂè/n  Ð»Ð»/v  ¶¡/nr  °¢ÒÌ/n  ÁË/y  ¡£/w  ¡±/w  ¿×/nr  ·±É­/nr  ÊÅÊÀ/v  Ç°/f  ¾Í/d  ÒÑ¾­/d  Èëµ³/v  µÄ/u  ¿×/nr  Áá/nr  Ö£ÖØ/a  µØ/u  ½Ó/v  ¹ý/u  ÕÕÆ¬/n  £¬/w  ×ÔÈ»/d  ¶®µÃ/v  Äý¾Û/v  ÔÚ/p  Õâ/r  ºÏÓ°/n  ÖÐ/f  µÄ/u  Çé¸Ð/n  ·ÖÁ¿/n  £º/w  ËýÃÇ/r  ¶¼/d  ÊÇ/v  Éú»î/vn  µÄ/u  Ç¿Õß/n  ¡£/w  
19980103-01-002-009/m  ¡°/w  ¿´µ½/v  Éí±ß/s  ÕâÃ´/r  ¶à/a  ÏÈ½ø/a  µäÐÍ/n  ´ú±í/n  £¬/w  ÈóÎå/nr  Í¬Ö¾/n  µØÏÂ/s  ÓÐ/v  Öª/vn  £¬/w  Ò²/d  »á/v  ¸Ðµ½/v  Äª´ó/b  ÐÀÎ¿/an  ¡£/w  ÈÃ/v  ÎÒ/r  ²Î¼Ó/v  ÕâÑù/r  µÄ/u  »á/n  £¬/w  ÊÇ/v  µ³/n  ¸ø/v  ÎÒÃÇ/r  µÄ/u  ÈÙÓþ/n  ¡¢/w  Àí½â/vn  ºÍ/c  Ö§³Ö/vn  £¬/w  Õâ/r  ¸ü/d  ¼á¶¨/v  ÁË/u  ÎÒÃÇ/r  ÔÚ/p  ÒÔ/p  ½­/nr  ÔóÃñ/nr  Îª/v  ºËÐÄ/n  µÄ/u  µ³ÖÐÑë/nt  Áìµ¼/v  ÏÂ/f  ¶áÈ¡/v  Ê¤Àû/v  µÄ/u  ÐÅÄî/n  ¡£/w  ÈóÎå/nr  Ö»ÊÇ/d  ×ö/v  ÁË/u  ¹²²úµ³Ô±/n  Ó¦¸Ã/v  ×ö/v  µÄ/u  ÊÂÇé/n  £¬/w  µ³/n  È´/d  Ò»Ö±/d  ÎÞÎ¢²»ÖÁ/i  µØ/u  ¹ØÐÄ/v  ÎÒÃÇ/r  £¬/w  ÈËÃñ/n  Ò»Ö±/d  Ã»ÓÐ/d  Íü¼Ç/v  ÎÒÃÇ/r  ¡£/w  ¡±/w  ¶¡/nr  ÓñÕä/nr  ¼¤¶¯/a  µØ/u  Ëµ/v  ¡£/w  
19980103-01-002-010/m  ¡°/w  ÊÇ/v  °¡/y  £¡/w  ÀÏÂí/nr  È¥ÊÀ/v  ºó/f  £¬/w  Ëû/r  ÉúÇ°/t  Ëù/u  ÔÚ/v  µÄ/u  [±£¶¨/ns  Ò»ÃÞ³§/j]nt  µÄ/u  Áìµ¼/n  ¾­³£/d  µ½/v  ¼Ò/n  Ðêº®ÎÊÅ¯/i  ¡£/w  ¡±/w  ºú/nr  »¨Èï/nr  ½Ó×Å/v  Ëµ/v  £º/w  ¡°/w  ÎÒ/r  ²¡/v  ÁË/y  £¬/w  ³§/n  Àï/f  »¹/d  ÅÉ/v  Ò½ÎñÊÒ/n  µÄ/u  Í¬Ö¾/n  µ½/v  ¼Ò/n  ¸ø/p  ÎÒ/r  ¿´²¡/v  ¡£/w  ³§/n  Àï/f  Ö°¹¤/n  £¬/w  ÄêÀÏ/v  µÄ/u  £¬/w  ÄêÇá/a  µÄ/u  £¬/w  ÈÏÊ¶/v  µÄ/u  £¬/w  ²»/d  ÈÏÊ¶/v  µÄ/u  £¬/w  ¶¼/d  ³£/d  µ½/v  ¼Ò/n  ¿´Íû/v  £¬/w  Ëµ/v  £º/w  ¡®/w  ¿´µ½/v  Äã/r  £¬/w  ¾Í/d  ÏëÆð/v  ÁË/u  Âí/nr  ³§³¤/n  ¡£/w  ¡¯/w  ÎÒ/r  ³£/d  ¸ø/p  ×ÓÅ®/n  ½²/v  £¬/w  Ò»¶¨/d  Òª/v  ¼Ç×¡/v  °Ö°Ö/n  ÁÙÖÕ/v  Ç°/f  µÄ/u  ÖöÍÐ/vn  £º/w  ¡®/w  Òª/v  Ì¤Ì¤ÊµÊµ/z  µØ/u  ¹¤×÷/v  £¬/w  ÀÏÀÏÊµÊµ/z  µØ/u  ×öÈË/v  ¡£/w  ¡¯/w  ÎÒ/r  ¼áÐÅ/v  £¬/w  ÔÚ/p  Ê®Îå´ó/j  ¾«Éñ/n  ¹ÄÎè/v  ÏÂ/f  £¬/w  Ò»¶¨/d  »á/v  °Ñ/p  ¹úÓÐ/vn  ´óÖÐÐÍ/b  ÆóÒµ/n  ¸ãºÃ/v  ¡£/w  ¡±/w  
19980103-01-002-011/m  Ã¼ÇåÄ¿Ðã/i  µÄ/u  ¿×/nr  Áá/nr  ×ø/v  ÔÚ/p  Ò»ÅÔ/f  Ã»/d  ¿ª¿Ú/v  ¡£/w  ¼ÇÕß/n  ÎÊ/v  Ëý/r  £¬/w  Ëý/r  Ëµ/v  £º/w  ¡°/w  ÎÒ/r  ²»/d  Ô¸/v  Õ¾/v  ÔÚ/p  °Ö°Ö/n  µÄ/u  ¼ç°ò/n  ÉÏ/f  Éú»î/v  ¡£/w  ¡±/w  ¡°/w  ÎÒ/r  ÓÉÖÔ/d  µØ/u  ¸ÐÐ»/v  µ³/n  ºÍ/c  ÈËÃñ/n  ¸ø/v  ÁË/u  ÎÒ/r  °Ö°Ö/n  ÕâÃ´/r  ¸ß/a  µÄ/u  ÈÙÓþ/n  ¡£/w  ½ñÄê/t  £·ÔÂ/t  £¬/w  ±³×Å/v  ÂèÂè/n  £¬/w  ÎÒ/r  µÚÒ»/m  ´Î/q  È¥/v  ÁË/u  Î÷²Ø/ns  ¡£/w  ÑØ×Å/p  °Ö°Ö/n  µÄ/u  ×ã¼£/n  £¬/w  ´î/v  ³µ/n  ´Ó/p  À­Èø/ns  ×ß/v  ÁË/u  £¶/m  Ìì/q  µ½/v  °¢Àï/ns  £¬/w  Åã/v  ÎÒ/r  Ç°Íù/v  µÄ/u  »¹ÓÐ/v  °Ö°Ö/n  ÉúÇ°/t  ÊÕÑø/v  µÄ/u  ÄÐº¢/n  ÇúÓ¡/nr  £¬/w  Ëû/r  ½ñÄê/t  £±£¶/m  Ëê/q  ¡£/w  °¢Àï/ns  £³£°Íò/m  Æ½·½¹«Àï/q  £¬/w  Ö»/d  ÓÐ/v  £¶Íò/m  ÈË/n  ¡£/w  À­Èø/ns  µ½/p  °¢Àï/ns  £²£°£°£°/m  ¶à/m  ¹«Àï/q  £¬/w  Ò»Â·/m  Ã£Ã£/z  ²ÝÔ­/n  £¬/w  ¼¸ºõ/d  ²»¼û/v  Ò»/m  ÈË/n  ¡£/w  ÔÚ/p  Õâ¿é/r  ÈÈ/a  ÍÁ/n  ÉÏ/f  £¬/w  È·Êµ/ad  Éú»î/v  ×Å/u  ÐíÐí¶à¶à/m  ¡®/w  Éá/v  Ð¡/a  ¼Ò/n  ¡¢/w  ¹Ë/v  ´ó/a  ¼Ò/n  ¡¯/w  ¿É¸è¿ÉÆü/i  µÄ/u  Ó¢ÐÛ/n  ¡£/w  Ò»/m  Î»/q  ½ø/v  ²Ø/j  £²£°/m  ¶à/m  Äê/q  ½Ð/v  Áõ/nr  Ã÷/nr  µÄ/u  ÀÏ/a  Êé¼Ç/n  £¬/w  ÍËÐÝ/v  ºó/f  £¬/w  ±³/v  ÉÏ/v  ÆÌ¸Ç¾í/n  £¬/w  ×ø/v  ÉÏ/v  ¿¨³µ/n  £¬/w  Ö»Éí/d  »Øµ½/v  ÐÂ½®/ns  °²¶È/v  ÍíÄê/t  ¡£/w  ¡±/w  
19980103-01-002-012/m  Ëý/r  Ëµ/v  £º/w  ¡°/w  ÔÚ/p  Ôú´ïÏØ/ns  £¬/w  µ±µØ/s  µÄ/u  ÈºÖÚ/n  ÌýËµ/v  ÎÒÃÇ/r  È¥/v  ÁË/y  £¬/w  ¶¼/d  ¼·/v  ÔÚ/p  ÃÅ¿Ú/s  Íù/p  Àï/f  ¿´/v  ¡£/w  Ò»»á¶ù/m  £¬/w  Ð¡/a  ÇúÓ¡/nr  ÔÚ/p  ÍâÍ·/f  ½Ð/v  ÎÒ/r  £º/w  ¡®/w  ¹Ã¹Ã/n  £¬/w  Äã/r  ³öÀ´/v  Ò»ÏÂ/m  £¬/w  ËûÃÇ/r  Ïë/v  ¼û¼û/v  Äã/r  ¡£/w  ¡¯/w  ÎÒ/r  ³öÈ¥/v  £¬/w  ÕâÐ©/r  ËØ²»ÏàÊ¶/i  µÄ/u  ÈË/n  Õù/v  ×Å/u  ºÍ/p  ÎÒ/r  ÎÕÊÖ/v  £º/w  ¡®/w  ¿×/nr  Êé¼Ç/n  µÄ/u  Å®¶ù/n  £¬/w  ¿×/nr  Êé¼Ç/n  µÄ/u  Å®¶ù/n  ¡£/w  ¡¯/w  ÎÒ/r  ²»¾õ/d  ÀáÈçÈªÓ¿/i  £¬/w  Ò»ÏÂ×Ó/m  ÎÒ/r  Àí½â/v  ÁË/u  Ðí¶à/m  £¬/w  Ã÷°×/v  ÁË/u  Ðí¶à/m  ¡£/w  Õâ´Î/r  ×ùÌ¸»á/n  £¬/w  ÎÒ/r  ¼ûµ½/v  ÕâÃ´/r  ¶à/a  Ó¢ÐÛ/n  £¬/w  ÆäÊµ/d  £¬/w  Ó¢ÐÛ/n  ¾Í/d  ÔÚ/v  ÎÒÃÇ/r  Éí±ß/s  ¡£/w  ÎÒ/r  Ã÷°×/v  ÁË/u  ÔõÑù/r  ²Å/d  ÄÜ/v  ÊµÏÖ/v  ÈËÉú/n  µÄ/u  ÕæÕý/b  ¼ÛÖµ/n  ¡£/w  ¡±/w  
19980103-01-002-013/m  Ò¹À»ÈË¾²/i  ¡£/w  ¿×/nr  Áá/nr  µÄ/u  »°/n  ÒýÆð/v  ÁË/u  ¶¡/nr  ÓñÕä/nr  ¡¢/w  ºú/nr  »¨Èï/nr  µÄ/u  ¹²Ãù/vn  ¡£/w  ¸æ´Ç/v  Ê±/Ng  £¬/w  ËýÃÇ/r  Èý/m  ÈË/n  ¶Ô/p  ¼ÇÕß/n  Ëµ/v  £¬/w  Çë/v  ´ú/v  ËýÃÇ/r  Ïò/p  È«¹ú/n  ÈËÃñ/n  ÖÂÒâ/v  ¡¢/w  ÎÊ/v  È«¹ú/n  ÈËÃñ/n  ÐÂÄê/t  ºÃ/a  £¡/w  
19980103-01-002-014/m  Ê®/m  Àï/q  ³¤½Ö/n  £¬/w  »ªµÆ/n  »Ô»Í/a  ¡£/w  Ëü/r  ·Â·ð/d  Ïò/p  ÈËÃÇ/n  ËßËµ/v  £º/w  Îª/p  ½¨Éè/v  ÓÐ/v  ÖÐ¹ú/ns  ÌØÉ«/n  Éç»áÖ÷Òå/n  ¶ø/c  Ï×Éí/v  µÄ/u  Ó¢Ä£/j  £¬/w  ±±¾©/ns  Ã»ÓÐ/d  Íü¼Ç/v  £¬/w  ÈËÃñ/n  Ã»ÓÐ/d  Íü¼Ç/v  ¡£/w  

19980103-01-003-001/m  ±±´ó»Ä/ns  Á¸Ê³/n  Èý/m  Äê/q  Á¬Ðø/ad  ´ó·ù/d  Ôö²ú/v  
19980103-01-003-002/m  È¥Äê/t  ×Ü²úÁ¿/n  Óâ/Vg  £¸£µ£®£²ÒÚ/m  ¹«½ï/q  £¬/w  ´´ÏÂ/v  ÎÒ¹ú/n  Å©Òµ/n  ×î¸ß/a  ÀÍ¶¯Éú²úÂÊ/n  
19980103-01-003-003/m  ±¾±¨/r  Ñ¶/Ng  ±±´ó»Ä/ns  ¾­ÊÜ/v  ºéÀÔ/n  ÔÖº¦/n  µÄ/u  ÑÏ¾þ/a  ¿¼Ñé/vn  £¬/w  Á¸Ê³/n  Á¬Ðø/a  £³/m  Äê/q  ´ó·ù¶È/d  Ôö²ú/v  ¡£/w  £±£¹£¹£·Äê/t  µÄ/u  ×Ü²úÁ¿/n  Óâ/Vg  £¸£µ£®£²ÒÚ/m  ¹«½ï/q  £¬/w  ±È/p  ÉÏÄê/t  Ôö³¤/v  £±£³ÒÚ/m  ¹«½ï/q  ¡£/w  
19980103-01-003-004/m  ÎªÁË/p  Ê¹/v  Á¸Ê³/n  ²»¶Ï/d  Ôö²ú/v  £¬/w  [ºÚÁú½­/ns  Å©¿Ñ¾Ö/n]nt  ½ü/a  ¼¸/m  Äê/q  »ý¼«/ad  ÍÆ½ø/v  ÌåÖÆ/n  ¸Ä¸ï/vn  £¬/w  ÏÂ/v  Á¦Æø/n  ÍêÉÆ/v  ´óÅ©³¡/n  Ì×/v  Ð¡/a  Å©³¡/n  µÄ/u  Ë«²ã/b  ¾­Óª/vn  ÌåÖÆ/n  £¬/w  ½¨/v  Æð/v  ´óÅ©³¡/n  ¾­Óª/v  ×Ê²ú/n  £¬/w  Ð¡/a  Å©³¡/n  ¾­Óª/v  Éú²ú/v  µÄ/u  ÐÂ/a  ¸ñ¾Ö/n  ¡£/w  ¿ÑÇø/n  Í»ÆÆ/v  ÁË/u  ²úÈ¨/n  ½çÏÞ/n  ¡¢/w  ¹¤×Ê/n  ½çÏÞ/n  £¬/w  ½«/p  ÍÁµØ/n  ×Ê²ú/n  Î¯ÍÐ/v  ¸ø/p  ´óÅ©³¡/n  ¹ÜÀí/v  £¬/w  ¾º/Vg  ¼Û/n  ³ö×â/v  ¸ø/v  Ð¡/a  Å©³¡/n  ¡£/w  ¿ÑÇø/n  ½«/p  £²£°£®£³Íò/m  ¸ö/q  ¼ÒÍ¥/n  Å©³¡/n  ×ª±ä/v  Îª/v  Í¶×Ê/vn  Ö÷Ìå/n  £¬/w  ÔÚ/p  ¸÷Àà/r  ¾­Óª/vn  ×éÖ¯/n  ÖÐ/f  £¬/w  ¼ÒÍ¥/n  Å©³¡/n  ÉÏÉý/v  µ½/v  £¹£¹£®£¹£¥/m  £¬/w  ³Ð°ü/v  ¸ûµØ/n  £¹£³£®£µ£¥/m  ¡£/w  ¼ÒÍ¥/n  Å©³¡/n  ÔÚ/p  ×ÔÓª/v  ×ÔÁ¢/v  ÖÐ/f  £¬/w  ²»¶Ï/d  ¼¯¾Û/v  ×Ê½ð/n  £¬/w  ²ÉÈ¡/v  ¹º½ø/v  ¡¢/w  ×ªÈÃ/v  µÈ/u  ÐÎÊ½/n  £¬/w  ÒÑ/d  ÓµÓÐ/v  ´óÖÐÐÍ/b  ÍÏÀ­»ú/n  ¡¢/w  ÊÕ¸î»ú/n  £²Íò/m  Óà/m  Ì¨/q  ¡£/w  £±£¹£¹£·Äê/t  £¬/w  ¼ÒÍ¥/n  Å©³¡/n  Í¶Èë/v  Éú²ú/vn  ·ÑÓÃ/n  £´£¸£®£·ÒÚ/m  Ôª/q  £¬/w  ±È/p  ÉÏÄê/t  Ìá¸ß/v  £³£¹£¥/m  ¡£/w  £±£°£³/m  ¸ö/q  ´óÅ©³¡/n  ½¨Á¢/v  ºÍ/c  ÍêÉÆ/v  ÁË/u  ²ú¹©Ïú/j  È«³Ì/n  µÄ/u  Ö¸µ¼/vn  ºÍ/c  ·þÎñ/vn  ÌåÏµ/n  £¬/w  ¶à/a  ÇþµÀ/n  ³ï¼¯/v  ×Ê½ð/n  £¬/w  ¼ÓÇ¿/v  Å©Òµ/n  »ù´¡/n  ¹¤³Ì/n  ½¨Éè/vn  ¡¢/w  ¼¼Êõ/n  »ùµØ/n  ½¨Éè/vn  ¡¢/w  ¹ºÏú/vn  ÊÐ³¡/n  ½¨Éè/vn  ¡£/w  £³/m  Äê/q  ÄÚ/f  £¬/w  ¿ÑÇø/n  ÀÛ¼Æ/v  Í¶Èë/v  Å©Òµ/n  »ù´¡/n  ½¨Éè/vn  ×Ê½ð/n  £³£±£®£²ÒÚ/m  Ôª/q  £¬/w  Äê¾ù/j  Í¶Èë/v  ±È/p  £±£¹£¹£´Äê/t  Ôö³¤/v  £±£µ£µ£¥/m  £¬/w  Îª/p  ¼ÒÍ¥/n  Å©³¡/n  Ê©Õ¹/v  ÉíÊÖ/n  µì¶¨/v  »ù´¡/n  ¡£/w  
19980103-01-003-005/m  ÒÔ/p  ¼Ó¿ì/v  ½á¹¹/n  µ÷Õû/vn  ºÍ/c  ¿Æ¼¼/n  ½ø²½/vn  Îª/v  ÖØµã/n  £¬/w  ×ª±ä/v  ¾­¼Ã/n  Ôö³¤/vn  ·½Ê½/n  ¡£/w  ±±´ó»ÄÈË/n  ÊµÐÐ/v  ÍÝµØ/n  ÖÖ/v  ÍÝÌï/n  £¬/w  ºµÌï/n  ¸Ä/v  Ë®Ìï/n  £¬/w  Ë®µ¾/n  ¡¢/w  ÓñÃ×/n  µÈ/u  ×÷Îï/n  ÔÚ/p  ±±´ó»Ä/ns  Ò»¾Ù/d  ³ÉÎª/v  µ±¼Ò/vn  Æ·ÖÖ/n  ¡£/w  
19980103-01-003-006/m  ¡°/w  ÒÔ/p  ×ÊÔ´/n  Òý/v  ×Ê½ð/n  £¬/w  ÒÔ/p  ÏîÄ¿/n  Òý/v  ¿Í»§/n  £¬/w  ÒÔ/p  ´æÁ¿/n  Òý/v  ÔöÁ¿/n  ¡±/w  ÊÇ/v  ±±´ó»Ä/ns  ·¢Õ¹/v  µÄ/u  ÓÖ/d  Ò»/m  ¾Ù´ë/n  ¡£/w  Îª/p  ´Ë/r  £¬/w  ËûÃÇ/r  ³öÌ¨/v  £²£µ/m  Ïî/q  ÓÅ»Ý/vn  Õþ²ß/n  £¬/w  ½«/p  £±£°£°£°Íò/m  Ä¶/q  ¹úÓÐ/vn  »ÄÉ½/n  ¡¢/w  »ÄµØ/n  ¡¢/w  »Ä²Ý/n  ¡¢/w  »ÄË®/n  ¡¢/w  »ÄÌ²/n  £¬/w  ÒÀ·¨/d  ÓÅ»Ý/vd  ÅÄÂô/v  ¡¢/w  ³ö×â/v  ¡¢/w  ·¢°ü/v  £¬/w  ÎüÒý/v  ÁË/u  £±£³/m  Ê¡/n  £¨/w  ÊÐ/n  £©/w  ¡¢/w  £´£¸/m  ÏØ/n  £¨/w  ÊÐ/n  £©/w  ¼°/c  ¾³Íâ/s  ¿ÍÉÌ/n  £³£°£°/m  ¼Ò/q  ¡£/w  
19980103-01-003-007/m  ¿ÑÇø/n  Ã¿Äê/r  »®²¦/v  £±£µ£°£°Íò/m  Ôª/q  ¿ÆÑÐ/n  ¾­·Ñ/n  £¬/w  ×¨ÊÂ/j  Å©Òµ/n  ÐÂ/a  ¼¼Êõ/n  ÑÐ¾¿/vn  ¿ª·¢/vn  £¬/w  ×é×°/v  ¸ß²ú/b  Ä£Ê½/n  £¬/w  ÍÆ¹ã/v  ÊÊÓÃ/vn  ¼¼Êõ/n  ¡£/w  ±±´ó»Ä/ns  »úÐµ»¯/vn  ×÷Òµ/vn  ³Ì¶È/n  ÒÑ/d  ´ï/v  £¹£µ£¥/m  ÒÔÉÏ/f  £¬/w  Ö°¹¤/n  ÈË¾ù/j  Éú²ú/v  Á¸/n  ¶¹/n  £²£®£²£³Íò/m  ¹«½ï/q  ¡£/w  [¶þµÀºÓ/ns  Å©³¡/n]ns  Ö°¹¤/n  ÈË¾ù/j  ¸ûµØ/v  £¹£¹£°/m  Ä¶/q  £¬/w  ÈË¾ù/j  Éú²ú/v  Á¸/n  ¶¹/n  £±£¹Íò/m  ¹«½ï/q  £¬/w  ´´Ôì/v  ÁË/u  ÖÐ¹ú/ns  Å©Òµ/n  ×î¸ß/a  ÀÍ¶¯Éú²úÂÊ/n  ¡£/w  £¨/w  Ðì/nr  ¹ú´º/nr  ÕÅ/nr  ÑÅÎÄ/nr  ´Þ/nr  ³ÉÁú/nr  £©/w  

19980103-01-004-001/m  ½ÚÇ°/t  µÄ/u  ÎÄ»¯/n  ¿Æ¼¼/n  ÎÀÉú/an  Èý/m  ÏÂÏç/v  »î¶¯/vn  £¨/w  Í¼Æ¬/n  £©/w  
19980103-01-004-002/m  ÐÂÄê/t  Ç°Ï¦/f  £¬/w  ÄÏ¾©ÊÐ/ns  ¿Æ½ÌÎÄÎÀ/j  ÏµÍ³/n  ¼°/c  ·¨ÂÉ/n  ¡¢/w  Å©×Ê/j  µÈ/u  ²¿ÃÅ/n  £²£³£°/m  ¶à/m  ÈË/n  ×é³É/v  µÄ/u  ¡°/w  ÎÄ»¯/n  ¿Æ¼¼/n  ÎÀÉú/an  Èý/m  ÏÂÏç/v  ¡±/w  Î¿ÎÊÍÅ/n  À´µ½/v  äàË®ÏØ/ns  èÏÌÁÕò/ns  ¡£/w  Í¼/n  Îª/v  ÏÂÏç/vn  ÑÝ³ö¶Ó/n  Îª/p  Å©Ãñ/n  ÈºÖÚ/n  ±íÑÝ/v  ¸èÎè/n  ½ÚÄ¿/n  ¡£/w  £¨/w  ÐÂ»ªÉç/nt  ¼ÇÕß/n  Ëï/nr  ²Î/nr  Éã/Vg  £©/w  

19980103-01-005-001/m  ÈË/n  ³µ/n  ·ÖÁ÷/v  ¼õÉÙ/v  ¶ÂÈû/vn  ¾»»¯/v  »·¾³/n  ÖØÇì/ns  ×ÛºÏ/v  ÕûÖÎ/v  ÊÐÇø/s  ½»Í¨/n  
19980103-01-005-002/m  ±¾±¨/r  ÖØÇì/ns  £±ÔÂ/t  £²ÈÕ/t  µç/n  ¼ÇÕß/n  Àî/nr  Î¬Æ½/nr  ±¨µÀ/v  £º/w  Ò»/m  Ïî/q  ÖÂÁ¦/v  ÓÚ/p  ¼ÓÇ¿/v  ³ÇÇø/n  µÀÂ·/n  ½»Í¨/n  ¹ÜÀí/vn  £¬/w  ±£ÕÏ/v  µÀÂ·/n  ³©Í¨/a  £¬/w  ¸ÄÉÆ/v  ÖØÇì/ns  Í¶×Ê/vn  »·¾³/n  £¬/w  Ìá¸ß/v  ÈËÃñ/n  Éú»î/vn  ÖÊÁ¿/n  µÄ/u  ³ÇÊÐ/n  ½»Í¨/n  ×ÛºÏ/vn  ÕûÖÎ/vn  ¹¤³Ì/n  £¬/w  ´Ó/p  ÉÏÔÂ/t  £±£µÈÕ/t  Æð/f  ÔÚ/p  ÖØÇìÊÐ/ns  È«Ãæ/ad  Õ¹¿ª/v  ¡£/w  °ë/m  ÔÂ/n  ÒÔÀ´/f  £¬/w  Í¨¹ý/p  ¸É¾¯/n  ÑÏ¸ñ/ad  Ö´·¨/v  £¬/w  ÈºÖÚ/n  ÃÜÇÐ/ad  ÅäºÏ/v  £¬/w  ÖØÇì/ns  ÊÐÇø/s  Ö÷¸ÉµÀ/n  »ù±¾/ad  ×öµ½/v  ÁË/u  ÈË/n  ³µ/n  ·ÖÁ÷/v  £¬/w  ¶ÂÈû/v  »º½â/v  £¬/w  ·ÏÆø/n  ¼õÉÙ/v  £¬/w  ¹ã´ó/b  ÊÐÃñ/n  Ê®·Ö/m  ÂúÒâ/v  ¡£/w  
19980103-01-005-003/m  ÖØÇì/ns  ³ÉÎª/v  Ö±Ï½ÊÐ/n  ºó/f  £¬/w  Ý°/Vg  Óå/j  ¿ÍÈË/n  ÃÍÔö/v  £¬/w  ³µÁ÷Á¿/n  ¡¢/w  ÈËÁ÷Á¿/n  ËæÖ®/d  Ôö¼Ó/v  ¡£/w  ¶ø/c  ¹ýÈ¥/t  »ù´¡/n  ÉèÊ©/n  Ç·ÕË/v  Ì«/d  ¶à/a  £¬/w  µÀÂ·/n  ×´¿ö/n  ²»ºÃ/a  £¬/w  ½ö/d  £±£¹£¹£·Äê/t  £±ÔÂ/t  ÖÁ/p  £±£±ÔÂ/t  £¬/w  ¾Í/d  ·¢Éú/v  ½»Í¨/n  ÊÂ¹Ê/n  £´£·£³£´/m  Æð/q  ¡£/w  ÔÚ/p  ¶ÌÆÚ/n  ÄÚ/f  ÎÞ·¨/v  ¸ÄÉÆ/v  ½»Í¨/n  Ó²¼þ/n  »·¾³/n  µÄ/u  ×´¿ö/n  ÏÂ/f  £¬/w  ÊÐÕþ¸®/n  ¸ù¾Ý/p  ¡¶/w  ÖÐ»ªÈËÃñ¹²ºÍ¹ú/ns  µÀÂ·/n  ½»Í¨/n  ¹ÜÀí/vn  ÌõÀý/n  ¡·/w  ºÍ/c  ¡¶/w  ÖÎ°²/n  ´¦·£/vn  ÌõÀý/n  ¡·/w  £¬/w  ½áºÏ/v  ÖØÇì/ns  Êµ¼Ê/n  £¬/w  ³öÌ¨/v  ÁË/u  ¡¶/w  ¹ØÓÚ/p  ½øÒ»²½/d  ¼ÓÇ¿/v  Ö÷³ÇÇø/n  µÀÂ·/n  ½»Í¨/n  ¹ÜÀí/vn  µÄ/u  Í¨¸æ/n  ¡·/w  £¬/w  ÉÏÔÂ/t  £±£µÈÕ/t  ÕýÊ½/ad  ÊµÊ©/v  ¡£/w  
19980103-01-005-004/m  ÊÐ/n  ¹«°²¾Ö/n  ¼Ó´ó/v  ¹ÜÀí/vn  ºÍ/c  Ö´·¨/vn  Á¦¶È/n  £¬/w  °ë/m  ¸ö/q  ÔÂ/n  Ö®ÄÚ/f  £¬/w  ÖØÇì/ns  ÕûÖÎ/v  ³ÇÇø/n  ½»Í¨/n  ÖÈÐò/n  È¡µÃ/v  ÊµÐ§/n  £º/w  Ò»/m  ÊÇ/v  ¹æ·¶/v  ÁË/u  Í£³µ/vn  ÖÈÐò/n  ¡£/w  ²ÉÈ¡/v  ¼á¾ö/a  ´ëÊ©/n  £¬/w  È¡µÞ/v  ÁË/u  Ò»/m  Åú/q  ³ÇÇø/n  Ö÷¸ÉµÀ/n  µÄ/u  ·Ç·¨/d  Ï´³µµã/n  ºÍ/c  ÐÞ³µµã/l  £»/w  Õû¶Ù/v  ÁË/u  Ò»Ð©/m  ´ó¿Í³µ/n  ºÍ/c  ¡°/w  ÖÐ°Í/n  ¡±/w  Õù/v  ÇÀ/v  ¿ÍÈË/n  ËæÒâ/ad  Í£³µ/v  £¬/w  ÑÏÖØ/ad  Ó°Ïì/v  ½»Í¨/n  ÖÈÐò/n  µÄ/u  ÏÖÏó/n  ¡£/w  ¶þ/m  ÊÇ/v  ¹æ·¶/v  ÁË/u  ÐÐ³µ/vn  ÖÈÐò/n  ¡£/w  Òýµ¼/v  £´/m  ¶Ö/q  ÒÔÉÏ/f  »õ³µ/n  ¸ÄµÀ/v  ÐÐÊ»/v  £¬/w  »º½â/v  ÁË/u  [³¤½­/ns  ´óÇÅ/n]nz  ºÍ/c  [¼ÎÁê½­/ns  ´óÇÅ/n]nz  µÄ/u  Ñ¹Á¦/n  £¬/w  ½»Í¨/n  ¶ÂÈû/v  Ã÷ÏÔ/ad  »º½â/v  £»/w  ÔÚ/p  Ö÷¸ÉµÀ/n  Éè/v  ±êÖ¾/n  £¬/w  Ê¹/v  ´óÐ¡/a  ³µÁ¾/n  ¸÷ÐÐÆäµÀ/l  £»/w  ÔÚ/p  ÏÁÕ­/a  Â·¶Î/n  ¼ÓÇ¿/v  ¾¯Á¦/n  £¬/w  ´óÁ¦/d  Êèµ¼/v  ½»Í¨/n  £¬/w  ½â¾ö/v  ÁË/u  ÒÔÇ°/f  Ò»/d  Óö/v  ¶Â³µ/v  ¾Í/d  ÂÒ/d  ³¬/v  ÂÒ/d  ¼·/v  £¬/w  ÈËÎª/d  ¼ÓÖØ/v  ½»Í¨/n  ¶ÂÈû/v  µÄ/u  ×´¿ö/n  ¡£/w  Èý/m  ÊÇ/v  Ê¹/v  Ô­À´/b  ¶Â³µ/v  Â·¶Î/n  ³µËÙ/n  Ã÷ÏÔ/ad  Ìá¸ß/v  ¡£/w  ËÄ/m  ÊÇ/v  ½»Í¨/n  Î¥ÕÂ/vn  ´óÎª/d  ¼õÉÙ/v  £¬/w  ½»Í¨/n  ÊÂ¹Ê/n  Ã÷ÏÔ/ad  ÏÂ½µ/v  ¡£/w  Îå/m  ÊÇ/v  ÏÂ/v  ´ó/a  ¾öÐÄ/n  ´¦·£/v  Î²Æø/n  ÅÅ·Å/vn  ²»/d  ºÏ¸ñ/v  ³µÁ¾/n  £¬/w  µÀÂ·/n  ½»Í¨/n  »·¾³/n  ÎÛÈ¾/vn  Ã÷ÏÔ/ad  ºÃ×ª/v  ¡£/w  
19980103-01-005-005/m  Õþ¸®/n  ·Ö¹Ü/v  ÕâÏî/r  ¹¤×÷/vn  µÄ/u  Íõ/nr  ºè¾Ù/nr  ¸±/b  ÊÐ³¤/n  ÈÏÎª/v  £¬/w  ÖØÇì/ns  ½»Í¨/n  »·¾³/n  ¼Ó´ó/v  Á¦¶È/n  ¼á³Ö/v  ÕûÖÎ/v  £¬/w  ¹Ø¼ü/n  ÊÇ/v  ´Ó/p  ×ÔÉí/r  ×ö/v  Æð/v  £¬/w  ´Ó/p  ¹«°²/n  ¡¢/w  ²¿¶Ó/n  ¡¢/w  Îä¾¯/n  µÄ/u  ³µÁ¾/n  ×ö/v  Æð/v  £¬/w  ´Ó/p  µ³Õþ»ú¹Ø/n  µÄ/u  ³µÁ¾/n  Õû¶Ù/vn  ÈëÊÖ/v  £¬/w  Õâ/r  Ò»/m  Ìõ/q  ¼á³Ö/v  ºÃ/a  ÁË/y  £¬/w  ÖØÇì/ns  ³¹µ×/ad  ¸Ä±ä/v  ³ÇÊÐ/n  ½»Í¨/n  »·¾³/n  µÄ/u  ¡°/w  ÃñÐÄ/n  ¹¤³Ì/n  ¡±/w  ¾Í/d  ÄÜ/v  ×îÖÕ/d  È¡µÃ/v  ÂúÒâ/v  µÄ/u  ½á¹û/n  ¡£/w  

19980103-01-006-001/m  ¸÷µØ/r  ÇàÄê/n  Ö¾Ô¸Õß/n  ¿ªÕ¹/v  ÒåÎñ·þÎñ/l  ¼ÙÈÕ/n  Ï×/v  ÕæÇé/n  ÐÂÄê/t  Ê÷/v  ÐÂ·ç/n  
19980103-01-006-002/m  ±¾±¨/r  ±±¾©/ns  Ò»ÔÂ/t  ¶þÈÕ/t  Ñ¶/Ng  ¼ÇÕß/n  ÌÆ/nr  Î¬ºì/nr  ±¨µÀ/v  £º/w  ½ñÌì/t  £¬/w  È«¹ú/n  ¸÷/r  Ö÷Òª/b  ³ÇÊÐ/n  µÄ/u  ÇàÄê/n  Ö¾Ô¸Õß/n  ºÍ/c  ÇàÄê/n  ÎÄÃ÷ºÅ/n  ¼¯Ìå/n  ÔÚ/p  ¸÷Àà/r  ÂÃÓÎ/vn  ¾°µã/n  ºÍ/c  ³ÇÊÐ/n  ¹«¹²³¡Ëù/n  ¿ªÕ¹/v  ÒåÎñ/d  ½²½â/v  ¡¢/w  »·¾³/n  ÕûÖÎ/v  ¡¢/w  ±ãÃñ/v  ·þÎñ/vn  µÈ/u  »î¶¯/vn  ¡£/w  ÇàÄê/n  Ö¾Ô¸Õß/n  µÄ/u  ÈÈÇé/a  ·þÎñ/vn  Óë/c  Ëæ´¦¿É¼û/l  µÄ/u  ÇàÄê/n  Ö¾Ô¸Õß/n  ¡º/w  ÐÄ/n  ÊÖ/n  Ïà/d  Á¬/v  ¡»/w  µÄ/u  ±êÖ¾/n  £¬/w  ¹²Í¬/d  ×é³É/v  Ò»¾Å¾Å°ËÄê/t  ÐÂÄê/t  Ò»/m  µÀ/q  ÃÀÀö/a  ¶ø/c  ¶¯ÈË/a  µÄ/u  ·ç¾°/n  ¡£/w  
19980103-01-006-003/m  ÉÏÎç/t  ¾ÅÊ±/t  £¬/w  [±±¾©/ns  ¶«Ö±ÃÅ/ns  ¾´ÀÏÔº/n]nt  Ò»/d  ¸Ä/v  ÍùÈÕ/t  µÄ/u  Äþ¾²/an  £¬/w  À´×Ô/v  [¶«Ö±ÃÅ/ns  ÖÐÑ§/n]nt  µÄ/u  °Ë/m  Î»/q  ÖÐÑ§Éú/n  Ö¾Ô¸Õß/n  Îª/p  ÕâÀï/r  µÄ/u  Ò¯Ò¯/n  ¡¢/w  ÄÌÄÌ/n  ±íÑÝ/v  ÁË/u  ¸Ï/v  ÅÅ/v  µÄ/u  ÎÄÒÕ/n  ½ÚÄ¿/n  £¬/w  »¹/d  ºÍ/p  ÀÏÈË/n  ÃÇ/k  Ò»Æð/s  °ü/v  ½È×Ó/n  ¡¢/w  Ìù/v  ´ºÁª/n  £¬/w  Ê¹/v  ¾´ÀÏÔº/n  ÄÚ/f  ³äÂú/v  ÁË/u  Ï²Çì/v  ¡¢/w  ÏéºÍ/a  µÄ/u  ½ÚÈÕ/n  Æø·Õ/n  ¡£/w  ×÷Îª/v  ³ÉÈË/vn  Ô¤±¸ÆÚ/t  Ö¾Ô¸/n  ·þÎñ/vn  »ùµØ/n  £¬/w  [¶«Ö±ÃÅ/ns  ¾´ÀÏÔº/n]nt  ÄÚ/f  ¾­³£/d  ÄÜ/v  ¿´µ½/v  ÇàÄê/n  Ö¾Ô¸Õß/n  ÃÇ/k  Ã¦Âµ/a  µÄ/u  ÉíÓ°/n  ¡£/w  ÔÚ/p  ¹ýÈ¥/t  µÄ/u  Èý/m  Äê/q  ÖÐ/f  £¬/w  [±±¾©ÊÐ/ns  ÎåÊ®Îå/m  ÖÐÑ§/n]nt  ¡¢/w  [²Æ¾­/n  Ñ§Ð£/n]nt  µÈ/u  ¸½½ü/f  ×¡µØ/n  µÄ/u  ÇàÄê/n  Ö¾Ô¸Õß/n  ÃÇ/k  ¹²/d  Îª/p  ÀÏÈË/n  Ìá¹©/v  ¸÷Àà/r  ·þÎñ/vn  ¶þÇ§/m  Óà/m  ÈË´Î/q  ¡£/w  
19980103-01-006-004/m  ½ñÌì/t  £¬/w  ÍÅÖÐÑë/nt  ¡¢/w  [ÖÐ¹ú/ns  ÇàÄê/n  Ö¾Ô¸Õß/n  Ð­»á/n]nt  ÃüÃû/v  [ÖÐ¹ú/ns  ÈËÃñ/n  ¿¹ÈÕÕ½Õù/nz  ¼ÍÄî¹Ý/n]ns  ¡¢/w  º¼ÖÝ/ns  Î÷ºþ/ns  ¡¢/w  °²»Õ/ns  »ÆÉ½/ns  ¡¢/w  ¹ðÁÖ/ns  Àì½­/ns  ¡¢/w  ÄÏ¾©/ns  ÖÐÉ½Áê/ns  ¡¢/w  ÏÃÃÅ/ns  ¹ÄÀËÓì/ns  ¡¢/w  [ÉÏº£/ns  ²©Îï¹Ý/n]ns  ¡¢/w  [Ìì½ò/ns  ±õ½­/nz  ÉÌÏÃ/n]ns  ¡¢/w  [¹þ¶û±õ/ns  ÖÐÑë/f  ´ó½Ö/n]ns  ¡¢/w  [¼ÃÄÏ/ns  Ö²ÎïÔ°/n]ns  ¹²/d  Ê®/m  ¸ö/q  ¾°Çø/n  ºÍ/c  ³¡Ëù/n  Îª/v  Ê×/m  Åú/q  È«¹ú/n  ¡º/w  ÇàÄê/n  Ö¾Ô¸Õß/n  ·þÎñ/vn  Ê¾·¶/vn  »ùµØ/n  ¡»/w  £¬/w  ÍÅÖÐÑë/nt  »¹/d  ÃüÃû/v  [¹þ¶û±õ/ns  ÖÐÑë/f  ´ó½Ö/n]ns  Îª/v  ¡º/w  ¹ú¼Ò¼¶/b  ÇàÄê/n  ÎÄÃ÷ºÅ/n  Ê¾·¶½Ö/n  ¡»/w  £¬/w  ÒÔ/c  ½øÒ»²½/d  Éî»¯/v  ¡º/w  ¼ÙÈÕ/n  Ï×/v  ÕæÇé/n  ¡¢/w  ÐÂÄê/t  Ê÷/v  ÐÂ·ç/n  ¡»/w  ·þÎñ/vn  »î¶¯/vn  £¬/w  ´Ù½ø/v  ÇàÄê/n  Ö¾Ô¸Õß/n  ³ÇÊÐ/n  ¹«Òæ/n  ·þÎñ/vn  ºÍ/c  ÇàÄê/n  ÎÄÃ÷ºÅ/n  ÓÅÖÊ/b  ·þÎñ/vn  »î¶¯/vn  ¶¨ÆÚ/d  ³Ö¾Ã/a  ¹æ·¶/a  µØ/u  ¿ªÕ¹/v  ¡£/w  [ÍÅÖÐÑë/nt  Êé¼Ç´¦/n]nt  ³£Îñ/b  Êé¼Ç/n  ÖÜ/nr  Ç¿/nr  ¡¢/w  [ÍÅÖÐÑë/nt  Êé¼Ç´¦/n]nt  Êé¼Ç/n  °ÍÒô³¯Â³/nr  ¡¢/w  ½ª/nr  ´óÃ÷/nr  ¡¢/w  Ëï/nr  ½ðÁú/nr  ·Ö±ð/d  ²Î¼Ó/v  ÁË/u  ±±¾©/ns  ¡¢/w  ÉîÛÚ/ns  ¡¢/w  ÄÏ¾©/ns  ¡¢/w  ¹þ¶û±õ/ns  µÄ/u  ·þÎñ/vn  »î¶¯/vn  £¬/w  ²¢/c  Îª/p  ÇàÄê/n  Ö¾Ô¸Õß/n  ·þÎñ/vn  Ê¾·¶/vn  »ùµØ/n  ÊÚ/Vg  ÅÆ/n  ¡£/w  

19980103-01-007-001/m  ¸ø/p  »ÆÍÁµØ/n  ¡°/w  °ÝÄê/v  ¡±/w  
19980103-01-007-002/m  ±¾±¨/r  ¼ÇÕß/n  ³Â/nr  ¹úçù/nr  
19980103-01-007-003/m  ÐÂÄê/t  Ç°Ï¦/f  £¬/w  Ì«ÐÐÉ½/ns  Éî´¦/s  ·¢Éú/v  ÁË/u  Ò»/m  ¼þ/q  ÐÂÏÊÊÂ/n  £º/w  ºÓ±±Ê¡/ns  Æ½É½ÏØ/ns  Ïó½Ç´å/ns  ´åÃñ/n  ºÍ/p  ÏØ³¤/n  º«/nr  ±£Éî/nr  ¼°/c  ÏØ/n  ÓÐ¹Ø/vn  ²¿ÃÅ/n  µÄ/u  Áìµ¼/n  Ò»Æð/s  £¬/w  Õ¾/v  ÔÚ/p  ´å±ß/s  £³£´£°/m  Ä¶/q  ¸ûµØ/n  ÃæÇ°/f  ÉîÇé/d  µØ/u  ×£¸£/v  £º/w  ×£/v  Äã/r  ÐÂÄê/t  ¿ìÀÖ/a  £¡/w  ×£/v  Äã/r  ÉúÈÕ/n  Óä¿ì/a  £¡/w  
19980103-01-007-004/m  Ð¦Éù/n  ¡¢/w  ÕÆÉù/n  ¡¢/w  »¶ºôÉù/n  £¬/w  ÔÚ/p  É½¼ä/s  »Øµ´/v  £¬/w  ¹´/v  Æð/v  ÁË/u  ÈËÃÇ/n  ¶Ô/p  ÍùÊÂ/n  µÄ/u  »ØÒä/vn  ¡£/w  
19980103-01-007-005/m  £±£¹£¹£¶Äê/t  £¸ÔÂ/t  £¬/w  Ò»/m  ³¡/q  ÌØ´ó/b  ºéË®/n  £¬/w  ½«/p  È«´å/n  µÄ/u  ¸ûµØ/n  ¼¸ºõ/d  È«²¿/m  ³å/v  »Ù/v  ¡£/w  ÔÚ/p  µ³Ö§²¿/n  µÄ/u  ´øÁì/vn  ÏÂ/f  £¬/w  ´åÃñ/n  ÃÇ/k  ºá/v  ÏÂ/v  Ò»ÌõÐÄ/n  £¬/w  ¼è¿à´´Òµ/l  £¬/w  ÖØ/d  Ôì/v  Á¼Ìï/n  ¡£/w  É½/n  ¸ß/a  ÆÂ/n  ¶¸/a  £¬/w  ²»ÄÜ/v  ÐÐ³µ/v  £¬/w  ËûÃÇ/r  ¾Í/d  ±³/v  Æð/v  ±³Â¨/n  £¬/w  ·­É½Ô½Áë/i  £¬/w  Ò¹ÒÔ¼ÌÈÕ/i  µØ/u  ±³/v  ÍÁ/n  ÔìÌï/v  ¡£/w  Ð¬/n  Ä¥/v  ÆÆ/a  ÁË/y  £¬/w  ¼ç/n  ÀÕ/v  Ö×/v  ÁË/y  £¬/w  Éþ/Ng  ÀÕ/v  ¶Ï/v  ÁË/y  £¬/w  ¿É/v  Ïó½Ç´åÈË/n  µÄ/u  ¾öÐÄ/n  Î´/d  ¶¯Ò¡/v  ¡£/w  ¾­¹ý/p  Ò»/m  ¶¬/Tg  µÄ/u  ·ÜÕ½/v  £¬/w  ÐÂÄê/t  Ç°Ï¦/f  £¬/w  ËûÃÇ/r  Ôì/v  ³ö/v  Á¼Ìï/n  £³£´£°/m  Ä¶/q  £¬/w  ³ÉÎª/v  Ãû¸±ÆäÊµ/i  µÄ/u  ¡°/w  ±£ÃüÌï/n  ¡±/w  ¡£/w  ÓÐÈË/r  Í³¼Æ/v  £¬/w  È«´å/n  ÄÐÅ®ÀÏÓ×/l  ¹²/d  ±³/v  ÍÁ/n  £±£³£¶Íò/m  Â¨/Ng  ¡£/w  Èç¹û/c  Ò»/m  ×Ö/n  ÅÅ/v  ¿ª/v  £¬/w  ¼òÖ±/d  ÄÜ/v  ´Ó/p  Ïó½Ç´å/ns  °Ú/v  µ½/v  ±±¾©³Ç/n  ¡£/w  ¡°/w  ±³Â¨/n  ¾«Éñ/n  ¡±/w  ³É/v  ÁË/u  ÑàÕÔ/s  ¶ùÅ®/n  ×ÔÁ¦¸üÉú/i  ¡¢/w  ¿¹ºé/vn  ¾ÈÔÖ/vn  ÊÂ¼£/n  µÄ/u  ÕæÊµ/a  Ð´ÕÕ/n  ¡£/w  
19980103-01-007-006/m  ÓÖ/d  ÊÇ/v  Ò»¸ö/m  ÐÂÄê/t  £¬/w  Ç¡/d  ·ê/v  £³£´£°/m  Ä¶/q  µØ/n  µ®Éú/v  Ò»/m  ÖÜÄê/q  £¬/w  ´åÃñ/n  ÃÇ/k  ¾ö¶¨/v  Ïò/p  Ëü/r  ÖÂÒÔ/v  ½ÚÈÕ/n  µÄ/u  ×£¸£/vn  ¡£/w  
19980103-01-007-007/m  ºØ/Vg  ÐÂÄê/t  £¬/w  ¾ÍÒª/d  ¸ø/v  ¡°/w  Ñ¹ËêÇ®/n  ¡±/w  ¡£/w  ÔÚ/p  ±³/v  ÍÁ/n  ÔìÌï/v  µÄ/u  Í¬Ê±/n  £¬/w  Ïó½Ç´å/ns  »¹/d  ÐÞ½¨/v  ÁË/u  £¶/m  ¹«Àï/q  ÅÌÉ½Â·/n  £¬/w  ¸üÐÂ/v  ÁË/u  £²£°£°£°/m  ¶à/m  Ä¶/q  ´ÎÉúÁÖ/n  £¬/w  Ôö¼Ó/v  ÁË/u  ´å/n  ¼¯Ìå/n  ÊÕÈë/n  ¡£/w  ´åÀï/n  ¾ö¶¨/v  ¼Ó´ó/v  ¶Ô/p  ¸ûÌï/v  µÄ/u  Í¶Èë/n  £¬/w  Ê¹/v  Ë®/n  ¡¢/w  ·Ê/n  ¡¢/w  ÖÖ/Ng  ¡¢/w  Ò©/n  µÈ/u  Ìõ¼þ/n  µÃÒÔ/v  ¸ÄÉÆ/v  £¬/w  Ç§·½°Ù¼Æ/i  Ìá¸ß/v  ÍÁµØ/n  µÄ/u  Í¶Èë/vn  ¡£/w  
19980103-01-007-008/m  °ÝÄê»á/n  Êµ¼Ê/a  ÊÇ/v  Ïó½Ç´åÈË/n  ´ó/d  ¸ã/v  Å©Ìï/n  »ù±¾½¨Éè/l  µÄ/u  ¶¯Ô±»á/n  ¡£/w  »áÉÏ/t  £¬/w  ¸É²¿/n  ÈºÖÚ/n  ±íÊ¾/v  £¬/w  Òª/v  ¼ÌÐø/v  ·¢Ñï/v  ¡°/w  ±³Â¨/n  ¾«Éñ/n  ¡±/w  £¬/w  ÒÔ/p  ¸Ä¸ï/vn  ¿ª·Å/vn  ¾«Éñ/n  Ïò/p  ´ó/a  É½/n  Òª/v  ÍÁµØ/n  £¬/w  Òª/v  ²Æ¸»/n  £¬/w  ÕùÈ¡/v  ÔÚ/p  ÏÂ/f  Ò»¸ö/m  ÐÂÄê/t  ÓÐ/v  ÐÂ/a  µÄ/u  Òµ¼¨/n  ¡£/w  

19980103-01-008-001/m  Ê×¶¼/n  Ç§/m  Óà/m  Ãû/q  ´óÖÐÐ¡Ñ§Éú/j  ÑÅÀÖ/n  °éËæ/v  ¶È/v  ÐÂÄê/t  
19980103-01-008-002/m  ¾Ý/p  ÐÂ»ªÉç/nt  ±±¾©/ns  £±ÔÂ/t  £²ÈÕ/t  µç/n  £¨/w  ¼ÇÕß/n  Íõ/nr  Àè/nr  £©/w  ¡¯/w  £¹£¸/m  [±±¾©/ns  ÒôÀÖÌü/n]ns  Ñ§Éú/n  ÒÕÊõ/n  ÐÀÉÍ¿Î/n  ÏµÁÐ/n  ÒôÀÖ»á/n  Ê×/m  ³¡/q  ¡ª¡ª¡ª/w  ¡°/w  ÎªÁË/p  Ã÷Ìì/t  µÄ/u  Ï£Íû/n  ½»ÏìÒôÀÖ»á/n  ¡±/w  £¬/w  ×òÌì/t  ÔÚ/p  [±±¾©/ns  ÒôÀÖÌü/n]ns  ÍÆ³ö/v  ¡£/w  Ê×¶¼/n  Ç§/m  Óà/m  Ãû/q  ´óÖÐÐ¡Ñ§Éú/j  ÔÚ/p  ¸ßÑÅ/a  ÒôÀÖ/n  µÄ/u  °éËæ/v  ÏÂ/f  £¬/w  ¶È¹ý/v  ÁË/u  £±£¹£¹£¸Äê/t  µÄ/u  µÚÒ»/m  Ìì/q  ¡£/w  
19980103-01-008-003/m  ´Ë´Î/r  ÒôÀÖ»á/n  ÓÉ/p  [±±¾©/ns  ÒôÀÖÌü/n  ½ÚÈÕ/n  ¹ÜÏÒÀÖÍÅ/n]nt  ÑÝ×à/v  ÁË/u  ¡¶/w  ¶þÈªÓ³ÔÂ/nz  ¡·/w  ¡¢/w  ¡¶/w  Áº/nr  É½²®/nr  Óë/c  ×£/nr  Ó¢Ì¨/nr  ¡·/w  µÈ/u  ÇúÄ¿/n  £¬/w  ÇàÄê/n  ¸è³ª¼Ò/n  Ö£/nr  Ó½/nr  ¡¢/w  ³Ì/nr  Ö¾/nr  µÈ/u  ÑÝ³ª/v  ÁË/u  ÖÐ¹ú/ns  ¡¢/w  ¶íÂÞË¹/ns  ºÍ/c  Òâ´óÀû/ns  µÈ/u  ¹ú/n  µÄ/u  ÖøÃû/a  ¸èÇú/n  ¡£/w  
19980103-01-008-004/m  ¾Ý/p  ÁË½â/v  £¬/w  [±±¾©/ns  ÒôÀÖÌü/n]ns  ½«/d  ÓÚ/p  £±£¹£¹£¸Äê/t  ÍÆ³ö/v  £±£°£¶/m  ³¡/q  Ñ§Éú/n  ÒÕÊõ/n  ÐÀÉÍ¿Î/n  ÏµÁÐ/n  ÒôÀÖ»á/n  £¬/w  Ôªµ©/t  ¡¢/w  £¶ÔÂ/t  £±ÈÕ/t  ÒÔ¼°/c  £µ£²/m  ¸ö/q  ÖÜÁù/t  ºÍ/c  ÖÜÈÕ/t  µÄ/u  ÏÂÎç/t  £¬/w  Ñ§Éú/n  ÃÇ/k  ±ã/d  ¿É/v  µ½/v  [±±¾©/ns  ÒôÀÖÌü/n]ns  ÐÀÉÍ/v  ¸ßÑÅ/a  ÒôÀÖ/n  ¾­µä/n  ½ÚÄ¿/n  ¡£/w  ¡¯/w  £¹£¸/m  ÏµÁÐ/n  ÒôÀÖ»á/n  ÈÔ/d  ½«/v  ÒÔ/p  ÖÚ¶à/m  ÖøÃû/a  ÒôÀÖ¼Ò/n  µÄ/u  ²ÎÓë/vn  ¡¢/w  µÍÁ®/a  µÄ/u  Æ±¼Û/n  ºÍ/c  ±ß/d  ÑÝ³ö/v  ±ß/d  ½²½â/v  µÄ/u  ·½Ê½/n  Ãæ¶Ô/v  ¹ã´ó/b  Ñ§Éú/n  ¡£/w  

19980103-01-009-001/m  µç×Ó/n  ¡°/w  ½»¾¯/j  ¡±/w  ÔÚ/v  Åô³Ç/s  
19980103-01-009-002/m  ±¾±¨/r  ¼ÇÕß/n  Íõ/nr  ³þ/nr  
19980103-01-009-003/m  ¡°/w  µç×ÓÑÛ/n  ¡±/w  ÔÚ/p  ÉîÛÚ/ns  ½ÖÍ·/s  Ò»/d  Â¶Á³/v  £¬/w  ¾Í/d  ÐÎ³É/v  ³å»÷²¨/n  £¬/w  Õð¶¯/v  ÁË/u  È«ÊÐ/n  £´£°/m  Óà/m  Íò/m  »ú¶¯³µ/n  ¼ÝÊ»Ô±/n  £¬/w  Ê¹/v  ÉîÛÚ/ns  Ïò/p  ¡°/w  °²È«/a  ¡¢/w  ³©Ë³/a  ¡¢/w  ÎÄÃ÷/a  ¡±/w  µÄ/u  ½»Í¨/n  »·¾³/n  £¬/w  Âõ³ö/v  ÁË/u  ÓÐÁ¦/a  µÄ/u  Ò»/m  ²½/q  ¡£/w  
19980103-01-009-004/m  £±ÔÂ/t  £²ÈÕ/t  ÉÏÎç/t  £¬/w  ¼ÇÕß/n  ¼Ý³µ/v  ÔÚ/p  ÉîÛÚ/ns  µÄ/u  ¼¸/m  Ìõ/q  Ö÷¸ÉµÀ/n  ÉÏ/f  »º»º/d  ÐÐÊ»/v  £¬/w  ÔÚ/p  £³£¹/m  ¸ö/q  Ö÷Òª/b  Â·¿Ú/n  ÒÔ¼°/c  ¿Ú°¶/n  ¡¢/w  ¹ã³¡/n  µÈ/u  µØ/n  £¬/w  £µ£¸/m  ¸ö/q  ¡°/w  µç×ÓÑÛ/n  ¡±/w  ³Ê/v  ²»Í¬/a  ½Ç¶È/n  £¬/w  Ä¬Ä¬/d  µØ/u  ×¢ÊÓ/v  ×Å/u  ³±Ë®/n  °ã/u  µÄ/u  ³µÁ÷/n  ¡£/w  
19980103-01-009-005/m  ÔÚ/p  [ÉîÛÚ/ns  ½»Í¨/n  ¼à¿Ø/vn  ÖÐÐÄ/n]nt  ²ÊÉ«/b  ´ó/a  ÆÁÄ»/n  Ç°/f  £¬/w  ÊÐ/n  ¹«°²/n  ½»Í¨/n  ¹ÜÀí¾Ö/n  ¾Ö³¤/n  Áõ/nr  Ö¾½¿/nr  ¸æËß/v  ¼ÇÕß/n  £¬/w  µç×Ó/n  ¡°/w  ¾¯²ì/n  ¡±/w  ¾Í/d  ÊÇ/v  Ö¸/v  ÊÐ/n  ½»Í¨/n  ¼à¿Ø/vn  ÖÐÐÄ/n  ÏµÍ³/n  ºÍ/c  ³å/v  ºìµÆ/n  ×Ô¶¯/b  ÕÕÏàÒÇ/n  ¡£/w  ÔÚ/p  ÏóÕ÷/v  ×Å/u  ÉîÛÚ/ns  ½»Í¨/n  µÄ/u  ¾Þ·ù/b  µØÍ¼°å/n  Ç°/f  £¬/w  Ö»¼û/v  £²£°/m  ¶à/m  ¸ö/q  µçÊÓÆÁ/n  ²»¶Ï/d  ÇÐ»»/v  ³ö/v  £³£²/m  ¸ö/q  Ö÷Òª/n  ¼à¿Øµã/n  Êµ¿ö/n  »­Ãæ/n  £»/w  Á½/m  Ì¨/q  Ö÷¿Ø/vn  µçÄÔ/n  ¾²¾²µØ/z  ÊÕ¼¯/v  ¡¢/w  ´¦Àí/v  ¡¢/w  ¼ÇÂ¼/v  ×Å/u  £±£°£°/m  ¸ö/q  ¿ØÖÆµã/n  ´«À´/v  µÄ/u  ¸÷ÖÖ/r  ÐÅÏ¢/n  £¬/w  ²¢/c  Ñ¸ËÙ/ad  ·¢³ö/v  ¸÷ÖÖ/r  Ó¦±ä/vn  Ö¸Áî/n  ¡£/w  £¶/m  Î»/q  µ±°à/vn  ¼¼Êõ/n  ÈËÔ±/n  £¬/w  Õý/d  ½ôÕÅ/a  µØ/u  Í¨¹ý/p  £³£²/m  Ì×/q  ±ÕÂ·µçÊÓ/n  ÉãÏñ/vn  ÏµÍ³/n  £¬/w  °Ñ/p  µç×Ó/n  ¡°/w  ¾¯²ì/n  ¡±/w  ÉãÂ¼/v  µÄ/u  Î¥ÕÂ/vn  ³µÁ¾/n  µÄ/u  ³µÅÆ/n  ºÅÂë/n  ¼°/c  Î¥ÕÂ/vn  Ê±¼ä/n  ¡¢/w  µØµã/n  ¡¢/w  Çé½Ú/n  ÊäÈë/v  µçÄÔ/n  ¡£/w  ÕâÊ±/r  £¬/w  Ò»/m  ³ö×â³µ/n  Î¥ÕÂ/vd  Í£³µ/v  £¬/w  µç×Ó/n  ¡°/w  ¾¯²ì/n  ¡±/w  Ñ¸ËÙ/ad  °Ñ/p  ÐÅÏ¢/n  ´«Êä/v  µ½/v  ¼à¿Ø/vn  ÖÐÐÄ/n  µÄ/u  µçÊÓ/n  ÆÁÄ»/n  ÉÏ/f  ¡£/w  ¼¼Êõ/n  ÈËÔ±/n  ¶Ô/p  Î¥ÕÂ/vn  ³µÁ¾/n  Ëø¶¨/v  ¡¢/w  ÊäÈë/v  Î¥ÕÂ/vn  ³µÁ¾/n  ºÅÂë/n  £¬/w  ³µÖ÷/n  ¡¢/w  µ¥Î»/n  ¡¢/w  ×¡Ö·/n  ¼°/c  ÁªÏµ/vn  ·½·¨/n  Ñ¸ËÙ/ad  ÏÔÊ¾/v  ³öÀ´/v  ¡£/w  ¾Ý/p  ¼ÇÂ¼/n  £¬/w  µç×Ó/n  ¡°/w  ¾¯²ì/n  ¡±/w  Ã¿Ìì/r  ²é´¦/v  ½»Í¨/n  Î¥ÕÂ/vn  ½ü/v  £¸£°£°/m  ×Ú/q  £¬/w  Õ¼/v  È«ÊÐ/n  ²é´¦/v  Î¥ÕÂ/vn  ×ÜÊý/n  µÄ/u  £³£µ£¥/m  ¡£/w  
19980103-01-009-006/m  ÊÐ/n  ½»¹Ü¾Ö/j  Á¢/v  ÏÂ/v  ¡°/w  ¹æÕÂ/n  ¡±/w  £º/w  ±»/p  ²é¿Ø/v  Î¥ÕÂ/vn  Â¼Èë/v  µçÄÔ/n  ºó/f  £¬/w  ÈÎºÎÈË/r  ÎÞÈ¨/v  È¡Ïû/v  £¬/w  Ò»ÂÉ/d  Í¨¹ý/p  Ã½Ìå/n  ÆØ¹â/v  ¡£/w  µç×Ó/n  ¡°/w  ¾¯²ì/n  ¡±/w  Â¶Á³/v  ½ü/a  £¸/m  ¸ö/q  ÔÂ/n  À´/f  £¬/w  ÊÐ/n  ½»¹Ü¾Ö/j  Î´/d  ½Óµ½/v  Ò»/m  ×Ú/q  ¶Ô/p  µç×Ó/n  ¡°/w  ¾¯²ì/n  ¡±/w  µÄ/u  Í¶Ëß/vn  ¡£/w  
19980103-01-009-007/m  µç×Ó/n  ¡°/w  ¾¯²ì/n  ¡±/w  ²ÎÓë/v  ¸ÃÊÐ/r  ½»Í¨/n  ¹ÜÀí/v  ºó/f  £¬/w  Â·¿Ú/n  µÄ/u  Î¥ÕÂÂÊ/n  Æ½¾ù/ad  ÏÂ½µ/v  ´ï/v  £´£µ£¥/m  ÒÔÉÏ/f  ¡£/w  ´Ó/p  ½ñÄê/t  £±ÔÂ/t  £±ÈÕ/t  ¿ªÊ¼/v  £¬/w  Ëñ¸ÚÂ·/ns  Ô­ÓÐ/v  µÄ/u  £´/m  ¸ö/q  ½»Í¨/n  Ö¸»Ó/vn  ¸ÚÍ¤/n  È«²¿/m  ³·³ý/v  £¬/w  ¡°/w  Â·/n  ²»¼û/v  ¸ÚÍ¤/n  ¡±/w  ½«/d  Öð²½/d  ÍÆÐÐ/v  µ½/v  È«ÊÐ/n  ¸÷/r  Ö÷Òª/b  ¸ÉµÀ/n  ¡­¡­/w  

19980103-02-001-001/m  ÔÆÄÏ/ns  ½¨³É/v  µÚÒ»/m  Ìõ/q  ¸ß¼Ü/vn  ¹«Â·/n  £¨/w  Í¼Æ¬/n  £©/w  
19980103-02-001-002/m  ÔÆÄÏÊ¡/ns  µÚÒ»/m  Ìõ/q  ¸ß¼Ü/vn  £¶/m  ³µµÀ/n  ¸ßËÙ¹«Â·/n  ¡ª¡ª¡ª/w  [À¥Ã÷/ns  ÄÏ/f  ¹ý¾³/vn  ¸ß¼Ü/vn  ¹«Â·/n]nz  ÓÚ/p  ÈÕÇ°/t  ½¨³É/v  ²¢/c  Í¨³µ/v  ¡£/w  ¸ÃÂ·/r  È«³¤/n  £·£®£²/m  ¹«Àï/q  £¬/w  ¿í/n  £²£¶£®£µ/m  Ã×/q  ¡£/w  Ëü/r  µÄ/u  ½¨³É/vn  ±êÖ¾/v  ×Å/u  ÔÆÄÏÊ¡/ns  ¹«Â·/n  ½¨Éè/vn  Ë®Æ½/n  È¡µÃ/v  ÐÂ/a  Í»ÆÆ/vn  ¡£/w  £¨/w  ÐÂ»ªÉç/nt  ¼ÇÕß/n  Íõ/nr  ³¤É½/nr  Éã/Vg  £©/w  

19980103-02-002-001/m  ´óÅú/m  ²ØÎÄ/nz  ¹Å´ú/t  ¾­µä/n  µÃµ½/v  ÕûÀí/v  ±£»¤/v  
19980103-02-002-002/m  ¾Ý/p  ÐÂ»ªÉç/nt  À­Èø/ns  £±ÔÂ/t  £²ÈÕ/t  µç/n  £¨/w  ¼ÇÕß/n  ÕÔ/nr  ÐÂ±ø/nr  ¡¢/w  Ñ¦/nr  ÎÄÏ×/nr  £©/w  Î÷²Ø/ns  ÖØÊÓ/v  ²Ø/j  Ãñ×å/n  ´«Í³/a  ÎÄ»¯/n  µÄ/u  ¼Ì³Ð/vn  ºÍ/c  ·¢Õ¹/vn  £¬/w  ½üÄêÀ´/l  ÊÕ¼¯/v  ¡¢/w  ÕûÀí/v  ºÍ/c  ±£»¤/v  ÁË/u  ´óÅú/m  µÄ/u  ²ØÎÄ/nz  ¹Å´ú/t  ¾­µä/n  ¡£/w  
19980103-02-002-003/m  [Î÷²Ø/ns  ×ÔÖÎÇø/n]ns  ÓÐ¹Ø/vn  ²¿ÃÅ/n  ÔÚ/p  ¹úÎñÔº/nt  ¡¢/w  [¹ú¼Ò/n  ÃñÎ¯/j]nt  µÄ/u  Ö¸µ¼/vn  ÏÂ/f  £¬/w  ´Ó/p  £¸£°/m  Äê´ú/n  ¿ªÊ¼/v  ¶Ô/p  ²Ø×å/nz  ÎÄ»¯/n  ÒÅ²ú/n  ½øÐÐ/v  »ý¼«/a  µÄ/u  ÍÚ¾ò/vn  ¡¢/w  ÊÕ¼¯/vn  ¡¢/w  ÕûÀí/vn  ¡¢/w  ·­Òë/vn  ºÍ/c  ³ö°æ/vn  ¹¤×÷/vn  ¡£/w  [Î÷²Ø/ns  ÈËÃñ/n  ³ö°æÉç/n]nt  ÖØµã/d  ÕûÀí/v  ³ö°æ/v  ÁË/u  Ò»/m  Åú/q  ¹Åµä/b  ÃûÖø/n  £¬/w  °üÀ¨/v  ·ð¾­/n  ¡¢/w  ²ØÒ½/n  ²ØÀú/n  ºÍ/c  ÀúÊ·/n  µä¼®/n  ¡¢/w  ÈËÎï/n  ´«¼Ç/n  ¡¢/w  Ãñ×å/n  Ãñ¼ä/n  ÎÄÒÕ/n  Êé¼®/n  µÈ/u  £¬/w  ÆäÖÐ/r  °üÀ¨/v  ¡¶/w  ¸ÊÖé¶û/nz  Ä¿Â¼/n  ¡·/w  ¡¢/w  ¡¶/w  ÇàÊ·/n  ¡·/w  ¡¢/w  ¡¶/w  ºìÊ·/n  ¡·/w  ¡¢/w  ¡¶/w  ËÄ/m  ²¿/q  Ò½µä/n  ¡·/w  ¡¢/w  ¡¶/w  Ñ«Å¬´ïÃÀ/n  ¡·/w  µÈ/u  ¡£/w  
19980103-02-002-004/m  Î÷²Ø/ns  ÓÚ/p  £±£¹£¸£¹Äê/t  ×¨ÃÅ/d  ³ÉÁ¢/v  [Î÷²Ø/ns  ²ØÎÄ/nz  ¹Å¼®/n  ³ö°æÉç/n]nt  £¬/w  ÒÔ/p  ¿ÆÑ§/a  µÄ/u  Ì¬¶È/n  ËÑ¼¯/v  ¡¢/w  ÕûÀí/v  ¡¢/w  ³ö°æ/v  ²ØÎÄ/nz  ¹Å¼®/n  £¬/w  ÓÈÆä/d  ÊÇ/v  ÒÔ/p  ÇÀ¾È/v  ±ôÁÙ/v  Ê§´«/v  µÄ/u  ¹Å´ú/t  ÊÖ³­±¾/n  ¡¢/w  ¹Â±¾/n  ¡¢/w  ÉÆ±¾/n  ºÍ/c  Õä±¾/n  ÎªÖ÷/v  £¬/w  ·²/d  Êô/v  Î÷²Ø/ns  ºÍÆ½/a  ½â·ÅÇ°/t  µÄ/u  ²ØÎÄ/nz  Êé¼®/n  ¡¢/w  ¹Å´ú/t  Ä¾¼ò/n  ¼°/c  ½ðÊ¯/n  ÎÄ×Ö/n  ¾ù/d  µÃµ½/v  ±£»¤/v  ¡£/w  
19980103-02-002-005/m  ÔÚ/p  ÇÀ¾È/v  ³ö°æ/v  µÄ/u  ¹Å¼®/n  ÖÐ/f  £¬/w  ÓÐ/v  ·´Ó³/v  ²Ø/j  Ãñ×å/n  ÀúÊ·/n  µÄ/u  ¹Â±¾/n  ¡¶/w  µÂÎâ/nr  ×Ú½Ì/n  Ô¨/Ng  Á÷/Vg  ¡·/w  £¬/w  »¹ÓÐ/v  ¡¶/w  Î÷²Ø/ns  Àú´ú/n  ·¨¹æ/n  Ñ¡±à/vn  ¡·/w  ¡¢/w  ¡¶/w  ²Ø×å/nz  ¹¤ÒÕ/n  µä¼®/n  Ñ¡±à/vn  ¡·/w  ¡¢/w  ¡¶/w  Ò½Ñ§/n  ÂÛÖø/n  Ñ¡±à/vn  ¡·/w  ¡¢/w  ¡¶/w  Î÷²Ø/ns  ¹Å¼£/n  Ñ¡±à/vn  ¡·/w  ¡¢/w  ¡¶/w  Î÷²Ø/ns  ¼òÃ÷/a  Í¨Ê·/n  ¡·/w  µÈ/u  ¡£/w  
19980103-02-002-006/m  Õâ¼Ò/r  ³ö°æÉç/n  ¶Ô/p  Ò»Ð©/m  ¾­µä/n  »¹/d  ²ÉÓÃ/v  ÁË/u  Ô­×°/b  ³ö°æ/vn  ·½·¨/n  £¬/w  Èç/c  ¡¶/w  ÊÀ½ç¹ãÂÛ/n  ¡·/w  ºÍ/c  ¡¶/w  ÀÊ/nr  ÊÏ/Ng  ¼Ò×å/n  ¡·/w  µÈ/u  £¬/w  ¾ù/d  °´ÕÕ/p  ´«Í³/a  µÄ/u  °æÊ½/n  ºÍ/c  ÊéÐÎ/n  ³ö°æ/v  ¡£/w  ³ö°æÉç/n  »¹/d  ËÑ¼¯/v  ÁË/u  ´óÁ¿/m  µÄ/u  ÎÄÏ×/n  ×ÊÁÏ/n  £¬/w  ÏÈºó/d  ÕûÀí/v  ³ö°æ/v  ÁË/u  ¡¶/w  ÀúËãÂÛµã/n  ¡·/w  ¡¢/w  ¡¶/w  Ò½ÂíÂÛµä/n  ¡·/w  ¡¢/w  ¡¶/w  ¹¤ÒÕÂÛµä/n  ¡·/w  µÈ/u  Êé/n  ¡£/w  Í¬Ê±/c  £¬/w  »¹/d  ×éÖ¯/v  ×¨ÃÅ/b  Á¦Á¿/n  ÕûÀí/v  ³ö°æ/v  ÁË/u  ¡¶/w  ¸ù¶ÑÈºÅà/n  Öø×÷/n  ¡·/w  ¡£/w  
19980103-02-002-007/m  ¾Ý/p  ½éÉÜ/v  £¬/w  [¹Å¼®/n  ³ö°æÉç/n]nt  ½¨/v  Éç/n  ½ü/a  £±£°/m  Äê/q  À´/f  £¬/w  ¹²/d  ÇÀ¾È/v  £µ£°£°/m  Óà/m  ²¿/q  Õä¹ó/a  ÎÄÏ×/n  ¡£/w  ±à×ë/v  ´óÐÍ/b  ´ÔÊé/n  ¡¶/w  Ñ©Óò/n  ÎÄ¿â/n  ¡·/w  £¬/w  ³ö°æ/v  ¹Å¼®/n  ¾ÞÖø/n  £´£°/m  Óà/m  ÖÖ/q  £¬/w  »ñµÃ/v  È«¹ú/n  ¼°/c  ¹ú¼Ò/n  ¸÷Àà/r  Í¼Êé½±/n  ¹²/d  £¸/m  Ïî/q  ¡£/w  ÆäÖÐ/r  ¡¶/w  Î÷²Ø/ns  Í¨Ê·/n  ¡·/w  ²ÉÓÃ/v  ²ØÎÄ/nz  ¹Å¼®/n  µÚÒ»ÊÖ/b  ×ÊÁÏ/n  £¬/w  ¶Ô/p  ÖØ´ó/a  Ê·Êµ/n  µÄ/u  ¼ÇÊö/vn  ÏêÊµ/a  ¿ÉÐÅ/a  ¡£/w  
19980103-02-002-008/m  [Î÷²Ø/ns  Í¼Êé¹Ý/n]nt  ³ÉÁ¢/v  Ò»/m  Äê/q  À´/f  £¬/w  Ò²/d  »ý¼«/a  µØ/u  ½øÐÐ/v  ²ØÎÄ/nz  ¹Å¼®/n  µÄ/u  ËÑ¼¯/vn  ¡¢/w  ÕûÀí/vn  ºÍ/c  ±£»¤/vn  ¹¤×÷/vn  ¡£/w  ËûÃÇ/r  ÅÉ³ö/v  ÈËÔ±/n  µ½/v  È«Çø/n  ¸÷µØ/r  ËÑ¼¯/v  ÊÕ¹º/v  ²ØÎÄ/nz  ¹Å¼®/n  ×ÊÁÏ/n  ¡£/w  Í¬Ê±/c  »¹/d  µ½/v  Çàº£/ns  ¡¢/w  ËÄ´¨/ns  µÈ/u  µØ/n  µÄ/u  Ó¡¾­Ôº/n  È¥/v  ·­Ó¡/v  ÆäËû/r  µÄ/u  ²ØÎÄ/nz  ¹Å¼®/n  £¬/w  Õâ/r  Ò»/m  ¹¤×÷/vn  µÃµ½/v  ÁË/u  Ðí¶à/m  ËÂÔº/n  ¸ßÉ®/n  ´óµÂ/n  µÄ/u  Ö§³Ö/vn  ºÍ/c  °ïÖú/vn  ¡£/w  Ä¿Ç°/t  £¬/w  [Î÷²Ø/ns  Í¼Êé¹Ý/n]nt  ¹²/d  ÊÕ¼¯/v  ¡¢/w  ÕûÀí/v  ºÍ/c  ±£»¤/v  ²ØÎÄ/nz  ¹Å¼®/n  £±£°Íò/m  ¶à/m  ²á/q  ¡£/w  

19980103-02-003-001/m  Æ×Ð´/v  ÍÑÆ¶ÖÂ¸»/l  ÐÂÆªÕÂ/n  ¡ª¡ª/w  ÂÀÁº/ns  ·öÆ¶/vn  ¿ª·¢/vn  Óë/p  ¼Æ»®ÉúÓý/l  Ïà/d  ½áºÏ/v  ¹¤×÷/vn  ¼ÍÊµ/n  
19980103-02-003-002/m  Àµ/nr  ÁÖáÔ/nr  ÖÜ/nr  ÃÀÁÖ/nr  ·¶/nr  Ë«Ãñ/nr  ÕÅ/nr  ÕñÃ÷/nr  
19980103-02-003-003/m  [É½Î÷Ê¡/ns  ÂÀÁº/ns  µØÇø/n]ns  ÊÇ/v  ¸ö/q  Æ¶À§/a  ´ó/a  Çø/n  ¡£/w  È«Çø/n  £±£³/m  ¸ö/q  ÏØ/n  ÊÐ/n  ÖÐ/f  ÓÐ/v  £¹/m  ¸ö/q  ÊÇ/v  Æ¶À§ÏØ/n  £¬/w  ÆäÖÐ/r  ¹ú¼Ò/n  ÖØµã/d  ·ö³Ö/v  µÄ/u  Æ¶À§ÏØ/n  ÓÐ/v  £·/m  ¸ö/q  ¡£/w  £±£¹£·£±Äê/t  ½¨/v  Çø/n  Ê±/Ng  £¬/w  ×ÜÈË¿Ú/n  £²£²£¶£®£¶Íò/m  £¬/w  ³öÉúÂÊ/n  ¸ß/a  ´ï/v  £³£³£®£±£°¡ë/m  £¬/w  ËÀÍöÂÊ/n  £¸£®£´¡ë/m  £¬/w  ÈË¿Ú/n  ×ÔÈ»/a  Ôö³¤ÂÊ/n  £²£´£®£·£°¡ë/m  ¡£/w  £±£¹£·£¶Äê/t  ¿ªÊ¼/v  ÍÆÐÐ/v  ¼Æ»®ÉúÓý/l  £¬/w  ÎÞ¼Æ»®/b  ÉúÓý/vn  ÊÆÍ·/n  ÓÐËù/v  ¶ôÖÆ/vn  ¡£/w  ½ü/a  ¼¸/m  Äê/q  À´/f  £¬/w  È«Çø/n  ÉÏÏÂ/f  ½áºÏ/v  ÊµÊ©/v  ¡°/w  °ËÆß/m  ·öÆ¶/vn  ¹¥¼á/vn  ¼Æ»®/n  ¡±/w  £¬/w  °´/p  ¡°/w  ¾­¼Ã/n  Òª/v  ÉÏÈ¥/v  £¬/w  ÈË¿Ú/n  Òª/v  ÏÂÀ´/v  ¡±/w  µÄ/u  ·½Õë/n  £¬/w  ¼Æ»®ÉúÓý/l  ¹¤×÷/vn  Á¬Äê/d  È¡µÃ/v  ºÃ/a  ³É¼¨/n  ¡£/w  £±£¹£¹£¶Äê/t  £¬/w  È«Çø/n  ×ÜÈË¿Ú/n  ¿ØÖÆ/v  ÔÚ/p  £³£²£´Íò/m  ÈË/n  £¬/w  ³öÉúÂÊ/n  ÏÂ½µ/v  µ½/v  £±£´£®£µ£µ¡ë/m  £¬/w  ×ÔÈ»/a  Ôö³¤ÂÊ/n  £¹£®£´£³¡ë/m  ¡£/w  Æ¶À§/a  ÈË¿Ú/n  ÓÉ/p  £±£¹£¹£²Äê/t  µÄ/u  £±£°£µÍò/m  ÈË/n  ¼õÉÙ/v  µ½/v  £±£¹£¹£¶Äê/t  µÄ/u  £¸£°£®£´Íò/m  ÈË/n  ¡£/w  [ÂÀÁº/ns  µØÇø/n]ns  µÄ/u  ¼Æ»®ÉúÓý/l  ¹¤×÷/vn  ¼á³Ö/v  ·þ´Ó/v  ¡¢/w  ·þÎñ/v  ÓÚ/p  ¾­¼Ã/n  ½¨Éè/vn  Õâ¸ö/r  ÖÐÐÄ/n  £¬/w  ·þ´Ó/v  ¡¢/w  ·þÎñ/v  ÓÚ/p  ·öÆ¶/vn  ¹¥¼á/vn  Õâ¸ö/r  ÀúÊ·ÐÔ/n  ÈÎÎñ/n  £¬/w  Å¬Á¦/ad  ÊµÏÖ/v  ¼Æ»®ÉúÓý/l  ¹¤×÷/vn  µÄ/u  ¡°/w  Á½/m  ¸ö/q  ×ª±ä/v  ¡±/w  £¬/w  ×ß/v  ³ö/v  ÁË/u  Ò»/m  Ìõ/q  ·öÆ¶/vn  ¿ª·¢/vn  Óë/p  ¼Æ»®ÉúÓý/l  Ïà/d  ½áºÏ/v  µÄ/u  Ï£Íû/n  Ö®/u  Â·/n  ¡¢/w  ³É¹¦/a  Ö®/u  Â·/n  ¡£/w  
19980103-02-003-004/m  µ³Õþ/j  ÖØÊÓ/v  £¬/w  ²½Èë/v  ÈË¿Ú/n  ·¢Õ¹/vn  µÄ/u  Á¼ÐÔ/b  Ñ­»·/vn  ¹ìµÀ/n  
19980103-02-003-005/m  [ÂÀÁº/ns  µØÇø/n]ns  ¼á³Ö²»Ð¸/i  ¡¢/w  ³ÖÖ®ÒÔºã/i  µØ/u  ÑÏ¸ñ/ad  ¿ØÖÆ/v  ÈË¿Ú/n  Ôö³¤/vn  ¡£/w  ËûÃÇ/r  ²ÉÈ¡/v  µÄ/u  Ö÷Òª/b  ´ëÊ©/n  ÓÐ/v  £º/w  
19980103-02-003-006/m  ¡ª¡ª¡ª/w  Ã÷È·/v  Ò»°ÑÊÖ/n  ¸º/v  ×ÜÔð/n  ¡£/w  £±£±/m  Äê/q  À´/f  £¬/w  Ò»Ö±/d  °Ñ/p  ¼Æ»®ÉúÓý/l  ¹¤×÷/vn  ×÷Îª/v  ¡°/w  Ò»°ÑÊÖ/n  ¹¤³Ì/n  ¡±/w  À´/v  ×¥/v  £¬/w  µØÎ¯/n  ¡¢/w  ÐÐÊð/n  Ã¿Äê/r  ÕÙ¿ª/v  ¼Æ»®ÉúÓý/l  ¹¤×÷/vn  ×¨Ìâ/n  »áÒé/n  ¶¼/d  ÔÚ/v  Èý/m  ´Î/q  ÒÔÉÏ/f  £¬/w  Ã¿´Î/r  »áÒé/n  ¶¼/d  Òª/v  ÇÐÊµ/ad  ½â¾ö/v  ¼¸/m  ¸ö/q  ÊµÖÊÐÔ/n  ÎÊÌâ/n  ¡£/w  Ã¿Äê/r  »¹Òª/v  ¶¨ÆÚ/d  ÕÙ¿ª/v  Ò»°ÑÊÖ/n  ¡°/w  ½»ÕË/vn  »áÒé/n  ¡±/w  £¬/w  ¼È/c  ½»/v  ¾­¼ÃÕË/n  £¬/w  ÓÖ/c  ½»/v  ¼Æ»®ÉúÓý/l  ÕË/n  ¡£/w  
19980103-02-003-007/m  ¡ª¡ª¡ª/w  ¼ÓÇ¿/v  »ù²ã/n  »ù´¡/n  ¹¤×÷/vn  ²»/d  ËÉ/v  ¾¢/n  ¡£/w  È«Çø/n  ¸÷/r  ÏØ/n  ÊÐ/n  ¶¼/d  ½¨Á¢/v  ÁË/u  ¼Æ»®ÉúÓý/l  ·þÎñÕ¾/n  £»/w  £²£³£¶/m  ¸ö/q  ÏçÕò/n  È«²¿/m  ½¨Á¢/v  ÁË/u  ¼Æ»®ÉúÓý/l  ·þÎñËù/n  £»/w  £´£¶£²£¶/m  ¸ö/q  ´å/n  Åä/v  Æë/a  ÁË/u  ¼Æ»®ÉúÓý/l  ·þÎñÔ±/n  £¬/w  ÈËÔ±/n  ¡¢/w  ¾­·Ñ/n  ¡¢/w  ´ýÓö/n  µÃµ½/v  ÂäÊµ/v  ¡£/w  
19980103-02-003-008/m  ¡ª¡ª¡ª/w  È·±£/v  ¾­·Ñ/n  Í¶Èë/vn  ÖðÄê/d  Ôö¼Ó/v  ¡£/w  µØÇø/n  ¼Æ»®ÉúÓý/l  ¾­·Ñ/n  ÒÑ/d  ÓÉ/p  £±£¹£¹£°Äê/t  Ç°/f  Ã¿Äê/r  £²£°Íò/m  Ôª/q  ÖðÄê/d  Ôö¼Ó/v  µ½/v  £±£¹£¹£·Äê/t  µÄ/u  £³£°£°Íò/m  Ôª/q  ¡£/w  ÏØ/n  ÊÐ/n  ²ÆÕþ/n  ÓÃÓÚ/v  ¼Æ»®ÉúÓý/l  µÄ/u  ¾­·Ñ/n  ÓÉ/p  £±£¹£¹£°Äê/t  µÄ/u  £±£±£·£®£¶Íò/m  Ôª/q  £¨/w  ÈË¾ù/j  £°£®£¶£°/m  Ôª/q  £©/w  £¬/w  Ôö³¤/v  µ½/v  £±£¹£¹£¶Äê/t  µÄ/u  £µ£¹£°Íò/m  Ôª/q  £¨/w  ÈË¾ù/j  £±£®£¸£µ/m  Ôª/q  £©/w  ¡£/w  
19980103-02-003-009/m  ÇîÔòË¼±ä/i  £¬/w  ×ß/v  ·öÆ¶/vn  ¿ª·¢/vn  Óë/p  ¼ÆÉú/j  Ïà/d  ½áºÏ/v  Ö®/u  Â·/n  
19980103-02-003-010/m  ÂÀÁº/ns  µÄ/u  ÌØµã/n  ÊÇ/v  Æ¶À§/a  ÈË¿Ú/n  Õ¼/v  È«Ê¡/n  µÄ/u  £±£¯£³/m  ×óÓÒ/m  ¡£/w  ÂÀÁº/ns  µÄ/u  ¸É²¿/n  ÈºÖÚ/n  ÈÏÊ¶/v  µ½/v  £¬/w  ·öÆ¶/v  ¿ª·¢/v  Óë/p  ¼Æ»®ÉúÓý/l  Ïà/d  ½áºÏ/v  £¬/w  ÊÇ/v  ½â¾ö/v  Æ¶À§/a  µØÇø/n  ÈË¿Ú/n  Óë/c  ·¢Õ¹/vn  ÎÊÌâ/n  µÄ/u  ±ØÓÉÖ®Â·/i  ¡£/w  
19980103-02-003-011/m  £±£¹£¹£°Äê/t  £¬/w  µØÎ¯/n  ¡¢/w  ÐÐÊð/n  ÔÚ/p  ×Ü½á/v  ¾­Ñé/n  µÄ/u  »ù´¡/n  ÉÏ/f  ÕýÊ½/ad  ³öÌ¨/v  ¡¶/w  ¹ØÓÚ/p  ·öÆ¶/v  ¿ª·¢/v  Óë/p  ¼Æ»®ÉúÓý/l  ¹¤×÷/vn  Ïà/d  ½áºÏ/v  µÄ/u  Òâ¼û/n  ¡·/w  £¬/w  ÔÚ/p  È«Çø/n  ÊµÊ©/v  ¡£/w  ½áºÏ/v  Ñ§Ï°/v  ÍâµØ/s  ¾­Ñé/n  £¬/w  [ÂÀÁº/ns  µØÇø/n]ns  ·öÆ¶/vn  ¿ª·¢/vn  Óë/p  ¼Æ»®ÉúÓý/l  Ïà/d  ½áºÏ/v  ¹¤×÷/vn  ¿ªÊ¼/v  ÐÎ³É/v  µ³Õþ/j  Ç£Í·/v  ¡¢/w  ²¿ÃÅ/n  ÅäºÏ/v  ¡¢/w  ¼ÆÉú/j  Ð­µ÷/v  ¡¢/w  ÈºÖÚ/n  ²ÎÓë/v  µÄ/u  ¸ñ¾Ö/n  ¡£/w  
19980103-02-003-012/m  ÁøÁÖÏØ/ns  ÏÂÈý½»Õò/ns  ÆºÉÏ´å/ns  Ô­/d  ÊÇ/v  ¸ö/q  ÓÐÃû/a  µÄ/u  ÀÏ´óÄÑ/n  ´å/n  £¬/w  µ³Ö§²¿/n  ¡¢/w  ´åÎ¯»á/j  °à×Ó/n  Ì±»¾/v  £¬/w  ¶à/a  Äê/q  À´/f  ÈË¾ùÊÕÈë/n  ÅÇ»²/v  ÔÚ/p  Ò»¶þ°Ù/m  Ôª/q  Ö®¼ä/f  ¡£/w  £±£¹£¸£¶Äê/t  È«´å/n  £²£´£²/m  Ãû/q  ÒÑ»é/vn  ¸¾Å®/n  £¬/w  ÓÐ/v  °ëÊý/m  ¶à/m  ³¬¼Æ»®/b  ÉúÓý/vn  ¡£/w  Õâ/r  Ò»/m  Äê/q  ÐÂ/a  µ³Ö§²¿/n  Êé¼Ç/n  Áõ/nr  ²½·É/nr  ÉÏÈÎ/v  £¬/w  Ëû/r  ´øÍ·/v  Ö»/d  Éú/v  ÁË/u  Ò»¸ö/m  Å®º¢/n  £¬/w  ÄÃ/v  ³ö/v  ×Ô¼º/r  ·ÅµçÓ°/vn  ²¹Öú·Ñ/n  ¾èÔù/v  ¸ø/v  ¼Æ»®ÉúÓý/l  Æ¶À§»§/n  £¬/w  µæÖ§/v  £·£°£°£°/m  Ôª/q  ÐËÐÞ/v  Ë®Àû/n  ¡¢/w  ÒýË®/v  ½½µØ/v  £¬/w  »¹/d  ´øÁì/v  ÈºÖÚ/n  ´´°ì/v  ÁË/u  ¡°/w  [ÉÙÉú¿ì¸»/l  ÌðÃÛ/a  ¹«Ë¾/n]nt  ¡±/w  £¬/w  È«²¿/m  ÓÉ/p  ¼Æ»®ÉúÓý»§/n  ×é³É/v  ¡£/w  ÔÚ/p  Õâ¿é/r  Æ¶ñ¤/a  µÄ/u  ÍÁµØ/n  ÉÏ/f  £¬/w  Ã¿/r  Õõ/v  Ò»/m  Ôª/q  Ç®/n  ¶¼/d  Òª/v  ¸¶³ö/v  ¼èÐÁ/a  µÄ/u  Å¬Á¦/an  £¬/w  µ«/c  ÔÚ/p  µ³Ö§²¿/n  µÄ/u  ´øÁì/vn  ÏÂ/f  £¬/w  ÆºÉÏ´å/ns  µÄ/u  ÈË¾ùÊÕÈë/n  È´/d  ÓÉ/p  £±£¹£¸£¶Äê/t  µÄ/u  £±£¹£¸/m  Ôª/q  £¬/w  Ò»/d  Ô¾/Vg  ´ïµ½/v  ÁË/u  £±£¹£¹£¶Äê/t  µÄ/u  £±£±£¸£¸/m  Ôª/q  ¡£/w  Õâ¸ö/r  ´å/n  Èý/m  ´Î/q  ±»/p  Ê¡/n  ¡¢/w  µØ/n  ÆÀÎª/v  ¼Æ»®ÉúÓý/l  ÏÈ½ø´å/n  ¡£/w  Áõ/nr  ²½·É/nr  £±£¹£¹£´Äê/t  ´ú±í/v  É½Î÷Ê¡/ns  ³öÏ¯/v  ÁË/u  È«¹ú/n  ÉÙÉú¿ì¸»/l  Ä£·¶/n  ¼ÒÍ¥/n  ´ú±í/n  ×ùÌ¸»á/n  ¡£/w  
19980103-02-003-013/m  ÈËÃñ/n  ÈºÖÚ/n  ÊÇ/v  ·öÆ¶/v  ¿ª·¢/v  Óë/p  ¼Æ»®ÉúÓý/l  Ïà/d  ½áºÏ/v  ¹¤×÷/vn  µÄ/u  Ö÷Ìå/n  ¡£/w  ÓÉÓÚ/p  ÕâÏî/r  ¹¤×÷/vn  ·´Ó³/v  ÁË/u  ¹ã´ó/b  ÈºÖÚ/n  ÉÙÉú¿ì¸»/l  ¡¢/w  ÍÑÆ¶ÖÂ¸»/l  ¡¢/w  Ìá¸ß/v  ÎïÖÊ/n  Éú»î/vn  ¾«Éñ/n  Éú»î/vn  Ë®Æ½/n  µÄ/u  Ô¸Íû/n  £¬/w  µÃµ½/v  ÁË/u  ÈºÖÚ/n  µÄ/u  ¹ã·º/a  Óµ»¤/vn  ¡£/w  ÇàÄêÈË/n  ±íÊ¾/v  Òª/v  ¡°/w  ÏÈ/d  Ñ§/v  ±¾Áì/n  Ôç/ad  ÖÂ¸»/v  £¬/w  ºó/f  ÕÒ/v  ¶ÔÏó/n  È¢/v  Ï±¸¾/n  ¡±/w  £»/w  ¸¾Å®/n  ÃÇ/k  Ôò/c  ±íÊ¾/v  £¬/w  ¡°/w  ²»/d  Ïë/v  ¶à/ad  Éú/v  ÍÞ/Ng  £¬/w  Ò»ÐÄ/d  ±¼/v  Ð¡¿µ/n  ¡±/w  ¡£/w  ÔÚ/p  [ÂÀÁº/ns  µØÎ¯/n]nt  ¡¢/w  ÐÐÊð/n  µÄ/u  Áìµ¼/vn  ÏÂ/f  £¬/w  ÈËÃñ/n  ÈºÖÚ/n  ±íÏÖ/v  ³ö/v  ÁË/u  ¾Þ´ó/a  µÄ/u  ÀúÊ·/n  Ö÷¶¯ÐÔ/n  ºÍ/c  Ç¿ÁÒ/a  µÄ/u  µ±¼Ò×÷Ö÷/l  ÒâÊ¶/n  ¡£/w  ·öÆ¶/v  ¿ª·¢/v  Óë/p  ¼Æ»®ÉúÓý/l  Ïà/d  ½áºÏ/v  ¹¤×÷/vn  £¬/w  ²»ÔÙ/d  ½ö/d  ÊÇ/v  Õþ¸®/n  ÐÐÎª/n  ¡¢/w  ²¿ÃÅ/n  ¹¤×÷/vn  £¬/w  ÒÑ/d  ÈÕÒæ/d  ³ÉÎª/v  ÈºÖÚ/n  µÄ/u  ×Ô¾õ/a  ÐÐ¶¯/vn  ¡£/w  
19980103-02-003-014/m  ×ÛºÏÖÎÀí/l  £¬/w  ÊµÐÐ/v  ÈË¿Ú/n  Óë/p  ¾­¼Ã/n  ¡¢/w  Éç»á/n  ¡¢/w  ×ÊÔ´/n  ¡¢/w  »·¾³/n  Ð­µ÷/ad  ·¢Õ¹/v  
19980103-02-003-015/m  [ÂÀÁº/ns  µØÇø/n]ns  ÔÚ/p  Á½/m  ¸ö/q  ÎÄÃ÷/n  ½¨Éè/vn  µÄ/u  ¸÷Ïî/r  ¹¤×÷/vn  ÖÐ/f  £¬/w  ÓÐ»ú/d  µØ/u  ÈÚÈë/v  ¼Æ»®ÉúÓý/l  ¹¤×÷/vn  £¬/w  ÊµÊ©/v  ¿Æ½ÌÐË¹ú/l  Õ½ÂÔ/n  ºÍ/c  ¿É/v  ³ÖÐø/vd  ·¢Õ¹/v  Õ½ÂÔ/n  ¡£/w  
19980103-02-003-016/m  ÔÚ/p  ¸Ä±ä/v  Éú²ú/vn  Ìõ¼þ/n  ÖÐ/f  ÈÚÈë/v  ¼Æ»®ÉúÓý/l  ¡£/w  Î§ÈÆ/v  ½¨Éè/v  ÈË¾ù/j  Á½/m  Ä¶/q  »ù±¾/n  Å©Ìï/n  ºÍ/c  ÊµÏÖ/v  ÈË¾ù/j  Á½/m  Ä¶/q  ¾­¼ÃÁÖ/n  £¬/w  ¸É²¿/n  ÈºÖÚ/n  ÔÚ/p  µØÎ¯/n  ¡¢/w  ÐÐÊð/n  ´øÁì/v  ÏÂ/f  ÖÎ/v  É½/n  ¡¢/w  ¸Ä/v  Ìï/n  ¡¢/w  ÒýË®/v  ¡¢/w  ÖÖ/v  Ê÷/n  ¡¢/w  ÐÞÂ·/v  ¡£/w  ËûÃÇ/r  ÊµÊ©/v  ¡°/w  É½Ë®ÌïÁÖÂ·/l  ÈË¿Ú/n  ×ÛºÏÖÎÀí/l  ¹¤³Ì/n  ¡±/w  £¬/w  °Ñ/p  ¸Ä±ä/v  Éú²ú/vn  ¡¢/w  Éú´æ/vn  Ìõ¼þ/n  Í¬/p  ¼Æ»®ÉúÓý/l  ¹¤×÷/vn  ½áºÏ/v  ÆðÀ´/v  £¬/w  ¸ø/p  ¼Æ»®ÉúÓý»§/n  ¶àÖÖ/m  ÓÅ»Ý/vn  £¬/w  Îª/p  ËûÃÇ/r  ÂÊÏÈ/d  ÍÑÆ¶ÖÂ¸»/l  ´´Ôì/v  Ìõ¼þ/n  ¡£/w  ·ÚÑô/ns  ¡¢/w  ÁÙÏØ/ns  ¡¢/w  ÖÐÑô/ns  ¡¢/w  ÐËÏØ/ns  µÈ/u  Ðí¶à/m  µØ·½/n  ÔÚ/p  µ÷Õû/v  ÍÁµØ/n  Ê±/Ng  £¬/w  Îª/p  ¶ÀÉú×ÓÅ®»§/n  ¡¢/w  Ë«/m  Å®/Ng  ½áÔú»§/n  ÓÅÏÈ/v  »úÐÞ/v  ÌÝÌï/n  £¬/w  ÓÅÏÈ/v  ±£Ö¤/v  ¼Æ»®ÉúÓý»§/n  Á½/m  Ä¶/q  »ù±¾/n  Å©Ìï/n  ºÍ/c  Á½/m  Ä¶/q  ¾­¼ÃÁÖ/n  £¬/w  °²ÅÅ/v  ½ü/a  µØ/n  ¡¢/w  Ñô/Ag  ÆÂµØ/n  ¡¢/w  ºÃ/a  µØ/n  £¬/w  ÓÐµÄ/r  »¹¸ø/v  ËûÃÇ/r  ¶à/ad  ·Ö/v  Ò»/m  ·Ý/q  µØ/n  ¡£/w  ÐËÏØ/ns  Ë®½­Í·´å/ns  ÓÉÓÚ/c  ¼á³Ö/v  £±£°/m  Äê/q  ÎÞ/v  ¶à/a  º¢/Ng  ÉúÓý/v  £¬/w  Ïçµ³Î¯/n  ¡¢/w  Õþ¸®/n  ÓÅÏÈ/v  ¸ø/p  Õâ¸ö/r  ´å/n  ÐÞ/v  Í¨/a  ¹«Â·/n  £¬/w  ½¨/v  Æð/v  ÈË/n  Ðó/Ng  ÒûË®/n  ¹¤³Ì/n  £¬/w  Òýµ¼/v  ÈºÖÚ/n  ·¢Õ¹/v  ¾­¼ÃÁÖ/n  ¡£/w  Ä¿Ç°/t  £¬/w  Õâ¸ö/r  ´å/n  ÒÑ/d  ³ÉÎª/v  È«ÏØ/n  ³öÃû/a  µÄ/u  ¸»Ô£´å/n  £¬/w  £±£¹£¹£¶Äê/t  ÈË¾ùÊÕÈë/n  £±£¸£°£°/m  Ôª/q  £¬/w  ÆäÖÐ/r  ¾­¼ÃÁÖ/n  ÊÕÈë/n  Õ¼/v  £µ£°£¥/m  ÒÔÉÏ/f  ¡£/w  
19980103-02-003-017/m  ÔÚ/p  ¿ª·¢/v  Ö÷µ¼/n  ²úÒµ/n  ÖÐ/f  ÈÚÈë/v  ¼Æ»®ÉúÓý/l  ¡£/w  ËûÃÇ/r  ÈÏÎª/v  £¬/w  °Ñ/p  ¿ª·¢/v  Ö÷µ¼/n  ²úÒµ/n  Óë/p  ¼Æ»®ÉúÓý/l  ÓÐ»ú/d  µØ/u  ½áºÏ/v  ÆðÀ´/v  £¬/w  ÊÇ/v  ÍÆ½ø/v  ¼Æ»®ÉúÓý/l  ¹¤×÷/vn  µÄ/u  ºÃ/a  ´ëÊ©/n  ¡£/w  ½»³ÇÏØ/ns  ÊÇ/v  Ò»¸ö/m  É½Çø/n  Ãæ»ý/n  ´ï/v  £¹£²£®£¸£¥/m  µÄ/u  Æ¶À§/a  µØÇø/n  ¡£/w  ´Ó/p  Õâ/r  Ò»/m  Êµ¼Ê/n  ³ö·¢/v  £¬/w  ÏØÎ¯/n  ¡¢/w  ÏØÕþ¸®/n  ÖÆ¶¨/v  ÁË/u  ¡°/w  É½´¨/n  ÁªºÏ/v  £¬/w  Æ¶¸»/n  ½áÔµ/v  £¬/w  È«Ãæ/ad  ÍÆ½ø/v  ¼Æ»®ÉúÓý/l  ¡®/w  Èý½áºÏ/j  ¡¯/w  ¡±/w  µÄ/u  ·½°¸/n  ¡£/w  Æ½´¨/n  ÏçÕò/n  ÒÔ/p  ·¢Õ¹/v  ´å°ì/vn  ÆóÒµ/n  ºÍ/c  ÖÖÖ²Òµ/n  ÎªÖ÷/v  £¬/w  ÓÅÏÈ/v  Ïò/p  ¼Æ»®ÉúÓý»§/n  Ìá¹©/v  µÍÏ¢/n  Ö§Å©/vn  ×Ê½ð/n  ºÍ/c  ´û¿î/n  £»/w  É½Çø/n  ÏçÕò/n  ÒÔ/p  °ï·ö/v  ·¢Õ¹/v  ÑøÖ³Òµ/n  ºÍ/c  ÁÖ¹ûÒµ/n  ÎªÖ÷/v  £¬/w  Ñ¡/v  ×¼/a  ÏîÄ¿/n  £¬/w  ÖØµã/d  ·ö³Ö/v  ¼Æ»®ÉúÓý»§/n  ¡£/w  É½´¨/n  ÓÅÊÆ/n  »¥²¹/v  £¬/w  Æ¶¸»/n  »¥°ï»¥Àû/l  ¡£/w  ÖÐ×¯Ïç/ns  Ê¯ÃÞ/n  ¿ó/n  ×ÊÔ´/n  ·á¸»/a  £¬/w  £±£¹£¹£³Äê/t  Óë/p  Î÷ÓªÕò/ns  ½á¶ÔÁªÊÖ/l  Í¶×Ê/v  ½¨/v  Æð/v  ¹É·ÝÖÆ/n  ÆóÒµ/n  £¬/w  ÓÅÏÈ/v  ÎüÊÕ/v  ¼Æ»®ÉúÓý»§/n  Èë¹É/v  ¡£/w  Ä¿Ç°/t  £¬/w  Äê²úÖµ/n  £±£²£°£°Íò/m  Ôª/q  £¬/w  ÈÝÄÉ/v  Ö°¹¤/n  £²£¶£°/m  ÈË/n  £¬/w  ÆäÖÐ/r  ¼Æ»®ÉúÓý»§/n  Õ¼/v  £¸£¹£¥/m  £¬/w  ÒÑ/d  ÎÈ¶¨/ad  ÍÑÆ¶/v  ¡£/w  Õâ¸ö/r  ÏØ/n  µÄ/u  ³Ç¹ØÕò/ns  ÄÏ/f  ½Ö/n  ÒÔ/p  ½Ö°ì/vn  ÆóÒµ/n  Îª/v  Ö÷µ¼/n  £¬/w  ÒÔ/p  ¼Æ»®ÉúÓý»§/n  Îª/v  Ö÷Ìå/n  £¬/w  °ì/v  Æð/v  ÁË/u  ¼Æ»®ÉúÓý/l  ×Ü³§/n  £¬/w  ÏÂÉè/v  ·þ×°/n  ¼Ó¹¤³§/n  ¡¢/w  °ü×°/vn  ¼Ó¹¤³§/n  µÈ/u  £¶/m  ¸ö/q  ·Ö³§/n  £¬/w  ¼Æ»®ÉúÓý»§/n  Õ¼/v  È«³§/n  ×Ü/b  ÈËÊý/n  µÄ/u  £¸£¹£¥/m  ¡£/w  
19980103-02-003-018/m  ÔÚ/p  ¸¾Å®/n  Á¬»·/b  ÍÑÆ¶/vn  ÖÐ/f  ÈÚÈë/v  ¼Æ»®ÉúÓý/l  ¡£/w  Æä/r  ×ö·¨/n  ÊÇ/v  £º/w  ÒÔ/p  ÄÜÈË/n  Ç£Í·/v  £¬/w  Ò»/m  »§/q  ´ø/v  Êý/m  »§/q  £¬/w  Á´ÌõÊ½/d  ·¢Õ¹/v  £»/w  ×Ê½ð/n  Ò»/m  ´Î/q  Í¶Èë/v  £¬/w  Ñ­»·/vd  Ê¹ÓÃ/v  £¬/w  ¹ö¶¯/vd  ÔöÖµ/v  £»/w  ÔÚ/p  Í¶Èë/v  ×Ê½ð/n  µÄ/u  Í¬Ê±/n  £¬/w  ÊµÐÐ/v  ¼¼Êõ/n  ¡¢/w  ¹ÜÀí/vn  ×ÛºÏ/vn  ·þÎñ/vn  £¬/w  ÅäÌ×/a  ÊäÈë/vn  ¡£/w  ÕâÏî/r  »î¶¯/vn  ´Ó/p  £±£¹£¸£¹Äê/t  Ò»/d  ¿ªÊ¼/v  £¬/w  ¾Í/d  Óë/p  ¼Æ»®ÉúÓý/l  ½ôÃÜ/ad  ½áºÏ/v  £¬/w  Ã¿¸ö/r  ÖÐÐÄ/n  Ê¾·¶»§/n  °ï´ø/v  µÄ/u  ±ØÐë/d  ÊÇ/v  ¼Æ»®ÉúÓý/l  À§ÄÑ»§/n  £¬/w  ²»½ö/c  ¸ºÔð/v  ×Ê½ð/n  ³Ð´û³Ð»¹/l  £¬/w  Ãâ·Ñ/vd  ¸ºÔð/v  ¿ÆÑ§¼¼Êõ/n  ¡¢/w  ÎÄ»¯/n  ÖªÊ¶/n  µÄ/u  ´«ÊÚ/vn  £¬/w  »¹Òª/v  ¸ºÔð/v  ´«ÊÚ/v  ¼Æ»®ÉúÓý/l  ÖªÊ¶/n  £¬/w  ÊµÐÐ/v  ¼Æ»®ÉúÓý/l  ×ÔÎÒ/r  ·þÎñ/v  ¡¢/w  ×ÔÎÒ/r  ¹ÜÀí/v  £»/w  Èô/c  ÓÐ/v  ¼Æ»®/n  Íâ/f  ÉúÓý/vn  Á¢¼´/d  Í£Ö¹/v  °ï·ö/v  £¬/w  ²¢/c  °´/v  Õý³£/a  ´û¿î/n  ÀûÂÊ/n  ÊÕ»Ø/v  Ê¾·¶»§/n  ³Ð´û/v  µÄ/u  ·öÆ¶/vn  ´û¿î/n  ¡£/w  £¸/m  Äê/q  ¼ä/f  £¬/w  È«Çø/n  ¹²/d  ÎüÊÕ/v  £¶Íò/m  »§/q  ¼Æ»®ÉúÓý/l  ¼ÒÍ¥/n  ¡¢/w  £²£´Íò/m  ÈË/n  ²Î¼Ó/v  Õâ/r  Ò»/m  »î¶¯/vn  £¬/w  ÆäÖÐ/r  £³Íò/m  ¶à/m  »§/q  ¡¢/w  £±£²Íò/m  ÈË/n  ÎÈ¶¨/ad  ÍÑÆ¶/v  ¡£/w  ÀëÊ¯ÊÐ/ns  Ç°Íß´å/ns  ÑøÖ³/vn  ÄÜÊÖ/n  ÕÅ/nr  °®À¼/nr  ´Ó/p  £±£¹£¸£¹Äê/t  ¿ªÊ¼/v  ×÷Îª/v  µÚÒ»/m  »·/n  £¬/w  ´û¿î/v  £¸£°£°£°/m  Ôª/q  °ï´ø/v  £³/m  »§/q  ¼Æ»®ÉúÓý/l  ÌØÀ§»§/n  ·¢Õ¹/v  ÑøÖí/v  £¬/w  ´Ó/p  ×ÐÖí/n  Ìá¹©/vn  ¡¢/w  Òß²¡/n  ·ÀÖÎ/vn  ¡¢/w  ËÇÁÏ/n  Åä·½/n  µ½/v  ÈâÖí/n  ÏúÊÛ/vn  £¬/w  ÊµÐÐ/v  È«³Ì/n  ·þÎñ/vn  £¬/w  Ò»/m  Äê/q  ºó/f  £³/m  »§/q  È«²¿/m  ÍÑÆ¶/v  ¡£/w  ´Ó/p  £±£¹£¹£±Äê/t  µ½/p  £±£¹£¹£¶Äê/t  £¬/w  Ëý/r  Ö±½Ó/ad  °ï·ö/v  ÁË/u  £´£°£°/m  ¶à/m  »§/q  £¬/w  ¼ä½Ó/ad  ´ø¶¯/v  £¸£°£°/m  ¶à/m  »§/q  £¬/w  ·øÉäÃæ/n  À©Õ¹/v  µ½/v  ÁË/u  ÀëÊ¯/ns  ¡¢/w  ·½É½/ns  ¡¢/w  ÖÐÑô/ns  Èý/m  ÏØ/n  ÊÐ/n  £¬/w  ×ÜÊý/n  ´ïµ½/v  £±£²£°£°/m  »§/q  £¬/w  ÍÑÆ¶/vn  ×Ü/b  ÈËÊý/n  Óâ/Vg  £¶£°£°£°/m  ÈË/n  ¡£/w  
19980103-02-003-019/m  ÔÚ/p  Ìá¸ß/v  Å©Ãñ/n  ËØÖÊ/n  ÖÐ/f  ÈÚÈë/v  ¼Æ»®ÉúÓý/l  ¡£/w  ÁøÁÖÏØ/ns  Ç°Ôª×¯/ns  ÊÇ/v  ¿¿/v  °ìÑ§/v  Æð¼Ò/v  µÄ/u  ÓÐÃû/a  ´å×Ó/n  ¡£/w  ÔÚ/p  µ³Ö§²¿/n  µÄ/u  ´øÁì/vn  ÏÂ/f  £¬/w  ´å°ì/vn  Ñ§Ð£/n  ´óµ¨/ad  Ì½Ë÷/v  Å©´å/n  ½ÌÓý/vn  ×ÛºÏ/v  ¸Ä¸ï/v  µÄ/u  ÐÂ/a  Â·×Ó/n  £¬/w  ¾­¹ý/p  £±£°/m  Äê/q  Å¬Á¦/an  £¬/w  È«´å/n  ÒÑ/d  Íê³É/v  £³/m  Äê/q  Ñ§Ç°½ÌÓý/l  £¬/w  ¾Å/m  Äê/q  ÒåÎñ½ÌÓý/l  £¬/w  É¨³ý/v  ÁË/u  Çà×³Äê/n  ÎÄÃ¤/n  £¬/w  ´ó×¨/n  ±ÏÒµÉú/n  ´ï/v  £¸£²/m  ÈË/n  £¬/w  ³¬¹ý/v  È«´å/n  ×ÜÈË¿Ú/n  µÄ/u  £±£°£¥/m  ¡£/w  ´åÃñ/n  ËØÖÊ/n  µÄ/u  Ìá¸ß/vn  £¬/w  ´ø¶¯/v  ÁË/u  µ±µØ/s  ¾­¼Ã/n  ·¢Õ¹/vn  £¬/w  ¸Ä±ä/v  ÁË/u  ÈºÖÚ/n  »éÓý/vn  ¹ÛÄî/n  £¬/w  £±£¹£¹£¶Äê/t  ÈË¾ùÊÕÈë/n  £±£²£¶£°/m  Ôª/q  £¬/w  Á¬Ðø/a  £±£°/m  Äê/q  Íê³É/v  ÈË¿Ú/n  ¼Æ»®/n  £¬/w  ³ÉÎª/v  È«ÏØ/n  µÄ/u  ¼Æ»®ÉúÓý/l  ºÏ¸ñ/vn  ´å/n  ¡£/w  
19980103-02-003-020/m  £±£¹£¹£´Äê/t  ½­/nr  ÔóÃñ/nr  ×ÜÊé¼Ç/n  ÊÓ²ì/v  [ÂÀÁº/ns  µØÇø/n]ns  Ê±/Ng  Ìâ´Ê/v  £º/w  ¡°/w  ¼è¿à·Ü¶·/i  £¬/w  ÕñÐË/v  ÂÀÁº/ns  ¡±/w  £¬/w  ³ä·Ö/ad  ¿Ï¶¨/v  ÁË/u  ÀÏÇø/n  ÈËÃñ/n  ¼è¿à·Ü¶·/i  µÄ/u  ÓÅÁ¼/z  ´«Í³/n  £¬/w  Í¬Ê±/c  Ò²/d  ¼«´ó/a  µØ/u  ¼¤·¢/v  ÁË/u  ¸÷¼¶/r  ¸É²¿/n  ¸ãºÃ/v  ·öÆ¶/vn  ¿ª·¢/vn  ºÍ/c  ¼Æ»®ÉúÓý/l  µÄ/u  ÔðÈÎ¸Ð/n  ºÍ/c  Ê¹Ãü¸Ð/n  ¡£/w  ¹ýÈ¥/t  £¬/w  Âí/nr  ·é/nr  ¡¢/w  Î÷ÈÖ/nr  Í¬Ö¾/n  ´´×÷/v  µÄ/u  ¡¶/w  ÂÀÁº/ns  Ó¢ÐÛ´«/n  ¡·/w  Ö÷Òª/d  È¡²Ä/v  ÓÚ/p  ÂÀÁº/ns  £¬/w  ¶ø½ñ/d  £¬/w  ÂÀÁº/ns  ÈËÃñ/n  ÓÖ/d  ÔÚ/p  Æ×Ð´/v  ×Å/u  ×Ô¼º/r  µÄ/u  ÐÂ/a  Ó¢ÐÛ´«/n  ¡£/w  

19980103-02-004-001/m  ¶¼ÊÐ/n  Àï/f  µÄ/u  ´å×¯/n  
19980103-02-004-002/m  ±¾±¨/r  ¼ÇÕß/n  ¹ù/nr  Î°³É/nr  
19980103-02-004-003/m  ×ß/v  ½ø/v  [ÉÏº£ÊÐ/ns  ³¤ÄþÇø/ns  Ë«ãþ´å/ns  Ç°Ïï¶Ó/nt]nt  £¬/w  ½à¾»/a  µÄ/u  °ØÓÍ/n  ÂíÂ·/n  Çú¾¶Í¨ÓÄ/i  £»/w  ·¿Ç°/s  ÎÝºó/s  µ½´¦/d  ÊÇ/v  ÏÊ»¨/n  ÂÌÒ¶/n  £»/w  Çå³º/a  µÄ/u  ³ØÌÁ/n  Àï/f  ÓÎ/vn  Óã/n  ¿É/v  Êý/v  ¡£/w  ËæÊÖ/d  ÍÆ¿ª/v  ´åÃñ/n  ¼Ò/n  ÐéÑÚ/v  µÄ/u  Ð¡/a  ÃÅ/n  £¬/w  ¸É¾»/a  µÄ/u  Í¥Ôº/n  Àï/f  °Ú·Å/v  ×Å/u  ³£/d  ÂÌ/a  µÄ/u  Åè¾°/n  £¬/w  ÃÀÈË½¶/n  ¡¢/w  ÔÂ¼¾»¨/n  µãÈ¾/v  ×Å/u  ¼Å¾²/a  µÄ/u  ½ÇÂä/n  ¡£/w  Ã÷ÁÁ/a  µÄ/u  Ôî¼ä/n  ¡¢/w  ¿ÍÌÃ/n  ÊÕÊ°/v  µÃ/u  ¼¸ºõ/d  ÊÇ/v  Ò»³¾²»È¾/i  £¬/w  ÈÃ/v  ÈË/n  ÄÑÒÔ/d  ÏàÐÅ/v  Õâ/r  ÊÇ/v  Å©Ãñ/n  µÄ/u  ¼ÒÔ°/n  ¡£/w  
19980103-02-004-004/m  ÊÇµÄ/l  £¬/w  Õâ/r  ÊÇ/v  ¶¼ÊÐ/n  Àï/f  µÄ/u  ´å×¯/n  ¡£/w  £±£¹£¹£²Äê/t  µ×/f  £¬/w  Ë«ãþ´å/ns  Ëæ×Å/p  ½¼ÏØ/n  µÄ/u  ÐÂãþÏç/ns  Ò»Æð/s  »®/v  Èë/v  ÁË/u  ÉÏº£ÊÐ/ns  ³¤ÄþÇø/ns  ¡£/w  Ò»/m  Ò¹/q  Ö®¼ä/f  £¬/w  Å©´å/n  ±äÎª/v  ÁË/u  ³ÇÊÐ/n  ¡£/w  Ãæ¶Ô/v  ³ÇÊÐ»¯/v  µÄ/u  ½ø³Ì/n  £¬/w  Òª/v  ²»/d  Òª/v  ¼ÓÇ¿/v  ¾«ÉñÎÄÃ÷/n  ½¨Éè/vn  £¬/w  ÔõÑù/r  ¼ÓÇ¿/v  ¾«ÉñÎÄÃ÷/n  ½¨Éè/vn  µÄ/u  ¿ÎÌâ/n  £¬/w  °Ú/v  µ½/v  ÁË/u  Ë«ãþ´å/ns  ¸É²¿/n  Óë/c  ´åÃñ/n  µÄ/u  ÃæÇ°/f  ¡£/w  
19980103-02-004-005/m  ÄÇÊ±/r  £¬/w  Ë«ãþ´å/ns  µÄ/u  ¾­¼Ã/n  ·¢Õ¹/vn  ÒÑ¾­/d  ¾ßÓÐ/v  Ïàµ±/vn  ¹æÄ£/n  £¬/w  ´åÃñ/n  µÄ/u  Éú»î/vn  Ë®Æ½/n  Ò²/d  ÓÐ/v  ÁË/u  ÏÔÖø/a  µÄ/u  Ìá¸ß/vn  ¡£/w  µ«ÊÇ/c  £¬/w  Óë/p  ´Ë/r  ÐÎ³É/v  Ç¿ÁÒ/a  ·´²î/n  µÄ/u  ÊÇ/v  ´åÕ¬/n  »·¾³/n  ÃæÃ²/n  ¡°/w  ÔàÂÒ²î/l  ¡±/w  µÄ/u  ×´¿ö/n  ·Ç³£/d  ÑÏÖØ/a  ¡£/w  Ò»Ð©/m  ´åÃñ/n  ËæÒâ/ad  ³ö×â/v  Ë½·¿/n  £¬/w  µØ´¦/v  ³ÇÏç/n  ½áºÏ²¿/n  µÄ/u  Ë«ãþ´å/ns  ³ÉÎª/v  ÍâÀ´/b  Ãñ¹¤/n  ¡¢/w  Ð¡··/n  µÄ/u  ¾Û¾ÓµØ/n  ¡£/w  ÓÉÓÚ/p  È±·¦/v  ÓÐÐ§/a  µÄ/u  ¹ÜÀí/vn  £¬/w  ´åÕ¬/n  ÄÚ/f  ·à±ã/n  ¡¢/w  À¬»ø/n  Ëæ´¦¿É¼û/l  £¬/w  ÖÎ°²/n  ºÜ/d  ²î/a  £¬/w  ´åÃñ/n  Ö®¼ä/f  Ã¬¶Ü/an  ¾À·×/n  ²»/d  ¶Ï/v  ¡£/w  
19980103-02-004-006/m  ÕâÖÖ/r  Çé¿ö/n  ÒýÆð/v  ÁË/u  µ³Ö§²¿/n  ºÍ/c  ´å¸É²¿/n  µÄ/u  ÖØÊÓ/vn  ¡£/w  ËûÃÇ/r  Õë¶Ô/p  ²¿·Ö/m  ¸É²¿/n  ÖÐ/f  ´æÔÚ/v  µÄ/u  ¡°/w  ÎïÖÊÎÄÃ÷/n  Ó²ÅöÓ²/v  £¬/w  ¾«ÉñÎÄÃ÷/n  ×°×°/v  Ñù/Ng  ¡±/w  µÄ/u  Ä£ºý/a  ÈÏÊ¶/n  ÒÔ¼°/c  ¡°/w  ¾«ÉñÎÄÃ÷/n  ½²/v  ÆðÀ´/v  ÖØÒª/a  £¬/w  ×ö/v  ÆðÀ´/v  ´ÎÒª/b  £¬/w  Ã¦/v  ÆðÀ´/v  ²»/d  Òª/v  ¡±/w  µÄ/u  ÏÖÏó/n  £¬/w  ×éÖ¯/v  ¸É²¿/n  Ñ§Ï°/v  £¬/w  Í³Ò»/v  Ë¼Ïë/n  £¬/w  ÔöÇ¿/v  ¸É²¿/n  ×¥/v  ¾«ÉñÎÄÃ÷/n  µÄ/u  ×Ô¾õÐÔ/n  ¡£/w  ÓÚÊÇ/c  £¬/w  Ë«ãþ´å/ns  µÄ/u  ¾«ÉñÎÄÃ÷/n  ½¨Éè/vn  ´Ó/p  ×Ô·¢/d  µ½/p  ×Ô¾õ/a  µØ/u  ¿ªÕ¹/v  ÆðÀ´/v  £¬/w  ²¢ÇÒ/c  °Ú/v  ÉÏ/v  ÁË/u  ÖØÒª/a  µÄ/u  Î»ÖÃ/n  ¡£/w  ËûÃÇ/r  ÔÚ/p  È«´å/n  ½¨Á¢/v  ÍøÂç/n  £¬/w  ÔðÈÎ/n  µ½/v  ÈË/n  £¬/w  ºÍ/p  ´åÃñ/n  Ç©¶©/v  ¡¶/w  ¾«ÉñÎÄÃ÷/n  ½¨Éè/vn  Ð­Òé/n  ÔðÈÎÊé/n  ¡·/w  £¬/w  ¶Ô/p  »·¾³/n  ÖÎÀí/vn  ½øÐÐ/v  È«Ãæ/a  ¹æ»®/vn  £¬/w  ·Ö²½/vd  ÊµÊ©/v  ¡£/w  ´Ó/p  ¼¯Ìå¾­¼Ã/l  µÄ/u  »ýÀÛ/n  ÖÐ/f  Ã¿Äê/r  ÄÃ/v  ³ö/v  Ò»²¿·Ö/m  ÓÃÓÚ/v  ¾«ÉñÎÄÃ÷/n  ½¨Éè/vn  £¬/w  Ôì¸£/v  ´åÃñ/n  ¡£/w  ÓÐÈË/r  ÈÏÎª/v  £¬/w  ¸ã/v  ÎÄÃ÷/a  Ð¡Çø/n  £¬/w  Ó¦µ±/v  ½¨Ôì/v  Å©Ãñ/n  ÐÂ´å/n  ¡£/w  µ«ÊÇ/c  £¬/w  [Ë«ãþ´å/ns  µ³Ö§²¿/n]nt  Ìá³ö/v  »¨/v  Ð¡Ç®/n  ¡¢/w  °ì/v  ´óÊÂ/n  £¬/w  ÒòµØÖÆÒË/i  ¸ÄÔì/v  ×ÔÈ»´å/n  £¬/w  ×ß/v  ³ö/v  Ò»/m  Ìõ/q  ÔÚ/p  ³ÇÏç/n  ½áºÏ²¿/n  µÄ/u  ×ÔÈ»/a  ´åÂä/n  ´´½¨/v  ÎÄÃ÷/a  Ð¡Çø/n  µÄ/u  ÐÂ/a  Â·×Ó/n  £º/w  ·¢¶¯/v  ´åÃñ/n  ÕûÖÎ/v  »·¾³/n  £¬/w  Í³Ò»/ad  ÊÕ¹º/v  ´åÃñ/n  Ôì/v  ·¿/n  Ê£Óà/v  µÄ/u  ×©Íß/n  ²ÄÁÏ/n  £¬/w  ½¨Ôì/v  ¼¯Ìå/n  µÄ/u  ²Ö¿â/n  ³§·¿/n  £»/w  ¶¯Ô±/v  ´åÃñ/n  ÊÕ»Ø/v  ³ö×â/v  µÄ/u  Ë½·¿/n  £¬/w  °Ñ/p  ·¿Ç°/s  ÎÝºó/s  µÄ/u  ×ÔÁôµØ/n  ¸Ä/v  ³É/v  ÂÌ»¯/vn  Ô°µØ/n  £¬/w  ÓÉ/p  ¼¯Ìå/n  Í³Ò»/ad  ÂÌ»¯/v  £¬/w  ²¢/c  ¸øÓè/v  ÊÊµ±/a  ²¹³¥/vn  £»/w  °Ñ/p  ³ô/a  Ë®äº/n  µÄ/u  ¸ÄÔì/vn  Í¬/p  ½â¾ö/v  ²Ö¿â/n  ¡¢/w  ³§·¿/n  ºÍ/c  ÃñÕ¬/n  µÄ/u  Ïû·À/b  ÓÃ/v  Ë®/n  Ïà/d  ½áºÏ/v  £»/w  ºÓË®/n  Çå/a  ÁË/u  ÓÖ/d  ¿ÉÒÔ/v  ÑøÓã/v  ¡¢/w  µöÓã/v  £¬/w  ÊµÏÖ/v  ×ÛºÏ/vn  Ð§Òæ/n  £»/w  ¶Ô/p  È«´å/n  ½øÐÐ/v  ¡°/w  ¾»»¯/vn  ¡¢/w  ÂÌ»¯/vn  ¡¢/w  ÃÀ»¯/vn  ¡±/w  £¬/w  ¶Ô/p  ´åÃñ/n  ×¡Õ¬/n  ËÄÖÜ/f  µÄ/u  ÎÀÉú/an  ¡¢/w  ÂÌ»¯/vn  ¼°/c  Í¥Ôº/n  Õû½à/an  Ìá³ö/v  ÆÀ±È/vn  ÒªÇó/n  £¬/w  Ã¿ÔÂ/r  ¼ì²é/v  ÆÀ·Ö/v  £¬/w  Âú·ÖÕß/n  ½±Àø/v  ¡£/w  ÔÚ/p  ¸ÄÔì/v  ºÍ/c  ÃÀ»¯/v  »·¾³/n  ÖÐ/f  £¬/w  ¸É²¿/n  Æð/v  ÁË/u  ±íÂÊ/n  ×÷ÓÃ/n  ¡£/w  ´Ó/p  £±£¹£¹£´Äê/t  Æð/f  £¬/w  Ë«ãþ´å/ns  ´å¸É²¿/n  ºÍ/c  ÊÂÒµ/n  ÈËÔ±/n  Ã¿/r  ÖÜËÄ/t  ÉÏÎç/t  ÒåÎñÀÍ¶¯/l  £¬/w  ´òÉ¨/v  ´åÀï/n  µÄ/u  »·¾³/n  ÎÀÉú/an  £¬/w  µ³Ö§²¿/n  ÉèÁ¢/v  ÁË/u  ÒåÎñÀÍ¶¯/l  ³öÇÚ/vn  ¹«²¼À¸/n  ¡£/w  ½á¹û/d  £¬/w  ½²/v  ÎÄÃ÷/n  ¡¢/w  ½²/v  ÎÀÉú/an  ÎµÈ»³É·ç/i  ¡£/w  ´åÃñ/n  µÄ/u  ¹«Òæ/n  ÒâÊ¶/n  ÈÕÒæ/d  ÔöÇ¿/v  £¬/w  ²»µ«/c  ±£³Ö/v  »·¾³/n  ÎÀÉú/an  £¬/w  »¹/d  »ý¼«/ad  ²Î¼Ó/v  ´åÀï/n  µÄ/u  ¹«Òæ/n  ÀÍ¶¯/vn  ¡£/w  ´åÈÝ´åÃ²/l  µÄ/u  ±ä»¯/vn  £¬/w  Ò²/d  ´ó´ó/d  ¸ÄÉÆ/v  ÁË/u  Ë«ãþ´å/ns  µÄ/u  Í¶×Ê/vn  »·¾³/n  ¡£/w  ¼¸/m  Äê/q  À´/f  £¬/w  ÎüÒý/v  ÍâÉÌ/n  °ì/v  Æð/v  ÁË/u  Ê®/m  ¶à/m  ¼Ò/q  ºÏ×Ê/b  ¡¢/w  ¶À×Ê/b  ÆóÒµ/n  ¡£/w  £±£¹£¹£±Äê/t  £¬/w  È«´å/n  ×ÜÊÕÈë/n  £±£°£¸£°Íò/m  Ôª/q  £¬/w  £±£¹£¹£¶Äê/t  ´ïµ½/v  £±£®£±£´ÒÚ/m  Ôª/q  £¬/w  Æ½¾ù/v  Á½/m  Äê/q  ·­/v  Ò»·¬/m  ¡£/w  ÏÖÔÚ/t  £¬/w  È«´å/n  ÓµÓÐ/v  ¹Ì¶¨×Ê²ú/l  £¶£°£°£°Íò/m  Ôª/q  ¡£/w  £±£¹£¹£¶Äê/t  £¬/w  ÉÏ½É/v  ¹ú¼Ò/n  Ë°ÊÕ/n  £±£¶£°/m  ¶à/m  Íò/m  Ôª/q  ¡£/w  
19980103-02-004-007/m  Ë«ãþ´å/ns  µÄ/u  ´åÃñ/n  ÔÚ/p  ¸ÄÔì/v  Éú´æ/vn  »·¾³/n  µÄ/u  Í¬Ê±/n  £¬/w  Ò²/d  ¸Ä±ä/v  ×Å/u  ×Ô¼º/r  µÄ/u  ¾«Éñ/n  ÃæÃ²/n  ¡£/w  ÏÖÔÚ/t  µÄ/u  Ë«ãþ/ns  £¬/w  ½ÖµÀ/n  Õû½à/a  ÁË/y  £¬/w  Ë®äº/n  ±ä/v  Çå/a  ÁË/y  £¬/w  ÁÚÀï/n  ºÍÄÀ/a  ÁË/y  £¬/w  Éú»î/vn  °²¶¨/v  ÁË/y  ¡£/w  ´åÃñ/n  ÃÇ/k  ÔÚ/p  Ç½ÉÏ/s  Ð´/v  ×Å/u  £º/w  ¡°/w  ½¨Éè/v  Ë«ÎÄÃ÷/j  £¬/w  ÃÀµÂ/n  ËÄº£/n  Ñï/Vg  £»/w  ÉÆ/Ag  Ð¡/a  Äª²»/d  Îª/v  £¬/w  ÏªÁ÷/n  »ã/v  ´ó½­/n  ¡£/w  ¡±/w  ¹ØÐÄ/v  ÁÚÀï/n  ¡¢/w  ¹ØÐÄ/v  ¼¯Ìå/n  ¡¢/w  ¹ØÐÄ/v  Éç»á/n  ÐÎ³É/v  ·çÆø/n  ¡£/w  ÌÀ¸üÀË¶Ó/nt  Ò»/m  »§/q  ´åÃñ/n  µÄ/u  ¶ù×Ó/n  »¼/v  ÁË/u  °×Ñª²¡/n  £¬/w  ´åÃñ/n  ÃÇ/k  Ò»ÏÂ×Ó/m  ¾èÔù/v  £±Íò/m  ¶à/m  Ôª/q  °ïÖú/v  ÖÎ²¡/v  ¡£/w  È«´å/n  ÓÐ/v  £³/m  ¸ö/q  ¶Ó/n  ÉèÁ¢/v  ÁË/u  ÖúÑ§/vn  »ù½ð/n  £¬/w  ×ÊÖú/v  ´åÀï/n  µÄ/u  ÔÚÐ£/vn  Ñ§Éú/n  ¡£/w  µ±/p  ¸öÈË/n  ÀûÒæ/n  ¡¢/w  ¼ÒÍ¥/n  ÀûÒæ/n  Óë/p  ¹ú¼Ò/n  ÀûÒæ/n  ·¢Éú/v  Ã¬¶Ü/an  Ê±/Ng  £¬/w  ´åÃñ/n  ÃÇ/k  ±íÏÖ/v  ³öÀ´/v  µÄ/u  Ë¼Ïë/n  ¾õÎò/n  ºÍ/c  Çé²Ù/n  ¸üÊÇ/d  ÁîÈË¸Ð¶¯/l  ¡£/w  Íâ»·Ïß/n  ¶¯Ç¨/vn  ×é/n  À´µ½/v  Ë«ãþ/ns  ÕÙ¼¯/v  ´åÃñ/n  ¿ª/v  Íê/v  ¶¯Ç¨/vn  ¶¯Ô±/vn  ´ó»á/n  ºó/f  £¬/w  ´åÃñ/n  ÃÇ/k  ·×·×/d  ±íÊ¾/v  Ö§³Ö/v  ¡£/w  £¸£´/m  »§/q  ¶¯Ç¨/vn  ´åÃñ/n  £³/m  Ìì/q  ÄÚ/f  È«²¿/m  Ç©Ô¼/v  £¬/w  £±£°/m  Ìì/q  ÄÚ/f  È«²¿/m  °áÇ¨/v  Íê±Ï/v  ¡£/w  ÔÚ/p  Ë«ãþ/ns  Õâ/r  ×ù/q  ¶¼ÊÐ/n  µÄ/u  ´å×¯/n  Àï/f  £¬/w  Ã¿Ìì/r  ¶¼/d  ÔÚ/p  ·¢Éú/v  ×Å/u  ÕâÑù/r  Ò»Ð©/m  ¶¯ÈË/a  ¹ÊÊÂ/n  ¡£/w  
19980103-02-004-008/m  Èç½ñ/t  µÄ/u  Ë«ãþ´å/ns  £¬/w  ÒÑ/d  ³ÉÎª/v  ÉÏº£ÊÐ/ns  ÎÄÃ÷/a  Ð¡Çø/n  £¬/w  ²¢/c  ±»/p  [ÖÐ¹²ÖÐÑë/nt  Ðû´«²¿/n]nt  È·¶¨/v  Îª/v  È«¹ú/n  ÎÄÃ÷/a  ´åÕò/n  Ê¾·¶µã/n  Ö®Ò»/r  ¡£/w  

19980103-02-005-001/m  ¶¬Ó¾/v  Ó­/v  ÐÂÄê/t  £¨/w  Í¼Æ¬/n  £©/w  
19980103-02-005-002/m  £±£¹£¹£¸Äê/t  Ôªµ©/t  £¬/w  È«¹ú/n  ¸÷µØ/r  ¿ªÕ¹/v  ·á¸»¶à²Ê/i  µÄ/u  ½¡Éí/vn  »î¶¯/vn  ¡£/w  Õâ/r  ÊÇ/v  ¹ãÎ÷/ns  ÄÏÄþ/ns  ½ü/a  Ç§/m  Ãû/q  ¶¬Ó¾/vn  °®ºÃÕß/n  Ã°Óê/v  ºá¶É/v  çß½­/ns  £¬/w  Ó­½Ó/v  ÐÂÄê/t  ¡£/w  £¨/w  ÐÂ»ªÉç/nt  ¼ÇÕß/n  ³Â/nr  Ììºþ/nr  Éã/Vg  £©/w  

19980103-02-006-001/m  Ã÷Ìì/t  ÆøÏó/n  Ô¤±¨/vn  £¨/w  £±£¹£¹£¸Äê/t  £±ÔÂ/t  £³ÈÕ/t  £²£°Ê±/t  ¡ª/w  £±£¹£¹£¸Äê/t  £±ÔÂ/t  £´ÈÕ/t  £²£°Ê±/t  £©/w  
19980103-02-006-002/m  ÌìÆø/n  Ç÷ÊÆ/n  ·ÖÎö/vn  
19980103-02-006-003/m  ÊÜ/v  ½Ï/d  Ç¿/a  Àä¿ÕÆø/n  Ó°Ïì/vn  £¬/w  ½ñÌì/t  ÍíÉÏ/t  µ½/p  Ã÷Ìì/t  £¬/w  ³¤½­/ns  ÖÐÏÂÓÎ/n  ¼°Æä/c  ÒÔ±±/f  ´ó²¿/m  µØÇø/n  ½«/d  ÓÐ/v  £´/m  ¡ª/w  £¶/m  ¼¶/q  Æ«/a  ±±·ç/n  £¬/w  ÎÒ¹ú/n  ¶«²¿/f  ºÍ/c  ÄÏ²¿/f  º£Çø/n  ÓÐ/v  £¶/m  ¡ª/w  £¸/m  ¼¶/q  Æ«/a  ±±·ç/n  £»/w  Àä¿ÕÆø/n  Ç°·æ/n  ¹ý/v  ºó/f  £¬/w  ½­ÄÏ/ns  ºÍ/c  »ªÄÏ/ns  ´ó²¿/m  µØÇø/n  µÄ/u  ÆøÎÂ/n  ½«/d  ÏÂ½µ/v  £µ/m  ¡ª/w  £¸/m  ¡æ/q  £»/w  ÄÚÃÉ¹Å/ns  ¶«±±²¿/f  ¡¢/w  ¶«±±/f  µØÇø/n  ±±²¿/f  ºÍ/c  ¶«²¿/f  ½«/d  ÓÐ/v  Ð¡µ½ÖÐÑ©/l  £¬/w  ½­»´/j  ¡¢/w  ½­ÄÏ/ns  ¡¢/w  »ªÄÏ/ns  ´ó²¿/m  ÒÔ¼°/c  ¹óÖÝ/ns  µÈ/u  µØ/n  ½«/d  ÓÐ/v  Ð¡µ½ÖÐÓê/l  £¬/w  ÆäÖÐ/r  ½­ÄÏ/ns  µÄ/u  ¾Ö²¿/n  µØÇø/n  ÓÐ/v  ´óÓê/n  ¡£/w  

19980103-02-007-001/m  [ÖÐ¸Û/nz  ¼¯ÍÅ/n]nt  ÖÐ±ê/v  [ÍÂ/j  ÎÚ/j  ´ó/j  ¸ßµÈ¼¶/b  ¹«Â·/n]nz  ÏîÄ¿/n  
19980103-02-007-002/m  ±¾±¨/r  Ñ¶/Ng  ¼ÇÕß/n  ³Â/nr  Â½¾ü/nr  ±¨µÀ/v  £º/w  ÈÕÇ°/t  £¬/w  [ÖÐ¸Û/nz  ¼¯ÍÅ/n]nt  ÔÚ/p  [ÐÂ½®/ns  ÍÂ/j  ÎÚ/j  ´ó/j  ¸ßµÈ¼¶/b  ¹«Â·/n]nz  ½»Í¨/n  ¹¤³Ì/n  ÏîÄ¿/n  µÄ/u  ¹ú¼Ê/n  ÕÐ±ê/vn  ÖÐ/f  Ò»¾Ù/d  ÖÐ±ê/v  £¬/w  ²¢/c  Ç©¶¨/v  ×Ü/b  ³Ð°ü/vn  ºÏÍ¬/n  ¡£/w  ´Ë¾Ù/r  ¸Ä±ä/v  ÁË/u  ÎÒ¹ú/n  ¸ßËÙ¹«Â·/n  ½»Í¨/n  ¹¤³Ì/n  ÏîÄ¿/n  ³£Äê/d  ±»/p  Íâ¹ú/n  ¹«Ë¾/n  Â¢¶Ï/v  µÄ/u  ¾ÖÃæ/n  ¡£/w  
19980103-02-007-003/m  ¼Æ»®/n  ÓÚ/p  ½ñÄê/t  ¿ªÍ¨/v  µÄ/u  [ÐÂ½®/ns  ÍÂÂ³·¬/ns  ÎÚÂ³Ä¾Æë/ns  ´ó»ÆÉ½/ns  ¸ßµÈ¼¶/b  ¹«Â·/n]nz  È«³¤/n  £²£¸£³£®£³/m  ¹«Àï/q  £¬/w  ¹¤³Ì/n  ¸ÅËã/n  ×Ü/d  Í¶×Ê/v  £²£²£®£¸ÒÚ/m  Ôª/q  ÈËÃñ±Ò/n  £¬/w  ÆäÖÐ/r  ÊÀÐÐ/j  ´û¿î/v  £±£®£µÒÚ/m  ÃÀÔª/q  ¡£/w  [ÍÂ/j  ÎÚ/j  ´ó/j  ¸ßµÈ¼¶/b  ¹«Â·/n]nz  ÊÇ/v  ¹ú¼Ò/n  Ö÷¸ÉÏß/n  £³£±£²/m  ¹úµÀ/n  Íø/n  µÄ/u  ×é³É²¿·Ö/l  £¬/w  Ò²/d  ÊÇ/v  ÐÂ½®/ns  µÄ/u  µÚÒ»/m  Ìõ/q  ¿ìËÙ/b  Â·/n  £¬/w  ×Ô/p  £±£¹£¹£µÄê/t  ¿ª¹¤/v  ÒÔÀ´/f  £¬/w  È«Ïß/n  ÒÑ/d  Íê³É/v  ÍÁ½¨¹¤³Ì/n  µÄ/u  £¹£°£¥/m  ÒÔÉÏ/f  ¡£/w  

19980103-02-008-001/m  Ê¯¼Ò×¯/ns  »ú³¡/n  ÅÜµÀ/n  ÑÓ³¤/vn  ¹¤³Ì/n  Í¨¹ý/v  ÑéÊÕ/vn  
19980103-02-008-002/m  ±¾±¨/r  Ñ¶/Ng  ºÓ±±Ê¡/ns  ÖØµã/n  ½¨Éè/vn  ÏîÄ¿/n  [Ê¯¼Ò×¯/ns  »ú³¡/n  ÅÜµÀ/n  ÑÓ³¤/vn  ¹¤³Ì/n]nz  £¬/w  ÈÕÇ°/t  Í¨¹ý/v  [¹ú¼Ò/n  ÑéÊÕ/vn  Î¯Ô±»á/n]nt  ÉóÑé/v  £¬/w  ÕýÊ½/ad  Í¶Èë/v  Ê¹ÓÃ/v  ¡£/w  
19980103-02-008-003/m  ´Ë/r  Ïî/q  ¹¤³Ì/n  °´/p  Âú×ã/v  ÒÁ¶û¡ª£¸£¶/nz  »õÔË/n  È«/d  ÔØ/v  Æð·É/v  µÄ/u  ±ê×¼/n  Éè¼Æ/v  £¬/w  ×Ü/d  Í¶×Ê/v  £´£µ£·£¹Íò/m  Ôª/q  £¬/w  Ö÷Òª/d  ÓÐ/v  ³¡µÀ/n  ¡¢/w  Î§³¡Â·/n  ¡¢/w  »ú³¡/n  Î§½ç/n  ¡¢/w  ÅÅË®/vn  ¡¢/w  Ïû·À/b  ¸øË®/v  ¡¢/w  Í¨Ñ¶/n  µ¼º½/vn  µÈ/u  £·/m  Ïî/q  ¹¤³Ì/n  ¡£/w  ¾­/p  [¹ú¼Ò/n  ÑéÊÕ/vn  Î¯Ô±»á/n]nt  ÉóÑé/v  £¬/w  ÈÏ¶¨/v  ¹¤³Ì/n  ÖÊÁ¿/n  ÓÅÁ¼/z  ¡£/w  ÑÓ³¤/v  ºó/f  µÄ/u  ÅÜµÀ/n  È«³¤/n  £³£´£°£°/m  Ã×/q  £¬/w  ÄÜ¹»/v  Æð½µ/v  ¹úÄÚÍâ/s  ËùÓÐ/b  ´óÐÍ/b  ·É»ú/n  £¬/w  ¾ß±¸/v  ÁË/u  ¿ªÍ¨/v  ¹ú¼Ê/n  º½Ïß/n  µÄ/u  ¹æÄ£/n  ¡£/w  £¨/w  ³Â/nr  ÏþÑÕ/nr  ÕÔ/nr  ÓñÃ÷/nr  £©/w  

19980103-02-009-001/m  »°¾ç/n  ¡¶/w  ²×º£ºáÁ÷/i  ¡·/w  ÔÚ/p  ¾©/j  ÉÏÑÝ/v  
19980103-02-009-002/m  ±¾±¨/r  Ñ¶/Ng  Ò»/m  ²¿/q  ·´Ó³/v  Ãñ×åÓ¢ÐÛ/l  Ö£/nr  ³É¹¦/nr  ÊÕ¸´/v  Ì¨Íå/ns  µÄ/u  ÀúÊ·/n  »°¾ç/n  ¡¶/w  ²×º£ºáÁ÷/i  ¡·/w  ½üÈÕ/t  ÔÚ/p  ¾©/j  ÉÏÑÝ/v  ¡£/w  
19980103-02-009-003/m  Õâ²¿/r  ÓÉ/p  [¸£½¨/ns  ÈËÃñ/n  ÒÕÊõ/n  ¾çÔº/n]nt  ´´×÷/v  ÑÝ³ö/v  µÄ/u  ´óÐÍ/b  ÀúÊ·/n  »°¾ç/n  £¬/w  ÔÙÏÖ/v  ÁË/u  ÔÚ/p  ÊÕ¸´/v  Ì¨Íå/ns  Õâ/r  Ò»/m  ´ó/a  µÄ/u  ÀúÊ·/n  ±³¾°/n  ÏÂ/f  £¬/w  Ö£/nr  ³É¹¦/nr  ÓëÆä/c  ÊôÏÂ/n  Ê©/nr  ÀÅ/nr  µÄ/u  ¹ØÏµ/n  ³åÍ»/vn  £¬/w  ½ÒÊ¾/v  ÁË/u  Á½/m  ÈË/n  Ö®¼ä/f  ¼È/c  Ã¬¶Ü/a  ÓÖ/c  Í³Ò»/a  µÄ/u  ¹ØÏµ/n  £¬/w  ±íÏÖ/v  ÁË/u  ÈË/n  µÄ/u  ±¾ÖÊ/n  Á¦Á¿/n  Óë/c  Éç»á¹ØÏµ/l  µÄ/u  ³åÍ»/vn  ¡£/w  
19980103-02-009-004/m  [ÖÐ¹²ÖÐÑë/nt  Í³Õ½²¿/nt]nt  ¼°/c  [±±¾©/ns  ÊÐÎ¯/n]nt  µÈ/u  ÓÐ¹Ø/vn  Áìµ¼/n  ¹Û¿´/v  ÁË/u  ÑÝ³ö/vn  ¡£/w  £¨/w  ×Ú/nr  ËØ»ª/nr  £©/w  

19980103-02-010-001/m  Ç®/nr  Æäè¡/nr  ½áÊø/v  ·ÃÎÊ/v  ÖÐ¶«/ns  ºÍ/c  ÄÏ·Ç/ns  »Ø/v  ¾©/j  Í¾¾­/v  Ïã¸Û/ns  Ê±/Ng  »á¼û/v  ¶­/nr  ½¨»ª/nr  µÈ/u  
19980103-02-010-002/m  ÐÂ»ªÉç/nt  ±±¾©/ns  £±ÔÂ/t  £²ÈÕ/t  µç/n  ¹úÎñÔº/nt  ¸±/b  ×ÜÀí/n  ¼æ/v  Íâ½»²¿³¤/n  Ç®/nr  Æäè¡/nr  Ô²Âú/ad  ½áÊø/v  ¶Ô/p  Àè°ÍÄÛ/ns  ¡¢/w  ÐðÀûÑÇ/ns  ¡¢/w  ÒÔÉ«ÁÐ/ns  ¡¢/w  °ÍÀÕË¹Ì¹/ns  ¡¢/w  °£¼°/ns  ºÍ/c  ÄÏ·Ç/ns  µÄ/u  ·ÃÎÊ/vn  £¬/w  ÓÚ/p  ½ñÌì/t  ¾­/p  Ïã¸Û/ns  »Øµ½/v  ±±¾©/ns  ¡£/w  
19980103-02-010-003/m  ±¾±¨/r  Ïã¸Û/ns  £±ÔÂ/t  £²ÈÕ/t  µç/n  ¼ÇÕß/n  ¼Ö/nr  ÕÑÈ«/nr  ±¨µÀ/v  £º/w  ¹úÎñÔº/nt  ¸±/b  ×ÜÀí/n  ¼æ/v  Íâ½»²¿³¤/n  Ç®/nr  Æäè¡/nr  ½áÊø/v  ¶Ô/p  ÖÐ¶«/ns  Îå/m  ¹ú/n  ºÍ/c  ÄÏ·Ç/ns  µÄ/u  ·ÃÎÊ/v  ºó/f  £¬/w  ÓÚ/p  ½ñÌì/t  ÉÏÎç/t  ·ÉµÖ/v  Ïã¸Û/ns  ¡£/w  
19980103-02-010-004/m  ÖÐÎç/t  £¬/w  Ç®/nr  Æäè¡/nr  »á¼û/v  ÁË/u  [Ïã¸Û/ns  ÌØÇø/n]ns  ÐÐÕþ/n  ³¤¹Ù/n  ¶­/nr  ½¨»ª/nr  µÈ/u  ÌØÇø/n  Õþ¸®/n  Ö÷Òª/b  ¹ÙÔ±/n  ÒÔ¼°/c  ÐÐÕþ/n  »áÒé/n  ³ÉÔ±/n  ¡£/w  Ç®/nr  Æäè¡/nr  Í¨±¨/v  ÁË/u  ÖÐ¶«/ns  Îå/m  ¹ú/n  Ö®/u  ÐÐ/Ng  ºÍ/c  ÖÐ¹ú/ns  ¡¢/w  ÄÏ·Ç/ns  ½¨½»/v  µÄ/u  Çé¿ö/n  ¡£/w  Ç®/nr  Æäè¡/nr  Ëµ/v  £¬/w  ¹ú¼Ê/n  ÉÏ/f  ¶Ô/p  ÔÚ/p  Ïã¸Û/ns  Í¶×Ê/v  ¡¢/w  ·¢Õ¹/v  Ã³Ò×/vn  ÒÀÈ»/d  ±£³Ö/v  ºÜ/d  ºÃ/a  µÄ/u  ÊÆÍ·/n  £¬/w  Õâ/r  ¶Ô/p  Ïã¸Û/ns  µÄ/u  ·¢Õ¹/vn  ÊÇ/v  Ò»¸ö/m  ºÜ/d  ºÃ/a  µÄ/u  »ú»á/n  ¡£/w  µ±Ç°/t  ¹úÄÚ/s  ¾­¼Ã/n  Çé¿ö/n  Ò²/d  ºÜ/d  ºÃ/a  £¬/w  £±£¹£¹£¸Äê/t  Ò²/d  ½«/v  ±£³Ö/v  Á¼ºÃ/a  ¡¢/w  ½¡¿µ/a  µÄ/u  Ôö³¤/vn  ËÙ¶È/n  £¬/w  Õâ/r  ¶Ô/p  Ïã¸Û/ns  ÊÇ/v  ÓÐÀû/a  µÄ/u  £¬/w  Ò²/d  ÊÇ/v  ÖØÒª/a  µÄ/u  Ö§³Ö/vn  ¡£/w  

19980103-02-011-001/m  [ÖÐ»ª/nz  Êé¾Ö/n]nt  »Ö¸´/v  ³ö°æ/v  ÖÐ»ª/nz  »îÒ³/b  ÎÄÑ¡/n  
19980103-02-011-002/m  ±¾±¨/r  Ñ¶/Ng  [ÖÐ»ª/nz  Êé¾Ö/n]nt  ¾ö¶¨/v  ´Ó/p  £±£¹£¹£¸Äê/t  £±ÔÂ/t  £±ÈÕ/t  Æð/f  »Ö¸´/v  ³ö°æ/v  ÊÜ/v  ¶ÁÕß/n  »¶Ó­/vn  µÄ/u  ¡¶/w  ÖÐ»ª/nz  »îÒ³/b  ÎÄÑ¡/n  ¡·/w  ¡£/w  
19980103-02-011-003/m  ¸Ã¿¯/r  ´´°ì/v  ÓÚ/p  £±£¹£¶£°Äê/t  £¬/w  ÒÔ/p  ½éÉÜ/v  ÖÐ¹ú/ns  ¹Å´ú/t  ÓÅÐã/a  µÄ/u  ÎÄÊ·ÕÜ/j  ×÷Æ·/n  Îª/v  Ö÷Òª/b  ÄÚÈÝ/n  £¬/w  Ò»¶È/d  Í£¿¯/v  ¡£/w  ÐÂ°æ/b  ¡¶/w  ÖÐ»ª/nz  »îÒ³/b  ÎÄÑ¡/n  ¡·/w  ÓÉ/p  ¹úÄÚÍâ/s  ÎÄÊ·ÕÜ/j  ·½Ãæ/n  Ò»Á÷/b  ×¨¼Ò/n  Ö÷³Ö/v  ×«¸å/v  £¬/w  ·Ö/v  ³ÉÈË°æ/n  ¡¢/w  ¸ßÖÐ°æ/n  ¡¢/w  ³õÖÐ°æ/n  Èý/m  ¸ö/q  °æ±¾/n  ¡£/w  ³ÉÈË°æ/n  Ã¿ÖÜ/r  Ò»/m  ÆÚ/q  £¬/w  ¸ßÖÐ°æ/n  ¡¢/w  ³õÖÐ°æ/n  ¸ô/v  ÖÜ/Ng  Ò»/m  ÆÚ/q  ¡£/w  
19980103-02-011-004/m  £¨/w  Ðì/nr  ¿¡/nr  £©/w  

19980103-02-012-001/m  º£ÄÏ/ns  ³¬¶î/vd  Íê³É/v  ÈËÃñÈÕ±¨/nz  ·¢ÐÐ/vn  ÈÎÎñ/n  
19980103-02-012-002/m  ±¾±¨/r  º£¿Ú/ns  £±ÔÂ/t  £²ÈÕ/t  µç/n  ¼ÇÕß/n  ±«/nr  ºé¿¡/nr  ¡¢/w  Îâ/nr  ¸Õ/nr  ±¨µÀ/v  £º/w  ½ØÖÁ/v  £±£¹£¹£·Äê/t  £±£²ÔÂ/t  £³£±ÈÕ/t  £¬/w  º£ÄÏÊ¡/ns  £±£¹£¹£¸Äê/t  ÈËÃñÈÕ±¨/nz  µÄ/u  ·¢ÐÐÁ¿/n  ±È/p  È¥Äê/t  Í¬ÆÚ/f  Ôö³¤/v  £¶/m  ¸ö/q  °Ù·Öµã/n  ¡£/w  ÖÁ´Ë/d  £¬/w  ±¾±¨/r  ÔÚ/p  º£ÄÏÊ¡/ns  µÄ/u  ·¢ÐÐ/vn  ÒÑ/d  Á¬Ðø/a  £³/m  Äê/q  ±£³Ö/v  ÎÈÖÐÓÐÉý/l  ¡£/w  

19980103-02-013-001/m  ÔÆÄÏ/ns  È«Ãæ/ad  Íê³É/v  µ³±¨/n  µ³¿¯/n  ·¢ÐÐ/vn  ÈÎÎñ/n  
19980103-02-013-002/m  ±¾±¨/r  À¥Ã÷/ns  £±ÔÂ/t  £²ÈÕ/t  µç/n  ½ØÖÁ/v  £±£¹£¹£·Äê/t  £±£²ÔÂ/t  £³£±ÈÕ/t  £¬/w  ÔÆÄÏÊ¡/ns  È«Ãæ/ad  Íê³É/v  ÁË/u  £±£¹£¹£¸/m  Äê¶È/n  µ³±¨/n  µ³¿¯/n  ¶©ÔÄ/vn  ·¢ÐÐ/vn  ÈÎÎñ/n  £¬/w  ÊµÏÖ/v  ÁË/u  ¡°/w  ÎÈÖÐÓÐÉý/l  ¡±/w  µÄ/u  Ä¿±ê/n  ¡£/w  ¾ß/Vg  ³õ²½/d  Í³¼Æ/v  £¬/w  ÔÚ/p  ÉÏÄê/t  ¶©Êý/n  »ù´¡/n  ÉÏ/f  £¬/w  £±£¹£¹£¸/m  Äê¶È/n  µÄ/u  ÈËÃñÈÕ±¨/nz  Íê³É/v  £±£°£°£®£¶£²£¥/m  ¡£/w  £¨/w  ÔÆ/nr  ÐûÐÂ/nr  £©/w  

19980103-02-014-001/m  °²È«/ad  ·ÉÐÐ/v  ÓÖ/d  Ò»/m  Äê/q  
19980103-02-014-002/m  ±¾±¨/r  ¼ÇÕß/n  ×£/nr  Ç«/nr  
19980103-02-014-003/m  £±£¹£¹£·Äê/t  £±£²ÔÂ/t  £³£±ÈÕ/t  Ò¹/Tg  £¬/w  ÑÏº®/a  Ï®/v  ÈË/n  ¡£/w  [ÎÚÂ³Ä¾Æë/ns  ¹ú¼Ê/n  »ú³¡/n]ns  µÄ/u  Ò»¸ö/m  ³¡Ãæ/n  £¬/w  È´/d  ÈÈÁÒ/a  ¸ÐÈË/a  ¡£/w  [ÐÂ½®/ns  º½¿Õ/n  ¹«Ë¾/n]nt  ¾­Àí/n  ÕÅ/nr  Èð¸¦/nr  ºÍ/c  µ³Î¯Êé¼Ç/n  Áõ/nr  ´º³Ø/nr  £¬/w  ´øÁì/v  ÐÂº½/j  µÄ/u  Áìµ¼/n  ºÍ/c  ÓÐ¹Ø/vn  ²¿ÃÅ/n  µÄ/u  Í¬Ö¾/n  £¬/w  ÔÚ/p  ´Ë/r  Ó­½Ó/v  £±£¹£¹£·Äê/t  ×îºó/f  Ò»¸ö/m  º½°à/n  Ê¤Àû/vd  ¹éÀ´/v  ¡£/w  ËêÊ×/t  ¡°/w  ·Å·É/v  ¡±/w  £¬/w  ËêÄ©/t  ¡°/w  Ó­/v  ¹é/v  ¡±/w  £¬/w  ÔÚ/p  ÐÂº½/j  ÒÑ/d  ÐÎ³É/v  ÖÆ¶È/n  ¡£/w  
19980103-02-014-004/m  £²£³Ê±/t  £±£°·Ö/t  £¬/w  Ö´ÐÐ/v  [¹ðÁÖ/ns  º½Ïß/n]nz  µÄ/u  £²£¶£³£°/m  ºÅ/q  ·É»ú/n  Æ½ÎÈ/a  µØ/u  ½µÂä/v  ÔÚ/p  Í£»úÆº/n  ÉÏ/f  Ê±/Ng  £¬/w  ÈËÃÇ/n  Ó­/v  ÉÏ/v  Ç°/v  È¥/v  £¬/w  ½ô½ô/d  ÎÕ×¡/v  »ú³¤/n  ÕÅ/nr  Æô±ò/nr  µÄ/u  ÊÖ/n  £¬/w  ×£ºØ/v  £±£¹£¹£·Äê/t  ×îºó/f  Ò»¸ö/m  º½°à/n  °²È«/ad  ·µº½/v  ¡£/w  ÖÁ´Ë/d  £¬/w  [ÐÂ½®/ns  º½¿Õ/n  ¹«Ë¾/n]nt  ÒÑ/d  °²È«/ad  ·ÉÐÐ/v  £´£²/m  Äê/q  ÎÞ/v  ÊÂ¹Ê/n  ¡£/w  
19980103-02-014-005/m  ÐÂº½/j  Ã¿Äê/r  ÔËËÍ/v  ÂÃ¿Í/n  £±£°£°/m  ¶à/m  Íò/m  ÈË´Î/q  £¬/w  Ê¼ÖÕ/d  °Ñ/p  °²È«/ad  ·ÉÐÐ/v  ·ÅÔÚ/v  ¸÷Ïî/r  ¹¤×÷/vn  ÖØÖÐÖ®ÖØ/l  µÄ/u  Î»ÖÃ/n  £¬/w  ³£×¥²»Ð¸/l  £¬/w  ÐÂº½/j  ÈËÈË/n  Ê÷Á¢/v  °²È«/a  Éú²ú¹Û/n  £¬/w  ¸ö¸ö/q  ×ö/v  °²È«/a  Éú²ú/vn  ÊÂ/n  £¬/w  ´¦´¦/d  ×¥/v  ²»/d  °²È«/a  µÄ/u  ÒòËØ/n  £¬/w  ÊÂÊÂ/n  ÕÒ/v  ÊÂ¹Ê/n  µÄ/u  Òþ»¼/n  £¬/w  ³ÖÖ®ÒÔºã/i  £¬/w  Îµ³ÉÐÂ·ç/l  £¬/w  Ê¹/v  Õâ¸ö/r  »úÐÍ/n  ²»/d  Ëã/v  ÏÈ½ø/a  µÄ/u  º½¿Õ/n  ¹«Ë¾/n  £¬/w  ´´Ôì/v  ÁË/u  È«¹ú/n  °²È«/ad  ·ÉÐÐ/v  µÄ/u  ÏÈ½ø/a  ¼ÍÂ¼/n  ¡£/w  
19980103-02-014-006/m  µ±/p  Ò»ÊøÊø/m  ÏÊ»¨/n  Ï×¸ø/v  »ú×é/n  ÈËÔ±/n  Ê±/Ng  £¬/w  ´ó¼Ò/r  Ê®·Ö/m  ¼¤¶¯/a  £¬/w  Îª/p  ×Ô¼º/r  µÄ/u  ³É¼¨/n  ºÍ/c  ¹«Ë¾/n  µÄ/u  °²È«/a  ¼ÍÂ¼/n  ¶ø/c  ×ÔºÀ/a  ¡£/w  »ú³¤/n  ÕÅ/nr  Æô±ò/nr  ÊÖ/n  Åõ/v  ÏÊ»¨/n  £¬/w  ÉîÇé/d  µØ/u  Ëµ/v  £º/w  ¡°/w  °²È«/ad  ·ÉÐÐ/v  £¬/w  Òª/v  ÓÀÔ¶/d  ´Ó/p  ¡®/w  £°/m  ¡¯/w  Æð²½/v  ¡£/w  Ã÷Ìì/t  £¬/w  Ê¼ÖÕ/d  ÊÇ/v  °²È«/ad  ·ÉÐÐ/v  µÚÒ»/m  Ìì/q  £¡/w  ¡±/w  

19980103-02-015-001/m  [¿Õ¾ü/n  °ËÒ»/t  ·ÉÐÐ/vn  ±íÑÝ¶Ó/n]nt  Õ¹Ê¾/v  ÐÂ/a  ·ç²É/n  
19980103-02-015-002/m  ±¾±¨/r  Ñ¶/Ng  [Ìì½ò/ns  Ñî´å/ns  »ú³¡/n]ns  £¬/w  Áù/m  ¼Ü/q  ºì/a  °×/a  Á½/m  É«/Ng  »ÔÓ³/v  ¡º/w  °ËÒ»/t  ¡»/w  ×ÖÑù/n  µÄ/u  ¹ú²ú/b  ÐÂÐÍ/b  ³¬ÒôËÙ/n  ¼ß»÷»ú/n  ³Ê/v  ÃÜ¼¯/ad  ±à¶Ó/v  ÌÚ¿Õ¶øÆð/l/%  ¡£/w  ö®Ê±/d  £¬/w  ½ï¶·/n  ÌØ¼¼/n  ¡¢/w  Á¬Ðø/ad  ºá¹ö/v  ¡¢/w  µ¹·ÉÍ¨³¡/nz  µÈ/u  ÊýÊ®/m  ¸ö/q  ¾ªÏÕ/a  ¶¯×÷/n  ¸É¾»ÀûÂä/i  ¡­¡­/w  Õâ/r  ÊÇ/v  ÐÂÄê/t  Ç°Ï¦/f  [¿Õ¾ü/n  °ËÒ»/t  ·ÉÐÐ/vn  ±íÑÝ¶Ó/n]nt  Ïò/p  ×æ¹ú/n  ºÍ/c  ÈËÃñ/n  Ï×/v  ÉÏ/v  µÄ/u  Ò»/m  ·Ý/q  ºñÀñ/n  £¬/w  ËûÃÇ/r  ÒÔ/p  È«ÐÂ/b  µÄ/u  ×°±¸/n  ºÍ/c  È«ÐÂ/b  µÄ/u  ÕóÈÝ/n  Õ¹Ê¾/v  ³ö/v  ÁË/u  ÐÂ/a  µÄ/u  ·ç²É/n  ¡£/w  
19980103-02-015-003/m  [°ËÒ»/t  ·ÉÐÐ/vn  ±íÑÝ¶Ó/n]nt  ×é½¨/v  ÓÚ/p  Ò»¾ÅÁù¶þÄê/t  ¡£/w  ÈýÊ®Áù/m  Äê/q  À´/f  £¬/w  ¶à´Î/m  ÊÜµ½/v  Ã«/nr  Ôó¶«/nr  ¡¢/w  ÖÜ/nr  ¶÷À´/nr  ¡¢/w  Áõ/nr  ÉÙÆæ/nr  ¡¢/w  Öì/nr  µÂ/nr  ¡¢/w  µË/nr  Ð¡Æ½/nr  µÈ/u  ÀÏÒ»±²/n  ¸ïÃü¼Ò/n  ºÍ/c  ¾üÎ¯/j  Ê×³¤/n  µÄ/u  ½Ó¼û/vn  ºÍ/c  ¼ìÔÄ/vn  ¡£/w  Ò»´ú/n  ÓÖ/d  Ò»´ú/n  ±íÑÝ/vn  ¶ÓÔ±/n  Ê±¿Ì/d  ÀÎ¼Ç/v  µ³/n  ºÍ/c  ÈËÃñ/n  µÄ/u  ÖØÍÐ/n  £¬/w  ÔÚ/p  À¶Ìì/n  Ð´/v  ÏÂ/v  ÁË/u  ×³Àö/a  µÄ/u  ÆªÕÂ/n  £¬/w  ÏÈºó/d  Îª/p  ÆßÊ®°Ë/m  ¸ö/q  ¹ú¼Ò/n  ºÍ/c  µØÇø/n  µÄ/u  Ò»°ÙÁùÊ®Ò»¸ö/m  ´ú±íÍÅ/n  ½øÐÐ/v  ÁË/u  ¶þ°ÙÒ»Ê®Èý/m  ´Î/q  ±íÑÝ/vn  £¬/w  ³É¹¦ÂÊ/n  ´ï/v  °Ù·ÖÖ®°Ù/m  £¬/w  ÏíÓþ/v  ÊÀ½ç/n  ¡£/w  Îª/p  ´Ë/r  £¬/w  ±íÑÝ¶Ó/n  ÈÙÁ¢/v  ¼¯Ìå/n  ¶þµÈ¹¦/n  Á½/m  ´Î/q  ¡¢/w  ÈýµÈ¹¦/n  Á½/m  ´Î/q  ¡¢/w  ¼¯Ìå/n  ¼Î½±/vn  ËÄ/m  ´Î/q  £¬/w  ¶Ó/n  µ³Î¯/n  Á¬Ðø/a  Ê®Îå/m  Äê/q  ±»/p  ÆÀÎª/v  ÏÈ½ø/a  µ³Î¯/n  £¬/w  ¶à´Î/m  ±»/p  ÆÀÎª/v  ¾«ÉñÎÄÃ÷/n  ½¨Éè/vn  ÏÈ½ø/a  µ¥Î»/n  £¬/w  Ó¿ÏÖ/v  ³ö/v  Ò»°ÙÆßÊ®/m  ¶à/m  Ãû/q  ¹¦³¼/n  Ä£·¶/n  ¡£/w  Í¸¹ý/v  Õâ¸ö/r  ¡º/w  ´°¿Ú/s  ¡»/w  £¬/w  ËûÃÇ/r  Ïò/p  ÊÀ½ç/n  Õ¹Ê¾/v  ÁË/u  ÎÒ¹ú/n  Éç»áÖ÷Òå/n  ½¨Éè/vn  µÄ/u  Åî²ª/a  ·¢Õ¹/vn  µÄ/u  ³É¾Í/n  £¬/w  ËÜÔì/v  ÁË/u  ÎÒ¾ü/n  ¡º/w  ÍþÎä/a  Ö®/u  Ê¦/Ng  ¡¢/w  ÎÄÃ÷/a  Ö®/u  Ê¦/Ng  ¡»/w  µÄ/u  ¹â»Ô/n  ÐÎÏó/n  ¡£/w  
19980103-02-015-004/m  £¨/w  Òü/nr  ¼Òæè/nr  Ç®/nr  ÓÑÈÙ/nr  ¹ù/nr  ¿­/nr  £©/w  

19980103-03-001-001/m  Ò»¾Å¾ÅÆßÄê/t  È«Çò/n  ÆóÒµ/n  ¼æ²¢/vn  ´´¼ÍÂ¼/v  ÃÀ/j  Ò»/m  ¹ú/n  Õ¼/v  ¼æ²¢/vn  ×Ü¶î/n  °ëÊýÒÔÉÏ/m  
19980103-03-001-002/m  ÐÂ»ªÉç/nt  Å¦Ô¼/ns  £±ÔÂ/t  £±ÈÕ/t  µç/n  £¨/w  ¼ÇÕß/n  ÖÜ/nr  ÎýÉú/nr  £©/w  ÔÚ/p  ¹ýÈ¥/v  µÄ/u  Ò»/m  Äê/q  Àï/f  £¬/w  ÊÀ½ç/n  ÆóÒµ/n  ¼æ²¢/vn  ¸ß³±µüÆð/l  £¬/w  ¼æ²¢/v  Éæ¼°/v  µÄ/u  ÁìÓò/n  ºÍ/c  ¹æÄ£/n  Óë/p  ÒÔÇ°/f  Ïà±È/v  ¶¼/d  ÓÐËù/v  À©´ó/vn  ¡£/w  
19980103-03-001-003/m  ¾Ý/p  ´Ë¼ä/r  ÉÌÒµ/n  ÐÅÏ¢/n  ¹«Ë¾/n  Í³¼Æ/v  £¬/w  È¥Äê/t  È«Çò/n  ÆóÒµ/n  ²¢¹º/vn  ×Ü¶î/n  ¸ß/a  ´ï/v  £±£²£°£²£³ÒÚ/m  ÃÀÔª/q  £¬/w  ´´Ôì/v  ÁË/u  ÐÂ/a  µÄ/u  ¼ÍÂ¼/n  ¡£/w  Õâ/r  Ò»/m  ¼æ²¢/vn  ÀË³±/n  ´ó´ó/d  ÍÆ¶¯/v  ÁË/u  È«Çò»¯/vn  ¾­Óª/vn  £¬/w  ´Ó¶ø/c  ÔÚ/p  ²»/d  Ð¡/a  µÄ/u  ³Ì¶È/n  ÉÏ/f  µ÷Õû/v  ÁË/u  ÊÀ½ç/n  ºÍ/c  µØÇø/n  µÄ/u  ¾­¼Ã/n  ½á¹¹/n  Óë/c  Éú²ú/vn  ²¼¾Ö/n  ¡£/w  
19980103-03-001-004/m  ´Ó/p  ¼æ²¢/vn  Çé¿ö/n  ¿´/v  £¬/w  Éæ¼°/v  Í¨ÐÅ/vn  ¡¢/w  ÒøÐÐ/n  ºÍ/c  ¹«ÓÃÊÂÒµ/l  µÄ/u  ¾Ó/v  ¶àÊý/m  ¡£/w  ÃÀ¹ú/ns  Ò»/m  ¹ú/n  ¾Í/d  Õ¼/v  ÁË/u  È«Çò/n  ÆóÒµ/n  ¼æ²¢/vn  ×Ü¶î/n  µÄ/u  £µ£¸£®£±£¥/m  ¡£/w  
19980103-03-001-005/m  Å¦Ô¼/ns  Ò»/m  ¼Ò/q  Ö¤È¯/n  ÐÅÏ¢/n  ¹«Ë¾/n  ¶Ô/p  ÊÀ½ç/n  ÉÏ/f  £±£°/m  ¸ö/q  ¾­¼Ã/n  ´ó¹ú/n  È¥Äê/t  µÄ/u  ÆóÒµ/n  ¼æ²¢/vn  Çé¿ö/n  ½øÐÐ/v  ·ÖÎö/vn  ºó/f  £¬/w  ·¢ÏÖ/v  ÃÀ¹ú/ns  µÄ/u  ÆóÒµ/n  ¼æ²¢°¸/n  ×î/d  ¶à/a  £¬/w  ×Ü¹²/d  ÓÐ/v  £·£¹£´£±/m  ¼þ/q  £¬/w  Ô¶Ô¶/d  ³¬¹ý/v  ÆäËû/r  £¹/m  ¹ú/n  £»/w  ¼æ²¢/vn  ×Ü¶î/n  Îª/v  £·£°£²£¶ÒÚ/m  ÃÀÔª/q  £¬/w  ³¬³ö/v  ÁË/u  ÁªºÏ¹ú/nt  ¡¶/w  ÊÀ½ç/n  Í¶×Ê/n  ±¨¸æ/n  ¡·/w  Ëù/u  Í³¼Æ/v  µÄ/u  ÃÀ¹ú/ns  £±£¹£¹£¶Äê/t  £¶£µ£¸£²ÒÚ/m  ÃÀÔª/q  µÄ/u  ¼æ²¢¶î/n  ¡£/w  
19980103-03-001-006/m  È¥Äê/t  ÆóÒµ/n  ¼æ²¢¶î/n  ÃûÁÐ/v  µÚ¶þ/m  ÖÁ/p  µÚÆß/m  Ãû/q  µÄ/u  ¹ú¼Ò/n  ÒÀ´Î/d  Îª/v  Ó¢¹ú/ns  ¡¢/w  ·¨¹ú/ns  ¡¢/w  ¼ÓÄÃ´ó/ns  ¡¢/w  °Ä´óÀûÑÇ/ns  ¡¢/w  µÂ¹ú/ns  ºÍ/c  Òâ´óÀû/ns  ¡£/w  Ó¢¹ú/ns  Ëä/c  ÃûÁÐ/v  µÚ¶þ/m  £¬/w  µ«/c  È«Äê/n  ÆóÒµ/n  ²¢¹º°¸/n  ½ö/d  £±£¹£°£¸/m  ¼þ/q  £¬/w  ²¢¹º/vn  ½ð¶î/n  Ò²/d  Ö»/d  ÓÐ/v  £±£±£¹£°ÒÚ/m  ÃÀÔª/q  £¬/w  Ô¶/ad  µÍÓÚ/v  ÃÀ¹ú/ns  ¡£/w  
19980103-03-001-007/m  Èç/c  °´/p  ²úÒµ/n  Çø·Ö/v  £¬/w  È¥Äê/t  ²¢¹º¶î/n  ×î¸ß/a  µÄ/u  ÊÇ/v  Í¨ÐÅÒµ/n  £¬/w  ¹²¼Æ/v  £¹£¶£³ÒÚ/m  ÃÀÔª/q  ¡£/w  Æä´Î/r  Îª/v  ÉÌÒµ/n  ÒøÐÐ/n  ºÍ/c  ÒøÐÐ/n  ¿Ø¹É/vn  ¹«Ë¾/n  µÄ/u  ²¢¹º/vn  £¬/w  Æä/r  ×Ü¶î/n  Îª/v  £¸£´£²ÒÚ/m  ÃÀÔª/q  ¡£/w  ¾Ó/v  µÚÈý/m  Î»/q  µÄ/u  ÊÇ/v  µçÁ¦/n  ¡¢/w  ÃºÆø/n  ºÍ/c  ×ÔÀ´Ë®/n  µÈ/u  ¹«ÓÃÊÂÒµ/l  £¬/w  ²¢¹º/vn  ×Ü¶î/n  Îª/v  £¸£°£´ÒÚ/m  ÃÀÔª/q  ¡£/w  
19980103-03-001-008/m  ´Ë¼ä/r  ¾­¼Ã/n  ·ÖÎö¼Ò/n  ÃÇ/k  ÈÏÎª/v  £¬/w  È¥Äê/t  È«Çò/n  ÆóÒµ/n  ²¢¹º/v  µÄ/u  Ö÷Òª/b  Ä¿µÄ/n  ²»/d  ÊÇ/v  ÎªÁË/p  À©´ó/v  ¾­Óª/vn  ·¶Î§/n  ºÍ/c  ×·Çó/v  ¶ÌÆÚ/b  Ð§Òæ/n  £¬/w  ¶øÊÇ/c  Îª/p  ¼´½«/d  µ½À´/v  µÄ/u  £²£±/m  ÊÀ¼Í/n  µÄ/u  È«Çò/n  ¾­¼Ã/n  ¾ºÕù/vn  ×÷/v  Õ½ÂÔ/n  ×¼±¸/vn  ¡£/w  Ò»Ð©/m  ·ÖÎö¼Ò/n  Ô¤¼Æ/v  £¬/w  Ëæ×Å/p  È«Çò»¯/vn  ¾­Óª/vn  Ç÷ÊÆ/n  µÄ/u  ¼ÓÇ¿/vn  ºÍ/c  ¹æÄ£/n  Ôö´ó/v  £¬/w  ½ñÄê/t  ÒÔ/p  ÃÀ¹ú/ns  ÎªÖ÷/v  µÄ/u  È«Çò/n  ÆóÒµ/n  ²¢¹º/v  ÀË³±/n  ÓÐ/v  ¿ÉÄÜ/n  ½øÒ»²½/d  ¸ßÕÇ/a  ¡£/w  

19980103-03-002-001/m  Òâ´óÀû/ns  ÐÂÄê/t  ×À±ß/s  Ìí/v  ²ÍÒÎ/n  ÓÐ/v  ¼Ò/n  ÈË/n  Çë/v  ÎÞ/v  ¼Ò/n  ÈË/n  
19980103-03-002-002/m  ÐÂ»ªÉç/nt  ÂÞÂí/ns  £±ÔÂ/t  £±ÈÕ/t  µç/n  £¨/w  ¼ÇÕß/n  Áõ/nr  ÈåÍ¥/nr  £©/w  Òâ´óÀû/ns  ÂÞÂí/ns  ºÍ/c  Ã×À¼/ns  µÄ/u  £±£²£°/m  ¸ö/q  ¼ÒÍ¥/n  ÔÚ/p  ÐÂÄê/t  ÆÚ¼ä/f  ·Ö±ð/d  ½«/p  Ò»/m  Ãû/q  ÎÞ¼Ò¿É¹éÕß/n  Çë/v  µ½/v  ×Ô¼Ò/r  £¬/w  Ò»Æð/d  »¶¶È/v  £±£¹£¹£¸Äê/t  ÐÂÄê/t  ¡£/w  
19980103-03-002-003/m  ÕâÏî/r  ÔË¶¯/vn  Ãû/Ng  Îª/v  ¡°/w  ²Í×À/n  ±ß/f  Ôö¼Ó/v  Ò»¸ö/m  ×øÒÎ/n  ¡±/w  £¬/w  ÊÇ/v  ÓÉ/p  ³ÆÎª/v  ¡°/w  Ã×À¼ÍûÌ¨/nz  ¡±/w  µÄ/u  ×éÖ¯/n  ·¢Æð/v  µÄ/u  £¬/w  Ä¿µÄ/n  ÊÇ/v  ºôÓõ/v  Éç»á/n  ¸÷½ç/r  °ïÖú/v  ÎÞ¼Ò¿É¹éÕß/n  ¡¢/w  ÇîÈË/n  ºÍ/c  Éú»î/vn  ÓÐ/v  À§ÄÑ/an  µÄ/u  ÈË/n  ¡£/w  ¸Ã/r  ×éÖ¯/n  µÄ/u  ºôÓõ/vn  µÃµ½/v  ÁË/u  ÂÞÂí/ns  ºÍ/c  Ã×À¼/ns  £±£²£°/m  ¸ö/q  ¼ÒÍ¥/n  µÄ/u  ÏìÓ¦/vn  £¬/w  Òò¶ø/c  £±£²£°/m  Ãû/q  ÎÞ¼Ò¿É¹éÕß/n  ½ñÄê/t  Ôªµ©/t  µÃÒÔ/v  ÓÐ/v  ¡°/w  ¼Ò/n  ¡±/w  ¿É/v  ¹é/v  ¡£/w  
19980103-03-002-004/m  ÔÚ/p  Òâ´óÀû/ns  µÄ/u  ³ÇÊÐ/n  ½ÖÍ·/s  ¾­³£/d  ¿ÉÒÔ/v  ¿´µ½/v  ÎÞ¼Ò¿É¹éÕß/n  £¬/w  ¡°/w  Ã×À¼ÍûÌ¨/nz  ¡±/w  Ï£Íû/v  Í¨¹ý/p  Õâ/r  Ò»/m  »î¶¯/vn  ÒýÆð/v  ¸÷½ç/r  ¶Ô/p  Õâ/r  Ò»/m  Éç»á/n  ÎÊÌâ/n  µÄ/u  ¹Ø×¢/vn  ¡£/w  

19980103-03-003-001/m  ·ÆÂÉ±ö/ns  Ôªµ©/t  ¿ñ»¶/v  ÃùÇ¹/v  ·ÅÅÚ/v  ÀÖ¼«Éú±¯/i  É¥Ãü/v  Ê®Æß/m  
19980103-03-003-002/m  ÐÂ»ªÉç/nt  ÂíÄáÀ­/ns  £±ÔÂ/t  £²ÈÕ/t  µç/n  ¾Ý/p  µ±µØ/s  ±¨Ö½/n  ½ñÌì/t  ±¨µÀ/v  £¬/w  ´Ó/p  È¥Äê/t  ËêÄ©/t  µ½/p  ½ñÄê/t  £±ÔÂ/t  £±ÈÕ/t  £¬/w  ÔÚ/p  ·ÆÂÉ±ö/ns  È«¹ú/n  ¸÷µØ/r  ¾ÙÐÐ/v  µÄ/u  ¸÷ÖÖ/r  ´Ç¾ÉÓ­ÐÂ/l  ¿ñ»¶/vn  »î¶¯/vn  ÖÐ/f  £¬/w  ¹²ÓÐ/v  £±£·/m  ÈË/n  ËÀÍö/v  £¬/w  £µ£°£°/m  ¶à/m  ÈË/n  ÊÜÉË/v  ¡£/w  
19980103-03-003-003/m  µ±µØ/s  ±¨Ö½/n  Ô®Òý/v  [·Æ/j  ÎÀÉú²¿/nt]nt  µÄ/u  Ò»/m  ·Ý/q  ±¨¸æ/n  Ëµ/v  £¬/w  ËÀÍö/vn  ÈËÔ±/n  ÖÐ/f  ÓÐµÄÊÇ/l  ±»/p  Á÷µ¯/n  »÷ÖÐ/v  £¬/w  ÓÐµÄ/r  ±»/p  ±¬Öñ/n  Õ¨ÉË/v  ºó/f  ²»/d  ÖÎ/v  ¶ø/c  Íö/Vg  ¡£/w  ÊÜÉË/vn  ÈËÔ±/n  ÖÐ/f  ÓÐµÄ/r  ÊÖ±Û/n  »ò/c  ÊÖÖ¸/n  ±»/p  Õ¨µô/v  £¬/w  ÓÐµÄ/r  ÑÛ¾¦/n  ±»/p  Õ¨ÉË/v  £¬/w  ÓÐµÄ/r  ±»/p  ´ó»ð/n  ÉÕÉË/v  ¡£/w  Ä¿Ç°/t  £¬/w  ËùÓÐ/b  ÊÜÉË/vn  ÈËÔ±/n  Õý/d  ÔÚ/p  ¸÷µØ/r  Ò½Ôº/n  ½ÓÊÜ/v  ÖÎÁÆ/v  ¡£/w  
19980103-03-003-004/m  ·Æ/j  ÎÀÉú²¿³¤/n  À×°ÂµÏ¿¨/nr  Ëµ/v  £¬/w  ÓÉÓÚ/c  Õþ¸®/n  Ìá³«/v  Í£Ö¹/v  È¼·Å/v  ÑÌ»¨/n  ±¬Öñ/n  £¬/w  ²¢/c  ÑÏÁî½ûÖ¹/l  ÃùÇ¹/v  Çì×£/v  £¬/w  ½ñÄê/t  Ôªµ©/t  µÄ/u  ÊÜÉË/vn  ÈËÊý/n  ±È/p  Ç°/f  Á½/m  Äê/q  ÓÐËù/v  ¼õÉÙ/vn  ¡£/w  µ«ÊÇ/c  £¬/w  Ðí¶à/m  ÈË/n  ÈÔ/d  ²»¹Ë/v  ½ûÁî/n  £¬/w  ¼ÌÐø/v  È¼·Å/v  ÑÌ»¨/n  ±¬Öñ/n  £¬/w  »òÕß/c  ºúÂÒ/d  ÃùÇ¹/v  £¬/w  ÖÂÊ¹/v  ÐÂÄê/t  Ç°Ò¹/t  ÂíÄáÀ­/ns  ÄÜ¼û¶È/n  ¼¸ºõ/d  ½µµÍ/v  Îª/v  Áã/m  ¡£/w  

19980103-03-004-001/m  µ£ÐÄ/v  ÑÇÖÞ/ns  ½ðÈÚ/n  ¶¯µ´/an  Ñê¼°/v  ±¾¹ú/r  ¾­¼Ã/n  ÃÀ/j  ²»ÔÙ/d  ¸ô°¶¹Û»ð/i  
19980103-03-004-002/m  ±¾±¨/r  ×¤/v  ÃÀ¹ú/ns  ¼ÇÕß/n  ÕÅ/nr  ÁÁ/nr  
19980103-03-004-003/m  ²éÔÄ/v  ËêÄ©/t  ÆÀÑ¡/v  ³ö/v  µÄ/u  £±£¹£¹£·Äê/t  Ê®/m  ´ó/a  ¹ú¼Ê/n  ÐÂÎÅ/n  £¬/w  ÃÀ¹ú/ns  ¸÷/r  Ö÷Òª/b  Ã½Ìå/n  ²»Ô¼¶øÍ¬/i  µØ/u  ½«/p  ÑÇÖÞ/ns  ½ðÈÚ/n  Î£»ú/n  ÁÐÈë/v  ÆäÖÐ/r  ¡£/w  ´Ó/p  ËüÃÇ/r  ¾Í/p  ´Ë/r  ·¢±í/v  µÄ/u  ÆÀÂÛ/vn  ¿´/v  £¬/w  Õâ/r  ³¡/q  Î£»ú/n  À´ÊÆ/n  Ö®/u  ÃÍ/a  ¡¢/w  ÂûÑÓ/v  Ö®/u  ¿ì/a  ¡¢/w  Ó°Ïì/v  Ö®/u  ´ó/Ng  ¶¼/d  Ô¶Ô¶/d  ³öºõ/v  °×¹¬/n  ºÍ/c  ¾­¼Ã/n  ×¨¼Ò/n  Ëù/u  ÁÏ/v  ¡£/w  ÓÉÓÚ/c  Ô½À´Ô½/d  µ£ÐÄ/v  Ñê¼°/v  ÃÀ¹ú/ns  ¾­¼Ã/n  µÄ/u  ½¡¿µ/a  ·¢Õ¹/vn  £¬/w  ¿ËÁÖ¶Ù/nr  Õþ¸®/n  ²»µÃ²»/d  ¸ÄÏÒÒ×ÕÞ/i  £¬/w  ´Ó/p  ×î³õ/b  µÄ/u  ÐäÊÖÅÔ¹Û/i  Öð½¥/d  ×ªÏò/v  »ý¼«/ad  ²ÎÓë/v  ¾ÈÔ®/vn  ÐÐ¶¯/vn  ¡£/w  
19980103-03-004-004/m  ÑÇÖÞ/ns  ½ðÈÚ/n  Î£»ú/n  ÒÑ/d  ³ÖÐø/v  ÁË/u  °ë/m  Äê/q  Ö®/u  ¾Ã/Ng  ¡£/w  Ëü/r  ×î/d  Ôç/a  ÓÚ/p  È¥Äê/t  £·ÔÂ/t  ÔÚ/p  Ì©¹ú/ns  Òý·¢/v  £¬/w  ¼Ì¶ø/c  ¼±ËÙ/z  ²¨¼°/v  ÂíÀ´Î÷ÑÇ/ns  ¡¢/w  Ó¡¶ÈÄáÎ÷ÑÇ/ns  ºÍ/c  ·ÆÂÉ±ö/ns  £¬/w  ×îºó/f  ÓÖ/d  ÂûÑÓ/v  µ½/v  º«¹ú/ns  ¡£/w  ÕâÐ©/r  ¹ú¼Ò/n  µÄ/u  »õ±Ò/n  »ãÂÊ/n  ºÍ/c  ¹ÉÆ±/n  ¼Û¸ñ/n  ÓÌÈç/v  ¾öµÌ/v  µÄ/u  ºéË®/n  ¿ñ/d  Ðº/v  ¶ø/c  ÏÂ/v  £¬/w  ÖÂÊ¹/v  Õû¸ö/b  ¾­¼Ã/n  ÏÝÈë/v  ¶ñÐÔÑ­»·/l  ×´Ì¬/n  ¡£/w  ÊÜ/v  ´Ë/r  ³å»÷/v  £¬/w  [¹ú¼Ê/n  »õ±Ò/n  »ù½ð/n  ×éÖ¯/n]nt  ²»¾ÃÇ°/t  ÒÑ/d  ½«/p  ½ñÄê/t  ÊÀ½ç/n  ¾­¼Ã/n  Ôö³¤ÂÊ/n  µÄ/u  Ô¤²â/vn  µ÷/v  µÍ/a  ÁË/u  £°£®£¸/m  ¸ö/q  °Ù·Öµã/n  ¡£/w  
19980103-03-004-005/m  Î£»ú/n  ±¬·¢/v  Ö®/u  ³õ/Ng  £¬/w  ÃÀ¹ú/ns  ËäÈ»/c  ÔÚ/p  ÑÔ´Ê/n  ÉÏ/f  ¶Ô/p  ´Ë/r  ±íÊ¾/v  ²»°²/a  ºÍ/c  ¹Ø×¢/v  £¬/w  µ«/c  ³Ù³Ù/d  ²»/d  ¿Ï/v  ÄÃ/v  ³ö/v  Êµ¼Ê/a  ÐÐ¶¯/vn  ¡£/w  ³ýÁË/p  ÔÞÍ¬/v  [¹ú¼Ê/n  »õ±Ò/n  »ù½ð/n  ×éÖ¯/n]nt  ¶Ô/p  Ì©¹ú/ns  µÄ/u  £±£·£°ÒÚ/m  ÃÀÔª/q  ¾ÈÔ®/vn  ¼Æ»®/n  Íâ/f  £¬/w  ÃÀ¹ú/ns  ¾Ü¾ø/v  ×Ô/r  ÌÍÑü°ü/v  ¡£/w  Ö±µ½/v  È¥Äê/t  £±£°ÔÂ/t  £³£±ÈÕ/t  [¹ú¼Ê/n  »õ±Ò/n  »ù½ð/n  ×éÖ¯/n]nt  Í¬/p  Ó¡¶ÈÄáÎ÷ÑÇ/ns  ÇÃ¶¨/v  Ô®Öú/vn  Ð­Òé/n  ºó/f  £¬/w  ÃÀ¹ú/ns  ²Å/d  Í¬Òâ/v  ÁíÍâ/d  ³ö×Ê/v  £³£°ÒÚ/m  ÃÀÔª/q  £¬/w  ¼ÓÈë/v  ÁË/u  Óë/p  ±ð¹ú/r  ×éÖ¯/v  ¡°/w  µÚ¶þ/m  µÀ/q  ·ÀÏß/n  ¡±/w  µÄ/u  ÐÐÁÐ/n  ¡£/w  
19980103-03-004-006/m  Óë´ËÍ¬Ê±/c  £¬/w  ½ðÈÚ/n  ·ç±©/n  ÓÖ/d  Ï¯¾í/v  º«¹ú/ns  £¬/w  ¾­¼Ã/n  ÐÎÊÆ/n  ËæÖ®/d  ¼±¾ç/d  ¶ñ»¯/v  ¡£/w  ÔÖÄÑ/n  ÁÙÍ·/v  £¬/w  Ò»/m  Äê/q  Ç°/f  ¸Õ¸Õ/d  ¼ÓÈë/v  ÁË/u  [Å·ÖÞ/ns  ¾­ºÏ/j  ×éÖ¯/n]nt  Õâ¸ö/r  [¸»¹ú/nz  ¾ãÀÖ²¿/n]nt  µÄ/u  º«¹ú/ns  £¬/w  ²»µÃ²»/d  ÈÌÍ´/d  Ïò/p  [¹ú¼Ê/n  »õ±Ò/n  »ù½ð/n  ×éÖ¯/n]nt  ÇóÔ®/v  ¡£/w  ¾­¹ý/p  Ò»·¬/m  ½ôÕÅ/ad  Ì¸ÅÐ/v  £¬/w  [¹ú¼Ê/n  »õ±Ò/n  »ù½ð/n  ×éÖ¯/n]nt  Í¬Òâ/v  Ïò/p  º«¹ú/ns  Ìá¹©/v  ¶à/a  ´ï/v  £µ£·£°ÒÚ/m  ÃÀÔª/q  µÄ/u  Ô®Öú/vn  ¡£/w  Èç/c  ÓÐ/v  ±ØÒª/an  £¬/w  ÃÀ¹ú/ns  »¹/d  ´ðÓ¦/v  Í¬/p  ÆäËü/r  ¹ú¼Ò/n  Ò»Æð/s  ÔÙ/d  Éè/v  ¡°/w  µÚ¶þ/m  µÀ/q  ·ÀÏß/n  ¡±/w  ¡£/w  º«¹ú/ns  ±³×Å/v  £±£±£°£°ÒÚ/m  ÃÀÔª/q  µÄ/u  ÍâÕ®/n  °ü¸¤/n  £¬/w  ÑÛÏÂ/t  ÃæÁÙ/v  ³¥Õ®/v  µÄ/u  ¾Þ´ó/a  Ñ¹Á¦/n  ¡£/w  Îª/p  ½â¾ö/v  È¼Ã¼Ö®¼±/i  £¬/w  [¹ú¼Ê/n  »õ±Ò/n  »ù½ð/n  ×éÖ¯/n]nt  ÌáÇ°/v  Ïò/p  º«¹ú/ns  ÊäËÍ/v  £±£°£°ÒÚ/m  ÃÀÔª/q  ¡£/w  ÐÂÄê/t  Ç°Ï¦/f  £¬/w  À´×Ô/v  [Î÷·½/f  £·/m  ¹ú/n  ¼¯ÍÅ/n]nt  ºÍ/c  ÈðÊ¿/ns  µÄ/u  £±£³/m  ¼Ò/q  ÒøÐÐ/n  »¹/d  ÔÚ/p  Å¦Ô¼/ns  ¾Û»á/v  £¬/w  ¹²/d  ÉÌ/Vg  Ô®/Vg  º«/nr  ÊÂÒË/n  ¡£/w  ÖµµÃÒ»Ìá/l  µÄ/u  ÊÇ/v  £¬/w  ÆäÖÐ/r  £µ/m  ¼Ò/q  ÊÇ/v  ÃÀ¹ú/ns  ÒøÐÐ/n  £¬/w  ¶øÇÒ/c  ÊÇ/v  ×÷Îª/p  ¶«µÀÖ÷/n  Ç£Í·/v  ÕÙ¿ª/v  ÁË/u  Õâ´Î/r  »áÒé/n  £¬/w  ²¢/c  ¾ö¶¨/v  Ïò/p  º«¹ú/ns  Ìá¹©/v  £±£°£°ÒÚ/m  ÃÀÔª/q  µÄ/u  ½ô¼±/a  ´û¿î/n  ¡£/w  ¶Ô/p  º«¹ú/ns  Çå³¥/v  ¾Þ¶î/b  ÍâÕ®/n  µÄ/u  ÎÊÌâ/n  £¬/w  Õâ/r  £±£³/m  ¼Ò/q  ÒøÐÐ/n  Ò²/d  ×÷³ö/v  ÁË/u  »ý¼«/a  ·´Ó¦/vn  ¡£/w  
19980103-03-004-007/m  ÈËÃÇ/n  ²»½û/d  Òª/v  ÎÊ/v  £¬/w  ÃÀ¹ú/ns  ÔÚ/p  ¶Ô´ý/v  ÑÇÖÞ/ns  ½ðÈÚ/n  Î£»ú/n  ÎÊÌâ/n  ÉÏ/f  ÎªºÎ/r  À´/v  ÁË/u  ¸ö/q  £±£¸£°/m  ¶È/q  µÄ/u  ´ó/a  ×ªÍä/vn  £¿/w  Ó¦¸Ã/v  Ëµ/v  £¬/w  Ô­Òò/n  ÊÇ/v  ¶à/a  ·½Ãæ/n  µÄ/u  £¬/w  µ«/c  Î¬»¤/v  Ëü/r  µÄ/u  ×ÔÉí/r  ¾­¼Ã/n  ÀûÒæ/n  ¼°Æä/c  ÔÚ/p  ÑÇÖÞ/ns  µÄ/u  Õ½ÂÔ/n  ÀûÒæ/n  ÊÇ/v  ¸ù±¾/a  ³ö·¢µã/n  ¡£/w  
19980103-03-004-008/m  Ò»·½Ãæ/c  £¬/w  ÃÀ¹ú/ns  ×î³õ/d  ÇáÊÓ/v  ÁË/u  ÑÇÖÞ/ns  ½ðÈÚ/n  Î£»ú/n  µÄ/u  ÑÏÖØÐÔ/n  ¡£/w  ÔÚ/p  ¿ËÁÖ¶Ù/nr  Õþ¸®/n  ¿´À´/v  £¬/w  ÕâÐ©/r  ´´Ôì/v  ¾­¼Ã/n  Ææ¼£/n  µÄ/u  ¡°/w  ÑÇÖÞ/ns  Ð¡/a  »¢/n  ¡±/w  µ××Ó/n  ºñ/a  £¬/w  Ö»Òª/c  ¹ú¼Ê/n  ½ðÈÚ/n  »ú¹¹/n  ºÍ/c  ÈÕ±¾/ns  Ïà/d  Öú/v  £¬/w  ËüÃÇ/r  ¾Í/c  ¿É/v  ¶É¹ý/v  ÄÑ¹Ø/n  ¡£/w  ÔÙËµ/v  £¬/w  ÃÀ¹ú/ns  Í¬/p  ÕâÐ©/r  ¹ú¼Ò/n  µÄ/u  ¾­Ã³/j  ÁªÏµ/n  ËäÈ»/c  ½¥/d  Ç÷/v  ÃÜÇÐ/a  £¬/w  µ«/c  ÔÚ/p  Ò»Ð©/m  ÕþÖÎ/n  ÎÊÌâ/n  ÉÏ/f  È´/d  ²¢/d  ²»/d  ºÏÅÄ/a  ¡£/w  
19980103-03-004-009/m  ÁíÒ»·½Ãæ/c  £¬/w  ³öÓÚ/v  ¹úÄÚ/s  ÕþÖÎ/n  ¿¼Á¿/v  £¬/w  ¿ËÁÖ¶Ù/nr  Õþ¸®/n  ÆðÏÈ/d  ²»/d  ¸Ò/v  Ã³È»/d  ÐÐ¶¯/v  ¡£/w  µ±Äê/t  Ô®¾È/v  ÄÀÁÚ/n  Ä«Î÷¸ç/ns  Ê±/Ng  ¾Í/d  Ôø/d  ÔÚ/p  ¹ú»á/n  Óöµ½/v  Ç¿´ó/a  ×èÁ¦/n  £¬/w  Èç½ñ/t  ÓÖ/d  ÃæÁÙ/v  ÖÐÆÚ/f  Ñ¡¾ÙÄê/n  £¬/w  ¹ú»á/n  É½ÉÏ/s  Ã³Ò×/vn  ±£»¤Ö÷Òå/n  ºôÉù/n  ÔÙ¶È/d  ¸ßÕÇ/a  £¬/w  ¹ØÓÚ/p  Ã³Ò×/v  Ì¸ÅÐ/v  µÄ/u  ¡°/w  ¿ì³µµÀ/n  ¡±/w  ÊÚÈ¨/vn  ·¨°¸/n  ÒÑ/d  ÔÚ/p  ¹ú»á/n  ¸éÇ³/v  £¬/w  ²»ÉÙ/m  ÒéÔ±/n  ÉõÖÁ/d  »¹/d  Ìá³ö/v  Òª/v  Ï÷¼õ/v  ÃÀ¹ú/ns  ÔÚ/p  [¹ú¼Ê/n  »õ±Ò/n  »ù½ð/n  ×éÖ¯/n]nt  ºÍ/c  [ÊÀ½ç/n  ÒøÐÐ/n]nt  µÄ/u  Í¶×Ê/vn  ·Ý¶î/n  ¡£/w  ¹ú»á/n  µÄ/u  ÕâÖÖ/r  Ñ¹Á¦/n  £¬/w  ÏÔÈ»/ad  Êø¸¿/v  ÁË/u  ¿ËÁÖ¶Ù/nr  Õþ¸®/n  µÄ/u  ÊÖ½Å/n  ¡£/w  
19980103-03-004-010/m  µ«ÊÇ/c  £¬/w  Ëæ×Å/p  ÑÇÖÞ/ns  ½ðÈÚ/n  Î£»ú/n  µÄ/u  ÂûÑÓ/vn  ºÍ/c  ¶ñ»¯/vn  £¬/w  ¶Ô/p  ÊÀ½ç/n  ¾­¼Ã/n  µÄ/u  ²»Àû/a  Ó°Ïì/vn  ÒÑ¾­/d  ÏÔÂ¶/v  ³öÀ´/v  £¬/w  ¶øÇÒ/c  ±È/p  Ô­ÏÈ/d  ¹À¼Æ/v  µÄ/u  ÑÏÖØ/a  ¡£/w  µ½/p  Ä¿Ç°/t  ÎªÖ¹/v  £¬/w  Ëü/r  ¶Ô/p  ÃÀ¹ú/ns  ¾­¼Ã/n  µÄ/u  ³å»÷/vn  ËÆºõ/d  ²¢/d  ²»/d  ´ó/a  £¬/w  µ«/c  Ò²/d  ÓÐËù/v  ·´Ó¦/vn  ¡£/w  £±£°ÔÂ/t  £²£·ÈÕ/t  £¬/w  »ª¶û½Ö/ns  µÄ/u  [µÀ¡ªÇíË¹/nz  Ö¸Êý/n]nz  ¾Í/d  ¿ñµø/v  £µ£µ£´£®£²£¶/m  µã/q  ¡£/w  ÃÀ¹ú/ns  ¶Ô/p  ÓÐ¹Ø/vn  ¹ú¼Ò/n  µÄ/u  ÐÅÏ¢/n  ²úÆ·/n  ºÍ/c  Å©²úÆ·/n  µÈ/u  ³ö¿Ú/v  ¿ªÊ¼/v  ¼õÉÙ/v  ¡£/w  ÌØ±ð/d  ÊÇ/v  ½ðÈÚ/n  Î£»ú/n  Ï®»÷/v  º«¹ú/ns  ºó/f  £¬/w  ¸ü/d  ¼Ó¾ç/v  ÁË/u  ÃÀ¹ú/ns  µÄ/u  µ£ÐÄ/vn  ¡£/w  º«¹ú/ns  ÊÇ/v  ÊÀ½ç/n  µÚÊ®Ò»/m  ´ó/a  ¾­¼Ã/n  ¹ú/n  £¬/w  Ò²/d  ÊÇ/v  ÃÀ¹ú/ns  µÄ/u  µÚËÄ/m  ´ó/a  ³ö¿Ú/vn  ÊÐ³¡/n  ¡£/w  Èç¹û/c  ²»/d  °ï/v  º«¹ú/ns  ¿Ë·þ/v  ½ðÈÚ/n  Î£»ú/n  £¬/w  ¶Ô/p  ÃÀ¹ú/ns  µÄ/u  Ö±½Ó/a  ºÍ/c  ¼ä½Ó/a  ¾­¼Ã/n  Ó°Ïì/vn  ¾Í/d  ·ÇÍ¬Ð¡¿É/i  ÁË/y  £¬/w  ¸üºÎ¿ö/l  »¹/d  »á/v  Ëð/Vg  ¼°/v  Ëü/r  ÔÚ/p  [³¯ÏÊ/ns  °ëµº/n]ns  µÄ/u  Õ½ÂÔ/n  Óë/c  °²È«/a  ÀûÒæ/n  ¡£/w  ²»½öÈç´Ë/l  £¬/w  Ëü/r  »¹/d  »á/v  ¸ø/v  ±¾À´/d  ¾Í/d  ×ÔÉí/r  ÄÑ±£/v  µÄ/u  ÈÕ±¾/ns  ¾­¼Ã/n  Ñ©ÉÏ¼ÓËª/i  £¬/w  ºó¹û/n  ²»¿°ÉèÏë/i  ¡£/w  ÖÖÖÖ/q  Ç±ÔÚ/b  ÍþÐ²/vn  ÖÕÓÚ/d  ÇýÊ¹/v  ¿ËÁÖ¶Ù/nr  Õþ¸®/n  ¸üÏÒÒ×ÕÞ/l  £¬/w  ×ª¶ø/c  »ý¼«/ad  ²ÎÓë/v  ¾ÈÔ®/vn  ÐÐ¶¯/vn  ¡£/w  
19980103-03-004-011/m  µ±È»/d  £¬/w  ÑÇÖÞ/ns  ½ðÈÚ/n  Î£»ú/n  ¶Ô/p  ËùÓÐ/b  ¹ú¼Ò/n  ¶¼/d  ÊÇ/v  Ò»/m  ÖÖ/q  ¾¯Ê¾/vn  ¡£/w  ÀäÕ½/n  ½áÊø/v  ºó/f  £¬/w  ¾­¼Ã/n  È«Çò»¯/vn  ÌØ±ð/d  ÊÇ/v  ½ðÈÚ/n  È«Çò»¯/vn  ½ø³Ì/n  ÈÕÒæ/d  ¼Ó¿ì/v  £¬/w  Îª/p  ¸÷¹ú/r  Ìá¹©/v  ÁË/u  Ç°ËùÎ´ÓÐ/i  µÄ/u  ·¢Õ¹/vn  »úÓö/n  £¬/w  µ«/c  Í¬Ê±/n  Ò²/d  °éËæ/v  ×Å/u  ÑÏÖØ/ad  ÌôÕ½/v  ¡£/w  ÊÀ½ç/n  ¸÷¹ú/r  ¶¼/d  Ó¦µ±/v  ´Ó/p  ÑÇÖÞ/ns  ½ðÈÚ/n  Î£»ú/n  ÖÐ/f  ÎüÈ¡/v  ÓÐÒæ/a  µÄ/u  ¾­Ñé/n  ½ÌÑµ/vn  £¬/w  ÒÔÃâ/c  ÖØµ¸¸²ÕÞ/i  ¡£/w  ¶ø/c  ´Ó/p  ³¤Ô¶/a  À´Ëµ/v  £¬/w  Ì½Ë÷/v  ÊÊÓ¦/v  ÐÂ/a  ÐÎÊÆ/n  µÄ/u  ¾ºÕù/vn  Óë/c  ºÏ×÷/vn  »úÖÆ/n  £¬/w  ÊÇ/v  ·¢´ï¹ú¼Ò/l  ºÍ/c  ·¢Õ¹ÖÐ¹ú¼Ò/l  ÃæÁÙ/v  µÄ/u  Ò»¸ö/m  ¹²Í¬/b  ¿ÎÌâ/n  ¡£/w  £¨/w  ±¾±¨/r  »ªÊ¢¶Ù/ns  £±ÔÂ/t  £±ÈÕ/t  µç/n  £©/w  

19980103-03-005-001/m  [¼ÓÄÃ´ó/ns  ÒøÐÐ/n]nt  ×¢Ïú/v  ÎÞ/v  Ö÷/n  »§Í·/n  Õþ¸®/n  ÔöÊÕ/v  Ç§Íò/m  ¼ÓÔª/q  
19980103-03-005-002/m  ±¾±¨/r  ä×Ì«»ª/ns  £±ÔÂ/t  £²ÈÕ/t  µç/n  ¼ÇÕß/n  ×Þ/nr  µÂºÆ/nr  ±¨µÀ/v  £º/w  Îª/p  ¼õÉÙ/v  ÈÕÒæ/d  Ôö¼Ó/v  µÄ/u  ÒøÐÐ/n  ÎÞ/v  Ö÷/n  »§Í·/n  °¸/Ng  £¬/w  [¼ÓÄÃ´ó/ns  Õþ¸®/n]nt  ½üÈÕ/t  Í¨¹ý/v  È«/a  ¼Ó/j  ¸÷/r  ÒøÐÐ/n  Ã»ÊÕ/v  ÁË/u  £±£¸£®£¹Íò/m  ¸ö/q  ÎÞ/v  Ö÷/n  »§Í·/n  µÄ/u  ´æ¿î/n  £¬/w  ²ÆÕþ/n  ÉÏ/f  Ôö¼Ó/v  ÁË/u  £²£´£°£°Íò/m  ¼ÓÔª/q  µÄ/u  ÊÕÈë/n  ¡£/w  
19980103-03-005-003/m  ¸ù¾Ý/p  ¼Ó/j  Õþ¸®/n  È¥Äê/t  £´ÔÂ/t  Í¨¹ý/v  µÄ/u  Ò»/m  Ïî/q  ·¨°¸/n  £¬/w  Õþ¸®/n  ÓÐ/v  È¨/n  Ã»ÊÕ/v  ÐÝÃßÆÚ/t  ³¬¹ý/v  £²£°/m  Äê/q  ¡¢/w  ´æ¿î/n  ÔÚ/p  £µ£°£°/m  ¼ÓÔª/q  ÒÔÏÂ/f  ÎÞ/v  Ö÷/n  »§Í·/n  µÄ/u  ÒøÐÐ/n  ´æ¿î/n  ¡£/w  ¶ø/c  ÔÚ/p  £±£¹£¹£¶Äê/t  ÒÔÇ°/f  £¬/w  Õþ¸®/n  Ö»ÄÜ/v  Ã»ÊÕ/v  ´æ¿î/n  ²»×ã/v  £±£°£°/m  ¼ÓÔª/q  µÄ/u  ÎÞ/v  Ö÷/n  »§Í·/n  ´æ¿î/n  £¬/w  £±£¹£¹£¶Äê/t  Ã»ÊÕ/v  µÄ/u  ´æ¿î¶î/n  Îª/v  £²£°£°Íò/m  ¼ÓÔª/q  ¡£/w  [¼Ó/j  ÖÐÑë/n  ÒøÐÐ/n  ¸¶¿î²¿/n]nt  ¾­Àí/n  ÂÞ±öÑ·/nr  £±£¹£¹£·Äê/t  £±£²ÔÂ/t  £³£±ÈÕ/t  Ëµ/v  £¬/w  Õþ¸®/n  ²ÉÈ¡/v  Õâ/r  Ò»/m  ´ëÊ©/n  ÊÇ/v  ±ØÒª/a  µÄ/u  £¬/w  ÏÖÔÚ/t  ÎÒÃÇ/r  ÊÖÖÐ/s  ÒÑ/d  ÓÐ/v  £±£°£°/m  ¶à/m  Íò/m  ¸ö/q  ÎÞ/v  Ö÷/n  »§Í·/n  °¸/Ng  £¬/w  ×¢²á/vn  ÒøÐÐ/n  Ã¿Äê/r  »¹/d  ËÍ/v  À´/v  £¸Íò/m  ¶à/m  ¸ö/q  ÎÞ/v  Ö÷/n  »§Í·/n  Çë/v  ÎÒÃÇ/r  ´¦Àí/v  ¡£/w  Ä¿Ç°/t  ÓÐ´ý/v  [ÖÐÑë/n  ÒøÐÐ/n]nt  ´¦Àí/v  µÄ/u  ±»/p  ÒÅÍü/v  µÄ/u  ´æ¿î/n  ×Ü¶î/n  ¸ß/a  ´ï/v  £±£®£´£¹£µÒÚ/m  ¼ÓÔª/q  ¡£/w  
19980103-03-005-004/m  ÂÞ±öÑ·/nr  »¹/d  ±íÊ¾/v  £¬/w  ¸ù¾Ý/p  ¼Ó/j  ÏÖÐÐ/b  µÄ/u  ·¨ÂÉ/n  £¬/w  ÐÝÃß/vn  »§Í·/n  µÄ/u  Ö÷ÈË/n  ²»ÔÙ/d  ¾ßÓÐ/v  ×·Ë÷/v  ´æ¿î/n  µÄ/u  È¨Àû/n  £¬/w  Õâ´Î/r  ±»/p  Ã»ÊÕ/v  µÄ/u  £²£´£°£°Íò/m  ¼ÓÔª/q  µÄ/u  ¼ÇÂ¼/n  ¾ù/d  ÒÑ/d  Ïú»Ù/v  £¬/w  ÕâÐ©/r  ´æ¿î/n  µÄ/u  Ö÷ÈË/n  ½«À´/t  ¼´Ê¹/c  »ØÒä/v  Æð/v  ´ËÊÂ/r  £¬/w  Ò²/d  ÎÞ·¨/v  ²é/v  µ½/v  ËûÃÇ/r  ¹ýÈ¥/v  µÄ/u  ´æ¿î/n  ¡£/w  

19980103-03-006-001/m  °Í/j  ÒÔ/j  ¾Í/p  ÒÔ¾ü/j  ÖØÐÂ/d  ²¿Êð/v  ´ï³É/v  Í×Ð­/v  
19980103-03-006-002/m  ±¾±¨/r  ¿ªÂÞ/ns  £±ÔÂ/t  £±ÈÕ/t  µç/n  ¼ÇÕß/n  Öì/nr  ÃÎ¿ý/nr  ±¨µÀ/v  £º/w  ¾Ý/p  À´×Ô/v  °ÍÀÕË¹Ì¹/ns  ±»Õ¼ÁìÍÁ/n  ·½Ãæ/n  µÄ/u  ÏûÏ¢/n  £¬/w  ÔÚ/p  ÒÔÉ«ÁÐ/ns  µÄ/u  Î÷·½/s  Íâ½»/n  ÈËÊ¿/n  ×òÌì/t  ÅûÂ¶/v  £¬/w  ¾­ÓÉ/p  ÃÀ¹ú/ns  ÖÐ¶«/ns  Ð­µ÷Ô±/n  ÂÞË¹/nr  µÄ/u  ÎÓÐý/vn  £¬/w  ÒÔÉ«ÁÐ/ns  ºÍ/c  °ÍÀÕË¹Ì¹/ns  ÒÑ/d  ¾Í/p  ÒÔ¾ü/j  ´Ó/p  Ô¼µ©ºÓ/ns  Î÷°¶/s  ÖØÐÂ/d  ²¿Êð/v  ÎÊÌâ/n  ´ï³É/v  Í×Ð­/v  ¡£/w  ÒÔÉ«ÁÐ/ns  ÒÑ¾­/d  Äâ¶¨/v  ÁË/u  ÓÐÏÞ/a  ³·¾ü/vn  ¼Æ»®/n  £¬/w  ¼´/c  Ê×ÏÈ/d  ³·³ö/v  £±£²£¥/m  µÄ/u  Î÷°¶/s  µØÇø/n  £»/w  °ÍÀÕË¹Ì¹/ns  ·½Ãæ/n  Ôò/c  ¸ù¾Ý/p  ÒÔ·½/n  µÄ/u  ÒªÇó/n  ³·»»/v  Ò»/m  Åú/q  ¸ºÔð/v  °²È«/a  ÊÂÎñ/n  µÄ/u  ¹ÙÔ±/n  £¬/w  ²¢/c  ½øÒ»²½/d  ÏÞÖÆ/v  ¡°/w  ¹þÂíË¹/nz  ¡±/w  ºÍ/c  ¡°/w  Ê¥Õ½Õß/nz  ¡±/w  µÄ/u  »î¶¯/vn  ¡£/w  
19980103-03-006-003/m  ¾Ý/p  ±¨µÀ/v  £¬/w  °Í/j  ÒÔ/j  Ë«·½/n  ¾Í/p  ÒÔ¾ü/j  ÔÚ/p  Ô¼µ©ºÓ/ns  Î÷°¶/s  ÖØÐÂ/d  ²¿Êð/v  ÎÊÌâ/n  ´ï³É/v  µÄ/u  ÕâÏî/r  Í×Ð­/vn  ·½°¸/n  £¬/w  ½«/d  ÓÚ/p  ±¾ÔÂ/t  ÖÐÑ®/t  ÔÚ/p  ¿ËÁÖ¶Ù/nr  ×ÜÍ³/n  Óë/p  °¢À­·¨ÌØ/nr  ×ÜÍ³/n  ¡¢/w  ÄÚËþÄáÑÇºú/nr  ×ÜÀí/n  ¾ÙÐÐ/v  µÄ/u  °Í/j  ÒÔ/j  ÃÀ/j  Èý/m  ·½/q  Ê×ÄÔ/n  »áÎî/v  ÆÚ¼ä/f  È·ÈÏ/v  ²¢/c  ÕýÊ½/ad  Ðû²¼/v  ¡£/w  ¾Ý/p  Í¸Â¶/v  £¬/w  ¿ËÁÖ¶Ù/nr  Ìá³ö/v  £¬/w  ×÷Îª/v  ÃÀ/j  ÒÔ/j  Ê×ÄÔ/n  »áÎî/v  µÄ/u  ÏÈ¾öÌõ¼þ/n  £¬/w  ÄÚËþÄáÑÇºú/nr  ±ØÐë/d  Í¬Òâ/v  ½ÓÊÜ/v  Õâ/r  Ò»/m  ·½°¸/n  ¡£/w  
19980103-03-006-004/m  ¾Ý/p  ÒÔÉ«ÁÐ/ns  ·½Ãæ/n  µÄ/u  ÏûÏ¢/n  ±¨µÀ/v  £¬/w  ÓÐ/v  ¼£Ïó/n  ÏÔÊ¾/v  ÄÚËþÄáÑÇºú/nr  ÒÑ¾­/d  Í¬Òâ/v  ÁË/u  ÒÔÉ«ÁÐ/ns  ¹ú·À²¿³¤/n  ÄªµÏ¿­/nr  Ìá³ö/v  µÄ/u  ÉÏÊö/b  ³·¾ü/vn  ·½°¸/n  ¡£/w  ¸ù¾Ý/p  Õâ/r  Ò»/m  ·½°¸/n  £¬/w  ²¿·Ö/m  ÒÔÉ«ÁÐ/ns  ÓÌÌ«ÈË/n  ¶¨¾Óµã/n  ±»/p  ÖÃÓÚ/v  ÒÔÉ«ÁÐ/ns  µÄ/u  ¿ØÖÆ/vn  Ö®Íâ/f  £¬/w  ¶ø/c  Óë/p  °ÍÀÕË¹Ì¹/ns  ×ÔÖÎ/vn  È¨Á¦/n  »ú¹¹/n  ±£³Ö/v  Ä³ÖÖ/r  ÁªÏµ/n  ¡£/w  

19980103-03-007-001/m  ¶íÂÞË¹/ns  Èý/m  ¸Ä/v  Â¬²¼/n  ÃæÖµ/n  
19980103-03-007-002/m  ÐÂ»ªÉç/nt  ¼ÇÕß/n  ÅË/nr  ´ó³É/nr  

19980103-03-007-003/m  ¶íÂÞË¹/ns  ÐÂ°æ/b  Â¬²¼/n  £±ÈÕ/t  ¿ªÊ¼/v  ÉÏÊÐ/v  £¬/w  ÃæÖµ/n  Ìá¸ß/v  £±£°£°£°/m  ±¶/q  £¬/w  ¼´/v  ÐÂ±Ò/n  £±/m  Â¬²¼/n  Óë/p  ¾É±Ò/n  £±£°£°£°/m  Â¬²¼/n  µÈÖµ/v  £¬/w  Â¬²¼/n  ¶Ô/p  ÃÀÔª/n  µÄ/u  »ãÂÊ/n  ±äÎª/v  Ô¼/d  £¶/m  ¸ö/q  Â¬²¼/n  ¶Ò/v  £±/m  ÃÀÔª/q  £¬/w  Õâ/r  ÊÇ/v  ¶í/j  £±£¹£¹£±Äê/t  ÒÔÀ´/f  µÄ/u  µÚÈý/m  ´Î/q  »õ±Ò/n  ¸Ä/v  Öµ/n  ¡£/w  
19980103-03-007-004/m  Õâ´Î/r  ¸Ä/v  Öµ/n  ÊÇ/v  ¸ù¾Ý/v  ¶í/j  ×ÜÍ³/n  Ò¶ÀûÇÕ/nr  £±£¹£¹£·Äê/t  £¸ÔÂ/t  £´ÈÕ/t  Ç©Êð/v  µÄ/u  ¡¶/w  ¹ØÓÚ/p  ¸Ä±ä/v  ¶íÂÞË¹/ns  »õ±Ò/n  Æ±Ãæ/n  ¼ÛÖµ/n  ºÍ/c  ¼Û¸ñ/n  ±ê×¼/n  µÄ/u  ÃüÁî/n  ¡·/w  ÊµÊ©/v  µÄ/u  ¡£/w  
19980103-03-007-005/m  ¶í/j  µÚÒ»/m  ´Î/q  »õ±Ò/n  ¸Ä/v  Öµ/n  ÊÇ/v  ÔÚ/p  £±£¹£¹£±Äê/t  £»/w  ¶í/j  ·¢ÐÐ/v  ÐÂ°æ/b  Â¬²¼/n  È¡´ú/v  Ç°/f  ËÕÁª/ns  Á÷Í¨/v  µÄ/u  Â¬²¼/n  ¡£/w  µÚ¶þ/m  ´Î/q  ÔÚ/p  £±£¹£¹£³Äê/t  £»/w  ¶í/j  Ðû²¼/v  Í£Ö¹/v  Ê¹ÓÃ/v  £±£¹£¶£±/m  ¡ª/w  £±£¹£¹£²Äê/t  ËÕÁª/ns  °æ/n  Â¬²¼/n  ºÍ/c  ¶í/j  £±£¹£¹£²Äê/t  °æ/n  Â¬²¼/n  £¬/w  Ö»/d  ÔÊÐí/v  Á÷Í¨/v  £±£¹£¹£³Äê/t  °æ/n  ÐÂ/a  Â¬²¼/n  ¡£/w  Õâ/r  Ç°/f  Á½/m  ´Î/q  ¸Ä/v  Öµ/n  ¶¼/d  Ö»/d  ÌáÇ°/v  ¼¸/m  Ìì/q  ¹«²¼/v  ·½°¸/n  £¬/w  ¶øÇÒ/c  ¹æ¶¨/v  ±ØÐë/d  ÔÚ/p  Êý/m  Ìì/q  ÄÚ/f  ½«/p  ¾É±Ò/n  »»/v  ³É/v  ÐÂ±Ò/n  £¬/w  ¾ÓÃñ/n  ³£³£/d  Òª/v  ÅÅ/v  ÉÏ/v  ¼¸/m  ¹«Àï/q  µÄ/u  ¡°/w  ³¤/a  Áú/n  ¡±/w  ²Å/d  ÄÜ/v  ½«/p  ÊÖÉÏ/s  ¾É±Ò/n  ¶Ò/v  ³É/v  ÐÂ±Ò/n  £¬/w  µ¼ÖÂ/v  ´ó¶àÊý/m  ÀÏ°ÙÐÕ/n  ¶Ô/p  »õ±Ò/n  ¸Ä/v  Öµ/n  ÐÄÓÐÓà¼Â/i  ¡£/w  Õâ´Î/r  ¸Ä/v  Öµ/n  Ôò/c  ÌáÇ°/v  £µ/m  ¸ö/q  ÔÂ/n  ¹«²¼/v  »õ±Ò/n  ¸Ä/v  Öµ/v  ·½°¸/n  £¬/w  ²¢/c  Áô/v  ³ö/v  ³äÔ£/a  µÄ/u  Ê±¼ä/n  Ê¹/v  ¾ÓÃñ/n  ¿É/v  ´ÓÈÝ/a  µØ/u  ¶Ò»»/v  ÐÂ±Ò/n  ¡£/w  ¶í/j  Õþ¸®/n  ±£Ö¤/v  Õâ´Î/r  ¸Ä/v  Öµ/n  ²»/d  »á/v  Ïñ/d  Ç°/f  Á½/m  ´Î/q  ÄÇÑù/r  ÈÃ/v  ¾ÓÃñ/n  ÀûÒæ/n  ÊÜËð/v  ¡£/w  
19980103-03-007-006/m  £¸£°/m  Äê´ú/n  £¬/w  Ç°/f  ËÕÁª/ns  µÄ/u  Â¬²¼/n  ±ÒÖµ/n  ¸ßÓÚ/v  ÃÀÔª/n  ¡£/w  ËÕÁª/ns  ½âÌå/v  Ç°Ï¦/f  £¬/w  Â¬²¼/n  ¿ªÊ¼/v  ±áÖµ/v  ¡£/w  £±£¹£¹£±Äê/t  µ×/f  ¿ªÊ¼/v  £¬/w  ¶í/j  ¾­¼Ã/n  ½øÈë/v  ÌåÖÆ/n  ×ª¹ì/v  Ê±ÆÚ/n  £¬/w  Éú²ú/v  Ò»Ö±/d  ³Ê/v  ÏÂ½µ/v  Ç÷ÊÆ/n  £¬/w  Äê/q  Í¨»õÅòÕÍÂÊ/n  ºÍ/c  Îï¼Û/n  ÉÏÕÇ/vn  Ö¸Êý/n  Á¬Ðø/a  Êý/m  Äê/q  ¶¼/d  ±£³Ö/v  ÔÚ/p  £²£°£°£¥/m  ×óÓÒ/m  £¬/w  £±£¹£¹£°Äê/t  ¿É/v  Âò/v  Ò»/m  ¼Ü/q  ¸ÖÇÙ/n  µÄ/u  Â¬²¼/n  Êý¶î/n  µ½/p  £±£¹£¹£µÄê/t  µ×/f  Ö»ÄÜ/v  Âò/v  Ò»/m  ÕÅ/q  ±¨Ö½/n  £¬/w  Â¬²¼/n  ¶Ô/p  ÃÀÔª/n  µÄ/u  »ãÂÊ/n  Ò²/d  Ò»Â·/m  ÏÂµø/v  £¬/w  ´Ó/p  µ±Ê±/t  µÄ/u  £±£·£°/m  Â¬²¼/n  ¶Ò/v  £±/m  ÃÀÔª/q  µø/v  ÖÁ/v  £±£¹£¹£·Äê/t  £¸ÔÂ/t  µÄ/u  £µ£¸£°£±/m  Â¬²¼/n  ¶Ò/v  £±/m  ÃÀÔª/q  £¨/w  [¶í/j  ÖÐÑë/n  ÒøÐÐ/n]nt  ¹«²¼/v  µÄ/u  »ãÂÊ/n  £©/w  £¬/w  ¶í/j  ·¢ÐÐ/v  µÄ/u  Ö½±Ò/n  ×î/d  ´ó/a  Ãæ¶î/n  ¾¹/d  ´ïµ½/v  £µ£°Íò/m  Â¬²¼/n  ¡£/w  ³®Æ±/n  Ãæ¶î/n  ¾Þ´ó/a  ¸ø/p  ½ðÈÚ/n  ¡¢/w  Á÷Í¨/v  ¡¢/w  Í³¼Æ/v  µÈ/u  ·½Ãæ/n  ´øÀ´/v  ¼«´ó/a  ²»±ã/an  £¬/w  ¾­¼Ã/n  ×¨¼Ò/n  ÃÇ/k  ¶¼/d  ÈÏÎª/v  ¶í/j  »õ±Ò/n  ¸Ä/v  Öµ/n  ÊÆÔÚ±ØÐÐ/i  ¡£/w  
19980103-03-007-007/m  £±£¹£¹£¶Äê/t  ¶í/j  ¹¤Å©Òµ/n  Éú²ú/vn  ½µ·ù/n  Ç÷/v  »º/v  £¬/w  ²»ÉÙ/m  ÐÐÒµ/n  Éú²ú/v  Öð²½/d  »ØÉý/v  £¬/w  ¾­¼Ã/n  Ç÷Ïò/v  ÎÈ¶¨/a  £¬/w  Äê/q  Í¨»õÅòÕÍÂÊ/n  ºÍ/c  Îï¼Û/n  ÉÏÕÇ/vn  Ö¸Êý/n  ¶¼/d  ±£³Ö/v  ÔÚ/p  £²£²£¥/m  ×óÓÒ/m  £¬/w  Éú²ú/v  ½ö/d  ÏÂ½µ/v  £µ£¥/m  ¡£/w  £±£¹£¹£·Äê/t  ¶í/j  ¾­¼Ã/n  ×ß/v  ³ö/v  µ×¹È/n  £¬/w  ¹¤Òµ/n  Éú²ú/vn  ¶à/a  Äê/q  À´/f  Ê×/m  ´Î/q  ³öÏÖ/v  Ôö³¤/v  £¬/w  ÍâÃ³/n  ¿ªÊ¼/v  ³öÏÖ/v  Ë³²î/n  ¡£/w  ¾­¼Ã/n  ºÍ/c  ½ðÈÚ/n  µÄ/u  ÎÈ¶¨/vn  Ê¹/v  ÈËÃÇ/n  Öð²½/d  »Ö¸´/v  ¶Ô/p  Â¬²¼/n  µÄ/u  ÐÅÐÄ/n  £¬/w  Îª/p  Â¬²¼/n  ¸Ä/v  Öµ/n  ´´Ôì/v  ÁË/u  Ìõ¼þ/n  ¡£/w  
19980103-03-007-008/m  £¨/w  ÐÂ»ªÉç/nt  ±±¾©/ns  £±ÔÂ/t  £±ÈÕ/t  µç/n  £©/w  

19980103-03-008-001/m  ¶íÂÞË¹/ns  ÐÂ/a  Â¬²¼/n  ¿ªÊ¼/v  Á÷Í¨/v  
19980103-03-008-002/m  ¾Ý/p  ÐÂ»ªÉç/nt  ÄªË¹¿Æ/ns  £±ÔÂ/t  £±ÈÕ/t  µç/n  £¨/w  ¼ÇÕß/n  Ê¢/nr  ÊÀÁ¼/nr  £©/w  ¶íÂÞË¹/ns  ÈË/n  ÔÚ/p  ÐÂÄê/t  µÄ/u  µÚÒ»/m  Ìì/q  Ó­À´/v  ÁË/u  ÃæÖµ/n  Éý¸ß/v  £±£°£°£°/m  ±¶/q  µÄ/u  ÐÂ/a  Â¬²¼/n  £¬/w  ¸¨±Ò/n  ¸ê±È/n  ÔÚ/p  À«±ð/v  £µ/m  Äê/q  ºó/f  ÖØÐÂ/d  Â¶Ãæ/v  ¡£/w  
19980103-03-008-003/m  £±£¹£¹£¸Äê/t  Ôªµ©/t  ¿ªÊ¼/v  Ê¹ÓÃ/v  µÄ/u  ÐÂ±Ò/n  ÓÐ/v  £µ/m  ¡¢/w  £±£°/m  ¡¢/w  £µ£°/m  ¡¢/w  £±£°£°/m  ºÍ/c  £µ£°£°/m  Â¬²¼/n  £µ/m  ÖÖ/q  Ö½±Ò/n  £¬/w  ÒÔ¼°/c  £±/m  ¡¢/w  £µ/m  ¡¢/w  £±£°/m  ¡¢/w  £µ£°/m  ¸ê±È/n  ºÍ/c  £±/m  ¡¢/w  £²/m  ¡¢/w  £µ/m  Â¬²¼/n  £·/m  ÖÖ/q  Ó²±Ò/n  ¡£/w  
19980103-03-008-004/m  Ô­/b  ËÕÁª/ns  ºÍ/c  ¶íÂÞË¹/ns  ÀúÊ·/n  ÉÏ/f  Ôø/d  ¶à´Î/m  ½øÐÐ/v  Â¬²¼/n  ¸Ä/v  Öµ/n  £¬/w  ÍùÍù/d  µ¼ÖÂ/v  ÈËÐÄ»Ì»Ì/i  £¬/w  ÊÐ³¡/n  ½ôÕÅ/a  ¡£/w  Óë/p  ÒÔÍù/t  ²»Í¬/a  µÄ/u  ÊÇ/v  £¬/w  Õâ´Î/r  ÈËÃñ/n  ÐÄÌ¬/n  Ïà¶Ô/d  Æ½¾²/a  ¡£/w  Õâ/r  ÊÇ/v  ÓÉÓÚ/p  Õþ¸®/n  ÌáÇ°/v  ½ü/a  °ë/m  Äê/q  ·¢/v  ÁË/u  ¡°/w  °²Ãñ¸æÊ¾/i  ¡±/w  £¬/w  £±£¹£¹£¸Äê/t  È«Äê/n  ÐÂ/a  ¾É/a  ±Ò/n  Í¨ÓÃ/v  £¬/w  £²£°£°£²Äê/t  Ôªµ©/t  Ç°/f  ¾É±Ò/n  ¿É/v  ×ÔÓÉ/ad  ¶Ò»»/v  ÐÂ±Ò/n  ¡£/w  ´ËÍâ/c  £¬/w  ¶í/j  ½ü/a  Á½/m  Äê/q  Í¨ÕÍÂÊ/j  ÏÂ½µ/v  £¬/w  È¥Äê/t  ½ö/d  Îª/v  £±£±£¥/m  £¬/w  ½ñÄê/t  Ô¤¼Æ/v  ½µ/v  µ½/v  Ò»/m  Î»/q  Êý/n  ¡£/w  
19980103-03-008-005/m  [¶íÂÞË¹/ns  ÖÐÑë/n  ÒøÐÐ/n]nt  ÐÐ³¤/n  ¶Å±ÈÄþ/nr  ÄêÇ°/t  ±íÊ¾/v  £¬/w  Â¬²¼/n  ¸Ä/v  Öµ/n  ²»/d  »á/v  ÒýÆð/v  Í¨»õÅòÕÍ/l  ¼Ó¾ç/v  £¬/w  £±£¹£¹£¸Äê/t  £±ÔÂ/t  µÄ/u  Í¨ÕÍÂÊ/j  ½«/d  ½µ/v  µ½/v  £°£®£·£¥/m  ÖÁ/p  £°£®£¸£¥/m  µÄ/u  µÍ/a  Ë®Æ½/n  ¡£/w  Ô¤¼Æ/v  £¹£¯£±£°/m  µÄ/u  ¾É±Ò/n  ½«/p  ÔÚ/p  £±ÔÂ·Ý/t  ÍË³ö/v  Á÷Í¨/vn  £¬/w  µ½/p  ÄêÖÐ/t  £¬/w  ÐÂ±Ò/n  ½«/d  ³¹µ×/ad  È¡´ú/v  ¾É±Ò/n  ¡£/w  

19980103-03-009-001/m  [Ïãé¿/ns  ´ó½Ö/n]ns  ¿ñ»¶Ò¹/n  
19980103-03-009-002/m  ±¾±¨/r  ×¤/v  ·¨¹ú/ns  ¼ÇÕß/n  ¹û/nr  ÓÀÒã/nr  
19980103-03-009-003/m  Ôªµ©/t  Ö®/u  Ò¹/Tg  £¬/w  °ÍÀèÈË/n  ÓÐ/v  »¶¾Û/v  [Ïãé¿ÀöÉá/ns  ´ó½Ö/n]ns  Ó­/v  ÐÂÄê/t  µÄ/u  ´«Í³/n  ¡£/w  Ê±/Ng  ½ü/v  ×ÓÒ¹/t  £¬/w  ¼ÇÕß/n  Çý³µ/v  ¸Ïµ½/v  [Ïãé¿ÀöÉá/ns  ´ó½Ö/n]ns  Î÷¶Ë/s  µÄ/u  ¿­ÐýÃÅ/n  ¡£/w  
19980103-03-009-004/m  ¿­ÐýÃÅ/n  Ëù/u  ÔÚ/v  µÄ/u  ÐÇÐÎ/n  ¹ã³¡/n  £¬/w  ÔçÒÑ/d  ±»/p  ËÄÖÜ/f  µÄ/u  ÈËÈº/n  ÍÅÍÅ/d  Î§×¡/v  ¡£/w  ¹ã³¡/n  ÉÏ/f  µÄ/u  Æû³µ/n  Ò»/m  Á¾/q  ½ô/d  °¤×Å/v  Ò»/m  Á¾/q  ¡£/w  ÓÐÈ¤/a  µÄ/u  ÊÇ/v  £¬/w  Æ½ÈÕ/t  ÊÐÇø/s  Ã÷Áî½ûÖ¹/l  Ãù/Vg  À®°È/n  £¬/w  ½ñÒ¹/t  È´/d  Ãù/Vg  ½ä/v  ´ó/d  ¿ª/v  £¬/w  Ðí¶à/m  ÈË/n  ²»/d  Í£/v  µØ/u  °´/v  À®°È/n  £¬/w  ÓÐÈË/r  »¹/d  °´/v  ³ö/v  ÒôÀÖ/n  ½Ú×à¸Ð/n  ¡£/w  ÁÐ¶Ó/v  Î¬³Ö/v  ÖÈÐò/n  µÄ/u  ¾¯²ì/n  ÃÇ/k  ¶¼/d  ±¨/v  ÒÔ/p  Î¢Ð¦/vn  ¡£/w  ÖÜÎ§/f  µÄ/u  ¼Ý³µÕß/n  ·×·×/d  Ïò/p  ÎÒÃÇ/r  ×£ºØ/v  ÐÂÄê/t  £¬/w  Í¬Ê±/c  Ê¾Òâ/v  ÎÒÃÇ/r  Ò»Æë/d  ¼ÓÈë/v  ÃùµÑ/vn  ´ó¾ü/n  £¬/w  Æø·Õ/n  È¾/v  ÈË/n  £¬/w  ÎÒÃÇ/r  ²»ÓÉ×ÔÖ÷/i  µØ/u  ¼ÓÈë/v  ÁË/u  Õâ/r  Ò»/m  ÆæÃî/a  µÄ/u  ¡°/w  ´óºÏ³ª/n  ¡±/w  ¡£/w  Ðí¶à/m  ÇàÄêÈË/n  ÈýÎå³ÉÈº/l  µØ/u  ¼·/v  ÔÚ/p  Ò»/m  Á¾/q  ³µÉÏ/s  £¬/w  ³µ´°/n  ´ó/d  ¿ª/v  £¬/w  ËûÃÇ/r  ÉÏ/f  °ëÉí/n  Ì½/v  ³ö/v  ³µ/n  Íâ/f  £¬/w  »¹/d  ÓÐµÄ/r  ¸É´à/d  ×ø/v  µ½/v  ³µ¶¥/n  ÉÏ/f  £¬/w  ÊÖÖÐ/s  Îè¶¯/v  ×Å/u  ²ÊÆì/n  ¡¢/w  ÆøÇò/n  £¬/w  ¿ÚÖÐ/s  ²»¶Ï/d  µØ/u  ¸ßº°/v  £º/w  ¡°/w  ÐÂÄê/t  ºÃ/a  £¡/w  ¡±/w  
19980103-03-009-005/m  ¼ÇÕß/n  Í£ÏÂ/v  ³µ/n  À´/v  £¬/w  ²½ÐÐ/v  ¼·/v  Èë/v  [Ïãé¿ÀöÉá/ns  ´ó½Ö/n]ns  µÄ/u  ¿ñ»¶/vn  ÈËÈº/n  ¡£/w  Õâ/r  Ìõ/q  ³¤´ï/v  £±£¸£¸£°/m  Ã×/q  ¡¢/w  ¿í/Ng  Óâ/Vg  °Ù/m  Ã×/q  µÄ/u  ´ó½Ö/n  £¬/w  ÒÑ/d  ±»/p  ÈËÈº/n  ¼·/v  µÃ/u  Ë®Ð¹²»Í¨/i  ¡£/w  ÎçÒ¹/t  ÖÓÉù/n  Ò»/d  Ïì/v  £¬/w  ÇàÄê/n  ÃÇ/k  ²»Ô¼¶øÍ¬/i  µØ/u  ´ò¿ª/v  ÏãéÄ/n  £¬/w  ¿ñ»¶/v  £¬/w  ¸ß¸è/v  £¬/w  »¥/d  ºØ/Vg  ÐÂÄê/t  ¡­¡­/w  º®Æø/n  Ï®/v  ÈË/n  £¬/w  ÇàÄê/n  ÃÇ/k  µÄ/u  ÐËÖÂ/n  Ë¿ºÁ/m  ²»/d  ¼õ/v  ¡£/w  ¼ÇÕß/n  ²É·Ã/v  ÁË/u  ¼¸/m  Èº/q  »¶¿ì/a  µÄ/u  ÇàÄê/n  £¬/w  ËûÃÇ/r  ¶¼/d  Ëµ/v  Òª/v  Ò»Ö±/d  Íæ/v  µ½/v  ÌìÃ÷/t  ¡£/w  £¨/w  ±¾±¨/r  °ÍÀè/ns  £±ÔÂ/t  £±ÈÕ/t  µç/n  £©/w  

19980103-03-010-001/m  Æíµ»/v  ÐÂÄê/t  ºÃÔË/n  £¨/w  Í¼Æ¬/n  £©/w  
19980103-03-010-002/m  £±£¹£¹£¸Äê/t  £±ÔÂ/t  £±ÈÕ/t  £¬/w  ±»/p  ÑÏÖØ/a  ½ðÈÚ/n  Î£»ú/n  Ëù/u  À§ÈÅ/v  µÄ/u  º«¹ú/ns  ºº³Ç/ns  ÊÐÃñ/n  ÔÚ/p  Ò»/m  ×ù/q  ËÂÃí/n  Àï/f  Æíµ»/v  ÐÂÄê/t  ºÃÔË/n  ¡£/w  £¨/w  ÐÂ»ªÉç/nt  ·¢/v  ÃÀÁªÉç/nt  ÕÕÆ¬/n  £©/w  

19980103-03-011-001/m  ÈÕ±¾/ns  ÈËÃñ/n  »¶Çì/v  Ôªµ©/t  £¨/w  Í¼Æ¬/n  £©/w  
19980103-03-011-002/m  £±£¹£¹£·Äê/t  £±£²ÔÂ/t  £³£±ÈÕ/t  ÎçÒ¹/t  £¬/w  ¾Û¼¯/v  ÔÚ/p  ÈÕ±¾/ns  ¶«¾©/ns  ÔöÉÏËÂ/ns  µÄ/u  ÉÆÄÐÐÅÅ®/i  ·Å·É/v  ÆøÇò/n  £¬/w  Æíµ»/v  ÐÂÄê/t  ºÃÔË/n  ¡£/w  Ôªµ©/t  ÊÇ/v  ÈÕ±¾/ns  ÈËÃñ/n  Ò»/m  Äê/q  ÖÐ/f  ×î/d  ÖØÒª/a  µÄ/u  ½ÚÈÕ/n  Ö®Ò»/r  ¡£/w  
19980103-03-011-003/m  £¨/w  ÐÂ»ªÉç/nt  ·¢/v  ÃÀÁªÉç/nt  ÕÕÆ¬/n  £©/w  

19980103-03-012-001/m  Î¬Ò²ÄÉ/ns  ¾ÙÐÐ/v  ÐÂÄê/t  ÒôÀÖ»á/n  £¨/w  Í¼Æ¬/n  £©/w  
19980103-03-012-002/m  £±ÔÂ/t  £±ÈÕ/t  £¬/w  µÚÎåÊ®¾Å/m  ½ì/q  Î¬Ò²ÄÉ/ns  ÐÂÄê/t  ÒôÀÖ»á/n  ÔÚ/p  °ÂµØÀû/ns  Ê×¶¼/n  Î¬Ò²ÄÉ/ns  ¾ÙÐÐ/v  ¡£/w  Ò»ÄêÒ»¶È/i  µÄ/u  Î¬Ò²ÄÉ/ns  ÐÂÄê/t  ÒôÀÖ»á/n  ÔçÒÑ/d  ³ÉÎª/v  Î¬Ò²ÄÉ/ns  Éç»á/n  Éú»î/vn  µÄ/u  ÖØÒª/a  ×é³É²¿·Ö/l  £¬/w  Ã¿Äê/r  ¶¼/d  ÎüÒý/v  ×Å/u  Ðí¶à/m  ¹ú¼Ê/n  ÖªÃûÈËÊ¿/n  ¡£/w  Í¼/n  Îª/v  Éí×Å/v  ÌúÂ·/n  Ô±¹¤/n  ÖÆ·þ/n  µÄ/u  ÖøÃû/a  Ö¸»Ó¼Ò/n  ×æ±ö¡¤Ã·Ëþ/nr  ÔÚ/d  Ö¸»Ó/v  ÑÝ³ö/v  ¡£/w  
19980103-03-012-003/m  £¨/w  ÐÂ»ªÉç/nt  ·¢/v  ·¨ÐÂÉç/nt  ÕÕÆ¬/n  £©/w  

19980103-03-013-001/m  Î¬Ò²ÄÉ/ns  ÐÂÄê/t  ÒôÀÖ»á/n  ÎªºÎ/r  ¾­¾Ã²»Ë¥/i  
19980103-03-013-002/m  ÐÂ»ªÉç/nt  ¼ÇÕß/n  Áõ/nr  ÔÆ·å/nr  
19980103-03-013-003/m  ¸»ÀöÌÃ»Ê/i  µÄ/u  Î¬Ò²ÄÉ/ns  ÒôÀÖ/n  Ö®/u  ÓÑ/n  Ð­»á/n  ½ðÉ«/n  ´óÌü/n  Àï/f  £¬/w  Ò»/m  Ê×/q  ÇáËÉ/a  »¶¿ì/a  µÄ/u  ¡¶/w  ÆïÊ¿/n  ½øÐÐÇú/n  ¡·/w  ÔÙ/d  Ò»/m  ´Î/q  À­¿ª/v  ÁË/u  Î¬Ò²ÄÉ/ns  ÐÂÄê/t  ÒôÀÖ»á/n  µÄ/u  ÐòÄ»/n  ¡£/w  £±£¹£¹£¸Äê/t  ÐÂÄê/t  ÒôÀÖ»á/n  ÑÝ×à/v  µÄ/u  Ö÷Òª/b  ×÷Æ·/n  ÈÔÈ»/d  ÊÇ/v  Ê©ÌØÀÍË¹/nr  ¸¸×Ó/n  ºÍ/c  ÐÖµÜ/n  ´´×÷/v  µÄ/u  ÃûÇú/n  £¬/w  Ô¼º²¡¤Ê©ÌØÀÍË¹/nr  µÄ/u  ²»Ðà/z  Ö®/u  ×÷/Ng  ¡¶/w  À¶É«/n  ¶àè§ºÓ/ns  ¡·/w  ºÍ/c  Æä¸¸/r  ´´×÷/v  µÄ/u  ¡¶/w  À­µÂ´Ä»ù/nz  ½øÐÐÇú/n  ¡·/w  ÈÔÈ»/d  ÊÇ/v  ÐÂÄê/t  ÒôÀÖ»á/n  µÄ/u  ±£Áô/vn  ÇúÄ¿/n  ¡£/w  µ«ÊÇ/c  ÒôÀÖ»á/n  È´/d  Ò»Èç¼ÈÍù/i  µØ/u  ÒýÆð/v  ÁË/u  ¾Þ´ó/a  µÄ/u  ºä¶¯/vn  ¡£/w  
19980103-03-013-004/m  ÎªÊ²Ã´/r  Î¬Ò²ÄÉ/ns  ÒôÀÖ»á/n  ÇúÄ¿/n  ÄêÄê/q  ´óÌå/d  ÏàÍ¬/a  £¬/w  È´/d  »á/v  ÉîÈëÈËÐÄ/i  £¬/w  ¾­¾Ã²»Ë¥/i  £¿/w  ÎªÊ²Ã´/r  È«Çò/n  ¼¸Ê®/m  ¸ö/q  ¹ú¼Ò/n  Í¬Ê±/d  Êµ¿ö/n  ×ª²¥/v  £¬/w  £±£°/m  ¶à/m  ÒÚ/m  ÈË/n  Í¬/d  ÉÍ/v  £¿/w  
19980103-03-013-005/m  ¼ÇÕß/n  Ôø/d  ¾Í/p  Õâ¸ö/r  ÎÊÌâ/n  ÎÊ/v  ¹ý/u  °ÂµØÀû/ns  ÒôÀÖ½ç/n  µÄ/u  È¨Íþ/n  ÈËÊ¿/n  £¬/w  ÂÔ/d  Öª/v  ÁË/u  ÆäÖÐ/r  µÄ/u  Ò»Ð©/m  ¡°/w  °ÂÃî/a  ¡±/w  ¡£/w  Ê×ÏÈ/d  ÊÇ/v  ÀÖÇú/n  µÄ/u  ±¾Éí/r  £¬/w  ÔÚ/p  Î¬Ò²ÄÉ/ns  ÒôÀÖ»á/n  ÉÏ/f  ÑÝ×à/v  µÄ/u  ÇúÄ¿/n  ¶¼/d  ÊÇ/v  ÊÀ½ç/n  ÒôÀÖ/n  ÎÄ»¯/n  ÖÐ/f  µÄ/u  ¾«Æ·/n  £¬/w  ¶ø/c  ÈËÃÇ/n  ×ÜÊÇ/d  ÓÀÔ¶/d  ²»/d  »á/v  Ñá¾ë/v  ÊÀ¼ä/n  ×î/d  ÃÀºÃ/a  µÄ/u  ¶«Î÷/n  ¡£/w  
19980103-03-013-006/m  Æä´Î/r  £¬/w  µ£ÈÎ/v  ÐÂÄê/t  ÒôÀÖ»á/n  ÑÝ×à/v  µÄ/u  ÊÇ/v  ÊÀ½ç/n  Èý/m  ´ó/a  ×î/d  ÖøÃû/a  ½»ÏìÀÖÍÅ/n  Ö®Ò»/r  µÄ/u  [Î¬Ò²ÄÉ/ns  °®ÀÖ/nz  ÀÖÍÅ/n]nt  £¬/w  Ö¸»Ó/v  ÓÖ/d  ¶¼/d  ÊÇ/v  ÊÀ½ç/n  Ò»Á÷/b  ´óÊ¦/n  £¬/w  Èç/v  ¿ËÀÍË¹/nr  ¡¢/w  ²©Ë¹¿Æ·òË¹»ù/nr  ¡¢/w  ÂíÔó¶û/nr  ¡¢/w  ¿¨À­Ñï/nr  ¡¢/w  Ã·Ëþ/nr  ºÍ/c  ÄÂµÙ/nr  µÈ/u  ¡£/w  Ã·Ëþ/nr  ½ñÄê/t  ÒÑ/d  ÊÇ/v  µÚÈý/m  ´Î/q  Ö´°ô/v  Î¬Ò²ÄÉ/ns  ÐÂÄê/t  ÒôÀÖ»á/n  ¡£/w  
19980103-03-013-007/m  ÁíÍâ/c  £¬/w  Îª/p  ÐÂÄê/t  ÒôÀÖ»á/n  ÅäÎè/v  µÄ/u  [Î¬Ò²ÄÉ/ns  ¹ú¼Ò/n  ¸è¾çÔº/n  °ÅÀÙÎèÍÅ/n]nt  Í¬Ñù/d  Òû/v  Óþ/Ng  È«Çò/n  £¬/w  Ë®Æ½/n  Ò»Á÷/b  ¡£/w  Îª/p  Ö®/r  °é³ª/v  µÄ/u  [Î¬Ò²ÄÉ/ns  Í¯Éù/n  ºÏ³ªÍÅ/n]nt  ÔÚ/p  ÊÀ½ç/n  ÉÏ/f  Ò²/d  ÆÄ/d  ÓÐ/v  ÃûÆø/n  ¡£/w  
19980103-03-013-008/m  ÊÀ½ç/n  ÒôÀÖ/n  µÄ/u  ¾«´â/an  ¼ÓÉÏ/v  Èç´Ë/r  ¸ß/a  Ë®Æ½/n  µÄ/u  Ö¸»Ó/n  ¡¢/w  ÑÝ×à/vn  ¡¢/w  °é³ª/vn  ºÍ/c  °éÎè/vn  ×ÔÈ»/d  »á/v  ²úÉú/v  ¾Þ´ó/a  µÄ/u  ºä¶¯/vn  Ð§Ó¦/n  ¡£/w  

19980103-03-014-001/m  Ä«Î÷¸ç/ns  ²¨²¨¿¨ÌØÅåÌØ/ns  »ðÉ½/n  ÔÙ´Î/d  Åç·¢/v  
19980103-03-014-002/m  ÐÂ»ªÉç/nt  Ä«Î÷¸ç³Ç/n  £±ÔÂ/t  £±ÈÕ/t  µç/n  £¨/w  ¼ÇÕß/n  Éò/nr  °²/nr  £©/w  Î»ÓÚ/v  Ä«Î÷¸ç/ns  Ê×¶¼/n  ¶«ÄÏ/f  £·£°/m  ¶à/m  ¹«Àï/q  ´¦/n  µÄ/u  ²¨²¨¿¨ÌØÅåÌØ/ns  »ðÉ½/n  £±ÈÕ/t  ÔÙ´Î/d  Çá¶È/d  Åç·¢/v  £¬/w  Åç/v  ³ö/v  µÄ/u  »ðÉ½»Ò/n  ºÍ/c  Ë®ÕôÆû/n  ¸ß/a  ´ï/v  £³£°£°£°/m  Ã×/q  ¡£/w  
19980103-03-014-003/m  [Ä«Î÷¸ç/ns  È«¹ú/n  ¼õÔÖ/vn  ÖÐÐÄ/n]nt  ·¢²¼/v  µÄ/u  ¹«±¨/n  Ö¸³ö/v  £¬/w  Õâ´Î/r  Åç·¢/vn  ·¢Éú/v  ÔÚ/p  µ±µØ/s  Ê±¼ä/n  £±ÈÕ/t  ÏÂÎç/t  £¬/w  Í¬Ê±/c  °é/v  ÓÐ/v  Çá¶È/d  ÓÐ¸Ð/v  µØÕð/n  ¡£/w  »ðÉ½/n  Åç·¢/v  ³ö/v  ÉÙÁ¿/m  ³ãÈÈ/a  ÎïÖÊ/n  £¬/w  Ôì³É/v  É½½ÅÏÂ/f  É­ÁÖ/n  Ð¡/a  Ãæ»ý/n  Æð»ð/v  ¡£/w  
19980103-03-014-004/m  ²¨²¨¿¨ÌØÅåÌØ/ns  »ðÉ½/n  º£°Î/n  £µ£´£µ£²/m  Ã×/q  £¬/w  ÊÇ/v  Ä«Î÷¸ç/ns  µÚÒ»/m  ¸ß·å/n  ¡£/w  ¸Ã/r  »ðÉ½/n  £±£¹£¹£´Äê/t  £±£²ÔÂ/t  ½øÈë/v  »î¶¯ÆÚ/n  £¬/w  £±£¹£¹£·Äê/t  £¶ÔÂ/t  £³£°ÈÕ/t  Ôø/d  ·¢Éú/v  ½Ï/d  ´ó/a  Åç·¢/vn  £¬/w  Åç/v  ³ö/v  µÄ/u  »ðÉ½»Ò/n  ºÍ/c  ÆøÌå/n  ¸ß/a  ´ï/v  £±£®£µÍò/m  Ã×/q  ¡£/w  Èë¶¬/v  ÒÔÀ´/f  £¬/w  ¸Ã/r  »ðÉ½/n  Ò»Ö±/d  ´¦ÓÚ/v  ÎÈ¶¨/a  ×´Ì¬/n  ¡£/w  Ä¿Ç°/t  £¬/w  ¸Ã/r  µØÇø/n  ÈÔ/d  ´¦ÓÚ/v  ¾¯½ä/vn  ×´Ì¬/n  ¡£/w  

19980103-03-015-001/m  Äá¼ÓÀ­¹Ï/ns  ·´/v  Õþ¸®/n  Îä×°/vn  È«²¿/m  ±»/p  Ç²É¢/v  
19980103-03-015-002/m  ¾Ý/p  ÐÂ»ªÉç/nt  ÂíÄÇ¹Ï/ns  £±ÔÂ/t  £±ÈÕ/t  µç/n  £¨/w  ¼ÇÕß/n  Ó÷/nr  ¹ãÉú/nr  £©/w  ¾Ý/p  [Äá¼ÓÀ­¹Ï/ns  ¹ú·À²¿/n]nt  Ðû²¼/v  £¬/w  ÔÚ/p  Äá/j  ±±²¿/f  »î¶¯/v  µÄ/u  ·´/v  Õþ¸®/n  Îä×°/vn  ¡°/w  °²µÂÁÒË¹¡¤¿¨Ë¹ÌØÂÞ/nr  ÁªºÏ/vn  ÕóÏß/n  ¡±/w  ×îºó/f  Ò»/m  Åú/q  ³ÉÔ±/n  Äêµ×/t  Ç°/f  ÒÑ/d  ½»³ö/v  ÎäÆ÷/n  ¡£/w  ÖÁ´Ë/d  £¬/w  Äá/j  £±£¹£¹£°Äê/t  ÄÚÕ½/n  ½áÊø/v  ºó/f  ÖØÐÂ/d  ÄÃ/v  Æð/v  ÎäÆ÷/n  µÄ/u  ËùÓÐ/b  ·Ç·¨/b  Îä×°/n  ×éÖ¯/n  ¶¼/d  ÒÑ/d  ·ÅÏÂ/v  ÎäÆ÷/n  ¡¢/w  ½ÓÊÜ/v  Ç²É¢/v  ¡£/w  
19980103-03-015-003/m  [Äá/j  ¹ú·À²¿/n]nt  Ö¤Êµ/v  £¬/w  £±£¹£¹£·Äê/t  Õþ¸®/n  ¹²/d  Ç²É¢/v  ÁË/u  £²£°£´£°/m  Ãû/q  ·´/v  Õþ¸®/n  Îä×°/vn  ·Ö×Ó/n  ¡£/w  ¼Ì/Vg  £·ÔÂ/t  µ×/f  ¡°/w  £³¡ª£¸£°/n  ±±·½/f  ÕóÏß/n  ¡±/w  ºÍ/c  ¡°/w  À­ÃÉ¡¤ÀÍ´ïÀ×Ë¹/nr  Ãñ×å/n  ÕóÏß/n  ¡±/w  Á½/m  Ö§/q  ·´/v  Õþ¸®/n  Îä×°/vn  ¹²/d  £±£´£°£°/m  ¶à/m  ÈË/n  ·ÅÏÂ/v  ÎäÆ÷/n  ºó/f  £¬/w  £±£²ÔÂ·Ý/t  ÓÖ/d  ÓÐ/v  ¡°/w  ¸ïÃü/vn  Îä×°Á¦Á¿/l  ¡±/w  ºÍ/c  ¡°/w  °²µÂÁÒË¹¡¤¿¨Ë¹ÌØÂÞ/nr  ÁªºÏ/vn  ÕóÏß/n  ¡±/w  Á½/m  ¸ö/q  ×éÖ¯/n  µÄ/u  £¶£´£°/m  ÈË/n  ½»³ö/v  ÎäÆ÷/n  £¬/w  ÖØ·µ/v  Éç»á/n  ¡£/w  
19980103-03-015-004/m  [Äá¼ÓÀ­¹Ï/ns  Õþ¸®/n]nt  ±íÊ¾/v  £¬/w  ½«/d  ÑÏ¸ñ/ad  ÂÄÐÐ/v  Í¬/p  Ç²É¢/vn  ÈËÔ±/n  ´ï³É/v  µÄ/u  ºÍÆ½/n  Ð­Òé/n  £¬/w  °ïÖú/v  ËûÃÇ/r  °²¾ÓÀÖÒµ/i  £¬/w  ²»/d  Ê¹/v  ËûÃÇ/r  ÔÙ´Î/d  ÄÃ/v  Æð/v  ÎäÆ÷/n  ¡£/w  
19980103-03-015-005/m  Ä¿Ç°/t  £¬/w  ¸Ã¹ú/r  ÈÔ/d  ÓÐ/v  ´ÓÊÂ/v  °ó¼Ü/v  ¡¢/w  Ð×É±/v  ¡¢/w  ÍµµÁ/v  ¡¢/w  ÇÀ½Ù/v  µÄ/u  Îä×°/n  ·¸×ï·Ö×Ó/n  £¬/w  Õþ¸®/n  ¶Ô/p  ËûÃÇ/r  ½«/d  ¼á¾ö/ad  Çå½Ë/v  ¡£/w  

19980103-03-016-001/m  £±£¹£¹£·/m  ´ó/a  µØÕð/n  ¼õÉÙ/v  ÉËÍöÕß/n  Ôö¶à/v  
19980103-03-016-002/m  ÐÂ»ªÉç/nt  »ªÊ¢¶Ù/ns  £±ÔÂ/t  £±ÈÕ/t  µç/n  £¨/w  ¼ÇÕß/n  ¹È/nr  ÀûÔ´/nr  £©/w  [ÃÀ¹ú/ns  µØÖÊ/n  µ÷²é¾Ö/n  µØÕð/n  ÐÅÏ¢/n  ÖÐÐÄ/n]nt  Ìá¹©/v  µÄ/u  Êý×Ö/n  ±íÃ÷/v  £¬/w  £±£¹£¹£·Äê/t  È«ÊÀ½ç/n  ·¢Éú/v  µÄ/u  ÀïÊÏ/n  £·/m  ¼¶/q  ÒÔÉÏ/f  ¡¢/w  ÇÒ/d  ¾ßÓÐ/v  ´ó¹æÄ£/d  ÆÆ»µÐÔ/v  µÄ/u  ´ó/a  µØÕð/n  Òª/v  ±È/p  £±£¹£¹£¶Äê/t  ÉÙ/a  £¬/w  µ«/c  ÉËÍö/v  È´/d  ÑÏÖØ/a  µÃ/u  ¶à/a  ¡£/w  
19980103-03-016-003/m  È¥Äê/t  È«Çò/n  ¹²/d  ·¢Éú/v  ÁË/u  £±£·/m  ´Î/q  ´ó/a  µØÕð/n  £¬/w  ±È/p  £±£¹£¹£¶Äê/t  µÄ/u  £²£±/m  ´Î/q  Òª/v  ÉÙ/a  £¬/w  Ò²/d  µÍÓÚ/v  ½üÄêÀ´/l  Ã¿Äê/r  £²£°/m  ´Î/q  µÄ/u  Æ½¾ùÊý/n  ¡£/w  ¾¡¹Ü/c  ´ÎÊý/n  ¼õÉÙ/v  £¬/w  È¥Äê/t  ´ó/a  µØÕð/n  Ôì³É/v  µÄ/u  ÆÆ»µ/vn  ºÍ/c  ÉËÍö/vn  È´/d  Òª/v  ±È/p  Ç°/f  Ò»/m  Äê/q  ÑÏÖØ/a  µÃ/u  ¶à/a  ¡£/w  È¥Äê/t  ´ó/a  µØÕð/n  ÖÁÉÙ/d  Ôì³É/v  £²£¹£±£³/m  ÈË/n  ËÀÍö/v  £¬/w  ±È/p  £±£¹£¹£¶Äê/t  ¶à/v  £´£´£¹/m  ÈË/n  ¡£/w  
19980103-03-016-004/m  È¥Äê/t  £µÔÂ/t  £±£°ÈÕ/t  ·¢Éú/v  ÔÚ/p  ÒÁÀÊ/ns  µÄ/u  £·£®£±/m  ¼¶/q  µØÕð/n  Ôì³É/v  µÄ/u  ÉËÍö/vn  ×îÎª/d  ÑÏÖØ/a  £¬/w  Ëü/r  ÖÁÉÙ/d  µ¼ÖÂ/v  £±£µ£¶£·/m  ÈË/n  ËÀÍö/v  £¬/w  £²£³£°£°/m  ÈË/n  ÊÜÉË/v  £¬/w  £µÍò/m  ÈË/n  ÎÞ¼Ò¿É¹é/i  ¡£/w  £¹ÔÂ/t  ÔÚ/p  Òâ´óÀû/ns  ·¢Éú/v  µÄ/u  Ò»/m  ÏµÁÐ/q  µØÕð/n  ´Ý»Ù/v  ÁË/u  °¢Î÷Î÷³Ç/ns  ¡£/w  £±£±ÔÂ/t  £¸ÈÕ/t  ÔÚ/p  ÖÐ¹ú/ns  Î÷²Ø/ns  ·¢Éú/v  µÄ/u  £·£®£µ/m  ¼¶/q  µØÕð/n  ÊÇ/v  È¥Äê/t  ×î/d  Ç¿/a  µÄ/u  Ò»/m  ´Î/q  µØÕð/n  £¬/w  ²»¹ý/c  Õâ/r  Ò»/m  µØÇø/n  ÈËÑÌÏ¡ÉÙ/l  £¬/w  µØÕð/v  Ôì³É/v  µÄ/u  ÉËÍö/vn  ºÜ/d  Ð¡/a  ¡£/w  

19980103-03-017-001/m  [ÈÕ±¾/ns  ÐÂ/a  ÄÜÔ´/n  ²ÆÍÅ/n]nt  ×î½ü/t  ·¢±í/v  µÄ/u  µ÷²é/vn  ±¨¸æ/n  ±íÃ÷/v  £¬/w  ÈÕ±¾/ns  ÐÂ/a  ÄÜÔ´/n  ÊÂÒµ/n  È¡µÃ/v  ÁË/u  ÐÂ/a  ½øÕ¹/vn  £¬/w  ½ØÖÁ/v  £±£¹£¹£·Äê/t  £¸ÔÂ/t  £¬/w  ÈÕ±¾/ns  Ì«ÑôÄÜ/n  ¡¢/w  ·çÄÜ/n  µÈ/u  ÐÂ/a  ÄÜÔ´/n  ·¢µç/vn  ÄÜÁ¦/n  ÒÑ/d  Õ¼/v  È«¹ú/n  ×Ü/b  ·¢µç/vn  ÄÜÁ¦/n  µÄ/u  £·£¥/m  ¡£/w  

19980103-03-018-001/m  µÂ¹ú/ns  ×Ô/p  £±ÈÕ/t  Æð/f  È¡Ïû/v  ÁË/u  ÒÑ/d  ÓÐ/v  £±£²£µ/m  Äê/q  ÀúÊ·/n  µÄ/u  Áª°î/n  ÓÊµç²¿/nt  £¬/w  ´Ó¶ø/c  Ê¹/v  £¹/m  Äê/q  Ç°/f  ¿ªÊ¼/v  µÄ/u  ÓÊµç/n  ÏµÍ³/n  ¸Ä¸ï/vn  ½øÈë/v  È«ÐÂ/b  µÄ/u  ½×¶Î/n  ¡£/w  [µÂ¹ú/ns  ÓÊµç²¿/nt]nt  ¾ö¶¨/v  ´Ó/p  £±£¹£¸£¹Äê/t  £·ÔÂ/t  £±ÈÕ/t  Æð/f  ÊµÊ©/v  ¸Ä¸ï/vn  ·½°¸/n  ¡£/w  ¿ªÊ¼/v  µÄ/u  ¸Ä¸ï/vn  ÊÇ/v  ½«/p  ÓÊµç²¿/nt  ÏÂÊô/v  µÄ/u  ÓÊÕþ/n  ×Ü¾Ö/n  ¸Ä/v  Îª/v  Èý/m  ¸ö/q  ¶ÀÁ¢/a  µÄ/u  ¹úÓÐ/vn  ÆóÒµ/n  £¬/w  µ«/c  ËüÃÇ/r  ÔÚ/p  Í¬Òµ/n  ¾ºÕù/v  ÖÐ/f  ÈÔ/d  ´¦ÓÚ/v  ²»Àû/a  µØÎ»/n  ¡£/w  £±£¹£¹£µÄê/t  £¬/w  µÚ¶þ/m  Ì×/q  ¸Ä¸ï/vn  ´ëÊ©/n  ³öÌ¨/v  £¬/w  ºËÐÄ/n  ÄÚÈÝ/n  ÊÇ/v  ½«/p  Èý/m  ¸ö/q  ¹úÓÐ/vn  ÆóÒµ/n  Öð²½/d  ×ª±ä/v  Îª/v  ¿Ø¹É/vn  ¹«Ë¾/n  £¬/w  ²¢/c  Ê¹/v  ÓÊµç/n  ÒµÎñ/n  Öð²½/d  Ïò/p  ¹úÄÚÍâ/s  ¿ª·Å/v  ÊÐ³¡/n  ¡£/w  

19980103-03-019-001/m  ¾Ý/p  [ÈÕ±¾/ns  ¾¯²ìÌü/n]nt  £±ÔÂ/t  £²ÈÕ/t  ·¢±í/v  µÄ/u  Í³¼Æ/vn  Êý×Ö/n  £¬/w  ÈÕ±¾/ns  È¥Äê/t  ÓÐ/v  £¹£¶£´£°/m  ÈË/n  ËÀ/v  ÓÚ/p  ½»Í¨/n  ÊÂ¹Ê/n  £¬/w  µ«/c  Í¬/p  ÉÏÄê/t  Ïà±È/v  ¼õÉÙ/v  ÁË/u  £³£°£²/m  ÈË/n  £¬/w  ¼õÉÙ/v  µÄ/u  ·ù¶È/n  Îª/v  £³£¥/m  ¡£/w  ¾Ý/p  Í³¼Æ/v  £¬/w  £±£¹£¹£·Äê/t  ÈÕ±¾/ns  Æ½¾ù/v  Ã¿Ìì/r  ÓÐ/v  £²£¶£®£´/m  ÈË/n  ËÀ/v  ÓÚ/p  ½»Í¨/n  ÊÂ¹Ê/n  £¬/w  Ã¿/r  ¹ý/v  £µ£µ/m  ·ÖÖÓ/q  ¾Í/d  ÓÐ/v  £±/m  ÈË/n  ÔÚ/p  ½»Í¨/n  ÊÂ¹Ê/n  ÖÐ/f  É¥Éú/v  ¡£/w  

19980103-03-020-001/m  ¾Ý/p  [Ó¢¹ú/ns  ÆøÏó¾Ö/n]nt  ¹«²¼/v  µÄ/u  ×îÐÂ/a  Êý¾Ý/n  £¬/w  £±£¹£¹£·Äê/t  Ó¢¹ú/ns  È«Äê/n  Æ½¾ù/a  ÆøÎÂ/n  Îª/v  £±£°£®£µ£·/m  ÉãÊÏ¶È/q  £¬/w  ÊÇ/v  Ó¢¹ú/ns  ÓÐ/v  ÆøÎÂ/n  ¼ÇÂ¼/n  µÄ/u  £³£°£°/m  ¶à/m  Äê/q  À´/f  ×î/d  ÈÈ/a  µÄ/u  Äê·Ý/n  Ö®Ò»/r  ¡£/w  Ó¢¹ú/ns  Ôç/a  ÔÚ/p  £±£¶£µ£¹/m  Äê/q  ¾Í/d  ¿ªÊ¼/v  ½øÐÐ/v  ÆøÎÂ/n  ¼ÇÂ¼/vn  £¬/w  ÊÇ/v  ÊÀ½ç/n  ÉÏ/f  ×î/d  Ôç/a  ¿ªÊ¼/v  ÕâÏî/r  ¹¤×÷/vn  µÄ/u  ¹ú¼Ò/n  ¡£/w  £³£°£°/m  ¶à/m  Äê/q  À´/f  £¬/w  ½ö/d  ÓÐ/v  £±£¹£¹£°Äê/t  ºÍ/c  £±£¹£´£¹Äê/t  µÄ/u  Äê/q  Æ½¾ù/a  ÆøÎÂ/n  ¸ßÓÚ/v  £±£¹£¹£·Äê/t  £¬/w  ·Ö±ð/d  Îª/v  £±£°£®£¶£³/m  ÉãÊÏ¶È/q  ºÍ/c  £±£°£®£¶£²/m  ÉãÊÏ¶È/q  ¡£/w  £¨/w  ¾Ý/p  ÐÂ»ªÉç/nt  µç/n  £©/w  

19980103-04-001-001/m  ÀúÊ·/n  Éî´¦/s  µÄ/u  »ØÒô/n  ¡ª¡ª/w  ¶Á/v  ¡¶/w  ÖÐ¹ú/ns  Àú´ú/n  ÖÇÄÒ/n  ÈËÎï/n  ´ÔÊé/n  ¡·/w  
19980103-04-001-002/m  Èû·ò/nr  
19980103-04-001-003/m  ·­/v  ¶Á/v  ÓÉ/p  [½â·Å¾ü/n  ³ö°æÉç/n]nt  ÐÂ½ü/d  ³ö°æ/v  µÄ/u  ¡¶/w  ÖÐ¹ú/ns  Àú´ú/n  ÖÇÄÒ/n  ÈËÎï/n  ´ÔÊé/n  ¡·/w  £¬/w  ÐÄÖÐ/s  Ñú/v  Æð/v  Ò»/m  ¹É/q  ¼¤Çé/n  £¬/w  ¶Ô/p  ÖÐ¹ú/ns  ÀúÊ·/n  ÉÏ/f  ÖÚ¶à/m  ÖÇÄÒ/n  ÈËÎï/n  ÓÐ/v  ÁË/u  Ò»/m  ÖÖ/q  È«ÐÂ/b  µÄ/u  Àí½â/vn  ¡£/w  
19980103-04-001-004/m  ÔÚ/p  ÖÐ¹ú/ns  ÀúÊ·/n  ÉÏ/f  £¬/w  ÓÐ/v  ¹ý/u  ¶àÉÙ/r  ¡°/w  °ë/m  ²¿/q  ÂÛÓï/nz  ÖÎ/v  ÌìÏÂ/n  ¡±/w  µÄ/u  ¹ÊÊÂ/n  £¬/w  ²»µÃ¶øÖª/l  ÁË/y  £¬/w  ¶ø/c  ¡°/w  Ò»/m  ²¿/q  ±øÊé/n  ¿É/v  Îª/v  ÍõÕßÊ¦/n  ¡±/w  µÄ/u  Ëµ·¨/n  È´/d  ÊÇ/v  Õæ/a  µÄ/u  ¡£/w  ÖÐ¹ú/ns  ±øÊé/n  ¼¯ÖÐ/v  ×Å/u  ÖÐ¹ú/ns  ±ø¼Ò/n  ÏÈÈË/n  µÄ/u  Ä±ÂÔ/n  Ë¼Ïë/n  ¾«´â/an  £¬/w  Ò²/d  ¾Í/d  ÔÚ/p  ÎÞÊý/m  ´Î/q  ³¯´ú/n  µÄ/u  ¸üµü/vn  ÖÐ/f  £¬/w  ³É¾Í/v  ÁË/u  ÎÞÊý/m  ÔË³ïá¡á¢Ö®ÖÐ/i  ¡¢/w  ¾öÊ¤Ç§ÀïÖ®Íâ/i  µÄ/u  Ææ²Å/n  Ãû½«/n  ¡£/w  Æä¼ä/f  µÄ/u  ¶àÄ±ÉÆËãÕß/n  £¬/w  Îª/p  µÛÍõ½«Ïà/i  ³öÄ±»®²ß/i  µÄ/u  ÕÊ/Ng  ÄÚ/f  ¡°/w  ÎÄ²Å/n  ¡±/w  ¡¢/w  ¡°/w  Ä±Ê¿/n  ¡±/w  £¬/w  ¾ö²»/d  ÑÇ/Vg  ÓÚ/p  ß³ßå·çÔÆ/i  µÄ/u  ¡°/w  Îä½«/n  ¡±/w  ¡£/w  ·­¿ª/v  ÄÇ/r  Ò»²á²á/m  ºÆå«/z  µÄ/u  ±øÊé/n  Ê·¼®/n  £¬/w  ÎÒÃÇ/r  ÎÞ²»/d  ¸Ðµ½/v  Ò»/m  ÖÖ/q  ÖÐ¹úÊ½/b  µÄ/u  ¡°/w  ÆæÈË/n  ÖÇ»Û/n  ¡±/w  ÉÁË¸/v  ÆäÖÐ/r  £¬/w  ÄÜ/v  ´ÓÖÐ/d  Îò/Vg  ³ö/v  Ð©Ðí/m  Æë¼ÒÖÎ¹úÆ½ÌìÏÂ/i  µÄ/u  Éî¿Ì/a  ÕÜÀí/n  £¬/w  È´/d  ÊÇ/v  ÎÒÃÇ/r  ÖÐ¹ú/ns  ÈË/n  µÄ/u  ¶À´´/vn  ¡£/w  
19980103-04-001-005/m  È»¶ø/c  £¬/w  ÔÚ/p  ÎÒÃÇ/r  ÁìÂÔ/v  ÁË/u  ÖÐ¹ú/ns  ÀúÊ·/n  ÉÏ/f  Öî¶à/m  µÄ/u  Ä±ÂÔ/n  ÖÆÊ¤/v  Ö®/u  µÀ/n  ºó/f  £¬/w  È´/d  Ê±Ê±/d  ÓÐ×Å/v  Ò»/m  ÖÖ/q  ÎÞ¾¡/b  µÄ/u  ÒÅº¶/an  ¡£/w  ÖÐ¹ú/ns  ±øÊé/n  ¼È/c  ÊÇ/v  Õ½ÂÔÑ§/n  ¡¢/w  Õ½ÊõÑ§/n  £¬/w  Ò²/d  ÊÇ/v  ½«²ÅÑ§/n  ¡¢/w  Ñ¡Ê¿Ñ§/n  ¡£/w  ÖÐ¹ú/ns  ¹Å´ú/t  µÄ/u  ½«Ë§/n  ¶¼/d  ÊÇ/v  ¾­¹ý/p  ÑÏ¸ñ/a  µÄ/u  ÌôÑ¡/vn  ºÍ/c  ÅàÑø/vn  µÄ/u  ¡£/w  ÕýÊÇ/v  ÓÉÓÚ/p  ÖÐ¹ú/ns  ±øÑ§/n  ´«Í³/n  µÄ/u  µÞÔì/vn  £¬/w  ²Å/c  Ê¹/v  Ò»´ú´ú/m  ÆæÊ¿Ä±³¼/n  Ó¢ÐÛ/n  ±²³ö/v  ¡£/w  µ«ÊÇ/c  £¬/w  ÎÒÃÇ/r  ÒÔÍù/t  ¶Ô/p  ÕâÐ©/r  Ä±Ê¿/n  ÃÇ/k  ´´ÔìÐÔ/n  µÄ/u  Ë¼Î¬/n  £¬/w  ÊÇ·ñ/v  ÕæÕý/d  Àí½â/v  £¿/w  ¶Ô/p  ÕâÐ©/r  Î°´ó/a  µÄ/u  ÖÇÄÒ/n  ÈËÎï/n  µÄ/u  ÐÄÁé/n  ÊÀ½ç/n  ÓÖ/d  ÓÐ/v  ¶àÉÙ/r  ÁË½â/vn  ÄØ/y  £¿/w  ¿ÉÒÔ/v  Ëµ/v  ÎÒÃÇ/r  ¶ÔÓÚ/p  ×÷Îª/v  ÈË/n  µÄ/u  Ä±ÂÔ¼Ò/n  ÃÇ/k  È·Êµ/ad  ÖªÖ®ÉõÉÙ/l  ¡£/w  ´ËÇ°/t  £¬/w  ³ö°æ½ç/n  ºÜ/d  ÉÙ/a  ÓÐ/v  Ò»/m  Ì×/q  ÏµÍ³/a  µÄ/u  ´ÔÊé/n  £¬/w  ÄÜ/v  Îª/p  ÎÒÃÇ/r  Ìá¹©/v  ÃÖ²¹/v  ÕâÖÖ/r  È±º¶/n  ¿ÉÄÜ/n  ¡£/w  
19980103-04-001-006/m  ±¾/r  ´ÔÊé/n  Ëù/u  Ñ¡È¡/v  µÄ/u  Ê®Æß/m  ¸ö/q  ÈËÎï/n  £¬/w  ×ÅÑÛ/v  ÓÚ/p  Àú³¯Àú´ú/l  ½ÏÎª/d  Í»³ö/a  µÄ/u  ¾üÊÂ/n  Ä±ÂÔ/n  ÈËÎï/n  ¡£/w  ÒÔ/p  ¼ÍÊµ/n  ÎÄÑ§/n  ÊÖ·¨/n  £¬/w  Îª/p  Ä±ÂÔ/n  ÈËÎï/n  Á¢´«/v  £¬/w  Õ¹ÏÖ/v  ´«Í³/n  ¾üÊÂ/n  Ä±ÂÔ/n  Ë¼Ïë/n  £¬/w  ÈÃ/v  ÈËÎï/n  ÐÎÏó/n  ¸ü¼Ó/d  Éú¶¯/a  ÏÊ»î/a  £¬/w  ÒÔ/c  ÌåÏÖ/v  ÄÇ¸ö/r  ÌØ¶¨/b  µÄ/u  ÀúÊ·/n  Ê±´ú/n  µÄ/u  Á¢Ìå/b  »­Ãæ/n  ºÍ/c  ÈËÎï/n  ±³¾°/n  ¡¢/w  ¾­Àú/n  £¬/w  ÊÇ/v  ±àÑ¡Õß/n  Ã÷ÖÇ/a  ¶ø/c  ÓÐ/v  ´´ÔìÐÔ/n  µÄ/u  Ñ¡Ôñ/vn  ¡£/w  ÐëÖª/v  £¬/w  ÔÚ/p  ´Ë/r  Ö®Ç°/f  £¬/w  Ðí¶à/m  ³ö°æÉç/n  Ò²/d  Ôø/d  Ô¾Ô¾ÓûÊÔ/i  £¬/w  µ«/c  ¾ù/d  Òò/p  ÖÖÖÖ/q  Ô­Òò/n  £¬/w  Î´ÄÜ/v  ÈçÔ¸/v  ¡£/w  ¿ÉÒÔ/v  Ëµ/v  £¬/w  [½â·Å¾ü/n  ³ö°æÉç/n]nt  Îª/p  ¶ÁÕß/n  °ì/v  ÁË/u  ¼þ/q  ´ó/a  ºÃÊÂ/n  £¬/w  Îª/p  ÖÐ¹ú/ns  ÀúÊ·/n  ÉÏ/f  ÖÚ¶à/m  µÄ/u  ÖÇÄÒ/n  ÈËÎï/n  ÖøÊé/v  Á¢´«/v  £¬/w  ÔÚ/p  ÀúÊ·/n  ´«¼Ç/n  ÈËÎï/n  ´´×÷/n  ÖÐ/f  £¬/w  ÊÇ/v  Ò»/m  ´Î/q  ´óµ¨/a  µÄ/u  ³¢ÊÔ/vn  ¡£/w  
19980103-04-001-007/m  Ä±ÂÔ/n  Ë¼Ïë/n  ÊÇ/v  ¶«·½/s  ÎÄ»¯/n  µÄ/u  ÌØÉ«/n  £¬/w  ÊÇ/v  ÖÐ¹ú/ns  ´«Í³/a  ÎÄ»¯/n  ÖÐ/f  µÄ/u  ¾«»ª/n  ¡£/w  ±»/p  ºóÈË/n  ·î/v  Îª/v  ¡°/w  ±øÊ¥/n  ¡±/w  µÄ/u  [Ëï×Ó/nr  ±ø·¨/n]nz  ¼°Æä/c  ¾üÊÂ/n  Ä±ÂÔ/n  £¬/w  ÏµÍ³/a  µØ/u  ¼¯ºÏ/v  ÁË/u  Ò»¸ö/m  Î°´ó/a  µÄ/u  ¾üÊÂ¼Ò/n  ¼°/c  ÄÇ¸ö/r  »Ô»Í/a  Ê±´ú/n  ±øÑ§/n  Ö®/u  ´ó³É/n  ¡£/w  Ëü/r  ÒÑ¾­/d  ²»/d  ÊÇ/v  ÔÚ/p  ¼òµ¥/a  µÄ/u  ±ø·¨/n  ¡¢/w  Õ½·¨/n  ÉÏ/f  ¼ÓÒÔ/v  ×Ü½á/vn  £¬/w  ¶øÊÇ/c  ÔÚ/d  Ì½Ë÷/v  ×Å/u  ÈËÀà/n  Õ½Õù/n  µÄ/u  ÆÕ±é/a  Óë/c  ÌØÊâ/a  µÄ/u  Ä±ÂÔ/n  ¹æÂÉ/n  ¡£/w  ÎÞÒÉ/d  £¬/w  Õâ/r  Îª/p  ºóÊÀ/n  µÄ/u  ±øÑ§/n  ¿ª´´/v  ÁË/u  ÏÈºÓ/n  ¡£/w  
19980103-04-001-008/m  ÊÇµÄ/l  £¬/w  Õâ/r  Ìõ/q  Á÷ÌÊ/v  ÁË/u  ÈýÇ§/m  ¶à/m  Äê/q  µÄ/u  Ä±ÂÔ/n  Ö®/u  ºÓ/n  £¬/w  ¾íàùºÆ·±/l  £¬/w  ôÓÈ»¿É¹Û/l  ¡£/w  ¹ØÓÚ/p  Ä±ÂÔ/n  £¬/w  ÔÚ/p  ´ºÇï/n  Õ½¹ú/t  Ê±ÆÚ/n  µÄ/u  ±ø·¨/n  ÃûÖø/n  ÖÐ/f  Ã¿Æª/r  ±Ø/d  ¼°/v  £¬/w  Õâ¸ö/r  Ê±ÆÚ/n  ±»/p  ³ÆÎª/v  ÖÐ¹ú/ns  Ä±ÂÔÊ·/n  ÉÏ/f  µÄ/u  µÚÒ»/m  ¸ö/q  ¸ß·å/n  £»/w  ¶ø/c  Ã÷Çå/t  Ê±ÆÚ/n  £¬/w  Ôò/c  ÊÇ/v  ¡°/w  Ä±¼Æ/n  ·×³Ê/v  ¡±/w  µÄ/u  µÚ¶þ/m  ¸ö/q  ¸ß·å/n  £¬/w  Áõ/nr  »ù/nr  Ôò/c  ¿ª/v  ÁË/u  Ã÷´ú/t  Ææ/Ag  ¼Æ/n  ÏÈºÓ/n  ¡£/w  ÔõÑù/r  Ê¹/v  ÖÐ¹ú/ns  µÄ/u  ¾üÊÂ/n  Ä±ÂÔ/n  Ðû´«/vn  ÔÙ/d  ½øÒ»²½/d  ·¢Õ¹/v  ºÍ/c  ¼Ì³Ð/v  £¿/w  ÓÉ´Ë/d  £¬/w  ±à×«Õß/n  Ïëµ½/v  ÁË/u  Îª/p  ÖÐ¹ú/ns  ÀúÊ·/n  ÉÏ/f  ÖÚ¶à/m  µÄ/u  ¾üÊÂ/n  Ä±ÂÔ/n  ÈËÎï/n  Á¢´«/v  ¡£/w  
19980103-04-001-009/m  Õ¾/v  ÔÚ/v  ÖÐ»ª/nz  ´ó/a  Ãñ×å/n  µÄ/u  ÀúÊ·/n  ¸ß¶È/n  £¬/w  À´/v  Ð´/v  ÀúÊ·/n  ÈËÎï/n  £¬/w  ×ðÖØ/v  Ê·Êµ/n  £¬/w  »¹Ô­/v  ÀúÊ·/n  ÈËÎï/n  µÄ/u  ÍâÔÚ/b  ÐÎÏó/n  ºÍ/c  ÐÄÁé/n  ÊÀ½ç/n  £¬/w  ¸ø/p  ×÷Æ·/n  ÖÐ/f  ×¢Èë/v  ÏÖ´ú/t  ÒâÊ¶/n  ÊÇ/v  ´ÔÊé/n  µÄ/u  ÌØÉ«/n  Ö®Ò»/r  ¡£/w  
19980103-04-001-010/m  ×ÜÖ®/c  £¬/w  ±¾/r  ´ÔÊé/n  µÄ/u  Â¡ÖØ/ad  ÍÆ³ö/v  £¬/w  ¶ÔÓÚ/p  ³ö°æ½ç/n  À´Ëµ/u  £¬/w  ÊÇ/v  Ò»/m  ¼þ/q  ºÃÊÂ/n  £¬/w  ÌåÏÖ/v  ÁË/u  [½â·Å¾ü/n  ³ö°æÉç/n]nt  ¶Ô/p  ÀúÊ·/n  ³¤Æª/b  ¼ÍÊµ/n  ÎÄÑ§/n  ×÷Æ·/n  ¶À¾ß½³ÐÄ/i  µÄ/u  ¿ªÍØ/vn  ºÍ/c  ¾ßÓÐ/v  Õ½ÂÔ/n  ÑÛ¹â/n  µÄ/u  ½øÈ¡/vn  ¡£/w  Í¬Ê±/c  £¬/w  ×÷Æ·/n  ²»Í¬/a  ³Ì¶È/n  µØ/u  ÌåÏÖ/v  ÁË/u  ×÷Õß/n  ÃÇ/k  ¹²Í¬/b  µÄ/u  ÒÕÊõ/n  ×·Çó/vn  ¡£/w  ¾Í/d  ÔÚ/p  ÎÒ/r  Îª/p  ´ÔÊé/n  ×«Ð´/v  Õâ/r  Æª/q  ¶ÌÎÄ/n  Ê±/Ng  £¬/w  ÓÖ/d  ´«À´/v  ±¾/r  ´ÔÊé/n  ÔÙ°æ/v  µÄ/u  ºÃ/a  ÏûÏ¢/n  ¡£/w  ÊÇµÄ/l  £¬/w  ÎÞÂÛ/c  ´Ó/p  ÄÄ¸ö/r  ½Ç¶È/n  Ëµ/v  £¬/w  ´ÔÊé/n  µÄ/u  ÒÕÊõ/n  Æ·Î»/n  ¶¼/d  ÊÇ/v  ±È½Ï/d  ¸ß/a  µÄ/u  ¡£/w  

19980103-04-002-001/m  ¸ß/ad  ×à/v  »ªÏÄ/n  ºÆ/Ag  ¸è/n  ¡ª¡ª/w  ¡¶/w  Õ½¶·/vn  ¹ÊÊÂ/n  ´ÔÊé/n  ¡·/w  ¶Á/v  ºó/f  
19980103-04-002-002/m  Ñî/nr  ×Ó²Å/nr  
19980103-04-002-003/m  ÓÉ/p  ÕÅ/nr  Õð/nr  ÌâÐ´/v  ÊéÃû/n  £¬/w  Àî/nr  µÂÉú/nr  Îª/v  ÃûÓþ/n  Ö÷±à/n  £¬/w  ·¶/nr  Ë¶/nr  µÈ/u  ÈË/n  Ö÷±à/v  £¬/w  Óë/p  Ê·Êé/n  ÖÐ/f  ¡°/w  ¼ÍÊÂ/n  ±¾Ä©/n  ¡±/w  Ìå/Ng  ÓÐ/v  ÀàËÆ/v  Ö®/u  ´¦/n  ¡¢/w  Ö¼ÔÚ/v  ·´Ó³/v  ÈËÃñ/n  ¾ü¶Ó/n  ÊýÊ®/m  ÔØ/q  ¹â»Ô/a  Õ½¶·/vn  Àú³Ì/n  µÄ/u  ¡¶/w  Õ½¶·/vn  ¹ÊÊÂ/n  ´ÔÊé/n  ¡·/w  £¬/w  ÔÚ/p  [ÖÐ¹ú/ns  ÈËÃñ/n  ½â·Å¾ü/n]nt  ½¨¾ü/v  £·£°/m  ÖÜÄê/q  Ö®¼Ê/f  ÓÉ/p  [ÐÂÊÀ¼Í/nz  ³ö°æÉç/n]nt  Ö£ÖØ/ad  ÍÆ³ö/v  £¬/w  ¶Ô/p  È«¹ú/n  ¹ã´ó/b  ÇàÉÙÄê/n  ºÍ/c  ½â·Å¾ü/n  Ö¸Õ½Ô±/n  À´Ëµ/u  £¬/w  ÎÞÒÉ/d  ÊÇ/v  ÔöÌí/v  ÁË/u  Ò»/m  Ì×/q  ¹â²ÊÒ«Ä¿/l  ¡¢/w  ²»Í¬·²Ïì/i  µÄ/u  Éú¶¯/a  ¶ÁÎï/n  ¡£/w  
19980103-04-002-004/m  Ê·¼®/n  ÊÇ/v  ÈËÀà/n  µÄ/u  ¼ÇÒä/n  ¡£/w  ÖÐ¹ú/ns  µÄ/u  Ê·¼®/n  £¬/w  ÊÇ/v  ÎÒÃÇ/r  ÖÐ»ªÃñ×å/n  µÄ/u  ¼ÇÒä/n  ¡£/w  ÐðÊö/v  °ë/m  ¸ö/q  ¶à/m  ÊÀ¼Í/n  ÒÔÀ´/f  ÖÐ¹ú/ns  ¸ïÃü/vn  µÄ/u  Ê·¼®/n  £¬/w  ¸üÊÇ/d  ¸ïÃü/vn  ÈËÃñ/n  Ðëô§/t  ²»¿É/v  µ­Íü/v  µÄ/u  ¼ÇÒä/n  ¡£/w  Ò»¸ö/m  ÈË/n  É¥Ê§/v  ¼ÇÒä/n  £¬/w  ÄÑÒÔ/d  Éú»î/v  ¡£/w  Ò»¸ö/m  Ãñ×å/n  ¡¢/w  Ò»¸ö/m  ÈºÌå/n  Èô/c  ÎÞ/v  ¼ÇÒä/n  £¬/w  ±ØÈ»/d  Ç÷ÓÚ/v  Ã»Âä/v  ºÍ/c  ÃðÍö/v  ¡£/w  Çå´ú/t  Ñ§Õß/n  ÕÂ/nr  Ñ§³Ï/nr  Ëµ/v  £º/w  ¡°/w  Ãð/v  ÈË/n  ¹úÕß/n  ±Ø/d  ÏÈ/d  Íö/Vg  Æä/r  Ê·/Ng  ¡£/w  ¡±/w  ÓÐ/v  Ê·/Ng  ¶ø/c  ²»Öª/v  Ê·/Ng  £¬/w  ÊÇ/v  Äª´ó/b  µÄ/u  ±¯°§/an  ¡£/w  ¶ø/c  Ç¡Ç¡/d  ÖµµÃ/v  ÓÇÂÇ/v  µÄ/u  ÊÇ/v  £¬/w  ÔÚ/p  ÒÑ¾­/d  Ã»ÓÐ/v  Õ½»ð/n  ÏõÑÌ/n  £¬/w  ´¦´¦/d  ¸èÎèÉýÆ½/i  µÄ/u  ½ñÌì/t  £¬/w  Ò»Ð©/m  ÈË/n  ÒÑ/d  ½¥½¥/d  µ­Íü/v  ÁË/u  ¹ýÈ¥/t  Ñª/n  Óë/c  »ð/n  µÄ/u  ¶·Õù/vn  ËêÔÂ/n  £»/w  ¡°/w  Éú»î/v  ÔÚ/p  ÃÛ¹Þ/n  Àï/f  ¡±/w  µÄ/u  ÇàÉÙÄê/n  £¬/w  ¸üÊÇ/d  ¶Ô/p  °ÙÄê/m  À´/f  ÎÒÃÇ/r  Ãñ×å/n  µÄ/u  ÉîÖØ/a  ¿àÄÑ/n  ºÍ/c  ÖÐ¹ú/ns  ¸ïÃü/vn  Õ½Õù/n  µÄ/u  ¼èÄÑ/a  Àú³Ì/n  Ëù/u  Öª/v  Éõ/Dg  ÉÙ/a  ¡£/w  
19980103-04-002-005/m  ¡°/w  ºá´µ/v  µÑ×Ó/n  Êú´µ/v  óï/Ng  ¡±/w  £¬/w  ÒÔ/p  Ê·/Ng  Óý/Vg  ÈË/n  £¬/w  Òª/v  ÒÚÍò/m  ÇàÉÙÄê/n  È¥/v  ÔÄ¶Á/v  ºÆÈçÑÌº£/i  µÄ/u  Ê·¼®/n  £¬/w  ±Ø/d  Èç/v  ¶´óï/n  ºá´µ/v  £¬/w  ÄÑ/ad  ³É/v  Çúµ÷/n  ¡£/w  Ó¢¹ú/ns  Ñ§Õß/n  Ê¥Ô¼º²/nr  ¿úÆÆ/v  ´Ë/r  Ò»/m  ÄÑÌâ/n  £¬/w  Ã÷È·/ad  Ö¸³ö/v  £º/w  ¡°/w  ÀúÊ·/n  ÊÇ/v  ÓÃ/v  Àý×Ó/n  ½ÌÓý/v  ÈË/n  µÄ/u  ÕÜÑ§/n  ¡±/w  £¬/w  ÎÞÒÉ/d  £¬/w  ½ñÌì/t  ÎÒÃÇ/r  Òª/v  Îª/p  ÒÚÍò/m  ÇàÉÙÄê/n  °üÀ¨/v  ²¿¶Ó/n  ÄêÇá/a  µÄ/u  Ö¸Õ½Ô±/n  Ìá¹©/v  ÀúÊ·/n  ¶ÁÎï/n  £¬/w  ÄªÈç/v  ±à×«/v  Óë/p  ¡°/w  ¼ÍÊÂ/n  ±¾Ä©/n  ¡±/w  Ìå/Ng  ÓÐ/v  ½üËÆ/a  Ö®/u  ´¦/n  µÄ/u  ÏµÁÐ/n  ÀúÊ·/n  ¹ÊÊÂ/n  ´ÔÊé/n  ¡£/w  ´óÔ¼/d  ÕýÊÇ/v  ³öÓÚ/v  ÕâÑù/r  µÄ/u  ¿¼ÂÇ/vn  £¬/w  ¡¶/w  Õ½¶·/vn  ¹ÊÊÂ/n  ´ÔÊé/n  ¡·/w  µÄ/u  ±à×«Õß/n  ÃÇ/k  £¬/w  ²Å/d  °Ñ/p  ÈËÃñ/n  ¾ü¶Ó/n  ÔÚ/p  ÍÁµØ¸ïÃü/nz  ¡¢/w  ¿¹ÈÕÕ½Õù/nz  ¡¢/w  ½â·ÅÕ½Õù/nz  µÈ/u  ¸÷¸ö/r  ÀúÊ·/n  ½×¶Î/n  ³öÏÖ/v  µÄ/u  ¿É¸è¿ÉÆü/i  ¡¢/w  ¾ªÐÄ¶¯ÆÇ/i  µÄ/u  Õ½¶·/vn  ¹ÊÊÂ/n  £¬/w  ×÷/v  ÁË/u  ¾«ÐÄ/ad  É¸Ñ¡/v  £¬/w  ±àÐ´/v  ³É/v  ÆßÊ®¶þ/m  ¸ö/q  ¹ÊÊÂ/n  °Ë/m  ¸ö/q  ·Ö²á/n  ¡£/w  ¿ÉÒÔ/v  Ëµ/v  £¬/w  ¾Í/p  Ê·ÊÂ/n  µÄ/u  ÓÐ/v  Ê×Î²/n  ¡¢/w  ÓÐ/v  ¹ý³Ì/n  ¡¢/w  ÓÐ/v  Ï¸½Ú/n  ¡¢/w  ÓÐ/v  ºñ¶È/n  ¡¢/w  ÓÐ/v  ¹â²Ê/n  ¶øÑÔ/u  £¬/w  ËüÃÇ/r  ÊÇ/v  ÈËÃñ/n  ¾ü¶Ó/n  ÍòÇ§/m  Õ½¶·/vn  ¹ÊÊÂ/n  ÖÐ/f  ×î/d  ÁîÈËÖõÄ¿/l  µÄ/u  ¡£/w  
19980103-04-002-006/m  Ç§¹ÅÐËÍö/l  ¼ø/Vg  ÇàÊ·/n  £¬/w  ÈË²Å/n  Óë/p  ¹ú/n  Ïà/d  ÖÕ/Vg  Ê¼/Vg  ¡£/w  Òª/v  °Ñ/p  ÇàÉÙÄê/n  ÅàÓý/v  ³ÉÎª/v  ÕñÐËÖÐ»ª/l  µÄ/u  ¿ç/v  ÊÀ¼Í/n  ÈË²Å/n  £¬/w  ±ØÐë/d  Ê¹/v  ËûÃÇ/r  ¾ßÓÐ/v  ¶Ô/p  ×æ¹ú/n  ºÍ/c  ÈËÃñ/n  µÄ/u  ³àµ¨ÖÒÐÄ/i  £¬/w  Õ½Ê¤/v  Ò»ÇÐ/r  ¼èÄÑÏÕ×è/i  µÄ/u  ÓÂ¸Ò/an  ¼áÈÍ/an  £¬/w  ÒÔ¼°/c  ²»¶Ï/d  ¿ªÍØ½øÈ¡/l  µÄ/u  ´ÏÃ÷²ÅÖÇ/l  ¡£/w  ¶ø/c  ¡¶/w  Õ½¶·/vn  ¹ÊÊÂ/n  ´ÔÊé/n  ¡·/w  µÄ/u  Ã¿/r  Ò»¸ö/m  ÆªÕÂ/n  £¬/w  ¿ÉÒÔ/v  Ëµ/v  ¶¼/d  ÉÁÒ«/v  ×Å/u  ÈËÃñ/n  ¾ü¶Ó/n  µÄ/u  Ó¢ÐÛ/n  ÃÇ/k  ÖÒÕê/a  ¡¢/w  ÓÂ¸Ò/a  ¡¢/w  ÖÇ»Û/n  µÄ/u  ¹â»Ô/n  ¡£/w  ÔÄ¶Á/v  ºÍ/c  ¾°Ñö/v  ÀÇÑÀÉ½/ns  Îå/m  ×³Ê¿/n  ¡¢/w  »Æ/nr  ¼Ì¹â/nr  ¡¢/w  Çñ/nr  ÉÙÔÆ/nr  µÄ/u  ÊÂ¼£/n  £¬/w  ÇàÉÙÄê/n  ¾Í/d  ¿ÉÒÔ/v  Ñ§/v  µ½/v  ¸ïÃü/vn  ÏÈ±²/n  ¸ÊÔ¸/v  Îª/p  ×æ¹ú/n  ºÍ/c  ÈËÃñ/n  ·îÏ×/v  Ò»ÇÐ/r  £¬/w  ¡°/w  ¹üÊ¬Âí¸ï/l  Ó¢ÐÛ/n  ÊÂ/n  £¬/w  ×Ý/c  ËÀ/v  ÖÕ/d  Áî/v  º¹/n  Öñ/Ng  Ïã/a  ¡±/w  µÄ/u  ³àµ¨ÖÒÐÄ/i  £»/w  ÔÄ¶Á/v  ºÍ/c  ¾°Ñö/v  ·É¶á/v  ãò¶¨ÇÅ/ns  ¡¢/w  Ç¿¶É/v  ´ó¶ÉºÓ/n  ¡¢/w  ¼áÊØ/v  ÉÏ¸ÊÁë/ns  µÄ/u  Ö¸Õ½Ô±/n  µÄ/u  ÊÂ¼£/n  £¬/w  ÇàÉÙÄê/n  ¾Í/d  ¿ÉÒÔ/v  Ñ§/v  µ½/v  Ó¢ÐÛ/n  ÃÇ/k  ¡°/w  °Î½£/v  Æ½/v  ËÄº£/n  £¬/w  ºá/v  ¸ê/Ng  È´/Vg  Íò/m  ·ò/Ng  ¡±/w  µÄ/u  ÓÂ¸Ò/an  Óë/c  ¼áÒã/an  £»/w  ÔÄ¶Á/v  ºÍ/c  ¾°Ñö/v  »î×½/v  ×ùÉ½µñ/nr  ¡¢/w  ÆæÏ®/v  ¡°/w  °×»¢ÍÅ/nz  ¡±/w  µÄ/u  Ñî/nr  ×ÓÈÙ/nr  ¡¢/w  Ñî/nr  Óý²Å/nr  µÈ/u  Ó¢ÐÛ/n  µÄ/u  ÊÂ¼£/n  £¬/w  ÇàÉÙÄê/n  ¾Í/d  ¿ÉÒÔ/v  Ñ§/v  µ½/v  ¸ïÃü/vn  Ç°±²/n  ¡°/w  ¼Æ/Ng  ¾Í/v  ¾ªÌìµØ/l  £¬/w  Ä±/Ng  ³É/v  ÆÆ/v  ¹íÉñ/n  ¡±/w  µÄ/u  Å¤×ªÇ¬À¤/i  µÄ/u  ´ÏÃ÷²ÅÖÇ/l  ¡£/w  ±ÊÕß/n  ÏàÐÅ/v  £¬/w  Õâ/r  Ì×/q  ´ÔÊé/n  ¶ÔÓÚ/p  ÇàÉÙÄê/n  Ñø³É/v  ÖÒ/Vg  ¡¢/w  ÓÂ/Ag  ¡¢/w  ÖÇ/Ag  ÈýÕß/r  ¼æ±¸/v  µÄ/u  Æ·¸ñ/n  £¬/w  ±Ø½«/d  ²úÉú/v  Ç±ÒÆÄ¬»¯/i  µÄ/u  ×÷ÓÃ/n  ¡£/w  
19980103-04-002-007/m  ¡°/w  ÌÕ/nr  Ç±/nr  Ê«/n  Ï²/v  Ëµ/v  ¾£/nr  éð/nr  £¬/w  Ïë¼û/v  Í£/v  ÔÆ/n  ·¢/v  ºÆ/Ag  ¸è/n  ¡£/w  Ò÷/v  µ½/v  ¶÷³ð/n  ÐÄÊÂ/n  Ó¿/v  £¬/w  ½­ºþ/n  ÏÀ¹Ç/n  ¿Ö/d  ÎÞ/v  ¶à/a  ¡£/w  ¡±/w  £¨/w  Çå/Tg  ¡¤/w  ¹¨/nr  ×ÔÕä/nr  £©/w  ÔÚ/p  ËÌÑï/v  »ªÏÄ/n  ºÆÈ»/z  ÕýÆø/n  ¡¢/w  ÃèÐ´/v  Ñª/n  Óë/c  »ð/n  µÄ/u  ¶·Õù/vn  Ê·Êµ/n  µÄ/u  ×÷Æ·/n  Ã¿Ã¿/d  ±»/p  Ä³Ð©/r  ÈË/n  ÀäÂä/v  £¬/w  Éç»á/n  ÉÏ/f  Ðí¶à/m  ÈË/n  ÓÖ/d  ´í/vd  ÈÏÎª/v  ÇàÉÙÄê/n  ¡°/w  Ö»Òª/c  Ñ§ºÃ/v  ÊýÀí»¯/j  £¬/w  ×ß±é/v  ÌìÏÂ/n  Ò²/d  ²»ÅÂ/v  ¡±/w  µÄ/u  ½ñÌì/t  £¬/w  ¡¶/w  Õ½¶·/vn  ¹ÊÊÂ/n  ´ÔÊé/n  ¡·/w  µÄ/u  ÃæÊÀ/vn  ÒýÈË×¢Ä¿/i  £»/w  ¶ø/c  ¶Ô/p  Ò»Ïò/d  ÖØÊÓ/v  Õ½Õù/n  ÀúÊ·/n  Ìâ²Ä/n  £¬/w  ¸ïÃü/vn  ¡°/w  ÏÀ¹Ç/n  ¡±/w  ÈÔ/d  ÔÚ/v  £¬/w  ¼áÐÅ/v  ºÍÆ½/a  ËêÔÂ/n  ÒÀÈ»/d  Àë/v  ²»/d  ¿ª/v  ºÆÈ»/z  ×³¸è/n  µÄ/u  ÈË/n  À´Ëµ/u  £¬/w  Ëü/r  ¸ü/d  ÊÇ/v  Ò»¸ö/m  Ï²Ñ¶/n  ¡£/w  ×÷Îª/v  Ò»¸ö/m  ¡°/w  ÉÙ/a  Ð¡/a  ÒÑ/d  Õ÷Õ½/v  £¬/w  °×/a  Ê×/Ng  ÓÌ/d  ÈÖÒÂ/n  ¡±/w  µÄ/u  ÀÏ/a  ¾üÈË/n  £¬/w  ÎÒ/r  ¶Á/v  °Õ/v  È«Êé/n  £¬/w  ²»½û/d  Îª/p  Ö®/r  ¹ÄÕÆ/v  £¡/w  

19980103-04-003-001/m  ÖÐ»ª/nz  ÎÄÃ÷/n  µÄ/u  ¡°/w  Ö½/n  ÉÏ/f  ²©Îï¹Ý/n  ¡±/w  
19980103-04-003-002/m  Àî/nr  Ñ§ÇÚ/nr  
19980103-04-003-003/m  ÊÀ¼ä/n  ¹«ÈÏ/v  £¬/w  ÖÐ»ª/nz  ÎÄÃ÷/n  ÊÇ/v  ÈËÀà/n  ÀúÊ·/n  ÉÏ/f  µÞÔì/v  µÄ/u  ×î/d  ¹â»Ô/a  Ñ¤Àö/a  µÄ/u  ÎÄÃ÷/n  Ö®Ò»/r  ¡£/w  ÎÒÃÇ/r  ÓÐ/v  ÔðÈÎ/n  ½«/p  Õâ/r  Ò»/m  Î°´ó/a  ÎÄÃ÷/a  µÄ/u  ÓÅÐã/a  ´«Í³/n  ÆÕ¼°/v  ÓÚ/p  ¹úÈË/n  £¬/w  ½øÒ»²½/d  ½éÉÜ/v  ÓÚ/p  ÊÀ½ç/n  ¡£/w  ´ïµ½/v  Õâ¸ö/r  Ä¿µÄ/n  µÄ/u  Ò»/m  ÖÖ/q  ÖØÒª/a  ·½·¨/n  £¬/w  ÊÇ/v  ±àÖø/v  Í¼ÎÄ²¢Ã¯/l  µÄ/u  ÖÐ»ª/nz  ÎÄÃ÷Ê·/n  ¡£/w  
19980103-04-003-004/m  ÎÒ¹ú/n  ¹Å´ú/t  µÄ/u  Ñ§Õß/n  £¬/w  Ôç¾Í/d  Ìá³ö/v  ¹ý/u  ¡°/w  ×ó/f  Í¼/n  ÓÒ/f  Ê·/Ng  ¡±/w  µÄ/u  ÀíÏë/an  £¬/w  Ï£Íû/v  ÓÃ/p  Ö±¹Û/a  µÄ/u  Í¼Ïñ/n  À´/v  ²¹³ä/v  ÎÄ×Ö/n  ÃèÊö/vn  µÄ/u  ²»×ã/an  ¡£/w  Ö»ÊÇ/c  ÓÉÓÚ/c  µ±Ê±/t  ²ÄÁÏ/n  ¡¢/w  ¼¼Êõ/n  Ìõ¼þ/n  µÄ/u  ÏÞÖÆ/n  £¬/w  ÕâÖÖ/r  Ô¸Íû/n  ÎÞ·¨/v  ³ä·Ö/ad  ÊµÏÖ/v  ¡£/w  ½ü´ú/t  ¸÷Àà/r  ÎÄÎï/n  ·¢ÏÖ/vn  ÖÚ¶à/m  £¬/w  ÓÈÆä/d  ÊÇ/v  ¿¼¹ÅÑ§/n  ÔÚ/p  ÖÐ¹ú/ns  ·¢Õ¹/v  Ö®ºó/f  £¬/w  ±àÐ´/v  ÎÄ×Ö/n  Óë/c  Í¼Ïñ/n  ²¢ÖØ/v  µÄ/u  ÀúÊ·/n  Êé¼®/n  µÄ/u  Ìõ¼þ/n  ±ã/d  Æë±¸/a  ÁË/y  ¡£/w  
19980103-04-003-005/m  ÔçÆÚ/t  ÓÐÐ©/r  Ñ§Õß/n  µÄ/u  Ïë·¨/n  £¬/w  ÊÇ/v  ¸ø/p  ÀúÊ·/n  ÑÐ¾¿/vn  ÅäÖÃ/v  Ò»/m  Ì×/q  ²ÎÕÕ/v  µÄ/u  Í¼Ïñ/n  ¡£/w  Õâ¸ö/r  Ë¼Ïë/n  µÄ/u  ÀÄõü/n  £¬/w  »òÐí/d  ¿ÉÒÔ/v  ×·ËÝ/v  µ½/v  Ã÷´ú/t  ¡¶/w  Èý/m  ²Å/n  Í¼/n  »á/v  ¡·/w  Ö®Àà/r  µÄ/u  Êé¼®/n  ¡£/w  ÈÕ±¾/ns  Ñ§Õß/n  ±àÓ¡/v  µÄ/u  ¡¶/w  ¶«Ñó/n  ÎÄ»¯Ê·/n  ´ó/a  Ïµ/n  ¡·/w  µÈµÈ/u  £¬/w  Ë¼Â·/n  ÊÇ/v  Ïà½ü/a  µÄ/u  ¡£/w  ÔÚ/p  ¹úÄÚ/s  £¬/w  ×¨/d  ÒÔ/p  ÎÄÎï/n  ÎªÖ÷/v  £¬/w  ¿ª/v  ´ËÀà/r  Í¼Æ×/n  ÏÈºÓ/n  µÄ/u  £¬/w  ÊÇ/v  Ö£/nr  Õñîì/nr  ÏÈÉú/n  µÄ/u  ¡¶/w  ÖÐ¹ú/ns  ÀúÊ·/n  ²Î¿¼/vn  Í¼Æ×/n  ¡·/w  £¬/w  Ôø¾­/d  ¹ã·º/ad  Á÷ÐÐ/v  ¡£/w  ²»¹ý/c  Ö£/nr  ÏÈÉú/n  µÄ/u  Êé/n  ´¿/ad  Ïµ/v  Í¼¼¯/n  £¬/w  ÉÐ/d  Î´ÄÜ/v  ÊÕµ½/v  Í¼ÎÄ/n  »¥²¹/v  µÄ/u  Ð§¹û/n  ¡£/w  Í¬/d  Îª/v  Ö£/nr  ÏÈÉú/n  Ëù/u  ±à/v  µÄ/u  ¡¶/w  ²åÍ¼/n  ±¾/n  ÖÐ¹ú/ns  ÎÄÑ§Ê·/n  ¡·/w  £¬/w  Í¼ÎÄ/n  ¼æ±¸/v  £¬/w  ¸ü/d  Îª/p  ¶ÁÕß/n  »¶Ó­/v  £¬/w  µ«/c  Ö»/d  ÏÞÓÚ/v  ÎÄÑ§Ê·/n  ·½Ãæ/n  ¡£/w  
19980103-04-003-006/m  ½üÄê/t  £¬/w  ºÜ¶à/m  ÈË/n  Ïëµ½/v  Òª/v  ±àÖø/v  ½Ï/d  ´ó/a  ¹æÄ£/n  µÄ/u  ¡°/w  ²åÍ¼/n  ±¾/n  ÖÐ¹ú/ns  Í¨Ê·/n  ¡±/w  £¬/w  ²¢ÇÒ/c  ×ö/v  ÁË/u  Èô¸É/m  ³¢ÊÔ/vn  ¡£/w  [¹ã¶«/ns  ÂÃÓÎ/vn  ³ö°æÉç/n]nt  ÍÆ³ö/v  µÄ/u  Õâ²¿/r  ¡¶/w  ÖÐ»ª/nz  ÎÄÃ÷/n  ´ó/a  ²©ÀÀ/vn  ¡·/w  £¬/w  Ó¦µ±/v  Ëµ/v  ÊÇ/v  ³É¹¦/a  µÄ/u  ¡£/w  Õâ²¿/r  Êé/n  ÖØµã/n  ÔÚÓÚ/v  ÂÛÊö/v  ÖÐ»ª/nz  ÎÄÃ÷/n  £¬/w  ¹á´©/v  ÒÔ/p  Õû¸ö/b  ÀúÊ·/n  µÄ/u  ×ÝÏß/n  £¬/w  Æä/r  ÎÄ×Ö/n  ¡¢/w  Í¼Æ¬/n  µÄ/u  °æÃæ/n  ±Ë´Ë/r  Ïàµ±/v  £¬/w  ÄÚÈÝ/n  Í¬Ñù/d  ·á¸»/a  £¬/w  ÕæÕý/d  ×öµ½/v  ÁË/u  Í¼ÎÄ²¢Ã¯/l  ¡£/w  
19980103-04-003-007/m  Í¼ÎÄ/n  ¼æ/v  ÖØ/v  µÄ/u  ÖÐ¹ú/ns  ÎÄÃ÷Ê·/n  £¬/w  ¾Í/p  ·½Ïò/n  ÑÔ/Vg  ÓÐÀûÓÚ/v  ÀúÊ·Ñ§/n  ºÍ/c  ¿¼¹ÅÑ§/n  µÄ/u  ½øÒ»²½/d  ½áºÏ/v  ¡£/w  ¿¼¹ÅÑ§/n  ±¾Éí/r  ÊÇ/v  ¾ßÓÐ/v  ¶ÀÁ¢/a  µÄ/u  ÀíÂÛ/n  ºÍ/c  ·½·¨/n  µÄ/u  Ñ§¿Æ/n  £¬/w  È»¶ø/c  ÖÐ¹ú/ns  ¿¼¹ÅÑ§/n  ´Ó/p  Ò»/d  ¿ªÊ¼/v  ±ã/d  ÒÔ/p  Í¬/p  ÀúÊ·Ñ§/n  µÄ/u  ÃÜÇÐ/vn  ½áºÏ/vn  Îª/v  ÌØµã/n  ¡£/w  ´ó¼Ò/r  ÖªµÀ/v  £¬/w  Íõ/nr  ¹úÎ¬/nr  ÏÈÉú/n  ¶þÊ®/m  Äê´ú/n  ÔÚ/p  [Çå»ª/j  ¹úÑ§/n  ÑÐ¾¿Ôº/n]nt  µÄ/u  ½²Òå/n  ¡¶/w  ¹ÅÊ·/n  ÐÂ/a  Ö¤/n  ¡·/w  ÖÐ/f  Ìá³ö/v  µÄ/u  ¡°/w  ¶þ/m  ÖØ/q  Ö¤¾Ý·¨/n  ¡±/w  £¬/w  ÔÚ/p  ·½·¨ÂÛ/n  ÉÏ/f  Îª/p  ¿¼¹ÅÑ§/n  µÄ/u  ½¨Á¢/vn  ·¢Õ¹/vn  ¿ªÍØ/v  ÁË/u  µÀÂ·/n  ¡£/w  ¡°/w  ¶þ/m  ÖØ/q  Ö¤¾Ý·¨/n  ¡±/w  Ö¸/v  ÎÄÏ×/n  Í¬/p  ÎÄÎï/n  µÄ/u  »¥Ïà/b  Ó¡Ö¤/vn  £¬/w  ¼´/v  ÔÌº­/v  ×Å/u  ÀúÊ·/n  ¡¢/w  ¿¼¹Å/n  µÄ/u  ½áºÏ/vn  ¡£/w  Ç×ÊÖ/d  ÔÚ/p  ÖÐ¹ú/ns  ¿ªÕ¹/v  ¿¼¹ÅÑ§/n  ¹¤×÷/vn  µÄ/u  ¿¼¹ÅÑ§¼Ò/n  £¬/w  ¶¼/d  ÒÔ/p  Ì½Ë÷/v  ºÍ/c  ÖØ½¨/v  ¹ÅÊ·/n  Îª/v  Ö°/Ng  Ö¾/n  ¡£/w  ×î/d  Ôç/a  µÃµ½/v  ´ó¹æÄ£/d  ÏµÍ³/ad  ·¢¾ò/v  µÄ/u  ÒÅÖ·/n  ÒóÐæ/n  £¬/w  Æä/r  ±»/p  Ñ¡¶¨/v  ÕýÊÇ/v  ³öÓÚ/v  ÕâÑù/r  µÄ/u  ÒªÇó/n  ¡£/w  ³¤ÆÚ/d  Áìµ¼/v  [ÖÐ¹ú/ns  ¿ÆÑ§Ôº/n]nt  £¨/w  ºó/f  Êô/v  [ÖÐ¹ú/ns  Éç»á/n  ¿ÆÑ§Ôº/n]nt  £©/w  ¿¼¹Å/vn  ÑÐ¾¿Ëù/n  µÄ/u  ÏÄ/nr  Ø¾/nr  ÏÈÉú/n  £¬/w  £±£¹£¸£´Äê/t  ÔÚ/p  ¡¶/w  Ê²Ã´/r  ÊÇ/v  ¿¼¹ÅÑ§/n  ¡·/w  ÎÄÖÐ/s  Ëµ/v  £¬/w  ¿¼¹ÅÑ§/n  ºÍ/c  ÀûÓÃ/v  ÎÄÏ×/n  ¼ÇÔØ/vn  ½øÐÐ/v  ÑÐ¾¿/vn  µÄ/u  ÏÁÒå/b  ÀúÊ·Ñ§/n  ²»Í¬/a  £¬/w  ÑÐ¾¿/v  µÄ/u  ¶ÔÏó/n  Ö»ÊÇ/v  ÎïÖÊ/n  µÄ/u  ÒÅ´æ/vn  £¬/w  µ«/c  Á½Õß/r  Í¬/d  ÒÔ/p  »Ö¸´/v  ÈËÀà/n  ÀúÊ·/n  µÄ/u  ±¾À´ÃæÄ¿/i  Îª/v  Ä¿±ê/n  £¬/w  Èç/v  ³µ/n  Ö®/u  Á½/m  ÂÖ/n  £¬/w  Äñ/n  Ö®/u  Á½Òí/n  ¡£/w  ¶ÔÓÚ/p  ÁË½â/v  ÖÐ¹ú/ns  ÓÐ×Å/v  ÓÆ¾Ã/a  µÄ/u  ÎÄÃ÷/n  ºÍ/c  ·á¸»/a  µÄ/u  ÎÄÏ×/n  ´«Í³/n  µÄ/u  ÈËÃÇ/n  À´Ëµ/u  £¬/w  ÖÐ¹ú/ns  ¿¼¹ÅÑ§/n  µÄ/u  ÕâÖÖ/r  ÌØµã/n  ÄËÊÇ/v  ×ÔÈ»/a  µÄ/u  ¡£/w  
19980103-04-003-008/m  ¾¡¹Ü/c  ÀúÊ·/n  Óë/c  ¿¼¹Å/n  ÓÐ/v  Èç´Ë/r  ÃÜÇÐ/a  µÄ/u  ¹ØÏµ/n  £¬/w  °Ñ/p  Á½Õß/r  ºÜ/d  ºÃ/a  µØ/u  ½áºÏ/v  ÆðÀ´/v  ÈÔ/d  ²»/d  ÊÇ/v  ÈÝÒ×/a  µÄ/u  ÊÂ/n  ¡£/w  ÈÏÊ¶/v  ÀúÊ·/n  ÎÄÏ×/n  ºÍ/c  ¿¼¹Å/vn  ³É¹û/n  £¬/w  ·Ö±ð/d  ÐèÒª/v  ÌØÊâ/a  µÄ/u  Ñ§Ï°/vn  Óë/c  ÑµÁ·/vn  ¡£/w  ÌØ±ð/d  ÊÇ/v  ¿¼¹ÅÑ§/n  µÄ/u  ÑÐ¾¿/vn  ÊÕ»ñ/n  £¬/w  ²¢·Ç/v  ÇáÒ×/d  ¾Í/d  ÄÜ/v  ÈÚ»á/v  µ½/v  ÀúÊ·/n  ÑÐ¾¿/vn  ÖÐ/f  È¥/v  ¡£/w  ÔÚ/p  ÀúÊ·/n  ÖªÊ¶/n  µÄ/u  ÆÕ¼°/vn  ÉÏ/f  £¬/w  ÔõÑù/r  ½áºÏ/v  ¿¼¹Å/vn  ÎÄÎï/n  £¬/w  Ò²/d  ºÜ/d  ²»/d  ¼òµ¥/a  ¡£/w  ¡¶/w  ÖÐ»ª/nz  ÎÄÃ÷/n  ´ó/a  ²©ÀÀ/vn  ¡·/w  ÔÚ/p  Õâ/r  ·½Ãæ/n  ×ö/v  ÁË/u  ºÜ/d  ´ó/a  µÄ/u  Å¬Á¦/an  £¬/w  Ê¹/v  È«Êé/n  ³É/v  ÁË/u  ÕæÕý/a  µÄ/u  ¡°/w  Ö½/n  ÉÏ/f  ²©Îï¹Ý/n  ¡±/w  £¬/w  ³É¼¨/n  ÊÇ/v  ÖµµÃ/v  ¿Ï¶¨/v  µÄ/u  ¡£/w  

19980103-04-003-009/m  Ëµ/v  ¿¼¹ÅÑ§/n  µÄ/u  ¶ÔÏó/n  ÊÇ/v  ÎïÖÊ/n  ÒÅ´æ/vn  £¬/w  ²»/d  µÈÓÚ/v  ½²/v  ÕâÖÖ/r  ÒÅ´æ/vn  ½ö/d  Îª/v  ÎïÖÊ/n  ÎÄ»¯/n  ¡£/w  ¿ÉÄÜ/v  ÓÐ/v  ¶ÁÕß/n  ÖªµÀ/v  £¬/w  ×¾¼û/n  ÒÔÎª/v  Ã¿ÖÖ/r  ÈËÀà/n  µÄ/u  ÎïÖÊ/n  ÒÅ´æ/vn  £¬/w  ¶¼/d  ÔÚ/p  ²»Í¬/a  ³Ì¶È/n  ºÍ/c  ²ãÃæ/n  ÉÏ/f  ·´Ó³/v  µ±Ê±/t  µÄ/u  ¾«Éñ/n  ÎÄ»¯/n  ¡£/w  ´ó/a  ÖÁ/p  ¹Å/a  ³ÇÖ·/n  ¡¢/w  ÁêÄ¹/n  Èº/Ng  £¬/w  Ð¡/a  µ½/p  Ò»/m  ¼þ/q  ±øÆ÷/n  ¡¢/w  Ò»¸ö/m  ÅåÊÎ/n  £¬/w  ÎÞ/d  ·Ç/Vg  ÖÐ»ª/nz  ÎÄÃ÷/n  µÄ/u  ²úÎï/n  £¬/w  ¼ÄÔ¢/v  ×Å/u  ÏÈÃñ/n  µÄ/u  ÒâÄî/n  Óë/c  ¾«Éñ/n  ¡£/w  ËùÒÔ/c  £¬/w  ÎÒÃÇ/r  Ì½Ë÷/v  ÖÐ»ª/nz  ÎÄÃ÷/n  ÃÈÉú/v  ÐÎ³É/v  ¡¢/w  ·¢Ñï¹â´ó/i  µÄ/u  Àú³Ì/n  £¬/w  ²»¿É/v  È±ÉÙ/v  ¿¼¹Å/vn  ÎÄÎï/n  ¡£/w  Õâ/r  ÕýÊÇ/v  ¡°/w  Ö½/n  ÉÏ/f  ²©Îï¹Ý/n  ¡±/w  Ê¤/v  ÓÚ/p  ÆäËû/r  ÀàÐÍ/n  µÄ/u  Ê·¼®/n  Ö®/u  ´¦/n  ¡£/w  
19980103-04-003-010/m  È»¶ø/c  £¬/w  ×÷Îª/p  ÎÄÎï/n  ¿¼¹Å/n  ÑÐ¾¿/vn  ¶ÔÏó/n  µÄ/u  ÎïÖÊ/n  ÒÅ´æ/vn  £¬/w  ÒÔ¼°/c  ÓÉ/p  ÕâÖÖ/r  ÒÅ´æ/vn  Ëù/u  ÄÜ/v  µ¼³ö/v  µÄ/u  ÄÚº­/n  £¬/w  ¾¿¾¹/d  ÊÇ/v  ÓÐÏÞ/a  µÄ/u  ¡£/w  ¹ýÈ¥/v  µÄ/u  ÊÀ½ç/n  £¬/w  ²»/d  ¿ÉÄÜ/v  ÍêÕû/a  µÄ/u  ÒÔ/p  ÒÅ´æ/v  µÄ/u  ÐÎÊ½/n  ±£Áô/v  ÏÂÀ´/v  ¡£/w  ÎÒÃÇ/r  ²»/d  Ó¦µ±/v  Ï£Íû/v  £¬/w  ¿¼¹ÅÑ§/n  ÄÜ¹»/v  ½«/p  ¡¶/w  Ê·¼Ç/n  ¡·/w  ¡¢/w  ¡¶/w  ººÊé/n  ¡·/w  °üº¬/v  µÄ/u  ÖÖÖÖ/q  È«Ãæ/ad  ½ÒÊ¾/v  ÔÚ/p  ÈËÃÇ/n  ÑÛÇ°/s  ¡£/w  Òò´Ë/c  £¬/w  ÔÚ/p  Îª/p  ÀúÊ·/n  Åä/v  Í¼/n  Ê±/Ng  £¬/w  ×ÜÊÇ/d  ÓÐ/v  Ì«/d  ¶à/a  µÄ/u  ÒÅº¶/an  £¬/w  ÉõÖÁÓÚ/d  ²»/d  ºÜ/d  ÐèÒª/v  µÄ/u  µØ·½/n  £¬/w  ÎÄÎï/n  ÊýÁ¿/n  ·±¶à/a  ¹ýÊ£/v  £¬/w  Ê®·Ö/m  ÐèÒª/v  µÄ/u  ³¡ºÏ/n  £¬/w  ÓÐ¹Ø/vn  ÎÄÎï/n  È´/d  ºÜ/d  ÉÙ/a  £¬/w  ÒÔÖÁ/c  Ò»/m  ¼þ/q  Ò²/d  Ã»ÓÐ/v  ¡£/w  Õâ/r  ¾Í/d  ÒªÇó/v  Êé/n  µÄ/u  ±àÕß/n  ¹ãÎª/d  ËÑ¼¯/v  £¬/w  ÓÖ/d  ¾«/ad  ¼Ó/v  Ñ¡Ôñ/v  ¡£/w  ¡¶/w  ÖÐ»ª/nz  ÎÄÃ÷/n  ´ó/a  ²©ÀÀ/vn  ¡·/w  ÔÚ/p  Õâ/r  Ò»/m  ·½Ãæ/n  £¬/w  Ò²/d  ÊÇ/v  ×ö/v  µÃ/u  ºÃ/a  µÄ/u  ¡£/w  

19980103-04-004-001/m  ÓêµÎ/n  Âä/v  º£/n  Éù/Vg  ¡ª¡ª/w  ¶Á/v  ¡¶/w  ÍùÊÂ/n  Öª/v  ¶àÉÙ/r  ¡·/w  
19980103-04-004-002/m  Áõ/nr  ÐÄÎä/nr  
19980103-04-004-003/m  ÃûÈË/n  ×ÔÐð/n  ÎüÒý/v  ÈË/n  £¬/w  ÊÇ/v  ÒòÎª/p  ÄÜ/v  Âú×ã/v  ¶ÁÕß/n  µÄ/u  ºÃÆæÐÄ/n  £¬/w  Èç¹û/c  ÄÇ/r  ×ÔÐð/n  ÄÜ/v  ¾ßÓÐ/v  Ò»/m  ÖÖ/q  ¡°/w  Ô¿³×¿×/n  Ð§Ó¦/n  ¡±/w  £¬/w  Áî/v  ¶ÁÕß/n  »ñµÃ/v  ¡°/w  ´Ó/p  ·¿ÃÅ/n  Íâ/f  ³¯/p  Ô¿³×¿×/n  Àï/f  ¿úÊÓ/v  ¡±/w  µÄ/u  ¿ì¸Ð/n  £¬/w  Ôò/c  Ò»¶¨/d  ³©Ïú/v  Ò»Ê±/t  ¡£/w  ÌÈ/c  ÊÇ/v  ·Ç/h  ÃûÈË/n  £¬/w  Æä/r  ×ÔÐð/n  ÄÜ/v  ÎüÒý/v  ÈË/n  Âð/y  £¿/w  ÎÒ/r  ÒÔÎª/v  £¬/w  Õâ/r  Ö÷Òª/d  ¾ö¶¨/v  ÓÚ/p  ×ÔÐð/n  µÄ/u  ÄÚÈÝ/n  ÓÐ/v  ÎÞ/v  ¼ÛÖµ/n  ¡£/w  ÔõÑù/r  ÅÐ¶Ï/v  Æä/r  ¼ÛÖµ/n  £¿/w  ÄÇ/r  ¾Í/d  µÃ/v  ¿´/v  £¬/w  ¸ÃÈË/n  µÄ/u  ×ÔÐð/n  £¬/w  ÄÜ·ñ/v  °Ñ/p  ¸öÈË/n  µÄ/u  ÃüÔË/n  £¬/w  ±àÖ¯/v  ÔÚ/p  Ê±´ú/n  ¡¢/w  Éç»á/n  µÄ/u  ¾­Î³Ïß/n  ÖÐ/f  £¬/w  ´Ó¶ø/c  ÓÐÀûÓÚ/v  ÌáÉý/v  ¶ÁÕß/n  ¶Ô/p  ¿Í¹Û/n  ÊÀ½ç/n  µÄ/u  ÈÏÖª/vn  ¡£/w  µ±È»/d  £¬/w  ·Ç/h  ÃûÈË/n  µÄ/u  ×ÔÐð/n  ÊÇ/v  ºÜ/d  ÄÑ/a  »ñÈ¡/v  ¡°/w  Ô¿³×¿×/n  Ð§Ó¦/n  ¡±/w  µÄ/u  £¬/w  ²¢ÇÒ/c  £¬/w  ÎÒ/r  ÒÔÎª/v  Ò²/d  ²»/d  Ó¦¸Ã/v  ×·Çó/v  ÄÇÑù/r  µÄ/u  Ð§Ó¦/n  ¡£/w  ×îºÃ/d  ÊÇ/v  £¬/w  ±ÈÈç/v  ³¨¿ª/v  Ò»/m  ¼ä/q  ²¢·Ç/v  »ªÎÝ/n  µÄ/u  ´°»§/n  £¬/w  ÒÔ/p  ¸öÈË/n  ÃüÔË/n  µÄ/u  ´°¿ò/n  £¬/w  ÏâÇ¶/v  ³ö/v  Ê±´ú/n  ¡¢/w  Éç»á/n  µÄ/u  °ßìµ/z  ·ç¾°/n  £¬/w  Áî/v  ÈË/n  ÑÛ½ç/n  ¶Ù/Dg  ¿ª/v  £¬/w  ÁîÈË¸Ð¶¯/l  ã½Îò/v  ¡£/w  
19980103-04-004-004/m  ¹âÃ÷/n  ÈÕ±¨/n  ×ÊÉî/b  ¼ÇÕß/n  ÕÅ/nr  °²»Ý/nr  £¬/w  ÍËÐÝ/v  ºó/f  Ð´/v  ³É/v  ÁË/u  Ò»/m  ±¾/q  Êé/n  £º/w  ¡¶/w  ÍùÊÂ/n  Öª/v  ¶àÉÙ/r  ¡·/w  £¨/w  [ÐÂ»ª/nz  ³ö°æÉç/n]nt  ³ö°æ/v  £©/w  £¬/w  Õâ/r  ±¾/q  Êé/n  µÄ/u  Í·/m  °ë/m  ±¾/q  ÊÇ/v  Ëý/r  µÄ/u  ×ÔÐð/n  £¬/w  ºó/f  °ë/m  ±¾/q  ÊÇ/v  Ëý/r  ½üÄêÀ´/l  Ð´/v  ÏÂ/v  µÄ/u  ÃûÈË/n  ×¨·Ã/vn  ¡£/w  Ëý/r  µÄ/u  ×ÔÐð/n  £¬/w  ÉîÉî/d  µØ/u  ÎüÒý/v  ÁË/u  ÎÒ/r  £¬/w  Ò²/d  ÉîÉî/d  µØ/u  ´ò¶¯/v  ÁË/u  ÎÒ/r  ¡£/w  ÆäÊµ/d  ÕÅ/nr  °²»Ý/nr  Å®Ê¿/n  ÔÚ/p  Ò»¶¨/b  µÄ/u  ·¶Î§/n  ÄÚ/f  £¬/w  Ò²/d  Ëã/v  µÃ/u  ÖªÃû/a  ÈËÎï/n  £¬/w  ¿ÉÊÇ/c  ÔÛÃÇ/r  ÊµÊÂÇóÊÇ/i  £º/w  ¾Í/p  ÔÚ/p  Õû¸ö/b  Éç»á/n  µÄ/u  ÖªÃû¶È/n  ¶øÑÔ/u  £¬/w  Ëý/r  ±Ï¾¹/d  »¹ÊÇ/v  ¡°/w  ÉÔÑ··çÉ§/l  ¡±/w  ¡£/w  ÕÅ/nr  °²»Ý/nr  Å®Ê¿/n  ÄÃ/v  Æð/v  ±Ê/n  À´/v  £¬/w  ÆÌÐð/v  ×Ô¼º/r  µÄ/u  ÉíÊÀ/n  £¬/w  ²¢/d  ²»/d  ÊÇ/v  ÒòÎª/p  ¶ÁÕß/n  ÃÇ/k  Ïë/v  ¼·/v  ÔÚ/p  Ëý/r  ÃÅÍâ/s  µÄ/u  ¡°/w  Ô¿³×¿×/n  ¡±/w  Íù/p  Àï/f  ¿úÊÓ/v  £¬/w  ¶øÊÇ/c  ÒòÎª/p  £¬/w  Ëý/r  ÓÐ/v  Ò»/m  ÖÖ/q  ²»ÄÜ²»/d  ³¨¿ª/v  ÐÄÁé/n  ´°ë»/n  µÄ/u  ¼¤Çé/n  ¡£/w  µ«/c  µ±/p  Ëý/r  ½«/p  Õâ/r  ¹É/q  ¼¤Çé/n  Ð¹/Vg  ÓÚ/p  Ö½Ãæ/n  Ê±/Ng  £¬/w  È´/d  ÓÖ/d  ±ä/v  µÃ/u  Òì³£/d  µØ/u  Æ½¾²/a  £¬/w  Ëý/r  ²»/d  ÊÇ/v  ¿¶¿®³Â´Ç/i  £¬/w  ¶øÊÇ/c  æ¸æ¸µÀÀ´/l  £¬/w  ÔÚ/p  Îï»»ÐÇÒÆ/i  ¡¢/w  ÈËÊÀ/n  ²×É£/n  ÖÐ/f  £¬/w  Ëý/r  Æ½Êµ/a  µØ/u  ß¢Ê°/v  ×Å/u  ÉúÃü/n  µÀÂ·/n  ÉÏ/f  µÄ/u  ½ÅÓ¡/n  £¬/w  Îª/p  Î¿½å/v  ×Ô¼º/r  µÄ/u  Á¼ÐÄ/n  £¬/w  Ò²/d  Îª/p  ×ÌÈó/v  ¶ÁÕß/n  µÄ/u  ÐØÒÜ/n  ¡£/w  Ëý/r  Ëù/u  ÍÆ¿ª/v  µÄ/u  ´°ë»/n  £¬/w  ÏÔÂ¶/v  ³ö/v  °§ÀÖ/n  ½»ÈÚ/v  µÄ/u  ÈËÉú/n  Í¼»­/n  £¬/w  ë³ëµ/v  ³ö/v  Òý/v  ÈË/n  ³ÁË¼/v  µÄ/u  ÔÏÎ¶/n  ¡£/w  ÎÒ/r  ÒÔÎª/v  ÓëÆä/c  ¼·/v  ÔÚ/p  ÃûÈË/n  ÎÝ/n  Íâ/f  µÄ/u  ¡°/w  Ô¿³×¿×/n  ¡±/w  ·ÑÁ¦/a  µØ/u  ¿úÑ°/v  ÒþÃØ/n  £¬/w  ÄªÈô/c  µ½/p  ÕÅ/nr  °²»Ý/nr  Å®Ê¿/n  ÍÆ¿ª/v  µÄ/u  Õâ/r  ÉÈ/q  ÈËÉú/n  ´°ë»/n  Ç°/f  £¬/w  Ä¬Ä¬/d  Ì÷Íû/v  £¬/w  Ï¸Ï¸/d  ¾¿/d  Ïë/v  ¡£/w  
19980103-04-004-005/m  ÕÅ/nr  °²»Ý/nr  ½²Êö/v  ÁË/u  ×Ô¼º/r  ¼èÐÁ/ad  ·Ü½ø/v  µÄ/u  ÔçÄê/t  ÉíÊÀ/n  ¡£/w  Ò²Ðí/d  £¬/w  ÌáÇ°/v  ¶þÊ®/m  Äê/q  £¬/w  »ò/c  Ê®/m  Äê/q  £¬/w  Ëý/r  ÊÇ/v  ²»/d  »á/v  ÕâÑù/r  À´/v  ½²Êö/v  ÕâÐ©/r  ÈË/n  Óë/c  ÊÂ/n  ¡¢/w  Çé/n  Óë/c  ¸Ð/Ng  µÄ/u  ¡£/w  ÏÖÔÚ/t  Ëý/r  ´Ó/p  ½©Ó²/a  µÄ/u  ½×¼¶/n  ·ÖÎö/vn  Óë/c  ½×¼¶¶·Õù/l  ¿ò¼Ü/n  µÄ/u  Êø¸¿/vn  ÏÂ/f  °Ñ/p  ×Ô¼º/r  ½âÍÑ/v  ÁË/u  ³öÀ´/v  £¬/w  È´/d  ÓÖ/d  ²»/d  Ê§/v  ÕýÈ·/a  µÄ/u  Á¢³¡/n  Óë/c  Ó¦ÓÐ/v  µÄ/u  ³ß´ç/n  ¡£/w  Ëý/r  ÖÒÓÚ/v  ÈË/n  Óë/c  ÊÂ/n  µÄ/u  Ô­³õ/d  ÃæÃ²/n  £¬/w  ¼È/d  ²»/d  ÕÚÑÚ/v  £¬/w  ¸ü/d  ²»/d  °Î¸ß/v  £¬/w  Ð´/v  ³ö/v  ÁË/u  Éí/Ng  Îª/v  ¿¹Õ½/vn  Ê±ÆÚ/n  ËÄ´¨/ns  ºÏ½­ÏØ/ns  ÏØ³¤/n  µÄ/u  ¸¸Ç×/n  £¬/w  ÔõÑù/r  Æ¶/Ag  ²¡/n  ¶ø/c  ËÀ/a  £¬/w  Ëý/r  µÄ/u  ¼Ò×å/n  ÔõÑù/r  ÔÚ/p  ¼¢¶ö/n  Ïß/n  ÉÏ/f  ÕõÔú/v  £»/w  ÄÇÊ±/r  ÎÞ/v  µ³/n  ÎÞ/v  ÅÉ/n  µÄ/u  ÖÐÑ§/n  Å®/b  Ð£³¤/n  £¬/w  ÈçºÎ/r  ½üºõ/v  Ê¥½à/a  µØ/u  óÆÐÅ/v  ½ÌÓý/v  ¾È¹ú/v  £¬/w  ¶ø/c  ´óÑ§/n  Àï/f  Í¬/v  ËÞÉá/n  µÄ/u  Å®Éú/n  ÃÇ/k  £¬/w  ËäÈ»/c  ÓÐ×Å/v  ²»Í¬/a  µÄ/u  ¼ÒÍ¥/n  ±³¾°/n  Óë/c  ¸öÈË/n  ÐÔ¸ñ/n  £¬/w  È´/d  ¶¼/d  ÄÜ/v  Á¯Ðô/v  Ëý/r  ÄÇ/r  ÎÞ´¦/d  ¿É/v  È¥/v  ¡¢/w  Ö»ÄÜ/v  ¼·/v  ×¡/v  ÔÚ/p  ËýÃÇ/r  ËÞÉá/n  ÖÐ/f  µÄ/u  Ð¡/a  µÜµÜ/n  ¡­¡­/w  Ëý/r  ·Ç³£/d  ÕæÊµ/a  µØ/u  Ð´/v  µ½/v  £¬/w  ÔÚ/p  ½â·Å³õ/t  Ëý/r  ÐÒÔË/a  µØ/u  ±»/p  ·ÖÅä/v  µ½/v  ÐÂ»ª/nz  ÈÕ±¨/n  ºó/f  £¬/w  ÈçºÎ/r  ½÷É÷/a  µØ/u  ÇÐ¶Ï/v  ÁË/u  Óë/p  ³öÉí/v  »ò/c  ¸öÈË/n  ³É·Ý/n  ²»/d  ¹»/v  ´¿½à/a  µÄ/u  Ç×ÓÑ/n  ÃÇ/k  µÄ/u  ÁªÏµ/vn  £»/w  ¶ø/c  ±¨Éç/n  µÄ/u  Áìµ¼/n  Ö®ËùÒÔ/c  ÕÐÊÕ/v  Ëý/r  ÕâÑù/r  µÄ/u  ÄêÇá/a  Å®ÐÔ/n  £¬/w  Ä¿µÄ/n  Ö®Ò»/r  £¬/w  ÊÇ/v  ÎªÁË/p  ¸ø/p  Õ½Õù/n  ËêÔÂ/n  Àï/f  Ò»Ö±/d  ÎÞÏ¾/d  ½â¾ö/v  ¡°/w  ¸öÈË/n  ÎÊÌâ/n  ¡±/w  µÄ/u  Õ½ÓÑ/n  Ìá¹©/v  »ú»á/n  £»/w  Ëý/r  Ð´/v  µ½/v  ×Ô¼º/r  Óë/p  ÕÉ·ò/n  ¸ß/nr  ÀöÉú/nr  ½áºÏ/v  Ê±/Ng  £¬/w  ÆäÊµ/d  »¹/d  ¸ù±¾/d  ²»/d  ¶®µÃ/v  °®Çé/n  £¬/w  È»¶ø/c  ËûÃÇ/r  Öð½¥/d  Ä¥ºÏ/v  ³É/v  ÁË/u  Ò»/m  ¶Î/q  ÃÀÂú/a  ÒöÔµ/n  £»/w  ¸ß/nr  ÀöÉú/nr  ´Ó/p  ²¢/d  ²»/d  ¶à/a  µÄ/u  ÊÕÈë/n  ÖÐ/f  °´Ê±/d  ¼Ä/v  Ð©/q  Ç®/n  ²¹Öú/v  Ëý/r  ÔÚ/p  ±±¾©´óÑ§/nt  ÉÏÑ§/v  µÄ/u  ÃÃÃÃ/n  £¬/w  ÃÃÃÃ/n  È´/d  ÔÚ/p  ¡°/w  Èý·´/j  ¡±/w  ÔË¶¯/n  ÖÐ/f  Ð´ÐÅ/v  ½Ò·¢/v  ½ã·ò/n  £¬/w  ÈÏÎª/v  ¸ø/p  Ëý/r  ¼Ä/v  µÄ/u  Ç®/n  Ê®·Ö/m  ¿ÉÒÉ/a  ¡­¡­/w  ÕâÑù/r  Ò»Â·/m  Ì¹ÂÊ/a  µØ/u  Ð´/v  ÏÂÈ¥/v  £¬/w  Ð´/v  µ½/v  ÁË/u  £±£¹£µ£¸Äê/t  Íâ³ö/v  ²É·Ã/v  Ê±/Ng  ½Ó´¥/v  µ½/v  ÁË/u  Ê×³¤/n  ¿µ/nr  Éú/nr  £¬/w  ¾õµÃ/v  ¸ÃÈË/n  Ïàµ±/d  µØ/u  Æ½Ò×½üÈË/i  £¬/w  È´/d  ÓÖ/d  ÍòÍò/d  Ã»ÓÐ/d  Ïëµ½/v  £¬/w  ¡°/w  ÎÄ¸ï/j  ¡±/w  Ç°Ï¦/f  £¬/w  ¿µ/nr  Éú/nr  Ç××Ô/d  ÂÞÖ¯/v  ÁË/u  ËùÎ½/v  ¡°/w  ÀûÓÃ/v  Ð¡Ëµ/n  ·´µ³/v  £¬/w  ÊÇ/v  Ò»/m  ´ó/a  ·¢Ã÷/n  ¡±/w  µÄ/u  ¡°/w  ·´µ³/vn  Ð¡Ëµ/n  ¡¶/w  Áõ/nr  Ö¾µ¤/nr  ¡·/w  ÊÂ¼þ/n  ¡±/w  £¬/w  Õâ/r  ¾Í/d  ¾ö¶¨/v  ÁË/u  µ±Ê±/t  ÔÚ/p  ÕªµÇ/v  Õâ²¿/r  Ð¡Ëµ/n  µÄ/u  [¹¤ÈË/n  ÈÕ±¨Éç/n]nt  ¸ºÔð/v  µÄ/u  ¸ß/nr  ÀöÉú/nr  ÔÚ½ÙÄÑÌÓ/i  £¬/w  ºóÀ´/t  ±»/p  ´Ý²Ð/v  ÖÂËÀ/v  ¡­¡­/w  ¼ÒÆÆÈËÍö/i  µÄ/u  ÕÅ/nr  °²»Ý/nr  Æ¾×Å/p  ÐÅÄî/n  Óë/p  ¾óÇ¿/a  £¬/w  »¹ÓÐ/v  ÕýÖ±/a  ¶ø/c  ÉÆÁ¼/a  µÄ/u  ÆÕÍ¨ÈË/n  µÄ/u  ¹Ø°®/vn  £¬/w  ÖÕÓÚ/d  Í¦/v  ÁË/u  ¹ýÀ´/v  ¡­¡­/w  
19980103-04-004-006/m  ¶Á/v  Õâ/r  ±¾/q  Êé/n  £¬/w  ÎÒ/r  ·Â·ð/d  Ìýµ½/v  ÁË/u  Ò»¸ö/m  ±¥Âú/a  µÄ/u  Óêµã/n  £¬/w  ÐÀÔÃ/a  µØ/u  µÎ/v  Âä/v  ½ø/v  ´óº£/n  µÄ/u  ÒôÏì/n  ¡£/w  Ô¸/v  Õâ/r  ÉùÒô/n  ÄÜ/v  ´«Èë/v  ¸ü/d  ¶à/a  ÈË/n  µÄ/u  ¶ú¶ä/n  £¬/w  ×ÌÈó/v  ¸ü/d  ¶à/a  ÈË/n  µÄ/u  ÐÄÁé/n  ¡£/w  

19980103-04-005-001/m  »ªÎÄ/nz  Å®×÷¼Ò/n  µÄ/u  ·ç²É/n  
19980103-04-005-002/m  Ôø/nr  ÃôÖ®/nr  
19980103-04-005-003/m  ÊÀ½ç/n  »ªÎÄ/nz  ÎÄÑ§/n  µÄ/u  ÀúÊ·/n  ½ø³Ì/n  £¬/w  Õý/d  ·¢Õ¹/v  µ½/v  Ò»¸ö/m  ÐÂ/a  µÄ/u  ½×¶Î/n  £¬/w  ÖÐ»ªÃñ×å/n  µÄ/u  áÈÆð/vn  £¬/w  Ò»/d  Ï´/v  °ÙÄê/m  »ýÈõ/v  µÄ/u  ÐÎÏó/n  £¬/w  Õý/d  ÔÚ/p  ÊÀ½ç/n  Ö®/u  ÁÖ/Ng  ±¸ÊÜ/v  ÖõÄ¿/vn  ¡£/w  ÔÚ/p  ÊÀ½ç/n  ¸÷µØ/r  ·²/d  ÓÐ/v  »ªÈË/n  µÄ/u  µØ·½/n  ¾Í/d  ÓÐ/v  ÎÄÑ§/n  £¬/w  »ªÎÄ/nz  ÎÄÑ§/n  µÄ/u  Ç°¾°/n  £¬/w  ÊÇ/v  ÀÖ¹Û/a  µÄ/u  £¬/w  ²ÓÀÃ/a  µÄ/u  ¡£/w  
19980103-04-005-004/m  ´Ó/p  Å·ÖÞ/ns  ¡¢/w  ÃÀÖÞ/ns  µ½/p  ÑÇÖÞ/ns  £¬/w  ÔÚ/p  ¹ãÀ«ÎÞÛó/l  £¬/w  ÎµÀ¶/b  ÎÞ¼Ê/z  µÄ/u  Ìì¿Õ/n  £¬/w  ¿É/v  ¿´µ½/v  Ò»/m  Èº/q  ÎÄÑ§/n  Ö®/u  ÐÇ/n  ¶áÄ¿/v  µØ/u  ÉýÆð/v  £¬/w  ËýÃÇ/r  ÊÇ/v  Å®ÐÔ/n  £¬/w  ¸÷/r  ÒÔ/p  ¾ßÓÐ/v  ¶ÀÌØ/a  ¸öÐÔ/n  µÄ/u  ÎÄÑ§/n  ²ÅÄÜ/n  £¬/w  Ïò/p  ÊÀ½ç/n  Ðû¸æ/v  ÒÔ/p  ËýÃÇ/r  µÄ/u  ×÷Æ·/n  °ºÈ»/z  µØ/u  ½øÈë/v  ÊÀ½ç/n  ÎÄÌ³/n  £¬/w  ±êÖ¾/v  »ªÎÄ/nz  ÎÄÑ§/n  ÒÑ/d  ¾á/Vg  ÓÐ/v  ²»ÈÝºöÊÓ/l  µÄ/u  µØÎ»/n  ¡£/w  
19980103-04-005-005/m  ÓÃ/p  Ê²Ã´/r  Ö¤Ã÷/v  Õâ/r  Ò»/m  ÂÛ¶Ï/vn  ÄØ/y  £¿/w  
19980103-04-005-006/m  ÒÔ/p  ¡¶/w  ÊÀ½ç/n  »ªÎÄ/nz  Å®×÷¼Ò/n  ´«¼Ç/n  ´ÔÊé/n  ¡·/w  ¿É/v  ¹©/v  ×ôÖ¤/n  £¬/w  ´ÔÊé/n  ºÁ²»/d  º¬ºý/a  µØ/u  ¼ÇÔØ/v  ÁË/u  ËýÃÇ/r  µÄ/u  ÐÄÂ·/n  Àú³Ì/n  ¡¢/w  ´´×÷/vn  ½ø³Ì/n  ÒÔ¼°/c  ³É¾Í/n  Ëù/u  ³ÊÏÖ/v  µÄ/u  ¹â»Ô/n  ÐÎÏó/n  ¡£/w  
19980103-04-005-007/m  ÈýÊ®Áù/m  Î»/q  Å®×÷¼Ò/n  µÄ/u  ´«¼Ç/n  £¬/w  ¼¯ÖÐ/v  ÁË/u  È«¹ú/n  ¸÷µØ/r  ¶Ô/p  ÊÀ½ç/n  »ªÎÄ/nz  ÎÄÑ§/n  ÑÐ¾¿/vn  ÓÐ/v  ËØ/Ng  µÄ/u  Ñ§Õß/n  ¡¢/w  ×¨¼Ò/n  ¡¢/w  ½ÌÊÚ/n  ¡­¡­/w  ¸÷/r  ÒÔ/p  ²»Í¬/a  µÄ/u  ±ÊÄ«/n  £¬/w  ÃèÊö/v  ÁË/u  Å®×÷¼Ò/n  ÃÇ/k  µÄ/u  ÆøÖÊ/n  ¡¢/w  ·çÃ²/n  ¡¢/w  ÎÄÑ§/n  ·ç¸ñ/n  ¡¢/w  ÈËÉú/n  ÌåÑé/v  µÄ/u  ÀëºÏ±¯»¶/l  ¡£/w  ¿ÉÒÔ/v  Ëµ/v  Õâ/r  Ì×/q  ´ÔÊé/n  ÊÇ/v  »ªÎÄ/nz  ÎÄÑ§Ê·/n  ÉÏ/f  ÍØÕ¹/v  Ö®/u  ×÷/Ng  £¬/w  Ëü/r  µÄ/u  ¼ÛÖµ/n  £¬/w  ÓÐÈç/v  Î÷½ú/t  Ê±´ú/n  ÎÄÑ§/n  ÀíÂÛ¼Ò/n  Â½/nr  »ú/nr  ÔÚ/p  ¡¶/w  ÎÄ¸³/n  ¡·/w  ÖÐ/f  Ëµ/v  µÄ/u  £º/w  ¡°/w  ÒÁ/Rg  ×È/Rg  ÎÄ/Ng  Ö®/u  Îª/p  ÓÃ/v  £¬/w  ¹Ì/Dg  ÖÚ/Ag  Àí/n  Ö®/u  Ëù/u  Òò/p  £¬/w  »Ö/Ag  Íò/m  Àï/q  ¶ø/c  ÎÞ/v  ºÒ/Vg  £¬/w  Í¨/v  ÒÚ/m  ÔØ/q  ¶ø/c  Îª/v  ½ò/Ng  ¡£/w  ¸©êÝ/v  Ôò/c  ÓÚ/p  À´/v  Ò¶/Ng  £¬/w  Ñö¹Û/v  Ïó/Ng  ºõ/y  ¹ÅÈË/n  ¡­¡­/w  Í¿/v  ÎÞ/v  Ô¶/a  ¶ø/c  ²»/d  ÃÖ/Ag  £¬/w  Àí/n  ÎÞ/v  Î¢/Ag  ¶ø/c  ¸¥ÂÚ/a  ¡±/w  ¡£/w  Â½/nr  »ú/nr  ÊÇ/v  Êö¹Å/v  £¬/w  µ«/c  Ò²/d  ¿É/v  Ö¤½ñ/v  £¬/w  ½èÒÔ/v  ²ûÊö/v  ÓÚ/p  ÊÀ½ç/n  »ªÎÄ/nz  ÎÄÑ§/n  ·¶Î§/n  Ñ¡³ö/v  ÁË/u  ÖÚ¶à/m  Å®×÷¼Ò/n  µÄ/u  ÎÄ/Ng  Óë/c  Ê·/Ng  Ëù/u  Æð/v  µÄ/u  ×÷ÓÃ/n  £¬/w  ÊÇ/v  ²»/d  Ó¦/v  Ð¡/ad  êï/v  µÄ/u  ¡£/w  
19980103-04-005-008/m  °Ñ/p  Õâ/r  Ì×/q  ´«¼Ç/n  ´ÔÊé/n  ÖÃÓÚ/v  °¸Í·/n  £¬/w  ¾Í/d  »ÐÈç/v  Óë/p  Å®×÷¼Ò/n  ÃÇ/k  Îî¶Ô/v  £¬/w  ÇãÌý/v  ËýÃÇ/r  µÄ/u  ÐÄÉù/n  £¬/w  ½Ó´¥/v  µ½/v  ËýÃÇ/r  Íó/Ng  µ×/f  Ëù/u  Êã·¢/v  µÄ/u  ÇéË¿/n  £¬/w  Ëù/u  ÃèÐ´/v  µÄ/u  ¾³½ç/n  £¬/w  Ëù/u  ±íÏÖ/v  µÄ/u  Òµ¼¨/n  £¬/w  ²»·Á/d  ÒýÊö/v  Ò»¶þ/m  ¡ª¡ª¡ª/w  
19980103-04-005-009/m  ÓÐ/v  ËÜÔì/v  ÁôÑ§Éú/n  ÎÄÑ§/n  µÄ/u  µäÐÍ/a  ÐÎÏó/n  £¬/w  ³äµ±/v  ¡°/w  ÎÞ/v  ¼«/Ng  Ò»´ú/n  µÄ/u  ´úÑÔÈË/n  ¡±/w  £»/w  
19980103-04-005-010/m  ÓÐ/v  ¾­Àú/v  ÁË/u  Ç§É½ÍòË®/i  µÄ/u  °ÏÉæ/vn  ¼èÐÁ/an  £¬/w  Îª/p  ¹ú¼Ê/n  ÎÄÑ§/n  ½»Á÷/vn  µÞÔì/v  ÁË/u  Îª/p  ÊÀ/Ng  Ëù/u  ³Æ/v  µÄ/u  ÇÅÁº/n  Óë/c  ¼¯»á/v  Ö®/u  Ëù/n  £»/w  
19980103-04-005-011/m  ÓÐ/v  Ãå»³/v  ¹ÊÍÁ/n  Óë/c  ¼ÒÔ°/n  £¬/w  ÔÚ/p  Ò£Ô¶/a  µÄ/u  Î÷Å·/ns  ³ª/v  ³ö/v  ÁË/u  ¶¯ÈË/a  µÄ/u  ¸è/n  £»/w  
19980103-04-005-012/m  ÓÐ/v  ±ÏÉú/d  ²»/d  Íü/v  Í¯Äê/t  ¡¢/w  ²»/d  Íü/v  ¹ÊÏç/n  ¡¢/w  ²»/d  Íü/v  Ç×ÈË/n  Ê¦ÓÑ/n  µÄ/u  Ò»/m  Ö§/q  ±Ê/n  £¬/w  Ð´/v  ³ö/v  ÁË/u  ¸ÐÈË/a  µÄ/u  ¡°/w  Ë®/n  ÊÇ/v  ¹ÊÏç/n  Ìð/a  ¡±/w  µÄ/u  ¹ÊÊÂ/n  £»/w  
19980103-04-005-013/m  ÓÐ/v  ÒÔ/p  Ò»/m  Ê×/q  ¸è/n  ¡¢/w  ³¤¶Ì/n  Ê«/n  Õðº³/v  Ê«Ì³/n  £¬/w  Ò²/d  ¼ÇÂ¼/v  ÁË/u  ×Ô¼º/r  ³É³¤/v  µÄ/u  ºÛ¼£/n  £¬/w  »­/v  ³ö/v  ÁË/u  ÐÄÖÐ/s  µÄ/u  ²Êºç/n  £»/w  
19980103-04-005-014/m  ÓÐ/v  Ò°»ðÉÕ²»¾¡/i  £¬/w  Ðý·ç/n  Ï¯¾í/v  Ì¨/j  Åì/j  £¬/w  ÈË/n  ÔÚ/v  Å·ÖÞ/ns  £¬/w  È´/d  ´«²¥/v  ¿ª·Å/v  ¡¢/w  ÀíÐÔ/n  ¶ø/c  ´Ó²»/d  ÑÔ/Vg  ¾ë/a  £»/w  
19980103-04-005-015/m  ÓÐ/v  Éí/Ng  ¾Ó/v  ÒìÓò/n  £¬/w  ²»/d  Íü/v  ÆÓÊµÎÞ»ª/i  µÄ/u  ¼ÒÏç/n  Å©´å/n  £¬/w  ÓÎÀú/v  ÉñÖÝ/n  £¬/w  ÉãÈ¡/v  Ìâ²Ä/n  £¬/w  ÖÒÊµ/a  µØ/u  ÃèÊö/v  ÈËÊÂ/n  £¬/w  Òý/v  ÈË/n  ¹ØÄî/v  ÓÚ/p  ¼Ò/n  ¹ú/n  µÄ/u  ÃüÔË/n  £»/w  
19980103-04-005-016/m  ÓÐ/v  ²»/d  ÅÂ/v  ¹Â¶À/a  £¬/w  Îª/p  ÎÄÑ§/n  Ï×Éí/v  ¶ø/c  ÎÞÔ¹ÎÞ»Ú/l  £¬/w  Îª/v  ÇÈÇé/n  ¼ÇÏÂ/v  ÁË/u  ¿à/a  ÀÖ/a  ÈËÉú/n  ¡­¡­/w  
19980103-04-005-017/m  ¸ÅÀ¨/vd  À´Ëµ/v  £¬/w  ÊÀ½ç/n  »ªÎÄ/nz  ÎÄÑ§/n  µÄ/u  ÑÐ¾¿/vn  £¬/w  ÒÑ/d  ÓÐ/v  Ê®/m  ¶à/m  Äê/q  ÀúÊ·/n  £¬/w  µ«/c  ÒÔ/p  Å®×÷¼Ò/n  µÄ/u  ´´×÷/n  ¡¢/w  ¾­Àú/n  Äý³É/v  ´«¼Ç/n  ¶ø/c  ÏµÍ³/ad  ¼ÇÊö/v  £¬/w  È´/d  ÊÇ/v  ¼è¾Þ/a  µÄ/u  ¹¤³Ì/n  ¡£/w  [ÄÏ²ý/ns  ´óÑ§/n  ÎÄÑ§/n  ÑÐ¾¿Ëù/n]nt  ÒÔ/p  º±¼û/a  µÄ/u  ÆÇÁ¦/n  £¬/w  ÔÚ/p  ³ö°æ/vn  ÊÂÒµ/n  ´¦ÓÚ/v  À§ÄÑ/a  µÄ/u  ÇéÊÆ/n  ÏÂ/f  ¶ø/c  ³ö°æ/v  ÕâÑù/r  ÉÏ°ÙÍò/m  ×Ö/n  µÄ/u  ´ÔÊé/n  £¬/w  ÊÇ/v  ÁîÈËÇÕÅå/l  µÄ/u  ¡£/w  ÎÒ/r  ÏàÐÅ/v  Õâ/r  ÊÇ/v  ¾ßÓÐ/v  ¼ÌÍù¿ªÀ´/i  ÒâÒå/n  µÄ/u  ÊÂÒµ/n  £¬/w  Ò»¶¨/d  È¡µÃ/v  ¹ã´ó/b  ¹ØÐÄ/v  ÊÀ½ç/n  »ªÎÄ/nz  ÎÄÑ§/n  µÄ/u  ¶ÁÕß/n  µÄ/u  Ö§³Ö/vn  Óë/c  ÔÞÉÍ/vn  ¡£/w  
19980103-04-005-018/m  £¨/w  ¡¶/w  ÊÀ½ç/n  »ªÎÄ/nz  Å®×÷¼Ò/n  ´ÔÊé/n  ¡·/w  ÓÉ/p  [½­Î÷/ns  °Ù»¨ÖÞ/nz  ÎÄÒÕ/n  ³ö°æÉç/n]nt  ³ö°æ/v  £©/w  

19980103-04-006-001/m  ·¢/v  ºõ/p  Çé/n  ¹ó/v  ºõ/p  Àí/n  
19980103-04-006-002/m  ÅË/nr  ³Û/nr  
19980103-04-006-003/m  Ç°/f  Á½/m  Äê/q  Ôø/d  ¶úÎÅ/v  ¡°/w  É¢ÎÄÈÈ/n  ¡±/w  Ò»/m  Ëµ/Ng  £¬/w  ÏÖÔÚ/t  ÇéÐÎ/n  ÈçºÎ/r  £¿/w  Î´Ôø/d  Ïê/Ag  ¿¼/v  £¬/w  Ïë±Ø/d  ÖÁÉÙ/d  ²»ÔõÃ´/l  ¼ÅÄ¯/a  £¬/w  ·ñÔò/c  £¬/w  ºÎÒÔ/d  ÓÐ/v  ÄÇÃ´/r  ¶à/a  ²»Í¬/a  ÃûÄ¿/n  µÄ/u  É¢ÎÄ¼¯/n  ¡¢/w  ´ÔÊé/n  ¼°/c  ÊéÏµ/n  ÆµÆµ/d  ÃæÊÀ/v  ÄØ/y  £¿/w  
19980103-04-006-004/m  ÔÚ/p  ÕâÑù/r  µÄ/u  ±³¾°/n  ÏÂ/f  £¬/w  ¶ÔÓÚ/p  ÄÇÐ©/r  Î´/d  Õ¼/v  µÃ/u  É¢ÎÄ/n  ³ö°æ/vn  ÏÈ»ú/n  µÄ/u  ³ö°æÉç/n  À´Ëµ/v  ÄÑ¶È/n  ×ÔÈ»/d  Ôö´ó/v  ÁË/y  £¬/w  Èô/c  Òª/v  ½Ð×ù/a  £¬/w  ÏÔÈ»/a  ¸ü/d  Ðè/v  ¸öÐÔ/n  ºÍ/c  ´´Òâ/n  ¡£/w  ´Ó/p  Õâ¸ö/r  ÒâÒå/n  ÉÏ/f  ¿´/v  £¬/w  [ºÓ±±/ns  ÈËÃñ/n  ³ö°æÉç/n]nt  ÐÂ½ü/d  ÍÆ³ö/v  µÄ/u  ¡¶/w  ÎçÒ¹/t  É¢ÎÄ/n  Ëæ±Ê/n  ÊéÏµ/n  ¡·/w  Ò»/m  Ì×/q  Ê®/m  ±¾/q  µ±/v  Êô/v  ³É¹¦/a  Ò»/m  Àý/n  ¡£/w  Ëü/r  µÄ/u  ¸öÐÔ/n  ºÍ/c  ´´Òâ/n  µ¹/d  ²»/d  ÔÚ/v  ¡°/w  ÎçÒ¹/t  ¡±/w  µÄ/u  ÃüÃû/vn  ºÍ/c  ÄÇ/r  µ­ÑÅ/a  µÄ/u  ×°Ö¡/n  £¬/w  ¸ü/d  ÔÚÓÚ/v  Æä/r  ×÷Õß/n  ´ó¶¼/d  ÊÇ/v  Ò»Ð©/m  Æ½Ê±/t  ²»/d  ÒÔ/p  É¢ÎÄ/n  Ð´×÷/vn  Îª/v  Ö÷Òµ/n  Õß/k  ¡£/w  Õâ/r  Ê®/m  Î»/q  ×÷Õß/n  µÄ/u  Ê®/m  ²¿/q  É¢ÎÄ¼¯/n  Ëä/c  ÓÐ/v  ÀàÍ¬/v  ÓÚ/p  ÒÔÍù/t  µÄ/u  Ñ§Õß/n  É¢ÎÄ/n  ÒÔ/p  ¶ÁÊé/v  ±Ê¼Ç/n  Îª/v  Ñ¡²Ä/n  ¡¢/w  ÒÔ/p  Ì¸¹ÅÂÛ½ñ/l  Îª/v  ÄÚÈÝ/n  µÄ/u  Ò»Ãæ/n  £¬/w  µ«/c  ¸ü/d  ¶à/a  µÄ/u  Ôò/c  ÊÇ/v  ËûÃÇ/r  ÈÕ³£/b  ¸ÐÊÜ/vn  ¡¢/w  ÈËÉú/n  ÌåÎ¶/vn  ¡¢/w  ÊÀË×/n  ÈËÂ×/n  µÄ/u  Õ¹ÏÖ/vn  ¡¢/w  Ë¼Îò/vn  ºÍ/c  ×ÔÎÒ/r  ÆÊÊ¾/v  ¡£/w  Ò²/d  ³ÏÈç/v  ¡°/w  ÊéÏµ/n  ¡±/w  ·âµ×/n  ÉÏ/f  Ëù/u  ¸ÅÀ¨/v  µÄ/u  ÄÇÑù/r  £º/w  ¡°/w  ÕæÇé/n  ¡¢/w  ÕýÒå/n  ¡¢/w  ÀíÏë/n  ¡¢/w  Á¼Öª/n  ¡¢/w  ÃÀ/a  £¬/w  ÈËÀà/n  ¹ØÓÚ/p  ¾«Éñ/n  ¼ÒÔ°/n  µÄ/u  °ÏÉæ/vn  ¡±/w  £¬/w  Õâ/r  ²Å/d  ÕæÕý/b  ¹¹³É/v  ÁË/u  ÕûÌ×/b  ¡°/w  ÊéÏµ/n  ¡±/w  µÄ/u  ¶ÀÌØ/a  ¸öÐÔ/n  ¡£/w  
19980103-04-006-005/m  ÔÚ/p  ¡¶/w  ÎçÒ¹/t  É¢ÎÄ/n  Ëæ±Ê/n  ÊéÏµ/n  ¡·/w  ÖÐ/f  £¬/w  ÎÒÃÇ/r  ¿´µ½/v  µÄ/u  ÊÇ/v  ×÷Õß/n  ÃÇ/k  Ïò/p  ¶ÁÕß/n  ³¨¿ª/v  ÁË/u  ¸ÐÐÔ/n  ºÍ/c  ÎÂÇé/n  µÄ/u  ÐÄìé/n  ¡£/w  Õâ/r  ¼¯ÖÐ/ad  ±íÏÖ/v  ÔÚ/p  ËûÃÇ/r  ÃàÃà/z  Ë¼Äî/v  Ç×ÈË/n  ¡¢/w  Ê¦³¤/n  ¡¢/w  ÓÑÅó/n  ºÍ/c  ¹ÊÏç/n  µÄ/u  Ò»Ð©/m  ÆªÊ²/n  ÉÏ/f  £¬/w  ¶Á/v  À´/v  ´ßÈËÀáÏÂ/i  ¡£/w  È»¶ø/c  £¬/w  ±Ï¾¹/d  ÓÖ/d  ÊÇ/v  ³ö×Ô/v  ÎÄÒÕ/n  ÑÐ¾¿Õß/n  Ö®/u  ÊÖ/n  £¬/w  Òò´Ë/c  £¬/w  Í¬Ñù/d  ÊÇ/v  ÔÚ/d  Ð´/v  Ç×Çé/n  ¡¢/w  ¼Ä/v  Ãå»³/v  £¬/w  Í¬Ñù/d  ÊÇ/v  ÔÚ/d  Å¨Óô/a  µÃ/u  ¼¸½ü/d  »¯/v  ²»/d  ¿ª/v  µÄ/u  ÇéË¼/n  ÖÐ/f  Í¸/v  ³ö/v  ÁË/u  ÃàÃà/z  µÄ/u  ¾ìÄî/vn  ºÍ/c  µ­µ­µÄ/z  ÓÇÉË/an  £¬/w  µ«/c  ·¢/v  ºõ/p  Çé/n  È´/d  Î´/d  Ö¹/v  ÓÚ/p  Çé/n  £¬/w  ¶øÊÇ/c  ÔÚ/p  ÎÞ¾¡/b  µÄ/u  ÇéË¼/n  ÖÐ/f  Ê±¶ø/d  ×ÔÈ»/a  Á÷³©/a  µÃÌå/a  µØ/u  ´©²å/v  ½ø/v  Èô¸É/m  ÀíÐÔ/n  µÄ/u  ÆÊÎö/vn  £¬/w  ÓÉ/p  ·¢/v  ºõ/p  Çé/n  ×ßÏò/v  ¹ó/v  ºõ/p  Àí/n  £¬/w  ½«/p  Çé/n  Óë/c  Àí/n  ÇÉÃî/a  µØ/u  ôÛ/Vg  ÓÚ/p  Ò»Ìå/n  £¬/w  Ê¹/v  ¶ÁÕß/n  Îª/p  Ö®/r  ¶¯ÈÝ/v  Ö®/u  Óà/Ng  »¹/d  ²»µÃ²»/d  Îª/p  Ö®/r  ¶¯/v  ÄÔ/n  £¬/w  ÕâÑù/r  µÄ/u  Ð§¹û/n  ¼´Ê¹/c  ³Æ/v  ²»/d  ÉÏ/v  ¶àÃ´/d  ¸ßÃ÷/a  £¬/w  µ«/c  ÖÁÉÙ/d  Ò²/d  ÊÇ/v  Ò»/m  ÖÖ/q  ÌØÉ«/n  °É/y  ¡£/w  ÖÁÓÚ/p  ÆäËû/r  Ò»Ð©/m  Æª/q  Ôò/c  ¸É´à/d  Ö±½Ó/ad  ·¢»Ó/v  Ñ§ÈË/n  Ö®/u  Ëù³¤/n  £¬/w  ÓÃ/p  É¢ÎÄ/n  Ëæ±Ê/n  µÄ/u  Ç×ÇÐ/a  ±Ê´¥/n  ¶ø/c  ²»/d  ÊÇ/v  ÓÃ/p  ÂÛÎÄ/n  µÄ/u  Àä¾þ/an  À´/v  Õ¹Ê¾/v  ×Ô¼º/r  ¶Ô/p  ÕæÇé/n  ¡¢/w  ÕýÒå/n  ¡¢/w  ÀíÏë/n  ¡¢/w  Á¼Öª/n  ºÍ/c  ÃÀ/a  µÄ/u  ÀíÐÔ/n  Ë¼¿¼/vn  £¬/w  Í¬Ñù/d  Ò²/d  ÊÇ/v  ±¾/r  Ì×/q  ¡°/w  ÊéÏµ/n  ¡±/w  µÄ/u  Ò»/m  ´ó/a  ÌØÉ«/n  ¡£/w  

19980103-04-007-001/m  Ñ§Êõ/n  ×ÔÉó/v  Óë/c  µØÔµÎÄ»¯/n  ¡ª¡ª/w  ¶Á/v  ¡¶/w  µ±´ú/t  Ñ§Êõ/n  £º/w  ´¨¼®/j  Ñ§Õß/n  ÎÄ´Ô/n  ¡·/w  
19980103-04-007-002/m  ÎÂ/nr  ½à/nr  
19980103-04-007-003/m  Ñ§Õß/n  Ë¼Ïë/n  Óë/c  Æä/r  Ãñ×å/n  ÎÄ»¯/n  ÄËÖÁ/c  µØÓò/n  ÎÄ»¯/n  µÄ/u  ¹ØÏµ/n  ÊÇ/v  Ò»¸ö/m  ÐÂÓ±/a  ¶ø/c  ÓÐÈ¤/a  µÄ/u  ÎÊÌâ/n  ¡£/w  ½üÄêÀ´/l  £¬/w  Õâ/r  Ò»/m  ÎÊÌâ/n  ²»½ö/c  ÔÚ/p  ¹úÍâ/s  ³ÉÎª/v  ¹Ø×¢/v  µÄ/u  ÈÈµã/n  £¬/w  ÔÚ/p  ¹úÄÚ/s  Ò²/d  ÒýÆð/v  ÁË/u  Ñ§½ç/n  µÄ/u  ÖØÊÓ/vn  ¡£/w  [ËÄ´¨/ns  ÈËÃñ/n  ³ö°æÉç/n]nt  ×î½ü/t  ÍÆ³ö/v  °Ë/m  ¾í/q  ±¾/n  ´¨¼®/j  Ñ§Õß/n  ÎÄ´Ô/n  £¬/w  ¿ÉÎ½/v  Õâ/r  ·½Ãæ/n  µÄ/u  Ò»/m  Ì×/q  ¸ß/a  Ë®Æ½/n  µÄ/u  Ñ§Êõ/n  Öø×÷/vn  ¼¯/Ng  ¡£/w  
19980103-04-007-004/m  ¿ÉÒÔ/v  ¿´µ½/v  £¬/w  ÔÚ/p  Õâ/r  Ì×/q  ´ÔÊé/n  ÄÚ/f  ¾Û¼¯/v  ÁË/u  º£ÄÚÍâ/s  ÓÐ/v  ¹ã·º/a  Ó°Ïì/vn  µÄ/u  ËÄ´¨¼®/n  ÖÐÇàÄê/j  Ñ§Õß/n  £¬/w  ËûÃÇ/r  ¶Ô/p  ÖÐ¹ú/ns  ´«Í³/a  ÎÄ»¯/n  ÓÐ/v  ÉîÈë/a  µÄ/u  ÍÚ¾ò/vn  £¬/w  ¶Ô/p  Î÷·½/f  ÏÖ´ú/t  Ñ§Êõ/n  Ë¼³±/n  ÓÐ/v  ¹ã·º/a  ÉæÁÔ/vn  ¡£/w  ËûÃÇ/r  Ö®ÖÐ/f  ÓÐµÄ/r  ÈË/n  »¹/d  ×ö/v  ÁË/u  ´óÁ¿/m  µÄ/u  ±à¼­/vn  ¹¤×÷/vn  £¬/w  ¶Ô/p  ÖÐ¹ú/ns  µÄ/u  ¶ÁÊé½ç/n  ÓÐ/v  Á¼ºÃ/a  µÄ/u  ÆôÃÉ/vn  ºÍ/c  Òýµ¼/vn  ×÷ÓÃ/n  ¡£/w  Òò´Ë/c  ËûÃÇ/r  ÔÚ/p  Ò»¶¨/b  ³Ì¶È/n  ÉÏ/f  ·´Ó³/v  ÁË/u  µ±½ñ/t  ÖÐ¹ú/ns  Ñ§Õß/n  µÄ/u  ÖÎÑ§/vn  ÃæÃ²/n  £¬/w  ËûÃÇ/r  µÄ/u  ÑÐ¾¿/vn  ³É¹û/n  Ò²/d  ´¥¼°/v  µ±´ú/t  Ñ§Êõ½ç/n  ÈËÎÄ/n  Éç»á¿ÆÑ§/l  ÁìÓò/n  ÄÚ/f  Ãô¸Ð/a  ¼âÈñ/a  µÄ/u  ÎÊÌâ/n  ¡£/w  
19980103-04-007-005/m  ´¨¼®/j  Ñ§Õß/n  µÄ/u  Ìá·¨/n  £¬/w  ²»/d  ÊÇ/v  Ò»¸ö/m  µØÓò/n  ¸ÅÄî/n  £¬/w  ¶ø/c  ¸ü/d  ¶à/a  ÊÇ/v  Ò»/m  ÖÖ/q  ÎÄ»¯/n  ¸ÅÄî/n  ¡£/w  Õâ/r  Åú/q  Ñ§Õß/n  Éú³¤/v  ÓÚ/p  ËÄ´¨/ns  £¬/w  ÊÜ/v  ½ÌÓý/v  ÓÚ/p  ËÄ´¨/ns  £¬/w  ËÄ´¨/ns  ÔÌ½å/a  ³ÁÓô/a  µÄ/u  µØÀí/n  É½´¨/n  ÅàÑø/v  ÁË/u  ËûÃÇ/r  µÄ/u  ÈËÎÄ/n  ÀíÏë/n  ºÍ/c  Æ·¸ñ/n  £¬/w  ËûÃÇ/r  Ë¼Ïë/n  µÄ/u  ÐÎÊ½/n  ¼°/c  Ñ§Êõ/n  ÉúÑÄ/n  µÄ/u  ÆðÊ¼/vn  Óë/p  ËÄ´¨/ns  ÓÐ×Å/v  Ç§Ë¿ÍòÂÆ/i  µÄ/u  ÁªÏµ/vn  ¡£/w  ×Ô´Ó/p  ÈðÊ¿/ns  ÕþÖÎ¼Ò/n  »ùÂ×/nr  ÔÚ/p  Æä/r  ¡¶/w  ÂÛ/v  ¹ú¼Ò/n  ¡·/w  Ò»/m  Êé/n  ÖÐ/f  Ìá³ö/v  ¡°/w  µØÔµÕþÖÎÑ§/n  ¡±/w  µÄ/u  ¹Ûµã/n  Ö®ºó/f  £¬/w  ÈËÃÇ/n  Ò²/d  ¿ªÊ¼/v  ½«/p  Õâ/r  Ò»/m  ¹Ûµã/n  ÓÃÓÚ/v  ¶Ô/p  ÎÄ»¯/n  µÄ/u  ¿¼²ì/vn  ¡£/w  Ò²Ðí/d  £¬/w  ÔÚ/p  Õâ¸ö/r  ¶à/m  Ôª/q  µÄ/u  ÊÀ½ç/n  £¬/w  Ò»ÇÐ/r  ½çÏÞ/n  µÄ/u  ¾ø¶Ô/d  »®·Ö/v  ¶¼/d  ÓÐ/v  Æä/r  ¾ÖÏÞÐÔ/n  ¡£/w  µ«ÊÇ/c  £¬/w  Èç¹û/c  ÒÔ/p  µØÓò/n  ÎÄ»¯/n  µÄ/u  ÑÛ¹â/n  È¥/v  ¿´/v  Ñ§Õß/n  µÄ/u  Ë¼Ïë/n  ÐÎ³É/vn  £¬/w  ÎÄ»¯/n  ËØÑø/n  ºÍ/c  ±íÊö/vn  ·½Ê½/n  £¬/w  »òÐí/d  »á/v  Éú·¢³ö/v  Ò»/m  ÖÖ/q  ÐÂ/a  µÄ/u  ÒâÎ¶/n  £¬/w  Ò»/m  ÖÖ/q  ÐÂ/a  µÄ/u  ½Ç¶È/n  ºÍ/c  ÐÂ/a  µÄ/u  ½áÂÛ/n  ¡£/w  ½üÐ©Äê/t  À´/f  £¬/w  Ñ§Êõ½ç/n  ¶Ô/p  µØÓò/n  ÎÄ»¯/n  ÑÐ¾¿/vn  µÄ/u  ÖØÊÓ/vn  £¬/w  Æä/r  ÒâÒå/n  µ±/v  Òà/d  ÔÚ/v  ´Ë/r  ¡£/w  
19980103-04-007-006/m  ÓÉÓÚ/c  ¡°/w  ¹óÔ¶¼ú½ü/l  ¡±/w  Ö®/u  ·ç/n  Ê¹/v  È»/r  £¬/w  ½ñÈË/n  Ò×/ad  Ê×¿Ï/v  ¹Å´ú/t  Ê«ÈË/n  ÕÜÈË/n  £¬/w  ¶Ô/p  ÏÖ´ú/t  Ñ§Õß/n  Ôò/d  ¶à/ad  ³Ö/v  Ò»/m  ÖÖ/q  ¸ü/d  ÉóÉ÷/a  µÄ/u  Ì¬¶È/n  ¡£/w  ½ü´ú/t  ÒÔÀ´/f  £¬/w  Î÷·ç¶«½¥/l  ¡£/w  ÎÄ»¯/n  ÉÏ/f  µÄ/u  ÖÐ/j  Î÷/j  Ö®/u  Õù/vn  ¡¢/w  ¹Å/Tg  ½ñ/Tg  Ö®/u  Õù/vn  £¬/w  Ê¹/v  ÏÖ´ú/t  Ñ§Õß/n  Ïà¶Ô/v  ÓÚ/p  ¹Å´ú/t  Ñ§Õß/n  ¶øÑÔ/u  £¬/w  ËÆºõ/d  ÓÐ/v  ÁË/u  ¸ü/d  ´ó/a  µÄ/u  ³Ð¸º/vn  ¡£/w  ×Ô/p  ÐÂ/a  Ê±ÆÚ/n  ¸Ä¸ï/v  ¿ª·Å/v  ÒÔÀ´/f  £¬/w  ÖªÊ¶½ç/n  Ñ§Êõ½ç/n  ¹ØÓÚ/p  ÖÕ¼«/n  ¹Ø»³/vn  ¡¢/w  ÑÅË×/n  ÎÄ»¯/n  ¡¢/w  ÐË/v  ¹úÑ§/n  ¡¢/w  »Øµ½/v  ´«Í³/n  ÓïÑÔ/n  µÈ/u  ÎÊÌâ/n  µÄ/u  ÂÛÕ½/vn  ²»/d  ¾ø/Vg  £¬/w  ¶ø/c  Ò»Ð©/m  Àä¾²/a  ÇåÐÑ/a  µÄ/u  Ñ§Õß/n  È´/d  ÔÚ/d  ½øÐÐ/v  ×Å/u  Ï¸ÖÂ/a  µÄ/u  Ñ§Êõ/n  ÇåÀí/vn  ºÍ/c  ×ªÒë/vn  ¹¤×÷/vn  £¬/w  ÔÚ/p  Ë¼Ïë/n  ºÍ/c  Ñ§Êõ/n  ¹ã¶È/n  ÉÏ/f  ¶¼/d  ÓÐ/v  ÐÂ/a  µÄ/u  ¿ªÍØ/vn  ¡£/w  ¶ø/c  Õâ/r  Åú/q  Ñ§Õß/n  ÊÓÒ°/n  ¿ªÀ«/a  £¬/w  Ë¼Â·/n  Ãô½Ý/a  £¬/w  ÎÄ·ç/n  ½÷ÑÏ/a  ¶ø/c  ÈñÀû/a  £¬/w  ÇÐÈë/v  ÎÊÌâ/n  µÄ/u  ½Ç¶È/n  ²»¾Ð/v  ¸ñÌ×/n  £¬/w  Õ¹Ê¾/v  ÁË/u  ËûÃÇ/r  Ã¿¸ö/r  ÈË/n  ÓëÖÚ²»Í¬/i  µÄ/u  Ñ§Êõ/n  ÆøÖÊ/n  ºÍ/c  Ë¼Ïë/n  ÷ÈÁ¦/n  ¡£/w  ¶øÇÒ/c  ËûÃÇ/r  »¹/d  ¼æ¾ß/v  ¾õÊÀ/v  Óë/c  ´«ÊÀ/v  µÄ/u  Ë«ÖØ/b  Ñ§Êõ/n  Á¼Öª/n  £¬/w  ¼È/c  ÓÐ/v  ¶Ô/p  ÖÕ¼«/n  ÎÊÌâ/n  µÄ/u  ÐÎ¶øÉÏ/l  Ë¼¿¼/vn  £¬/w  ÓÖ/c  ÓÐ/v  ¶Ô/p  µ±ÏÂ/t  ÏÖÊµ/n  µÄ/u  ÉîÇÐ/a  ¹Ø»³/vn  ¡£/w  ´Ó/p  ËûÃÇ/r  ¸÷×Ô/r  µÄ/u  Ñ§Êõ/n  Àú³Ì/n  ºÍ/c  ÐÄÁé/n  ¹ì¼£/n  À´/v  ¿´/v  £¬/w  ÊÇ/v  Îª/p  ½¨Öþ/v  ÐÂ/a  µÄ/u  ¾«Éñ/n  ´óÏÃ/n  ¶ø/c  ²»Ð¸Å¬Á¦/l  £¬/w  Í¬Ê±/n  ¶Ô/p  ×ªÐÍÆÚ/t  µÄ/u  ¶ÁÕß/n  ´óÖÚ/n  Òæ´¦/n  Á¼¶à/z  ¡£/w  
19980103-04-007-007/m  Õâ/r  Ì×/q  ´ÔÊé/n  ²ÉÈ¡/v  ¿ª·Å/a  ½á¹¹/n  £¬/w  Ê×/m  Åú/q  ÍÆ³ö/v  µÄ/u  ÊÇ/v  ½üÐ©Äê/t  ¶ÁÕß/n  ½ÏÎª/d  ÊìÏ¤/v  µÄ/u  Ñ§Õß/n  µÄ/u  ÂÛÖø/n  ¡£/w  ËûÃÇ/r  ¹ã·º/ad  Éæ×ã/v  ÎÄÑ§/n  ÀíÂÛ/n  ¡¢/w  ÕÜÑ§/n  ¡¢/w  Éç»áÑ§/n  µÈ/u  ¸÷¸ö/r  ÁìÓò/n  ¡£/w  ÏàÐÅ/v  [ËÄ´¨/ns  ÈËÃñ/n  ³ö°æÉç/n]nt  ÍÆ³ö/v  Õâ/r  Ì×/q  Êé/n  £¬/w  ½«/d  Ê¹/v  Ñ§Õß/n  ¡°/w  ÓÐ/v  ·ÖÁ¿/n  Öø×÷/n  ¡±/w  ÕæÕý/d  ³ÉÎª/v  Á¬½Ó/v  ×÷Õß/n  Óë/c  ¶ÁÕß/n  µÄ/u  ÇÅÁº/n  ¡£/w  

19980103-04-008-001/m  Î°´ó/a  µÄ/u  ÊÀ½ç/n  Ææ¼£/n  ¡ª¡ª/w  ¶Á/v  ³¤Æª/b  ±¨¸æÎÄÑ§/l  ¡¶/w  ÊÀ½ç/n  É³Ä®/n  µÚÒ»/m  Â·/n  ¡·/w  
19980103-04-008-002/m  Â·/nr  Ð¡Â·/nr  
19980103-04-008-003/m  £±£¹£¹£¶Äê/t  ³ö°æ/v  µÄ/u  ÖÐ¹ú/ns  µØÍ¼/n  ÉÏ/f  £¬/w  ÔÚ/p  ÐÂ½®/ns  ÄÏ²¿/f  µÄ/u  ÄÇ/r  Ò»/m  ´ó/a  Æ¬/q  ô÷»ÆÉ«/n  µÄ/u  µØ·½/n  £¬/w  Í»È»/ad  ¶à/a  ÁË/u  Ò»/m  Ìõ/q  Ö±Ïß/n  ¡£/w  Õâ/r  Ìõ/q  Ö±Ïß/n  ´Ó/p  ËþÀïÄ¾/ns  µÄ/u  ±±Ôµ/f  µ½/p  ÄÏÔµ/f  £¬/w  °Ñ/p  ÄÇ/r  Æ¬/q  ´ó/a  É³Ä®/n  Åü/v  ³É/v  ÁË/u  Á½/m  °ë/m  ¡£/w  Õâ/r  ¾Í/d  ÊÇ/v  ºá´©/v  Ëþ¿ËÀ­Âê¸É/ns  µÄ/u  É³Ä®/n  ¹«Â·/n  ¡£/w  ½øÈë/v  ¾ÅÊ®/m  Äê´ú/n  £¬/w  ºÅ³Æ/v  ¡°/w  ËÀÍö/v  Ö®/u  º£/n  ¡±/w  µÄ/u  ËþÀïÄ¾/ns  ³öÏÖ/v  ÁË/u  Ææ¼£/n  £¬/w  Ê¯ÓÍ/n  Ö°¹¤/n  ¾­¹ý/p  ¼¸Ê®/m  Äê/q  µÄ/u  ¼è¿à/a  ¿±Ì½/vn  £¬/w  ÔÚ/p  ÄÇÀï/r  ·¢ÏÖ/v  ÁË/u  ·á¸»/a  µÄ/u  Ê¯ÓÍ/n  ´¢Á¿/n  ¡£/w  Õâ/r  Ò»/m  ÏûÏ¢/n  ÈÃ/v  ÈËÃÇ/n  ¾ªÏ²/a  £¬/w  Ò²/d  ÈÃ/v  ÈËÃÇ/n  ·¢³î/v  ¡£/w  ÒòÎª/c  ÄÇÀï/r  ÊÇ/v  ¡°/w  ÉúÃü/n  ½ûÇø/n  ¡±/w  £¬/w  ¶àÉÙ/r  ´ú/q  ÖÐÍâ/j  Ì½ÏÕ¼Ò/n  ¶¼/d  Ã»ÓÐ/d  ´©Ô½/v  ÄÇÀï/r  £¬/w  ºÎ¿ö/c  Òª/v  ÔÚ/p  ÄÇÀï/r  ´ò¾®/v  ²ÉÓÍ/v  ÄØ/y  £¿/w  ³ý·Ç/c  ÄÇÀï/r  ³öÏÖ/v  ¡°/w  Éñ»°/n  ¡±/w  £¡/w  
19980103-04-008-004/m  ÄÇÀï/r  ÕæµÄ/d  ÄÜ/v  ³öÏÖ/v  Éñ»°/n  Âð/y  £¿/w  µ±/p  ÈËÃÇ/n  Îª/p  ´Ë/r  ¶ø/c  ½¹ÂÇ/a  Ê±/Ng  £¬/w  Ê¯ÓÍ/n  ÖþÂ·/vn  ´ó¾ü/n  ÒÑ¾­/d  Õ¾/v  ÔÚ/v  ÁË/u  Õâ¸ö/r  ÊÀ½ç¼¶/b  ÄÑÌâ/n  ÏÂ/f  £¬/w  ËûÃÇ/r  Òª/v  ´´Ôì/v  ÊÀ½ç/n  ÖþÂ·/vn  Ææ¼£/n  ¡£/w  Ææ¼£/n  ÊÇ/v  ÔõÑù/r  ´´Ôì/v  µÄ/u  ÄØ/y  £¿/w  ³¤Æª/b  ±¨¸æÎÄÑ§/l  ¡¶/w  ÊÀ½ç/n  É³Ä®/n  µÚÒ»/m  Â·/q  ¡·/w  £¨/w  [Ê¯ÓÍ/n  ¹¤Òµ/n  ³ö°æÉç/n]nt  ³ö°æ/v  £©/w  £¬/w  È«Ãæ/ad  ¼ÇÂ¼/v  ºÍ/c  ÃèÊö/v  ÁË/u  Õâ¸ö/r  ±¯×³/a  ¶ø/c  »Ô»Í/a  µÄ/u  ¹ý³Ì/n  ¡£/w  £±£¹£¹£±Äê/t  º®¶¬/t  £¬/w  Ò»/m  ³¡/q  Õ÷·þ/v  ¡°/w  ÉúÃü/n  ½ûÇø/n  ¡±/w  µÄ/u  Õ½ÒÛ/n  ¿ªÊ¼/v  ÁË/y  £¬/w  Õâ/r  ³¡/q  Õ½ÒÛ/n  ³ÖÐø/v  ÁË/u  Îå/m  Äê/q  ¡£/w  Îå/m  Äê/q  À´/f  £¬/w  ÖþÂ·/vn  ÈË/n  Õ½Ê¤/v  ÁË/u  ÏëÏó/v  ²»/d  µ½/v  µÄ/u  ¼èÄÑ/an  À§¿à/an  ºÍ/c  ¶ñÁÓ/a  µÄ/u  ×ÔÈ»»·¾³/l  £¬/w  Æ×Ð´/v  ÏÂ/v  ÁË/u  Ò»ÇúÇú/m  ¾ªÌìµØÆü¹íÉñ/l  µÄ/u  Ó¢ÐÛ/n  ×³¸è/n  ¡£/w  ±¨¸æÎÄÑ§/l  ÖÐ/f  ¼ÇÂ¼/v  µÄ/u  Ò»¸ö¸ö/m  ÉÁ¹â/n  µÄ/u  Ãû×Ö/n  £¬/w  ×é³É/v  ÁË/u  Ò»/m  Èº/q  Ó¢ÐÛ/n  µÄ/u  ÈºÌå/n  ¡£/w  ¡¶/w  ÊÀ½ç/n  É³Ä®/n  µÚÒ»/m  Â·/n  ¡·/w  ¸ø/p  ÎÒÃÇ/r  Ãè»æ/v  ÁË/u  Ò»·ù·ù/m  ¶¯ÈË/a  µÄ/u  »­Ãæ/n  £¬/w  ÒÔ/p  åÙ¾¢/a  µÄ/u  ±Ê´¥/n  £¬/w  ¼ÇÂ¼/v  ÁË/u  ÓÍÌï/n  ÖþÂ·/vn  ÈË/n  ÐÞÖþ/v  ¾ÙÊÀ/n  ×¢Ä¿/v  µÄ/u  Ëþ¿ËÀ­Âê¸É/ns  É³Ä®/n  ¹«Â·/n  µÄ/u  Ó¢ÐÛ/n  Òµ¼¨/n  ¡£/w  

19980103-04-009-001/m  ¡¶/w  ÖÐ¹ú/ns  ÊéÔº/n  ´Çµä/n  ¡·/w  [Õã½­/ns  ½ÌÓý/vn  ³ö°æÉç/n]nt  ³ö°æ/v  £¨/w  Í¼Æ¬/n  £©/w  
19980103-04-009-002/m  ·âÃæ/n  Ìâ×Ö/vn  Æô¹¦/nr  ×°Ö¡/n  Éè¼Æ/vn  ³Â/nr  ×Ó¾¢/nr  Íõ/nr  ´ó´¨/nr  

19980103-04-010-001/m  ¡¶/w  ÖÐ¹ú/ns  ÏÖ´ú/t  ÎÄÑ§/n  °Ù/m  ¼Ò/q  ¡·/w  ÈýÊ®/m  ²¿/q  ÍÆ³ö/v  
19980103-04-010-002/m  ÓÉ/v  [ÖÐ¹ú/ns  ÏÖ´ú/t  ÎÄÑ§¹Ý/n]ns  ±àÑ¡/v  ¡¢/w  [»ªÏÄ/nz  ³ö°æÉç/n]nt  ³ö°æ/v  µÄ/u  ¡¶/w  ÖÐ¹ú/ns  ÏÖ´ú/t  ÎÄÑ§/n  °Ù/m  ¼Ò/q  ¡·/w  Ê×/m  Åú/q  ÈýÊ®/m  ²¿/q  ÒÑ/d  ÓÚ/p  £±£¹£¹£·Äê/t  ³ö°æ/v  ¡£/w  ¡¶/w  ÖÐ¹ú/ns  ÏÖ´ú/t  ÎÄÑ§/n  °Ù/m  ¼Ò/q  ¡·/w  Ê×/m  Åú/q  ÈýÊ®/m  ²¿/q  °üÀ¨/v  Â³Ñ¸/nr  ¡¢/w  Ã©¶Ü/nr  ¡¢/w  ¹ù/nr  Ä­Èô/nr  ¡¢/w  ÀÏÉá/nr  ¡¢/w  °Í½ð/nr  ¡¢/w  ²Ü/nr  Ø®/nr  ¡¢/w  ±ùÐÄ/nr  ¡¢/w  Ò¶/nr  Ê¥ÌÕ/nr  ¡¢/w  ¶¡/nr  Áá/nr  ¡¢/w  °¬/nr  Çà/nr  ¡¢/w  Óô/nr  ´ï·ò/nr  ¡¢/w  ÎÅ/nr  Ò»¶à/nr  ¡¢/w  Íõ/nr  Í³ÕÕ/nr  ¡¢/w  Ðí/nr  µØÉ½/nr  ¡¢/w  ºÎ/nr  Æä·¼/nr  ¡¢/w  Ïô/nr  ºì/nr  ¡¢/w  ÕÅ/nr  ÌìÒí/nr  ¡¢/w  É³/nr  Í¡/nr  ¡¢/w  ÁÖ/nr  »ÕÒò/nr  ¡¢/w  Öì/nr  ×ÔÇå/nr  ¡¢/w  Ïô/nr  Ç¬/nr  ¡¢/w  °¬/nr  Îß/nr  ¡¢/w  Íõ/nr  Â³Ñå/nr  ¡¢/w  Àî/nr  „ÂÈË/nr  ¡¢/w  Áè/nr  Êå»ª/nr  ¡¢/w  Åí/nr  ¼Ò»Í/nr  ¡¢/w  Ðì/nr  Ö¾Ä¦/nr  ¡¢/w  ÏÄ/nr  ÑÜ/nr  ¡¢/w  Àî/nr  ¹ãÌï/nr  ¡¢/w  ÕÅ/nr  ºÞË®/nr  ¡£/w  
19980104-01-001-001/m  ÓÅÐã/a  ÍËÎé±ø/n  Ê¢/nr  ÔÆÁú/nr  £¨/w  ¸½/v  Í¼Æ¬/n  £±/m  ÕÅ/q  £©/w  
19980104-01-001-002/m  ÖÐ¹ú/ns  ¹ú·À±¨/n  ¼ÇÕß/n  »Æ/nr  ÔË³É/nr  ÐÂ»ªÉç/nt  ¼ÇÕß/n  ¼Ö/nr  ÓÀ/nr  »Æ/nr  ÇïÉú/nr  
19980104-01-001-003/m  ±àÕß°´/n  £º/w  ÐÂÄêÒÁÊ¼/l  ¿¯·¢/v  Ê¢/nr  ÔÆÁú/nr  µÄ/u  ÊÂ¼£/n  £¬/w  ÊÇ/v  ÒòÎª/p  Õâ/r  ÊÇ/v  Ò»¸ö/m  ÄÜ¹»/v  ¸ø/p  ÎÒÃÇ/r  ´øÀ´/v  Ï£Íû/n  £¬/w  ´øÀ´/v  Á¦Á¿/n  £¬/w  ´øÀ´/v  ÐÂÄê/t  Æø·Õ/n  µÄ/u  ÈËÎï/n  ¡£/w  
19980104-01-001-004/m  Ò»/m  Î»/q  £²£¹/m  Ëê/q  µÄ/u  ÍËÎé±ø/n  £¬/w  ÓÃ/p  £µ/m  Äê/q  Ê±¼ä/n  £¬/w  Ê¹/v  Ò»¸ö/m  ±ôÁÙ/v  µ¹±Õ/v  µÄ/u  ÏçÕò/n  Ð¡/a  ³§/n  £¬/w  Ò»/d  Ô¾/Vg  ³ÉÎª/v  Á¬Äê/d  ²úÖµ/n  ³¬/v  ÒÚ/m  Ôª/q  ¡¢/w  ÀûË°/n  ³¬/v  Ç§Íò/m  Ôª/q  µÄ/u  ¹ú¼Ò¼¶/b  ÆóÒµ/n  ¼¯ÍÅ/n  £¬/w  ¿¿/v  µÄ/u  ÊÇ/v  Ê²Ã´/r  £¿/w  µ±/p  Õâ¸ö/r  ÆóÒµ/n  µÄ/u  ´ó²¿·Ö/m  Ö°¹¤/n  ÒÑ¾­/d  ×¡/v  ½ø/v  ÉÏ°Ù/m  Æ½·½Ã×/q  µÄ/u  ÐÂ¾Ó/n  Ê±/Ng  £¬/w  Õâ/r  Î»/q  ´´Ôì/v  ÁË/u  »Ô»Í/a  Òµ¼¨/n  µÄ/u  ÍËÎé¾üÈË/n  µÄ/u  Ò»/m  ¼Ò/n  È´/d  ÈÔÈ»/d  ×¡/v  ÔÚ/p  £³£°/m  ¶à/m  Æ½·½Ã×/q  µÄ/u  ÉÌÆ··¿/n  Àï/f  £¬/w  Õâ/r  ÓÖ/d  ¸ø/v  ÎÒÃÇ/r  ¶à/d  ´ó/a  µÄ/u  Æô·¢/vn  £¡/w  ÔÚ/p  ¹úÓÐ/vn  ÆóÒµ/n  ¸Ä¸ï/vn  ½øÈë/v  ¹¥¼á/vn  ½×¶Î/n  ¼´½«/d  È¡µÃ/v  ÖØ´ó/a  Í»ÆÆ/vn  µÄ/u  Ê±ºò/n  £¬/w  ÔÚ/p  ·´¸¯³«Á®/l  ¹¤×÷/vn  È¡µÃ/v  ÖØ´ó/a  ³É¾Í/n  £¬/w  ÓÖ/d  ÃæÁÙ/v  Öî¶à/m  À§ÄÑ/an  £¬/w  ÐèÒª/v  Õñ×÷/v  ¾«Éñ/n  ÔÙ½ÓÔÙÀ÷/i  µÄ/u  Ê±ºò/n  £¬/w  ÎÒÃÇ/r  ¶àÃ´/d  ÐèÒª/v  ÕâÑù/r  µÄ/u  ´øÍ·ÈË/n  £¬/w  ÕâÑù/r  µÄ/u  ÆóÒµ/n  ¼¯ÍÅ/n  ºÍ/c  ÕâÑù/r  ±¦¹ó/a  µÄ/u  ¾­Ñé/n  £¡/w  Ê¢/nr  ÔÆÁú/nr  µÄ/u  ÊÂ¼£/n  £¬/w  Ê¹/v  ÎÒÃÇ/r  Ïëµ½/v  Áìµ¼°à×Ó/n  µÄ/u  ÖØÒª/an  £¬/w  Ö÷Òª/b  ¸ºÔðÈË/n  ËØÖÊ/n  µÄ/u  ÖØÒª/an  £¬/w  Ò²/d  Ê¹/v  ÎÒÃÇ/r  Ïëµ½/v  ¾ü»ê/n  ¡¢/w  µ³»ê/n  ¡¢/w  ¹ú»ê/n  ¡£/w  
19980104-01-001-005/m  ÔÚ/p  ÎÒ¹ú/n  ÊýÒÔÇ§Íò¼Æ/l  µÄ/u  ÍËÎé/vn  Ê¿±ø/n  ÖÐ/f  £¬/w  ºÈ/v  ´óÔËºÓ/n  Ë®/n  ³¤´ó/v  µÄ/u  [Õã½­/ns  ÒÀ¶à½ð/nz  ÆóÒµ/n  ¼¯ÍÅ¹«Ë¾/n]nt  ¶­ÊÂ³¤/n  Ê¢/nr  ÔÆÁú/nr  ÎÞÒÉ/d  ÊÇ/v  Ò»/m  Î»/q  ½Ü³ö/a  µÄ/u  ´ú±í/n  ¡£/w  ÊÇ/v  Ëû/r  £¬/w  ÓÃ/p  ¶Ì¶Ì/z  £µ/m  Äê/q  Ê±¼ä/n  Ê¹/v  Ò»¸ö/m  ±ôÁÙ/v  µ¹±Õ/v  µÄ/u  ÏçÕò/n  Ð¡/a  ³§/n  £¬/w  Ò»/d  Ô¾/Vg  ³ÉÎª/v  Á¬Äê/d  ²úÖµ/n  ³¬/v  ÒÚ/m  Ôª/q  ¡¢/w  ÀûË°/n  ³¬/v  Ç§Íò/m  µÄ/u  ¹ú¼Ò¼¶/b  ÆóÒµ/n  ¼¯ÍÅ/n  £»/w  ÊÇ/v  Ëû/r  £¬/w  ÔÚ/p  ´ó±ðÉ½/ns  ¸ïÃü/vn  ÀÏÇø°ì/j  Æð/v  ·öÆ¶/vn  ÆóÒµ/n  £¬/w  °²ÅÅ/v  ÁË/u  £³£°£°/m  ¶à/m  Ãû/q  Å©´å/n  ÇàÄê/n  ¾ÍÒµ/vn  £»/w  ÊÇ/v  Ëû/r  £¬/w  ÁªºÏ/v  £±£µ/m  Ãû/q  ´Ó/p  ¾üÓª/n  ÖÐ/f  ×ß/v  ³öÀ´/v  µÄ/u  ÆóÒµ¼Ò/n  Ïò/p  ¼ÒÏç/n  £µ£®£¸Íò/m  Ãû/q  ×ªÒµ/vn  ÍËÎé¾üÈË/n  ·¢³ö/v  ³«Òé/n  £¬/w  ¹²Í¬/d  ¹ØÐÄ/v  Ö§³Ö/v  ¹ú·À/n  ½¨Éè/vn  ÊÂÒµ/n  ¡­¡­/w  ÖÐÑë¾üÎ¯/nt  ¸±/b  Ö÷Ï¯/n  ¡¢/w  ¹úÎñÎ¯Ô±/n  ¼æ/v  ¹ú·À²¿³¤/n  ³Ù/nr  ºÆÌï/nr  ÉÏ½«/n  ³ÆÔÞ/v  Ëû/r  Îª/v  £º/w  ¡°/w  ÎÒ¾ü/n  ÓÅÐã/a  ÍËÎé±ø/n  ¡£/w  ¡±/w  
19980104-01-001-006/m  ´Ó/p  »³/Ng  ´§/v  £¶£µ£°/m  Ôª/q  ¸´Ô±·Ñ/n  µÄ/u  ÍËÎé±ø/n  £¬/w  µ½/p  ÓµÓÐ/v  ¼¸ÒÚ/m  ×Ê²ú/n  µÄ/u  ¡°/w  ´ó/a  ÀÏ°å/n  ¡±/w  
19980104-01-001-007/m  £±£¹£¹£±Äê/t  £¬/w  [ÒÀ¶à½ð/nz  ÆóÒµ/n  ¼¯ÍÅ¹«Ë¾/n]nt  µÄ/u  Ç°Éí/n  ¡ª¡ª¡ª/w  [ºþÖÝ/ns  Á·ÊÐ/ns  ÕëÖ¯/b  ÖÆÒÂ³§/n]nt  ÒÑ/d  ±ôÁÙ/v  µ¹±Õ/v  ¡£/w  ³Â¾É/a  µÄ/u  ³§·¿/n  £¬/w  Âäºó/a  µÄ/u  Éè±¸/n  £¬/w  »ÁÉ¢/a  µÄ/u  ÈËÐÄ/n  £¬/w  Âú/a  ²Ö¿â/n  µÍ/a  µµ´Î/n  µÄ/u  ÖÍÏú/vn  ²úÆ·/n  £¬/w  ÒøÐÐ/n  ÆµÆµ/d  ´ß/v  »¹/v  µÄ/u  ÓâÆÚ/vn  ´û¿î/n  ºÍ/c  £·£°/m  ¶à/m  Î»/q  °ÍÍû/v  ×Å/u  ²¹·¢/v  ÍÏÇ·/v  ÁË/u  £³/m  ¸ö/q  ÔÂ¹¤×Ê/n  µÄ/u  Ö°¹¤/n  £¬/w  ¾Í/d  ÊÇ/v  ±»/p  ÔËºÓ/n  ±ß/f  µÄ/u  ÈË/n  ³Æ×ö/v  ¡°/w  ÆÆ´¬/n  ¡±/w  µÄ/u  ÕëÖ¯/b  ÖÆÒÂ³§/n  µ±Ê±/t  µÄ/u  È«²¿/m  ¡°/w  ¼Òµ±/n  ¡±/w  ¡£/w  
19980104-01-001-008/m  ¾Í/d  ÔÚ/v  ÕâÊ±/r  £¬/w  ÈËÃÇ/n  ÓÃ/p  »³ÒÉ/v  µÄ/u  Ä¿¹â/n  Ó­À´/v  ÁË/u  £²£¹/m  Ëê/q  µÄ/u  ÐÂ/a  ³§³¤/n  Ê¢/nr  ÔÆÁú/nr  ¡£/w  
19980104-01-001-009/m  £±£¹£¸£µÄê/t  £±£±ÔÂ/t  £¬/w  µ±/v  ÁË/u  £µ/m  Äê/q  Æû³µ±ø/n  µÄ/u  Ê¢/nr  ÔÆÁú/nr  »³/Ng  ´§/v  ×Å/u  £¶£µ£°/m  Ôª/q  ÍËÎé·Ñ/n  ºÍ/c  ¡°/w  Á½ÓÃ/n  ÈË²Å/n  ¡±/w  Ö¤Êé/n  »Øµ½/v  ¼ÒÏç/n  ´óÔËºÓ/n  ±ß/f  µÄ/u  Á·ÊÐÕò/ns  ºó/f  £¬/w  ¼´/d  ÒÔ/p  ¾üÈË/n  µÄ/u  µ¨Ê¶/n  ºÍ/c  ÆøÆÇ/n  Ö»Éí/d  ´³/v  ÉÏº£/ns  £¬/w  ¸É/v  Æð/v  ÁË/u  ¼Òµç/j  ¾­Óª/vn  ¡£/w  µ½/p  £±£¹£¹£±Äê/t  £¬/w  Ê¢/nr  ÔÆÁú/nr  µÄ/u  ÊÂÒµ/n  ÈçÈÕÖÐÌì/i  ¡£/w  Ç¡/d  ÔÚ/p  ÕâÊ±/r  £¬/w  Õò/n  Áìµ¼/n  ÕÒÉÏÃÅ/v  À´/v  £º/w  ¡°/w  ÔÆÁú/nr  °¡/y  £¬/w  ÕëÖ¯/b  ÖÆÒÂ³§/n  ÑÛÏÂ/t  Çé¿ö/n  ²»/d  Â÷/v  Äã/r  ÁË/y  £¬/w  ¿´/v  ÔÚ/p  È«Õò/n  ¾­¼Ã/n  ·¢Õ¹/vn  µÄ/u  ´ó¾Ö/n  ÉÏ/f  £¬/w  ³§³¤/n  µÄ/u  µ£×Ó/n  Äã/r  Ò»¶¨/d  Òª/v  Ìô/v  ÆðÀ´/v  ¡£/w  ¡±/w  
19980104-01-001-010/m  Ê¢/nr  ÔÆÁú/nr  µ±È»/d  ÖªµÀ/v  ÕëÖ¯/b  ÖÆÒÂ³§/n  ÊÇ/v  Ö»/q  ÆÆ´¬/n  £¬/w  ¿É/v  ×Ô¼º/r  ·ÅÆú/v  ÉÏº£/ns  ¿´ºÃ/v  µÄ/u  ÉúÒâ/n  »Ø/v  ¼ÒÏç/n  £¬/w  ²»/d  ¾ÍÊÇ/v  Ïë/v  Îª/p  ÏçÇ×/n  ÃÇ/k  ¸É/v  Ð©/q  ÊÂ/n  Âð/y  £¿/w  ËäÈ»/c  ÍÑ/v  ÁË/u  ¾ü×°/n  £¬/w  µ«/c  Ò»¸ö/m  ¹²²úµ³Ô±/n  ¡¢/w  ÍËÎé¾üÈË/n  µÄ/u  ÔðÈÎ/n  ÍÑ/v  ²»/d  µô/v  °¡/y  £¡/w  
19980104-01-001-011/m  Ê¢/nr  ÔÆÁú/nr  ÉîÖª/v  £º/w  ÎÞÂÛ/c  °ì/v  Ê²Ã´/r  ÆóÒµ/n  £¬/w  ¶¼/d  Òª/v  ×¥×¡/v  Á½/m  ¸ö/q  ¹Ø¼ü/n  ¡ª¡ª¡ª/w  Õý¹æ/a  µÄ/u  Éú²ú/vn  ÖÈÐò/n  ºÍ/c  ¹ãÀ«/a  µÄ/u  ²úÆ·/n  ÊÐ³¡/n  ¡£/w  Ç°Õß/r  ¾ö¶¨/v  Éú²ú/vn  Ð§ÂÊ/n  ºÍ/c  ²úÆ·/n  ÖÊÁ¿/n  £¬/w  ºóÕß/r  ¾ö¶¨/v  ÆóÒµ/n  µÄ/u  ÃüÔË/n  ¡£/w  Òò´Ë/c  £¬/w  Ê¢/nr  ÔÆÁú/nr  ÉÏÈÎ/v  ²»¾Ã/m  ±ã/d  ×ÅÊÖ/v  ×¥/v  µÚÒ»/m  ¸ö/q  »·½Ú/n  ¡ª¡ª¡ª/w  ¾«¼ò/v  ³§²¿/n  £²£¯£³/m  µÄ/u  ÐÐÕþ/n  ÈËÔ±/n  £¬/w  ¶ø/c  Ê×µ±Æä³åÕß/n  ±ã/d  ÊÇ/v  ×Ô¼º/r  µÄ/u  ±íÃÃ/n  ¡£/w  Ëû/r  ¶Ô/p  Ò»ÆøÖ®ÏÂ/l  ÕÒÉÏÃÅ/v  µÄ/u  ¹ÃÂè/n  Ëµ/v  £º/w  ¡°/w  Õâ/r  ¼þ/q  ÊÂ/n  ÎÒ/r  Ö»ÄÜ/v  ´Ó/p  ×ÔÉí/r  ×ö/v  Æð/v  £¬/w  Íò/d  Íû/v  ÄúÀÏ/r  Àí½â/v  ¡£/w  ¡±/w  ¹ÃÂè/n  Ìý/v  °Õ/v  µôÍ·/v  ¾Í/d  ×ß/v  £¬/w  ¶ø/c  ±íÃÃ/n  ÔÙ/d  Ò²/d  Ã»/d  À´/v  ³§/n  Àï/f  ÉÏ°à/v  ¡£/w  ´Ë¾Ù/r  Ó®µÃ/v  ÁË/u  È«³§/n  Ö°¹¤/n  µÄ/u  ÔÞÓþ/vn  ¡£/w  
19980104-01-001-012/m  ¾üÈË/n  ×î/d  ½²¾¿/v  Öª¼ºÖª±Ë/i  ¡£/w  µØ´¦/v  º¼/j  ¡¢/w  ¼Î/j  ¡¢/w  ºþ/j  Æ½Ô­/n  µÄ/u  ºþÖÝÊÐ/ns  £¬/w  ËØÒÔ/d  Éú²ú/v  ÓÅÖÊ/b  Ë¿³ñ/n  ¶ø/c  ÎÅÃû/v  º£ÄÚÍâ/s  £¬/w  ÕæË¿/n  ÃæÁÏ/n  »õÔ´/n  ³ä×ã/a  £¬/w  ÇÒ/c  ¼Û¸ñ/n  ±ãÒË/a  ¡£/w  Ê¢/nr  ÔÆÁú/nr  ¿´ÖÐ/v  ÁË/u  Õâ/r  Ò»µã/m  £¬/w  ¹û¸Ò/a  µØ/u  ×ö³ö/v  ×ª²ú/v  Éú²ú/v  ¸ßµµ/b  ÕæË¿/n  ·þ×°/n  ÏµÁÐ/n  £¬/w  ½ø¾ü/v  ¹ú¼Ê/n  ÊÐ³¡/n  µÄ/u  Õ½ÂÔ/n  ¾ö²ß/vn  ¡£/w  Ëû/r  £³/m  ´Î/q  ÄÏ/f  ÏÂ/v  ¹ãÖÝ/ns  ºÍ/c  ÉîÛÚ/ns  £¬/w  £±£¹£¹£±Äê/t  £±£°ÔÂ/t  ÈçÔ¸ÒÔ³¥/i  £º/w  µÚÒ»/m  ±Ê/q  ¸ß/a  ´ï/v  £±£²£¶Íò/m  Ôª/q  µÄ/u  ³ö¿Ú/vn  ·þ×°/n  ¶¨µ¥/n  ÖÕÓÚ/d  ±»/p  Ëû/r  ÄÃ/v  µ½/v  ÊÖ/n  ¡£/w  ±¸Æë/v  ×Ê½ð/n  ºÍ/c  ÃæÁÏ/n  £¬/w  Ò»Á¬/d  £±£°/m  ¶à/m  Ìì/q  ÖçÒ¹/d  ·ÜÕ½/v  £¬/w  µÚÒ»/m  ±Ê/q  ÉúÒâ/n  ÆÆÌì»Ä/i  Ó®Àû/v  £³£°Íò/m  Ôª/q  ¡£/w  
19980104-01-001-013/m  ÍâÏú/v  Ö®/u  Â·/n  ´òÍ¨/v  ÁË/y  £¬/w  µÚ¶þ/m  ±Ê/q  ¡¢/w  µÚÈý/m  ±Ê/q  ¡­¡­/w  ÉúÒâ/n  ½Óõà¶øÖÁ/i  £¬/w  ÔÚ/p  µ±Äê/t  ¶Ì¶Ì/z  £´/m  ¸ö/q  ÔÂ/n  µÄ/u  Ê±¼ä/n  Àï/f  £¬/w  ÕëÖ¯/b  ÖÆÒÂ³§/n  ¾¹È»/d  Ïû³ý/v  ÁË/u  ¿÷/vn  ×Ö/n  £¬/w  ²¢/c  ´´/Vg  ÀûÈó/n  £µ£°£°£°/m  Ôª/q  ¡£/w  Ö°¹¤/n  ÃÇ/k  ÅÜ/v  ½ø/v  ³§³¤/n  °ì¹«ÊÒ/n  £¬/w  ÐË·Ü/a  µÄ/u  ÉñÌ¬/n  ÄÑÒÔÑÔ±í/i  ¡£/w  
19980104-01-001-014/m  Íû/v  ×Å/u  Õâ/r  À´Ö®²»Ò×/i  µÄ/u  £µ£°£°£°/m  Ôª/q  £¬/w  Ê¢/nr  ÔÆÁú/nr  £¬/w  Õâ/r  Î»/q  ¼áÇ¿/a  µÄ/u  ºº×Ó/n  £¬/w  ½û²»×¡/v  ÈÈÀá/n  Âú/v  Ãæ/n  ¡£/w  Õâ/r  ÒâÎ¶×Å/v  Õâ¸ö/r  ´Ó/p  ½¨³§/v  Ò»Ö±/d  ÅâÇ®/v  µÄ/u  ³§×Ó/n  ÖÕÓÚ/d  ÆðËÀ»ØÉú/i  ¡£/w  
19980104-01-001-015/m  ¼¤¶¯/a  ÁË/u  Ò»Õó×Ó/m  µÄ/u  Ê¢/nr  ÔÆÁú/nr  £¬/w  ºÜ¿ì/d  ¾Í/d  »Ö¸´/v  ÁË/u  Æ½¾²/a  ¡£/w  Ëû/r  ¿ªÊ¼/v  ÅÌËã/v  ÔõÑù/r  ·¢Õ¹/v  Ò»/m  Ö§/q  ¡°/w  ÁªºÏ/vn  ½¢¶Ó/n  ¡±/w  £¬/w  ¿ªÕ¹/v  ¹æÄ£/n  Õ½ÒÛ/n  ¡£/w  Ëû/r  ¶Ô/p  ÊÐ³¡/n  ÏêÏ¸/ad  µ÷²é/v  £¬/w  ·´¸´/d  ÂÛÖ¤/v  £¬/w  µ±»úÁ¢¶Ï/i  £º/w  ÕëÖ¯³§/n  ¡¢/w  Ë¿³§/n  ¡¢/w  Ö¯Ôì³§/n  ¡¢/w  É°Ï´³§/n  ¡¢/w  Ó¡Ë¢³§/n  ¡¢/w  ÖÆÒÂ³§/n  ¡¢/w  ÍâµØ/s  ·Ö³§/n  ¡¢/w  ²èÉ«ËØ³§/n  Öð²½/d  ´Ó¿ì/d  ÉÏÂí/v  £¡/w  
19980104-01-001-016/m  ½ô½Ó×Å/c  £¬/w  ¹¤³§/n  ÓÖ/d  ´Ó/p  µÂ¹ú/ns  ¡¢/w  Òâ´óÀû/ns  ¡¢/w  ÈÕ±¾/ns  ¡¢/w  ÈðÊ¿/ns  µÈ/u  ¹ú/n  Òý½ø/v  £¹£°/m  Äê´ú/n  µÄ/u  ÏÈ½ø/a  Éè±¸/n  £¬/w  Ð¡/a  ³§/n  ³É/v  ÁË/u  ´ó/a  ¼¯ÍÅ/n  ¡£/w  ÔÚ/p  ¹úÄÚ/s  Ë¿³ñ/n  ·ÄÖ¯/n  ÐÐÒµ/n  Á¬Äê/d  ²»¾°Æø/a  µÄ/u  ÐÎÊÆ/n  ÏÂ/f  £¬/w  [ÒÀ¶à½ð/nz  ¼¯ÍÅ/n]nt  Á¬Ðø/a  £´/m  ÄêÀûË°/n  ³¬/v  Ç§Íò/m  Ôª/q  £¬/w  ³ö¿Ú/vn  ´´»ã/vn  ¾Ó/v  È«ÊÐ/n  ÏçÕòÆóÒµ/n  µÚÒ»/m  Î»/q  ¡£/w  £±£¹£¹£³Äê/t  ºó/f  £¬/w  ¼¯ÍÅ/n  ¿ªÊ¼/v  ¿çÈë/v  ÁË/u  Õã½­Ê¡/ns  ÏÈ½ø/a  ÆóÒµ/n  ¡¢/w  ÖØµã/n  ¹Ç¸É/n  ÏçÕòÆóÒµ/n  ¡¢/w  ³ö¿Ú/v  ´´»ã/v  °Ù/m  Ç¿/Ng  ÆóÒµ/n  ¡¢/w  ×î¼Ñ/z  ¾­¼ÃÐ§Òæ/n  ÆóÒµ/n  ¡¢/w  ×î/d  ´ó/a  ¹¤Òµ/n  ÆóÒµ/n  µÈ/u  ÐÐÁÐ/n  £¬/w  ²¢/c  ³ÉÎª/v  È«¹ú/n  ×î¼Ñ/z  ¾­¼ÃÐ§Òæ/n  ÆóÒµ/n  ¡¢/w  ¡°/w  Ë«ÓÅ/j  ¡±/w  Èý×ÊÆóÒµ/n  ¡­¡­/w  
19980104-01-001-017/m  Ä¿Ç°/t  £¬/w  ¼¯ÍÅ/n  ÓµÓÐ/v  ÏÂÏ½/v  £²£°/m  ¸ö/q  ½ôÃÜ/a  ¡¢/w  °ë/m  ½ôÃÜ²ã/b  ÆóÒµ/n  £¬/w  £±£¹£¹£·Äê/t  £¬/w  ÏúÊÛ/vn  ÊÕÈë/n  ºÍ/c  ÀûË°/n  ±È/p  ÉÏÄê/t  Ôö³¤/v  £±£±£°£¥/m  ºÍ/c  £µ£¸£¥/m  ¡£/w  
19980104-01-001-018/m  ´Ó/p  Í¶×Ê/v  £±£°£°£°Íò/m  ·ö³Ö/v  ÀÏÇø°ì/j  ÆóÒµ/n  £¬/w  µ½/p  ³ï×Ê/v  £±ÒÚ/m  °ïÖú/v  ¹ú¼Ò/n  ¡°/w  ±³°ü¸¤/l  ¡±/w  
19980104-01-001-019/m  £±£¹£¹£·Äê/t  £¹ÔÂ/t  £¸ÈÕ/t  £¬/w  Ë¿¶¼/n  ºþÖÝ/ns  ´«³ö/v  Ò»/m  Ìõ/q  ±¬Õ¨ÐÔ/n  ÐÂÎÅ/n  £º/w  È«ÊÐ/n  ·ÄÖ¯/n  ÏµÍ³/n  Í·ºÅ/b  ¹úÓÐ/vn  ÆóÒµ/n  [ÈËÃñ/n  ²¼³§/n]nt  ±»/p  Á½/m  ¼Ò/q  ÏçÕòÆóÒµ/n  ¼æ²¢/v  ¡ª¡ª¡ª/w  ÆäÖÐ/r  Ö®Ò»/r  £¬/w  ±ã/d  ÊÇ/v  Ê¢/nr  ÔÆÁú/nr  µÄ/u  [ÒÀ¶à½ð/nz  ¼¯ÍÅ/n]nt  ¡£/w  
19980104-01-001-020/m  µ±/p  ÊÐ/n  Áìµ¼/n  Îª/p  Ñ°Çó/v  [ÈËÃñ/n  ²¼³§/n]nt  Éú´æ/v  Ö®/u  µÀ/n  ÕÒµ½/v  Ê¢/nr  ÔÆÁú/nr  Ê±/Ng  £¬/w  Ëû/r  ÁªºÏ/v  Áí/r  Ò»/m  Î»/q  ÍËÎé¾üÈË/n  ¡ª¡ª¡ª/w  [½­ÄÏ/ns  ¼¯ÍÅ/n]nt  ×Ü¾­Àí/n  Éò/nr  ÕðÁÖ/nr  £¬/w  ÒãÈ»/d  ½Ó/v  ¹ý/u  [ÈËÃñ/n  ²¼³§/n]nt  Õâ/r  Ìõ/q  ÆÆ´¬/n  ¡£/w  
19980104-01-001-021/m  £¨/w  £Á/nx  ¡¢/w  £Â/nx  £©/w  
19980104-01-001-022/m  Õâ/r  ÒâÎ¶×Å/v  ²»µ«/c  Òª/v  ¶Ô/p  ²¼³§/n  µÄ/u  £±£²£°£°/m  ¶à/m  Ãû/q  Ô±¹¤/n  Éú´æ/vn  ¸ºÔð/v  £¬/w  ¶øÇÒ/c  Ê×ÆÚ/n  ¾ÍÒª/d  Í¶×Ê/v  ÒÚ/m  Ôª/q  ×Ê½ð/n  ¸üÐÂ/v  Éè±¸/n  ¡¢/w  ³¥»¹/v  ²¼³§/n  Ç·/v  ÏÂ/v  µÄ/u  £·£°£°£°Íò/m  Õ®Îñ/n  ¡£/w  
19980104-01-001-023/m  ÊµÊ©/v  ¼æ²¢/v  ºó/f  £¬/w  ¾Í/d  µæ/v  ÉÏ/v  ÁË/u  ²¼³§/n  ÍËÐÝ/vn  ¹¤ÈË/n  Ç·/v  Ò½Ôº/n  µÄ/u  Ò½ÁÆ·Ñ/n  ¡£/w  ÖÐÇï½Ú/t  £¬/w  Á½/m  Î»/q  ÀÏ×Ü/n  ÓÖ/d  ¸ø/p  Ã¿¸ö/r  Ö°¹¤/n  ËÍ/v  È¥/v  ÁË/u  Ò»/m  ·Ý/q  ÔÂ±ý/n  ¡£/w  Ðí¶à/m  ÀÏ/a  Ö°¹¤/n  ÕÒµ½/v  Ê¢/nr  ÔÆÁú/nr  ±íÊ¾/v  £º/w  Ö»Òª/c  ÆóÒµ/n  ÄÜ/v  °ÚÍÑ/v  À§¾³/n  £¬/w  ÔÙ/d  ¿à/a  ÔÙ/d  ÀÛ/a  µÄ/u  ¹¤×÷/vn  ¶¼/d  Ô¸/v  ¸É/v  £¡/w  
19980104-01-001-024/m  Õâ/r  ¼þ/q  ÊÂ/n  ¸ø/p  Ê¢/nr  ÔÆÁú/nr  ºÜ/d  ´ó/a  Õð¶¯/v  ¡£/w  ¶­ÊÂ»á/n  ÉÏ/f  £¬/w  Ëû/r  ¶¯Çé/v  µØ/u  Ëµ/v  £º/w  ¡°/w  Æ¶Çî/a  ²»/d  ÊÇ/v  Éç»áÖ÷Òå/n  £¬/w  ÎÞÇé/an  ¸ü/d  ²»/d  ÊÇ/v  Éç»áÖ÷Òå/n  ¡£/w  ²¿¶Ó/n  ÉÏ/f  ³£/d  Ëµ/v  ²»/d  ÈÃ/v  Ò»¸ö/m  Õ½ÓÑ/n  µô¶Ó/v  £¬/w  ÔÛÃÇ/r  ÕâÐ©/r  ¿¿/v  ×Å/u  ¹ú¼Ò/n  µÄ/u  ºÃ/a  Õþ²ß/n  ¸»/v  ÆðÀ´/v  µÄ/u  ÈË/n  ²»/d  Îª/p  ¹ú¼Ò/n  ·ÖÓÇ/v  £¬/w  Ë­/r  Îª/p  ¹ú¼Ò/n  ·ÖÓÇ/v  £¿/w  ¡±/w  
19980104-01-001-025/m  ÕýÊÇ/v  ¿¿/v  ×Å/u  ÕâÖÖ/r  Îª¹ú·ÖÓÇ/l  µÄ/u  Ö÷ÈËÎÌ/n  ¾«Éñ/n  £¬/w  Ëû/r  ´øÍ·/v  ¾è¿î/v  £·£°/m  ¶à/m  Íò/m  Ôª/q  £¬/w  ³«Òé/v  È«Õò/n  ÆóÒµ/n  ÐÞÖþ/v  ±¾Õò/r  ´å¼¶/b  ¹«Â·/n  £¬/w  Ê¹/v  Ë®Ïç/n  Á·ÊÐ/ns  Ò»/m  Äê/q  ÄÚ/f  ÊµÏÖ/v  ÁË/u  ´å´å/n  Í¨/v  ¹«Â·/n  µÄ/u  ¶àÄê/m  ÃÎÏë/n  ¡£/w  Ò²/d  ÕýÊÇ/v  ¿¿/v  ×Å/u  ÕâÖÖ/r  ¾«Éñ/n  £¬/w  ×Ô/p  £±£¹£¹£´Äê/t  Æð/f  £¬/w  ¼¯ÍÅ/n  ³ö×Ê/v  Îª/p  È«Ê¡/n  £·/m  ¸ö/q  Æ¶À§ÏØ/n  µÄ/u  Ã¿¸ö/r  ÏçÕò/n  Ôù/v  ¶©/v  ¾­¼Ã/n  ÐÅÏ¢/n  ¡£/w  
19980104-01-001-026/m  ´Ó/p  ¾èÏ×/v  ×Ê½ð/n  Ö§³Ö/v  ¹ú·À/n  ½ÌÓý/vn  £¬/w  µ½/p  ·¢³ö/v  ³«Òé/n  ¹ØÐÄ/v  ¹ú·À/n  ½¨Éè/vn  
19980104-01-001-027/m  ´Ó/p  Ò»¸ö/m  ÄêÇá/a  µÄ/u  ÍËÎé±ø/n  £¬/w  µ½/p  Ò»¸ö/m  ³É¹¦/a  µÄ/u  ÆóÒµ¼Ò/n  £¬/w  ¶àÉÙ/r  ·çÓê/n  ¡¢/w  ¶àÉÙ/r  ¿²¿À/a  £¬/w  Ê¢/nr  ÔÆÁú/nr  ²»/d  ÕýÊÇ/v  ¿¿/v  ×Å/u  ¾üÈË/n  ÄÇÖÖ/r  ïÆ¶ø²»Éá/i  ¡¢/w  ÓÂÍùÖ±Ç°/i  µÄ/u  Æø¸Å/n  ºÍ/c  ¾«Éñ/n  ´³/v  ¹ýÀ´/v  µÄ/u  Âð/y  £¿/w  Ò²/d  Õý/d  Òò/p  Èç´Ë/r  £¬/w  Ê¢/nr  ÔÆÁú/nr  Óë/p  ¾ü¶Ó/n  Óë/p  ¹ú·À/n  Ê¼ÖÕ/d  ÓÐ/v  Ò»/m  ÖÖ/q  ÄÑ/ad  ½â/v  µÄ/u  Çé½á/n  ¡£/w  Ëû/r  Ö÷¶¯/ad  ÇëÇó/v  ÉÏ¼¶/n  ¾üÊÂ/n  ²¿ÃÅ/n  ÔÚ/p  ¹«Ë¾/n  Àï/f  ³ÉÁ¢/v  ÁË/u  Ãñ±ø/n  ×éÖ¯/n  £¬/w  ÒªÇó/v  Ã¿/r  Ò»¸ö/m  ÖÐ²ã/f  ÒÔÉÏ/f  ¸É²¿/n  ¶¼/d  Òª/v  ²Î¼Ó/v  ¡°/w  ¾üÊÂ/n  Ò»/m  ÈÕ/q  ¡±/w  »î¶¯/vn  ¡£/w  Îª/p  Ö§³Ö/v  ±¾/r  ¹«Ë¾/n  ÊÊÁä/b  ÇàÄê/n  ÂÄÐÐ/v  ·þ±øÒÛ/vn  ÒåÎñ/n  £¬/w  ¹«Ë¾/n  ¹æ¶¨/v  ·²ÊÇ/d  Ó¦Õ÷/v  Ö°¹¤/n  £¬/w  ·þÒÛ/vn  ÆÚ¼ä/f  ÏíÊÜ/v  ¹«Ë¾/n  Ö°¹¤/n  Í¬Ñù/b  µÄ/u  ´ýÓö/n  ¡£/w  [Õã½­Ê¡/ns  ¹ú·À/n  ½ÌÓý/vn  Î¯Ô±»á/n]nt  ±àÐ´/v  ÁË/u  Ò»/m  ±¾/q  ¡¶/w  ¹ú·À/n  ½ÌÓý/vn  ¶Á±¾/n  ¡·/w  £¬/w  Ê¢/nr  ÔÆÁú/nr  °Ñ/p  Õþ¸®½±/n  ¸ø/v  Ëû/r  µÄ/u  £±Íò/m  Ôª/q  ½±½ð/n  ¹ºÂò/v  ÁË/u  £³£°£°£°/m  ±¾/q  £¬/w  ÔùËÍ/v  ¸ø/v  [ºþÖÝÊÐ/n  ÉÙÄê/n  ¾üÐ£/n]nt  Ñ§Ô±/n  ¡£/w  
19980104-01-001-028/m  Ê¢/nr  ÔÆÁú/nr  Ëµ/v  µÃ/u  ºÃ/a  £º/w  ¡°/w  ´©/v  ×Å/u  ¾ü×°/n  ¾¡ÒåÎñ/v  £¬/w  ÍÑ/v  ÏÂ/v  ¾ü×°/n  Ò²/d  Òª/v  ¾¡/v  ÔðÈÎ/n  ¡£/w  ¡±/w  ½ü/a  ¼¸/m  Äê/q  £¬/w  ¼¯ÍÅ/n  Îª/p  ¹ú·À/n  ½¨Éè/vn  ¾¡/v  ÔðÈÎ/n  µÄ/u  ¾Ù¶¯/n  ²»Ê¤Ã¶¾Ù/i  ¡£/w  
19980104-01-001-029/m  ¼ÒÏç/n  Ò»/m  Î»/q  Ó¦Õ÷/vn  ÇàÄê/n  Òò/p  Ò»Ê±/t  ²»/d  Ï°¹ß/v  ²¿¶Ó/n  ½ôÕÅ/a  ¼è¿à/a  µÄ/u  Éú»î/vn  £¬/w  ¸Õ/d  µ½/v  ²¿¶Ó/n  ¾Í/d  ÅÜ/v  ÁË/u  »ØÀ´/v  ¡£/w  Ê¢/nr  ÔÆÁú/nr  ÌýËµ/v  ºó/f  £¬/w  ÂíÉÏ/d  µ½/v  Ð¡»ï×Ó/n  ¼ÒÖÐ/s  ×ö/v  ¹¤×÷/vn  £¬/w  ÓÃ/p  ×Ô¼º/r  µÄ/u  ¾­Àú/n  ½²Êö/v  ¡°/w  ¼è¿à/an  Í¬Ñù/d  ÊÇ/v  ²Æ¸»/n  ¡±/w  µÄ/u  µÀÀí/n  ¡£/w  
19980104-01-001-030/m  ³É¹¦Õß/n  µÄ/u  Æô·¢/vn  ÊÇ/v  ÓÐ/v  ¸ÐÕÙÁ¦/n  µÄ/u  ¡£/w  Ð¡»ï×Ó/n  ÈÏÊ¶/v  µ½/v  ×Ô¼º/r  µÄ/u  ÇáÂÊ/an  ºó/f  £¬/w  ±íÊ¾/v  »Ø/v  ²¿¶Ó/n  Ò»¶¨/d  ºÃºÃ/d  ¸É/v  £¬/w  Ê¢/nr  ÔÆÁú/nr  ×¨³Ì/d  Çý³µ/v  µ½/v  ÉÏº£/ns  £¬/w  °Ñ/p  Ëû/r  ËÍ/v  ÉÏ/v  ÁË/u  ¹é¶Ó/v  µÄ/u  »ð³µ/n  ¡£/w  
19980104-01-001-031/m  Ê¢/nr  ÔÆÁú/nr  ´Ó/p  Õâ/r  ¼þ/q  ÊÂ/n  ÖÐ/f  ÊÜµ½/v  Æô·¢/vn  ¡£/w  Ëæºó/d  ÁªºÏ/v  £±£µ/m  Ãû/q  ´Ó/p  ¾üÓª/n  ÖÐ/f  ×ß/v  ³öÀ´/v  µÄ/u  ÆóÒµ¼Ò/n  £¬/w  Ïò/p  È«ÊÐ/n  £µ¡¤£¸Íò/m  Ãû/q  ×ªÒµ/vn  ÍËÎé¾üÈË/n  ·¢³ö/v  ³«Òé/vn  £¬/w  ¹²Í¬/d  ¹ØÐÄ/v  Ö§³Ö/v  ¹ú·À/n  ½¨Éè/vn  ÊÂÒµ/n  ¡£/w  Í¬Ê±/c  ÁªÏµ/v  ×Ô¼º/r  µÄ/u  ³É³¤/vn  Êµ¼Ê/n  ¸ø/p  È«ÊÐ/n  ËùÓÐ/b  ÏÖÒÛ/b  ¾üÈË/n  ·¢ÐÅ/v  £¬/w  ÃãÀø/v  ËûÃÇ/r  °²ÐÄ/a  ¾üÓª/n  £¬/w  ½¨¹¦Á¢Òµ/l  ¡£/w  
19980104-01-001-032/m  È«¹ú/n  ÐÂ/a  ³¤Õ÷/n  Í»»÷ÊÖ/n  ¡¢/w  È«¹ú/n  ÓÅÐã/a  ÏçÕò/n  ÆóÒµ¼Ò/n  ¡¢/w  È«¹ú/n  ÓÅÐã/a  ¿Æ¼¼/n  ´´Òµ/vn  ×ªÒµ/vn  ÍËÎé¾üÈË/n  £¬/w  Õã½­Ê¡/ns  ¼°/c  ºþÖÝÊÐ/n  ÀÍ¶¯Ä£·¶/n  ¡¢/w  Ê¡/n  ×î¼Ñ/z  £¨/w  ¹¦Ñ«/n  £©/w  ÏçÕò/n  ÆóÒµ¼Ò/n  ¡¢/w  Ê¡/n  Ê®/m  ´ó/a  Ã÷ÐÇ/n  ÇàÄê/n  ÆóÒµ¼Ò/n  ¡¢/w  Ê¡/n  Ê®/m  ´ó/a  ½Ü³ö/a  ÇàÄê/n  ¡¢/w  Ê¡/n  Ê®/m  ´ó/a  ×ªÒµ/vn  ÍËÎé¾üÈË/n  ÆóÒµ¼Ò/n  ¡­¡­/w  ÔÚ/p  ÕâÐ©/r  ¹ð¹Ú/n  ºóÃæ/f  £¬/w  Ê¢/nr  ÔÆÁú/nr  »¹/d  ÓÐ/v  Ò»¸ö/m  ¸ü/d  Áî/v  Ëû/r  ×ÔºÀ/a  µÄ/u  ÈÙÓþ/n  ¡ª¡ª¡ª/w  ±»/p  [Õã½­/ns  Ê¡Î¯/n]nt  ¡¢/w  Ê¡Õþ¸®/n  ¡¢/w  Ê¡¾üÇø/n  ÆÀÎª/v  ¡°/w  È«Ãñ/n  ¹ú·À/n  ½ÌÓý/vn  ÏÈ½ø/a  ¸öÈË/n  ¡±/w  ºÍ/c  ¡°/w  ¹ØÐÄ/v  Ö§³Ö/v  ¹ú·À/n  ½¨Éè/vn  µÄ/u  ºÃ/a  ¾­Àí/n  ¡±/w  ¡£/w  
19980104-01-001-033/m  Í¼Æ¬/n  £º/w  
19980104-01-001-034/m  Í¼/n  Îª/v  Ê¢/nr  ÔÆÁú/nr  Óë/p  Ö°¹¤/n  Ò»Æð/s  Ñ§Ï°/v  ¡¶/w  µË/nr  Ð¡Æ½/nr  ÎÄÑ¡/n  ¡·/w  ¡£/w  £¨/w  Ðì/nr  ½¨ÈÙ/nr  Éã/Vg  £©/w  

19980104-01-002-001/m  Ð¡/a  Ë®Àû/n  ±é/v  É½Ïç/n  ¡ª¡ª/w  ·ÑÏØ/ns  ¸Ä¸ï/v  Å©ÌïË®Àû/l  ½¨Éè/vn  ºÍ/c  ¹ÜÀí/vn  ¼ÍÊµ/n  
19980104-01-002-002/m  ±¾±¨/r  ¼ÇÕß/n  Àî/nr  ¼Ã¹ú/nr  ¼Ö/nr  ½¨ÖÛ/nr  
19980104-01-002-003/m  ·ç¾°/n  Õâ±ß/r  ºÃ/a  
19980104-01-002-004/m  Ê±Öµ/v  Äêµ×/t  £¬/w  ËäÈ»/c  ÆøÎÂ/n  µÍ/a  £¬/w  È´/d  ·çºÍÈÕÀö/i  ¡£/w  ¼ÇÕß/n  ³õ´Î/d  À´µ½/v  ÒÊÃÉ/ns  É½Çø/n  ´óÌï×¯Ïç/ns  ¡£/w  É½¹µ/n  Ö®ÖÐ/f  µÄ/u  ¾°¹Û/n  È·Êµ/ad  º±¼û/a  £º/w  Ò»/m  Ìõ/q  ´ó/a  É½¹µ/n  ÄÚ/f  £¬/w  Ê®/m  ¶à/m  ¸ö/q  ´óÐ¡/n  ²»µÈ/v  µÄ/u  ¹°°Ó/n  £¬/w  ÒÀ´Î/d  ×ÔÏÂ¶øÉÏ/l  ºáÎÔ/v  É½¼ä/s  £¬/w  ¹°°Ó/n  ÄÚ/f  Ðî/v  Âú/a  Ë®/n  £¬/w  ÔÚ/p  ½ðÉ«/n  µÄ/u  Ñô¹â/n  ÕÕÉä/v  ÏÂ/f  £¬/w  ½á±ù/v  µÄ/u  Ë®Ãæ/n  ÈçÍ¬/v  Ò»ÃæÃæ/m  ¾µ×Ó/n  ¡£/w  Ïç/n  ¸É²¿/n  Áõ/nr  Ê¢Íþ/nr  ¶Ô/p  ÎÒÃÇ/r  Ëµ/v  £¬/w  ¡°/w  ÔÚ/p  ÏÄ¼¾/t  ¶à/a  Óê/n  µÄ/u  ÈÕ×Ó/n  Àï/f  £¬/w  Õâ¶ù/r  Ò»¸ö¸ö/m  ¹°°Ó/n  ÄÚ/f  Ë®/n  Âú/a  ÍâÐ¹/v  £¬/w  ÈçÍ¬/v  Ò»ÌõÌõ/m  Ð¡/a  ÆÙ²¼/n  ¹Ò/v  É½¹µ/n  £¡/w  ¡±/w  
19980104-01-002-005/m  ´óÌï×¯Ïç/ns  Î»ÓÚ/v  ÃÉÉ½/ns  ¸¹µØ/n  £¬/w  ×ÜÃæ»ý/n  £¹£¶/m  Æ½·½¹«Àï/q  £¬/w  ÆäÖÐ/r  É½µØ/n  Ãæ»ý/n  Õ¼/v  £¸£·£¥/m  ¡£/w  ½øÈë/v  £¹£°/m  Äê´ú/n  ÒÔÀ´/f  £¬/w  Îª/p  ÊÊÓ¦/v  ¸ß²ú/b  ¸ßÐ§/b  Å©Òµ/n  ·¢Õ¹/vn  µÄ/u  ÐèÒª/n  £¬/w  »ý¼«/ad  Ì½Ë÷/v  ÒÔ/p  »§/Ng  °ì/v  ¡¢/w  Áª/Vg  »§/Ng  °ì/v  Îª/v  Ö÷Ìå/n  µÄ/u  É½Çø/n  Å©ÌïË®Àû/l  ½¨Éè/vn  ºÍ/c  ¹ÜÀí/vn  ÐÂ/a  Â·×Ó/n  £¬/w  ÒÔ/p  Ã÷È·/v  ËùÓÐÈ¨/n  ¡¢/w  ¸ã»î/v  ¹ÜÀí/vn  Ê¹ÓÃÈ¨/n  Îª/v  Ä¿±ê/n  £¬/w  ÅÄÂô/v  ¡¢/w  ×âÁÞ/v  ºÍ/c  ³Ð°ü/v  ¼¯Ìå/n  Ð¡ÐÍ/b  Ë®Àû/n  ÉèÊ©/n  £»/w  ÒÔ/p  ½¨Á¢/v  ÐÂÐÍ/b  Ë®Àû/n  ½¨Éè/vn  Í¶Èë/vn  »úÖÆ/n  Îª/v  Ä¿±ê/n  £¬/w  ·Å¿ª/v  Ë®×ÊÔ´/n  ¿ª·¢È¨/n  £¬/w  ÐÎ³É/v  ÁË/u  ÊÊºÏ/v  É½Çø/n  ÌØµã/n  £¬/w  ·¢»Ó/v  É½Çø/n  ÓÅÊÆ/n  £¬/w  Ë³Ó¦/v  ¾­¼Ã/n  ·¢Õ¹/vn  £¬/w  ²½Èë/v  Á¼ÐÔ/b  Ñ­»·/vn  µÄ/u  Ë®Àû/n  ½¨Éè/vn  ¹ÜÀí/vn  ÐÂ»úÖÆ/n  £¬/w  ´ó´ó/d  ¼Ó¿ì/v  ÁË/u  É½Çø/n  Ë®Àû»¯/v  µÄ/u  ½ø³Ì/n  ¡£/w  ÏÖÔÚ/t  £¬/w  È«Ïç/n  ÒÑ/d  ÓµÓÐ/v  ¸÷Àà/r  Ë®Àû¹¤³Ì/l  £¨/w  °üÀ¨/v  Ë®¿â/n  ¡¢/w  ÌÁ°Ó/n  ¡¢/w  ¹°°Ó/n  ¡¢/w  ÐîË®³Ø/n  ¡¢/w  ÍôÌÁ/n  ¡¢/w  »úµç¾®/n  ¡¢/w  ÖÐÐ¡ÐÍ/b  ÑïË®Õ¾/n  ¡¢/w  ¹ÜµÀ/n  ÒýË®/vn  µÈ/u  £©/w  £¹£¸£²/m  ´¦/q  £¬/w  È«²¿/m  ÔÚ½¨/v  ¹¤³Ì/n  ¿¢¹¤/v  ºó/f  £¬/w  Ë®Àû¹¤³Ì/l  ÉèÊ©/n  ½«/p  Í»ÆÆ/v  Ç§/m  ´¦/n  ´ó¹Ø/n  ¡£/w  Ò»¸ö/m  ÐÎÊ½/n  ¶àÑù/a  ¡¢/w  ¸²¸ÇÃæ/n  ¹ã/a  ¡¢/w  ¹¦ÄÜ/n  ÆëÈ«/a  ¡¢/w  ±£ÕÏ/vn  ÓÐÁ¦/a  µÄ/u  Ë®Àû/n  ¹à¸È/vn  ÌåÏµ/n  ÒÑ/d  ÔÚ/p  ´óÌï×¯Ïç/ns  ³õ²½/d  ÐÎ³É/v  £¬/w  Ê¹/v  È«Ïç/n  ÁÖ¹û/j  ¡¢/w  Î÷¹Ï/n  ¡¢/w  ÐóÄÁ/n  Îª/v  Ö§Öù/n  ²úÒµ/n  µÄ/u  Å©Òµ/n  £¬/w  ³ÊÏÖ/v  Ò»ÅÉ/b  Éú»ú²ª²ª/l  ¾°Ïó/n  ¡£/w
[truncated: 8,404,061 more chars]
