# Supplementary material for: Constructing marine expert management knowledge graph based on Trellisnet-CRF
Source: PeerJ Comput Sci. 2022 Sep 5;8:e1083. doi: 10.7717/peerj-cs.1083 (PMC9455288; doi:10.7717/peerj-cs.1083)
Supplement: Supplemental Information 2 [file peerj-cs-08-1083-s002.zip › Peopleí»s Daily Corpus-raw data/corpus_data/199802.txt]

19980201-01-001-001/m  ³öÏ¯/v  [ÊÀ½ç/n  ¾­¼Ã/n  ÂÛÌ³/n  Äê»á/n]nz  ²¢/c  ·ÃÎÊ/v  Å·ÖÞ/ns  Àî/nr  á°Çå/nr  Àë/v  ¾©/j  µÖ/v  ÈðÊ¿/ns  
19980201-01-001-002/m  ÐÂ»ªÉç/nt  ´ïÎÖË¹/ns  £¨/w  ÈðÊ¿/ns  £©/w  £±ÔÂ/t  £³£±ÈÕ/t  µç/n  £¨/w  ¼ÇÕß/n  ³Â/nr  Î¬±ó/nr  ¡¢/w  ÑÏ/nr  Ã÷/nr  £©/w  Ó¦/v  [ÊÀ½ç/n  ¾­¼Ã/n  ÂÛÌ³/n]nz  Ö÷Ï¯/n  Ê©Íß²¼/nr  µÄ/u  ÑûÇë/vn  £¬/w  [ÖÐ¹ú/ns  ¹úÎñÔº/nt]nt  ¸±/b  ×ÜÀí/n  Àî/nr  á°Çå/nr  £³£±ÈÕ/t  ÏÂÎç/t  µÖ´ï/v  ÈðÊ¿/ns  ¶«²¿/f  É½³Ç/n  ´ïÎÖË¹/ns  ²Î¼Ó/v  [ÊÀ½ç/n  ¾­¼Ã/n  ÂÛÌ³/n  Äê»á/n]nz  ¡£/w  
19980201-01-001-003/m  ½ñÄê/t  [ÊÀ½ç/n  ¾­¼Ã/n  ÂÛÌ³/n  Äê»á/n]nz  µÄ/u  Ö÷Ìâ/n  ÊÇ/v  ¡°/w  £²£±/m  ÊÀ¼Í/n  ÓÅÏÈ/vd  ¿¼ÂÇ/v  µÄ/u  ÒéÌâ/n  ¡±/w  ¡£/w  ÕâÐ©/r  ÒéÌâ/n  °üÀ¨/v  ¶«ÄÏÑÇ/ns  ½ðÈÚ/n  Î£»ú/n  ¶Ô/p  È«Çò/n  ¾­¼Ã/n  µÄ/u  Ó°Ïì/vn  ¡¢/w  Ã÷Äê/t  ÆôÓÃ/v  Å·Ôª/n  ºó/f  ½«/d  ¶Ô/p  ÃÀÔª/n  ºÍ/c  ÈÕÔª/n  ²úÉú/v  µÄ/u  Ó°Ïì/vn  ¡¢/w  ·¢Õ¹/v  ¾­¼Ã/n  µÄ/u  ¹ú¼Ê/n  »·¾³/n  Óë/p  ¿É/v  ³ÖÐø/vd  ·¢Õ¹/v  µÄ/u  ¹ØÏµ/n  µÈ/u  ¡£/w  
19980201-01-001-004/m  Àî/nr  á°Çå/nr  ½«/d  ÔÚ/p  Äê»á/n  ÆÚ¼ä/f  ³öÏ¯/v  ÖÐ¹ú/ns  ¾­¼Ã/n  ×¨Ìâ/n  ÌÖÂÛ»á/n  ºÍ/c  [ÊÀ½ç/n  ¾­¼Ã/n  ÂÛÌ³/n]nz  ¹ØÓÚ/p  ÖÐ¹ú/ns  ¾­¼Ã/n  ÎÊÌâ/n  µÄ/u  È«»á/n  £¬/w  ²¢/c  ÔÚ/p  È«»á/n  ÉÏ/f  ·¢±í/v  ÑÝ½²/vn  ¡£/w  Ëû/r  »¹/d  ½«/d  ÔÚ/p  ÕâÀï/r  »á¼û/v  [ÊÀ½ç/n  ¾­¼Ã/n  ÂÛÌ³/n]nz  Ö÷Ï¯/n  Ê©Íß²¼/nr  ºÍ/c  ³öÏ¯/v  ±¾´Î/r  Äê»á/n  µÄ/u  ÁªºÏ¹ú/nt  ÃØÊé³¤/n  °²ÄÏ/nr  ¡¢/w  [ÈðÊ¿/ns  Áª°î/n]nt  Ö÷Ï¯/n  ¼æ/v  Íâ³¤/n  ¿ÆµÙ/nr  ¡¢/w  Ò»Ð©/m  ÆäËû/r  ¹ú¼Ò/n  µÄ/u  ¹ú¼Ò/n  ÔªÊ×/n  ºÍ/c  Õþ¸®/n  Ê×ÄÔ/n  ÒÔ¼°/c  ¹ú¼Ê/n  ×éÖ¯/n  µÄ/u  Áìµ¼ÈË/n  £¬/w  ²¢/c  Í¬/p  ËûÃÇ/r  ¾Í/p  ÖÐ¹ú/ns  ºÍ/c  ÊÀ½ç/n  ¾­¼Ã/n  ·¢Õ¹/vn  ÎÊÌâ/n  ½»»»/v  ¿´·¨/n  ¡£/w  
19980201-01-001-005/m  ×Ü²¿/n  ÉèÔÚ/v  ÈÕÄÚÍß/ns  µÄ/u  [ÊÀ½ç/n  ¾­¼Ã/n  ÂÛÌ³/n]nz  ÓÉ/p  ÈðÊ¿/ns  µÄ/u  Ê©Íß²¼/nr  ½ÌÊÚ/n  ÓÚ/p  £±£¹£·£±Äê/t  ´´½¨/v  ¡£/w  ¸Ã/r  ÂÛÌ³/n  Ã¿Äê/r  £±ÔÂ/t  µ×/f  ÖÁ/p  £²ÔÂ/t  ³õ/f  ¾ÙÐÐ/v  Ò»/m  ´Î/q  Äê»á/n  £¬/w  ÑûÇë/v  ¸÷¹ú/r  Õþ½ç/n  ºÍ/c  ¾­¼Ã/n  ÆóÒµ½ç/n  Áìµ¼ÈË/n  ÒÔ¼°/c  Ñ§Õß/n  ¡¢/w  ×¨¼Ò/n  ¹²Í¬/d  Ì½ÌÖ/v  È«ÇòÐÔ/n  µÄ/u  ¾­¼Ã/n  ÎÊÌâ/n  £¬/w  ÒÔ/c  ´Ù½ø/v  ºÍ/c  ¼ÓÇ¿/v  ¹ú¼Ê/n  ¾­¼Ã/n  ºÏ×÷/vn  ¡£/w  
19980201-01-001-006/m  [ÖÐ¹ú/ns  ³£×¤/v  ÁªºÏ¹ú/nt  ÈÕÄÚÍß/ns  °ìÊÂ´¦/n]nt  ºÍ/c  ÈðÊ¿/ns  ÆäËû/r  ¹ú¼Ê/n  ×éÖ¯/n  ´ú±í/n  Îâ/nr  ½¨Ãñ/nr  ¡¢/w  ÖÐ¹ú/ns  ×¤/v  ÈðÊ¿/ns  ´óÊ¹/n  ÖÜ/nr  ×ÓÖÒ/nr  µÈ/u  µ½/v  [ËÕÀèÊÀ/ns  »ú³¡/n]ns  Ó­½Ó/v  Àî/nr  á°Çå/nr  Ò»ÐÐ/n  £¬/w  ²¢/c  ËæÍ¬/v  ËûÃÇ/r  µÖ/v  ´ï/v  ´ïÎÖË¹/ns  ¡£/w  
19980201-01-001-007/m  ÐÂ»ªÉç/nt  ±±¾©/ns  £±ÔÂ/t  £³£±ÈÕ/t  µç/n  Ó¦/v  [ÊÀ½ç/n  ¾­¼Ã/n  ÂÛÌ³/n]nz  Ö÷Ï¯/n  Ê©Íß²¼/nr  ÑûÇë/v  £¬/w  ¹úÎñÔº/nt  ¸±/b  ×ÜÀí/n  Àî/nr  á°Çå/nr  ½ñÈÕ/t  Àë/v  ¾©/j  Ç°Íù/v  ÈðÊ¿/ns  ´ïÎÖË¹/ns  ³öÏ¯/v  [ÊÀ½ç/n  ¾­¼Ã/n  ÂÛÌ³/n  Äê»á/n]nz  ¡£/w  
19980201-01-001-008/m  Àî/nr  á°Çå/nr  ½«/d  ÔÚ/p  ³öÏ¯/v  ´ïÎÖË¹/ns  [ÊÀ½ç/n  ¾­¼Ã/n  ÂÛÌ³/n  Äê»á/n]nz  ºó/f  £¬/w  Ó¦/v  [ÈðÊ¿/ns  Áª°î/n]nt  Î¯Ô±/n  ¼æ/v  ¹«¹²/b  ¾­¼Ã²¿/n  ²¿³¤/n  µÂÀ­Ã×À­/nr  ¡¢/w  Î÷°àÑÀ/ns  µÚ¶þ/m  ¸±/b  Ê×Ïà/n  ¼æ/v  ¾­¼Ã/n  ºÍ/c  ²ÆÕþ/n  ´ó³¼/n  À­ÍÐ/nr  ¡¢/w  ±ÈÀûÊ±Íõ¹ú/ns  ¸±/b  Ê×Ïà/n  ¼æ/v  ²ÆÕþ/n  ´ó³¼/n  ÂõË¹ËþÌØ/nr  ¡¢/w  [Å·ÃË/j  Î¯Ô±»á/n]nt  ¸±/b  Ö÷Ï¯/n  ²¼ÀïÌ¹/nr  ºÍ/c  [µ¤ÂóÍõ¹ú/ns  Õþ¸®/n]nt  ÑûÇë/v  £¬/w  ÓÚ/p  £²ÔÂ/t  £²ÈÕ/t  ÖÁ/t  £±£¶ÈÕ/t  ¶Ô/p  ÉÏÊö/b  ËÄ/m  ¹ú/n  ¼°/c  Å·ÃË/j  ×Ü²¿/n  ½øÐÐ/v  ÕýÊ½/a  ·ÃÎÊ/vn  ¡£/w  Ö®ºó/f  £¬/w  Àî/nr  á°Çå/nr  »¹/d  ½«/d  ÓÚ/p  £²ÔÂ/t  £±£¶ÈÕ/t  ÖÁ/p  £±£·ÈÕ/t  Ó¦/v  ¶íÂÞË¹/ns  µÚÒ»/m  ¸±/q  ×ÜÀí/n  ÄùÄ·×ô·ò/nr  µÄ/u  ÑûÇë/vn  £¬/w  Ç°Íù/v  ¶íÂÞË¹/ns  ²Î¼Ó/v  [ÖÐ/j  ¶í/j  ×ÜÀí/n  ¶¨ÆÚ/b  »áÎî/vn  Î¯Ô±»á/n]nt  ºÍ/c  [¾­Ã³/j  ºÏ×÷/vn  ·ÖÎ¯»á/j]nt  »áÒé/n  ¡£/w  
19980201-01-001-009/m  ¹úÎñÎ¯Ô±/n  ¼æ/v  ¹úÎñÔº/nt  ÃØÊé³¤/n  ÂÞ/nr  ¸É/nr  ¡¢/w  Íâ¾­Ã³²¿/j  ²¿³¤/n  Îâ/nr  ÒÇ/nr  ¡¢/w  [ÖÐÑë/n  °ì¹«Ìü/n]nt  ¸±/b  Ö÷ÈÎ/n  ºú/nr  ¹â±¦/nr  ÒÔ¼°/c  [¹ú¼Ò/n  ¼ÆÎ¯/j]nt  ¡¢/w  [¹ú¼Ò/n  ¾­Ã³Î¯/j]nt  ¡¢/w  [º£¹Ø/n  ×ÜÊð/n]nt  ¡¢/w  [¹úÎñÔº/nt  ÑÐ¾¿ÊÒ/n]nt  ¡¢/w  [ÖÐÑë/n  ²Æ¾­/n  Áìµ¼/vn  Ð¡×é/n  °ì¹«ÊÒ/n]nt  ¡¢/w  Ã³´Ù»á/j  ¡¢/w  Íâ½»²¿/nt  µÈ/u  ÓÐ¹Ø/vn  ²¿ÃÅ/n  ¸ºÔðÈË/n  ºÍ/c  ÓÐ¹Ø/vn  ¹ú¼Ò/n  ×¤»ª/vn  Ê¹½Ú/n  Ç°Íù/v  »ú³¡/n  ËÍÐÐ/v  ¡£/w  

19980201-01-002-001/m  ÇÇ/nr  Ê¯/nr  ÔÚ/p  ÉîÛÚ/ns  ²Î¹Û/v  ¿¼²ì/v  
19980201-01-002-002/m  Ç¿µ÷/v  ½øÒ»²½/d  °Ñ/p  ÌØÇø/n  ½¨Éè/vn  ¸ã/v  ÉÏÈ¥/v  £¬/w  ÔÚ/p  Á½/m  ¸ö/q  ÎÄÃ÷/n  ½¨Éè/vn  ÉÏ/f  ÕùÈ¡/v  ÐÂ/a  ³É¾Í/n  
19980201-01-002-003/m  ÐÂ»ªÉç/nt  ÉîÛÚ/ns  £±ÔÂ/t  £³£±ÈÕ/t  µç/n  £¨/w  ¼ÇÕß/n  Àî/nr  ÄÏÁá/nr  £©/w  [È«¹ú/n  ÈË´ó/j  ³£Î¯»á/j]nt  Î¯Ô±³¤/n  ÇÇ/nr  Ê¯/nr  ÈÕÇ°/t  ÔÚ/p  ÉîÛÚ/ns  ²Î¹Û/v  ¿¼²ì/v  Ê±/Ng  Ç¿µ÷/v  £¬/w  Òª/v  ¼ÌÐø/v  ¿ªÍØ½øÈ¡/l  £¬/w  ´óµ¨/ad  Ì½Ë÷/v  £¬/w  ½øÒ»²½/d  °Ñ/p  ÌØÇø/n  ½¨Éè/vn  ¸ã/v  ÉÏÈ¥/v  £¬/w  ÔÚ/p  ÎïÖÊÎÄÃ÷/n  ½¨Éè/vn  ºÍ/c  ¾«ÉñÎÄÃ÷/n  ½¨Éè/vn  ÉÏ/f  ¶¼/d  Òª/v  Å¬Á¦/ad  ÕùÈ¡/v  ÐÂ/a  ³É¾Í/n  ¡£/w  
19980201-01-002-004/m  ½ÚÈÕ/n  µÄ/u  ÉîÛÚ/ns  ´ºÒâ°»È»/i  £¬/w  »¨ºìÒ¶ÂÌ/i  ¡£/w  £±ÔÂ/t  £²£¹ÈÕ/t  £¬/w  ÇÇ/nr  Ê¯/nr  ÔÚ/p  [È«¹ú/n  ÈË´ó/j  ³£Î¯»á/j]nt  Î¯Ô±/n  Àî/nr  å°/nr  ºÍ/c  ÉîÛÚÊÐ/ns  ¸ºÔð/vn  Í¬Ö¾/n  µÄ/u  ÅãÍ¬/vn  ÏÂ/f  £¬/w  ²Î¹Û/v  ÁË/u  [ÉîÛÚ/ns  ÁªºÏ/vn  ¹ã³¡/n]ns  ¡¢/w  [ÉîÛÚ/ns  Êé/n  ³Ç/n]ns  ºÍ/c  [¹Ø/nr  É½ÔÂ/nr  ÃÀÊõ¹Ý/n]ns  ¡£/w  
19980201-01-002-005/m  Â¥/n  ¸ß/a  £²£°£¸/m  Ã×/q  ¡¢/w  ×Ü/b  ½¨Öþ/n  Ãæ»ý/n  £²£±£®£¸Íò/m  Æ½·½Ã×/q  µÄ/u  ÁªºÏ/vn  ¹ã³¡/n  ÆøÊÆ/n  ²»·²/z  ¡£/w  µ±/p  ÇÇ/nr  Ê¯/nr  ÌýËµ/v  ÕâÀï/r  ÊÇ/v  ÉîÛÚ/ns  ·þÎñ/v  È«¹ú/n  £¬/w  Îª/p  ¹ú¼Ò/n  ¸÷/r  ²¿Î¯/j  ¡¢/w  ¸÷/r  Ê¡/n  ÊÐ/n  ×¤/v  Éî/j  »ú¹¹/n  ÓªÔì/v  µÄ/u  Ò»¸ö/m  ÏÖ´ú»¯/vn  ¹²Í¬/b  °ì¹«/vn  ³¡Ëù/n  Ê±/Ng  £¬/w  Ëû/r  ¸ßÐË/a  µØ/u  Ëµ/v  £¬/w  Ï£Íû/v  ÁªºÏ/vn  ¹ã³¡/n  µÄ/u  ×÷ÓÃ/n  ºÜ/d  ºÃ/a  µØ/u  µÃµ½/v  ·¢»Ó/vn  £¬/w  Îª/p  ´Ù½ø/v  µØÇø/n  ÐÅÏ¢/n  ½»Á÷/vn  ¡¢/w  ¾­Ã³/j  ºÏ×÷/vn  ºÍ/c  ¶ÔÍâ¿ª·Å/l  µÈ/u  ×÷³ö/v  ¹±Ï×/vn  ¡£/w  ÇÇ/nr  Ê¯/nr  Ò»ÐÐ/n  µÇ/v  ÉÏ/v  ÁªºÏ/vn  ¹ã³¡/n  µÄ/u  ×î¸ß/a  ²ã/n  £¬/w  ¸©ÊÓ/v  ÁË/u  ÉîÛÚ/ns  ¸£Ìï/ns  ÖÐÐÄÇø/n  ºÍ/c  È«¹ú/n  ×î/d  ´ó/a  µÄ/u  Â½Â·/n  ¿Ú°¶/n  ¡ª¡ª¡ª/w  [»Ê¸Ú/ns  ¿Ú°¶/n]ns  ¡£/w  ÇÇ/nr  Ê¯/nr  Ö¸³ö/v  £¬/w  ÎÒÃÇ/r  ÂíÉÏ/d  ¾ÍÒª/d  ½øÈë/v  £²£±/m  ÊÀ¼Í/n  £¬/w  Òª/v  ºÜ/d  ºÃ/a  µØ/u  ´Ó/p  ¾­¼Ã/n  ºÍ/c  Éç»á/n  ·¢Õ¹/vn  µÄ/u  Õ½ÂÔ/n  ¸ß¶È/n  À´/v  ÈÏÕæ/ad  ÑÐ¾¿/v  ÎÒÃÇ/r  ÔÚ/p  ÐÂ/a  ÊÀ¼Í/n  ÐèÒª/v  ¼ÓÇ¿/v  µÄ/u  ÖØµã/n  £¬/w  Òª/v  ¸ã/v  ¾ßÌå/a  ¡£/w  ¶Ô/p  ÌØÇø/n  À´Ëµ/u  £¬/w  ÓÈÆä/d  Òª/v  ×ß/v  ÔÚ/p  Ç°Ãæ/f  Ò»µã/m  ¡£/w  Ëû/r  Ëµ/v  £¬/w  ÉîÛÚ/ns  µÄ/u  ¸ßÐÂ¼¼Êõ/n  ²úÒµ/n  ·¢Õ¹/v  ±È½Ï/d  ¿ì/a  £¬/w  Òª/v  ¼ÌÐø/v  ×¥½ô/v  ¡£/w  ÐÅÏ¢/n  ²úÒµ/n  ¡¢/w  ÉúÎï/n  ¹¤³Ì/n  µÈ/u  ¶¼/d  ÊÇ/v  £²£±/m  ÊÀ¼Í/n  ÖØµã/d  ·¢Õ¹/v  µÄ/u  ÁìÓò/n  £¬/w  ±ØÐë/d  Ôç/a  ÏÂÊÖ/v  £¬/w  ÏÂ/v  ´ó/a  Á¦Æø/n  ×¥/v  £¬/w  ²»½ö/c  ÔÚ/p  ¹úÄÚ/s  Ó¦¸Ã/v  ÁìÏÈ/v  £¬/w  »¹/c  Òª/v  Á¦Õù/v  ´ïµ½/v  ÊÀ½ç/n  ÏÈ½ø/a  Ë®Æ½/n  ¡£/w  Ëû/r  »¹/d  Ëµ/v  £¬/w  ÉîÛÚ/ns  ÔÚ/p  ÌåÖÆ/n  ¸Ä¸ï/vn  ºÍ/c  ¾­Óª/v  ¹ÜÀí/v  ÉÏ/f  Ò²/d  Òª/v  ¼ÌÐø/v  Ì½Ë÷/v  £¬/w  ²»¶Ï/d  Ìá¸ß/v  Ë®Æ½/n  £¬/w  Ìá¹©/v  ¾­Ñé/n  ¡£/w  ÇÇ/nr  Ê¯/nr  Ç¿µ÷/v  £¬/w  Òª/v  ¼á¶¨²»ÒÆ/i  µØ/u  ²»¶Ï/d  Éî»¯/v  ¸Ä¸ï/v  £¬/w  »ý¼«/ad  ½øÈ¡/v  £¬/w  ´óµ¨/ad  Ì½Ë÷/v  £¬/w  ½øÒ»²½/d  °Ñ/p  ÌØÇø/n  ½¨Éè/vn  ¸ã/v  ÉÏÈ¥/v  ¡£/w  
19980201-01-002-006/m  ÔÚ/p  [ÉîÛÚ/ns  Êé/n  ³Ç/n]ns  £¬/w  ÇÇ/nr  Ê¯/nr  ²Î¹Û/v  ÁË/u  µç×Ó/n  Êéµê/n  ¡¢/w  ÒôÏñ/n  Êéµê/n  ºÍ/c  ÎÄÑ§/n  ¡¢/w  Éç¿Æ/j  Êéµê/n  £¬/w  »¹/d  ×¨ÃÅ/d  ¹Û¿´/v  ÁË/u  µç×Ó/n  Êé¼®/n  µÄ/u  ÑÝÊ¾/vn  ¡£/w  ÔÚ/p  [¹Ø/nr  É½ÔÂ/nr  ÃÀÊõ¹Ý/n]ns  £¬/w  ÇÇ/nr  Ê¯/nr  ¹Û¿´/v  ÁË/u  ÖøÃû/a  ¹ú»­/n  ´óÊ¦/n  ¹Ø/nr  É½ÔÂ/nr  µÄ/u  ²Ø»­/n  ¼°/c  ÕýÔÚ/d  ÕâÀï/r  Õ¹³ö/v  µÄ/u  ¡¶/w  »ª/nr  ¾ýÎä/nr  Âþ»­Õ¹/n  ¡·/w  ºÍ/c  ¡¶/w  ×ßÏò/v  ÐÂ/a  ÊÀ¼Í/n  ¡ª¡ª¡ª/w  ÖÐ¹ú/ns  ÇàÄê/n  ÓÍ»­Õ¹/n  ¡·/w  ¡£/w  ÇÇ/nr  Ê¯/nr  Ëµ/v  £¬/w  ÔÚ/p  ¼Ó¿ì/v  ¾­¼Ã/n  ½¨Éè/vn  µÄ/u  Í¬Ê±/n  £¬/w  °Ñ/p  ÎÄ»¯/n  ÉèÊ©/n  ½¨Éè/v  ºÃ/a  £¬/w  ÓÐÀûÓÚ/v  Ìá¸ß/v  ÈËÃñ/n  ÈºÖÚ/n  µÄ/u  ÎÄ»¯/n  ËØÑø/n  £¬/w  ÓÐÀûÓÚ/v  Ìá¸ß/v  ÈË¿Ú/n  ËØÖÊ/n  £¬/w  Ò²/d  ÓÐÀûÓÚ/v  ¾­¼Ã/n  µÄ/u  ·¢Õ¹/vn  ¡£/w  Ëû/r  Ï£Íû/v  ÉîÛÚ/ns  ÔÚ/p  Õâ/r  ·½Ãæ/n  ¼ÌÐø/v  Å¬Á¦/a  £¬/w  ²»¶Ï/d  Ìá¸ß/v  ÈËÃñ/n  ÈºÖÚ/n  ÎÄ»¯/n  Éú»î/vn  ºÍ/c  ¾«Éñ/n  Éú»î/vn  µÄ/u  ÖÊÁ¿/n  ¡£/w  

19980201-01-003-001/m  ÊÕËõ/v  Õ½³¡/n  Ìá¸ß/v  µ¥²ú/n  ¼õÈËÔöÐ§/l  [ÙðÖÝ/ns  ¿óÒµ/n  ¼¯ÍÅ/n]nt  ×Û²É/j  Ë®Æ½/n  Ìá¸ß/v  
19980201-01-003-002/m  ±¾±¨/r  Ñ¶/Ng  ¼ÇÕß/n  Íõ/nr  ÐÐÔö/nr  ±¨µÀ/v  £º/w  [ÙðÖÝ/ns  ¿óÒµ/n  ¼¯ÍÅ¹«Ë¾/n]nt  ÒÀ¿¿/v  ¼¼Êõ/n  ½ø²½/vn  ¼ÓËÙ/v  ¾­¼Ã/n  Ôö³¤/vn  ·½Ê½/n  µÄ/u  ×ª±ä/vn  £¬/w  ÔÚ/p  ×ÛºÏ/vd  ²ÉÃº/v  ÄÜÁ¦/n  ·½Ãæ/n  ²»¶Ï/d  ¸Ï³¬/v  ÊÀ½ç/n  ÏÈ½ø/a  Ë®Æ½/n  £¬/w  È¡µÃ/v  ÁË/u  ÏÔÖø/a  ³É¾Í/n  ¡£/w  µ½/p  È¥Äêµ×/t  £¬/w  Ùð¿ó/j  ¹²/d  ÓÐ/v  Èý/m  ¸ö/q  ×Û²É¶Ó/j  ²ÉÃº/v  ·Ö±ð/d  ´ïµ½/v  Äê²ú/v  £´£°£°Íò/m  ¡¢/w  £³£µ£°Íò/m  ¡¢/w  £³£°£°Íò/m  ¶Ö/q  £¬/w  ´ïµ½/v  »ò/c  ³¬¹ý/v  ÊÀ½ç/n  ÏÈ½ø/a  Ë®Æ½/n  £¬/w  ²¢/c  Á¬Ðø/a  Á½/m  Äê/q  È¡µÃ/v  ÏúÊÛ/vn  ÊÕÈë/n  ¡¢/w  ÀûË°/n  ×Ü¶î/n  µÈ/u  £·/m  Ïî/q  È«/a  ÐÐÒµ/n  µÚÒ»/m  ¡£/w  
19980201-01-003-003/m  ½üÄê/t  £¬/w  [Ùð¿ó/j  ¼¯ÍÅ¹«Ë¾/n]nt  Ãé×¼/v  ¹ú¼Ê/n  ÏÈ½ø/a  Ë®Æ½/n  £¬/w  °Ñ/p  ¡°/w  ÊÕËõ/v  Õ½³¡/n  ¡¢/w  Ìá¸ß/v  µ¥²ú/n  ¡¢/w  ¼õÈËÔöÐ§/l  ¡±/w  ×÷Îª/v  Ö÷¹¥/vn  ·½Ïò/n  £¬/w  ´óµ¶À«¸«/i  µØ/u  µ÷Õû/v  Éú²ú/vn  ²¼¾Ö/n  £¬/w  Ê¹/v  ÆóÒµ/n  Öð²½/d  ×ß/v  ÉÏ/v  ¼¯ÖÐ/ad  Éú²ú/v  ¡¢/w  ¼¯Ô¼¾­Óª/l  Ö®/u  Â·/n  ¡£/w  
19980201-01-003-004/m  Ùð¿ó/j  Ê®·Ö/m  ÖØÊÓ/v  ×¥/v  ¼¼Êõ/n  ¸ÄÔì/vn  Ç±Á¦/n  µÄ/u  ÍÚ¾ò/vn  £¬/w  ´Ù½ø/v  Éè±¸/n  Ê¹ÓÃ/vn  Ð§ÂÊ/n  µÄ/u  Ìá¸ß/vn  ¡£/w  ½øÈë/v  £¹£°Äê/t  ÒÔÀ´/f  £¬/w  ËûÃÇ/r  Æ½¾ù/v  Ã¿Äê/r  ¶¼/d  Òª/v  Í¶Èë/v  £´£°£°£°/m  ¶à/m  Íò/m  Ôª/q  £¬/w  ÓÃÓÚ/v  ×Û²É/j  Ö÷»ú/n  ¸ÄÔì/vn  ºÍ/c  Éè±¸/n  ÅäÌ×/vn  £¬/w  Ê¹/v  Éè±¸/n  Äê/n  Éú²úÄÜÁ¦/l  ÓÉ/p  £±£°£°Íò/m  ¶Ö/q  Ìá¸ß/v  µ½/v  £²£°£°Íò/m  ¶Ö/q  ÒÔÉÏ/f  ¡£/w  ËûÃÇ/r  »¹/d  »ý¼«/ad  ÍÆ¹ã/v  ²ÉÃº/v  ÐÂ/a  ¼¼Êõ/n  £¬/w  ´Ù½ø/v  Éú²ú/v  µÄ/u  ¸ßÐ§/b  ¡¢/w  °²È«/a  ¡¢/w  µÍºÄ/b  ÔËÐÐ/vn  £¬/w  ÆäÖÐ/r  ×Û²É/j  ·Å/v  ¶¥Ãº/n  ÐÂ/a  ¼¼Êõ/n  £¬/w  ÊµÏÖ/v  ÁË/u  ²ÉÃº/vn  ¼¼Êõ/n  µÄ/u  ÖØ´ó/a  Í»ÆÆ/vn  £¬/w  ½µµÍ/v  ÁË/u  ¿ª²É/vn  ³É±¾/n  ¡£/w  
19980201-01-003-005/m  ×ß/v  ºÏÀí/ad  ¼¯ÖÐ/ad  Éú²ú/v  ¡¢/w  ¼¯Ô¼¾­Óª/l  Ö®/u  Â·/n  £¬/w  Ê¹/v  Ùð¿ó/j  ÊÕµ½/v  Ê®·Ö/m  Ã÷ÏÔ/a  µÄ/u  Ð§¹û/n  ¡£/w  Óë/p  £±£¹£¹£°Äê/t  Ïà±È/v  £¬/w  Ä¿Ç°/t  ´óÐÍ/b  ¿ó¾®/n  µÄ/u  ¹¤×÷Ãæ/n  ¸öÊý/n  ¡¢/w  ×Û²É¶Ó/j  Êý/n  ¾ù/d  ´ó·ù¶È/d  ¼õÉÙ/v  £¬/w  ×Û²É/j  Éú²ú/vn  ¼°/c  ¸¨Öú/vn  ÈËÔ±/n  ÓÉ/p  £µ£°£°£°/m  ÈË/n  ¼õ/v  µ½/v  £±£¸£°£°/m  ÈË/n  £»/w  ×Û²É/j  Äê/n  ×Ü²úÁ¿/n  Ôò/d  ÓÉ/p  £·£¹£°Íò/m  ¶Ö/q  Ôö³¤/v  µ½/v  £±£¶£°£°Íò/m  ¶Ö/q  ¡£/w  

19980201-01-004-001/m  ÂäÊµ/v  ÖØµã/n  ·ö³Ö/vn  ÏîÄ¿/n  ¼Ó¿ì/v  ²úÆ·/n  ½á¹¹/n  µ÷Õû/v  ±±¾©/ns  ¸ß/a  ¿Æ¼¼/n  ²úÆ·/n  Ê»Èë/v  ÊÐ³¡/n  Ö÷º½µÀ/n  
19980201-01-004-002/m  ±¾±¨/r  ±±¾©/ns  £±ÔÂ/t  £³£±ÈÕ/t  Ñ¶/Ng  ¼ÇÕß/n  ÕÔ/nr  ÐËÁÖ/nr  ±¨µÀ/v  £º/w  ÐÂ´ºÒÁÊ¼/l  £¬/w  Çå»ª´óÑ§/nt  Õý/d  ×éÖ¯/v  £±£°£°/m  Ãû/q  ½ÌÊÚ/n  £¬/w  ÑÐÌÖ/v  Ò»/m  Åú/q  ¿Æ¼¼/n  ÏîÄ¿/n  £¬/w  »¶Ó­/v  ±±¾©/ns  ÆóÒµ/n  ¡°/w  ½ÓÇò/v  ÏàÇ×/v  ¡±/w  ¡£/w  ÆäÖÐ/r  ¡°/w  [Çå»ª/j  Í¬·½/nz]nt  ¡±/w  µÄ/u  ¡°/w  ÈË¹¤/b  »·¾³/n  ¡±/w  ¹¤³Ì/n  £¬/w  ÒÑ/d  Óë/p  ±±¾©ÊÐ/ns  ÆóÒµ/n  ½á³É/v  ºÏ×÷/vn  »ï°é/n  £»/w  ¡°/w  [Çå»ª/j  ×Ï¹â/nz]nt  ¡±/w  ÒµÒÑ/d  Óë/p  ±±¾©/ns  Æ¤¸ï/n  »¯¹¤³§/n  ºÏ×÷/v  ½¨Á¢/v  ÁË/u  Ò»/m  ¼Ò/q  ÐÂÐÍ/b  ÆóÒµ/n  ¡£/w  
19980201-01-004-003/m  ÒÔ/p  ¸ßÐÂ¼¼Êõ/n  ²úÒµ/n  Îª/v  ºËÐÄ/n  ·¢Õ¹/v  Ê×¶¼/n  ¾­¼Ã/n  £¬/w  ÕýÊÇ/v  ·¢»Ó/v  ÁË/u  ±±¾©/ns  µÄ/u  ÓÅÊÆ/n  ¡£/w  ÓÐ¹Ø/vn  ²¿ÃÅ/n  Ìá¹©/v  µÄ/u  ×ÊÁÏ/n  ±íÃ÷/v  £¬/w  £±£¹£¹£·Äê/t  ±±¾©ÊÐ/ns  ¹¤Òµ/n  Éú²ú/vn  ×ÜÁ¿/n  µÄ/u  ÔöÁ¿/n  ÖÐ/f  £¬/w  °ëÊý/m  ÒÔÉÏ/f  À´×Ô/v  ¿Æ¼¼/n  ²úÒµ/n  £¬/w  ¸ßÐÂ¼¼Êõ/n  ²úÆ·/n  ³ö¿Ú/vn  ÒÑ/d  ³ÉÎª/v  ÐÂ/a  µÄ/u  ³ö¿Ú/vn  Ôö³¤µã/n  ¡£/w  ÆäÖÐ/r  ´ºÇï/n  Á½/m  ½ì/q  ¹ã½»»á/j  ³ö¿Ú/vn  ³É½»¶î/n  £¬/w  ·Ö±ð/d  Õ¼/v  È«ÊÐ/n  ³É½»/vn  ×Ü¶î/n  µÄ/u  £³£¹£®£·£¥/m  ºÍ/c  £´£·£®£³£¥/m  ¡£/w  È¥Äê/t  £¬/w  [±±¾©/ns  ÐÂ/a  ¼¼Êõ/n  ²úÒµ/n  ¿ª·¢/vn  ÊÔÑéÇø/n]ns  ³É¼¨/n  ¸ü/d  Ï²ÈË/a  £¬/w  Èë/v  Çø/n  ÆóÒµ/n  ·¢Õ¹/v  µ½/v  £µ£·£¸£·/m  ¼Ò/q  £¬/w  ÊµÏÖ/v  ¼¼¹¤Ã³/j  ×ÜÊÕÈë/n  ´ï/v  £³£·£¸£®£µÒÚ/m  Ôª/q  £¬/w  ¹¤Òµ/n  ×Ü²úÖµ/n  ´ï/v  £²£³£²£®£²ÒÚ/m  Ôª/q  £¬/w  ÉÏ½É/v  Ë°½ð/n  £±£²£®£·£¹ÒÚ/m  Ôª/q  ¡£/w  
19980201-01-004-004/m  ±±¾©ÊÐ/ns  ¸ßÐÂ¼¼Êõ/n  ²úÆ·/n  Ê»Èë/v  ÊÐ³¡/n  Ö÷º½µÀ/n  £¬/w  [±±¾©/ns  ÊÐÎ¯/n]nt  ¡¢/w  ÊÐÕþ¸®/n  Îª´Ë/d  ×÷³ö/v  »ý¼«/a  Å¬Á¦/an  ¡£/w  Ôç/a  ÔÚ/p  £±£¹£¹£¶Äê/t  £¬/w  ±±¾©ÊÐ/ns  ¾Ù°ì/v  ¡¶/w  ²úÑ§ÑÐ/j  ÁªºÏ/v  Ç¢Ì¸»á/n  ¡·/w  £¬/w  Ç©Ô¼/v  £²£±£³/m  Ïî/q  ¡£/w  ¼Ì¶ø/c  ÊÐ/n  ¾­Î¯/n  Î§ÈÆ/v  ¡°/w  ÓÅ/Ag  ÖÐ/f  Ñ¡/v  ÓÅ/Ag  £¬/w  ·ö³Ö/v  Ò»/m  Åú/q  ¡±/w  £¬/w  È·¶¨/v  ³ö/v  £·£±/m  »§/q  ÓÅÊÆ/n  ÆóÒµ/n  £¬/w  ¼Ó¿ì/v  ²úÆ·/n  ½á¹¹/n  µ÷Õû/vn  £¬/w  ÂäÊµ/v  £²£±/m  ¸ö/q  ÖØµã/n  ÏîÄ¿/n  µÄ/u  ¿ÆÑÐ/n  ¿ª·¢/vn  ºÍ/c  ÐÂ/a  ¼¼Êõ/n  ÍÆ¹ã/vn  ¹¤×÷/vn  ¡£/w  Õþ¸®/n  Ö°ÄÜ/n  ²¿ÃÅ/n  ÖØµã/d  ÔÚ/p  ¡°/w  ·ö/v  ¡±/w  ×Ö/n  ÉÏ/f  ×ö/v  ÎÄÕÂ/n  ¡£/w  ÊÐ/n  ¾­Î¯/n  ×éÖ¯/v  ÖÆ¶©/v  ÁË/u  ÖØµã/n  ÐÐÒµ/n  ¼°/c  ÓÅÊÆ/n  ÆóÒµ/n  ·¢Õ¹/vn  ¹æ»®/n  £¬/w  ¼¯ÖÐ/v  ÓÐÏÞ/a  ¿ª·¢/vn  ×Ê½ð/n  £¬/w  ¼Ó´ó/v  ÇãÐ±/vn  Á¦¶È/n  £¬/w  ÏÈºó/d  ³ï¼¯/v  £³ÒÚ/m  ¶à/m  Ôª/q  ×Ê½ð/n  £¬/w  ÖØµã/d  ·ö³Ö/v  ÓÅÊÆ/n  ÆóÒµ/n  µÄ/u  ¼¼Êõ/n  ¸ÄÔì/vn  ºÍ/c  ÐÂ/a  ²úÆ·/n  ¿ª·¢/v  ¡£/w  £¸/m  ¼Ò/q  ÆóÒµ/n  Í¨¹ý/p  ¹ÉÆ±/n  ÉÏÊÐ/v  ³ï¼¯/v  ×Ê½ð/n  £³£°ÒÚ/m  Ôª/q  £¬/w  Îª/p  ¼Ó´ó/v  ÆóÒµ/n  ¼¼Êõ/n  ½ø²½/vn  ´´Ôì/v  ÁË/u  Ìõ¼þ/n  ¡£/w  
19980201-01-004-005/m  ×÷Îª/n  Éú²ú/v  ¸ßÐÂ¼¼Êõ/n  ²úÆ·/n  µÄ/u  ÆóÒµ/n  £¬/w  ÔÚ/p  ¡°/w  ÓÅ/Ag  ¡±/w  ×Ö/n  ÉÏ/f  ÏÂ/v  ¹¦·ò/n  ¡£/w  »ý¼«/ad  ÂäÊµ/v  ¹æ»®/vn  ÏîÄ¿/n  £¬/w  ¼ÓÇ¿/v  ¼¼Êõ/n  ¸ÄÔì/vn  £¬/w  ×ÅÁ¦/v  ÅàÑø/v  ÐÂ/a  µÄ/u  Ôö³¤µã/n  £¬/w  ÒÔ/p  ¡°/w  ÁúÍ·/n  ¡±/w  ²úÆ·/n  ´ø¶¯/v  ÐÐÒµ/n  ÕûÌå/n  ·¢Õ¹/v  ¡£/w  ÆäÖÐ/r  [±±¾©/ns  ¿ª¹Ø³§/n]nt  È·Á¢/v  ¡°/w  È«³§/n  Î§/v  ×Å/u  ÏúÊÛ/vn  ×ª/v  £¬/w  ÏúÊÛ/vn  Î§/v  ×Å/u  ÊÐ³¡/n  ×ª/v  ¡±/w  µÄ/u  ¾­Óª/vn  ÀíÄî/n  £¬/w  µ±Äê/t  ÐÂ/a  ²úÆ·/n  ÏúÊÛ/vn  ÊÕÈë/n  Õ¼/v  È«³§/n  ×Ü/b  ÏúÊÛ/vn  ÊÕÈë/n  µÄ/u  £¸£°£¥/m  ÒÔÉÏ/f  ¡£/w  [±±ÈË/nz  ¼¯ÍÅ/n]nt  Æ¸Çë/v  µÂ¹ú/ns  ×¨¼Ò/n  ¹²Í¬/d  ¿ª·¢/v  ¶Ô¿ª/n  ËÄ/m  É«/Ng  Æ½°å/n  ½ºÓ¡»ú/n  £¬/w  ¼¼Êõ/n  Ë®Æ½/n  ´ïµ½/v  £¹£°/m  Äê´ú/n  Í¬Àà/n  ²úÆ·/n  ¹ú¼Ê/n  Ë®Æ½/n  £¬/w  À©´ó/v  ÁË/u  ÏúÊÛ/vn  ÊÐ³¡/n  £¬/w  Ëõ¶Ì/v  ÁË/u  Óë/p  ¹ú¼Ê/n  Ë®Æ½/n  µÄ/u  ²î¾à/n  ¡£/w  Í¬Ê±/c  £¬/w  Ò»/m  Åú/q  ÀÏ/a  ²úÆ·/n  ÒÀ¿¿/v  ¸ßÐÂ¼¼Êõ/n  ¸ÄÔì/vn  ÓÖ/d  »À·¢/v  ÁË/u  Çà´º/n  ¡£/w  ÓÉ/p  ÊÐ/n  Ä£¾ß/n  Ð­»á/n  ×éÖ¯/v  ÍÆ¹ã/v  Ó¦ÓÃ/v  ÏÈ½ø/a  Ä£¾ß/n  Å×¹â/vn  ºÍ/c  ÐÞ¸´/vn  ¼¼Êõ/n  £¬/w  ÒÑ/d  Îª/p  £¶/m  ¼Ò/q  ÆóÒµ/n  ÐÞ¸´/v  £±£°/m  ¶à/m  Ì×/q  Ä£¾ß/n  £¬/w  ½ÚÔ¼/v  ÖÆÔì·Ñ/n  £³£°/m  ¶à/m  Íò/m  Ôª/q  £¬/w  ½ÚÊ¡/v  Íâ»ã/n  £¸Íò/m  ¶à/m  ÃÀÔª/q  ¡£/w  [Ê×¸Ö/n  ×Ü¹«Ë¾/n]nt  ÀûÓÃ/v  ½¦/v  Ôü/n  »¤/v  Â¯/Ng  ÐÂ/a  ¼¼Êõ/n  ¸ÄÔì/v  ´«Í³/n  ²úÆ·/n  £¬/w  Ê¹/v  Ò»/m  ¡¢/w  ¶þ/m  ¡¢/w  Èý/m  ºÅ/q  Á¶¸ÖÂ¯/n  Æ½¾ù/a  Â¯Áä/n  Ìá¸ß/v  £±/m  ¡ª/w  £²/m  ±¶/q  £¬/w  È«Äê/n  ½ÚÔ¼/v  ×Ê½ð/n  £±£µ£¶£±£®£·£²Íò/m  Ôª/q  ¡£/w  
19980201-01-004-006/m  Õ¹Íû/v  ½ñÄê/t  £¬/w  ±±¾©ÊÐ/ns  Õý/d  °´ÕÕ/p  ·¢Õ¹/v  Ê×¶¼/n  ¾­¼Ã/n  µÄ/u  ÐèÒª/n  £¬/w  ÒÀÍÐ/v  Ê×¶¼/n  µÄ/u  ¿Æ¼¼/n  ÓÅÊÆ/n  £¬/w  ´Ù½ø/v  ¸ßÐÂ¼¼Êõ/n  Óë/p  ´«Í³/n  ²úÒµ/n  µÄ/u  ½áºÏ/vn  ¡£/w  ´º½Ú/t  Ç°Ï¦/f  £¬/w  ÊÐ/n  Áìµ¼/n  ÕÙ¿ª/v  ¿Æ¼¼/n  ×¨¼Ò/n  Ó­/v  ÐÂ´º/t  ×ùÌ¸»á/n  £¬/w  ×¨¼Ò/n  ÃÇ/k  ¾Í/p  ´óÁ¦/d  ÅàÓý/v  ¾ßÓÐ/v  Ê×¶¼/n  ÌØÉ«/n  µÄ/u  ÓÅÊÆ/n  ²úÒµ/n  ·¢±í/v  Òâ¼û/n  £¬/w  Ìá³ö/v  ½¨Òé/vn  ¡£/w  

19980201-01-005-001/m  Î÷²¿/f  µÄ/u  ÁÁ/a  µã/n  £­£­/w  ¼Ç/v  [ÃàÑô/ns  ¹ú¼Ò¼¶/b  ¸ßÐÂ¼¼Êõ/n  ²úÒµ/n  ¿ª·¢Çø/n]nt  £¨/w  ¸½/v  Í¼Æ¬/n  £±/m  ÕÅ/q  £©/w  
19980201-01-005-002/m  Áõ/nr  ½¨ÁÖ/nr  ºÎ/nr  ÓñÎÄ/nr  
19980201-01-005-003/m  Ñ¹Ìâ/vn  ÕÕÆ¬/n  £º/w  [ÃàÑô/ns  ¸ßÐÂ¼¼Êõ/n  ²úÒµ/n  ¿ª·¢Çø/n]nt  ÄÚ/f  [³¤ºç/nz  ¼Òµç³Ç/n]ns  Ò»½Ç/n  ¡£/w  
19980201-01-005-004/m  £¨/w  ±¾±¨/r  ¼ÇÕß/n  ÌÕ/nr  Ô´Ã÷/nr  Éã/Vg  £©/w  
19980201-01-005-005/m  Ç°²»¾Ã/t  £¬/w  ¼ÇÕß/n  Âþ²½/v  ÔÚ/p  [ËÄ´¨/ns  ÃàÑô/ns  ¹ú¼Ò¼¶/b  ¸ßÐÂ¼¼Êõ/n  ²úÒµ/n  ¿ª·¢Çø/n]nt  ½ÖÍ·/s  £¬/w  ÈÈÆøÌÚÌÚ/i  µÄ/u  ¹¤µØ/n  Óë/p  ÏÖ´ú»¯/v  µÄ/u  ³§·¿/n  ½»Ïà»ÔÓ³/i  £¬/w  Ò»ÇÐ/r  ¶¼/d  ÔÚ/d  ½ôÕÅ/a  ¶ø/c  ÓÐÐò/a  µØ/u  ½øÐÐ/v  ¡£/w  ¾Ý/p  ½éÉÜ/v  £¬/w  ¸ßÐÂÇø/n  ÒÑ/d  ÐÎ³É/v  ÁË/u  ÒÔ/p  ¸ßÐÂ¼¼Êõ/n  ²úÒµ/n  Ô°/Ng  Îª/v  Ö÷µ¼/n  £¬/w  ´ø¶¯/v  Ò»°ãÐÔ/n  ¹¤ÒµÔ°Çø/n  ¡¢/w  ¸ß/a  ÐÂ/a  Å©Òµ/n  Ê¾·¶Çø/n  ¡¢/w  ÃñÓª/b  ¿Æ¼¼Ô°Çø/n  ·¢Õ¹/v  µÄ/u  ¡º/w  Ò»/m  Çø/n  ËÄ/m  Ô°/Ng  ¡»/w  ·¢Õ¹/v  ÇøÓò/n  ¾­¼Ã/n  ÐÂ/a  ¸ñ¾Ö/n  £»/w  È«Çø/n  ¹²/d  ÓÐ/v  ÆóÒµ/n  Æß°ÙÎåÊ®ËÄ/m  ¼Ò/q  £¬/w  ÐÎ³É/v  ÁË/u  ÒÔ/p  µç×Ó/n  ÐÅÏ¢/n  ²úÒµ/n  ¼¼Êõ/n  Îª/v  ÁúÍ·/n  £¬/w  ÒÔ/p  ÐÂ/a  ²ÄÁÏ/n  ¡¢/w  ¹â»úµç/j  Ò»Ìå»¯/v  ¡¢/w  ¾«Ï¸/a  »¯¹¤/n  Îª/v  ÖØµã/n  µÄ/u  ²úÒµ/n  ÌåÏµ/n  ¡£/w  Ò»¾Å¾ÅÁùÄê/t  È«Çø/n  ÊµÏÖ/v  ¼¼¹¤Ã³/j  ×ÜÊÕÈë/n  °ËÊ®Ò»ÒÚ/m  Ôª/q  £¬/w  È¥Äê/t  ÒÑ/d  ³¬¹ý/v  Ò»°Ù¶þÊ®ÒÚ/m  Ôª/q  ¡£/w  
19980201-01-005-006/m  Èý/m  Äê/q  ¶à/m  ÒÔÇ°/f  £¬/w  ÔÚ/p  È«¹ú/n  ÎåÊ®¶þ/m  ¸ö/q  ¹ú¼Ò¼¶/b  ¸ßÐÂ¼¼Êõ/n  ²úÒµ/n  ¿ª·¢Çø/n  ÖÐ/f  £¬/w  [ÃàÑô/ns  ¸ßÐÂ¼¼Êõ/n  ¿ª·¢Çø/n]nt  ¿É/v  ³ÆµÃÉÏ/v  Ãû¸±ÆäÊµ/i  µÄ/u  ¡º/w  Ð¡/a  µÜµÜ/n  ¡»/w  ÁË/y  ¡£/w  È»¶ø/c  £¬/w  ÕýÊÇ/v  Õâ¸ö/r  Î»ÓÚ/v  ÖÐ¹ú/ns  Î÷²¿/f  £¬/w  ²»/d  ÑØ/v  ±ß/n  ¡¢/w  ²»/d  ¿¿/v  º£/n  £¬/w  Ã»ÓÐ/v  ÈÎºÎ/r  ÇøÎ»/n  ÓÅÊÆ/n  µÄ/u  ¿ª·¢Çø/n  £¬/w  È´/d  ÒÔ/p  Æä/r  ¿ªÍØ/v  µÄ/u  ¾«Éñ/n  £¬/w  ÔúÊµ/a  µÄ/u  ¹¤×÷/vn  £¬/w  ÔÚ/p  È«¹ú/n  ¿ª·¢Çø/n  ÖÐ/f  Õ¸Â¶Í·½Ç/i  ¡£/w  ËûÃÇ/r  ´´Á¢/v  µÄ/u  ¡º/w  Ò»Õ¾Ê½/n  ¡»/w  ·þÎñ/vn  ¡¢/w  ¡º/w  Ð¡/a  Õþ¸®/n  ´ó/a  Éç»á/n  ¡»/w  µÄ/u  ¹ÜÀí/vn  Ä£Ê½/n  £¬/w  ±»/p  [¹ú¼Ò/n  ¿ÆÎ¯/j]nt  ×÷Îª/v  ¾­Ñé/n  Ïò/p  È«¹ú/n  ¿ª·¢Çø/n  ÍÆ¹ã/v  £»/w  ×ÛºÏ/vn  ÊµÁ¦/n  ÔÚ/p  È«¹ú/n  ¿ª·¢Çø/n  ÖÐ/f  ÃûÁÐ/v  Ç°/f  ¶þÊ®/m  Ãû/q  £¬/w  ²¿·Ö/m  ¾­¼Ã/n  ¼¼Êõ/n  Ö¸±ê/n  ÃûÁÐÇ°Ã©/i  £»/w  ¹æÄ£/n  ²»¶Ï/d  À©´ó/v  £¬/w  Í¶×Ê/v  ³ÉÅà/d  Ôö³¤/v  £¬/w  ÕýÔÚ/d  ³ÉÎª/v  ÃàÑô/ns  ÄËÖÁ/c  ËÄ´¨Ê¡/ns  µÄ/u  ÐÂ/a  ¾­¼Ã/n  Ôö³¤µã/n  ¡£/w  
19980201-01-005-007/m  Ò»/m  
19980201-01-005-008/m  ÃàÑô/ns  Î»ÓÚ/v  ËÄ´¨Ê¡/ns  µÄ/u  Î÷±±½Ç/f  £¬/w  ÓµÓÐ/v  ÐÛºñ/a  µÄ/u  ¿Æ¼¼/n  Á¦Á¿/n  ¡£/w  ±é²¼/v  È«ÊÐ/n  µÄ/u  ¸÷Àà/r  ¿ÆÑÐ/n  ÔºËù/n  ÓÐ/v  Ò»°ÙÁùÊ®/m  ¶à/m  ¼Ò/q  £¬/w  ÎåÊ®Íò/m  ³ÇÇø/n  ÈË¿Ú/n  ÖÐ/f  ¿ÆÑÐ/n  ÈËÔ±/n  ¾Í/d  ÓÐ/v  Ê®/m  ¶à/m  Íò/m  ÈË/n  £¬/w  Ã¿Äê/r  ÓÐ/v  ¼¸°Ù/m  Ïî/q  ¿ÆÑÐ/n  ³É¹û/n  ÔÚ/p  ÕâÀï/r  µ®Éú/v  ¡£/w  
19980201-01-005-009/m  Ò»¾Å¾Å¶þÄê/t  µË/nr  Ð¡Æ½/nr  ÄÏÑ²/v  Ì¸»°/v  ºó/f  £¬/w  È«¹ú/n  ¸Ä¸ï/vn  ¿ª·Å/vn  ½øÈë/v  ÐÂ/a  µÄ/u  ÈÈ³±/n  ¡£/w  µ±Äê/t  Ê®Ò»ÔÂ/t  £¬/w  ¹úÎñÔº/nt  Åú×¼/v  ÔÚ/p  ÃàÑô/ns  ½¨Á¢/v  ¹ú¼Ò¼¶/b  ¸ßÐÂ¼¼Êõ/n  ²úÒµ/n  ¿ª·¢Çø/n  ¡£/w  ¿ª·¢Çø/n  µÄ/u  Í¬Ö¾/n  ¸ÏÉÏ/v  ÁË/u  ÎåÊ®¶þ/m  ¸ö/q  ¹ú¼Ò¼¶/b  ¸ßÐÂ¼¼Êõ/n  ²úÒµ/n  ¿ª·¢Çø/n  µÄ/u  Ä©°à³µ/n  ¡£/w  
19980201-01-005-010/m  ¿ª·¢Çø/n  ½¨Á¢/v  ÁË/y  £¬/w  µ«/c  Òª/v  ÊµÏÖ/v  ¸ßËÙ/b  ¸ßÐ§/b  ÔË×ª/vn  £¬/w  ²»/d  ÄÜ/v  ´©/v  ÐÂ/a  Ð¬/n  £¬/w  ×ßÀÏÂ·/l  £¬/w  ±ØÐë/d  ½â¾ö/v  ÌåÖÆ/n  ÎÊÌâ/n  ¡£/w  ÊÐÎ¯/n  ¡¢/w  ÊÐÕþ¸®/n  Áìµ¼/n  ¹û¶Ï/ad  ¾ö¶¨/v  £¬/w  ÓÉ/p  ¸ßÐÂÇø/n  ¹ÜÎ¯»á/j  ½¨Á¢/v  ±ØÒª/a  µÄ/u  ¾ßÓÐ/v  ÐÐÕþ/n  Ö´·¨/vn  ºÍ/c  ¾­¼Ã/n  ¼à¶½/vn  Ö°ÄÜ/n  µÄ/u  ÀÍ¶¯/vn  ÈËÊÂ¾Ö/n  ¡¢/w  ³Ç½¨/j  »·±£/j  ¹úÍÁ¾Ö/n  ¡¢/w  ²ÆÕþ¾Ö/n  ¡¢/w  Ë°Îñ¾Ö/n  ¡¢/w  ¹¤ÉÌ¾Ö/n  £¬/w  ÂÄÐÐ/v  ÊÐ¼¶/b  ÓÐ¹Ø/vn  ²¿ÃÅ/n  Ö°ÄÜ/n  £»/w  ¸ßÐÂÇø/n  ¹¤Î¯/j  ¡¢/w  ¹ÜÎ¯»á/j  ÔÚ/p  ÇøÄÚ/n  ÐÐÊ¹/v  µ³Õþ/j  ºÏÒ»/v  µÄ/u  ¹ÜÀí/vn  È¨ÏÞ/n  ¡£/w  ´Ó´Ë/d  £¬/w  ¸ßÐÂÇø/n  ÄÚ/f  ÊµÏÖ/v  ÁË/u  ¡º/w  Ò»Õ¾Ê½/n  ¡»/w  ¹ÜÀí/v  £¬/w  Ò»/m  Ã¶/q  ¹«ÕÂ/n  ÉúÐ§/v  £¬/w  ¹¤×÷/vn  Ð§ÂÊ/n  ´ó´ó/d  Ìá¸ß/v  ¡£/w  [ÉÏº£/ns  »ãÀö/nz  ¹«Ë¾/n]nt  Á½/m  ¸ö/q  Ð¡Ê±/n  ±ã/d  ÄÃ/v  µ½/v  ÁË/u  ÓªÒµÖ´ÕÕ/n  £»/w  [×Ê½­/ns  µç×ÓÔª¼þ/n  ÓÐÏÞ¹«Ë¾/n]nt  ½ø/v  Çø/n  °Ë/m  ¸ö/q  ÔÂ/n  ±ã/d  Íê³É/v  »ù½¨/n  ¡¢/w  °²×°/vn  £¬/w  ÕýÊ½/ad  Í¶²ú/v  ¡£/w  
19980201-01-005-011/m  [ÃàÑô/ns  ¸ßÐÂÇø/n]ns  ÕâÖÖ/r  ¡º/w  Ð¡/a  Õþ¸®/n  ´ó/a  ·þÎñ/n  £¬/w  Ð¡/a  »ú¹¹/n  ´ó/a  Éç»á/n  ¡»/w  µÄ/u  ¹ÜÀí/vn  ÌåÖÆ/n  ºÍ/c  ¾«¸É/a  ¸ßÐ§/b  Ô­Ôò/n  ÒÔ¼°/c  ¡º/w  Ò»Õ¾Ê½/n  ¡»/w  °ìÊÂ/vn  ³ÌÐò/n  £¬/w  ±»/p  [¹ú¼Ò/n  ¿ÆÎ¯/j]nt  ³ÆÔÞ/v  Îª/v  ¡º/w  ÃàÑô/ns  Ä£Ê½/n  ¡»/w  Ïò/p  È«¹ú/n  ¸ßÐÂÇø/n  ÍÆ¹ã/v  £¬/w  ¹úÄÚ/s  ÏÈºó/d  ÓÐ/v  ¶þÊ®/m  ¶à/m  ¸ö/q  ¸ßÐÂÇø/n  ÅÉ/v  ÈË/n  À´/v  ÃàÑô/ns  Ñ§Ï°/v  ¡¢/w  È¡¾­/v  ¡£/w  
19980201-01-005-012/m  ÈçºÎ/r  ×¥×¡/v  Ò»/m  ´ó/a  Åú/q  Èý/m  Ïß/q  ÆóÒµ/n  ¡¢/w  ¾ü¹¤/n  ÆóÒµ/n  ¾ßÓÐ/v  ÐÛºñ/a  ¿Æ¼¼/n  ÊµÁ¦/n  µÄ/u  ÓÅÊÆ/n  £¬/w  ·¢Õ¹/v  ÃàÑô/ns  ¾­¼Ã/n  £¿/w  
19980201-01-005-013/m  ¶Ô/p  ÄÚ/f  £¬/w  ¸ßÐÂÇø/n  Ö÷¶¯/ad  Óë/p  ÊÐÄÚ/s  ºÍ/c  ÖÜ±ß/n  ¾ü¹¤/n  ÆóÒµ/n  ¡¢/w  ´ó×¨ÔºÐ£/j  ¡¢/w  ¿ÆÑÐ/n  ÔºËù/n  ÁªÏµ/v  £¬/w  »ý¼«/ad  ¿ªÕ¹/v  ¹¤×÷/vn  ¡£/w  Çë/v  ËûÃÇ/r  µ½/v  ¿ª·¢Çø/n  ²Î¹Û/v  £¬/w  ÈÃ/v  ËûÃÇ/r  ¸ÐÊÜ/v  ¸ßÐÂÇø/n  Á¼ºÃ/a  µÄ/u  Í¶×Ê/vn  »·¾³/n  ¡¢/w  ÈÈÇé/a  µÄ/u  ·þÎñ/vn  Ì¬¶È/n  ¡¢/w  ¸ßÐ§/b  Á®½à/a  µÄ/u  ¹¤×÷/vn  ×÷·ç/n  £¬/w  Ê¹/v  ËûÃÇ/r  ÕæÐÄÊµÒâ/i  Í¶×Ê/v  ¸ßÐÂÇø/n  ¡£/w  ¡º/w  Á½µ¯/j  ¡»/w  »ùµØ/n  ¡¢/w  [ÖÐ¹ú/ns  ¹¤³Ì/n  ÎïÀí/n  ÑÐ¾¿Ôº/n]nt  Ò»/m  Åú/q  ¿ÆÑÐ/n  ÈËÔ±/n  ×ß/v  ½ø/v  ÁË/u  ¿ª·¢Çø/n  £¬/w  ËûÃÇ/r  µÄ/u  ¿ÆÑÐ/n  ³É¹û/n  ÔÚ/p  ½ü/v  Ê®/m  ¼Ò/q  ÆóÒµ/n  ÖÐ/f  ·õ»¯/v  £»/w  ÎÒ¹ú/n  ×î/d  ´ó/a  µÄ/u  ²Êµç/n  Éú²ú/vn  »ùµØ/n  [³¤ºç/nz  »úÆ÷³§/n]nt  ±¾/d  Ïë/v  µ½/v  ÒìµØ/n  ·¢Õ¹/v  £¬/w  ÓÐ/v  ÁË/u  ¸ßÐÂÇø/n  £¬/w  Ò²/d  ¾Í/d  ¡º/w  ½ð·ï»¹³²/i  ¡»/w  £»/w  µØ´¦/v  ¹ãÔª/ns  µÄ/u  Áù¡ð°Ë/m  ³§/n  ¾­¹ý/p  ¶à/a  ´¦/q  Ñ¡Ôñ/v  £¬/w  ×îÖÕ/d  Í¶Èë/v  [ÃàÑô/ns  ¿ª·¢Çø/n]nt  µÄ/u  »³±§/n  £»/w  [½â·Å¾ü/n  ×ÜºóÇÚ²¿/n]nt  µÄ/u  ÈýÎåÈýÁù/m  ³§/n  ¸É´à/d  ¡º/w  ¾Ù¼Ò/n  ¡»/w  Ç¨/v  À´/v  £¬/w  °²ÓªÔúÕ¯/i  ¡£/w  
19980201-01-005-014/m  ÔÚ/p  [ÃàÑô/ns  ¸ßÐÂ¼¼Êõ/n  ²úÒµ/n  ¿ª·¢Çø/n]nt  £¬/w  Èý/m  Ïß/q  ÆóÒµ/n  ¡¢/w  ¾ü¹¤/n  ÆóÒµ/n  Õ¼¾Ý/v  ×Å/u  ¾Ù×ãÇáÖØ/i  µÄ/u  µØÎ»/n  £¬/w  Õû¸ö/b  ¿ª·¢Çø/n  ¶þÊ®ËÄ/m  ¸ö/q  ³¬/v  ÒÚ/m  Ôª/q  ÏîÄ¿/n  ÖÐ/f  £¬/w  ¾ü×ªÃñ/l  ÏîÄ¿/n  ¾Í/d  Õ¼/v  °Ù·ÖÖ®°ËÊ®Îå/m  £¬/w  ¶ø/c  ÆäÖÐ/r  µÄ/u  °Ù·ÖÖ®¾ÅÊ®/m  ÒÔÉÏ/f  ÊôÓÚ/v  ¹ú¼Ê/n  »ò/c  ¹úÄÚ/s  ÁìÏÈ/vn  Ë®Æ½/n  ¡£/w  
19980201-01-005-015/m  ¶ÔÍâ/v  £¬/w  ËûÃÇ/r  ¶à´Î/m  ×é¶Ó/v  µ½/v  ¹úÍâ/s  ÕÐÉÌÒý×Ê/l  £¬/w  ²¢/c  ²Î¼Ó/v  ¹ú¼Ò/n  ×éÖ¯/v  µÄ/u  ¹ú¼Ê/n  ÕÐÉÌ/vn  »î¶¯/vn  £¬/w  Ê¡Íâ/s  ÄËÖÁ/c  ¹úÍâ/s  µÄ/u  ¿ÍÉÌ/n  ·×ÖÁí³À´/i  ¡£/w  ËÄ/m  Äê/q  ¶à/m  À´/f  £¬/w  ÒÑ/d  ÓÐ/v  Ò»Íò/m  ¶à/m  ÖÐÍâ/j  ¿ÍÉÌ/n  À´/v  ´Ë/r  ¿¼²ì/v  Ç¢Ì¸/v  £¬/w  ÓÐ/v  ¶þÊ®/m  ¶à/m  ¸ö/q  ¹ú¼Ò/n  ºÍ/c  µØÇø/n  ÔÚ/p  ÕâÀï/r  ½¨Á¢/v  ÁË/u  ºÏ×÷/vn  ¹ØÏµ/n  £¬/w  Òý½ø/v  Íâ×Ê/n  ÁùÒÚ/m  ¶à/m  Ôª/q  £¬/w  ½¨/v  Èý×ÊÆóÒµ/n  ËÄÊ®¾Å/m  ¼Ò/q  ¡£/w  ÆäÖÐ/r  [³¤ºç/nz  ¿Æ¼¼/n  ¹«Ë¾/n]nt  ºÍ/p  ÈÕ±¾/ns  [¶«Ö¥/nz  ¹«Ë¾/n]nt  ÁªºÏ/v  ¿ª·¢/v  µÄ/u  ´ó/a  ÆÁÄ»/n  ¸ß/a  ÇåÎú¶È/n  ²Êµç/n  ¾ßÓÐ/v  ¹ú¼Ê/n  ÏÈ½ø/a  Ë®Æ½/n  £»/w  [Î÷ÆÕ/nz  ÓÍÖ¬/n  »¯¹¤/n  ÓÐÏÞ¹«Ë¾/n]nt  µÄ/u  ½æËá/n  ¡¢/w  ¸ÊÓÍ/n  ¡¢/w  Ö¬·¾Ëá/n  µÈ/u  ¼¼Êõ/n  £¬/w  ±»/p  [¹ú¼Ò/n  ¿ÆÎ¯/j]nt  Ö÷ÈÎ/n  ËÎ/nr  ½¡/nr  ³ÆÎª/v  ÖÐ¹ú/ns  ÕæÕý/b  µÄ/u  ¸ß/a  ¿Æ¼¼/n  ÏîÄ¿/n  £»/w  [¸ß´ï/nz  ²â¿Ø/vn  ¹«Ë¾/n]nt  ÀûÓÃ/v  [ÖÐ¹ú/ns  ¹¤³Ì/n  ÎïÀí/n  ÑÐ¾¿Ôº/n  ¼ÆËãÖÐÐÄ/n]nt  µÄ/u  ÏÈ½ø/a  ÊÖ¶Î/n  £¬/w  ¿ª·¢/v  ³ö/v  Ö½½¬/n  Å¨¶È/n  ×Ô¿Ø/vn  ÒÇÆ÷/n  £¬/w  Ìî²¹/v  ÁË/u  ¹úÄÚ/s  ¿Õ°×/n  ¡£/w  
19980201-01-005-016/m  ¶þ/m  
19980201-01-005-017/m  [ÃàÑô/ns  ¸ßÐÂÇø/n]ns  µÄ/u  ¸ßËÙ/b  ·¢Õ¹/vn  £¬/w  [ÃàÑô/ns  ÊÐÎ¯/n]nt  ¡¢/w  ÊÐÕþ¸®/n  Ò²/d  ÊÇ/v  Ê¼ÁÏ²»¼°/i  µÄ/u  ¡£/w  ÔÚ/p  ¿ª·¢Çø/n  ¹ÜÎ¯»á/j  °ì¹«ÊÒ/n  £¬/w  ¼ÇÕß/n  ¿´µ½/v  ÁË/u  Èý/m  ·Ý/q  ²»Í¬/a  µÄ/u  ¿ª·¢Çø/n  ¡º/w  ¾ÅÎå/m  ¡»/w  ·¢Õ¹/vn  ¹æ»®/n  £º/w  
19980201-01-005-018/m  ¿ª·¢Çø/n  ³ÉÁ¢/v  ³õÆÚ/f  Ò»¾Å¾ÅÈýÄê/t  µÄ/u  ·¢Õ¹/vn  ¹æ»®/n  £º/w  µ½/v  ¡º/w  ¾ÅÎå/m  ¡»/w  ÆÚÄ©/t  £¬/w  [ÃàÑô/ns  ¸ßÐÂÇø/n]ns  ¼¼¹¤Ã³/j  ×ÜÊÕÈë/n  ´ïµ½/v  ÁùÊ®ÒÚ/m  Ôª/q  £¬/w  ÆäÖÐ/r  ¹¤ÒµÆ·/n  Äê/n  ÏúÊÛ/vn  ÊÕÈë/n  ËÄÊ®°ËÒÚ/m  Ôª/q  £»/w  
19980201-01-005-019/m  Ò»¾Å¾ÅÁùÄê/t  ÆßÔÂ/t  [ÃàÑô/ns  ÊÐÎ¯/n]nt  ÊÐ¸®/n  ¡º/w  ¹ØÓÚ/p  ¼Ó¿ì/v  [ÃàÑô/ns  ¸ßÐÂÇø/n]ns  ½¨Éè/v  ·¢Õ¹/v  µÄ/u  ¾ö¶¨/n  ¡»/w  ÖÐ/f  ÓÖ/d  Ìá³ö/v  £º/w  ±¾ÊÀ¼Í/t  Ä©/f  £¬/w  ¿ª·¢Çø/n  ¼¼¹¤Ã³/j  ×ÜÊÕÈë/n  ÊµÏÖ/v  Ò»°ÙÒÚ/m  ÖÁ/p  ¶þ°ÙÒÚ/m  Ôª/q  £»/w  
19980201-01-005-020/m  £¨/w  £Á/nx  ¡¢/w  £Â/nx  £©/w  
19980201-01-005-021/m  Ê±¸ô/v  Áù/m  ¸ö/q  ÔÂ/n  £¬/w  Ò»¾Å¾ÅÆßÄê/t  ³õ/f  [ÃàÑô/ns  ÊÐÎ¯/n]nt  ¡¢/w  ÊÐÕþ¸®/n  ×÷³ö/v  ¾ö¶¨/v  £º/w  [ÃàÑô/ns  ¸ßÐÂÇø/n]ns  ¾­¼Ã/n  ×Ü/b  Ä¿±ê/n  ÊÇ/v  ×¥/v  ½á¹¹/n  ¡¢/w  ÉÏ¹æÄ£/l  ¡¢/w  ÉÏµµ´Î/l  £¬/w  µ½/p  ¶þ¡ð¡ð¡ðÄê/t  ÊµÏÖ/v  ¼¼¹¤Ã³/j  ×ÜÊÕÈë/n  Îå°ÙÒÚ/m  Ôª/q  ¡£/w  ÏÂ/f  ¸ö/q  ÊÀ¼Í/n  Ç°/f  Ê®/m  Äê/q  ´ïµ½/v  Ò»Ç§ÒÚ/m  Ôª/q  £¬/w  Ê¹/v  [ÃàÑô/ns  ¸ßÐÂÇø/n]ns  ²»½ö/c  ³ÉÎª/v  ÃàÑô/ns  ÐÂ/a  µÄ/u  ¾­¼Ã/n  Ôö³¤µã/n  £¬/w  ¶øÇÒ/c  ÊÇ/v  ËÄ´¨Ê¡/ns  ÄËÖÁ/c  ÖÐ¹ú/ns  Î÷²¿/f  ÖØÒª/a  µÄ/u  ¾­¼Ã/n  Ôö³¤µã/n  ¡£/w  
19980201-01-005-022/m  Ì¸/v  Æð/v  Õâ/r  Èý/m  ¸ö/q  ¡º/w  ·¢Õ¹/v  ÖÐ/f  ¡»/w  µÄ/u  ¹æ»®/n  £¬/w  [ËÄ´¨/ns  Ê¡Î¯/n]nt  ³£Î¯/n  ¡¢/w  [ÃàÑô/ns  ÊÐÎ¯/n]nt  Êé¼Ç/n  ·ë/nr  ³çÌ©/nr  ²»ÎÞ/v  ¸Ð¿®/v  £º/w  [ÃàÑô/ns  ¸ßÐÂÇø/n]ns  µÄ/u  ·¢Õ¹/vn  ÊÇ/v  Ñ¸ËÙ/a  µÄ/u  ¡£/w  µ±³õ/t  ¸ã/v  ¿ª·¢Çø/n  £¬/w  ¾õµÃ/v  ÄÜ/v  ¸ã/v  ÁùÊ®/m  ¸ö/q  ÒÚ/m  ÒÑ¾­/d  ºÜ/d  ÁË²»Æð/a  ÁË/y  £¬/w  ¿É/c  µ½/p  Ò»¾Å¾ÅÎåÄê/t  µ×/f  ¾Í/d  ¸ã/v  ÁË/u  ¶þÊ®¶þÒÚ/m  ¡£/w  Ò»¾Å¾ÅÁùÄê/t  ÊÐÀï/n  Ìá³ö/v  ¼Ó¿ì/v  ¸ßÐÂÇø/n  ½¨Éè/vn  £¬/w  ÐÞ¸Ä/v  ÁË/u  ·¢Õ¹/vn  ¹æ»®/n  £»/w  Ò»¾Å¾ÅÆßÄê/t  ÈýÔÂ/t  £¬/w  [È«¹ú/n  °Ë/m  ½ì/q  ÈË´ó/j  Îå/m  ´Î/q  »áÒé/n]nz  Åú×¼/v  ÖØÇì/ns  Éý¸ñ/v  Îª/v  Ö±Ï½ÊÐ/n  £¬/w  ÃàÑô/ns  ÓÖ/d  ÃæÁÙ/v  ÐÂ/a  µÄ/u  ·¢Õ¹/vn  »úÓö/n  ¡£/w  ÊÐÎ¯/n  ¡¢/w  ÊÐÕþ¸®/n  ÉóÊ±¶ÈÊÆ/i  £¬/w  ¾ö¶¨/v  ¿ª·¢Çø/n  À©´ó/v  Ãæ»ý/n  £¬/w  ÖØÐÂ/d  ¶¨Î»/v  £¬/w  ½øÈë/v  µÚ¶þ/m  ´Î/q  ´´Òµ/vn  ½×¶Î/n  ¡£/w  
19980201-01-005-023/m  ÏÖÈÎ/v  [ÃàÑô/ns  ¸ßÐÂ¼¼Êõ/n  ²úÒµ/n  ¿ª·¢Çø/n  ¹¤Î¯/j]nt  Êé¼Ç/n  Áº/n  °²Àñ/nr  ¡¢/w  ¹ÜÎ¯»á/j  Ö÷ÈÎ/n  Ñî/nr  ÎÄ½Ü/nr  ±íÊ¾/v  £º/w  ·¢Õ¹/vn  ¹æ»®/n  µÄ/u  Ò»ÔÙ/d  ÐÞ¸Ä/v  £¬/w  ÌåÏÖ/v  ÁË/u  ÃàÑôÈË/n  ×ÔÎÒ/r  ¼ÓÑ¹/v  ¡¢/w  ×ÔÎÒ/r  ·Ü½ø/v  µÄ/u  ¾«Éñ/n  ¡£/w  ÎÒÃÇ/r  ¼È/c  ÓÐ/v  Ñ¹Á¦/n  £¬/w  ¸ü/d  ¾õµÃ/v  ÊÇ/v  Ò»/m  ÖÖ/q  ÌôÕ½/vn  ¡£/w  Ä¿Ç°/t  ¿ª·¢Çø/n  µÄ/u  ¸÷Ïî/r  ¹¤×÷/vn  ½øÕ¹/v  Ë³Àû/a  £¬/w  ×Ü/b  Í¶×Ê/n  ¶þÊ®/m  ¶à/m  ÒÚ/m  Ôª/q  ¡¢/w  Äê²ú/v  ÎåÊ®Íò/m  Ì¨/q  ÖÇÄÜ/n  ¿Õµ÷/n  ¡¢/w  Èý°ÙÍò/m  Ì¨/q  £Ö£Ã£Ä/nx  µÈ/u  ÏµÁÐ/n  ¼Òµç/j  µÄ/u  [³¤ºç/nz  ¼Òµç/j  ³Ç/n]nt  £¬/w  Äê²ú/v  ¶þ°ÙÍò/m  Ì¨/q  ´ó/a  ÆÁÄ»/n  ²Êµç/n  µÄ/u  ¡º/w  ºìÌ«ÑôÒ»ºÅ/nz  ¡»/w  ¹¤³Ì/n  ÒÑ/d  ¿¢¹¤/v  Í¶²ú/v  £»/w  Äê²ú/v  ÁùÒÚ/m  Ö»/q  µç½â/vn  µçÈÝ/n  µÄ/u  [¸¢½­/ns  µç×Ó/n]nt  ¡¢/w  [×Ê½­/ns  µç×Ó/n]nt  µÈ/u  ¶þÊ®/m  ¶à/m  ¸ö/q  ÖØµã/n  ÏîÄ¿/n  µÄ/u  Ö÷Ìå/b  ¹¤³Ì/n  ¼´½«/d  Íê¹¤/v  £¬/w  [ÈÕÆÕ/nz  ¾«»¯/j]nt  ¡¢/w  [»ªÎ÷/ns  ÖÆÒ©/vn]nt  ¡¢/w  [·á¹È/nz  ¾ÆÒµ/n]nt  ¡¢/w  [ÐÂÐÀ/nz  µç×Ó/n]nt  µÈ/u  ¸ß/a  ¿Æ¼¼/n  ¡¢/w  ¸ß/a  ¸½¼ÓÖµ/n  ÏîÄ¿/n  È«Ãæ/ad  ¿ª¹¤/v  £»/w  Ò»¾Å¾ÅÆßÄê/t  ¸ßÐÂÇø/n  ¿ª¹¤/vn  Ãæ»ý/n  ´ï/v  ËÄÊ®¶þµãÒ»°ËÍò/m  Æ½·½Ã×/q  £¬/w  ±È/p  ÉÏÒ»Äê/t  Í¬ÆÚ/f  Ôö/v  ÎåµãÒ»°Ë/m  ±¶/q  ¡£/w  ÎÒÃÇ/r  ¶Ô/p  ÊµÏÖ/v  ÊÐÎ¯/n  ÊÐÕþ¸®/n  Ìá³ö/v  µÄ/u  ±¾ÊÀ¼Í/t  Ä©/f  ÊµÏÖ/v  ¼¼¹¤Ã³/j  ×ÜÊÕÈë/n  Îå°ÙÒÚ/m  Ôª/q  µÄ/u  Ä¿±ê/n  ³äÂú/v  ÐÅÐÄ/n  ¡£/w  

19980201-01-006-001/m  ¹ãÖÝ/ns  ½ÖÊÐ/n  ºÃ/d  ºì»ð/a  
19980201-01-006-002/m  ±¾±¨/r  ¹ãÖÝ/ns  £±ÔÂ/t  £³£±ÈÕ/t  µç/n  ¼ÇÕß/n  Ö£/nr  µÂ¸Õ/nr  ±¨µÀ/v  £º/w  ´Ó/p  ³ýÏ¦/t  µ½/p  ´óÄê/n  ³õËÄ/t  £¬/w  ¹ãÖÝ/ns  ´ó½ÖÐ¡Ïï/i  ÈÈÄÖ·Ç·²/l  ¡£/w  
19980201-01-006-003/m  ÔÚ/p  ÊÐÇø/s  ·±»ª/a  µÄ/u  ÉÌÒµ/n  ²½ÐÐ½Ö/n  ±±¾©Â·/ns  £¬/w  ¼ÇÕß/n  À´µ½/v  ÖøÃû/a  µÄ/u  [ÐÂ´óÐÂ/nz  °Ù»õ¹«Ë¾/n]nt  ¡£/w  Ö»¼û/v  ÁÕÀÅÂúÄ¿/i  µÄ/u  ¸÷Ê½/r  ·þ×°/n  ÆÌÎ»/n  Ç°/f  £¬/w  ¼·Âú/v  ÁË/u  ×¼±¸/v  ÌíÖÃ/v  ÐÂÒÂ/n  µÄ/u  ÄÐÅ®ÀÏÓ×/l  ¡£/w  Å®/b  ÓªÒµÔ±/n  ÅÄ´ò/v  ×Å/u  Éí±ß/s  µÄ/u  »õ¼Ü/n  £º/w  ¡°/w  ¹â/d  ÎÒ/r  ÕâÀï/r  µÄ/u  ÐÂ¿î/b  ÒÂ·þ/n  ¾Í/d  ÓÐ/v  £²£°/m  ¶à/m  ÖÖ/m  £¬/w  È«/a  Â¥²ã/n  ÉÙ/ad  Ëµ/v  Ò²/d  ÓÐ/v  £±£°£°£°/m  ¶à/m  ÖÖ/m  £¬/w  ¶¼/d  Âô/v  µÃ/u  ºÃ/a  £¡/w  ¡±/w  ÔÚ/p  [ÈËÃñ/n  ÄÏ/f  Â·/n]ns  µÄ/u  [¹ãÖÝ/ns  ÄÏ·½/f  ´óÏÃ/n]ns  µÄ/u  ÌåÓý/n  ÓÃÆ·²¿/n  £¬/w  ¹Ë¿Í/n  ÃÇ/k  ×¤×ã/v  ÔÚ/p  Ò»ÅÅÅÅ/m  ½¡Éí/vn  Æ÷²Ä/n  Ç°/f  ¡£/w  
19980201-01-006-004/m  ¹ãÖÝ/ns  °×ÔÆÇø/ns  ÊÇ/v  ³ÇÏç/n  ½ÓÈÀÇø/n  ¡£/w  ´óÄê³õÈý/t  ÉÏÎç/t  £¬/w  ¼ÇÕß/n  À´µ½/v  ÕâÀï/r  µÄ/u  Ò»¸ö/m  Åú·¢/v  Å©¸±²úÆ·/j  µÄ/u  ¼¯Ã³ÊÐ³¡/n  ÉÏ/f  ¡£/w  Ö»/d  Ìý/v  Ã¦Âµ²»¿°/l  µÄ/u  »õÖ÷/n  ºÍ/p  Ð¡ÉÌ/n  Ð¡··/n  Ö®¼ä/f  ÌÖ¼Û»¹¼Û/i  µÄ/u  ÉùÒô/n  ¼ÐÔÓ/v  ÔÚ/p  ÕóÕó/q  Æû³µ/n  µÄ/u  ºäÃùÉù/n  ÖÐ/f  £¬/w  Ò»/m  Î»/q  ½­Î÷/ns  À´/v  µÄ/u  ÒµÖ÷/n  ¶Ô/p  ¼ÇÕß/n  Ëµ/v  £º/w  ¡°/w  ´º½Ú/t  Ô­/d  ´òËã/v  »Ø¼Ò/v  µÄ/u  £¬/w  µ«/c  ÉúÒâ/n  ÕâÃ´/r  ºÃ/a  £¬/w  ÓÖ/d  ÓÐµã/d  Éá²»µÃ/v  £¬/w  ¾Í/d  ÁôÏÂ/v  ÁË/y  ¡£/w  ¡±/w  
19980201-01-006-005/m  ÔÚ/p  ¹ãÖÝ/ns  £¬/w  ÎÞÂÛÊÇ/c  ÔÚ/p  ÉÌ³¡/n  »¹ÊÇ/c  ÔÚ/p  ¾ÆÂ¥/n  ÖÐ/f  £¬/w  ÆËÃæ¶øÀ´/l  µÄ/u  ÈÈÄÖ/a  ³¡Ãæ/n  ¼¸ºõ/d  ÎÞ´¦²»ÔÚ/l  ¡£/w  

19980201-01-007-001/m  Ãñ×å/n  ÐÖµÜ/n  Çé/n  £¨/w  Í¼Æ¬/n  £©/w  
19980201-01-007-002/m  ±±¾©/ns  ÁúÌ¶ºþ/ns  Ãí»á/n  ÉÏ/f  ÑóÒç/v  ×Å/u  Ãñ×å/n  ÐÖµÜ/n  ÇéÒê/n  ¡£/w  Õâ/r  ÊÇ/v  ²Ø×å/nz  ±íÑÝ¶Ó/n  µÄ/u  Í¬°û/n  ¿´/v  ½ÚÄ¿/n  Ê±/Ng  µÄ/u  Ï²ÔÃ/a  Ö®/u  Çé/n  ¡£/w  £¨/w  ±¾±¨/r  ¼ÇÕß/n  ½¯/nr  îì/nr  Éã/Vg  £©/w  

19980201-01-008-001/m  Ë«Áë/ns  ÐÂ´º/t  ÊÛ/v  »¨/n  Ã¦/a  
19980201-01-008-002/m  ±¾±¨/r  ÄÏ²ý/ns  £±ÔÂ/t  £³£±ÈÕ/t  µç/n  ¼ÇÕß/n  Óà/nr  Çå³þ/nr  ±¨µÀ/v  £º/w  ½ñÌì/t  ÉÏÎç/t  £¬/w  ÃàÃà/z  Ï¸Óê/n  ÖÐ/f  £¬/w  ¼ÇÕß/n  À´µ½/v  ½­Î÷Ê¡/ns  ÐÂ½¨ÏØ/ns  Íû³ÇÏç/ns  Ë«Áë´å/ns  ²É·Ã/v  £¬/w  Õâ¸ö/r  ´å/n  ÊÇ/v  ½­Î÷/ns  ¹æÄ£/n  ×î/d  ´ó/a  µÄ/u  »¨Ä¾/n  ÊÐ³¡/n  £¬/w  ÒÔ/p  ¡°/w  »¨/n  ´å/n  ¡±/w  ÎÅÃû/v  ¡£/w  
19980201-01-008-003/m  ´åÀï/n  µÄ/u  ¸É²¿/n  Ëµ/v  £¬/w  ÎÒÃÇ/r  ´å/n  £µ£°£°/m  À´/m  »§/q  ÈË¼Ò/n  £¬/w  ¼Ò¼Ò/q  ÖÖ/v  Ãç/n  £¬/w  »§»§/q  Ö²/v  ²Ý/n  ¡£/w  ´º½Ú/t  Ç°ºó/f  £¬/w  ÕýÊÇ/v  »¨Ä¾/n  ÏúÊÛ/v  µÄ/u  Íú¼¾/n  £¬/w  ¸ùµñ/n  ¡¢/w  Åè¾°/n  ¡¢/w  ÏÊ»¨/n  £¬/w  ÑùÑù/q  ¿´ºÃ/v  ¡£/w  À´µ½/v  »¨Ä¾/n  ÖÖÖ²/v  ºÍ/c  ÏúÊÛ/v  ×¨Òµ»§/n  ÐÜ/nr  ÉÆ»ª/nr  µÄ/u  ¼Ò/n  £¬/w  Ö»¼û/v  ·¿Ç°/s  ÃçÄ¾/n  ´Ð´Ð/z  ¡£/w  Ð¡»ï×Ó/n  ½ñÄê/t  ²Å/d  £²£¸/m  Ëê/q  £¬/w  ¾Í/d  ×ö/v  ÁË/u  ºÃ¼¸/m  Äê/q  µÄ/u  »¨Ä¾/n  ÉúÒâ/n  £¬/w  Ëû/r  Õý/d  Ã¦/a  ×Å/u  ÓÃ/p  µç»°/n  Ïò/p  ¿Í»§/n  °ÝÄê/v  ºÍ/c  ÁªÏµ/v  ÒµÎñ/n  ÄØ/y  ¡£/w  Ëû/r  Ëµ/v  £¬/w  Èç½ñ/t  Âô/v  »¨Ä¾/n  £¬/w  ²»/d  Ïñ/v  ¹ýÈ¥/t  ¿¿/v  ½Å/n  ÍÈ×Ó/n  ÅÜ/v  £¬/w  Ò»¸ö/m  µç»°/n  ¾Í/d  ÐÐ/a  ÁË/y  ¡£/w  
19980201-01-008-004/m  ¸Õ/d  ¹ý/v  ´º½Ú/t  ¾Í/d  À´µ½/v  Ë«Áë´å/ns  ÕÒ/v  Å©Ãñ/n  ÉÌÁ¿/v  ³ï»®/v  ³ÉÁ¢/v  ¹É·ÝÖÆ/n  »¨Ä¾/n  ¹«Ë¾/n  µÄ/u  [Íû³ÇÏç/ns  µ³Î¯/n]nt  Êé¼Ç/n  Ðì/nr  ²Å±£/nr  ½Ó/v  ¹ý/u  »°Í·/n  £º/w  ¡°/w  Õâ¸ö/r  ´å/n  ¼È/c  ÊÇ/v  »¨/n  ´å/n  £¬/w  ÓÖ/c  ÊÇ/v  µç»°/n  ´å/n  £¬/w  È«´å/n  ÒÑ/d  ÓµÓÐ/v  µç»°/n  £³£°£°/m  À´/m  ÃÅ/q  £¬/w  ÊÖÌá/b  µç»°/n  £´£°/m  ¶à/m  ²¿/q  ¡£/w  ÎÒ/r  À´/v  Ò»/m  ÊÇ/v  ¸ø/p  »¨Å©/n  °ÝÄê/v  £¬/w  ¶þ/m  ÊÇ/v  ÉÌÁ¿/v  ¸ã/v  ¸ö/q  ÏÖ´ú»¯/vn  »¨Ä¾/n  ÊÐ³¡/n  £¬/w  ³ÉÁ¢/v  Ò»¸ö/m  »¨Ä¾/n  ×Ü¹«Ë¾/n  £¬/w  °´/p  ¹ã´ó/b  »¨Å©/n  µÄ/u  Ô¸Íû/n  £¬/w  °Ñ/p  ¼Ò¼Ò»§»§/i  ·ÖÉ¢/vd  Éú²ú/v  ¡¢/w  ·ÖÉ¢/vd  ÏúÊÛ/v  Â£/v  µ½/v  Ò»¿é/d  £¬/w  ´Ù½ø/v  È«Ïç/n  Å©Òµ/n  ²úÒµ»¯/vn  µÄ/u  ·¢Õ¹/vn  ¡£/w  ¡±/w  

19980201-01-009-001/m  Ãº¶¼/n  ¾®/n  ÏÂ/f  Ð¦Éù/n  ÀÊ/Ag  
19980201-01-009-002/m  Íõ/nr  ºè/nr  
19980201-01-009-003/m  ´º½Ú/t  ÆÚ¼ä/f  £¬/w  Ãº¶¼/n  ´óÍ¬ÊÐ/ns  µÄ/u  Îâ¹ÙÍÍ/ns  Ãº¿ó/n  £¬/w  Ò»ÅÉ/b  ·±Ã¦/a  ¾°Ïó/n  £¬/w  ¿ó¹¤/n  ÃÇ/k  ÎªÁË/p  ±£Ö¤/v  Õã½­Ê¡/ns  ·¢µç/v  ÓÃ/v  Ãº/n  £¬/w  ¼áÊØ/v  ¸ÚÎ»/n  £¬/w  ½ôÕÅ/ad  ¹¤×÷/v  ¡£/w  Õâ¸ö/r  ¿ó/n  ÊÇ/v  Ò»/m  ×ù/q  Äê²ú/v  Ô­Ãº/n  £¶£°Íò/m  ¶Ö/q  µÄ/u  ¹úÓÐ/vn  ÖÐÐÍ/b  ÖØµã/n  ÆóÒµ/n  ¡£/w  È¥Äê³õ/t  £¬/w  ËûÃÇ/r  Óë/p  [Õã½­Ê¡/ns  È¼ÁÏ/n  ×Ü¹«Ë¾/n]nt  Ç©¶©/v  ÁË/u  °üÏú/vn  Ð­Òé/n  ¡£/w  
19980201-01-009-004/m  ÎªÁË/p  È·±£/v  Ð­Òé/n  ¶ÒÏÖ/v  £¬/w  Õâ¸ö/r  ¿ó/n  ±»/p  Åú×¼/v  ½ÚÈÕ/n  ÆÚ¼ä/f  ÕÕ³£/vd  Éú²ú/v  ¡£/w  ´óÄê³õÒ»/t  ÔçÉÏ/t  £¬/w  ÔÚ/p  ¶Ó³¤/n  Íõ/nr  ÉúÈ¨/nr  µÄ/u  ´øÁì/vn  ÏÂ/f  £¬/w  ²ÉÃº/v  ¶þ/m  ¶Ó/n  È«¶Ó/n  £±£µ/m  ¸ö/q  ÈË/n  È«¶¼/d  ±È/p  Æ½Ê±/t  Ôç/a  ½ü/v  Ò»¸ö/m  Ð¡Ê±/n  À´µ½/v  ¾®/n  ÏÂ/f  ¡£/w  ¡°/w  ºäÂ¡/o  ¡±/w  Ò»/m  Éù/q  ¹ý/v  ºó/f  £¬/w  £µ£°/m  Ã×/q  ³¤/a  ¡¢/w  £²£®£¶/m  Ã×/q  ¸ß/a  ¡¢/w  ½ü/v  £±/m  Ã×/q  ºñ/a  µÄ/u  Ãº²ã/n  ±»/p  Õ¨/v  ÁË/u  ÏÂÀ´/v  ¡£/w  Íû/v  ×Å/u  ï£ºÚ/z  ÓÍÁÁ/z  ¡¢/w  ¾Þòþ/n  ËÆµÄ/u  ÎÚ½ð/n  £¬/w  ´ó¼Ò/r  Ò»Õó/m  »¶Ð¦/v  ¡­¡­/w  £±£°Ê±/t  £¬/w  ÊÐÎ¯/n  ¸±/b  Êé¼Ç/n  ¡¢/w  ³£Îñ/b  ¸±/b  ÊÐ³¤/n  Ëï/nr  ¸¨ÖÇ/nr  ´øÁì/v  ÊÐÎ¯/n  ¡¢/w  ÊÐÕþ¸®/n  ¡¢/w  ÊÐ/n  ÈË´ó/j  ºÍ/c  ÊÐÕþÐ­/j  µÄ/u  Áìµ¼/n  À´/v  ¿óÉÏ/n  Î¿ÎÊ/v  ¿ó¹¤/n  ¼°Æä/c  ¼ÒÊô/n  ¡£/w  µ½/p  £³£°ÈÕ/t  Ôç/Tg  £·Ê±/t  £³£°·Ö/t  £¬/w  Õâ¸ö/r  ¿ó/n  ½ÚÈÕ/n  Á½/m  Ìì/q  ¹²/d  Éú²ú/v  Ô­Ãº/n  £²£´£°£°/m  ¶Ö/q  ¡£/w  

19980201-01-010-001/m  ÔÞ/Vg  ¡°/w  ·öÆ¶/vn  Ë¾Áî/n  ¡±/w  µÄ/u  Çé/n  
19980201-01-010-002/m  ½¯/nr  Æ½/nr  º«/nr  ¼áÖù/nr  
19980201-01-010-003/m  ¶Á/v  ÁË/u  ¡°/w  ·öÆ¶/vn  Ë¾Áî/n  ¡±/w  Åí/nr  ³þÕþ/nr  µÄ/u  ÊÂ¼£/n  £¬/w  ÉîÊÜ/v  ¸Ð¶¯/vn  ¡£/w  
19980201-01-010-004/m  ÎªÁË/p  ÖÆ¶©/v  ÏæÎ÷/ns  µÄ/u  ·öÆ¶/vn  ·½°¸/n  £¬/w  ÔÚ/p  ÕûÕû/d  Ò»¸ö/m  ¶¬¼¾/t  Àï/f  £¬/w  Åí/nr  ³þÕþ/nr  ·­É½Ô½Áë/i  £¬/w  ¶¥·ç/v  Ã°/v  Ñ©/n  £¬/w  ÐÐ³Ì/n  £µ£°£°£°/m  ¹«Àï/q  £¬/w  ´©/v  ÀÃ/a  ÁË/u  £µ/m  Ë«/q  ½ºÐ¬/n  £¬/w  ´Á/v  ¶Ï/v  ÁË/u  £±£·/m  ¸ù/q  ¹ÕÕÈ/n  £¬/w  ×ß·Ã/v  ÁË/u  £¹£°£°/m  ¶à/m  »§/q  ÈºÖÚ/n  ¡£/w  Õâ/r  ÊÇ/v  Ê²Ã´/r  £¿/w  ÊÇ/v  ¡°/w  Çé/n  ¡±/w  £¡/w  Êý¾Åº®¶¬/l  £¬/w  Ëû/r  ÍÑ/v  ÏÂ/f  ÉíÉÏ/s  µÄ/u  ÃÞ°À/n  £¬/w  ¹ü/v  ÔÚ/p  ÀÏÈË/n  ÉíÉÏ/s  £¡/w  Õâ/r  ÊÇ/v  Ê²Ã´/r  £¿/w  ÊÇ/v  ¡°/w  Çé/n  ¡±/w  £¡/w  Ò»/m  ´Î/q  £¬/w  Åí/nr  ³þÕþ/nr  Òò/p  ¹ý¶È/d  ÀÍÀÛ/a  £¬/w  ¼¸/m  Ìì/q  ¸ßÉÕ/n  £¬/w  ÔÎµ¹/v  ÔÚ/p  ÏÂÏç/v  ·öÆ¶/v  µÄ/u  ³µÉÏ/s  ¡£/w  ÐÑÀ´/v  ºó/f  £¬/w  Ëû/r  ¶Ô/p  ·ü/v  ÔÚ/p  ·½ÏòÅÌ/n  ÉÏ/f  ³éÆü/v  µÄ/u  Ë¾»ú/n  Ëµ/v  £º/w  ¡°/w  ¿ª³µ/v  °É/y  £¬/w  ÎÒ/r  Í¦/v  µÃ/u  ×¡/v  ¡£/w  ¡±/w  Õâ/r  ÊÇ/v  Ê²Ã´/r  £¿/w  »¹/d  ÊÇ/v  ¡°/w  Çé/n  ¡±/w  £¡/w  
19980201-01-010-005/m  Åí/nr  ³þÕþ/nr  µÄ/u  ¡°/w  Çé/n  ¡±/w  £¬/w  ÌåÏÖ/v  ÔÚ/p  Ëû/r  µÄ/u  ¡°/w  ×ùÓÒÃú/n  ¡±/w  ÖÐ/f  £º/w  ¡°/w  ÉúÃü/n  Ïñ/v  Ò»/m  ¸ù/q  »ð²ñ/n  £¬/w  »®/v  ×Å/v  ÁË/u  ¾Í/d  Òª/v  Îª/p  ÈËÃñ/n  È¼ÉÕ/v  ¡£/w  ¡±/w  Åí/nr  ³þÕþ/nr  µÄ/u  ÊÂ¼£/n  ¸æËß/v  ÎÒÃÇ/r  £¬/w  ¡°/w  Çé/n  ¡±/w  ÊÇ/v  ×ö/v  ¡°/w  ÈËÃñ/n  ¹«ÆÍ/n  ¡±/w  µÄ/u  ¸ù±¾/n  ¡£/w  Ö»ÓÐ/c  ¶Ô/p  ÈºÖÚ/n  ÓÐ/v  ÁË/u  ¡°/w  Çé/n  ¡±/w  £¬/w  ÌØ±ð/d  ÊÇ/v  Ïñ/p  Åí/nr  ³þÕþ/nr  ÄÇÑù/r  ´ïµ½/v  ¡°/w  È¼ÉÕµã/n  ¡±/w  µÄ/u  ¡°/w  ¹«ÆÍ/n  Çé/n  ¡±/w  £¬/w  ²Å/c  ÄÜ/v  ½«/p  ÈºÖÚ/n  ÀäÅ¯/n  ÐÄÖÐ/s  ×°/v  £¬/w  ÉáÉíÍüËÀ/l  Îª/p  ÈºÖÚ/n  Ä±/v  ÐÒ¸£/an  ¡£/w  ÎÒÃÇ/r  µÄ/u  Ã¿¸ö/r  ¸É²¿/n  ¶¼/d  Ó¦µ±/v  Ïñ/p  Åí/nr  ³þÕþ/nr  ÄÇÑù/r  ³ÉÎª/v  ¶Ô/p  ÈËÃñ/n  ³äÂú/v  ÉîÇé/n  µÄ/u  ºÃ/a  ¹«ÆÍ/n  £¡/w  

19980201-01-011-001/m  ÓÅÖÊ/b  Ë®µ¾/n  ²¥ÖÖ/vn  Óâ/Vg  Ê®ÈýÒÚ/m  Ä¶/q  
19980201-01-011-002/m  [ÔÓ½»/vn  Ë®µ¾/n  »Ö¸´Ïµ/n  Ã÷»Ö£¶£³/nz]nz  ³ÉÎª/v  ÎÒ¹ú/n  ÔÓ½»/vn  Ë®µ¾/n  ×éºÏ/vd  ÅäÖÆ/v  ÖÐ/f  Ó¦ÓÃ/v  ×î/d  ¹ã/a  ¡¢/w  ³ÖÐø/vd  Ó¦ÓÃ/v  Ê±¼ä/n  ×î/d  ³¤/a  ¡¢/w  Ð§Òæ/n  ×î/d  ÏÔÖø/a  µÄ/u  »Ö¸´Ïµ/n  ¡£/w  
19980201-01-011-003/m  ¾Ý/p  Í³¼Æ/v  £¬/w  ÒÔ/c  Ã÷»Ö£¶£³/nz  ×÷Îª/v  »Ö¸´Ïµ/n  ÅäÖÆ/v  µÄ/u  ÔÓ½»µ¾/n  ×éºÏ/n  ÀÛ¼Æ/v  ÍÆ¹ã/vn  Ãæ»ý/n  ´ï/v  £¹£®£¸ÒÚ/m  Ä¶/q  £»/w  Í¬Ê±/c  £¬/w  Ã÷»Ö£¶£³/nz  »¹/d  Óý/Vg  ³É/v  ÁË/u  Ò»/m  ´ó/a  Åú/q  Éú²ú/vn  ÉÏ/f  ¹ã/a  Îª/v  Ó¦ÓÃ/v  µÄ/u  »Ö¸´Ïµ/n  £¬/w  ÓÃ/p  ÕâÐ©/r  ÐÂ/a  »Ö¸´Ïµ/n  ÅäÖÆ/v  µÄ/u  ×éºÏ/n  ÀÛ¼Æ/v  ÍÆ¹ã/vn  Ãæ»ý/n  £³£®£³ÒÚ/m  Ä¶/q  ¡£/w  

19980201-01-012-001/m  ÉÏº£/ns  µçÁ¦/n  ¹©Ó¦/v  Ê×/m  ´Î/q  ÊµÏÖ/v  Æ½ºâ/a  
19980201-01-012-002/m  ÎÒ¹ú/n  ×î/d  ´ó/a  ³ÇÊÐ/n  ÉÏº£/ns  µÄ/u  µçÁ¦/n  ¹©Ó¦/vn  Ê×/m  ´Î/q  ÊµÏÖ/v  »ù±¾/ad  Æ½ºâ/a  ¡£/w  
19980201-01-012-003/m  À´×Ô/v  [ÉÏº£ÊÐ/ns  µçÁ¦¾Ö/n]nt  µÄ/u  ÏûÏ¢/n  Ëµ/v  £¬/w  ¾¡¹Ü/c  È¥Äê/t  È«ÊÐ/n  Äê/n  ÓÃµçÁ¿/n  ¸ß/a  ´ï/v  ´´¼ÍÂ¼/v  µÄ/u  £´£µ£´ÒÚ/m  Ç§ÍßÊ±/q  £¬/w  ±È/p  ÉÏÄê/t  Ôö³¤/v  £µ£®£µ£¥/m  £¬/w  µ«/c  ÉÏº£/ns  ·¢/v  ¹©/v  µç/n  ÈÔ/d  ±£³Ö/v  ÁË/u  »ù±¾/a  Æ½ºâ/an  ¡£/w  ¾Ý/p  Í³¼Æ/v  £¬/w  ½ØÖÁ/v  È¥ÄêÄ©/t  £¬/w  ÉÏº£/ns  µçÁ¦/n  ÏµÍ³/n  Í³Ò»/ad  µ÷¶È/v  µÄ/u  ·¢µç/vn  ×°»úÈÝÁ¿/n  ´ï/v  £·£±£³Íò/m  Ç§Íß/q  £¬/w  ±È/p  ¡°/w  °ËÎå/m  ¡±/w  ¼Æ»®/n  ÆÚ¼ä/f  ·­/v  ÁË/u  Ò»·¬/m  ¶à/m  ¡£/w  

19980201-01-013-001/m  ºþÄÏ/ns  ÀûÓÃ/v  Íâ×Ê/n  ¾Ó/v  ÖÐ²¿/f  Ê¡Çø/n  Ê×/m  Î»/q  
19980201-01-013-002/m  ºþÄÏÊ¡/ns  ÊµÊ©/v  ¡°/w  ¿ª·Å/v  ´ø¶¯/vn  ¡±/w  Õ½ÂÔ/n  £¬/w  ÓÅ»¯/v  Í¶×Ê/vn  »·¾³/n  £¬/w  ¼Ó´ó/v  ÕÐÉÌÒý×Ê/l  Á¦¶È/n  £¬/w  ÀûÓÃ/v  Íâ×Ê/n  ÁìÓò/n  ²»¶Ï/d  À©´ó/v  £¬/w  È¥Äê/t  ÐÂ/d  Åú/v  ÍâÉÌ/n  Í¶×Ê/vn  ÆóÒµ/n  £´£°£·/m  ¼Ò/q  £¬/w  ºÏÍ¬/n  Íâ×Ê¶î/n  £¸£®£¶ÒÚ/m  ÃÀÔª/q  £¬/w  Êµ¼Ê/ad  µ½Î»/v  Íâ×Ê/n  £¹£®£±ÒÚ/m  ÃÀÔª/q  £¬/w  Èý/m  Ïî/q  Ö¸±ê/n  ¾ù/d  Î»¾Ó/v  ÖÐ²¿/f  £¹/m  Ê¡Çø/n  Ê×/m  Î»/q  ¡£/w  £¨/w  ¾ù/d  ¾Ý/p  ÐÂ»ªÉç/nt  µç/n  £©/w  

19980201-02-001-001/m  ÒÁÀ­¿Ë/ns  Î£»ú/n  ÖÐ¹ú/ns  ºôÓõ/v  ºÍÆ½/a  ·½Ê½/n  ½â¾ö/v  ÃÀ/j  ³Æ/v  Íâ½»/vn  Í¾¾¶/n  ÒÑ¾­/d  ½áÊø/v  
19980201-02-001-002/m  ÒÁ/j  Ö¸Ôð/v  ÃÀ/j  Îª/p  ¶¯Îä/v  ÕÒ/v  ½è¿Ú/n  ¶í/j  ÍÁ/j  °Í/j  ·´¶Ô/v  ¿ªÕ½/v  Èð/j  Î÷/j  Ö§³Ö/v  ÃÀ/j  Á¢³¡/n  
19980201-02-001-003/m  ÐÂ»ªÉç/nt  ÁªºÏ¹ú/nt  Ò»ÔÂ/t  ÈýÊ®ÈÕ/t  µç/n  £¨/w  ¼ÇÕß/n  Ð»/nr  ÃÀ»ª/nr  £©/w  ÖÐ¹ú/ns  ³£×¤/v  ÁªºÏ¹ú/nt  ´ú±í/n  ÇØ/nr  »ªËï/nr  ÈýÊ®ÈÕ/t  ÔÚ/p  ÁªºÏ¹ú/nt  ºôÓõ/v  ÓÐ¹Ø/vn  ·½Ãæ/n  ±£³Ö/v  ¿ËÖÆ/vn  £¬/w  Í¨¹ý/v  ¶Ô»°/v  µÈ/u  ºÍÆ½/a  ·½Ê½/n  ½â¾ö/v  Ä¿Ç°/t  µÄ/u  ÒÁÀ­¿Ë/ns  ÎäÆ÷/n  ºË²é/vn  Î£»ú/n  ¡£/w  
19980201-02-001-004/m  ÇØ/nr  »ªËï/nr  ÊÇ/v  ÔÚ/p  µ±Ìì/t  °²Àí»á/j  ½áÊø/v  ¶Ô/p  ÒÁÀ­¿Ë/ns  ÎÊÌâ/n  µÄ/u  ´èÉÌ/vn  ºó/f  Ïò/p  ÐÂÎÅ½ç/n  ·¢±í/v  ÉÏÊö/b  ½²»°/n  µÄ/u  ¡£/w  Ëû/r  Ëµ/v  £¬/w  ×î½ü/t  ÒÁÀ­¿Ë/ns  ÎÊÌâ/n  ÔÙ´Î/d  ³ÉÎª/v  ¹ú¼Ê/n  Éç»á/n  ¹Ø×¢/v  µÄ/u  ½¹µã/n  £¬/w  ÖÐ¹ú/ns  ¶ÔÓÚ/p  Î§ÈÆ/v  ÒÁÀ­¿Ë/ns  ÎäÆ÷/n  ºË²é/vn  ÔÙ´Î/d  ³öÏÖ/v  µÄ/u  ½ôÕÅ/a  ¾ÖÊÆ/n  Éî±í/v  ¹Ø×¢/v  £¬/w  ÖÐ¹ú/ns  ºôÓõ/v  ÓÐ¹Ø/vn  ·½Ãæ/n  ±£³Ö/v  ¿ËÖÆ/vn  £¬/w  Í¨¹ý/v  ¶Ô»°/v  µÈ/u  ºÍÆ½/a  ·½Ê½/n  ½â¾ö/v  ·ÖÆç/n  £¬/w  ±ÜÃâ/v  Ã¬¶Ü/an  ½øÒ»²½/d  ¼¤»¯/v  £¬/w  ÒÔÖÁ/c  Ó°Ïì/v  µØÇø/n  ºÍÆ½/n  Óë/c  °²È«/an  ¡£/w  ÇØ/nr  »ªËï/nr  Ëµ/v  £¬/w  ÖÐ¹ú/ns  ÀúÀ´/d  Ö÷ÕÅ/v  ÔÚ/p  ÁªºÏ¹ú/nt  ÏÜÕÂ/n  ºÍ/c  ¹ú¼Ê/n  ¹ØÏµ/n  ×¼Ôò/n  µÄ/u  »ù´¡/n  ÉÏ/f  ½â¾ö/v  ¹ú¼Ê/n  Õù¶Ë/n  £¬/w  ²»/d  ÔÞ³É/v  ¶¯éü/d  Ê¹ÓÃ/v  ÎäÁ¦/n  »ò/c  ÒÔ/p  ÎäÁ¦/n  Ïà/d  ÍþÐ²/v  ¡£/w  
19980201-02-001-005/m  ÇØ/nr  »ªËï/nr  Ëµ/v  £¬/w  ÖÐ¹ú/ns  ÈÏÎª/v  £¬/w  ÒÁÀ­¿Ë/ns  Ó¦/v  È«Ãæ/a  ¡¢/w  ÇÐÊµ/a  µØ/u  ÂÄÐÐ/v  ÁªºÏ¹ú/nt  ÓÐ¹Ø/vn  ¾öÒé/n  £»/w  Í¬Ê±/c  £¬/w  ÒÁÀ­¿Ë/ns  ¶ÔÓÚ/p  Ö÷È¨/n  ¡¢/w  °²È«/an  ºÍ/c  ×ðÑÏ/n  µÄ/u  Õýµ±/a  ¹ØÇÐ/vn  Ò²/d  Ó¦/v  µÃµ½/v  ¹ú¼Ê/n  Éç»á/n  µÄ/u  ×ðÖØ/vn  £¬/w  ÒÁÀ­¿Ë/ns  Ö´ÐÐ/v  ÁªºÏ¹ú/nt  ÓÐ¹Ø/vn  ¾öÒé/n  Ëù/u  ×ö³ö/v  µÄ/u  Å¬Á¦/an  Ò²/d  Ó¦/v  µÃµ½/v  ¿Í¹Û/a  ¹«Õý/a  µÄ/u  ÆÀ¼Û/vn  ¡£/w  ÖÐ¹ú/ns  »¹/d  ÈÏÎª/v  £¬/w  ¾¡¿ì/d  Íê³É/v  Ïú»Ù/v  ÒÁÀ­¿Ë/ns  ´ó¹æÄ£/b  É±ÉËÐÔ/n  ÎäÆ÷/n  ¼°/c  Ïà¹Ø/v  µÄ/u  ºË²é/vn  ¹¤×÷/vn  £¬/w  ¾¡Ôç/d  ½â¾ö/v  [º£Íå/n  Õ½Õù/n]nz  µÄ/u  ÒÅÁô/vn  ÎÊÌâ/n  ·ûºÏ/v  ÒÁÀ­¿Ë/ns  ºÍ/c  ±¾/r  µØÇø/n  ¸÷¹ú/r  µÄ/u  ÀûÒæ/n  ¡£/w  
19980201-02-001-006/m  ÇØ/nr  »ªËï/nr  Ç¿µ÷/v  £º/w  [ÁªºÏ¹ú/nt  ÌØÎ¯»á/j]nt  ×÷Îª/v  °²Àí»á/j  µÄ/u  ÏÂÊô/vn  »ú¹¹/n  £¬/w  Ó¦/v  ÔÚ/p  °²Àí»á/j  µÄ/u  Ö¸µ¼/vn  ÏÂ/f  ½øÐÐ/v  ¹¤×÷/vn  ¡£/w  ÌØÎ¯»á/j  Ó¦/v  Ïë·½Éè·¨/i  Íê³É/v  °²Àí»á/j  ÊÚÈ¨/v  µÄ/u  ÈÎÎñ/n  £¬/w  ²¢/c  ¼°Ê±/ad  Ïò/p  °²Àí»á/j  ±¨¸æ/v  ¡£/w  ÈÎºÎ/r  ÔÚ/p  ÉÐÎ´/d  Ïò/p  °²Àí»á/j  Í¨±¨/v  ÓÐ¹Ø/vn  Çé¿ö/n  Ê±/Ng  ¼´/d  Ïò/p  ±¨½ç/n  ·¢±í/v  Òâ¼û/n  µÄ/u  ×ö·¨/n  ÊÇ/v  ²»/d  Í×µ±/a  µÄ/u  ¡£/w  ÔÚ/p  µ±Ç°/t  ÓÐ¹Ø/vn  ¹ú¼Ò/n  Îª/p  Í×ÉÆ/ad  ½â¾ö/v  ÎÊÌâ/n  »ý¼«/ad  ½øÐÐ/v  Íâ½»/n  Å¬Á¦/an  µÄ/u  Ê±ºò/n  £¬/w  Ï£Íû/v  ÓÐ¹Ø/vn  ¸÷·½/r  ÄÜ¹»/v  ×ö/v  ÓÐÀûÓÚ/v  »ººÍ/v  Ä¿Ç°/t  ½ôÕÅ/a  ¾ÖÊÆ/n  µÄ/u  ÊÂÇé/n  £¬/w  ±ÜÃâ/v  ²ÉÈ¡/v  ÈÎºÎ/r  ¼¤»¯/v  Ã¬¶Ü/an  µÄ/u  ×ö·¨/n  ¡£/w  
19980201-02-001-007/m  ¾Ý/p  ÐÂ»ªÉç/nt  ÂíµÂÀï/ns  Ò»ÔÂ/t  ÈýÊ®ÈÕ/t  µç/n  £¨/w  ¼ÇÕß/n  ÑÕ/nr  ÎªÃñ/nr  £©/w  ÃÀ¹ú/ns  ¹úÎñÇä/n  °Â¶û²¼ÀµÌØ/nr  ½ñÌì/t  ÔÚ/p  ÕâÀï/r  Ëµ/v  £¬/w  ½â¾ö/v  ÒÁÀ­¿Ë/ns  Î£»ú/n  µÄ/u  ¡º/w  Íâ½»/n  Í¾¾¶/n  Êµ¼ÊÉÏ/d  ÒÑ¾­/d  ½áÊø/v  ¡»/w  £¬/w  ÏÖÔÚ/t  ¸Ã/v  ÊÇ/v  ¡º/w  ²ÉÈ¡/v  ¾ßÌå/a  ´ëÊ©/n  µÄ/u  Ê±ºò/n  ÁË/y  ¡»/w  ¡£/w  
19980201-02-001-008/m  °Â¶û²¼ÀµÌØ/nr  Ã»ÓÐ/d  Ëµ/v  ¡º/w  ¾ßÌå/a  ´ëÊ©/n  ¡»/w  µÄ/u  ¾ßÌå/a  ÄÚÈÝ/n  ¡£/w  ¹Û²ì¼Ò/n  ÈÏÎª/v  £¬/w  Õâ/r  ÏÔÈ»/ad  Ö¸/v  ¶Ô/p  ÒÁÀ­¿Ë/ns  ¶¯Îä/v  ¡£/w  
19980201-02-001-009/m  °Â¶û²¼ÀµÌØ/nr  ÊÇ/v  ÔÚ/p  Í¬/p  ¶íÂÞË¹/ns  Íâ³¤/n  ÆÕÀïÂí¿Æ·ò/nr  »áÎî/v  ºó/f  Ë«·½/n  ¾ÙÐÐ/v  µÄ/u  ÁªºÏ/vn  ¼ÇÕß/n  ÕÐ´ý»á/n  ÉÏ/f  Ðû²¼/v  ÉÏÊö/b  Á¢³¡/n  µÄ/u  ¡£/w  ¾Ý/p  ±¨µÀ/v  £¬/w  ÔÚ/p  ´Ë/r  Ö®Ç°/f  £¬/w  ÆÕÀïÂí¿Æ·ò/nr  ÔÚ/p  ÂíµÂÀï/ns  ÌýÈ¡/v  ÁË/u  ¶í¹ú/ns  ×ÜÍ³/n  Ò¶ÀûÇÕ/nr  ÌØÊ¹/n  ²¨ËÕÍßÁø¿Ë/nr  ÒÁÀ­¿Ë/ns  Ö®/u  ÐÐ/Ng  µÄ/u  »ã±¨/vn  ¡£/w  ¶í¹ú/ns  ÌØÊ¹/n  Ôø/d  È°Ëµ/v  ÒÁÀ­¿Ë/ns  ²»Òª/d  ¸ø/p  ÁªºÏ¹ú/nt  ÎäÆ÷/n  ºË²éÔ±/n  ÖÆÔì/v  À§ÄÑ/an  ¡£/w  
19980201-02-001-010/m  ÆÕÀïÂí¿Æ·ò/nr  ÔÚ/p  »á¼û/v  ÃÀ¹ú/ns  ¹úÎñÇä/n  Ç°/f  ¾¯¸æ/v  Ëµ/v  £¬/w  ¡º/w  Ê¹ÓÃ/v  ÎäÁ¦/n  ¡»/w  ½â¾ö/v  ÒÁÀ­¿Ë/ns  Î£»ú/n  ½«/d  »á/v  µ¼ÖÂ/v  ¡º/w  ÑÏÖØ/a  ºó¹û/n  ¡»/w  ¡£/w  
19980201-02-001-011/m  ÔÚ/p  ½ñÌì/t  µÄ/u  ¼ÇÕß/n  ÕÐ´ý»á/n  ÉÏ/f  ÆÕÀïÂí¿Æ·ò/nr  ÈÔ/d  ¼á³Ö/v  ÈÏÎª/v  £¬/w  Íâ½»/n  Í¾¾¶/n  Ã»ÓÐ/d  ½áÊø/v  ¡£/w  Ëû/r  Ëµ/v  £¬/w  ¡º/w  ÎÒÃÇ/r  ÈÔÈ»/d  ÓÐ/v  ÄÍÐÄ/an  ¡»/w  ¡£/w  
19980201-02-001-012/m  ¾Ý/p  ÐÂ»ªÉç/nt  °Í¸ñ´ï/ns  Ò»ÔÂ/t  ÈýÊ®ÈÕ/t  µç/n  £¨/w  ¼ÇÕß/n  ¹Ë/nr  ÕýÁú/nr  ¡¢/w  Áõ/nr  ¼ÓÎÄ/nr  £©/w  ÒÁÀ­¿Ë/ns  ÎÄ»¯/n  ÐÂÎÅ²¿³¤/n  ¹þÀû¸ñ/nr  £¬/w  ÈýÊ®ÈÕ/t  ¾Í/p  ÃÀ¹ú/ns  ×ÜÍ³/n  ¿ËÁÖ¶Ù/nr  ÈÕÇ°/t  ·¢³ö/v  µÄ/u  ÃÀ¹ú/ns  ¾ö²»/d  ÔÊÐí/v  ÒÁÀ­¿Ë/ns  ÓµÓÐ/v  ´ó¹æÄ£/b  É±ÉËÐÔ/n  ÎäÆ÷/n  µÄ/u  ¾¯¸æ/vn  ·¢±í/v  ½²»°/n  Ö¸³ö/v  £¬/w  ÃÀ¹ú/ns  µÄ/u  ¾¯¸æ/vn  Ö»ÊÇ/d  ÎªÁË/p  ¶Ô/p  ÒÁÀ­¿Ë/ns  ·¢¶¯/v  ¾üÊÂ/n  ´ò»÷/vn  Ñ°ÕÒ/v  Ò»¸ö/m  ¡º/w  ºÏ·¨/a  ¡»/w  µÄ/u  ÀíÓÉ/n  ¡£/w  
19980201-02-001-013/m  ¹þÀû¸ñ/nr  Ëµ/v  £¬/w  ÒÁÀ­¿Ë/ns  ²»»á/v  Ê¹ÓÃ/v  ´ó¹æÄ£/b  É±ÉËÐÔ/n  ÎäÆ÷/n  £¬/w  ÒòÎª/p  ÒÁÀ­¿Ë/ns  ÏÖÔÚ/t  ¸ù±¾/d  ¾Í/d  Ã»ÓÐ/v  ÕâÑù/r  µÄ/u  ÎäÆ÷/n  ÁË/y  £¬/w  Ëü/r  ÒÑ¾­/d  °´ÕÕ/p  ÁªºÏ¹ú/nt  ÓÐ¹Ø/vn  ¾öÒé/n  Ïú»Ù/v  ÁË/u  ÕâÐ©/r  ±»/p  ½ûÖ¹/v  µÄ/u  ÎäÆ÷/n  ¡£/w  
19980201-02-001-014/m  ¹þÀû¸ñ/nr  Ö¸³ö/v  £¬/w  ÃÀ¹ú/ns  ÔÚ/d  ÐîÒâ/d  ¿ä´óÆä´Ç/i  £¬/w  ÒÁÀ­¿Ë/ns  ¼È/c  Ã»ÓÐ/d  ¾Ü¾ø/v  Ò²/d  Ã»ÓÐ/d  ×èÄÓ/v  ÎäÆ÷/n  ºË²é/vn  ¹¤×÷/vn  £¬/w  Ä¿Ç°/t  ÈÔ/d  ÓÐ/v  ÉÏ°Ù/m  Ãû/q  µÄ/u  ÁªºÏ¹ú/nt  ÎäÆ÷/n  ºË²é/vn  ÈËÔ±/n  ·ÖÉ¢/v  ÔÚ/p  ÒÁÀ­¿Ë/ns  ¸÷µØ/r  Ö´ÐÐ/v  ÎäÆ÷/n  ºË²é/vn  ÈÎÎñ/n  ¡£/w  ÃÀ¹ú/ns  ËùÎ½/v  µÄ/u  ¡º/w  Î£»ú/n  ¡»/w  Ö»²»¹ý/d  ÊÇ/v  ÒÁÀ­¿Ë/ns  ÌáÒé/v  ÍÆ³Ù/vd  ÌÖÂÛ/v  ºË²é/v  ×ÜÍ³¸®/n  ÎÊÌâ/n  ¡£/w  
19980201-02-001-015/m  ¾Ý/p  ÐÂ»ªÉç/nt  °²¿¨À­/ns  Ò»ÔÂ/t  ÈýÊ®ÈÕ/t  µç/n  £¨/w  ¼ÇÕß/n  Ö£/nr  ½ð·¢/nr  £©/w  ÍÁ¶úÆä/ns  ×ÜÀí/n  Ò®¶ûÂí×È/nr  ÈýÊ®ÈÕ/t  ¶Ô/p  ÒÁÀ­¿Ë/ns  ÎäÆ÷/n  ºË²é/vn  Î£»ú/n  µÄ/u  ¼Ó¾ç/vn  ±íÊ¾/v  ¹Ø×¢/v  ¡£/w  Ëû/r  Ëµ/v  £¬/w  ÍÁ/j  ²»/d  Ï²»¶/v  Õ½Õù/n  £¬/w  ²»/d  Ï£Íû/v  ¿´µ½/v  ÔÚ/p  ±¾/r  µØÇø/n  ·¢Éú/v  Õ½Õù/n  ¡£/w  
19980201-02-001-016/m  ¾Ý/p  ÐÂ»ªÉç/nt  Ê¥ºÎÈû/ns  Ò»ÔÂ/t  ÈýÊ®ÈÕ/t  µç/n  £¨/w  ¼ÇÕß/n  ÃÏ/nr  ¾ü/nr  £©/w  °ÍÎ÷/ns  ¸±/b  ×ÜÍ³/n  Âí¶û¿Æ¡¤ÂíÎ÷°£¶û/nr  ÈýÊ®ÈÕ/t  ÔÚ/p  ÕâÀï/r  ÖØÉê/v  £¬/w  Ëû/r  µÄ/u  ¹ú¼Ò/n  Ö÷ÕÅ/v  ºÍÆ½/ad  ½â¾ö/v  ÒÁÀ­¿Ë/ns  ÎÊÌâ/n  ¡£/w  
19980201-02-001-017/m  ¾Ý/p  ÐÂ»ªÉç/nt  Ë¹µÂ¸ç¶ûÄ¦/ns  Ò»ÔÂ/t  ÈýÊ®ÈÕ/t  µç/n  £¨/w  ¼ÇÕß/n  Ðí/nr  ¸£Èð/nr  £©/w  Èðµä/ns  Ê×Ïà/n  Åå¶ûËÉ/nr  ºÍ/c  Íâ½»´ó³¼/n  À³ÄÈ¡¤Ò®¶ûÄ·ÍßÂ×/nr  ÈýÊ®ÈÕ/t  ÔÚ/p  ÕâÀï/r  Óë/p  À´·Ã/v  µÄ/u  ÃÀ¹ú/ns  ×¤/v  ÁªºÏ¹ú/nt  ´óÊ¹/n  Àí²éÉ­/nr  ¾ÙÐÐ/v  »áÌ¸/vn  ºó/f  ±íÊ¾/v  £¬/w  Èðµä/ns  Ö§³Ö/v  ÃÀ¹ú/ns  ¹ØÓÚ/p  ÒÁÀ­¿Ë/ns  Î£»ú/n  µÄ/u  Á¢³¡/n  ¡£/w  
19980201-02-001-018/m  ¾Ý/p  ÐÂ»ªÉç/nt  ÂíµÂÀï/ns  Ò»ÔÂ/t  ÈýÊ®ÈÕ/t  µç/n  £¨/w  ¼ÇÕß/n  ÏÄ/nr  Ë³Ó¢/nr  £©/w  Î÷°àÑÀ/ns  Ê×Ïà/n  °¢Ë¹ÄÉ¶û/nr  ÈýÊ®ÈÕ/t  ÔÚ/p  ÂíµÂÀï/ns  »á¼û/v  ÃÀ¹ú/ns  ¹úÎñÇä/n  °Â¶û²¼ÀµÌØ/nr  Ê±/Ng  ±íÊ¾/v  £¬/w  Î÷°àÑÀ/ns  Ö§³Ö/v  ÃÀ¹ú/ns  ¹ØÓÚ/p  ÒÁÀ­¿Ë/ns  Î£»ú/n  µÄ/u  Á¢³¡/n  ¡£/w  

19980201-02-002-001/m  ÃÀ/j  ¹ú·À²¿³¤/n  Ö÷ÕÅ/v  ¸ÄÉÆ/v  ¶Ô/p  »ª/j  ¹ØÏµ/n  
19980201-02-002-002/m  ÐÂ»ªÉç/nt  »ªÊ¢¶Ù/ns  £±ÔÂ/t  £³£°ÈÕ/t  µç/n  £¨/w  ¼ÇÕß/n  Àî/nr  ºìÆì/nr  £©/w  ÃÀ¹ú/ns  ¹ú·À²¿³¤/n  ¿Æ¶÷/nr  £³£°ÈÕ/t  ÔÚ/p  ¹ú»á/n  Ëµ/v  £¬/w  ¸ÄÉÆ/v  ÃÀ¹ú/ns  ¶Ô/p  »ª/j  ¹ØÏµ/n  Óë/c  ÊµÏÖ/v  ¶«ÄÏÑÇ/ns  ÎÈ¶¨/a  ÃÜÇÐ/ad  Ïà¹Ø/v  ¡£/w  
19980201-02-002-003/m  ¿Æ¶÷/nr  ÔÚ/p  ÖÚÒéÔº/n  ÒøÐÐ/n  ºÍ/c  ²ÆÕþ/n  ÊÂÎñ/n  Î¯Ô±»á/n  ¾Í/p  ¶«ÄÏÑÇ/ns  ½ðÈÚ/n  Î£»ú/n  ¾ÙÐÐ/v  µÄ/u  ÌýÖ¤»á/n  ÉÏ/f  Ëµ/v  £¬/w  ÃÀ¹ú/ns  ºÍ/c  ÖÐ¹ú/ns  ×î½ü/t  ÔÚ/p  ±±¾©/ns  Ç©Êð/v  µÄ/u  ¡¶/w  ¹ØÓÚ/p  ½¨Á¢/v  ¼ÓÇ¿/v  º£ÉÏ/s  ¾üÊÂ/n  °²È«/an  ´èÉÌ/vn  »úÖÆ/n  Ð­¶¨/n  ¡·/w  £¬/w  È·Êµ/ad  ÊÇ/v  Á½/m  ¹ú/n  ¹ØÏµ/n  ÉÏ/f  µÄ/u  ¡°/w  Ò»¸ö/m  ·Ç³£/d  »ý¼«/a  µÄ/u  ½øÕ¹/vn  ¡±/w  ¡£/w  
19980201-02-002-004/m  ¿Æ¶÷/nr  ±¾ÔÂ/t  ÖÐÑ®/t  ·ÃÎÊ/v  ÁË/u  °üÀ¨/v  ÖÐ¹ú/ns  ÔÚ/p  ÄÚ/f  µÄ/u  £·/m  ¸ö/q  ÑÇÖÞ/ns  ¹ú¼Ò/n  ¡£/w  
19980201-02-002-005/m  Ëû/r  Ö÷ÕÅ/v  ²ÉÈ¡/v  ¡°/w  ·Ç³£/d  »ý¼«/a  µÄ/u  ·½Ê½/n  ¡±/w  ·¢Õ¹/v  ¶Ô/p  »ª/j  ¹ØÏµ/n  ¡£/w  

19980201-02-003-001/m  ¸ÐÊÜ/v  ÄÏ/j  À¥/j  µçÆø»¯/v  
19980201-02-003-002/m  ±¾±¨/r  ¼ÇÕß/n  ÃÏ/nr  Ñï/nr  
19980201-02-003-003/m  ¾ÙÄ¿/v  Íû/v  È¥/v  £¬/w  Ìì¿Õ/n  ÖÐ/f  ÊæÕ¹/v  µÄ/u  Íø/n  Ïß/n  Óë/p  ´óµØ/n  ÉÏ/f  ÑÓÉì/v  µÄ/u  Ìú¹ì/n  ÔÚ/d  Ò£Ô¶/a  µÄ/u  Ìì¼Ê/n  ¿¿½ü/v  ÏàÖØ/v  ¡­¡­/w  
19980201-02-003-004/m  ÔÚ/p  µØÊÆ/n  ÏÕ¾þ/a  ¡¢/w  µØÖÊ/n  ¸´ÔÓ/a  µÄ/u  [ÔÆ/j  ¹ó/j  ¸ßÔ­/n]ns  £¬/w  Ò»´ÎÐÔ/d  ½¨³É/v  Ä¿Ç°/t  ÎÒ¹ú/n  ×î/d  ³¤/a  µÄ/u  µçÆø»¯/vn  ÌúÂ·/n  ¸ÉÏß/n  £¬/w  ½¨ÉèÕß/n  µÄ/u  Ï²ÔÃ/a  Ö®/u  Çé/n  ÒçÓÚÑÔ±í/l  ¡£/w  ¡°/w  ÕâÐ©/r  Íø/n  Ïß/n  ¸ø/p  ÄÏ/j  À¥/j  ´ó¶¯Âö/n  ×¢Èë/v  ÁË/u  ÑªÒº/n  ¡±/w  £¬/w  Ò»/m  Î»/q  µçÆø»¯/vn  ¹¤³ÌÊ¦/n  ×ÔºÀ/a  µØ/u  Ëµ/v  ¡£/w  µ±Ê±/t  ÈËÃÇ/n  »¹/d  ½«ÐÅ½«ÒÉ/i  ¡£/w  ÄêÇ°/t  µ±/p  ÎÒÃÇ/r  µÇ/v  ÉÏ/v  [ÄÏ/j  À¥/j  Ïß/n]nz  ÉÏ/f  £¹£¸£´/m  ´Î/q  ÁÐ³µ/n  £¬/w  ²Å/d  ÕæÕý/d  ¸ÐÊÜ/v  µ½/v  ÄÏ/j  À¥/j  µçÆø»¯/vn  µÄ/u  Î°´ó/a  ÁË/y  ¡£/w  
19980201-02-003-005/m  µçÆø»¯/vn  ÌúÂ·/n  Ê¼ÓÚ/v  £±£¹/m  ÊÀ¼Í/n  Ä©/f  £¬/w  ÉèÓÐ/v  Ò»/m  Ì×/q  ÌØÊâ/a  µÄ/u  Ç£Òý/vn  ¹©µçÏµÍ³/l  £¬/w  Ïò/p  ×÷Îª/v  Ç£Òý/vn  ¶¯Á¦/n  µÄ/u  µçÁ¦/n  »ú³µ/n  ¹©µç/v  ¡£/w  µçÆø»¯/vn  ÌúÂ·/n  ÐèÒª/v  ¶à/a  Ñ§¿Æ/n  ¡¢/w  ×ÛºÏÐÔ/n  µÄ/u  ÏÈ½ø/a  ¼¼Êõ/n  £¬/w  ÊÇ/v  ¹ú¼Ò/n  ÏÖ´ú»¯/vn  ×î/d  ÏÔ¶øÒ×¼û/i  µÄ/u  ÏÊÃ÷/a  ±êÖ¾/n  Ö®Ò»/r  ¡£/w  ÄÏ/j  À¥/j  µçÆø»¯/vn  ÌúÂ·/n  ½¨³É/v  £¬/w  Îª/p  ÎÒ¹ú/n  µçÆø»¯/vn  ÌúÂ·/n  ½¨Éè/vn  »ýÀÛ/v  ÁË/u  ÐÂ/a  ¾­Ñé/n  ¡£/w  
19980201-02-003-006/m  Èç¹û/c  Ëµ/v  Ç°ÆÚ/f  µÄ/u  ÆÌ¼Ü/vn  Îª/p  ÄÏ/j  À¥/j  ¼Ü/v  Æð/v  ÁË/u  ¼áÊµ/a  µÄ/u  ¹Ç¼Ü/n  £¬/w  ÄÇÃ´/c  µçÆø»¯/v  Ôò/c  ÈÃ/v  ÄÏ/j  À¥/j  ¾ßÓÐ/v  ÁË/u  Ç¿´ó/a  µÄ/u  ¶¯Á¦/n  ºÍ/c  ÁéÃô/a  µÄ/u  Éñ¾­/n  ¡£/w  ÈËÃÇ/n  °Ñ/p  Ç£Òý/vn  ±äµçËù/n  ¡¢/w  Í¨Ñ¶/n  ¡¢/w  ÐÅºÅ/n  µÈ/u  µçÆø»¯/vn  ¹¤³Ì/n  ½Ð×ö/v  ¡°/w  ½»/v  Ô¿³×/n  ¹¤³Ì/n  ¡±/w  ¡£/w  ²»/d  ½»/v  ¡°/w  Ô¿³×/n  ¡±/w  £¬/w  »ð³µ/n  ÎÞ·¨/v  ¿ª¶¯/v  ¡£/w  Ê©¹¤/v  ÖÐ/f  £¬/w  ÖØÂÍµþáÖ/i  ¡¢/w  ±Ú·åÏàÁ¬/l  µÄ/u  ºìÍÁµØ/n  ÆµÆµ/d  Â¶³ö/v  ÕøÄü/a  µÄ/u  ÃæÄ¿/n  £º/w  Èí/a  ÍÁ/n  »¬ÆÂ/v  ºÍ/c  ÅòÕÍ/vn  ÍÁ/n  ÑÒ/Ng  Ê¹/v  »ù´¡/n  ÎÞ·¨/v  ½½Öþ/v  £¬/w  Ö§Öù/n  ÏÂ³Á/v  ÑÏÖØ/a  £»/w  ½¨/v  ±äµçËù/n  Ðè/v  ÔÚ/p  Ê¯É½/n  ÖÐ/f  Åü¿ª/v  ³¡µØ/n  £»/w  Í¨¹ý/p  ¸ß/a  ÍßË¹/n  µØÇø/n  µÄ/u  Í¨ÐÅ/vn  ¹âÀÂ/n  ½ÓÍ·/v  Ê±/Ng  ²»/d  ÄÜ/v  Ê¹ÓÃ/v  Ã÷»ð/n  ¡­¡­/w  ¹¤³Ì/n  µÄ/u  ¼èÄÑ/an  ÔÚ/p  ¹úÄÚ/s  µçÆø»¯/vn  ÌúÂ·/n  ½¨ÉèÊ·/n  ÉÏ/f  º±¼û/a  ¡£/w  
19980201-02-003-007/m  À§ÄÑ/an  ÊÇ/v  ÌôÕ½/v  £¬/w  Ò²/d  ÊÇ/v  »ú»á/n  £¬/w  ¼¤Àø/v  ½¨ÉèÕß/n  Ê©Õ¹/v  ²ÅÄÜ/n  ¡£/w  ÔÚ/p  ÄÏ/j  À¥/j  £¬/w  Ê×/m  ´Î/q  ²ÉÓÃ/v  ÁË/u  Ç£Òý/vn  ±äµçËù/n  Î¢»ú/n  ±£»¤/vn  ¼à¿Ø/vn  ×Ô¶¯»¯/vn  ×°ÖÃ/n  £¬/w  Í¨¹ý/p  ¹âÏË/n  Êý×Ö/n  Ô¶/a  ¶¯/v  Í¨µÀ/n  ¶Ô/p  Ç£Òý/vn  ±äµçËù/n  ½øÐÐ/v  ¼¯ÖÐ/a  ¼à¿Ø/vn  £»/w  Ó¦ÓÃ/v  ÍÆ¹ã/v  ÁË/u  ´ø/v  Àß/n  ¸Ö½î/n  ¼·Ñ¹/v  Á¬½Ó/v  µÈ/u  ÐÂ/a  ¼¼Êõ/n  £»/w  ²¢/c  ÒÔ/p  ¡°/w  ¼ÆËã/v  Î¢»ú»¯/v  ¡¢/w  Ô¤Åä/j  ¹¤³§»¯/v  ¡¢/w  Ê©¹¤/v  Êý¾Ý»¯/v  ¡±/w  µÄ/u  ¹¤ÒÕ/n  ·½·¨/n  ¸ù³ý/v  ÁË/u  Ó°Ïì/v  ½Ó´¥Íø/n  ÖÊÁ¿/n  µÄ/u  ¹ßÐÔ/n  È±ÏÝ/n  £¬/w  ´ó´ó/d  Ìá¸ß/v  ÁË/u  É½Çø/n  µçÆø»¯/v  ÔËÓª/v  µÄ/u  ¿É¿¿ÐÔ/n  £¬/w  Ê¹/v  Õâ/r  Ìõ/q  ¿çÔ½/v  ³çÉ½¾þÁë/i  µÄ/u  µçÆø»¯/vn  ÌúÂ·/n  £¬/w  ´ïµ½/v  ÁË/u  £¹£°/m  Äê´ú/n  ÏÈ½ø/a  Ë®Æ½/n  £¬/w  Îª/p  ÎÒ¹ú/n  ÌúÂ·/n  ½¨Éè/vn  ÔöÌí/v  ÁË/u  ÁÁÀö/a  µÄ/u  Ò»/m  ±Ê/q  ¡£/w  
19980201-02-003-008/m  [ÄÏ/j  À¥/j  Ïß/n]nz  £¬/w  ÊÇ/v  ÖÐ¹ú/ns  ÌúÂ·/n  ¹¤ÈË/n  ÐÄÑª/n  Óë/c  º¹Ë®/n  µÄ/u  Äý¾Û/vn  ¡£/w  µçÆø»¯/vn  ¾Ö/n  Ò»/m  ´¦/n  ¸±/b  Ö¸»Ó³¤/n  ²Ì/nr  Åô±ó/nr  ÔÚ/p  ÌúÂ·/n  ¹¤×÷/v  ÁË/u  £²£·/m  Äê/q  £¬/w  ¾­Ñé/n  ·á¸»/a  ¡£/w  ¿É/d  µ½/v  ÄÏ/j  À¥/j  ºó/f  £¬/w  Ëû/r  »¹ÊÇ/d  ×ß±é/v  ÁË/u  ÏßÂ·/n  ÉÏ/f  µÄ/u  ¹µ¹µ¿²¿²/l  £¬/w  Ä¥/v  ÆÆ/v  ÁË/u  Á½/m  Ë«/q  ½ºÐ¬/n  £¬/w  Ð´/v  ³ö/v  ÁË/u  ½ü/a  £µÍò/m  ×Ö/n  µÄ/u  Ê©¹¤/vn  ·½°¸/n  £¬/w  ±»/p  ³Æ/v  ×ö/v  ¡°/w  Ê©¹¤/vn  ÏÜ·¨/n  ¡±/w  ¡£/w  ÈËÃÇ/n  Ëµ/v  £¬/w  µçÆø»¯/v  Ê©¹¤/v  ¿´ÉÏÈ¥/v  ËÆºõ/d  ²»/d  Ïñ/v  Ç°ÆÚ/f  ¹¤³Ì/n  ÄÇÑù/r  ×³»³¼¤ÁÒ/i  £¬/w  µ«/c  Ëü/r  ¼¼ÊõÐÔ/n  Ç¿/a  £¬/w  ¾«ÃÜ¶È/n  ¸ß/a  £¬/w  ÄÑ¶È/n  ºÜ/d  ´ó/a  ¡£/w  Èç¹û/c  ¸É²»ºÃ/v  £¬/w  ÄÏ/j  À¥/j  ²»/d  ÄÜ/v  ¡°/w  ¶ú´ÏÄ¿Ã÷/i  ¡±/w  £¬/w  ÄÇ/r  Ç°Ãæ/f  µÄ/u  Å¬Á¦/an  ¾Í/d  »á/v  Ç°¹¦¾¡Æú/i  £¬/w  ¸¶Ö®¶«Á÷/i  ¡£/w  
19980201-02-003-009/m  »ð³µ/n  ÔÚ/d  ¼ÓËÙ/v  £¬/w  Á¬Ãà/z  µÄ/u  ÈºÉ½/n  Ïò/p  ºó/f  ÍË/v  È¥/v  £¬/w  Ö»/d  ÁôÏÂ/v  Ò»/m  Ìõ/q  Æð·üµøå´/l  µÄ/u  ÇúÏß/n  ¡£/w  ³µÏá/n  ÄÚ/f  £¬/w  Ã»ÓÐ/d  Ò¡»Î/v  ¶¯µ´/a  µÄ/u  ¸Ð¾õ/n  £¬/w  Â·¹ì/n  µÄ/u  Æ½»¬/an  ÈÃ/v  ÈË/n  ÄÑÒÔ/d  ¾õ²ì/v  ËÙ¶È/n  µÄ/u  ±ä»¯/vn  ¡£/w  ²à¶ú/d  ÇãÌý/v  £¬/w  Ö»ÓÐ/v  ³µÂÖ/n  Óë/p  Ìú¹ì/n  ÏàºÏ/v  ·¢³ö/v  ÇáÎ¢/a  µÄ/u  àêàê/o  Éù/n  ¡­¡­/w  
19980201-02-003-010/m  [ÄÏ/j  À¥/j  Ïß/n]nz  ÊÇ/v  ¿Æ¼¼/n  º¬Á¿/n  ºÜ/d  ¸ß/a  µÄ/u  ¡°/w  ¿Æ¼¼/n  Â·/n  ¡±/w  £¬/w  ÊÇ/v  Ò»/m  Ìõ/q  ÌåÏÖ/v  µ±Ç°/t  ÖÐ¹ú/ns  ÌúÂ·/n  ÐÞÖþ/vn  Ë®Æ½/n  µÄ/u  ¡°/w  ÓÅÖÊ/b  Â·/n  ¡±/w  ¡£/w  Ãé×¼/v  ¡°/w  °²È«/a  ¸ßÐ§/b  ¡±/w  µÄ/u  Ä¿±ê/n  £¬/w  ¹¤ÈË/n  ÃÇ/k  ×·Çó/v  ÓÅÖÊ/b  £¬/w  ¾«ÒæÇó¾«/i  ¡£/w  µçÆø»¯/vn  ¾Ö/n  Èý/m  ´¦/n  ÊÇ/v  ÌúµÀ²¿/n  Ê×/m  ¼Ò/q  Í¨¹ý/v  £É£Ó£Ï£¹£°£°£²/nz  ÖÊÁ¿/n  ÌåÏµ/n  ÈÏÖ¤/vn  µÄ/u  ÆóÒµ/n  ¡£/w  ÔÚ/p  ÂÞÆ½Õ¾/n  ½øÐÐ/v  ½Ó´¥Íø/n  ÏÂ²¿/f  ¹¤³Ì/n  Ê±/Ng  £¬/w  Ö¸»Ó³¤/n  ¶­/nr  ¸£Ôª/nr  ·¢ÏÖ/v  ÒÑ/d  ´ò/v  ºÃ/a  µÄ/u  £´£°/m  ¸ö/q  ÌúËþ/n  »ù´¡/n  ÖÐ/f  ÓÐÐ©/r  ´æÔÚ/v  ×Å/u  Íâ¹Û/n  È±ÏÝ/n  ¡£/w  ËäÈ»/c  ²»/d  Ó°Ïì/v  ÄÚÔÚ/b  ÖÊÁ¿/n  £¬/w  Ëû/r  È´/d  ÏÂÁî/v  ÔÒ/v  µô/v  ÖØ/d  ´ò/v  ¡£/w  Ô­Òò/n  ºÜ/d  ¼òµ¥/a  £º/w  ÄÏ/j  À¥/j  Òª/v  ´´/Vg  ¹úÓÅ/n  ¡£/w  ½ÓÍ·/n  Ë¥ºÄÖµ/n  Ó°Ïì/v  ×Å/u  Í¨Ñ¶/n  ÖÊÁ¿/n  ºÍ/c  ¹âÀÂ/n  ÊÙÃü/n  £¬/w  ÊÇ/v  ×ÛºÏ/n  ¹âÀÂ/n  ·óÉè/v  ÖÐ/f  µÄ/u  ÄÑµã/n  ¡£/w  ³Ðµ£/v  ×Å/u  ÍþÉá/ns  ÖÁ/p  ºì¹û/ns  ¡¢/w  ÐËÒå/ns  ÖÁ/p  °Ë¶É/ns  ¶Î/Ng  £±£¹£¶/m  ¹«Àï/q  ¹âÀÂ/n  ·óÉè/vn  ÈÎÎñ/n  µÄ/u  [ÌúÎå¾Ö/j  µçÎñ´¦/j]nt  Í¨ÐÅ/vn  Ò»/m  ¶Î/Ng  ½øÈë/v  Ê©¹¤/vn  ÏÖ³¡/s  ºó/f  £¬/w  ¶Î³¤/n  Áõ/nr  ÓÂ/nr  Ê×ÏÈ/d  ÉÏ»ú/v  Ê¾·¶/v  ¡£/w  Ëû/r  ×ÐÏ¸/ad  ²â³ö/v  ÎÂ¶È/n  ¡¢/w  Êª¶È/n  ¡¢/w  ¾Æ¾«/n  ºÍ/c  ÃºÓÍ/n  ´¿¶È/n  £¬/w  ¿ØÖÆ/v  ºÃ/a  ½ÓÐø/vn  »ðÑæ/n  µÄ/u  ´óÐ¡/n  ¡­¡­/w  Æ¾×Å/p  ¹ýÓ²/a  µÄ/u  ¼¼Êõ/n  ºÍ/c  Ï¸ÖÂ/a  ×¼È·/a  µÄ/u  ²Ù×÷/vn  £¬/w  ´´Ôì/v  ÁË/u  ÎÒ¹ú/n  ÌúÂ·/n  Í¨Ñ¶Ê·/n  ÉÏ/f  µÚÒ»/m  ¸ö/q  Ñù°å/n  ¹¤³Ì/n  ¡£/w  ËûÃÇ/r  ¸ù¾Ý/v  ÊµµØ/d  »ñµÃ/v  µÄ/u  È¼ÉÕ/vn  Ê±¼ä/n  ¡¢/w  Ð¾Ïß/n  ÇÐÃæ/n  ¹â»¬¶È/n  µÈ/u  ÊýÖµ/n  £¬/w  ÒòµØÖÆÒË/i  ÖÆ¶¨/v  ÁË/u  ²Ù×÷/vn  ¹æ³Ì/n  ¡£/w  ¾¡¹Ü/c  ÏßÂ·/n  ÖÐ/f  ÇÅËí/n  º¬Á¿/n  Õ¼/v  £·£°£¥/m  £¬/w  µ«/c  £²£°£°/m  ¶à/m  ¸ö/q  ½ÓÍ·/n  Ë¥ºÄÖµ/n  ¾ù/d  µÍÓÚ/v  £°£®£°£¶/m  £Ä£Â/q  £¬/w  Ö»/d  ÓÐ/v  ²¿°ä/vn  ±ê×¼/n  £°£®£±£²/m  £Ä£Â/q  µÄ/u  Ò»°ë/m  £¬/w  »¹/d  ´´ÏÂ/v  ÁË/u  £°£®£°£³/m  £Ä£Â/q  µÄ/u  ÄÏ/j  À¥/j  ¼ÍÂ¼/n  £¬/w  Íê³É/v  ÁË/u  ¸ß/a  ÍßË¹/n  µØÇø/n  ½ÓÍ·/v  ²»/d  Ê¹ÓÃ/v  Ã÷»ð/n  µÄ/u  ¿ÆÑÐ/n  ¹¥¹Ø/vn  ¿ÎÌâ/n  ¡£/w  
19980201-02-003-011/m  ÏíÊÜ/v  ÁË/u  ÄÏ/j  À¥/j  µÄ/u  ¡°/w  ÓÅ/Ag  ¡±/w  £¬/w  ÁìÂÔ/v  ÁË/u  ÄÏ/j  À¥/j  µÄ/u  ¡°/w  ÃÀ/a  ¡±/w  £¬/w  ×ß/v  ÏÂ/v  »ð³µ/n  Ê±/Ng  £¬/w  Ò»/m  ÖÖ/q  Ç¿ÁÒ/a  µÄ/u  ¸ÐÊÜ/vn  ÔÚ/p  ÐÄÖÐ/s  ÓÍÈ»¶øÉú/i  £º/w  »ð³µ/n  Ô½/d  ÊæÊÊ/a  °²È«/a  £¬/w  ½¨ÉèÕß/n  ¸¶³ö/v  µÄ/u  ±ã/d  Ô½/d  ¶à/a  ¡£/w  Áî/v  ËûÃÇ/r  ÐÀÎ¿/a  µÄ/u  ÊÇ/v  £¬/w  È¥Äê/t  £±£²ÔÂ/t  £²ÈÕ/t  ÄÏ/j  À¥/j  È«Ïß/n  ¿ªÍ¨/v  ÔËÓª/v  ÖÁ½ñ/d  £¬/w  ¸÷ÖÖ/r  ÉèÊ©/n  ÔËÐÐ/v  Õý³£/a  £¬/w  Õý/d  ·¢»Ó/v  ×Å/u  Á¼ºÃ/a  µÄ/u  Ð§Òæ/n  ¡­¡­/w  

19980201-02-004-001/m  Í¼Æ¬/n  ÐÂÎÅ/n  
19980201-02-004-002/m  £±/m  ¡¢/w  ´º½Ú/t  ÆÚ¼ä/f  £¬/w  ±±¾©/ns  ¹ä/v  Êéµê/n  µÄ/u  ÈË/n  ±È/p  Íù³£/t  ¶à/d  ÁË/v  ²»/d  ÉÙ/a  £¬/w  ¾Ù¼Ò/n  Íâ³ö/v  ¹ä/v  Êéµê/n  Âò/v  ¼¸/m  ±¾/q  ºÃ/a  Êé/n  »Ø¼Ò/v  £¬/w  ÒÑ/d  ³ÉÎª/v  ½ÚÈÕ/n  ¾©³Ç/n  Ò»/m  µÀ/q  ÁÁÀö/a  µÄ/u  ·ç¾°Ïß/n  ¡£/w  Í¼/n  Îª/v  [ÐÂ¶«°²/nz  ÊÐ³¡/n]ns  [ÖÐ°²ÌìÆ½/nz  Í¼Êé/n  ÖÐÐÄ/n]nt  Ò»½Ç/n  ¡£/w  £¨/w  ±¾±¨/r  ¼ÇÕß/n  Ðì/nr  ìÇ/nr  Éã/Vg  £©/w  
19980201-02-004-003/m  £²/m  ¡¢/w  Õë¶Ô/v  ¹ã´ó/b  Å©´å/n  ·¨ÂÉ/n  »ù´¡/n  ±¡Èõ/a  £¬/w  Å©Ãñ/n  ÅóÓÑ/n  ÐèÒª/v  ÔËÓÃ/v  ·¨ÂÉ/n  À´/v  ±£»¤/v  ×Ô¼º/r  µÄ/u  ºÏ·¨/a  È¨Òæ/n  µÄ/u  Êµ¼Ê/n  £¬/w  [Î÷ÄÏ/s  Õþ·¨/j  ´óÑ§/n]nt  Ê¦Éú/n  ·¨ÂÉ/n  ·þÎñ¶Ó/n  ÓÚ/p  ´º½Ú/t  Ç°Ï¦/f  À´µ½/v  Ïç´å/n  Îª/p  ¹ã´ó/b  Å©Ãñ/n  ÅóÓÑ/n  ÒåÎñ/d  Ìá¹©/v  ·¨ÂÉ/n  ×ÉÑ¯/vn  ¡£/w  Í¼/n  Îª/v  Ê¦Éú/n  ÔÚ/p  ½­½òÊÐ/ns  ÓÍÏªÕò/ns  ½ÓÊÜ/v  ÈºÖÚ/n  ×ÉÑ¯/v  ¡£/w  £¨/w  ÕÅ/nr  Ê÷ÈÊ/nr  Éã/Vg  £©/w  

19980201-02-005-001/m  ¼ªÁÖ/ns  Îª/p  ÔÖÃñ/n  ½âÀ§/v  
19980201-02-005-002/m  ±¾±¨/r  ³¤´º/ns  £±ÔÂ/t  £³£±ÈÕ/t  µç/n  ¼ÇÕß/n  Íô/nr  ²¨/nr  ±¨µÀ/v  £º/w  ¼ªÁÖ/ns  ¸÷¼¶/r  µ³Î¯/n  ¡¢/w  Õþ¸®/n  ºÍ/c  ¸÷¼¶/r  ÃñÕþ²¿ÃÅ/n  »ý¼«/ad  ²ÉÈ¡/v  ´ëÊ©/n  £¬/w  Å¬Á¦/a  Îª/p  ÔÖÃñ/n  ½â¾ö/v  À§ÄÑ/an  £¬/w  È«Ê¡/n  ¸÷µØ/r  Í¨¹ý/p  »¥Öú/v  »¥¼Ã/v  ¼°/c  Éú²ú/v  ×Ô¾È/v  £¬/w  ÒÑ/d  ´´ÊÕ/v  £²ÒÚ/m  Ôª/q  £¬/w  ½â¾ö/v  ¿ÚÁ¸/n  £²ÒÚ/m  ¹«½ï/q  £¬/w  Ê¹/v  ÔÖÇø/n  ÈºÖÚ/n  ¸ß¸ßÐËÐË/z  µØ/u  Ó­½Ó/v  »¢Äê/t  µÄ/u  µ½À´/vn  ¡£/w  
19980201-02-005-003/m  ¼ªÁÖÊ¡/ns  È¥Äê/t  ÔâÊÜ/v  ÁË/u  ÀúÊ·/n  ÉÏ/f  º±¼û/a  µÄ/u  ºµÔÖ/n  ºÍ/c  ·çÔÖ/n  £¬/w  È«Ê¡/n  Òò/p  ÔÖ/n  ¼õ²ú/v  Á¸Ê³/n  £¶£°ÒÚ/m  ¹«½ï/q  £¬/w  Å©Òµ/n  Ö±½Ó/a  ¾­¼Ã/n  ËðÊ§/vn  ´ï/v  £±£°£°/m  ¶à/m  ÒÚ/m  Ôª/q  £¬/w  ¸ø/p  ÔÖÇø/n  ÈºÖÚ/n  Éú²ú/vn  ¡¢/w  Éú»î/vn  Ôì³É/v  ÁË/u  ÑÏÖØ/a  À§ÄÑ/an  ¡£/w  
19980201-02-005-004/m  Ãæ¶Ô/v  ÔÖÇé/n  £¬/w  ¼ªÁÖ/ns  ¸÷µØ/r  »ý¼«/ad  ×éÖ¯/v  ÔÖÃñ/n  ½øÐÐ/v  Éú²ú/vn  ×Ô¾È/vn  £¬/w  Í¬Ê±/c  ¿ªÕ¹/v  ¡°/w  ·öÆ¶¼ÃÀ§/l  ËÍ/v  ÎÂÅ¯/an  ¡±/w  »î¶¯/vn  ¡£/w  È«Ê¡/n  ¹²/d  ½ÓÊÜ/v  ¾è¿î/n  £±£²£²£¶Íò/m  Ôª/q  ¡¢/w  ÒÂ±»/n  £±£µ£¸Íò/m  ¼þ/q  ¡¢/w  Á¸Ê³/n  £±£·£µÍò/m  ¹«½ï/q  ¡¢/w  Îï×Ê/n  £²£µ£µ£°/m  Ì¨/q  £¨/w  ¼þ/q  £©/w  £¬/w  ¿îÎï/n  ×Ü¼Æ/v  £²£¸£¸£¹Íò/m  Ôª/q  £¬/w  ÒÑ/d  ÔÚ/p  ´º½Ú/t  Ç°/f  È«²¿/m  ÏÂ²¦/v  ÔÖÇø/n  ¡£/w  
19980201-02-005-005/m  Îª/p  ±£/v  ÔÖÃñ/n  ¹ý/v  ºÃ/a  ´º½Ú/t  £¬/w  È«Ê¡/n  ¼°Ê±/ad  ÏÂ²¦/v  ÁË/u  ¹ú¼Ò/n  ºÍ/c  Ê¡/n  °²ÅÅ/v  µÄ/u  ¶¬Áî/n  ¾È¼Ã¿î/n  ¡£/w  È¥Äê/t  È«Ê¡/n  ÏÂ²¦/v  ¾ÈÔÖ/vn  ¾È¼Ã¿î/n  ×Ü¶î/n  ´ï/v  £µ£·£¸£°Íò/m  Ôª/q  ¡£/w  Ê¡/n  Á¸Ê³Ìü/n  ºÍ/c  Ê¡/n  ÃñÕþÌü/n  ÁªºÏ/v  ÏÂ·¢/v  ÎÄ¼þ/n  £¬/w  ²ÉÈ¡/v  ¶¬/Tg  ½è/v  Çï/Tg  »¹/v  µÄ/u  °ì·¨/n  ½â¾ö/v  ÔÖÃñ/n  ¿ÚÁ¸/n  ¡£/w  ÎªÁË/p  Ê¹/v  ÔÖÃñ/n  ¹ý/v  ºÃ/a  ´º½Ú/t  £¬/w  Ê¡/n  ÃñÕþÌü/n  ½üÈÕ/t  ÓÖ/d  ÅÉ³ö/v  £µ/m  ¸ö/q  ¹¤×÷×é/n  £¬/w  ¸°/v  ÔÖÇø/n  ¼ì²é/v  ÔÖÃñ/n  Éú»î/vn  °²ÅÅ/vn  ¹¤×÷/vn  £¬/w  °ïÖú/v  ¸÷µØ/r  ½â¾ö/v  ÔÖÃñ/n  Éú»î/vn  À§ÄÑ/an  ¡£/w  È«Ê¡/n  ¸÷¼¶/r  ºìÊ®×Ö»á/l  ¹²/d  ³ï¼¯/v  ÁË/u  £±£¸£°/m  ¶à/m  Íò/m  Ôª/q  µÄ/u  ¾ÈÔÖ/vn  ¿îÎï/n  £¬/w  ¹ºÂò/v  ÁË/u  ÈºÖÚ/n  ¼±Ðè/v  µÄ/u  Á¸Ê³/n  ¡¢/w  ÃÞÒÂ/n  ¡¢/w  ÃÞ±»/n  ¡¢/w  Ò©Æ·/n  µÈ/u  Îï×Ê/n  £¬/w  ·Ö·¢/v  µ½/v  °×³Ç/ns  ¡¢/w  ËÉÔ­/ns  ¡¢/w  ÑÓ±ß/ns  µÈ/u  ÊÐ/n  ÖÝ/n  µÄ/u  ÖØ/a  ÔÖ/n  ÈºÖÚ/n  ºÍ/c  ÌØÀ§/b  ÆóÒµ/n  Ö°¹¤/n  ÊÖÖÐ/s  ¡£/w  

19980201-02-006-001/m  Ã÷Ìì/t  ÆøÏó/n  Ô¤±¨/vn  £¨/w  £²ÔÂ/t  £±ÈÕ/t  £²£°Ê±/t  ¡ª/w  £²ÔÂ/t  £²ÈÕ/t  £²£°Ê±/t  £©/w  
19980201-02-006-002/m  ÌìÆø/n  Ç÷ÊÆ/n  ·ÖÎö/vn  
19980201-02-006-003/m  ¾Ý/p  [ÖÐÑë/n  ÆøÏóÌ¨/n]nt  Ìá¹©/v  µÄ/u  ÐÅÏ¢/n  £¬/w  Ô¤¼Æ/v  £±ÈÕ/t  ÍíÉÏ/t  µ½/p  £²ÈÕ/t  £¬/w  ¶«±±/f  µØÇø/n  ±±²¿/f  ÒÔ¼°/c  ÄÚÃÉ¹Å/ns  ¶«±±²¿/f  ¡¢/w  ÐÂ½®/ns  Î÷²¿/f  ÓÐ/v  Ð¡Ñ©/n  £¬/w  ±±·½/s  µÄ/u  ÆäËü/r  µØÇø/n  Îª/p  ¶àÔÆµ½Òõ/l  ÌìÆø/n  £»/w  ½­»´/j  µØÇø/n  ÓÐ/v  Ð¡Ñ©/n  »ò/c  Óê¼ÐÑ©/l  £¬/w  ½­ÄÏ/ns  ¡¢/w  »ªÄÏ/ns  ±±²¿/f  ÒÔ¼°/c  ¹óÖÝ/ns  ¡¢/w  ÔÆÄÏ/ns  ¶«²¿/f  ¡¢/w  ÖØÇì/ns  Òõ/a  ÓÐ/v  Ð¡Óê/n  £¬/w  ½­ÄÏ/ns  µÄ/u  ²¿·Ö/m  µØÇø/n  ÓÐ/v  ÖÐÓê/n  ¡£/w  £³/m  ¡ª/w  £´ÈÕ/t  £¬/w  ½«/d  ÓÐ/v  Ò»/m  ¹É/q  Àä¿ÕÆø/n  Ó°Ïì/v  ÎÒ¹ú/n  ¶«²¿/f  µØÇø/n  £¬/w  ½ìÊ±/d  »ª±±/ns  ¡¢/w  ¶«±±/s  ¡¢/w  »Æ»´/j  µÈ/u  µØ/n  ½«/d  ÏÈºó/d  ³öÏÖ/v  ´ó·ç/n  ½µÎÂ/v  ¡£/w  

19980201-02-007-001/m  Ïã¸Û/ns  ¸÷½ç/r  ¼ÍÄî/v  ½­/nr  ÔóÃñ/nr  ¶Ô/p  Ì¨/j  ½²»°/v  ·¢±í/v  Èý/m  ÖÜÄê/q  ×ùÌ¸»á/n  ÈÏÎª/v  
19980201-02-007-002/m  Á½°¶/n  ¾¡Ôç/d  ½øÐÐ/v  ÕþÖÎ/n  Ì¸ÅÐ/vn  ÊÇ/v  ÈËÐÄËùÏò/i  
19980201-02-007-003/m  ¾Ý/p  ÐÂ»ªÉç/nt  Ïã¸Û/ns  £±ÔÂ/t  £³£±ÈÕ/t  µç/n  £¨/w  ¼ÇÕß/n  Àî/nr  ÉÙÉ½/nr  £©/w  Ïã¸Û/ns  ¸÷½ç/r  ÖªÃûÈËÊ¿/n  ½ñÌì/t  ÔÚ/p  ´Ë¼ä/r  ¾ÙÐÐ/v  ÌâÎª/v  ¡¶/w  ÍÆ½ø/v  Í³Ò»/vn  ´óÒµ/n  ¡·/w  ×ùÌ¸»á/n  £¬/w  ¼ÍÄî/v  ½­/nr  ÔóÃñ/nr  Ö÷Ï¯/n  ¹ØÓÚ/p  ´Ù½ø/v  ×æ¹ú/n  ºÍÆ½/n  Í³Ò»/vn  ´óÒµ/n  µÄ/u  ½²»°/n  ·¢±í/v  Èý/m  ÖÜÄê/q  ¡£/w  Óë»á/v  ÈËÊ¿/n  Ï£Íû/v  Ì¨Íå/ns  µ±¾Ö/n  ÄÃ/v  ³ö/v  ³ÏÒâ/n  À´/v  £¬/w  ¾¡Ôç/d  »ØÓ¦/v  [ÖÐ¹ú/ns  ¹²²úµ³/n]nt  ¹ØÓÚ/p  Á½°¶/n  ¾ÙÐÐ/v  ÕþÖÎ/n  Ì¸ÅÐ/vn  µÄ/u  Ö£ÖØ/a  ºôÓõ/vn  £¬/w  Îª/p  ·¢Õ¹/v  Á½°¶/n  ¹ØÏµ/n  ¡¢/w  ÊµÏÖ/v  ×æ¹ú/n  ºÍÆ½/n  Í³Ò»/vn  ×ö/v  Ð©/q  ÓÐÒæ/a  µÄ/u  ÊÂÇé/n  ¡£/w  
19980201-02-007-004/m  [È«¹ú/n  ÕþÐ­/j]nt  ³£Î¯/n  Ðì/nr  ËÄÃñ/nr  ±íÊ¾/v  £¬/w  [ÖÐ¹ú/ns  ¹²²úµ³/n]nt  ¹ØÓÚ/p  ¡°/w  ÔÚ/p  Ò»¸ö/m  ÖÐ¹ú/ns  µÄ/u  Ô­Ôò/n  ÏÂ/f  £¬/w  Ê²Ã´/r  ÎÊÌâ/n  ¶¼/d  ¿ÉÒÔ/v  Ì¸/v  ¡±/w  µÄ/u  Ö÷ÕÅ/n  £¬/w  ÍêÈ«/ad  ÊÇ/v  ÒÔ/p  Á½°¶/n  Í¬°û/n  ¹ÇÈâ/n  ÇéÒê/n  ÎªÖØ/v  £¬/w  ÒÔ/p  Í³Ò»/v  ×æ¹ú/n  ´ó¾Ö/n  ÎªÖØ/v  £¬/w  Çé¿ÒÒâÇÐ/l  £¬/w  ºÏÇéºÏÀí/i  £¬/w  ÈÊÖÁÒå¾¡/i  ¡£/w  
19980201-02-007-005/m  ÂÃ/Vg  ¸Û/j  Ì¨ÉÌ/n  Àî/nr  ±þÊ¢/nr  Ëµ/v  £¬/w  ½ñÌì/t  ¹ã´ó/b  Ì¨°û/n  ¸ßÐË/a  µØ/u  ¿´µ½/v  Ò»¸ö/m  Î°´ó/a  µÄ/u  ×æ¹ú/n  ÒÑ¾­/d  ÒÙÁ¢/v  ÔÚ/p  ÊÀ½ç/n  µÄ/u  ¶«·½/f  £¬/w  ÔÚ/p  ¹ú¼Ê/n  ÎèÌ¨/n  ÉÏ/f  ·¢»Ó/v  ×Å/u  ¾Ù×ãÇáÖØ/i  µÄ/u  ×÷ÓÃ/n  £¬/w  Ò»¸ö/m  ÖÐ¹ú/ns  µÄ/u  Ô­Ôò/n  µÃµ½/v  ÁË/u  ¹ú¼Ê/n  Éç»á/n  ºÍ/c  ¾ø´ó¶àÊý/l  ¹ú¼Ò/n  µÄ/u  È·ÈÏ/vn  ¡£/w  Ëû/r  ÈÏÎª/v  £¬/w  ÊµÏÖ/v  ¹ú¼Ò/n  Í³Ò»/vn  £¬/w  ²»½ö/c  ÓÐÀûÓÚ/v  Ì¨Íå/ns  ¾­¼Ã/n  ·¢Õ¹/vn  £¬/w  Ò²/d  ¿ÉÒÔ/v  Ê¹/v  Ì¨Íå/ns  ÃñÖÚ/n  ÕæÕý/d  ÊµÏÖ/v  µ±¼Ò×÷Ö÷/l  µÄ/u  Ô¸Íû/n  £¬/w  ¹²Ïí/v  ÔÚ/p  ¹ú¼Ê/n  ÉÏ/f  µÄ/u  ÈÙÓþ/n  Óë/c  ×ðÑÏ/n  ¡£/w  
19980201-02-007-006/m  Óë»áÕß/n  ÈÏÎª/v  £¬/w  Á½°¶/n  ¾¡Ôç/d  ½øÐÐ/v  ÕþÖÎ/n  Ì¸ÅÐ/vn  £¬/w  ÍÆ½ø/v  ×æ¹ú/n  ºÍÆ½/n  Í³Ò»/vn  £¬/w  ÊÇ/r  ÈËÐÄËùÏò/i  £¬/w  ´óÊÆËùÇ÷/i  ¡£/w  ËûÃÇ/r  ºôÓõ/v  Ì¨Íå/ns  µ±¾Ö/n  ÈÏÇå/v  ÐÎÊÆ/n  £¬/w  °ÑÎÕ/v  Ê±»ú/n  £¬/w  Ë³Ó¦/v  ÃñÒâ/n  £¬/w  ÄÃ/v  ³ö/v  ³ÏÒâ/n  £¬/w  ÕæÕý/d  »Øµ½/v  Ò»¸ö/m  ÖÐ¹ú/ns  µÄ/u  Ô­Ôò/n  ÉÏ/f  À´/v  £¬/w  Îª/p  ·¢Õ¹/v  Á½°¶/n  ¹ØÏµ/n  ¡¢/w  ÊµÏÖ/v  ×æ¹ú/n  ºÍÆ½/n  Í³Ò»/vn  ¶à/d  ×ö/v  ÊµÊÂ/n  ¡£/w  
19980201-02-007-007/m  ½ñÌì/t  µÄ/u  ×ùÌ¸»á/n  ÊÇ/v  Ïã¸Û/ns  ¡¶/w  ´ó¹«±¨/n  ¡·/w  Éç/n  ¾Ù°ì/v  µÄ/u  ¡£/w  

19980201-02-008-001/m  Àî/nr  á°Çå/nr  ÔÚ/p  ´ïÎÖË¹/ns  ÖÐ¹ú/ns  ¾­¼Ã/n  ÌÖÂÛ»á/n  ÉÏ/f  ·¢±í/v  ½²»°/n  
19980201-02-008-002/m  ÐÂ»ªÉç/nt  ´ïÎÖË¹/ns  £¨/w  ÈðÊ¿/ns  £©/w  £±ÔÂ/t  £³£±ÈÕ/t  µç/n  £¨/w  ¼ÇÕß/n  ³Â/nr  Î¬±ó/nr  ¡¢/w  ÑÏ/nr  Ã÷/nr  £©/w  [ÖÐ¹ú/ns  ¹úÎñÔº/nt]nt  ¸±/b  ×ÜÀí/n  Àî/nr  á°Çå/nr  £±ÔÂ/t  £³£±ÈÕ/t  ÔÚ/p  ´ïÎÖË¹/ns  ¾ÙÐÐ/v  µÄ/u  [ÊÀ½ç/n  ¾­¼Ã/n  ÂÛÌ³/n  Äê»á/n]nz  ÖÐ¹ú/ns  ¾­¼Ã/n  ÌÖÂÛ»á/n  ÉÏ/f  ·¢±í/v  ½²»°/n  £¬/w  ½éÉÜ/v  ÖÐ¹ú/ns  ¾­¼Ã/n  ·¢Õ¹/vn  Çé¿ö/n  £¬/w  Õ¹Íû/v  £²£±/m  ÊÀ¼Í/n  µÄ/u  ·¢Õ¹/vn  Ç°¾°/n  ¡£/w  
19980201-02-008-003/m  Àî/nr  á°Çå/nr  Ëµ/v  £¬/w  ¸Õ¸Õ/d  ¹ýÈ¥/v  µÄ/u  £±£¹£¹£·Äê/t  ¶Ô/p  ÖÐ¹ú/ns  À´Ëµ/u  ÊÇ/v  Ò»¸ö/m  ºÃ/a  Äê¾°/n  ¡£/w  Ê×ÏÈ/c  £¬/w  ¾­¹ý/p  ¶àÄê/m  µÄ/u  ¸Ä¸ï/vn  £¬/w  ÖÐ¹ú/ns  ¿ªÊ¼/v  Ì½Ë÷/v  µ½/v  Ò»¸ö/m  ¸ß/a  Ôö³¤/vn  ¡¢/w  µÍ/a  Í¨ÕÍ/j  µÄ/u  ºê¹Û/b  ¾­¼Ã/n  ÔËÐÐ/vn  Ä£Ê½/n  £¬/w  ¹úÃñ/n  Éú²ú×ÜÖµ/n  ÒÑ/d  Á¬Ðø/a  ¼¸/m  Äê/q  ±£³Ö/v  ½Ï/d  ¸ß/a  µÄ/u  Ôö³¤/vn  £¬/w  Í¨»õÅòÕÍÂÊ/n  ²»¶Ï/d  ½µµÍ/v  ¡£/w  
19980201-02-008-004/m  µÚ¶þ/m  £¬/w  ÖÐ¹ú/ns  µÄ/u  ·¨ÂÉ/n  ÌåÏµ/n  ºÍ/c  Í¶×Ê/vn  »·¾³/n  ÕýÔÚ/d  ²»¶Ï/d  ÍêÉÆ/v  ¡£/w  ÖÐ¹ú/ns  ÏÖ/Tg  ÒÑ/d  ³ÉÎª/v  È«ÊÀ½ç/n  ³ý/p  ÃÀ¹ú/ns  ÒÔÍâ/f  ÎüÊÕ/v  ÍâÉÌ/n  Ö±½Ó/ad  Í¶×Ê/v  ×î/d  ¶à/a  µÄ/u  ¹ú¼Ò/n  £¬/w  ½ö/d  È¥Äê/t  ½øÈë/v  ÖÐ¹ú/ns  µÄ/u  ÍâÉÌ/n  Ö±½Ó/ad  Í¶×Ê/v  ¾Í/d  ´ï/v  £´£µ£°ÒÚ/m  ÃÀÔª/q  ¡£/w  ÀûÓÃ/v  Íâ×Ê/n  ÊÇ/v  ÖÐ¹ú/ns  ¶ÔÍâ¿ª·Å/l  µÄ/u  ÖØÒª/a  ÄÚÈÝ/n  £¬/w  ½ñºó/t  ÖÐ¹ú/ns  ½«/d  ¼ÌÐø/v  ÀûÓÃ/v  Íâ×Ê/n  ²¢/c  ²ÉÈ¡/v  ¸ü¼Ó/d  ÓÅ»Ý/a  µÄ/u  Õþ²ß/n  ¡£/w  
19980201-02-008-005/m  µÚÈý/m  £¬/w  ÖÐ¹ú/ns  ¶ÔÍâÃ³Ò×/l  È¥Äê/t  ¼ÌÐø/v  Ôö³¤/v  £¬/w  ½ø³ö¿Ú/vn  ×Ü¶î/n  ´ï/v  £³£²£µ£°ÒÚ/m  ÃÀÔª/q  £¬/w  Íâ»ã/n  ´¢±¸/vn  Îª/v  £±£´£°£°ÒÚ/m  ÃÀÔª/q  £¬/w  ÈËÃñ±Ò/n  ±ÒÖµ/n  ÎÈ¶¨/a  £¬/w  ²¢/c  ½«/d  ¼ÌÐø/v  ±£³Ö/v  ÎÈ¶¨/an  ¡£/w  
19980201-02-008-006/m  µÚËÄ/m  £¬/w  ÖÐ¹ú/ns  Å©Òµ/n  Á¬Ðø/a  Èý/m  Äê/q  ´ó/ad  ·áÊÕ/v  £¬/w  Á¸Ê³/n  ´¢±¸/vn  ³äÔ£/a  ¡£/w  ¹¤Òµ/n  ºÍ/c  ·þÎñÒµ/n  ³ÖÐø/vd  ·¢Õ¹/v  £¬/w  ÖÐ¹ú/ns  ¾­¼Ã/n  ÒÑ/d  ÓÉ/p  ¹ýÈ¥/t  µÄ/u  ¶ÌÈ±/vn  ¾­¼Ã/n  ×ªÏò/v  ÉÌÆ·/n  ³äÔ£/a  µÄ/u  Âò·½/n  ÊÐ³¡/n  ¡£/w  
19980201-02-008-007/m  ÔÚ/p  Ì¸/v  µ½/v  ÖÐ¹ú/ns  Ä¿Ç°/t  ÃæÁÙ/v  µÄ/u  Ò»Ð©/m  À§ÄÑ/an  ºÍ/c  ÎÊÌâ/n  Ê±/Ng  £¬/w  Àî/nr  á°Çå/nr  Ëµ/v  £¬/w  ÖÐ¹ú/ns  ÒÑ/d  ½øÐÐ/v  ÁË/u  ¶àÄê/m  ¸Ä¸ï/vn  £¬/w  »ýÀÛ/v  ÁË/u  ²»ÉÙ/m  ¾­Ñé/n  £¬/w  ÎÒÃÇ/r  ÓÐ/v  ÐÅÐÄ/n  Í¨¹ý/p  ½øÒ»²½/d  Éî»¯/v  ¸Ä¸ï/v  À´/v  ½â¾ö/v  ¾­¼Ã/n  ½á¹¹/n  ½øÒ»²½/d  µ÷Õû/v  ºÍ/c  ÆóÒµ/n  ¸Ä¸ï/vn  ¹ý³Ì/n  ÖÐ/f  ³öÏÖ/v  µÄ/u  ÎÊÌâ/n  ¡£/w  
19980201-02-008-008/m  Ëû/r  Ö¸³ö/v  £¬/w  ¸Ä¸ï/v  ¿ª·Å/v  ÊÇ/v  µË/nr  Ð¡Æ½/nr  Í¬Ö¾/n  Îª/p  ÎÒÃÇ/r  ¿ª´´/v  µÄ/u  Î°´ó/a  ÊÂÒµ/n  £¬/w  Ëû/r  µÄ/u  ÀíÂÛ/n  ÒÔ¼°/c  ¸ù¾Ý/p  Õâ/r  Ò»/m  ÀíÂÛ/n  ÖÆ¶¨/v  µÄ/u  Ò»/m  ÏµÁÐ/q  ·½Õë/n  ¡¢/w  Õþ²ß/n  £¬/w  ÒÑ¾­/d  ±»/p  ½ü/a  £²£°/m  Äê/q  µÄ/u  Êµ¼ù/vn  Ö¤Ã÷/v  ÊÇ/v  ÕýÈ·/a  µÄ/u  ¡£/w  ¸Ä¸ï/v  ¿ª·Å/v  ºÍ/c  ÔÚ/p  ÖÐ¹ú/ns  ½¨Á¢/v  Éç»áÖ÷Òå/n  ÊÐ³¡¾­¼Ã/n  ÌåÖÆ/n  £¬/w  ²»½ö/c  Ê¹/v  ÎÒ¹ú/n  µÄ/u  ×ÛºÏ¹úÁ¦/l  ÓÐ/v  ÁË/u  ÏÔÖø/a  ÔöÇ¿/vn  £¬/w  Éú²úÁ¦/n  ÓÐ/v  ÁË/u  ³¤×ã/a  ·¢Õ¹/vn  £¬/w  ÈËÃñ/n  Éú»î/vn  Ë®Æ½/n  ÓÐ/v  ÁË/u  ºÜ/d  ´ó/a  Ìá¸ß/vn  £¬/w  Ò²/d  ÊÇ/v  ¶Ô/p  ÊÀ½ç/n  ºÍÆ½/n  Óë/c  ÎÈ¶¨/an  µÄ/u  »ý¼«/a  ¹±Ï×/n  ¡£/w  ÔÚ/p  ÒÔ/p  ½­/nr  ÔóÃñ/nr  Ö÷Ï¯/n  Îª/v  ºËÐÄ/n  µÄ/u  ÖÐ¹ú/ns  µÚÈý/m  ´ú/q  Áìµ¼/n  ¼¯Ìå/n  µÄ/u  ´øÁì/vn  ÏÂ/f  £¬/w  ÎÒÃÇ/r  ½«/d  ¼ÌÐø/v  ÑØ×Å/p  Õâ/r  Ò»/m  Ìõ/q  ÕýÈ·/a  µÄ/u  µÀÂ·/n  ¸ü/d  ºÃ/a  µØ/u  ×ß/v  ÏÂÈ¥/v  £¬/w  ÒÔ/p  ¸ü/d  ¿ª·Å/v  µÄ/u  ×ËÌ¬/n  ´ó²½/d  ÂõÏò/v  ÐÂ/a  µÄ/u  ÊÀ¼Í/n  ¡£/w  
19980201-02-008-009/m  ÔÚ/p  Ì¸/v  µ½/v  ÖÐ¹ú/ns  ¼ÓÈë/v  [ÊÀÃ³/j  ×éÖ¯/n]nt  ÎÊÌâ/n  Ê±/Ng  £¬/w  Àî/nr  á°Çå/nr  Ëµ/v  £¬/w  ÖÐ¹ú/ns  ÒÑ/d  Îª´Ë/d  ¸¶³ö/v  ÁË/u  £±£±/m  Äê/q  µÄ/u  Å¬Á¦/an  ¡£/w  ÖÐ¹ú/ns  ²Î¼Ó/v  ÁË/u  ÎÚÀ­¹ç/ns  »ØºÏ/n  µÄ/u  Ì¸ÅÐ/vn  £¬/w  ²¢/c  ÔÚ/p  ×îºó/f  Ò»À¿×Ó/l  Ð­Òé/n  ÉÏ/f  Ç©/v  ÁË/u  ×Ö/n  ¡£/w  ÖÐ¹ú/ns  ¼ÓÈë/v  [ÊÀÃ³/j  ×éÖ¯/n]nt  µÄ/u  Ô­Ôò/n  ÊÇ/v  £º/w  ÖÐ¹ú/ns  Ô¸Òâ/v  ³Ðµ£/v  Ò»¸ö/m  ·¢Õ¹ÖÐ¹ú¼Ò/l  Ó¦/v  ³Ðµ£/v  µÄ/u  ÒåÎñ/n  £¬/w  Í¬Ê±/c  Òª/v  ÏíÊÜ/v  ÏàÓ¦/v  µÄ/u  È¨Àû/n  ¡£/w  ÖÐ¹ú/ns  ÐèÒª/v  [ÊÀÃ³/j  ×éÖ¯/n]nt  £¬/w  [ÊÀÃ³/j  ×éÖ¯/n]nt  Ò²/d  ÐèÒª/v  ÖÐ¹ú/ns  ¡£/w  Ã»ÓÐ/v  ÖÐ¹ú/ns  µÄ/u  ¼ÓÈë/vn  £¬/w  [ÊÀÃ³/j  ×éÖ¯/n]nt  Ò²/d  ºÜ/d  ÄÑ/a  ·¢»Ó/v  ¸ü/d  ´ó/a  µÄ/u  ×÷ÓÃ/n  ¡£/w  ÏÖÔÚ/t  Ì¸ÅÐ/vn  ÒÑ¾­/d  È¡µÃ/v  ÁË/u  ÖØ´ó/a  ½øÕ¹/vn  £¬/w  ÎÒÃÇ/r  Ï£Íû/v  Õâ/r  Ò»/m  ÎÊÌâ/n  ÄÜ¹»/v  ¾¡¿ì/d  µÃµ½/v  ½â¾ö/vn  ¡£/w  
19980201-02-008-010/m  Àî/nr  á°Çå/nr  ×îºó/f  Ëµ/v  £¬/w  £²£±/m  ÊÀ¼Í/n  ¼´½«/d  À´ÁÙ/v  £¬/w  ÎÒÃÇ/r  Çå³þ/a  µØ/u  ÒâÊ¶/v  µ½/v  ÐÂ/a  ÊÀ¼Í/n  ÃæÁÙ/v  µÄ/u  »úÓö/n  ºÍ/c  ÌôÕ½/vn  ¡£/w  ÎÒÃÇ/r  Ï£Íû/v  £²£±/m  ÊÀ¼Í/n  ÊÇ/v  Ò»¸ö/m  ºÍÆ½/a  ¡¢/w  ÎÈ¶¨/a  ºÍ/c  ¹²Í¬/d  ·±ÈÙ/a  µÄ/u  ÐÂ/a  ÊÀ¼Í/n  ¡£/w  Òª/v  ÊµÏÖ/v  Õâ/r  Ò»/m  ÃÀºÃ/a  µÄ/u  Ô¸Íû/n  £¬/w  Ö»/d  ÓÐ/v  Ò»¸ö/m  Ñ¡Ôñ/vn  £¬/w  ÄÇ/r  ¾Í/d  ÊÇ/v  ËùÓÐ/b  ¹ú¼Ò/n  ¡¢/w  ËùÓÐ/b  Ãñ×å/n  Ó¦/v  ÔÚ/p  »¥Ïà/d  ×ðÖØ/v  ¡¢/w  Ïà»¥/d  ½è¼ø/v  ¡¢/w  Æ½µÈ»¥Àû/l  ¡¢/w  È¡³¤²¹¶Ì/i  µÄ/u  »ù´¡/n  ÉÏ/f  ¼ÓÇ¿/v  ºÏ×÷/vn  £¬/w  ¸ü¼Ó/d  ºÏÀí/a  ¡¢/w  ÓÐÐ§/a  µØ/u  ÀûÓÃ/v  ºÍ/c  ±£»¤/v  ÎÒÃÇ/r  µÄ/u  ¹²Í¬/b  ¼ÒÔ°/n  ¡ª¡ª¡ª/w  µØÇò/n  ÉÏ/f  µÄ/u  ±¦¹ó/a  ×ÊÔ´/n  £¬/w  Ôì¸£/v  ÓÚ/p  È«ÈËÀà/n  £¬/w  ´´Ôì/v  ¹²Í¬/b  µÄ/u  ÃÀºÃ/a  Î´À´/n  ¡£/w  ÖÐ¹ú/ns  Ô¸/v  Îª/p  ÊµÏÖ/v  Õâ/r  Ò»/m  Ä¿±ê/n  ×÷³ö/v  ×Ô¼º/r  µÄ/u  ¹±Ï×/n  ¡£/w  

19980201-02-009-001/m  ¹°±±¹Ø/ns  Ç°/f  ¿´/v  ±ä»¯/v  
19980201-02-009-002/m  ±¾±¨/r  ¼ÇÕß/n  Íõ/nr  ÈÙ¾Ã/nr  
19980201-02-009-003/m  ËêÖÈ/n  Ì¤/v  Èë/v  »¢Äê/t  ¡£/w  ¼ÇÕß/n  ÔÚ/p  ÄêÇ°/t  Äêºó/t  Á¬Ðø/a  ¼¸/m  Ìì/q  µ½/v  ºÍ/p  °ÄÃÅ/ns  Ïà½Ó/v  µÄ/u  Öéº£/ns  ¹°±±/ns  ¹Ø¿Ú/n  ¹Û¿´/v  À´Íù/v  ÈËÈº/n  ¡£/w  Ê±/Ng  ÖÁ/v  ´óÄê/n  ³õËÄ/t  £¬/w  [¹°±±/ns  ±ß¼ìÕ¾/j]nt  µÄ/u  ¸É¾¯/n  ¸æËß/v  ¼ÇÕß/n  £¬/w  ½ü/a  Á½/m  Äê/q  À´/f  £¬/w  °ÄÃÅ/ns  ÊÐÃñ/n  ºÍ/c  ÄÚµØ/s  ¾ÓÃñ/n  µÄ/u  ¹ý½Ú/vn  ·½Ê½/n  ºÍ/c  ¹ÛÄî/n  Õý/d  ·¢Éú/v  ¾Þ´ó/a  ±ä»¯/vn  ¡£/w  ÒÔÇ°/f  ÄÇÖÖ/r  ½ÚÇ°/t  °ÄÃÅ/ns  ¾ÓÃñ/n  ÊÖ/n  Ìá/v  ´ó°üÐ¡´ü/l  ¼¯ÖÐ/ad  ·µÏç/v  ¶È/v  Ëê/Ng  £¬/w  ½Úºó/t  ÓÖ/d  ¼¯ÖÐ/ad  »Ø/v  °Ä/j  µÄ/u  ÏÖÏó/n  ÒÑ/d  ²»¸´´æÔÚ/l  ¡£/w  
19980201-02-009-004/m  ÒÔÇ°/f  £¬/w  [¹°±±/ns  ±ß¼ìÕ¾/j]nt  Îª/p  °²ÅÅ/v  ºÃ/a  ¼¯ÖÐ/ad  »ØÏç/v  ¶È/v  Ëê/Ng  µÄ/u  °ÄÃÅ/ns  Í¬°û/n  £¬/w  ¶¼/d  Òª/v  ÊÂÏÈ/d  ×öºÃ/v  ³ä·Ö/a  ×¼±¸/vn  £»/w  ¶ø/c  ´ËÊ±/t  ÓÉ/p  ¹°±±/ns  ³ö¾³/v  µÄ/u  ÈË/n  È´/d  Ïà¶Ô/d  ºÜ/d  ÉÙ/a  £¬/w  Á½±ß/f  µÄ/u  ¹¤×÷Á¿/n  ÓÐ/v  Ã÷ÏÔ/a  µÄ/u  ²î±ð/n  ¡£/w  ½Úºó/t  Ôò/c  Õý/d  Ïà·´/v  £¬/w  ³ö¾³/v  »Ø/v  °Ä/j  Õß/r  ÈË³±/n  Ó¿Ó¿/v  ¡£/w  È»¶ø/c  ½ñÄê/t  £¬/w  ÕâÖÖ/r  ÏÖÏó/n  ²¢/d  ²»/d  Í»³ö/a  ¡£/w  
19980201-02-009-005/m  ³öÏÖ/v  ÕâÖÖ/r  ±ä»¯/vn  µÄ/u  Ô­Òò/n  £¬/w  Ö÷Òª/d  ÊÇ/v  ×æ¹ú/n  ÄÚµØ/s  ¸Ä¸ï/v  ¿ª·Å/v  £¬/w  °ÄÃÅ/ns  Í¬/p  ×æ¹ú/n  ÄÚµØ/s  µÄ/u  ÁªÏµ/vn  ¸ü¼Ó/d  ÃÜÇÐ/a  £¬/w  À´Íù/v  ·Ç³£/d  ·½±ã/a  ¡£/w  ÈËÃÇ/n  ËæÊ±/d  ¶¼/d  ¿É/v  ÍÅ¾Û/v  £¬/w  ²»±Ø/d  ·Ç/d  ¼·/v  µ½/v  ´º½Ú/t  ¡£/w  
19980201-02-009-006/m  ÏÖÔÚ/t  £¬/w  ×æ¹ú/n  ÄÚµØ/s  Îï×Ê/n  ·á¸»/a  £¬/w  ÈËÃñ/n  Éú»î/vn  ÈÕÒæ/d  Ìá¸ß/v  £¬/w  °ÄÃÅ/ns  Í¬°û/n  ÎÞÐè/v  ÔÙ/d  ´ó/a  °ü/n  ´ó/a  °ü/n  µØ/u  Íù/p  »Ø/v  ´ø/v  ¶«Î÷/n  £»/w  Ïà·´/v  £¬/w  ÄêÇ°/t  Íù/p  Öéº£/ns  ²É¹º/v  Äê»õ/n  µÄ/u  °ÄÃÅ/ns  ¾ÓÃñ/n  È´/d  ÔÚ/d  Ôö¼Ó/v  ¡£/w  Í¬Ê±/c  £¬/w  ÓÉÓÚ/p  Öéº£/ns  µÄ/u  ·¢Õ¹/vn  £¬/w  ÂÃÓÎ/vn  ÐÂ¾°µã/n  µÄ/u  ²»¶Ï/d  ³öÏÖ/v  £¬/w  Ò²/d  ÎüÒý/v  ÁË/u  ´óÅú/m  °ÄÃÅ/ns  Í¬°û/n  Ç°À´/v  ÂÃÓÎ/v  ¶È¼Ù/v  ¡£/w  ÏÖÔÚ/t  £¬/w  µ½/v  ÄÚµØ/s  ÂÃÓÎ/v  ÐÝ¼Ù/v  Õß/k  ²¢/d  ²»/d  ±È/p  »ØÏç/v  ¶È/v  Ëê/Ng  Õß/k  ÉÙ/a  ¡£/w  ÔÚ/p  ÐÂ´º/t  ¼ÙÈÕ/n  ÆÚ¼ä/f  µÄ/u  Öéº£/ns  ¾Æµê/n  ¾ù/d  ¸æ/v  ¿ÍÂú/n  £¬/w  Ò²/d  ´Ó/p  Ò»¸ö/m  ²àÃæ/f  ËµÃ÷/v  ÁË/u  Õâ¸ö/r  ÏÖÏó/n  ¡£/w  
19980201-02-009-007/m  ×æ¹ú/n  ÄÚµØ/s  ¾ÓÃñ/n  Éú»î/vn  Ë®Æ½/n  Ìá¸ß/v  £¬/w  ¹ÛÄî/n  Ò²/d  ÔÚ/d  ±ä»¯/v  ¡£/w  ÀûÓÃ/v  ´º½Ú/t  ³¤/a  ¼ÙÆÚ/t  ³öÍâ/v  ÂÃÓÎ/v  ÒÑ/d  ½¥/d  ³É/v  Ê±ÉÐ/n  ¡£/w  ÕâÖÖ/r  ±ä»¯/vn  £¬/w  Ò²/d  ´ÙÊ¹/v  °ÄÃÅ/ns  ÒÆÃñ¾Ö/n  ÔÚ/p  [¹ØÕ¢/n  ±ß¼ì´¦/j]nt  Ôö¼Ó/v  ÁË/u  ³Ö/v  ÖÐ»ªÈËÃñ¹²ºÍ¹ú/ns  Ö¤¼þ/n  µÄ/u  Í¨µÀ/n  ¡£/w  
19980201-02-009-008/m  ¹°±±/ns  ¹Ø¿Ú/n  µÄ/u  ±ä»¯/vn  £¬/w  ´Ó/p  Ò»¸ö/m  ²àÃæ/f  ·´Ó³/v  ³ö/v  ¸Ä¸ï/v  ¿ª·Å/v  µÄ/u  ÖÐ¹ú/ns  ÈÕÐÂÔÂÒì/i  µÄ/u  ÐÂ/a  ÃæÃ²/n  ¡£/w  

19980201-03-001-001/m  ËÍ/v  Éç»á/n  Ò»/m  Æ¬/q  ÎÂÇé/n  »¹/v  ÐÄÁé/n  Ò»/m  ·Ö/q  ¿ìÀÖ/an  ¡º/w  Òå¹¤/n  ¡»/w  ÔÚ/p  °ÄÖÞ/ns  
19980201-03-001-002/m  Àî/nr  ±±À¼/nr  
19980201-03-001-003/m  Ê¥µ®½Ú/t  µÄ/u  ÔçÉÏ/t  £¬/w  Õý/d  ×ø/v  ÔÚ/p  µçÄÔ/n  Ç°/f  ¸Ï/v  Ð´/v  Ò»/m  Æª/q  ÎÄÕÂ/n  £¬/w  ºö/d  Ìý/v  µÃ/u  ¶ÔÃæ/f  Í¥Ôº/n  ´«À´/v  Çå´à/a  ÔÃ¶ú/a  µÄ/u  ¡¶/w  Áå¶ù/n  Ïì/v  ¶£µ±/o  ¡·/w  ¡£/w  Í¸¹ý/v  Ê÷Ï¶/n  £¬/w  Ö»¼û/v  Ò»/m  Î»/q  ÀÏÊ¦/n  Ä£Ñù/n  µÄ/u  ÄÐ×Ó/n  Áì/v  ×Å/u  Ò»/m  Èº/q  »îÆÃ/a  ¿É°®/a  µÄ/u  ÉÙÅ®/n  £¬/w  Õý/d  ÔÚ/p  ²ÝÆº/n  ÉÏ/f  ´µ/v  À­/v  µ¯×à/v  ¡¢/w  ÔØ¸èÔØÎè/i  ¡£/w  Í¥Ôº/n  µÄ/u  Ö÷ÈË/n  £¬/w  Á½/m  Î»/q  °×·¢²Ô²Ô/i  µÄ/u  ÀÏÈË/n  Ð¦Ó¯Ó¯/z  µØ/u  ×ø/v  ÔÚ/p  ÑôÌ¨/n  ÉÏ/f  ÐÀÉÍ/v  ½ÚÄ¿/n  £¬/w  »¹/d  ¸ø/p  ÉÙÅ®/n  ÃÇ/k  É¢·¢/v  Ê¥µ®/t  ÌÇ¹û/n  ¡­¡­/w  Ò»/d  ÎÊ/v  ·½/d  Öª/v  £¬/w  ÊÇ/v  µ±µØ/s  ÉçÇø/n  ×éÖ¯/v  µÄ/u  ¡°/w  Òå¹¤/n  ¡±/w  ÑÝ³ö¶Ó/n  £¬/w  Ê¥µ®½Ú/t  ÆÚ¼ä/f  ÉÏÃÅ/v  Î¿ÎÊ/v  ÀÏ/a  ¾üÈË/n  ¡£/w  £·£²/m  Ëê/q  µÄ/u  ½Ü·ò/nr  ÊÇ/v  ¶þÕ½/j  Ê±/Ng  [°Ä/j  Å¦/j  ±øÍÅ/n]nt  µÄ/u  ÀÏ±ø/n  £¬/w  ²Î¼Ó/v  ¹ý/u  ÅµÂüµ×/ns  µÇÂ½/v  £¬/w  ÍËÒÛ/v  ºó/f  Ò»Ö±/d  ×¡/v  ÔÚ/p  Ï¤Äá/ns  ½¼Çø/s  µÄ/u  ±´¶ûÃÉ/ns  ¡£/w  ½Ü·ò/nr  Ëµ/v  £º/w  ¡°/w  ÉçÇø/n  µÄ/u  ¡®/w  Òå¹¤/n  ¡¯/w  ÄêÄê/q  Ê¥µ®/t  ¶¼/d  µ½/v  ÎÒ¼Ò/n  Î¿ÎÊ/v  £¬/w  ´ÓÎ´/d  ¼ä¶Ï/v  ¹ý/u  £¬/w  Õæ/d  Ê¹/v  ÎÒÃÇ/r  ÕâÐ©/r  ¹ÂÀÏ/n  ±¸¸Ð/v  ÎÂÅ¯/vn  £¡/w  ¡±/w  
19980201-03-001-004/m  ¡°/w  Òå¹¤/n  ¡±/w  ÊµÔò/v  ¡°/w  ÒåÎñ/n  ¹¤×÷Õß/n  ¡±/w  µÄ/u  ¼ò³Æ/n  ¡£/w  ËûÃÇ/r  µÄ/u  ´¥½Ç/n  Éì/v  Ïò/p  °Ä´óÀûÑÇ/ns  Éç»á/n  µÄ/u  Ã¿/r  Ò»¸ö/m  ½ÇÂä/n  ¡£/w  ËÕÉº/nr  ÊÇ/v  Ä³/r  ÒøÐÐ/n  µÄ/u  ³öÄÉ/n  Ð¡½ã/n  £¬/w  ÈÈ°®/v  ÎÄÑ§/n  £¬/w  Ï²ºÃ/v  ¶ÁÊé/v  ¡£/w  ¾­¹ý/p  É÷ÖØ/ad  ¿¼ÂÇ/v  £¬/w  Ëý/r  µ½/v  ÉçÇø/n  µÄ/u  ¡°/w  Òå¹¤/n  ·þÎñ/vn  ÖÐÐÄ/n  ¡±/w  ±¨Ãû/v  £¬/w  ÒªÇó/v  Ã¿ÖÜÁù/t  µ½/v  Í¼Êé¹Ý/n  µ±/v  Òå¹¤/n  ¡£/w  ¾­/p  ¡°/w  ÖÐÐÄ/n  ¡±/w  µÄ/u  ¿¼ºË/vn  ºÍ/c  Åú×¼/vn  £¬/w  Ëý/r  ±»/p  °²ÅÅ/v  µ½/v  Àë¼Ò/v  Ö»/d  ÓÐ/v  Á½/m  ¹«Àï/q  Ô¶/a  µÄ/u  [°à¿ËË¹ÌÁ/ns  Í¼Êé¹Ý/n]nt  µ±/v  ¡°/w  Òå¹¤/n  ¡±/w  £¬/w  °ïÖú/v  Í¼Êé¹Ý/n  ÉÏ/v  Êé¼Ü/n  £¬/w  ÕûÀí/v  ÊéÄ¿/n  £¬/w  ÓÐÊ±/d  Ò²/d  µ½/v  Ç°Ì¨/n  Îª/p  ¶ÁÕß/n  °ìÀí/v  ½èÔÄ/vn  ÊÖÐø/n  ¡£/w  °à¿ËË¹ÌÁ/ns  ÊÇ/v  »ªÈË/n  ¾Û¾ÓÇø/n  £¬/w  ËÕÉº/nr  Îª´Ë/d  »¹/d  ³é¿Õ/v  µ½/v  Ò¹Ð£/n  Ñ§Ï°/v  ººÓï/nz  £¬/w  Ò»Ù¹/d  ²»/d  ¶®/v  Ó¢Óï/nz  µÄ/u  ÀÏÄê/n  »ªÈË/n  ¶ÁÕß/n  ÐèÒª/v  °ïÖú/v  £¬/w  Ëý/r  ±ã/d  ²Ù/v  ×Å/u  °ëÉú²»Êì/i  µÄ/u  ººÓï/nz  Îª/p  Æä/r  ·þÎñ/v  ¡£/w  Ä³ÈÕ/t  £¬/w  Ëý/r  µÃÖª/v  Ò»/m  Î»/q  ¸Õ¸Õ/d  ÒÆÃñ/v  °ÄÖÞ/ns  µÄ/u  »ªÈË/n  Ñ§Õß/n  ÐèÒª/v  ¼¸/m  ±¾/q  ÖÐÎÄ°æ/n  ÓÐ¹Ø/vn  °ÄÖÞ/ns  ÀúÊ·/n  µÄ/u  Êé¼®/n  £¬/w  ¼´¿Ì/d  ×÷/v  ÁË/u  ÏêÏ¸/a  ¼ÇÂ¼/vn  ¡£/w  µ±/p  Ëý/r  ´Ó/p  ÆäËü/r  ¼¸/m  ¼Ò/q  ÁªÍ¨/v  µÄ/u  ÉçÇø/n  Í¼Êé¹Ý/n  ÕÒµ½/v  Õâ/r  ¼¸/m  ±¾/q  Êé/n  Ê±/Ng  £¬/w  È´/d  ´Ó/p  µç»°/n  ÉÏ/f  µÃÖª/v  ÄÇÎ»/r  »ªÈË/n  Ñ§Õß/n  µÄ/u  ½Å/n  Å¤ÉË/v  £¬/w  Õý/d  ½èËÞ/v  ÔÚ/p  Ò»/m  Î»/q  ÅóÓÑ/n  ¼ÒÖÐ/s  ÁÆÑø/v  ¡£/w  ÎªÁË/p  Ê¹/v  Õâ/r  Î»/q  ¶ÁÕß/n  ¾¡Ôç/d  ¿´µ½/v  Ëù/u  Ðè/v  µÄ/u  Êé¼®/n  £¬/w  ËÕÉº/nr  ±ã/d  ÀûÓÃ/v  ÏÂ°à/vn  ºó/f  Ê±¼ä/n  £¬/w  Çý³µ/v  £µ£°/m  ¹«Àï/q  Îª/u  ¸Ã/r  ¶ÁÕß/n  ËÍ/v  Êé/n  ÉÏÃÅ/v  ¡£/w  
19980201-03-001-005/m  °ÄÖÞ/ns  ×î/d  ´ó/a  µÄ/u  Òå¹¤/n  ×éÖ¯/n  ÊÇ/v  ¡°/w  ¾»»¯/v  °ÄÖÞ/ns  ¡±/w  £¬/w  ²Î¼ÓÕß/n  ¶à/d  Îª/v  ¾ßÓÐ/v  »·±£/j  ÒâÊ¶/n  µÄ/u  ÄêÇá/a  °×Áì/b  ºÍ/c  ÇàÄê/n  Ñ§Éú/n  ¡£/w  Æ½ÈÕ/t  ´ó¼Ò/r  ¶¼/d  Ã¦/a  ×Å/u  ¸÷×Ô/r  µÄ/u  ÊÂÇé/n  £¬/w  Ò»/d  ÓÐ/v  ÐèÒª/n  £¬/w  ±ã/d  ÍÊ/v  ÏÂ/v  Î÷×°/n  ´©/v  ÉÏ/v  À¶Áì/b  ¹¤×÷·þ/n  £¬/w  »òÊÇ/c  ´òÉ¨/v  ÎÀÉú/an  £¬/w  »òÊÇ/c  ¼ñ/v  Ê°/v  À¬»ø/n  £¬/w  »òÊÇ/c  Çå³ý/v  ·ÏÁÏ/n  £¬/w  »òÊÇ/c  ÖÖÖ²/v  »¨Ä¾/n  ¡­¡­/w  µ«/c  ¸ü/d  ¶à/a  µÄ/u  Ôò/c  ÊÇ/v  ×÷/v  »·¾³/n  ±£»¤/vn  Ðû´«/vn  £¬/w  Èç/c  ºÅÕÙ/v  ÈËÃÇ/n  ¾Ü¾ø/v  ÆÌÌì¸ÇµØ/i  µÄ/u  ·ÏÖ½/n  ¹ã¸æ/n  £¬/w  ÔÚ/p  ÉÌ³¡/n  ¾¡Á¿/d  ÉÙ/ad  ÄÃ/v  ÉÙ/ad  ÓÃ/v  ËÜÁÏ´ü/n  £¬/w  ÒÔ/p  ½ÚÔ¼/v  É­ÁÖ/n  ×ÊÔ´/n  ¡¢/w  ¼õÉÙ/v  ¡°/w  °×É«/n  ÎÛÈ¾/vn  ¡±/w  ¡£/w  Ê¥µ®½Ú/t  ÄÇÌì/r  £¬/w  ÈËÃÇ/n  ¶¼/d  ÔÚ/d  »¶ÀÖ/ad  ¶È¼Ù/v  £¬/w  ¶ø/c  ¡°/w  ¾»»¯/v  °ÄÖÞ/ns  ¡±/w  ×éÖ¯/n  µÄ/u  ºÜ¶à/m  ³ÉÔ±/n  È´/d  ·ÅÆú/v  ¼ÙÈÕ/n  £¬/w  ×ÔÔ¸/v  µ½/v  °îµÏ/ns  º£Ì²/n  ¡¢/w  »·ÐÎ/n  ÂëÍ·/n  ¡¢/w  [Ï¤Äá/ns  ¸è¾çÔº/n]ns  ¡¢/w  [»Ê¼Ò/n  Ö²ÎïÔ°/n]nt  ¡¢/w  ´ïÁî¸Û/ns  µÈ/u  ·ç¾°/n  ÃûÊ¤µØ/n  ºÍ/c  ÄÖÊÐÇø/s  ÒåÎñ/d  ´òÉ¨/v  ÎÀÉú/an  ¡£/w  ±ÊÕß/n  ÔÚ/p  ´ïÁî¸Û/ns  µÄ/u  »¨Ô°/n  ¹ã³¡/n  Ôø/d  Â·Óö/v  Ò»/m  ¶Ô/q  ¼ñ/v  Ê°/v  À¬»ø/n  µÄ/u  ÄêÇá/a  ÁµÈË/n  £¬/w  ÐØÇ°/s  ±ð/v  ×Å/u  ¡°/w  ¾»»¯/v  °ÄÖÞ/ns  ¡±/w  µÄ/u  Ö¤ÕÂ/n  £¬/w  ÊÖÖÐ/s  ¸÷/r  Ìá/v  Ò»/m  Ö»/q  ´ó/a  ±àÖ¯´ü/n  £¬/w  Ö»Òª/c  ¿´¼û/v  ·ÏÖ½/n  ¡¢/w  ¹ûÆ¤/n  ¡¢/w  ËÜÁÏ´ü/n  ¡¢/w  ÒûÁÏ¹Þ/n  £¬/w  ±ã/d  Ï¸ÐÄ/a  µØ/u  Ê°/v  ½ø/v  ±àÖ¯´ü/n  ¡£/w  ¡°/w  ×òÍí/t  Õâ¶ù/r  ¾ÙÐÐ/v  ÁË/u  Â¶Ìì/n  ¸èÎè/n  Íí»á/n  £¬/w  ÄÑÃâ/v  Ã»ÓÐ/v  ·ÏÆúÎï/n  ¡­¡­/w  ÄÜ/v  Îª/p  ¾»»¯/v  °ÄÖÞ/ns  ×ö/v  Ò»µã/m  ÊÂ/n  £¬/w  ÕâÑù/r  ¹ý½Ú/v  ¸ü/d  ÓÐ/v  ÒâÒå/n  £¡/w  ¡±/w  
19980201-03-001-006/m  ËäÈ»/c  ÔÚ/p  ½ÖÍ·ÏïÎ²/i  ¼ûµ½/v  µÄ/u  ¡°/w  Òå¹¤/n  ¡±/w  ¶à/d  Îª/v  ÄêÇáÈË/n  £¬/w  µ«/d  ·­¿ª/v  ÉçÇø/n  ¡°/w  Òå¹¤/n  ·þÎñ/vn  ÖÐÐÄ/n  ¡±/w  µÄ/u  Ãûµ¥/n  £¬/w  È´/d  ·¢ÏÖ/v  ±¨Ãû/v  ²Î¼Ó/v  ¡°/w  Òå¹¤/n  ¡±/w  Õß/k  £¬/w  ¶à/d  ÊÇ/v  ¹¦³ÉÃû¾Í/i  µÄ/u  ÖÐÀÏÄêÈË/n  ¡£/w  Çí/nr  Ô­/d  ÊÇ/v  Ï¤Äá/ns  Ä³/r  ²úÔº/n  µÄ/u  Ö÷ÖÎÒ½Éú/n  £¬/w  ÍËÐÝ/v  ºó/f  ÔÚ¼Ò/v  ÔÔ»¨Ñø²Ý/l  µ¹/d  Ò²/d  âùÈ»×ÔµÃ/i  ¡£/w  µ«/c  ÏÐ¸³/v  ÁË/u  Ò»/m  ¶Î/q  Ê±¼ä/n  ºó/f  ÓÖ/d  ¾õµÃ/v  ÎÞÁÄ/a  £¬/w  ±ã/d  Ö÷¶¯/ad  ÉêÇë/v  ¼ÓÈë/v  ¡°/w  Òå¹¤/n  ¡±/w  ÐÐÁÐ/n  ¡£/w  µ±/p  ÉçÇø/n  ¡°/w  Òå¹¤/n  ·þÎñ/vn  ÖÐÐÄ/n  ¡±/w  ÎÊ/v  Ëý/r  Ô¸²»Ô¸Òâ/v  µ½/v  £³£°/m  ¹«Àï/q  ÒÔÍâ/f  µÄ/u  [¿²²¼Ë¹/ns  Ò½Ôº/n  ¸¾²ú¿Æ/n]nt  ×÷/v  Òå¹¤/n  Ê±/Ng  £¬/w  Ëý/r  ºÁ²»ÓÌÔ¥/l  µØ/u  Ó¦³Ð/v  £º/w  ¡°/w  ÄÇ¶ù/r  È±/v  ¸¾²ú¿Æ/n  ×¨¼Ò/n  £¬/w  ÎÒ/r  ÕýºÃ/z  È¥/v  ·¢»Ó/v  ÓàÈÈ/n  ¡£/w  ¡±/w  ÓÚÊÇ/c  Çí/nr  ´Ó´Ë/d  ·çÀïÀ´ÓêÀïÈ¥/l  £¬/w  ÕûÕû/d  Îå/m  Äê/q  Ã»ÓÐ/d  ¼ä¶Ï/v  Ã¿ÖÜ/r  Á½/m  Ìì/q  µÄ/u  ¡°/w  Òå¹¤/n  ¡±/w  ·þÎñ/vn  ¡£/w  ÓÉÓÚ/p  Ëý/r  ¾­Ñé/n  ·á¸»/a  £¬/w  Ì¬¶È/n  ºÍ°ª/a  £¬/w  ²»½ö/c  Ó®µÃ/v  ÁË/u  Í¬ÐÐ/n  µÄ/u  ×ð¾´/vn  £¬/w  ¸ü/d  Ó®µÃ/v  ÁË/u  ²ú¸¾/n  µÄ/u  ÐÅÀµ/vn  ¡£/w  ¡°/w  ÀÏÄêÈË/n  ×î/d  ºÃ/a  µÄ/u  ÐÄÀí/n  ÁÆÑø/vn  ¾Í/d  ÊÇ/v  ÊÊ¶È/ad  ¹¤×÷/v  ¡­¡­/w  Ïë/v  ×Å/u  »¹/d  ÓÐÈË/r  ÐèÒª/v  Äã/r  £¬/w  ÐÄÀï/s  ¾Í/d  ¸Ðµ½/v  ÎÞ±È/z  ¿ìÀÖ/a  £¡/w  ¡±/w  
19980201-03-001-007/m  Ïñ/p  Çí/nr  ÕâÑù/r  µÄ/u  ÍËÐÝ/vn  ×¨¼Ò/n  ÒÔ/p  ¡°/w  Òå¹¤/n  ¡±/w  Éí·Ý/n  ÖØ·µ/v  Ô­/b  ¸ÚÎ»/n  £¬/w  ¹¤×÷/v  ÆðÀ´/v  ×ÔÈ»/d  Çá³µÊìÂ·/i  £¬/w  µÃÐÄÓ¦ÊÖ/i  ¡£/w  È»¶ø/c  ¸ü/d  ¶à/a  µÄ/u  ÀÏÄê/n  Òå¹¤/n  ²¢·Ç/v  ÄÚÐÐ/a  £¬/w  ¶øÊÇ/c  ×ª/v  µ½/v  Áí/r  Ò»¸ö/m  Ä°Éú/a  µÄ/u  ÐÐµ±/n  £¬/w  ´ÓÍ·/d  Ñ§/v  Æð/v  ¡£/w  Ã·É­/nr  ºÍ/c  °®Ã×Àò/nr  ·ò¸¾/n  Ö®ËùÒÔ/c  ³ÉÎª/v  [ËþÁú¼Ñ/ns  ¶¯ÎïÔ°/n]ns  µÄ/u  Òå¹¤/n  £¬/w  ½Ô/d  Òò/p  ÈÈ°®/v  ¶¯Îï/n  ¡£/w  Ã·É­/nr  ÍËÐÝ/v  Ç°/f  ÊÇ/v  Ä³/r  ´ó/a  ¹«Ë¾/n  µÄ/u  ×Ü¾­Àí/n  £¬/w  ¶ø/c  °®Ã×Àò/nr  ÍËÐÝ/v  Ç°/f  ÊÇ/v  Ë°Îñ/n  ¹Ù/n  £¬/w  Á½/m  ÈË/n  µÄ/u  ¹¤×÷/vn  ¾ù/d  Óë/p  ¶¯Îï/n  ²»/d  Õ´±ß/v  £¬/w  µ«/c  µ±/p  [ËþÁú¼Ñ/ns  ¶¯ÎïÔ°/n]ns  ÔÚ/p  Ï¤Äá/ns  ¼¸/m  ¼Ò/q  ´ó±¨/n  ÉÏ/f  ÕÐÄ¼/v  Òå¹¤/n  Ê±/Ng  £¬/w  ·òÆÞ/n  Á©/m  Í¬Ê±/d  ±¨ÁËÃû/v  ¡£/w  ¡°/w  ²»/d  ¶®/v  ¾Í/d  Ñ§/v  £¬/w  [»îµ½ÀÏ/i  £¬/w  Ñ§µ½ÀÏ/i]i  £¬/w  Ã»ÓÐ/v  Ë­/r  ÊÇ/v  ¡®/w  Éú¶øÖªÖ®/i  ¡¯/w  ¡­¡­/w  ¡±/w  ¾­¹ý/p  Ò»/m  ¶Î/q  Ê±¼ä/n  µÄ/u  Ñ§Ï°/vn  ºÍ/c  Êµ¼ù/vn  £¬/w  ·òÆÞ/n  Á©/m  Öð½¥/d  ÓÉ/p  ÍâÐÐ/n  ×ªÎª/v  ÄÚÐÐ/n  £¬/w  ÓÚÊÇ/c  ±»/p  °²ÅÅ/v  È¥/v  ¸ã/v  ¶¯ÎïÔ°/n  µÄ/u  ÍâÁª/vn  ¹¤×÷/vn  ¡£/w  µ«·²/d  ÓÐ/v  Ñ§Ð£/n  ¡¢/w  ÆóÒµ/n  »ò/c  ÂÃÓÎÍÅ/n  µÈ/u  ¼¯Ìå/n  ²Î¹Û/v  ÓÎÀÀ/v  £¬/w  ·òÆÞ/n  Á©/m  ¾Í/d  ³äµ±/v  µ¼ÓÎ/n  £¬/w  °²ÅÅ/v  Ê³ËÞ/n  ¡¢/w  ³µÁ¾/n  ÒÔ¼°/c  ÂÃÓÎ/vn  Â·Ïß/n  £¬/w  ²¢/c  ½â¾ö/v  ÁÙÊ±/d  ³öÏÖ/v  µÄ/u  À§ÄÑ/an  ¡£/w  ÖÐ¹ú/ns  ÑØº£/f  Ä³/r  ³ÇÊÐ/n  µÄ/u  µçÊÓ/n  ÉãÖÆ×é/n  µ½/v  [ËþÁú¼Ñ/ns  ¶¯ÎïÔ°/n]ns  ÅÄÉã/v  ¶¯Îï/n  ±£»¤/vn  ·½Ãæ/n  µÄ/u  µçÊÓÆ¬/n  £¬/w  ×ÔÊ¼ÖÁÖÕ/i  ¶¼/d  ÓÉ/p  Õâ/r  Á½/m  Î»/q  ÀÏ/a  Òå¹¤/n  ÅãÍ¬/v  ¡£/w  ·òÆÞ/n  Á©/m  ÅÜÉÏÅÜÏÂ/l  £¬/w  Ê®·Ö/m  ÖÜµ½/a  ÈÈÇé/a  £¬/w  »¹/d  Ê±³£/d  ¿ª/v  ×Å/u  ×Ô¼º/r  µÄ/u  ³µ/n  ËÍ/v  ÉãÖÆ×é/n  µ½/v  ËûÃÇ/r  Ïë/v  Òª/v  µ½/v  µÄ/u  µØ·½/n  ¡£/w  ÉãÖÆ×é/n  ÈËÔ±/n  °ë/m  ¿ªÍæÐ¦/v  µØ/u  ÎÊ/v  Æä/r  ¡°/w  Ä¿µÄ/n  ¡±/w  £¬/w  ·òÆÞ/n  Á©/m  ½Ô/d  ÈÏÕæ/a  µØ/u  »Ø´ð/v  £º/w  ¡°/w  ÎªÁË/p  ±£»¤/v  ÎÒÃÇ/r  ÈËÀà/n  µÄ/u  ÅóÓÑ/n  ¶¯Îï/n  ¡­¡­/w  Õâ/r  ÊÀ½ç/n  ²»ÄÜ/v  Ö»/d  Ê£ÏÂ/v  ÈË/n  £¡/w  ¡±/w  
19980201-03-001-008/m  ÔÚ/p  °Ä´óÀûÑÇ/ns  £¬/w  ¡°/w  Òå¹¤/n  ¡±/w  ÃÇ/k  Ö®ËùÒÔ/c  Ô¸Òâ/v  ÒåÎñÀÍ¶¯/l  ²»/d  ÄÃ/v  ¹¤Ç®/n  £¬/w  ³ýÁË/p  Ïñ/p  Ã·É­/nr  ·ò¸¾/n  ÄÇÑù/r  ³öÓÚ/v  ¡°/w  ¶¯Îï/n  ±£»¤/v  ¡±/w  µÄ/u  Ã÷È·/a  Ä¿µÄ/n  Íâ/f  £¬/w  ¸ü/d  ¶à/a  µÄ/u  ÈË/n  ÊÇ/v  ³öÓÚ/v  ×Ú½Ì/n  ÐÅÑö/vn  ºÍ/c  ÈËÉú/n  ÐèÒª/vn  £¬/w  ÉõÖÁ/d  »¹ÓÐ/v  Ê§ÒµÕß/n  ³Ô/v  ×Å/u  ¸£Àû/n  È¥/v  ¸É/v  ¡°/w  Òå¹¤/n  ¡±/w  ÒÔ/p  »ñµÃ/v  ¹¤×÷/vn  ¾­Ñé/n  ¡­¡­/w  [°Ä´óÀûÑÇ/ns  Õþ¸®/n]nt  ¶Ô/p  ´Ë/r  ³Ö/v  ¹ÄÀø/vn  Ì¬¶È/n  £¬/w  ²»½ö/c  ÔÚ/p  ÓßÂÛ/n  ·½Ãæ/n  »ý¼«/ad  µ¼Ïò/v  £¬/w  »¹/d  ÔÚ/p  Ö÷Òª/b  ÉçÇø/n  ³ÉÁ¢/v  ¡°/w  Òå¹¤/n  ·þÎñ/vn  ÖÐÐÄ/n  ¡±/w  ´ÓÊÂ/v  ×éÖ¯/vn  °²ÅÅ/vn  ¹¤×÷/vn  £¬/w  Í¬Ê±/c  »¹/d  ´óÁ¦/d  ±íÕÃ/v  ÓÐ/v  ¹±Ï×/vn  µÄ/u  Òå¹¤/n  ÒÔÎª/v  ¡°/w  °ñÑù/n  ¡±/w  £¬/w  ¡°/w  ¾»»¯/v  °ÄÖÞ/ns  ¡±/w  µÄ/u  Ö÷Ï¯/n  ÑÓ¡¤¿­¶÷/nr  ¾Í/d  Ôø/d  ±»/p  ÆÀÎª/v  ¡°/w  ¡¯/w  £¹£µ/m  °Ä´óÀûÑÇÈË/n  ¡±/w  £¨/w  Ïàµ±ÓÚ/v  ÖÐ¹ú/ns  µÄ/u  Ê®/m  ´ó/a  ½Ü³ö/a  ÇàÄê/n  £©/w  ¡£/w  ÓÉÓÚ/c  ¡°/w  Òå¹¤/n  ¡±/w  µÄ/u  Òå¾Ù/n  ¶à/d  Îª/v  ×Ô¾õ×ÔÔ¸/l  £¬/w  ¹Ê/c  ËûÃÇ/r  µÄ/u  ·þÎñ/vn  Ì¬¶È/n  ¡¢/w  ¹¤×÷/vn  ÈÈÇé/an  ÍùÍù/d  ÓÅÓÚ/v  ¶Ë/v  Ìú/n  Íë/n  µÄ/u  ¹¤×÷/vn  ÈËÔ±/n  £¬/w  Òò¶ø/c  Ò²/d  ÊÜµ½/v  Éç»á/n  µÄ/u  ÆÕ±é/a  »¶Ó­/vn  ºÍ/c  ÔÞÉÍ/vn  ¡£/w  ÔÚ/p  Èç´Ë/r  ÖØ/v  ¡°/w  Òå/Ng  ¡±/w  µÄ/u  ·ÕÎ§/n  Àï/f  £¬/w  ¡°/w  Òå¹¤/n  ¡±/w  ÐÐÎª/n  ×ÔÈ»/d  ¾Í/d  ÔÚ/d  °Ä´óÀûÑÇ/ns  ·½ÐËÎ´°¬/i  £¬/w  ÎµÈ»³É·ç/i  ¡£/w  

19980201-03-002-001/m  ´Ó/p  ¡°/w  ¿ÕÆø/n  ÓÐ/v  ¼Û/n  ¡±/w  Ëµ/v  Æð/v  
19980201-03-002-002/m  »Æ/nr  Çç/nr  
19980201-03-002-003/m  ¾Ý/p  ±¨µÀ/v  £¬/w  Å·ÃË/j  ¹ú¼Ò/n  ¶Ô/p  ºé¶¼À­Ë¹/ns  Ô­Ê¼/a  ´ÔÁÖ/n  ÖÐ/f  ²úÉú/v  µÄ/u  ÐÂÏÊ/a  ¿ÕÆø/n  ±íÊ¾/v  ÁË/u  Å¨ºñ/a  ÐËÈ¤/n  £¬/w  Ô¸/v  ³ö/v  Ç®/n  ¹ºÂò/v  ¡£/w  ³öÊÛ/v  ¿ÕÆø/n  µÄ/u  ¾ßÌå/a  ·½Ê½/n  ºÍ/c  ÊýÁ¿/n  ÑÛÏÂ/t  ÉÐ/d  ²»µÃ¶øÖª/l  £¬/w  µ«/d  ¾ÝËµ/v  Å·ÖÞ/ns  ÂòÖ÷/n  µÄ/u  ¿ª¼Û/v  ¸ß/a  ´ï/v  £¹£°£°Íò/m  ÃÀÔª/q  ¡£/w  
19980201-03-002-004/m  ´ËÊÂ/r  ´Ù³É/v  [ºé¶¼À­Ë¹/ns  Õþ¸®/n]nt  Òª/v  ³ÉÁ¢/v  Ò»¸ö/m  ×¨ÃÅ/b  °ì¹«ÊÒ/n  £¬/w  ¶Ô/p  ÐÂÏÊ/a  ¿ÕÆø/n  Õâ/r  Ò»/m  ×ÊÔ´/n  ½øÐÐ/v  Í³Ò»/a  ¹ÜÀí/vn  ºÍ/c  ÏúÊÛ/vn  £¬/w  ´ËÍâ/c  £¬/w  Õþ¸®/n  »¹/d  ºÅÕÙ/v  Å©Ãñ/n  ´ó/ad  ÖÖ/v  ËÉÊ÷/n  ÒÔ/c  ¾»»¯/v  ¿ÕÆø/n  ¡£/w  
19980201-03-002-005/m  ¿ÕÆø/n  ÊÇ/v  ÈËÀà/n  Ðëô§/t  ²»¿É»òÈ±/l  µÄ/u  ×ÊÔ´/n  £¬/w  ¿ÕÆø/n  ÊÇ/v  ´ó×ÔÈ»/n  ¶Ô/p  ÈË/n  µÄ/u  ¿¶¿®/a  ÔùÓè/vn  £¬/w  ÓÉÓÚ/c  ¿ÕÆø/n  Ò»°ãÀ´Ëµ/l  ÎÞËù²»ÔÚ/i  £¬/w  ÈËÀà/n  ÔÚ/p  ºÜ/d  ³¤/a  Ê±ÆÚ/n  ÄÚ/f  ²¢Î´/d  ÒâÊ¶/v  µ½/v  Ëü/r  µÄ/u  Õä¹ó/an  £¬/w  ¿ÕÆø/n  ²»/d  ¾ß/Vg  ÊÐ³¡/n  ¼ÛÖµ/n  ¡£/w  ½üÊÀÒÔ½µ/l  £¬/w  ÓÉÓÚ/c  ÈËÀà/n  »î¶¯/vn  ·¶Î§/n  ºÍ/c  ÄÜÁ¦/n  µÄ/u  ´ó/a  À©ÕÅ/vn  £¬/w  µØÇò/n  ÉúÌ¬/n  ³öÏÖ/v  ÁË/u  ´ó/a  Î£»ú/n  £¬/w  »·¾³/n  ÊÜµ½/v  ÁË/u  ÑÏÖØ/a  ÎÛÈ¾/vn  £¬/w  ÐÂÏÊ/a  ¿ÕÆø/n  ³É/v  ÁË/u  Ï¡È±/a  Ö®/u  Îï/Ng  £¬/w  ÓÚÊÇ/c  ±ã/d  ÓÐ/v  ÁË/u  ÊÐ³¡/n  ¼ÛÖµ/n  ¡£/w  
19980201-03-002-006/m  Å·ÃË/j  ¹ú¼Ò/n  ¹ºÂò/v  ÐÂÏÊ/a  ¿ÕÆø/n  µÄ/u  ¾Ù¶¯/n  »òÐí/d  ÊÇ/v  Ò»/m  ÖÖ/q  ¡°/w  ×÷Ðã/vn  ¡±/w  £¬/w  µ«/c  Õâ/r  ÊÇ/v  Ò»/m  ÖÖ/q  ÓÐÒæ/a  µÄ/u  ¡°/w  ×÷Ðã/vn  ¡±/w  £¬/w  ÓÐÖúÓÚ/v  Ìá¸ß/v  ÈËÃÇ/n  µÄ/u  »·¾³/n  ÒâÊ¶/n  £¬/w  ÓÐÖúÓÚ/v  ÈËÀà/n  ÔÚ/p  ÉúÌ¬/n  Î£»ú/n  Ç°/f  ¾¯ÐÑ/v  £¬/w  ¼°Ê±/ad  ²ÉÈ¡/v  ¡°/w  ²¹/v  Ìì/n  ¡±/w  µÄ/u  ´ëÊ©/n  ¡£/w  
19980201-03-002-007/m  ÀúÊ·/n  Ö¤Ã÷/v  £¬/w  ÈËÀà/n  ¾­³£/d  ÊÇ/v  ¶ÌÊÓ/a  »ò/c  Ã¤Ä¿/a  µÄ/u  £¬/w  ²»ÉÙ/m  ÈËÀàÑ§Õß/n  Ö¸³ö/v  £¬/w  ÀúÊ·/n  ÉÏ/f  Ðí¶à/m  ÎÄÃ÷/n  µÄ/u  äÎÃð/vn  £¬/w  ±¾ÖÊ/n  ¾ÍÊÇ/v  ÈËÀà/n  ²»ÉÆ/a  ×ÔÎÒ/r  Ô¼ÖÆ/v  µÄ/u  ½á¹û/n  ¡£/w  ÎÞ/v  ½ÚÖÆ/vn  µÄ/u  ÈË¿Ú/n  Ôö³¤/vn  £¬/w  ÎÞ/v  ½ÚÖÆ/vn  µÄ/u  Éú²ú/vn  ºÍ/c  ¿ª·¢/vn  £¬/w  ÈËÀà/n  ÎªÁË/p  ×Ô¼º/r  µÄ/u  Éú´æ/vn  ºÍ/c  ÊæÊÊ/an  £¬/w  ÂÓ¶áÐÔ/n  µØ/u  ¶Ô´ý/v  ×ÔÈ»»·¾³/l  ¡£/w  È»¶ø/c  £¬/w  ¡°/w  ÈËÓÐÇ§Ëã/i  £¬/w  ÌìÓÐÒ»Ëã/i  ¡±/w  £¬/w  ³ÁÄ¬/a  µÄ/u  ´ó×ÔÈ»/n  ÖÕÓÚ/d  ÔÚ/p  ÈÌÄÍ/v  ÒÑ/d  ¾Ã/a  ºó/f  ¿ªÊ¼/v  ±¨¸´/v  £¬/w  Ë®Ô´/n  ¸ÉºÔ/v  £¬/w  Á¼Ìï/n  ±ä³É/v  »ÄÄ®/n  £¬/w  Ðí¶à/m  ¡°/w  Áù³¯/n  ·±»ª/a  µØ/n  ¡±/w  ³ÉÎª/v  »ÄÄ®/n  ÖÐ/f  µÄ/u  ÒÅÖ·/n  ¡£/w  ½ñÌì/t  £¬/w  ÈËÀà/n  ¶Ô/p  »·¾³/n  µÄ/u  ÎÛÈ¾/vn  ºÍ/c  ÆÆ»µ/vn  ÒÑ/d  ²¨¼°/v  ¿ÕÆø/n  £¬/w  ¿ÕÆø/n  ÊÇ/v  ÎÞËù²»ÔÚ/i  µÄ/u  £¬/w  ÈËÀà/n  »ò/d  ½«/d  ÎÞ´¦/d  ¶ÝÌÓ/v  ¡£/w  
19980201-03-002-008/m  ¹ú¼Ê/n  Éç»á/n  ÒÑ¾­/d  ¿´µ½/v  ¡°/w  Ñ¡Ôñ/v  µÄ/u  ±ØÒª/an  ¡±/w  £¬/w  Ìá³ö/v  ÁË/u  ¡°/w  ¿É/v  ³ÖÐø/vd  ·¢Õ¹/v  ¡±/w  Õâ/r  Î¨Ò»/d  ¿ÉÐÐ/a  µÄ/u  Ñ¡Ôñ/vn  ¡£/w  
19980201-03-002-009/m  Ñ¡Ôñ/v  °üÀ¨/v  Éú²ú·½Ê½/l  µÄ/u  Ñ¡Ôñ/vn  ¡¢/w  »·¾³/n  Ð§Ó¦/n  Ó¦/v  ³ÉÎª/v  Éú²ú/vn  Ð§Òæ/n  ÆÀ¼Û/vn  ÌåÏµ/n  µÄ/u  ÖØÒª/a  Ö¸±ê/n  £¬/w  £Ç£Ä£Ð/nx  ²»/d  Ó¦/v  ÊÇ/v  ½ø²½/vn  ºÍ/c  ·¢Õ¹/vn  µÄ/u  Î¨Ò»/b  Ö¸Êý/n  £¬/w  Ä±/v  Æä/r  Àû/n  ÏÈ/d  ±Ü/v  Æä/r  º¦/n  Ó¦/v  ³ÉÎª/v  Éú²ú/vn  »î¶¯/vn  ÖÐ/f  µÄ/u  ÖØÒª/a  ×¼Ôò/n  ¡£/w  
19980201-03-002-010/m  Ñ¡Ôñ/v  °üÀ¨/v  Éú»î/vn  ·½Ê½/n  µÄ/u  Ñ¡Ôñ/vn  ¡£/w  ¼óÆÓ/a  ²»/d  Ó¦/v  ½ö½ö/d  ÊÇ/v  Ò»/m  ÖÖ/q  ÃÀµÂ/n  £¬/w  ¶ø/c  Ó¦/v  ×÷Îª/v  ÈËÀà/n  ³¤¾Ã/ad  Éú´æ/v  µÄ/u  ±ØÐë/n  ¶ø/c  ³ÉÎª/v  ÆÕ±é/a  µÄ/u  ¼ÛÖµ/n  ¡£/w  ËùÎ½/v  ¡°/w  Ð¡¿µ/n  ¡±/w  ²»½ö/c  ÊÇ/v  Ä³/r  Ò»/m  ¾­¼Ã/n  ·¢Õ¹/vn  ½×¶Î/n  µÄ/u  ³ÆÎ½/n  £¬/w  ¶øÇÒ/c  Ó¦/v  ÊÇ/v  Ò»/m  ÖÖ/q  ×Ô¾õ/a  µÄ/u  ½ÚÔ¼/ad  Ïû·Ñ/vn  Ä£Ê½/n  µÄ/u  Ñ¡Ôñ/vn  ¡£/w  
19980201-03-002-011/m  ¡°/w  Éú´æ/v  »¹ÊÇ/c  ÃðÍö/v  £¬/w  Õâ/r  ÊÇ/v  Ò»¸ö/m  ÎÊÌâ/n  ¡£/w  ¡±/w  ÔÚ/p  »·¾³/n  ÎÊÌâ/n  ÉÏ/f  £¬/w  µØÇò/n  ÉÏ/f  µÄ/u  ÈËÃÇ/n  Õý/d  Ãæ¶Ô/v  ×Å/u  ÕâÑù/r  Ò»¸ö/m  ¹þÄ·À×ÌØÊ½/b  µÄ/u  ÒÉÎÊ/n  ¡£/w  ÅÓ±´³Ç/ns  µÄ/u  ¹Å/a  ÂÞÂí/ns  ÈË/n  ÔÚ/p  Î¬ËÕÍþ/nz  »ðÉ½/n  ±¬·¢/v  Ç°/f  £¬/w  ÒÔ/c  ¿ñ»¶/v  ÀÄ/ad  Òû/v  Ïà/d  Ó¦¶Ô/v  £¬/w  Ä©ÈÕ/n  ÐÄÌ¬/n  µÄ/u  ½á¹û/n  ¾Í/d  ÊÇ/v  ÎÞ¿ÉÍì»Ø/i  µÄ/u  Ä©ÈÕ/n  ¡£/w  ÔÚ/p  »·¾³/n  µÄ/u  ¡°/w  »ðÉ½/n  ¡±/w  Ç°/f  £¬/w  µ±Ç°/t  µÄ/u  ÈËÃÇ/n  Ò²/d  Ãæ¶Ô/v  ×Å/u  Ò»/m  ÖÖ/q  Ì¬¶È/n  µÄ/u  Ñ¡Ôñ/vn  £º/w  Ã÷ÖÇ/a  »¹ÊÇ/c  ·è¿ñ/a  £¬/w  Õâ/r  ÊÇ/v  Ò»¸ö/m  ÎÊÌâ/n  ¡£/w  

19980201-03-003-001/m  °®»¤/v  °ÍÀè/ns  µÄ/u  ¡º/w  ÂÌ/a  ·Î/n  ¡»/w  
19980201-03-003-002/m  Ñî/nr  ÈêÉú/nr  
19980201-03-003-003/m  ÐÂÄêÒÁÊ¼/l  £¬/w  Î»ÓÚ/v  °ÍÀè/ns  ¶«ÄÏ/f  °£ËÉÊ¡/ns  µÄ/u  [ÈûÄÉ¶û/nz  É­ÁÖ/n]ns  µÄ/u  ËùÓÐ/b  Èë¿Ú´¦/n  ¶¼/d  Êú/v  ÉÏ/v  ÁË/u  ¡°/w  ½ûÖ¹/v  »ú¶¯/b  ³µÁ¾/n  Ê»Èë/v  ¡±/w  µÄ/u  ´ó/a  ÅÆ×Ó/n  £¬/w  ÁÖÖÐ/s  µÄ/u  ËùÓÐ/b  Í£³µ³¡/n  Ò²/d  Í³Í³/d  ¹Ø±Õ/v  ¡£/w  ¾ÝËµ/v  £¬/w  °ÍÀè/ns  ¸½½ü/f  µÄ/u  ·ãµ¤°×Â¶/ns  ¡¢/w  ÀÊ²¼ÒÀ°£/ns  ¡¢/w  ¸£Ë¹ÀÕ²¨Ë¹/ns  ÒÔ¼°/c  ·²¶ûÈü/ns  ÖÜÎ§/f  µÄ/u  ÁÖÇø/n  Ò²/d  ½«/d  ²ÉÈ¡/v  ÕâÖÖ/r  ´ëÊ©/n  ¡£/w  Õâ¸ö/r  ¾ö¶¨/n  ËäÈ»/c  ¶Ô/p  ÄÇÐ©/r  ¾­³£/d  ÔÚ/p  ÁÖÄÚ/s  Çý³µ/v  µÄ/u  ÈË/n  ´øÀ´/v  ²»±ã/an  £¬/w  µ«/c  È´/d  µÃµ½/v  ¹ã´ó/b  É­ÁÖ°®ºÃÕß/n  ºÍ/c  »·±£Ö÷ÒåÕß/n  µÄ/u  ÈÈÁÒ/a  »¶Ó­/vn  £¬/w  ËûÃÇ/r  ÊÓ/Vg  ´Ë/r  Îª/v  ×î/d  ºÃ/a  µÄ/u  ¡°/w  ÐÂÄê/t  ÀñÎï/n  ¡±/w  ¡£/w  
19980201-03-003-004/m  [ÈûÄÉ¶û/nz  É­ÁÖ/n]ns  Ãæ»ý/n  Ô¼/d  £³£°£°£°/m  ¹«Çê/q  £¬/w  ÁÖÄ¾/n  ÝÚÞ¨/z  £¬/w  ÕÚÌì±ÎÈÕ/i  £¬/w  ÁÖÄÚ/s  °ØÓÍ/n  µÀÂ·/n  ×Ýºá½»´í/i  £¬/w  ²ÍÒû/n  ÓéÀÖ/vn  ÉèÊ©/n  ÆëÈ«/a  £¬/w  ÊÇ/v  ÐÝí¬/v  Âþ²½/v  µÄ/u  ºÃ/a  È¥´¦/n  £¬/w  ×Ô´Ó/p  £¶£°/m  Äê´ú/n  ¶ÔÍâ¿ª·Å/l  ÒÔÀ´/f  £¬/w  Ã¿Äê/r  µ½/v  ÕâÀï/r  ÓÎÍæ/v  µÄ/u  ÈË/n  ¸ß/a  ´ï/v  £²£°£°Íò/m  ÈË´Î/q  ¡£/w  Õý/d  ÒòÎª/p  Èç´Ë/r  £¬/w  ÕâÀï/r  µÄ/u  É­ÁÖ/n  ÒÑ¾­/d  Ôâµ½/v  ÑÏÖØ/ad  ÆÆ»µ/vn  £¬/w  ÓÈÆä/d  ÊÇ/v  ³µÁ¾/n  ÅÅ·Å/v  µÄ/u  ·ÏÆø/n  ÖÂÊ¹/v  µÀÂ·/n  Á½²à/f  µÄ/u  Ä³Ð©/r  Ê÷Ä¾/n  ¿ÝÎ®/v  ¡£/w  Õâ/r  Ò²/d  ÊÇ/v  [°£ËÉÊ¡/ns  Õþ¸®/n]nt  ²»¹Ë/v  Ä³Ð©/r  ÈË/n  µÄ/u  ¿¹Òé/vn  ºÍ/c  ·´¶Ô/vn  £¬/w  ¶ÏÈ»/d  ÖÆ¶¨/v  ÕâÏî/r  ·¨Áî/n  µÄ/u  Ö÷Òª/b  ÔµÓÉ/n  ¡£/w  
19980201-03-003-005/m  °ÍÀè/ns  ²»½ö/c  ÓÐ/v  °¬·Æ¶ûÌúËþ/n  ¡¢/w  ¿­ÐýÃÅ/n  ¡¢/w  Â¬¸¡¹¬/n  µÈ/u  ÀúÊ·/n  ÃûÊ¤/n  £¬/w  ¶øÇÒ/c  ÓµÓÐ/v  ´óÁ¿/m  µÄ/u  É­ÁÖ/n  ºÍ/c  ÂÌµØ/n  £¬/w  Ò²/d  ÊÇ/v  ÂÌÉ«/n  ÎÄ»¯/n  ÒÅ²ú/n  ×îÎª/d  ·á¸»/a  µÄ/u  Ê×¶¼/n  Ö®Ò»/r  ¡£/w  ½ö/d  ´ó/a  °ÍÀè/ns  µØÇø/n  µÄ/u  É­ÁÖ/n  ¾Í/d  ÓÐ/v  £²£·Íò/m  ¹«Çê/q  £¬/w  Õ¼/v  µØÇø/n  ×ÜÃæ»ý/n  µÄ/u  £²£³£¥/m  £¬/w  ÆäÖÐ/r  Êô/v  ¹ú¼Ò/n  É­ÁÖ/n  ¹ÜÀí¾Ö/n  ¹ÜÏ½/v  µÄ/u  ¹«ÓÐ/b  É­ÁÖ/n  ÓÐ/v  £±£¸£¹/m  ¸ö/q  £¬/w  Ô¼/d  ÓÐ/v  £¸£®£·Íò/m  ¹«Çê/q  £¬/w  ÁíÍâ/d  »¹ÓÐ/v  µØÇø/n  ¹ÜÏ½/v  µÄ/u  É­ÁÖ/n  ºÍ/c  Ë½ÈË/n  É­ÁÖ/n  µÈ/u  ¡£/w  ±é²¼/v  ÊÐÇø/s  ºÍ/c  ½¼Çø/s  µÄ/u  ÕâÐ©/r  É­ÁÖ/n  ºÍ/c  ÂÌµØ/n  £¬/w  ²»½ö/c  Ê¹/v  »¨¶¼/n  µÄ/u  ·ç¹â/n  ±ä/v  µÃ/u  ¸ü¼Ó/d  ç²Àö/a  £¬/w  ¶øÇÒ/c  Ïñ/p  ÍÂÄÉ/v  ¿ÕÆø/n  µÄ/u  ¡°/w  ·ÎÒ¶/n  ¡±/w  £¬/w  ÓÐÀûÓÚ/v  ±£³Ö/v  Ê×¶¼/n  ÎÂÅ¯/a  ¡¢/w  ÊªÈó/a  ¡¢/w  ÇåÐÂ/a  µÄ/u  Æøºò/n  ¡£/w  È»¶ø/c  £¬/w  ÁîÈË²»°²/l  µÄ/u  ÊÇ/v  £¬/w  ÕâÐ©/r  É­ÁÖ/n  Òò/p  ÕûÄê/d  ¶¼/d  ÓÐ/v  ÊýÒÔÒÚ¼Æ/l  µÄ/u  ÓÎÈË/n  ºÍ/c  ³µÁ¾/n  ½øÈë/v  £¬/w  ÒÑ¾­/d  ²»Í¬/a  ³Ì¶È/n  µØ/u  ÊÜµ½/v  ¡°/w  ÎÛÈ¾/vn  ¡±/w  £¬/w  É­ÁÖ/n  ÖÐ/f  µÄ/u  Ò»Ð©/m  ¶¯Îï/n  ºÍ/c  Ö²Îï/n  Ò²/d  Ïà¼Ì/d  ¾ø¼£/v  ¡£/w  Ò»Ð©/m  ¡°/w  ÀÏ/a  °ÍÀè/ns  ¡±/w  ²»ÎÞ/v  ¾ª²ï/a  µØ/u  ·¢ÏÖ/v  £¬/w  °ÍÀè/ns  µÄ/u  Æøºò/n  ÒÑ/d  ½ñ·ÇÎô±È/i  ¡£/w  ÄÑ¹Ö/d  Ðí¶à/m  ÈË/n  ÒÑ/d  ¿ªÊ¼/v  ·×·×/d  Íâ/f  Ç¨/v  £¬/w  µ½/v  Ê×¶¼/n  ÒÔÍâ/f  µÄ/u  µØ·½/n  Áí/d  ÃÙ/v  ÐÂ/a  µÄ/u  ×¡Ëù/n  ¡£/w  
19980201-03-003-006/m  [¹ú¼Ò/n  É­ÁÖ/n  ¹ÜÀí¾Ö/n]nt  [´ó/a  °ÍÀè/ns  µØÇø/n]ns  µÄ/u  Ò»/m  Î»/q  ¸ºÔðÈË/n  ½âÊÍ/v  Ëµ/v  £¬/w  ÔÚ/p  [ÈûÄÉ¶û/nz  É­ÁÖ/n]ns  ºÍ/c  ÆäËû/r  É­ÁÖ/n  ²ÉÈ¡/v  µÄ/u  ÕâÖÖ/r  ´ëÊ©/n  ²¢/d  ²»/d  ÊÇ/v  È¨ÒËÖ®¼Æ/i  £¬/w  ¶øÊÇ/c  ÔÚ/p  ³ä·Ö/ad  ¿¼ÂÇ/v  ¹«ÖÚ/n  ¶Ô/p  ´ó×ÔÈ»/n  ÈÕÒæ/d  Ôö¼Ó/v  µÄ/u  ÐËÈ¤/n  ºÍ/p  Ëü/r  Öð½¥/d  Ê§È¥/v  ×ÔÉí/r  Æ½ºâ/an  µÄ/u  ÓÇÂÇ/vn  µÄ/u  »ù´¡/n  ÉÏ/f  £¬/w  ¾­¹ý/p  Ê®/m  ¶à/m  Äê/q  µÄ/u  ¿¼ÂÇ/vn  ºÍ/c  ÑÐ¾¿/vn  ºó/f  ×÷³ö/v  µÄ/u  ¡£/w  Ëû/r  Ëµ/v  £¬/w  ¡°/w  ÎÒÃÇ/r  µÄ/u  Ä¿±ê/n  ²¢/d  ²»/d  ÊÇ/v  Òª/v  °Ñ/p  ´ó/a  °ÍÀèÈË/n  ºÍ/c  É­ÁÖ/n  ·Ö¿ª/v  £¬/w  ¶øÊÇ/c  Òª/v  »¹¸ø/v  ËûÃÇ/r  Ò»¸ö/m  ÕæÕý/b  µÄ/u  É­ÁÖ/n  ¡±/w  ¡£/w  ÔÚ/p  ¹Ø±Õ/v  Í¨Íù/v  É­ÁÖ/n  µÄ/u  µÀÂ·/n  ºÍ/c  È¡Ïû/v  ÁÖÄÚ/s  Í£³µ³¡/n  µÄ/u  Í¬Ê±/n  £¬/w  ÒÑ/d  ÔÚ/p  Ëü/r  µÄ/u  ËÄÖÜ/f  ÐÞ½¨/v  ÁË/u  ÎÞÊý/m  ¸ö/q  ÐÂ/a  µÄ/u  Í£³µ³¡/n  £¬/w  ÓÎ¿Í/n  ÈÔ/d  ¿É/v  °Ñ/p  ³µ/n  ´æ·Å/v  ÔÚ/p  ÄÇÀï/r  ²½ÐÐ/v  »ò/c  Æï/v  ×ÔÐÐ³µ/n  µ½/v  ÁÖÄÚ/s  ÓÎÍæ/v  ¡£/w  
19980201-03-003-007/m  ÎªÁË/p  ±£»¤/v  ÕâÐ©/r  ¡°/w  ÂÌ/a  ·Î/n  ¡±/w  £¬/w  °ÍÀèÊÐ/ns  ¸÷¼¶/r  Õþ¸®/n  ºÍ/c  °ÍÀè/ns  ÊÐÃñ/n  ×÷³ö/v  ÁË/u  ³¤ÆÚ/b  ²»Ð¸/z  µÄ/u  Å¬Á¦/an  ¡£/w  ÊÐÕþ¸®/n  ÔÚ/p  ¹æ»®/v  ³ÇÊÐ/n  ½¨Éè/n  ²¼¾Ö/n  Ê±/Ng  £¬/w  °Ñ/p  Ê¹/v  Ã¿¸ö/r  ÊÐÃñ/n  ¶¼/d  ÄÜ/v  ÔÚ/p  Àë¼Ò/v  ÖÁ¶à/d  £µ£°£°/m  Ã×/q  µÄ/u  µØ·½/n  ÓÐ/v  Ò»/m  ´¦/n  ÂÌµØ/n  ×÷Îª/v  ×Ô¼º/r  µÄ/u  Ä¿±ê/n  ¡£/w  ÊÐÕþ¸®/n  ÓÐ¹Ø/v  µÄ/u  ·¨ÂÉ/n  »¹/d  ¹æ¶¨/v  £¬/w  ÐË½¨/v  ¹«¹²/b  ÉèÊ©/n  ºÍ/c  ×¡·¿/n  ±ØÐë/d  Í¬Ê±/d  ¿¼ÂÇ/v  Ò»¶¨/b  ±ÈÀý/n  µÄ/u  »¨Ô°/n  ºÍ/c  ÂÌµØ/n  Ãæ»ý/n  £¬/w  ·ñÔò/c  ²»ÄÜ/v  ¶¯¹¤/v  ¡£/w  ÎÞ·¨/v  ÔÚ/p  µØÃæ/n  ÉÏ/f  ¿ª±Ù/v  »¨Ô°/n  µÄ/u  £¬/w  Ò²/d  Ó¦/v  ÔÚ/p  Â¥¶¥/n  ºÍ/c  ¿ÕÖÐ/s  ÐÞ½¨/v  »¨Ô°/n  »ò/c  ÂÌµØ/n  ¡£/w  °ÍÀè/ns  ³ýÁË/p  ÓÐ/v  [²¼ÂåÄù/nz  É­ÁÖ/n]ns  ºÍ/c  [ÍòÈûÄÉ/nz  É­ÁÖ/n]ns  Íâ/f  £¬/w  »¹/d  ÓÐ/v  £´£±£³/m  ×ù/q  Ô°ÁÖ/n  ¡¢/w  ½ÖÐÄ/s  »¨Ô°/n  ºÍ/c  É¢²½/vn  ³¡Ëù/n  £¬/w  ÆäÖÐ/r  £±£µ£°/m  ¶à/m  ´¦/n  ÊÇ/v  £±£¹£·£·Äê/t  ÒÔºó/f  ½¨³É/v  µÄ/u  ¡£/w  ÔÚ/p  £±£¹£¹£µÄê/t  Âä³É/v  µÄ/u  [·¨À¼Î÷/ns  ¹ú¼Ò/n  Í¼Êé¹Ý/n]nt  µÄ/u  ÖÐ¼ä/f  ¿ÕµØ/n  ÉÏ/f  £¬/w  Éè¼ÆÕß/n  »¹/d  ±ð³öÐÄ²Ã/i  µØ/u  ½«/p  [ÅµÂüµ×/ns  µØÇø/n]ns  µÄ/u  Ò»/m  Ð¡/a  ¿é/q  É­ÁÖ/n  °á/v  µ½/v  ÁË/u  ÕâÀï/r  ¡£/w  Õâ/r  £±£²£°/m  ¿Ã/q  ³¤/v  ÁË/u  £´£°/m  Äê/q  µÄ/u  ³ÉÄê/vn  ËÉÊ÷/n  ÒÑ¾­/d  ³É¹¦/a  µØ/u  ÔÚ/p  ´Ë/r  °²¼ÒÂä»§/i  £¬/w  Ã¿/r  ¿Ã/q  Ê÷/n  ¸ß/a  £²£°/m  Óà/m  Ã×/q  £¬/w  ÖØ/a  £±£²/m  ¶Ö/q  £¬/w  ÔËÊä/v  ËüÃÇ/r  Ê±/Ng  Óöµ½/v  µÄ/u  À§ÄÑ/an  ¿ÉÏë¶øÖª/i  ¡£/w  ÏÖÔÚ/t  £¬/w  ÈËÃÇ/n  ÔÚ/p  ÔÄ¶Á/v  Ö®/u  Óà/Ng  £¬/w  »¹/d  ¿ÉÒÔ/v  ÏíÊÜ/v  Î§ÈÆ/v  ËÉÁÖ/n  Âþ²½/v  Ë¼Ë÷/v  µÄ/u  Äª´ó/b  ÀÖÈ¤/n  ¡£/w  £±£¹£¹£¶Äê/t  °ÍÀèÊÐ/ns  »¹/d  ×¨ÃÅ/d  ÖÆ¶¨/v  ÁË/u  ±£»¤/vn  Ãæ»ý/n  ÔÚ/p  £±£°£°/m  ¹«Çê/q  ÒÔÉÏ/f  É­ÁÖ/n  µÄ/u  ÌØ±ð/a  ·¨Áî/n  £¬/w  ½ûÖ¹/v  ÔÚ/p  ÖÜÎ§/f  £µ£°/m  Ã×/q  ÄÚ/f  ÐË½¨/v  ·¿ÎÝ/n  ¡£/w  
19980201-03-003-008/m  ·¨¹ú/ns  ×ÜÀí/n  ÈôË¹ÅË/nr  È¥Äê/t  Äêµ×/t  ÔÚ/p  Ð´/v  ¸ø/p  [ÉÏÆÕÂÞÍúË¹/ns  °¢¶û±°Ë¹Ê¡/ns  Éç»áµ³/n]nt  ÒéÔ±/n  ±È°º¹Å/nr  µÄ/u  ÐÅ/n  ÖÐ/f  Ëµ/v  £¬/w  ·¨¹ú/ns  É­ÁÖ/n  ÔÚ/p  ±£³Ö/v  ¹úÍÁ/n  Æ½ºâ/an  ºÍ/c  ÕûÖÎ/vn  ·½Ãæ/n  ¾ßÓÐ/v  Ê®·Ö/m  ÖØÒª/a  µÄ/u  ×÷ÓÃ/n  ¡£/w  ²»ÂÛÊÇ/c  ÔÚ/p  ±£»¤/v  Ë®Àû/n  ×ÊÔ´/n  ·½Ãæ/n  £¬/w  »¹ÊÇ/c  ÔÚ/p  ·ÀÖ¹/v  Ë®ÍÁ/n  Á÷Ê§/vn  ·½Ãæ/n  £¬/w  ÒÔ¼°/c  Î¬³Ö/v  ÉúÎï/n  ¶àÑù»¯/v  ¡¢/w  ·ÀÖ¹/v  ×ÔÈ»ÔÖº¦/l  ¡¢/w  Ïò/p  ¹«ÖÚ/n  Ìá¹©/v  ÓéÀÖ/vn  ³¡Ëù/n  ¡¢/w  ·¢Õ¹/v  µØ·½/n  ¾­¼Ã/n  ¾ù/d  ÓÐ/v  ÖØÒª/a  ÒâÒå/n  ¡£/w  Ëû/r  ÒÑ¾­/d  Î¯ÍÐ/v  Õâ/r  Î»/q  ÒéÔ±/n  Îª/u  £±£¹£¹£¹Äê/t  ×¼±¸/v  Ò»¸ö/m  ¶Ô/p  ¹ú¼Ò/n  É­ÁÖ/n  ÊµÐÐ/v  ÏÖ´ú»¯/vn  ¹ÜÀí/vn  µÄ/u  ·¨°¸/n  ¡£/w  

19980201-03-004-001/m  Æ®/v  Ñ©/n  Ê±/Ng  ¼¾/Ng  ºÃ/d  ¶ÁÊé/v  
19980201-03-004-002/m  ×Þ/nr  µÂºÆ/nr  
19980201-03-004-003/m  ½øÈë/v  Ñ©»¨/n  Æ®Æ®/v  µÄ/u  ¶¬Ìì/t  £¬/w  ¼ÓÄÃ´ó/ns  µÄ/u  Êé¿¯/n  ³ö°æ/v  Óë/c  ÏúÊÛ/v  Ò²/d  ×ªÈë/v  Íú¼¾/n  ¡£/w  [¼ÓÄÃ´ó/ns  ¶àÂ×¶à/ns  À¼µÂÄ·/nz  ³ö°æÉç/n]nt  µÄ/u  ËÕÉº/nr  Å®Ê¿/n  Ëµ/v  £º/w  ¡°/w  Õâ/r  Óë/p  ÈËÃÇ/n  ÔÚ/p  ÍâÃæ/f  ÅÜ/v  ÀÛ/a  ÁË/y  £¬/w  Ïë/v  »Ø¼Ò/v  ¹ý/v  Õý³£/a  Éú»î/vn  µÄ/u  ÐÄÇé/n  ÓÐ¹Ø/v  £¬/w  ÔÚ/p  Âþ³¤/a  µÄ/u  ¶¬¼¾/t  £¬/w  ÈËÃÇ/n  ÏûÄ¥/v  Ê±¹â/n  µÄ/u  ×î/d  ºÃ/a  ·½·¨/n  ¾Í/d  ÊÇ/v  ¶ÁÊé/v  ¡£/w  ÁíÍâ/c  £¬/w  Õâ/r  Ò²/d  Óë/p  Ê¥µ®½Ú/t  ÁÙ½ü/v  ÓÐ¹Ø/v  £¬/w  ÈËÃÇ/n  ¶à/d  Ô¸/v  ÔÚ/p  ´ËÊ±/t  Âò/v  Êé/n  ËÍÀñ/v  £¬/w  ×ÜÖ®/c  £¬/w  Çï¼¾/t  ºÍ/c  ¶¬¼¾/t  ¾ø¶Ô/d  ÊÇ/v  Êé¼®/n  ÏúÊÛ/v  µÄ/u  ×î/d  ºÃ/a  ¼¾½Ú/n  ¡£/w  ¡±/w  
19980201-03-004-004/m  [¶àÂ×¶à/ns  µÏË¹¿²/nz  Í¼Êé/n  ·¢ÐÐ/v  ¹«Ë¾/n]nt  µÄ/u  ÂêÉ¯/nr  Ò²/d  ±íÊ¾/v  £¬/w  Ç°À´/v  Ñ¡¹º/v  Ê¥µ®/t  ÀñÆ·/n  µÄ/u  ÈË/n  Õ¼/v  ÁË/u  ¾ø´ó¶àÊý/l  £¬/w  µ«/c  Âò/v  Êé/n  ×Ô¼º/r  ¶Á/v  µÄ/u  ÈË/n  Ò²/d  ²»ÉÙ/m  £¬/w  Òò´Ë/c  £¬/w  Ò»°ã/a  µÄ/u  ³ö°æÉÌ/n  £¬/w  ¶¼/d  ³Ã/v  Çï/Tg  ¶¬/Tg  Íú¼¾/n  Ó¡Ë¢/v  ·¢ÐÐ/v  ×î/d  ÓÐ/v  ÊµÁ¦/n  ×÷¼Ò/n  µÄ/u  Ð¡Ëµ/n  £¬/w  ÒÔ¼°/c  ÆäËü/r  ¸÷ÖÖ/r  ÃûÖø/n  ¡£/w  ÖÁÓÚ/p  Êé¼Û/n  £¬/w  Ò»°ã/a  µÄ/u  ¾«×°±¾/n  ÊÛ¼Û/n  Ô¼/d  Îª/v  £³£°/m  ¼ÓÔª/q  £¬/w  Æ½×°±¾/n  Ô¼/d  Îª/v  £±£°/m  ÖÁ/p  £²£°/m  ¼ÓÔª/q  ²»µÈ/v  ¡£/w  
19980201-03-004-005/m  ±»/p  ÁÐÎª/v  £±£¹£¹£·Äê/t  £±£±ÔÂ/t  ×î/d  ³©Ïú/a  Êé/n  µÄ/u  ÄËÊÇ/v  ¶ò¿ü¹þÌØ/nr  µÄ/u  µÚËÄ/m  ²¿/q  Ð¡Ëµ/n  ¡¶/w  µ×²ã/n  µÄ/u  »­¼Ò/n  ¡·/w  ¡£/w  Õâ/r  ÊÇ/v  Ò»/m  ²¿/q  ¹ØÓÚ/p  °®¶ûÀ¼Òá/n  ¼ÓÄÃ´óÈË/n  ¼ÒÍ¥Ê·/n  µÄ/u  Êé/n  £¬/w  Ö÷Òª/d  ÃèÐ´/v  ÁË/u  ÈË/n  Óë/c  ÒÕÊõ/n  µÄ/u  ³åÍ»/vn  ¡£/w  Áí/r  Ò»/m  ²¿/q  ×î/d  ÊÜ/v  ÖõÄ¿/vn  µÄ/u  ×÷Æ·/n  £¬/w  Ôò/c  ÊÇ/v  ËÕÄÝ/nr  µÄ/u  ¡¶/w  ¸É¿Ý/a  µÄ/u  Æíµ»/vn  ¡·/w  £¬/w  Ëü/r  ÃèÐ´/v  ÁË/u  Ò»¸ö/m  ÆíÓê/vn  ÈË/n  ÈçºÎ/r  ½â¾È/v  ¸Éºµ/a  £µ/m  Äê/q  µÄ/u  ±±/f  ´ï¿ÆËûÖÝ/ns  Ð¡Õò/n  µÄ/u  ¹ÊÊÂ/n  £¬/w  Æä/r  Êé¼®/n  Óë/c  µçÓ°/n  °æÈ¨/n  £¬/w  ÒÑ/d  Îª/p  ×÷Õß/n  ´øÀ´/v  ÁË/u  £²£°£°Íò/m  ÃÀÔª/q  µÄ/u  ÊÕÈë/n  £¬/w  ¾Ý³Æ/v  Âò¼Ò/n  »¹/d  °üÀ¨/v  Ó°ÐÇ/n  ÌÀÄ·¡¤¿ËÂ³Ë¹/nr  µÄ/u  ÖÆÆ¬/vn  ¹«Ë¾/n  ¡£/w  
19980201-03-004-006/m  ÁíÍâ/c  £¬/w  ÏÖ/Tg  ¾Ó×¡/v  ÔÚ/p  ¶àÂ×¶à/ns  ºÍ/c  Å¦Ô¼/ns  µÄ/u  £·£²/m  Ëê/q  ÎÄÌ³/n  ¡°/w  ÐÂÐã/n  ¡±/w  ÅÁ¿Ë/nr  £¬/w  Æä/r  ´¦Å®×÷/n  ¡¶/w  ÂÞË¹/nr  Óë/c  ¸ñÀ­Î÷ÑÇ/nr  µÄ/u  ÃØÊé/n  ¡·/w  £¬/w  ÃèÐ´/v  µÄ/u  Ö÷ÈË¹«/n  ÊÇ/v  £±£·/m  ÊÀ¼Í/n  Òâ´óÀû/ns  ÎÄÒÕ¸´ÐË/l  Ê±ÆÚ/n  µÄ/u  Ò»/m  Î»/q  Å®/b  ¼Ì³ÐÈË/n  ¡£/w  ´ËÊé/r  Ð´/v  ÁË/u  £±£°/m  Äê/q  ²Å/d  ÎÊÊÀ/v  £¬/w  µ«/d  ²»ÃùÔòÒÑ/l  £¬/w  Ò»Ãù¾ªÈË/i  £¬/w  ¾­ÏúÉÌ/n  ËÕÉº/nr  ÑÚÊÎ/v  ²»/d  ×¡/v  ÐË·Ü/v  µØ/u  ±íÊ¾/v  £º/w  ¡°/w  ÎÒÃÇ/r  Ì«/d  ¸ßÐË/a  ÁË/y  £¬/w  Õâ/r  ±¾/q  Êé/n  ¼òÖ±/d  ¹©²»Ó¦Çó/i  £¬/w  ÔÚ/p  ÎÒÃÇ/r  ¾­Ïú/v  µÄ/u  Êé/n  ÖÐ/f  £¬/w  ÓÐ/v  Á½/m  ±¾/q  Êé/n  Í¬Ê±/d  ×ßºì/v  ÕæÊÇ/d  ÉÙ¼û/a  ¡£/w  ¡±/w  
19980201-03-004-007/m  È¥Äê/t  »¹ÓÐ/v  ÁíÍâ/r  Á½/m  ²¿/q  ÖØÁ¿¼¶/b  ×÷Æ·/n  ÎÊÊÀ/v  £º/w  ¡¶/w  À­Àï/nz  µÄ/u  Íí»á/n  ¡·/w  ºÍ/c  ¡¶/w  ¾ÞÊ¯/n  ÕÏ°­/n  ¡·/w  ¡£/w  Ò»/m  ²¿/q  ÊÇ/v  ÒÔ/p  ÄÐ/b  Ö÷½Ç/n  µÄ/u  ÐÄÀí/n  ÊÓ½Ç/n  Îª/v  ÏßË÷/n  £¬/w  ÔÚ/p  £±£·£¹£·Äê/t  ºÍ/c  £±£¹£¹£·Äê/t  Ö®¼ä/f  ÐÐÔÆÁ÷Ë®/i  °ã/u  µØ/u  À´»Ø/v  ÓÎÒÆ/v  £»/w  Áí/r  Ò»/m  ²¿/q  ÊÇ/v  ÃèÐ´/v  Ò»¸ö/m  ÖªÊ¶·Ö×Ó/n  £¬/w  ÉæÏÓ/v  É±/v  ÁË/u  Ëû/r  ÆÞ×Ó/n  µÄ/u  ÇéÈË/n  ¡£/w  ¶ø/c  Â³Î÷/nr  µÄ/u  ¡¶/w  Ëý/r  È¥/v  ÄÄÀï/r  ÁË/y  £¿/w  ¡·/w  Ôò/c  ÓÂ¶á/v  [Ó¢/j  Áª°î/n]nt  ×î¼Ñ/z  Ð¡Ëµ/n  ½±/n  ¡¢/w  [´ïÌØÃ©Ë¹/nz  Í¼Êé½±/n]nz  ºÍ/c  [¼ÓÄÃ´ó/ns  ×÷¼Ò/n  Ð­»á/n]nt  ½±/n  Èý/m  ´ó/a  ½±/n  £¬/w  ¸ÃÊé/r  µÄ/u  ¾«×°±¾/n  ½ö/d  ÔÚ/p  ¼ÓÄÃ´ó/ns  ¾Í/d  ·¢ÐÐ/v  ÁË/u  £´£®£µÍò/m  ²á/q  ¡£/w  
19980201-03-004-008/m  ¼ÓÄÃ´ó/ns  µÄ/u  Êéµê/n  ´ó¶àÊý/m  ¹æÄ£/n  ²»/d  ´ó/a  £¬/w  ¼¸Ê®/m  Æ½·½Ã×/q  µÄ/u  ÓªÒµ/vn  Ãæ»ý/n  £¬/w  ³ÂÉè/v  ¼ò½à/a  £¬/w  ´óÖÚ»¯/v  £¬/w  Ì¸²»ÉÏ/v  Ê²Ã´/r  ÌØÉ«/n  ¡£/w  µ«/c  Ò»Ð©/m  ÀÏ/a  Êéµê/n  ÄÜ/v  ÓµÓÐ/v  ×Ô¼º/r  ÖÒÊµ/a  µÄ/u  ¹Ë¿Í/n  £¬/w  ÷ÈÁ¦/n  ¶à/d  À´×Ô/v  Êéµê/n  µÄ/u  Ñ¡/v  Êé/n  ÄÜÁ¦/n  £¬/w  µê/n  Àï/f  µÄ/u  ÐÂÊéÇø/n  µÄÈ·/d  °Ú/v  µÄ/u  ¶¼/d  ÊÇ/v  ÑÔÖ®ÓÐÎï/i  µÄ/u  ºÃ/a  Êé/n  ¡£/w  ½ü/a  ¼¸/m  Äê/q  Í¼Êé/n  ÊÐ³¡/n  ¾ºÕù/vn  ¼¤ÁÒ/a  £¬/w  ¸÷ÖÖ/r  Êéµê/n  ¡¢/w  ÊéÌ¯/n  Ô½/d  ¿ª/v  Ô½/d  ¶à/a  £¬/w  Ä¿Ç°/t  ÔÚ/p  ¼ÓÄÃ´ó/ns  ÒÑ/d  ÓµÓÐ/v  £²£±/m  ¼Ò/q  Á¬Ëø/vn  Êéµê/n  µÄ/u  ¡°/w  [ÕÂ»Ø/nz  Êéµê/n]nt  ¡±/w  £¬/w  ¼Æ»®/v  µ½/p  £²£°£°£°Äê/t  Ê±/Ng  Òª/v  ¿ª/v  £·£µ/m  ¼Ò/q  ·Öµê/n  ¡£/w  ¼ÓÄÃ´ó/ns  µÄ/u  Í¼Êé/n  ÊÐ³¡/n  Ò²/d  ÒÑ/d  ²½/v  ÉÏ/v  ÃÀ¹ú/ns  µÄ/u  ºó³¾/n  £¬/w  ±§/v  ³Ö/v  ÀíÏëÖ÷Òå/n  Ä¬Ä¬/d  ¸ûÔÅ/v  µÄ/u  Ð¡/a  Êéµê/n  Õý/d  ÃæÁÙ/v  ×Å/u  ÑÏ¾þ/a  µÄ/u  ¿¼Ñé/vn  ¡£/w  
19980201-03-004-009/m  ²»¹ý/c  £¬/w  ¼ÓÄÃ´ó/ns  ×î/d  ´ó/a  µÄ/u  ¡°/w  ´ïÎ÷/nz  Êéµê/n  ¡±/w  ¸ºÔðÈË/n  Ë÷ÀöÑÇ¡¤´ïÎ÷/nr  ×î½ü/t  ±íÊ¾/v  £¬/w  ¾¡¹Ü/c  Èç½ñ/t  ³ö°æÁ¿/n  ´ó/a  µÃ/u  ¾ªÈË/a  £¬/w  ÖµµÃ/v  Ò»/m  ¶Á/v  µÄ/u  ºÃ/a  Êé/n  È´/d  Î´±Ø/d  ÓÐ/v  ¶àÉÙ/r  £¬/w  ÓÐ/v  Æ·Î»/n  µÄ/u  ¶ÁÕß/n  ÃÇ/k  »¹/d  ÊÇ/v  Ï²»¶/v  È¥/v  ÄÇÐ©/r  ³äÂú/v  ÈËÇéÎ¶/n  µÄ/u  Ð¡/a  Êéµê/n  »ò/c  ×¨Òµ/n  Êéµê/n  £¬/w  ¡°/w  ³¬´óÐÍ/b  Êéµê/n  ËùÒÔ/c  ÄÜ/v  Éú´æ/v  ÏÂÈ¥/v  £¬/w  Ö÷Òª/d  ÊÇ/v  ÓÐÈË/r  ²»Í£/v  µØ/u  ³ö°æ/v  ÉÌÒµ/n  À¬»ø/n  ¡±/w  ¡£/w  
19980201-03-004-010/m  ¶ÔÓÚ/p  ´ó¶àÊý/m  µÄ/u  ¶ÁÕß/n  À´Ëµ/u  £¬/w  Æ½ÈÕ/t  »¨/v  ¼¸Ê®/m  ¼ÓÔª/q  Âò/v  Ò»/m  ±¾/q  Êé/n  ÈÔ/d  ÊÇ/v  ±Ê/q  ²»/d  Ð¡/a  µÄ/u  ¿ªÖ§/n  £¬/w  ÎªÁË/p  Âú×ã/v  Ï²°®/v  Êé¼®/n  È´/d  ÓÖ/d  ÄÑÒÔÈÌÊÜ/l  ¸ß¶î/b  Êé¼Û/n  µÄ/u  ÈË/n  µÄ/u  ÐèÒª/n  £¬/w  [¶àÂ×¶àÊÐ/ns  Í¼Êé¹Ý/n]nt  Ã¿Äê/r  ÇïÄ©/t  ¶¬³õ/t  ¶¼/d  ¾Ù°ì/v  Ò»/m  ´Î/q  ¡°/w  ¶þÊÖ/b  Êé/n  ´ó/d  ÅÄÂô/v  ¡±/w  »î¶¯/vn  £¬/w  °®/v  ¿´/v  Êé/n  µÄ/u  ÖÐÏÂ²ã/f  ÈËÊ¿/n  Ö»/d  ÓÃ/v  £µ/m  ¼ÓÔª/q  ¾Í/d  ÄÜ/v  Âò/v  »Ø/v  Ò»/m  ´ü×Ó/n  Í¼Êé/n  £¨/w  Ã¿/r  ´ü/q  Ô¼/d  £±£°/m  ²á/q  ×óÓÒ/m  £©/w  ¡£/w  ÔÚ/p  È¥Äê/t  µÄ/u  ¡°/w  ¶þÊÖ/b  Êé/n  ´ó/d  ÅÄÂô/v  ¡±/w  »î¶¯/vn  ÖÐ/f  £¬/w  [¶à/j  ÊÐ/n  Í¼Êé¹Ý/n]nt  °Ñ/p  £´£°£°£°/m  ¶à/m  ²á/q  Ð¡Ëµ/n  ¼°/c  ÆäËü/r  ¶þÊÖ/b  Êé/n  ÄÃ/v  ³öÀ´/v  ÅÄÂô/v  £¬/w  ÒÔ/p  ´ïµ½/v  Ì­¾É»»ÐÂ/l  ¡¢/w  Îï¾¡ÆäÓÃ/i  µÄ/u  Ä¿µÄ/n  ¡£/w  Ëæ×Å/p  Ê¥µ®½Ú/t  µÄ/u  ÁÙ½ü/vn  £¬/w  Ò»Ð©/m  ¶þÊÖ»õ/n  ÉÌµê/n  ºÍ/c  ´ÈÉÆ/a  ×éÖ¯/n  Ò²/d  °Ñ/p  Ò»/m  Äê/q  À´/f  »ýÑ¹/v  µÄ/u  Í¼Êé/n  ½µ¼Û/v  £µ£°£¥/m  ÖÁ/p  £·£°£¥/m  ³öÊÛ/v  £¬/w  Ïë/v  ¿´/v  Êé/n  µÄ/u  ÇîÈË/n  ÓÐÊ±/d  Ò²/d  ÄÜ/v  Âò/v  µ½/v  Ò»Ð©/m  ºÃ/a  Êé/n  ¡£/w  
19980201-03-004-011/m  ²»¹Ü/c  ÈËÃÇ/n  Âò/v  ÐÂÊé/n  »¹ÊÇ/c  Âò/v  ¾ÉÊé/n  £¬/w  ¼ÓÄÃ´óÈË/n  °®/v  ¶ÁÊé/v  È´/d  ÊÇ/v  ²»Õù/v  µÄ/u  ÊÂÊµ/n  ¡£/w  ÓÈÆä/d  ÔÚ/d  º®Àä/a  µÄ/u  ¶¬¼¾/t  £¬/w  ¡°/w  Ñ©Ò¹/n  Óµ/v  Â¯/Ng  Ò»/m  Êé/n  ÔÚ/p  ÊÖ/n  ¡±/w  £¬/w  ÊÇ/v  ´ô/v  ÔÚ/p  ¼ÒÀï/s  ´ò·¢/v  Ê±¼ä/n  µÄ/u  ×î/d  ºÃ/a  ·½Ê½/n  ¡£/w  ´ËÊ±/t  ³ö°æÉÌ/n  ÍÆ³ö/v  ÖÚ¶à/m  ÐÂÊé/n  ÉÏÊÐ/v  £¬/w  Êéµê/n  ½µ¼Û/v  ³öÊÛ/v  »ýÑ¹/vn  Í¼Êé/n  £¬/w  Ò²/d  ¶¼/d  ÊÇ/v  ¿´ÖÐ/v  ÁË/u  Õâ/r  Ò»/m  Á¼»ú/n  £¬/w  °Ñ/p  ÐÂ/a  ¾É/a  Í¼Êé/n  ×÷Îª/p  Ê¥µ®/t  ÀñÆ·/n  ËÍ/v  µ½/v  ÁË/u  ÖÚ¶à/m  µÄ/u  ¼ÒÍ¥/n  ¡£/w  

19980201-03-005-001/m  Ì½/v  ´º/Tg  £¨/w  Í¼Æ¬/n  £©/w  
19980201-03-005-002/m  £¨/w  Öì/nr  ¸»ÏÍ/nr  Éã/Vg  ÓÚ/p  ²¨À¼/ns  »ªÉ³/ns  £©/w  

19980201-03-006-001/m  Î¯ÄÚÈðÀ­/ns  ÇàÄê/n  Ò»/m  Æ³/v  
19980201-03-006-002/m  ¹Ü/nr  ÑåÖÒ/nr  
19980201-03-006-003/m  ¿¨ÂÞÄáÄÈ¡¤Â·Ò×Ë¹/nr  ½ü/a  Ð©/q  ÈÕ×Ó/n  ±È½Ï/d  ÏûÏÐ/v  ¡£/w  ¼¸/m  ÖÜ/q  Ç°/f  £¬/w  Ëý/r  ¸Õ/d  ´Ó/p  ´óÑ§/n  µÄ/u  Éç»á/n  ´«²¥/vn  ×¨Òµ/n  ±ÏÒµ/v  £¬/w  ÕýÔÚ/d  Ò»±ß/d  ÕÒ/v  ¹¤×÷/n  Ò»±ß/d  °ìÀí/v  È¥/v  ÃÀ¹ú/ns  µÄ/u  Ç©Ö¤/n  ÊÖÐø/n  ¡£/w  Ëý/r  Ëµ/v  £¬/w  ¡°/w  ÎÒ/r  Òª/v  ³ö¹ú/v  Ñ§Ï°/v  Ó¢Óï/nz  £¬/w  µ«/c  ½«/d  »á/v  »ØÀ´/v  ¡£/w  ÎÒÃÇ/r  Õâ/r  Ò»´úÈË/n  ÏàÐÅ/v  ÄÜ/v  ÔÚ/p  »·¾³/n  µÄ/u  ±ä»¯/vn  ÖÐ/f  ÕÒµ½/v  ³öÂ·/n  ¡±/w  ¡£/w  
19980201-03-006-004/m  Õâ/r  Î»/q  ¸Õ/d  Âú/v  £²£´/m  Ëê/q  µÄ/u  ¹ÃÄï/n  Óë/c  Àë/v  ÁË/u  »é/Ng  µÄ/u  Ä¸Ç×/n  Í¬/d  ×¡/v  ÔÚ/p  Ò»/m  Ì×/q  ¹«Ô¢/n  Àï/f  £¬/w  ËäÈ»/c  ¶Ô/p  ÈÕ³£/b  Éú»î/vn  ÖÐ/f  µÄ/u  Ò»Ð©/m  ÎÊÌâ/n  ÖîÈç/v  ¶¾Æ·/n  ¡¢/w  »éÒö/n  ¡¢/w  ÕþÖÎ/n  ×éÖ¯/n  µÈ/u  Á½/m  ÈË/n  ¿´·¨/n  ²»¾¡/d  ÏàÍ¬/a  £¬/w  µ«/c  ËýÃÇ/r  ÈÔÈ»/d  ÊÇ/v  ºÃ/a  ÅóÓÑ/n  ¡£/w  ÉÏ/v  ´óÑ§/n  ÆÚ¼ä/f  £¬/w  Ëý/r  Îª/p  Ò»/m  ¼Ò/q  ÇàÄê/n  ÔÓÖ¾/n  µ±/v  ±à¼­/n  £¬/w  Ã¿ÔÂ/r  £±£°Íò/m  ²£ÀûÍß¶û/q  £¨/w  ºÏ/v  £²£°£°/m  ÃÀÔª/q  £©/w  µÄ/u  ÊÕÈë/n  ²»Ëã/v  ¶à/a  £¬/w  Ò²/d  ¿É/v  ²¹Ìù/v  ¼ÒÓÃ/n  ¡£/w  ÏÖÔÚ/t  Ã»ÓÐ/v  ¹¤×÷/n  ÁË/y  £¬/w  ¿É/c  Ëý/r  Ã»ÓÐ/d  Ê§Íû/a  £¬/w  Ö¸Íû/v  ´Ó/p  ÃÀ¹ú/ns  Ñ§³É/v  ¹éÀ´/v  ºó/f  £¬/w  ¾ÍÒµ/vn  µÄ/u  ´óÃÅ/n  ÄÜ/v  Îª/p  Ëý/r  ¿ªÆô/v  £¬/w  ÒòÎª/c  ¡°/w  Íâ¹ú/n  µÄ/u  ÎÄÆ¾/n  ÔÚ/p  ÕâÀï/r  ºÜ/d  ³ÔÏã/a  ¡±/w  ¡£/w  
19980201-03-006-005/m  ¿¨ÂÞÄáÄÈ/nr  µÄ/u  Çé¿ö/n  ÔÚ/p  µ±½ñ/t  Î¯ÄÚÈðÀ­/ns  µÄ/u  ÇàÄê/n  ÖÐ/f  ÓÐ/v  Ð©/q  ´ú±íÐÔ/n  ¡£/w  
19980201-03-006-006/m  ¸ù¾Ý/p  ²»/d  ÍêÈ«/a  µÄ/u  Í³¼Æ/vn  £¬/w  Î¯ÄÚÈðÀ­/ns  £±£µ/m  Ëê/q  µ½/p  £²£¹/m  Ëê/q  µÄ/u  ÇàÄê/n  ÓÐ/v  £¶£°£°/m  ¶à/m  Íò/m  ÈË/n  ¡£/w  ÆäÖÐ/r  ÓÐ/v  £µ£¹£¥/m  µÄ/u  ÈË/n  Òò/p  ¼ÒÍ¥/n  ¾­¼Ã/n  µÈ/u  Ô­Òò/n  Ã»ÓÐ/d  ¶ÁÊé/v  ¡£/w  ½ÌÓý/v  ÊÇ/v  ¹ú¼Ò/n  ·¢Õ¹/v  µÄ/u  ¸ù±¾/n  £¬/w  ÕâÃ´/r  ¶à/a  ÇàÄê/n  È±·¦/v  ×ã¹»/v  µÄ/u  ½ÌÓý/vn  £¬/w  Áî/v  ½ÌÓý½ç/n  ºÍ/c  Éç»á/n  ÓÇÂÇ/v  ¡£/w  
19980201-03-006-007/m  ´Ó/p  ¾­¼Ã/n  ×ÔÁ¢/v  µÄ/u  Çé¿ö/n  À´Ëµ/u  £¬/w  ÓÐ/v  £´£°£¥/m  µÄ/u  ÇàÄê/n  ÒÑ/d  ½øÈë/v  ÀÍ¶¯/vn  ÊÐ³¡/n  £¬/w  µ«/c  Ö»ÓÐ/d  £²£°£®£µ£¥/m  µÄ/u  ÇàÄêÈË/n  ¶ÀÁ¢/ad  Éú»î/v  £¬/w  ÆäÓà/r  µÄ/u  ¿¿/p  ¸¸Ä¸/n  ¹©Ñø/v  £¬/w  ½«/p  ×Ô¼º/r  Õõ/v  µÄ/u  Ç®/n  ´æ/v  ÆðÀ´/v  £¬/w  ÓÃÓÚ/v  ½«À´/t  µÄ/u  ¸öÈË/n  ¼Æ»®/n  £¬/w  »ò/c  ³ö¹ú/v  ÂÃÓÎ/v  ÓÃ/v  ¡£/w  £²£±/m  Ëê/q  µÄ/u  Ê±×°/n  Ä£ÌØ/n  ¿¨Âå¶û/nr  ÔÚ/p  ´óÑ§/n  Ñ§Ï°/v  »æÍ¼/vn  Éè¼Æ/vn  £¬/w  °ë¹¤°ë¶Á/l  £¬/w  Ëý/r  Ëµ/v  £¬/w  ¡°/w  ÎÒ/r  Õõ/v  µÄ/u  Ç®/n  ¶¼/d  ÔÜ/v  ÏÂÀ´/v  £¬/w  Áô/v  ×Å/u  ½«À´/t  µ½/v  ²¨Ê¿¶Ù/ns  Ñ§Ï°/v  Ó¢ÎÄ/nz  Ê±/Ng  ÓÃ/v  ¡£/w  ÓÐ/v  ÁË/u  ¸ü/d  ¶à/a  µÄ/u  ÖªÊ¶/n  ¼ÓÉÏ/v  ÇÚ·Ü/ad  ¹¤×÷/v  £¬/w  ¾Í/d  ÄÜ¹»/v  µÃµ½/v  ÀíÏë/a  µÄ/u  Éú»î/vn  ¡±/w  ¡£/w  ¡°/w  ×ß/v  ³ö/v  ËÄ±Ú/n  ¡±/w  £¬/w  È¥/v  ÁË½â/v  ÒìÓò/n  µÄ/u  ÎÄ»¯/n  £¬/w  Ñ°Çó/v  ·¢Õ¹/v  µÄ/u  »ú»á/n  £¬/w  ³É/v  ÁË/u  µ±½ñ/t  Ðí¶à/m  Î¯ÄÚÈðÀ­/ns  ÇàÄê/n  ×·Çó/v  µÄ/u  Ä¿±ê/n  ¡£/w  
19980201-03-006-008/m  Î¯ÄÚÈðÀ­/ns  µÄ/u  ÇàÄêÈË/n  £¹£µ£¥/m  ÒÔÉÏ/f  ÒÔ/p  ²»Í¬/a  µÄ/u  ·½Ê½/n  ²ÎÓë/v  Éç»á»î¶¯/l  £¬/w  µ«/c  Ö»ÓÐ/d  £±£·£¥/m  µÄ/u  ÈË/n  Ô¸Òâ/v  ²Î¼Ó/v  Ä³/r  Ïî/q  ¹«Òæ/n  »î¶¯/vn  ¡£/w  ´ó¶àÊý/m  ÇàÄê/n  ÊÇ/v  Ä³¸ö/r  ÌåÓý/n  ×éÖ¯/n  µÄ/u  ³ÉÔ±/n  £¬/w  ²Î¼Ó/v  ÎÄ»¯/n  ºÍ/c  ×Ú½Ì/n  »î¶¯/vn  µÄ/u  ÈË/n  ÎªÊý²»¶à/l  ¡£/w  £²£±/m  Ëê/q  µÄ/u  ÈøÀ­Èø¶û/nr  ±íÊ¾/v  £¬/w  ¡°/w  ÎÒ/r  ÊÇ/v  ÐÅ½Ì/v  µÄ/u  £¬/w  Õâ/r  ÊÇ/v  ¼ÒÍ¥½ÌÓý/l  µÄ/u  ½á¹û/n  £¬/w  µ«/c  ÎÒ/r  ²»/d  ÏàÐÅ/v  ½Ì»á/n  £¬/w  ´Ó²»/d  È¥/v  ½ÌÌÃ/n  £¬/w  ×Ú½Ì/n  Ã»ÓÐ/d  ¸ø/v  ÎÒ/r  ÐÅÐÄ/n  ¡±/w  ¡£/w  
19980201-03-006-009/m  ²Î¼Ó/v  ÉçÇø/n  ×éÖ¯/n  µÄ/u  ÇàÄê/n  ²»µ½/v  £±£¯£±£°/m  £¬/w  ¼ÓÈë/v  ÕþÖÎ/n  ×éÖ¯/n  ºÍ/c  ÉúÌ¬/n  ×éÖ¯/n  µÄ/u  ÇàÄê/n  ²»µ½/v  Á½/m  ¸ö/q  °Ù·Öµã/n  £¬/w  ´ó¶àÊý/m  ÇàÄê/n  ¶Ô/p  ÕþÖÎ/n  Éú»î/vn  ºÍ/c  ´«Í³/n  µÄ/u  Õþµ³/n  ±íÏÖ/v  Àäµ­/a  ¡£/w  ËûÃÇ/r  ¶Ô/p  Ðí¶à/m  ÊÂÇé/n  ¸ü/d  ¶à/a  µØ/u  ³Ö/v  ÅúÅÐ/v  µÄ/u  Ì¬¶È/n  £¬/w  ²»/d  Ö¸Íû/v  Éç»á/n  ·¢Éú/v  ¾Þ´ó/a  µÄ/u  ±ä»¯/vn  £¬/w  ¶Ô/p  ÎÊÌâ/n  µÄ/u  Ë¼¿¼/vn  ±È/p  Ò»Ð©/m  ³ÉÄêÈË/n  Ïë/v  µÄ/u  Òª/v  ¸´ÔÓ/a  µÃ/u  ¶à/a  ¡£/w  £²£³/m  Ëê/q  µÄ/u  ¹ÏÒÀ¿Æ/nr  ³öÉú/v  ÔÚ/p  Î÷ÄÏ²¿/f  µÄ/u  Ã·Àï´ï/ns  £¬/w  µ½/v  ¹Å°Í/ns  Ñ§Ï°/v  ¹ý/u  µçÓ°/n  ÉãÓ°/vn  £¬/w  ²¢/c  ÔÚ/p  ÆÏÌÑÑÀ/ns  ºÍ/c  Î÷°àÑÀ/ns  ¾Ó×¡/v  ¹ý/u  ¡£/w  Ëû/r  Ëµ/v  £¬/w  ¡°/w  ÔÚ/p  ´óÑ¡/v  ÖÐ/f  ÎÒ/r  Ã»ÓÐ/v  ÐËÈ¤/n  Í¶Æ±/vn  ¡£/w  ÎÒ/r  ²»/d  Ô¸/v  ¼ÓÈë/v  ÄÇÖÖ/r  ¸¯°Ü/a  µÄ/u  »ú¹¹/n  £¬/w  ²»/d  Ô¸/v  Îª/p  Ëü/r  È¥/v  ×÷/v  ¹±Ï×/n  ¡£/w  ÄÇÐ©/r  Ïë/v  ³ÉÎª/v  ÕþÖÎ¼Ò/n  µÄ/u  ÈË/n  ÊÇ/v  ÎªÁË/p  ÕÆÈ¨/v  ºÍ/c  ÀÌÇ®/v  ¡£/w  ·ÇÕþ¸®/b  ×éÖ¯/n  ÕÆÎÕ/v  ×Å/u  ºÜ¶à/m  ×Ê½ð/n  £¬/w  Ò²/d  ¸ã/v  ¹ÙÁÅ/n  ÕþÖÎ/n  ¡±/w  ¡£/w  
19980201-03-006-010/m  Õâ/r  ¼¸°ÙÍò/m  ÇàÄê/n  ³öÉúÓÚ/v  ¶¯µ´²»¶¨/i  µÄ/u  £·£°/m  Äê´ú/n  ÖÐÆÚ/f  ¡£/w  ËûÃÇ/r  ³É³¤/v  µÄ/u  Ê±ÆÚ/n  ÕýÊÇ/v  Î¯ÄÚÈðÀ­/ns  ÒâÊ¶ÐÎÌ¬/l  »ìÂÒ/a  ºÍ/c  ¾­¼ÃÎ£»ú/l  µÄ/u  Ê±ÆÚ/n  £¬/w  ¹ú¼Ò/n  µÄ/u  Õþ²ß/n  ¶Ô/p  ÇàÉÙÄê/n  È±ÉÙ/v  ¹Ø×¢/vn  ¡£/w  £¸£°/m  Äê´ú/n  ÔÚ/p  À­¶¡ÃÀÖÞ/ns  ±»/p  ³ÆÎª/v  ¡°/w  Ê§È¥/v  µÄ/u  Ê®/m  Äê/q  ¡±/w  £¬/w  Éç»á/n  ÉÏ/f  µÄ/u  ¸¯°Ü/a  ÏÖÏó/n  ºÍ/c  ¾­¼Ã/n  ²»¾°Æø/a  µÄ/u  Íâ²¿/f  »·¾³/n  ÔÚ/p  ÇàÄê/n  ÉíÉÏ/s  ÁôÏÂ/v  ÀÓÓ¡/n  £¬/w  Áî/v  ËûÃÇ/r  ÐÄº®/a  ¡£/w  ÊÀ½ç/n  ÔÚ/d  ±ä»¯/v  £¬/w  ÏÖÔÚ/t  £±£¸/m  Ëê/q  ÖÁ/p  £²£µ/m  Ëê/q  µÄ/u  ÇàÄêÈË/n  ¶Ô/p  Ç°Í¾/n  Ã»ÓÐ/d  ¾øÍû/a  £¬/w  Ò²/d  ²»/d  ÀÁÉ¢/a  ¡£/w  ËûÃÇ/r  Ô÷¶ñ/v  Æ½Ó¹/a  ÎÞÄÜ/a  £¬/w  Ï£Íû/v  ×Ô¼º/r  ÄÜ¹»/v  ÓÐËù/v  ´´Ôì/vn  £¬/w  ËûÃÇ/r  Î´À´/t  µÄ/u  Éú»î/vn  ÊÇ/v  ÒÔ/p  ¸öÈË/n  ¼Æ»®/n  Îª/v  ÖÐÐÄ/n  µÄ/u  ¡£/w  ËûÃÇ/r  ÏàÐÅ/v  ×ÔÎÒ/r  £¬/w  ²»/d  Ô¸Òâ/v  ÇóÖú/v  ±ðÈË/r  £¬/w  µ«/c  ÖØ/v  ÓÑÇé/n  £¬/w  ½²/v  ÒåÆø/n  £¬/w  ²»/d  ÄÜ/v  ÈÝÈÌ/v  ¶Ô/p  ÅóÓÑ/n  µÄ/u  ±³ÅÑ/vn  ¡£/w  ËûÃÇ/r  ²»/d  ÏàÐÅ/v  ÓÐ/v  ×éÖ¯/n  µÄ/u  ¼¯Ìå/n  ÐÐ¶¯/vn  £¬/w  ³çÉÐ/v  ¸öÈË/n  ×ÔÖ÷/vn  £¬/w  ²¢/c  ³Æ/v  Õâ/r  ²¢·Ç/v  ¡°/w  ×ÔË½×ÔÀû/i  ¡±/w  £¬/w  ÈÏÎª/v  ´Ó/p  ³¤Ô¶/an  Ëµ/v  £¬/w  ¸öÈË/n  Ï²°®/v  µÄ/u  ºÍ/c  ½²Çó/v  Â×Àí/n  µÀµÂ/n  µÄ/u  ÀÍ¶¯/vn  ¿ÉÒÔ/v  ¶Ô/p  Éç»á/n  ×÷³ö/v  ¹±Ï×/vn  ¡£/w  ÔÚ/p  ÐÂÎÅ/n  Ã½Ìå/n  ÓÈÆä/d  ÊÇ/v  Ó°ÊÓ/b  µÄ/u  Ó°Ïì/vn  ÏÂ/f  £¬/w  ËûÃÇ/r  ¶Ô/p  Ïû·Ñ/v  ºÍ/c  ÓéÀÖ/v  Çã×¢/v  ¸ü/d  ¶à/a  µÄ/u  ¾«Á¦/n  ¡£/w  
19980201-03-006-011/m  Èç½ñ/t  £¬/w  Î¯ÄÚÈðÀ­/ns  ÃñÖ÷/a  ÌåÖÆ/n  ÎÈ¶¨/a  £¬/w  ¾­¼Ã/n  ÔÚ/d  »Ö¸´/v  Ôö³¤/v  £¬/w  ÕâÐ©/r  ÇàÄê/n  ¶Ô/p  Ç°Í¾/n  ²¢/d  ²»/d  µ£ÓÇ/v  ¡£/w  ÊÀ½ç/n  ¼¼Êõ/n  µÄ/u  ½ø²½/vn  ºÍ/c  ÐÅÏ¢/n  ±¬Õ¨/vn  Ê¹/v  ËûÃÇ/r  ¿ªÀ«/v  ÑÛ½ç/n  £¬/w  ¿ÉÒÔ/v  ¸ü/d  ×ÔÓÉ/a  µØ/u  ¶Ô/p  Î´À´/t  ×÷³ö/v  ×Ô¼º/r  µÄ/u  Ñ¡Ôñ/vn  ¡£/w  

19980201-03-007-001/m  º«¹ú/ns  »¢/n  ¡ª¡ª¡ª/w  ¼ªÏé/n  ÏóÕ÷/n  £¨/w  ¸½/v  Í¼Æ¬/n  £±/m  ÕÅ/q  £©/w  
19980201-03-007-002/m  Ðì/nr  ±¦¿µ/nr  
19980201-03-007-003/m  º«¹ú/ns  ÎÞ/v  »¢/n  £¬/w  µ«/c  °®/v  »¢/n  ¡£/w  ÎÞ/v  »¢/n  ÊÇ/v  ½ü´ú/t  µÄ/u  ÊÂ¶ù/n  £¬/w  ¶ø/c  °®/v  »¢/n  Ôò/c  ÊÇ/v  ³¤Ô¶/a  µÄ/u  ´«Í³/n  ¡£/w  
19980201-03-007-004/m  ¹ÅËÉ/n  ÏÂ/f  £¬/w  Ò»/m  Ö»/q  »¢/n  Ï¯µØ¶ø×ø/i  £¬/w  Ä¿ÊÓ/v  ×Å/u  ËÉÖ¦/n  ÉÏ/f  Á½/m  Ö»/q  ½Ð/v  ÔûÔû/o  µÄ/u  Ï²Èµ/n  £¬/w  Í­Áå/n  °ã/u  µÄ/u  Ë«íø/n  £¬/w  ÉÁË¸/v  ×Å/u  ÈáºÍ/a  µÄ/u  Ä¿¹â/n  £¬/w  ³¤³¤µÄ/z  Î²°Í/n  ÇáÇáµØ/z  ¾íÇú/v  £¬/w  Ò²Ðí/d  ÊÇ/v  Ï²Èµ/n  ÄÇ/r  ¼ªÏé/n  µÄ/u  ½ÐÉù/n  £¬/w  ´ò¶¯/v  ÁË/u  ÊÞÖÐÖ®Íõ/l  µÄ/u  ÐÄÁé/n  £¬/w  »¢/n  Á½/m  ¶ú/n  ÊúÆð/v  £¬/w  ÕÅ¿Ú/v  ñöÌý/v  ¡£/w  Õâ/r  ÊÇ/v  Ò»/m  ·ù/q  ¾ßÓÐ/v  ´ú±íÐÔ/n  µÄ/u  º«¹ú/ns  Ãñ¼ä/n  »¢/n  »­/n  £¬/w  Ãû/Ng  ½Ð/v  ¡¶/w  »¢/n  Èµ/Ng  Í¼/n  ¡·/w  ¡£/w  Ëü/r  ´Ó/p  º«¹ú/ns  µÄ/u  ³¯ÏÊ/ns  Ê±´ú/n  Ò»Ö±/d  ÑÓÐø/v  ÖÁ/v  ½ñ/Tg  £¬/w  ³ÉÎª/v  º«¹ú/ns  °ÙÐÕ/n  ³ç°Ý/v  µÄ/u  »¢/n  Í¼ÌÚ/n  ¡£/w  ÔÚ/p  Õâ/r  ·ù/q  »­/n  Àï/f  £¬/w  ÈËÃÇ/n  ¼È/c  ¿´²»µ½/v  ÃÍ»¢/n  µÄ/u  ²Ð±©/an  £¬/w  Ò²/d  ÁìÂÔ/v  ²»/d  µ½/v  °ÙÊÞ/n  Ö®/u  Íõ/n  µÄ/u  »¢Íþ/n  £¬/w  ·´¶ø/d  ÓÐ/v  Ò»/m  ÖÖ/q  ÎÂË³/a  ¡¢/w  Ç×êÇ/a  Ö®/u  ¸Ð/Ng  ¡£/w  
19980201-03-007-005/m  Ò»/m  ÈÕ/q  £¬/w  ±ÊÕß/n  µ½/v  º«¹ú/ns  Ò»/m  Ãñ¼Ò/n  ×ö¿Í/v  £¬/w  ÊéÕ«/n  µÄ/u  Ç½±Ú/n  ÉÏ/f  Ò²/d  ¹Ò/v  ×Å/u  Ò»/m  ·ù/q  ¡¶/w  »¢/n  Èµ/Ng  Í¼/n  ¡·/w  ¡£/w  Ö÷ÈË/n  æ¸æ¸/d  ÐðËµ/v  £º/w  ¡°/w  ÎÒÃÇ/r  Ãñ×å/n  ¶Ô/p  »¢/n  ÓÐ/v  Ò»/m  ÖÖ/q  ÌØ±ð/a  Ö®/u  Çé/n  ¡£/w  ÔÚ/p  ÈËÃÇ/n  µÄ/u  ÐÄÄ¿/n  ÖÐ/f  £¬/w  »¢/n  ²»/d  ÊÇ/v  ÃÍÊÞ/n  £¬/w  ¶øÊÇ/c  ÉñÁé/n  ¡¢/w  ÁéÑé/a  µÄ/u  ¼ªÏé/n  ¶¯Îï/n  ¡£/w  ¡±/w  
19980201-03-007-006/m  »¢/n  Îª/v  ÃÍÊÞ/n  £¬/w  ÈËÈË½ÔÖª/i  ¡£/w  ÎªºÎ/r  º«¹ú/ns  ÈË/n  È´/d  ·´ÆäµÀ¶øÐÐÖ®/i  £¬/w  °Ñ/p  »¢/n  ÊÓÎª/v  ¼ªÏé/n  Ö®/u  Îï/Ng  ÄØ/y  £¿/w  Ö÷ÈË/n  ½Ó×Å/v  ½²/v  ÁË/u  Ò»/m  ¶Î/q  ´«Ëµ/n  £º/w  ¡°/w  º«¹ú/ns  ¹úÍÁ/n  µÄ/u  £·£°£¥/m  Îª/v  É½µØ/n  £¬/w  ¹ÅÊ±/t  »¢/n  ¶à/a  Îª/v  »¼/n  £¬/w  ÈËÃÇ/n  ³£/d  ÊÜ/v  Ï®»÷/vn  £¬/w  ËùÒÔ/c  Ò»/d  ¿ªÊ¼/v  ÈËÃÇ/n  Ò²/d  °Ñ/p  ÀÏ»¢/n  ÊÓÎª/v  ÃñÉú/n  µÄ/u  Ò»/m  ÖÖ/q  ÍþÐ²/vn  ¡£/w  È»¶ø/c  Ëæ×Å/p  Ê±¼ä/n  µÄ/u  Ç¨ÒÆ/vn  £¬/w  ÈËÃÇ/n  Öð½¥/d  ÊÊÓ¦/v  ÁË/u  Éú´æ/v  µÄ/u  »·¾³/n  £¬/w  ²¢/c  ÃþÍ¸/v  ÁË/u  »¢/n  µÄ/u  Ï°ÐÔ/n  £¬/w  ÓÚÊÇ/c  ÓÉ/p  ¹ýÈ¥/t  µÄ/u  ´ò/v  »¢/n  ×ªÎª/v  ×ð/Vg  »¢/n  ¡¢/w  ¾´/v  »¢/n  ¡£/w  ÕâÑùÒ»À´/l  £¬/w  ÈË/n  »¢/n  ºÍÄÀ/a  £¬/w  ·´¶ø/d  Æ½°²ÎÞÊÂ/i  ¡£/w  ¡±/w  
19980201-03-007-007/m  ÔÚ/p  º«¹ú/ns  µÄ/u  ÀúÊ·/n  ÉÏ/f  £¬/w  ÈËÃÇ/n  °Ñ/p  Êó/Ng  ¡¢/w  Å£/n  ¡¢/w  »¢/n  ¡¢/w  ÍÃ/Ng  ¡¢/w  Áú/n  ¡¢/w  Éß/n  ¡¢/w  Âí/n  ¡¢/w  Ñò/n  ¡¢/w  Ô³/Ng  ¡¢/w  ¼¦/n  ¡¢/w  È®/Ng  ¡¢/w  Öí/n  ÊÓÎª/v  º´ÎÀ/v  ÍÁµØ/n  µÄ/u  ÉñÁé/n  ¡£/w  ÈËÃÇ/n  °Ñ/p  Õâ/r  Ê®¶þ/m  ÉñÁé/n  µñ¿Ì/v  ÔÚ/p  ·ØÄ¹/n  µÄ/u  Ê¯Î§/n  ÉÏ/f  £¬/w  ÒÔ/p  ÇýÐ°Ãð¹í/l  ¡£/w  »¢/n  ×÷Îª/v  Ê®¶þ/m  ÉñÁé/n  Ö®Ò»/r  £¬/w  ÓÐ/v  É½ÉñÁéÎï/l  Ö®/u  ³Æ/vn  ¡£/w  ¾Ý´«/v  £¬/w  Ì«°×É½/ns  ÏÂ/f  ÓÐ/v  Ò»/m  Å©»§/n  £¬/w  ¼Ò¾³/n  Ê®·Ö/m  Æ¶º®/a  £¬/w  ¼ÒÄ¸/n  ²¡ÊÅ/v  £¬/w  ¼Ò¸¸/n  ÖØ²¡²øÉí/l  £¬/w  ¶ù×Ó/n  ÊÇ/v  ¸ö/q  Ð¢×Ó/n  £¬/w  Ã¿Ìì/r  ³ý/p  ÊÌºò/v  ¸¸Ç×/n  Íâ/f  »¹/d  µ½/v  Ä¸Ç×/n  µÄ/u  Ä¹/n  Ç°/f  µõÑä/v  £¬/w  ´Ë¾Ù/r  ¸Ð¶¯/v  ÁË/u  É½/n  ÖÐ/f  Ò»/m  »¢/n  £¬/w  Ìì/q  Ìì/q  Î²Ëæ/v  Æä/r  ºó/f  £¬/w  °µµØ/d  ±£»¤/v  ¡£/w  Ò»/m  Ìì/q  £¬/w  µ±/p  ¶ù×Ó/n  ÉÏÉ½/v  Îª/p  Ä¸Ç×/n  µõÑä/v  Ê±/Ng  £¬/w  Í»/d  Óö/v  Íë/n  ´ó/a  ±ù±¢/n  ²¢/c  ±»/p  ´ò/v  »è/v  £¬/w  »¢/n  ¼û/v  Æä/r  ×´/Ng  ËÙ/Vg  ½«/p  Õâ/r  Î»/q  Ð¢×Ó/n  µð/v  »Ø/v  ¼ÒÖÐ/s  £¬/w  Áî/v  Æä/r  µÃ¾È/v  ¡£/w  ´ËÊÂ/r  ´«³ö/v  £¬/w  ÈËÃÇ/n  ¶Ô/p  »¢/n  ¸ü¼Ó/d  ÖÓ°®/v  £¬/w  ·î/v  Æä/r  Îª/v  ¡°/w  ¾«Í¨/v  ÈËÐÔ/n  µÄ/u  Ð¢×Ó/n  ¡±/w  ¡£/w  ºóÊÀ/n  ÈËÃÇ/n  ¶Ô/p  »¢/n  µÄ/u  ³ç°Ý/vn  ´ïµ½/v  ¶¥·å/n  £¬/w  »¢»­/n  ÔÚ/p  Ãñ¼ä/n  ¹ãÎªÁ÷´«/l  ¡£/w  Ã¿Äê/r  ÕýÔÂ³õÒ»/t  £¬/w  ÉÏ/f  µ½/p  Íõ¹¬/n  ÏÂ/f  ÖÁ/p  ÃñÕ¬/n  £¬/w  Ç§¼ÒÍò»§/i  ¶¼/d  °Ñ/p  »¢Í¼/n  ÕÅÌù/v  ÔÚ/p  ´óÃÅ/n  ÉÏ/f  £¬/w  Ô¸/v  »¢/n  Çý/Vg  ¹í/n  £¬/w  È·±£/v  Ò»/m  Äê/q  Æ½°²/a  £¬/w  Îå¹È·áµÇ/i  ¡£/w  ´Ëºó/t  £¬/w  ÈËÃÇ/n  Ò»Ö±/d  °Ñ/p  »¢/n  ÊÓÎª/v  ¼ªÏé/n  µÄ/u  ÏóÕ÷/n  £¬/w  ²¢/c  Óë/p  »¢/n  ºÍÄÀÏà´¦/i  ¡£/w  
19980201-03-007-008/m  ½ñÄê/t  ÊÇ/v  ÎìÒúÄê/t  ¡£/w  ÔÚ/p  Ó­½Ó/v  »¢Äê/t  Ö®¼Ê/f  £¬/w  º«¹ú/ns  ´ó½ÖÐ¡Ïï/i  µ½´¦/d  ÕÅÌù/v  ×Å/u  ¼ªÏé/n  µÄ/u  »¢»­/n  ¡£/w  ºº³Ç/ns  ÖøÃû/a  µÄ/u  ÎÄ»¯½Ö/n  µÈ/u  µØ/n  ¾Ù°ì/v  ÁË/u  ¸÷ÖÖ/r  ¡°/w  »¢»­/n  Õ¹/Vg  ¡±/w  £¬/w  ¹º»­Õß/n  ³ÉÈº½á¶Ó/i  ¡£/w  ¸÷/r  ´ó/a  ±¨Ö½/n  Ò²/d  ÔÚ/p  Í·°æÍ·Ìõ/l  ¿¯³ö/v  ´ó·ù/b  »¢»­/n  £¬/w  ´ó/a  ±êÌâ/n  Îª/v  ¡¶/w  ÖØÐÂ/d  Ô¾Æð/v  ¡·/w  ¡£/w  Ãæ¶Ô/v  º«¹ú/ns  ÀúÊ·/n  ÉÏ/f  ×î/d  ´ó/a  µÄ/u  ½ðÈÚ/n  ¶¯µ´/a  £¬/w  ÈËÃÇ/n  ÅÎÍû/v  ¼ªÏé/n  Ö®/u  »¢/n  ÄÜ¹»/v  Îª/p  º«¹ú/ns  ¾­¼Ã/n  µÄ/u  ÖØÐÂ/d  Ô¾Æð/v  ´øÀ´/v  »¢»¢ÉúÆø/i  ¡£/w  
19980201-03-007-009/m  Ò»/m  Ê×/q  Ê«/n  ÕâÑù/r  Ð´µÀ/v  £º/w  
19980201-03-007-010/m  »¢/n  Ô¾/Vg  Ö®/u  Ê±/Ng  ×Ü/d  Òª/v  ÇûÌå/n  ·ü/v  µØ/n  ¡£/w  
19980201-03-007-011/m  Îª/p  Õ½Ê¤/v  ÄÑ¹Ø/n  £¬/w  ÎÒÃÇ/r  Òª/v  ½ÅÌ¤ÊµµØ/i  £¬/w  
19980201-03-007-012/m  °Ñ/p  ÌôÕ½/v  »¯Îª/v  »úÓö/n  ¡£/w  
19980201-03-007-013/m  Îª/p  ÔÙ´Î/d  ÌÚ·É/v  £¬/w  ÎÒÃÇ/r  Òª/v  ÍÅ½á/a  Ò»ÖÂ/a  £¬/w  
19980201-03-007-014/m  ÔöÇ¿/v  ×ÔÐÅ/an  ºÍ/c  ÓÂÆø/n  ¡£/w  

19980201-04-001-001/m  ±àÕß°´/n  
19980201-04-001-002/m  Å©´å/n  ¸Ä¸ï/v  £¬/w  ´Ó/p  ÍÁµØ/n  ÉÏ/f  ½â·Å/v  ³ö/v  ´óÅú/m  µÄ/u  ÀÍ¶¯Á¦/n  £»/w  ³ÇÊÐ/n  ¸Ä¸ï/v  £¬/w  ´Ó/p  ¹¤ÉÌ/n  ÆóÒµ/n  ½â·Å/v  ³ö/v  ´óÅú/m  µÄ/u  ÀÍ¶¯Á¦/n  £¬/w  Õâ/r  ÊÇ/v  Ò»¸ö/m  ¾Þ´ó/a  µÄ/u  ÀúÊ·/n  ½ø²½/vn  ¡£/w  Í¬Ê±/n  Ò²/d  ¸ø/p  ÎÒÃÇ/r  Ìá³ö/v  ÁË/u  ÐÂ/a  µÄ/u  ÎÊÌâ/n  £º/w  ¸»Óà/vn  ÀÍÁ¦/n  ÄÄÀï/r  È¥/v  £¬/w  ÏÂ¸Ú/vn  Ö°¹¤/n  Õ¦/r  °²ÖÃ/v  £¿/w  Õâ/r  ÊÇ/v  Ò»¸ö/m  ¹ØÏµ/v  Ç§Ç§ÍòÍò/m  ÈË/n  ÇÐÉíÀûÒæ/l  £¬/w  ¹ØÏµ/v  ¸Ä¸ï/v  ¡¢/w  ·¢Õ¹/v  ¡¢/w  ÎÈ¶¨/v  µÄ/u  ´óÊÂ/n  ¡£/w  ½â¾ö/v  ÏÂ¸Ú/vn  Ö°¹¤/n  ÔÙ/d  ¾ÍÒµ/v  ÎÊÌâ/n  £¬/w  ÊÇ/v  Ò»¸ö/m  ¸´ÔÓ/a  µÄ/u  Éç»á/n  ÏµÍ³¹¤³Ì/l  £¬/w  Õþ¸®/n  Òª/v  ¹Ü/v  £¬/w  ÆóÒµ/n  Òª/v  ¹Ü/v  £¬/w  Í¬Ê±/n  Ò²/d  ÓÐ/v  Ò»¸ö/m  ×ª±ä/v  ÔñÒµ/vn  ¹ÛÄî/n  µÄ/u  ÎÊÌâ/n  ¡£/w  
19980201-04-001-003/m  ±¾ÆÚ/r  ¡°/w  ÊÓµã/n  ¡±/w  Ñ¡Ôñ/v  ÁË/u  ÏÂ¸Ú/vn  Ö°¹¤/n  ÔÙ/d  ¾ÍÒµ/v  ×÷Îª/v  ÒéÌâ/n  £¬/w  ÅÉ/v  ¼ÇÕß/n  ÔÚ/p  ¾©/j  »¦/j  Á½µØ/n  ½øÐÐ/v  ÁË/u  ²É·Ã/vn  £¬/w  Ëù/u  Ì¸/v  ¹Ûµã/n  Î´±Ø/d  ³ÉÊì/a  £¬/w  Òâ/Ng  ÔÚ/p  ÒýÆð/v  ¹Ø×¢/vn  £¬/w  ÍÆ¶¯/v  ÓÐ¹Ø/vn  ·½Ãæ/n  £¬/w  ¸ü/d  ÓÐ/v  ³ÉÐ§/n  µØ/u  ½â¾ö/v  ÔÙ/d  ¾ÍÒµ/v  ÎÊÌâ/n  ¡£/w  

19980201-04-002-001/m  ÎÞ/v  ¸Ú/n  ¡¢/w  ÏÂ¸Ú/v  Óë/c  ÉÏ¸Ú/v  
19980201-04-002-002/m  ±¾±¨/r  ¼ÇÕß/n  Íõ/nr  ÒåÌÃ/nr  
19980201-04-002-003/m  ¸ÚÎ»/n  £¬/w  ÊÇ/v  ÎÒÃÇ/r  Îª/p  ×Ô¼º/r  µÄ/u  Éú´æ/vn  ºÍ/c  ·¢Õ¹/vn  £¬/w  Îª/p  Éç»á/n  µÄ/u  ÎÄÃ÷/n  ºÍ/c  ½ø²½/vn  ·îÏ×/v  Á¦Á¿/n  µÄ/u  ÎèÌ¨/n  ¡£/w  Ë­/r  ¶¼/d  Ï£Íû/v  ÓÐ/v  Ò»¸ö/m  ³ÆÐÄÈçÒâ/i  µÄ/u  ¸ÚÎ»/n  ¡£/w  µ«/c  Ëæ×Å/p  ¾­¼Ã/n  ÌåÖÆ/n  ¸Ä¸ï/vn  µÄ/u  Éî»¯/vn  £¬/w  ÏÂ¸Ú/vn  Ö°¹¤/n  µÄ/u  ÔÙ/d  ¾ÍÒµ/v  ÎÊÌâ/n  ³ÉÎª/v  Õû¸ö/b  Éç»á/n  ¹Ø×¢/v  µÄ/u  ÐÂ/a  ÎÊÌâ/n  ¡£/w  ½üÈÕ/t  £¬/w  ¼ÇÕß/n  ÔÚ/p  ¾©/j  ×ß·Ã/v  ÁË/u  ÔÚ/p  Õâ¸ö/r  ÎÊÌâ/n  ÉÏ/f  ÓÐ×Å/v  ÌØÊâ/a  ¾­Àú/n  µÄ/u  ¼¸/m  Î»/q  ÅóÓÑ/n  ¡£/w  ËûÃÇ/r  Îª/p  ×Ô¼º/r  ´´Ôì/v  ¸ÚÎ»/n  ¡¢/w  Ñ°ÕÒ/v  ¸ÚÎ»/n  µÄ/u  Êµ¼ù/vn  ºÍ/c  Ìå»á/vn  £¬/w  »òÐí/d  »á/v  ¶Ô/p  ÎÒÃÇ/r  ÓÐ/v  µã/q  ÆôµÏ/vn  ¡£/w  
19980201-04-002-004/m  ´´Ôì/v  ÐÂ/a  µÄ/u  ¾ÍÒµ/vn  ¸ÚÎ»/n  
19980201-04-002-005/m  ÔÚ/p  Ê×¶¼/n  Ò»Ð©/m  ´óÑ§/n  µÄ/u  ½²Ì¨/n  ÉÏ/f  £¬/w  Ëû/r  ¸ø/p  ½¨²Ä/n  ·½Ãæ/n  µÄ/u  ×¨¼Ò/n  ¡¢/w  Ñ§Õß/n  ¡¢/w  ½ÌÊÚ/n  ½²¿Î/v  £¬/w  ¾ÓÈ»/d  ²©µÃ/v  ÁË/u  ÕóÕó/q  ÈÈÁÒ/a  µÄ/u  ÕÆÉù/n  ¡£/w  
19980201-04-002-006/m  Ì¸Æð/v  Ëû/r  µÄ/u  ¹«Ë¾/n  £¬/w  Ëû/r  ÊÇ/v  ÄÇÑù/r  µÄ/u  ×ÔÐÅ/a  £º/w  ¡°/w  Ê×¶¼/n  £¹£µ£¥/m  ´ó/a  ·¹µê/n  ÓÃ/v  µÄ/u  ÊÇ/v  ÎÒÃÇ/r  µÄ/u  ·ÀË®/vn  ²ÄÁÏ/n  £¬/w  ¶þ»·/ns  ¡¢/w  Èý»·/ns  ¡¢/w  µØÌú/n  ¡¢/w  Î÷Õ¾/n  ·ÀË®/vn  ¹¤³Ì/n  £¬/w  ÓÃ/v  µÄ/u  ¶¼/d  ÊÇ/v  ÎÒÃÇ/r  µÄ/u  ·ÀË®/vn  ²ÄÁÏ/n  ¡£/w  ¡±/w  
19980201-04-002-007/m  Ì¸Æð/v  Ëû/r  µÄ/u  ÊÐ³¡/n  £¬/w  Ëû/r  µÄ/u  ²úÆ·/n  ÖÊÁ¿/n  £¬/w  Ëû/r  ¸ü/d  ÊÇ/v  Ã¼·ÉÉ«Îè/i  £º/w  ¡°/w  ÓÃ»§/n  ÌáÇ°/v  °ë/m  Äê/q  ½É/v  ¿î/n  £¬/w  ÅÅ¶Ó/v  µÈ/v  »õ/n  ¡£/w  Éú²ú/vn  ¹æÄ£/n  À©´ó/v  ÁË/u  ¼¸/m  ´Î/q  £¬/w  ²úÆ·/n  ÈÔ/d  ÊÇ/v  ¹©²»Ó¦Çó/i  ¡£/w  ¡±/w  
19980201-04-002-008/m  Ì¸µ½/v  ÉÏ¸Ú/v  ÏÂ¸Ú/v  £¬/w  Ëû/r  ×Ô/d  ÓÐ/v  Ò»·¬/m  ¸ßÂÛ/n  £º/w  ¡°/w  ½ø³Ç/vn  Å©Ãñ/n  Ô­±¾/n  ÔÚ/p  ³ÇÀï/s  ²¢/d  Ã»ÓÐ/v  ×Ô¼º/r  µÄ/u  ¸ÚÎ»/n  £¬/w  µ³/n  µÄ/u  ·½Õë/n  Õþ²ß/n  ¸ø/v  ÁË/u  ËûÃÇ/r  »úÓö/n  £¬/w  ËûÃÇ/r  ¾Í/d  ÔÚ/p  ³ÇÀï/s  ÕÒµ½/v  ÁË/u  »ò/c  Îª/p  ×Ô¼º/r  ´´Ôì/v  ÁË/u  ÐÂ/a  µÄ/u  ¸ÚÎ»/n  £¬/w  Ò²/d  Îª/p  ³ÇÀïÈË/n  Ìá¹©/v  ÁË/u  ÐÂ/a  µÄ/u  ¾ÍÒµ/vn  »ú»á/n  ¡£/w  ÎÒÃÇ/r  ÆóÒµ/n  µÄ/u  £²£°£°/m  ¶à/m  Ãû/q  Ö°¹¤/n  ÖÐ/f  £¬/w  ¾Í/d  ÓÐ/v  ²»ÉÙ/m  ³ÇÀï/s  µÄ/u  ÏÂ¸Ú/vn  Ö°¹¤/n  ¡£/w  ¡±/w  
19980201-04-002-009/m  Ëû/r  µÄ/u  Ñ§Ê¶/n  £¬/w  Ëû/r  µÄ/u  ÆøÖÊ/n  £¬/w  Ëû/r  µÄ/u  ·ç¶È/n  £¬/w  ÍêÈ«/ad  ³ÆµÃÉÏ/v  Ò»¸ö/m  ÏÖ´ú/t  ÆóÒµ¼Ò/n  ¡£/w  Ë­/r  ÄÜ/v  ÏëµÃµ½/l  Ê®/m  ¶à/m  Äê/q  Ç°/f  Ëû/r  »¹/d  ÊÇ/v  Ò»/m  Î»/q  Å©Ãñ/n  £¬/w  Ò»/m  Î»/q  À´×Ô/v  Çî/a  É½¹µ/n  µÄ/u  ²Ð¼²/n  Å©Ãñ/n  £¿/w  
19980201-04-002-010/m  Ëû/r  ½Ð/v  ÅË/nr  ÓÀ±ó/nr  £¬/w  ³öÉú/v  ÔÚ/p  É½Î÷Ê¡/ns  ÁÙâ¢ÏØ/ns  Ò»¸ö/m  Èý/m  Ãæ/q  ÊÇ/v  ¹µ/n  Ò»/m  Ãæ/q  ÊÇ/v  ÆÂ/n  µÄ/u  Ð¡/a  É½´å/n  ¡£/w  Ëû/r  ÔÚ/p  ÉÏ/v  ¸ßÖÐ/n  µÄ/u  Ê±ºò/n  £¬/w  ¼ÙÆÚ/t  °ï/v  ´óÈË/n  Î¹/v  Éü¿Ú/n  £¬/w  Å£Åï/n  µ¹Ëú/v  ÔÒ/v  ¶Ï/v  ÁË/u  Ëû/r  µÄ/u  Ò»/m  Ìõ/q  ÍÈ/n  ¡£/w  ËäËµ/c  ÊÇ/v  ¹¤ÉË/n  £¬/w  µ«/c  Éú²ú¶Ó/n  ÄÃ/v  ²»/d  ³ö/v  ×ã¹»/v  µÄ/u  Ç®/n  ¸ø/p  Ëû/r  ÖÎ²¡/v  £¬/w  Ö»/d  ÄÜ/v  Çî/d  ¶Ô¸¶/v  £¬/w  ÂäÏÂ/v  ÁË/u  ÖÕÉí/n  ²Ð¼²/n  ¡£/w  
19980201-04-002-011/m  £±£¹£¸£´Äê/t  £¬/w  £²£²/m  Ëê/q  µÄ/u  Ëû/r  ÍÏ/v  ×Å/u  Ò»/m  Ìõ/q  ²¡/n  ÍÈ/n  ÔÚ/p  ±±¾©/ns  ¿ªÊ¼/v  ÁË/u  ´´Òµ/vn  ÉúÑÄ/n  ¡£/w  Ñ§Éú/n  Ê±´ú/n  µÄ/u  ÊÂ¹Ê/n  £¬/w  Ê¹/v  Ëû/r  µÄ/u  Ò»/m  Ìõ/q  ÍÈ/n  ÓÀÔ¶/d  Õ¾/v  ²»/d  Ö±/v  ÁË/y  ¡£/w  µ«/c  ÉúÐÔ/n  ¾óÇ¿/a  µÄ/u  Ëû/r  £¬/w  Ò»¿Ì/m  Ò²/d  Ã»ÓÐ/d  Íü¼Ç/v  Òª/v  ÌÃÌÃÕýÕý/i  Õ¾/v  ÔÚ/p  ÈËÊÀ/n  ¡£/w  ´Ó/p  ¿ªÊ¼/v  ÍÆÏú/v  ½¨²Ä/n  £¬/w  Ëû/r  ¾Í/d  Á¢Ö¾/v  Òª/v  °ì/v  Ò»¸ö/m  ½¨²Ä³§/n  ¡£/w  Ëû/r  ´¦´¦/d  ÁôÐÄ/v  £¬/w  Ïò/p  ½¨Öþ/n  ¹¤ÈË/n  ¡¢/w  ¼¼ÊõÔ±/n  ¡¢/w  ¹¤³ÌÊ¦/n  Ñ§Ï°/v  £¬/w  Ïò/p  Êé±¾/n  Ñ§Ï°/v  £¬/w  »ð³µ/n  ÉÏ/f  ¡¢/w  Æû³µ/n  ÉÏ/f  ¡¢/w  ÔèÌÃ/n  »è°µ/a  µÄ/u  µÆ¹â/n  ÏÂ/f  £¬/w  ¶¼/d  ÓÐ/v  Ëû/r  ¿Ì¿à/ad  ¹¥¶Á/v  µÄ/u  ÉíÓ°/n  ¡£/w  ÖÁÓÚ/p  ÄÇÐ©/r  ¶Ô/p  ½¨Öþ/n  ²ÄÁÏ/n  Ñ§/v  ÓÐËù/v  ³¤/a  µÄ/u  ÈË/n  £¬/w  Ôç¾Í/d  ±»/p  Ëû/r  ¼Ç/v  ÔÚ/p  ÐÄÀï/s  £¬/w  ³É/v  ÁË/u  Ëû/r  ºóÀ´/t  °ì³§/v  µÄ/u  ¼¼Êõ/n  ¹Ç¸É/n  »ò/c  ¼¼Êõ/n  ¹ËÎÊ/n  ¡£/w  
19980201-04-002-012/m  ¾­¹ý/p  Ê®Êý/m  Äê/q  µÄ/u  ·Ü¶·/vn  £¬/w  Ëû/r  ´´°ì/v  µÄ/u  [¶«·½/s  ½¨²Ä³§/n]nt  ºÍ/c  ÆäËü/r  ¼¸/m  ¸ö/q  ÆóÒµ/n  £¬/w  Ò»/m  ²½/q  Ò»/m  ²½/q  ·¢Õ¹/v  ³É/v  Ò»¸ö/m  Äê²úÖµ/n  ´ï/v  ÊýÇ§Íò/m  Ôª/q  µÄ/u  ¼¯ÍÅ/n  ¡£/w  ÅË/nr  ÓÀ±ó/nr  ÔÚ/p  ±±¾©/ns  ÓÐ/v  ÁË/u  ×Ô¼º/r  µÄ/u  ×¡·¿/n  £¬/w  ×Ô¼º/r  µÄ/u  ½Î³µ/n  £¬/w  ÌØ±ð/d  ÊÇ/v  °´ÕÕ/p  ±±¾©ÊÐ/ns  µÄ/u  ÓÐ¹Ø/vn  ¹æ¶¨/n  £¬/w  ÓÐ¹Ø/vn  ²¿ÃÅ/n  ÕýÔÚ/d  Îª/p  Ëû/r  ºÍ/c  ÆÞ×Ó/n  ¡¢/w  º¢×Ó/n  °ìÀí/v  ±±¾©/ns  »§¿Ú/n  ¡£/w  ËûÃÇ/r  Ò»¼Ò/n  ¶¼/d  ½«/d  ³ÉÎª/v  ±±¾©/ns  ÊÐÃñ/n  ¡£/w  ÒòÎª/p  ËûÃÇ/r  Îª/p  ±±¾©/ns  µÄ/u  ½¨Éè/vn  ×÷³ö/v  ÁË/u  ×Ô¼º/r  µÄ/u  ¹±Ï×/n  £¬/w  ËûÃÇ/r  Ó¦¸Ã/v  ÊÇ/v  ÓÅÐã/a  µÄ/u  ±±¾©/ns  ÊÐÃñ/n  ¡£/w  
19980201-04-002-013/m  Ëû/r  Îª/p  ×Ô¼º/r  £¬/w  Ò²/d  Îª/p  ½¼Çø/s  Å©Ãñ/n  ¡¢/w  ´ýÒµÇàÄê/n  ¡¢/w  ÏÂ¸Ú/vn  Ö°¹¤/n  ´´Ôì/v  ÁË/u  ¾ÍÒµ/vn  »ú»á/n  ¡£/w  
19980201-04-002-014/m  Ñ°ÕÒ/v  ×î/d  ÄÜ/v  Ê©Õ¹/v  ²ÅÄÜ/n  µÄ/u  ¸ÚÎ»/n  
19980201-04-002-015/m  ÔÚ/p  Ê×¶¼/n  [±±Èý»·/ns  ÖÐÂ·/n]ns  ±ßÉÏ/f  £¬/w  ÓÐ/v  Ò»/m  ¿é/q  ¡°/w  [¾ÅÑô/nz  Ê±´ú/n  ¹ã¸æ/n  ¹«Ë¾/n]nt  ¡±/w  µÄ/u  ÕÐÅÆ/n  ¡£/w  ¹«Ë¾/n  µÄ/u  ÀÏ°å/n  £¬/w  ÊÇ/v  Î»/q  £²£¸/m  Ëê/q  µÄ/u  ¹ÃÄï/n  £¬/w  ½Ð/v  ÖÜ/nr  ÔÂÃç/nr  ¡£/w  
19980201-04-002-016/m  ÖÜ/nr  ÔÂÃç/nr  £±£¹£¹£±Äê/t  ´Ó/p  [±±¾©/ns  Å©Òµ/n  ¹ÜÀí/vn  ¸É²¿/n  Ñ§Ôº/n]nt  ±ÏÒµ/v  ºó/f  £¬/w  ·ÖÅä/v  µ½/v  [±±¾©ÊÐ/ns  Õþ¸®/n]nt  Ä³/r  ¾Ö/q  µ£ÈÎ/v  »á¼Æ/n  £¬/w  ¸É/v  ÁË/u  Ò»/m  Äê/q  ¶à/m  ¡£/w  Ëý/r  ¶Ô/p  Õâ¸ö/r  ¹¤×÷/vn  Î¨Ò»/d  ²»/d  ÂúÒâ/v  µÄ/u  µØ·½/n  £¬/w  ¾Í/d  ÊÇ/v  Ì«/d  ÇåÏÐ/a  ÁË/y  ¡£/w  Ã¿¸ö/r  ÔÂ/n  ¾ÍÊÇ/d  ·¢/v  ¹¤×Ê/n  ÄÇ/r  Á½/m  Ìì/q  Ã¦/v  Ò»Õó/m  ¡£/w  Æ½Ê±/t  ÉÏ/v  ÁË/u  °à/n  £¬/w  ¾ÍÊÇ/d  ´òÉ¨/v  °ì¹«ÊÒ/n  £¬/w  ºÈ²è/v  £¬/w  ¿´±¨/v  £¬/w  ÁÄÌì/v  ¡£/w  ÊµÔÚ/d  ÄÍ/v  ²»/d  ×¡/v  ÁË/v  £¬/w  ±ã/d  ×Ô¼º/r  ÒªÇó/v  µ÷/v  µ½/v  Ò»/m  ¼Ò/q  ¼¯Ìå/n  ÆóÒµ/n  £¬/w  ÈÔ/d  ÊÇ/v  ¸ã/v  ²ÆÎñ/n  ¹¤×÷/vn  £¬/w  ¸É/v  ÁË/u  °ë/m  Äê/q  £¬/w  »¹ÊÇ/d  ¾õµÃ/v  ÏÐ/v  £¬/w  ÓÐ/v  ¾¢/n  Ê¹/v  ²»/d  ³ö/v  ¡£/w  ÓÚÊÇ/c  £¬/w  Ëý/r  ¾öÐÄ/d  °ì/v  ×Ô¼º/r  µÄ/u  ¹«Ë¾/n  £¬/w  ÊµÊµÔÚÔÚ/z  ¸É/v  Ò»/m  ³¡/q  ¡£/w  
19980201-04-002-017/m  ´´Òµ/v  ÊÇ/v  ¼èÄÑ/a  µÄ/u  £¬/w  ´´Òµ/v  Ö®/u  ³õ/Ng  ÄÑÉÏ¼ÓÄÑ/l  ¡£/w  Ì¸Æð/v  µ±Ê±/t  µÄ/u  ÇéÐÎ/n  £¬/w  Ëý/r  ÇáÇá/d  Ò»/d  Ð¦/v  £º/w  ¡°/w  ÄÇ¶Î/r  ÈÕ×Ó/n  £¬/w  Ã¿Ìì/r  ¶¼/d  ÊÇ/v  Ò¹Àï/t  £±£²µã/t  ÒÔºó/f  Ë¯¾õ/v  £¬/w  ÔçÉÏ/t  £¶µã/t  ¶à/m  Æð´²/v  £¬/w  Ò»/m  Ìì/q  Á½/m  ¶Ù/q  ·¹/n  £¬/w  ¶à/d  ÊÇ/v  ¿ªË®/n  ·½±ãÃæ/n  ¡£/w  ¿à/a  Ò²/d  ²»/d  ¾õµÃ/v  £¬/w  ÀÛ/a  Ò²/d  ²»/d  ¾õµÃ/v  £¬/w  Ö»/d  ÖªµÀ/v  »ëÉí/n  ÓÐ/v  ÓÃ²»Íê/v  µÄ/u  ¾¢¶ù/n  ¡£/w  ¡±/w  
19980201-04-002-018/m  Ê±¼ä/n  ¹ý/v  ÁË/u  Ò»/m  Äê/q  °ë/m  £¬/w  ½ñÈÕ/t  µÄ/u  [¾ÅÑô/nz  Ê±´ú/n  ¹ã¸æ/n  ¹«Ë¾/n]nt  £¬/w  ¹æÄ£/n  ¡¢/w  Éè±¸/n  ¡¢/w  ¼¼Êõ/n  Á¦Á¿/n  ÔÚ/p  Ê×¶¼/n  ÖÚ¶à/m  µÄ/u  ¹ã¸æ/n  ¹«Ë¾/n  ÖÐ/f  ¶¼/d  Áî/v  ÈË/n  ¹ÎÄ¿Ïà¿´/i  ¡£/w  
19980201-04-002-019/m  Å®/b  ¾­Àí/n  ÕÒµ½/v  ÁË/u  ×Ô¼º/r  µÄ/u  ÊÂÒµ/n  £¬/w  Ëý/r  ¶¯Ô±/v  ´óÑ§/n  ±ÏÒµ/v  µÄ/u  ÃÃÃÃ/n  ´ÇÈ¥/v  ÁË/u  »ú¹Ø/n  ¹¤×÷/n  £¬/w  À´µ½/v  ¹«Ë¾/n  ¾ÍÒµ/v  ¡£/w  Ëý/r  ÖÜÎ§/f  ¾Û¼¯/v  ×Å/u  ¼¸Ê®/m  ºÅ/q  ÄêÇáÈË/n  £¬/w  ´ó¼Ò/r  ¸É/v  µÃ/u  ¿ªÐÄ/a  £¬/w  Ò²/d  ºÜ/d  ã«Òâ/a  ¡£/w  
19980201-04-002-020/m  Å®/b  ¾­Àí/n  ¶Ô/p  ¹«Ë¾/n  µÄ/u  Î´À´/t  ³äÂú/v  ÁË/u  ÐÅÐÄ/n  £¬/w  Ëý/r  ÏÖÔÚ/t  Ë¼Ä±/v  µÄ/u  ÊÇ/v  ¹«Ë¾/n  ÐÂ/a  µÄ/u  ¾­Óª/vn  ÏîÄ¿/n  £¬/w  ÊÇ/v  ±È/p  Í¬ÐÐ/n  ÃÇ/k  ¸ß³öÒ»³ï/i  µÄ/u  ·¢Õ¹/vn  ¹æ»®/n  ¡£/w  Ëý/r  Ëµ/v  £º/w  ¡°/w  Æ¾/p  ¾ÅÑô/nz  µÄ/u  ÐÅÓþ/n  ºÍ/c  ¼¼Êõ/n  £¬/w  ÔÚ/p  ¼¤ÁÒ/a  µÄ/u  ÊÐ³¡/n  ¾ºÕù/vn  ÖÐ/f  £¬/w  Éú´æ/v  ÊÇ/v  ¿ÉÒÔ/v  µÄ/u  £¬/w  »ºÂý/a  µØ/u  ·¢Õ¹/v  Ò²/d  ÄÜ/v  ×öµ½/v  £¬/w  µ«/c  ÎÒÃÇ/r  ²»/d  »á/v  Âú×ã/v  ÏÖ×´/n  ¡£/w  ÎÒÃÇ/r  ¾ÍÊÇ/d  Òª/v  ÊÔ/v  Ò»/m  ÊÔ/v  ÈË/n  µÄ/u  Ç±Á¦/n  ¾¿¾¹/d  ÓÐ/v  ¶à/d  ´ó/a  ¡£/w  ¡±/w  
19980201-04-002-021/m  ¹ÛÄî/n  ×ª±ä/v  ¸ÚÎ»/n  ¶à/a  
19980201-04-002-022/m  Óë/p  ÖÜ/nr  ÔÂÃç/nr  ¾­Àú/vn  ÏàËÆ/a  µÄ/u  [±±¾©/ns  ÐÂÑÅ/nz  ¹ºÎï/vn  ÖÐÐÄ/n]nt  ×Ü¾­Àí/n  Àî/nr  ÑÞºì/nr  £¬/w  ÊÇ/v  Ò»/m  Î»/q  ÈýÊ®/m  ¶à/m  Ëê/q  µÄ/u  ÄêÇáÈË/n  £¬/w  ´óÑ§/n  ±ÏÒµ/v  ºó/f  £¬/w  Ò»¸ö/m  Å¼È»/a  µÄ/u  »ú»á/n  £¬/w  Ëý/r  µÄ/u  Êé·¨/n  ²ÅÄÜ/n  ±»/p  ·¢ÏÖ/v  £¬/w  µ÷/v  µ½/v  Õþ¸®²¿ÃÅ/n  ¹¤×÷/v  £¬/w  µ«/c  Ëý/r  ¸ü/d  ÏÛÄ½/v  ÉÌº£/n  µÄ/u  Åª³±¶ù/n  £¬/w  ¼¸¾­ÖÜÕÛ/l  £¬/w  ´³½ø/v  ÁË/u  ÊÐ³¡¾­¼Ã/n  µÄ/u  ´óº£/n  ¡£/w  µ±/p  ÎÒÃÇ/r  Í¬/p  Ëý/r  Ì¸Æð/v  ÉÏ¸Ú/v  ¡¢/w  ÏÂ¸Ú/v  ¡¢/w  ÔÙ/d  ¾ÍÒµ/v  ÎÊÌâ/n  Ê±/Ng  £¬/w  Ëý/r  Ëµ/v  £º/w  ¡°/w  ¹Ø¼ü/n  ÊÇ/v  Òª/v  ×ª±ä/v  ÔñÒµ/vn  ¹ÛÄî/n  £¬/w  ¹ÛÄî/n  ²»/d  ±ä/v  £¬/w  ´ó¼Ò/r  ¶¼/d  Íù/p  Ò»/m  Ìõ/q  Â·ÉÏ/s  ¼·/v  £¬/w  Ö»/d  »á/v  Ô½/d  ¼·/v  Ô½/d  Õ­/a  £»/w  ¹ÛÄî/n  ±ä/v  ÁË/y  £¬/w  ¾ÍÒµ/v  ¡¢/w  ÔÙ/d  ¾ÍÒµ/v  µÄ/u  Â·/n  ¾Í/d  ÏÔµÃ/v  ·Ç³£/d  ¿í¹ã/a  ¡£/w  ÏÖÔÚ/t  Ò»Ð©/m  ´óÑ§Éú/n  £¬/w  ±ÏÒµ/v  Ò»/m  Äê/q  Á½/m  Äê/q  ÉõÖÁ/d  ¸ü/d  ³¤/a  Ê±¼ä/n  ÕÒ/v  ²»/d  µ½/v  ¹¤×÷/vn  £¬/w  ÔÚ/p  ¼Ò/n  ÏÐ/ad  ´ô/v  ×Å/u  ¡£/w  ²»/d  ÊÇ/v  Ã»ÊÂ¸É/v  £¬/w  Ò²/d  ²»/d  ÊÇ/v  ËûÃÇ/r  ¸É²»ÁË/v  £¬/w  ¶øÊÇ/c  ¾É/a  µÄ/u  ÔñÒµ¹Û/n  ÔÚ/d  ×÷¹Ö/v  ¡£/w  ËûÃÇ/r  Ê×Ñ¡/v  µÄ/u  ÊÇ/v  µ³Õþ»ú¹Ø/n  £¬/w  Æä´Î/c  ÊÇ/v  ¹úÓÐ/vn  ´ó/a  ÆóÒµ/n  ¡£/w  Ð¡/a  ÆóÒµ/n  ¿´²»Æð/v  £¬/w  ½ÖµÀ/n  ¹¤³§/n  ¡¢/w  ÏçÕòÆóÒµ/n  ¡¢/w  ÃñÓª/b  ÆóÒµ/n  Í³Í³/d  ²»/d  ¿¼ÂÇ/v  ¡£/w  ÔÚ/p  µ³Õþ»ú¹Ø/n  ÒÑ¾­/d  ³¬±à/v  £¬/w  ÐèÒª/v  ¾«¼ò/v  £¬/w  ¹úÓÐ/vn  ´ó/a  ÆóÒµ/n  Ò²/d  Òª/v  ¼õÔ±ÔöÐ§/l  µÄ/u  Çé¿ö/n  ÏÂ/f  £¬/w  ËûÃÇ/r  ¾Í/d  Ö»ºÃ/d  ´ýÒµ/v  ÁË/y  ¡£/w  ÖÁÓÚ/p  ÏÂ¸Ú/vn  Ö°¹¤/n  Òª/v  Íù/p  ÆóÊÂÒµ/n  µ¥Î»/n  ¼·/v  £¬/w  ¾Í/d  ¸ü/d  ÊÇ/v  ÄÑÉÏ¼ÓÄÑ/l  ÁË/y  ¡£/w  ¡±/w  
19980201-04-002-023/m  ÕÒ/v  ÊÐ³¤/n  ¸ü/d  µÃ/v  ÕÒ/v  ÊÐ³¡/n  
19980201-04-002-024/m  ²É·Ã/v  Ö®ÖÐ/f  £¬/w  ÎÒÃÇ/r  ÔÚ/p  ±±¾©/ns  Åöµ½/v  ÁË/u  [ÄÏ·ç/nz  ¼¯ÍÅ/n  ¶­ÊÂ»á/n]nt  ÃØÊé/n  ¡¢/w  ÊÐ³¡²¿/n  Ö÷ÈÎ/n  Öì/nr  ÆæÁ¢/nr  £¬/w  Ëû/r  ÒÔ/p  ¡°/w  ÊÐ³¡/n  ¹ÛÄî/n  ¡±/w  À´/v  Ì¸ÂÛ/v  ÉÏ¸Ú/vn  ÏÂ¸Ú/vn  ÎÊÌâ/n  £º/w  ¾ÍÒµ/vn  ºÍ/c  ÔÙ/d  ¾ÍÒµ/v  ÎÊÌâ/n  ÊÇ/v  Ò»¸ö/m  ¸´ÔÓ/a  µÄ/u  Éç»á/n  ÏµÍ³¹¤³Ì/l  £¬/w  ÐèÒª/v  ¸÷/r  ·½Ãæ/n  ÆëÐÄÐ­Á¦/i  ¡°/w  Ê©¹¤/v  ¡±/w  ¡£/w  ÆäÖÐ/r  Ò»¸ö/m  ºÜ/d  ÖØÒª/a  µÄ/u  ÎÊÌâ/n  ÊÇ/v  ¹ÛÄî/n  ÐèÒª/v  ×ª±ä/v  ¡£/w  Õâ/r  ¾Í/d  ÊÇ/v  ÊÐÃñ/n  ²»/d  ÄÜ/v  ¹â/d  ¿¿/v  Õþ¸®/n  ¡£/w  ÎÒ/r  ÈÏÎª/v  ÔÚ/p  Õâ¸ö/r  ÎÊÌâ/n  ÉÏ/f  £¬/w  ÓÐµÄ/r  Áìµ¼/n  ºÍ/c  ²¿·Ö/m  ÊÐÃñ/n  µÄ/u  ÈÏÊ¶/vn  ÉÏ/f  ÓÐ/v  ÎóÇø/n  ¡£/w  ÓÐµÄ/r  Áìµ¼/n  ÈÏÎª/v  £¬/w  ¶Ô/p  ÏÂ¸Ú/v  µÄ/u  Ö°¹¤/n  ÊÐÕþ¸®/n  ¾Í/d  ¸Ã/v  È«²¿/m  °üÆðÀ´/v  £»/w  ²¿·Ö/m  ÊÐÃñ/n  Ò²/d  ÈÏÎª/v  £¬/w  ÏÂ/v  ÁË/u  ¸Ú/n  £¬/w  ¾Í/d  ±ØÐë/d  ÕÒ/v  ÊÐ³¤/n  ¡£/w  Êµ¼ÊÉÏ/d  £¬/w  ¹â/d  ¿¿/v  Õþ¸®/n  ÊÇ/v  ÄÑÒÔ/d  ½â¾ö/v  ¾ÍÒµ/v  ¡¢/w  ÔÙ/d  ¾ÍÒµ/v  ÎÊÌâ/n  µÄ/u  ¡£/w  
19980201-04-002-025/m  ²»¾ÃÇ°/t  £¬/w  Ò»/m  Î»/q  ´ó/a  ¹«Ë¾/n  µÄ/u  ×Ü¾­Àí/n  ½²/v  ÁË/u  ÕâÑù/r  Ò»/m  ¼þ/q  ÊÂ/n  ¡£/w  Ä³ÊÐ/r  Ò»/m  Î»/q  ¸±/b  ÊÐ³¤/n  ¸ø/p  Ëû/r  ´òµç»°/v  £¬/w  ÒªÇó/v  ËûÃÇ/r  ¹«Ë¾/n  °²ÅÅ/v  £²£°/m  Ãû/q  ÖÐ×¨/n  ±ÏÒµÉú/n  ¡£/w  ×Ü¾­Àí/n  ¸ù¾Ý/p  ¹«Ë¾/n  µÄ/u  ¾ßÌå/a  Çé¿ö/n  £¬/w  ÍñÑÔ/d  ¾Ü¾ø/v  ¡£/w  ¸±/b  ÊÐ³¤/n  ¶¯/v  ÁË/u  »ð/n  £º/w  ¡°/w  Õâ/r  ÊÇ/v  ÕþÖÎ/n  ÈÎÎñ/n  £¡/w  ¡±/w  ×Ü¾­Àí/n  Ò²/d  ²»/d  Ê¾Èõ/v  £º/w  ¡°/w  ÎÒÃÇ/r  ÆóÒµ/n  Ö»/d  ½ÓÊÜ/v  Éú²ú/vn  ÈÎÎñ/n  £¬/w  ²»/d  ½ÓÊÜ/v  Õâ/r  Àà/q  ÕþÖÎ/n  ÈÎÎñ/n  ¡£/w  ¡±/w  ¸±/b  ÊÐ³¤/n  Ö»ºÃ/d  ÊÕ»Ø³ÉÃü/i  ¡£/w  ÎÒ/r  ÈÏÎª/v  ÊÐÕþ¸®/n  ¡¢/w  ÊÐ³¤/n  ±ØÐë/d  È«ÐÄÈ«Òâ/i  Îª/p  ÊÐÃñ/n  ·þÎñ/v  £¬/w  ÀíÓ¦/v  Ç§·½°Ù¼Æ/i  ½â¾ö/v  ÊÐÃñ/n  µÄ/u  ¾ÍÒµ/vn  ¡¢/w  ÔÙ/d  ¾ÍÒµ/v  ÎÊÌâ/n  ¡£/w  µ«/c  ºÁÎÞÒÉÎÊ/l  £¬/w  Õþ¸®/n  ½â¾ö/v  ÊÐÃñ/n  µÄ/u  ¾ÍÒµ/vn  ÔÙ/d  ¾ÍÒµ/v  ÎÊÌâ/n  £¬/w  Ö÷Òª/b  ÇþµÀ/n  ÊÇ/v  ¹¤ÉÌ/n  ÆóÒµ/n  ¡£/w  Õâ/r  ÔÚ/p  ¼Æ»®¾­¼Ã/n  ÌåÖÆ/n  ÏÂ/f  ²¢/d  ²»/d  ÄÑ/a  ×öµ½/v  £¬/w  Ö»Òª/c  Õþ¸®²¿ÃÅ/n  ÏÂ/v  ¸ö/q  ÎÄ¼þ/n  £¬/w  ½«/d  ÕÐ¹¤/vn  Ö¸±ê/n  Íù/v  ÏÂ/v  Ò»/m  ·Ö/v  ¾Í/d  ÐÐ/a  ÁË/y  ¡£/w  µ«/c  ÔÚ/p  ÊÐ³¡¾­¼Ã/n  Ìõ¼þ/n  ÏÂ/f  £¬/w  ÔÚ/p  µ³/n  µÄ/u  Ê®Îå´ó/j  ÒÑ/d  Ã÷È·/ad  ¹æ¶¨/v  ¡°/w  Õþ¸®/n  ²»/d  ÄÜ/v  Ö±½Ó/ad  ¸ÉÔ¤/v  ÆóÒµ/n  ¾­Óª/vn  »î¶¯/vn  ¡±/w  Ö®ºó/f  £¬/w  ÕâÑù/r  ×ö/v  ¾Í/d  Ô½À´Ô½/d  À§ÄÑ/a  ÁË/y  ¡£/w  Ò»·½Ãæ/c  ÊÇ/v  ÊÐÃñ/n  ÒªÇó/v  ÊÐ³¤/n  ¡¢/w  ÊÐÕþ¸®/n  ½â¾ö/v  £¬/w  Ò»·½Ãæ/c  ÊÇ/v  ÊÐ³¤/n  ¡¢/w  ÊÐÕþ¸®/n  ÔÚ/d  ¾¡Á¦/d  ½â¾ö/v  £¬/w  µ«/c  È´/d  Ô½À´Ô½/d  È±·¦/v  Ö±½Ó/a  ÊÖ¶Î/n  ¡£/w  Ãæ¶Ô/v  À§¾³/n  £¬/w  ÊÐÃñ/n  ²»½ö/c  Òª/v  ÕÒ/v  ÊÐ³¤/n  £¬/w  ¸ü/d  Ó¦¸Ã/v  ½«/p  ÑÛ¹â/n  ×ªÏò/v  ÊÐ³¡/n  £¬/w  ¿¿/p  ÊÐ³¡/n  À´/v  ÍØ¿í/v  ¾ÍÒµ/vn  ÃÅÂ·/n  £¬/w  ´´Ôì/v  ÐÂ/a  µÄ/u  ¾ÍÒµ/vn  ¸ÚÎ»/n  ¡£/w  

19980201-04-003-001/m  ¼ÒÍ¥/n  ¹¤Òµ/n  ´óÓÐ¿ÉÎª/i  £­£­/w  ÉÏº£/ns  ½â¾ö/v  ÔÙ/d  ¾ÍÒµ/v  ÎÊÌâ/n  ÐÂ/d  Ì½Ë÷/v  
19980201-04-003-002/m  ±¾±¨/r  ¼ÇÕß/n  Âí/nr  Á¢³Ï/nr  
19980201-04-003-003/m  ÉÏº£ÊÐ/ns  µÄ/u  ÔÙ/d  ¾ÍÒµ/v  ¹¤³Ì/n  ³É¹û/n  ÏÔÖø/a  £¬/w  È«¹ú/n  ÎÅÃû/v  ¡£/w  Ò»¸ö/m  ÖØÒª/a  Ô­Òò/n  ÊÇ/v  £¬/w  ÉÏº£ÊÐ/ns  ÓÐ/v  ÐÂ/a  µÄ/u  ¾­¼Ã/n  Ôö³¤µã/n  ¡£/w  ÔÙ/d  ÓÐ/v  £¬/w  ¾Í/d  ÊÇ/v  ÉÏº£ÊÐ/ns  ÓÐ/v  Ò»Ð©/m  ÐÂ/a  µÄ/u  Ë¼Â·/n  £¬/w  ·¢Õ¹/v  ¼ÒÍ¥/n  ¹¤Òµ/n  ¾Í/d  ÊÇ/v  ÆäÖÐ/r  µÄ/u  Ò»/m  Ìõ/q  ¡£/w  
19980201-04-003-004/m  ·¢Õ¹/v  ¼ÒÍ¥/n  ¹¤Òµ/n  £¬/w  ÊÇ/v  ÉÏº£ÊÐ/ns  ÄÏÊÐÇø/ns  ÔÚ/p  ½â¾ö/v  ÔÙ/d  ¾ÍÒµ/v  ÎÊÌâ/n  µÄ/u  ¹ý³Ì/n  ÖÐ/f  Ì½Ë÷/v  µÄ/u  Ò»¸ö/m  ÐÂ/a  °ì·¨/n  ¡£/w  Êµ¼ù/v  Ö¤Ã÷/v  £¬/w  Õâ¸ö/r  °ì·¨/n  Ê®·Ö/m  ÓÐÐ§/a  ¡£/w  
19980201-04-003-005/m  ¶À/d  ÓÐ/v  ÓÅÊÆ/n  
19980201-04-003-006/m  ÔÚ/p  Éú²ú/vn  Éç»á»¯/vn  ³Ì¶È/n  ½Ï/d  ¸ß/a  µÄ/u  ´ó¶¼ÊÐ/n  £¬/w  ¼ÒÍ¥/n  ¹¤Òµ/n  »¹/d  ÓÐ/v  Ã»/d  ÓÐ/v  Ò»Ï¯Ö®µØ/i  £¿/w  ÓÐÈË/r  ¶Ô/p  ´Ë/r  ³ÖÓÐ/v  ÒÉÎÊ/n  £¬/w  ËûÃÇ/r  ÈÏÎª/v  £¬/w  ÏÖÔÚ/t  ÊÇ/v  ¡°/w  Á÷Ë®Ïß/n  ¡±/w  Ê±´ú/n  ÁË/y  £¬/w  ¸ã/v  ¼ÒÍ¥/n  ¹¤Òµ/n  Æñ/d  ²»/d  ÊÇ/v  µ¹ÍË/v  £¿/w  
19980201-04-003-007/m  ÆäÊµ/d  £¬/w  Õâ/r  ÊÇ/v  Ò»/m  ÖÖ/q  Îó½â/n  ¡£/w  ¿ÆÑ§¼¼Êõ/n  ÔÙ/d  ·¢Õ¹/v  £¬/w  Ò²/d  ÈÔÈ»/d  ÐèÒª/v  ÀÍ¶¯ÃÜ¼¯ÐÍ/n  µÄ/u  ²úÒµ/n  ¡£/w  Èç½ñ/t  £¬/w  ÊÐ³¡/n  ÐèÇó/n  µÄ/u  ¶àÑù»¯/vn  ¶Ô/p  ´Ë/r  ÒÑ¾­/d  ¸øÓè/v  ÁË/u  »Ø´ð/vn  ¡£/w  
19980201-04-003-008/m  µÄÈ·/d  £¬/w  ÓÐÐ©/r  ²úÆ·/n  Èç/v  ·É»ú/n  ¡¢/w  Æû³µ/n  £¬/w  ÐèÒª/v  Á÷Ë®Ïß/n  ÂÖ°à/vd  ×÷Òµ/v  £¬/w  ÑÏ¸ñ/ad  ¿ØÖÆ/v  ²¿¼þ/n  ±ê×¼/n  Ò»Ë¿²»¹¶/i  ¡£/w  µ«/c  ÁíÍâ/r  Ò»Ð©/m  ²úÆ·/n  Óë/c  ·þÎñ/n  ¾Í/d  ²»±Ø/d  ²ÉÈ¡/v  ÕâÖÖ/r  ·½Ê½/n  ÁË/y  ¡£/w  ±ÈÈç/v  ¹¤ÒÕÆ·/n  ¡¢/w  ±àÖ¯/v  ¡¢/w  Íæ¾ß/n  ¡¢/w  °ü×°/v  ¡¢/w  ÒûÊ³/n  ¡¢/w  ×°ÐÞ/v  ¡¢/w  ÖÆÒÂ/v  ¡¢/w  »úµç/j  ÐÞÀí/v  ¡¢/w  ÉÌÒµ/n  ÁãÊÛ/v  ¡¢/w  ¼ÒÕþ/n  ·þÎñ/v  ¡¢/w  ÇåÏ´/v  ±£½à/v  µÈµÈ/u  ¡£/w  
19980201-04-003-009/m  [ÉÏº£/ns  Éç¿ÆÔº/j]nt  ºÍ/c  [¸´µ©/nz  ´óÑ§/n]nt  µÄ/u  Ñ§Õß/n  ÈÏÎª/v  £¬/w  ¼´Ê¹/c  ÔÚ/p  ·¢´ï¹ú¼Ò/l  £¬/w  ¼ÒÍ¥/n  ¹¤Òµ/n  Ò²/d  ´æÔÚ/v  ºÜ/d  ´ó/a  ¿Õ¼ä/n  ¡£/w  ±é²¼/v  ÈðÊ¿/ns  ³ÇÏç/n  µÄ/u  ¼ÒÍ¥/n  ÖÓ±í/n  Åä¼þ/n  ¼Ó¹¤/vn  ¾Í/d  ÊÇ/v  Ò»/m  Àý/n  ¡£/w  ×¨¼Ò/n  Ö¸³ö/v  £¬/w  ¼ÒÍ¥/n  ¹¤Òµ/n  ²»½ö/c  ÄÜ/v  ÍØÕ¹/v  ¾ÍÒµ/vn  ¿Õ¼ä/n  £¬/w  »¹/d  ÄÜ/v  ¼õÉÙ/v  Õ¼µØ/vn  £¬/w  ½µµÍ/v  ÆóÒµ/n  ºÍ/c  ÐÐÒµ/n  µÄ/u  Éú²ú/vn  ³É±¾/n  ¡£/w  ¶ÔÓÚ/p  ÉÏº£/ns  ÈË/n  À´Ëµ/u  £¬/w  ÔÚ/p  ¼ÒÀï/s  ÕõÇ®/v  Ãâ³ý/v  ÁË/u  ÉÏÏÂ°à/j  ¼·/v  ³µ/n  µÄ/u  ·³ÄÕ/an  £¬/w  ²¢/c  ¿É/v  ÕÕ¹Ë/v  º¢×Ó/n  £¬/w  ¼æ¹Ë/v  ¼ÒÎñ/n  ¡£/w  
19980201-04-003-010/m  [ÉÏº£ÊÐ/ns  ÀÍ¶¯¾Ö/n]nt  ¾Ö³¤/n  ×£/nr  ¾ùÒ»/nr  Ëµ/v  £º/w  ´Ó/p  È«/a  Éç»á/n  À´/v  ¿´/v  £¬/w  ¶Ô/p  ¾­¼Ã/n  Æð/v  Ö§³Å/vn  ×÷ÓÃ/n  µÄ/u  ÊÇ/v  ´óÖÐÐÍ/b  ÆóÒµ/n  £¬/w  µ«/c  ÕæÕý/d  ÄÜ/v  ÎüÄÉ/v  ´óÁ¿/m  ÀÍ¶¯Á¦/n  £¬/w  ±£³Ö/v  Éç»á/n  Õý³£/a  ÔË×ª/vn  µÄ/u  »¹/d  ÊÇ/v  Ð¡/a  ÆóÒµ/n  £¬/w  ÆäÖÐ/r  °üÀ¨/v  ¼ÒÍ¥/n  ¹¤Òµ/n  ¡£/w  ¼ÒÍ¥/n  ¹¤Òµ/n  Áé»î/a  £¬/w  ¸»ÓÐ/v  ¸öÐÔ/n  £¬/w  ½Ï/d  ÉÙ/a  ÎÛÈ¾/v  £¬/w  ¾ßÓÐ/v  ÍúÊ¢/a  µÄ/u  ÉúÃüÁ¦/n  £¬/w  ÊÇ/v  ½µµÍ/v  Ê§ÒµÂÊ/n  µÄ/u  ÓÐÐ§/a  ÊÖ¶Î/n  £¬/w  ËùÒÔ/c  ¼ÒÍ¥/n  ¹¤Òµ/n  ×÷Îª/v  ÀÍ¶¯ÃÜ¼¯ÐÍ/n  ²úÒµ/n  £¬/w  ÊÇ/v  Ò»/m  ÃÅ/q  ¿É/v  ³ÖÐø/vd  ·¢Õ¹/v  µÄ/u  ³ÇÊÐ/n  ¹¤Òµ/n  ¡£/w  
19980201-04-003-011/m  ¡°/w  °Ù°ï/nz  ¡±/w  °ïÃ¦/v  
19980201-04-003-012/m  ÄÏÊÐÇø/ns  ¼¸Íò/m  ÏÂ¸Ú/vn  ¹¤ÈË/n  ÄêÁä/n  ´ó¶à/d  ÔÚ/p  £´£°/m  Ëê/q  ÒÔÉÏ/f  £¬/w  ¸öÈË/n  ÉíÌå/n  ¡¢/w  ¼¼ÄÜ/n  Çé¿ö/n  ²î±ð/n  ºÜ/d  ´ó/a  £¬/w  ¶øÇÒ/c  ËûÃÇ/r  É¢¾Ó/v  ¸÷´¦/r  £¬/w  ÐÅÏ¢/n  ²»Áé/a  ¡£/w  ÓÐÐ©/r  ÈË/n  Ï²»¶/v  ×Ô¼º/r  ¶¯ÊÖ/v  ×ö/v  µã/q  Ê²Ã´/r  £¬/w  µ«/c  Ò²/d  ÎÞ´ÓÏÂÊÖ/l  ¡£/w  Òò´Ë/c  £¬/w  ÐèÒª/v  °Ñ/p  ËûÃÇ/r  ×éÖ¯/v  ÆðÀ´/v  £¬/w  ¼ÓÒÔ/v  Ö¸µ¼/vn  ¡¢/w  ÅàÑµ/vn  ºÍ/c  ·ö³Ö/vn  ¡£/w  
19980201-04-003-013/m  ÄÏÊÐÇø/ns  ÔÚ/p  ÊÐÎ¯/n  ÊÐÕþ¸®/n  µÄ/u  Ö§³Ö/vn  ÏÂ/f  £¬/w  ¾­¹ý/p  µ÷²é/v  ÑÐ¾¿/v  £¬/w  ÓÚ/p  £±£¹£¹£¶Äê/t  £±£²ÔÂ/t  ³ÉÁ¢/v  ÁË/u  ¡°/w  [ÄÏÊÐÇø/ns  °Ù°ï/nz  ·þÎñ/vn  ÖÐÐÄ/n]nt  ¡±/w  £¬/w  ¸øÓè/v  ÓÅ»Ý/vn  Õþ²ß/n  £¬/w  ×¨ÃÅ/d  ½â¾ö/v  ·¢Õ¹/v  ¼ÒÍ¥/n  ¹¤Òµ/n  ·½Ãæ/n  µÄ/u  ÎÊÌâ/n  ¡£/w  ¸Ã/r  ÖÐÐÄ/n  µÄ/u  ¹¤×÷/vn  ÓÉ/p  Ò»/m  Î»/q  ¸±/b  Çø³¤/n  ¹ÒË§/v  ¸º/v  ×ÜÔð/n  £¬/w  ¾ßÌå/a  ÒµÎñ/n  ÓÉ/p  Çø/n  ÀÍ¶¯¾Ö/n  ¾ÍÒµ/vn  ²¿ÃÅ/n  µÄ/u  ¸É²¿/n  ¸ºÔð/v  £¬/w  ÕâÑù/r  ÓÐÖúÓÚ/v  Ð­µ÷/v  ¸÷·½/r  Á¦Á¿/n  ¿ª±Ù/v  ¾ÍÒµ/vn  ÃÅÂ·/n  ¡£/w  
19980201-04-003-014/m  ¡°/w  [°Ù°ï/nz  ·þÎñ/vn  ÖÐÐÄ/n]nt  ¡±/w  ´óÁ¦/d  ¿ªÕ¹/v  ÔÙ/d  ¾ÍÒµ/v  ÅàÑµ/vn  ¹¤×÷/vn  ¡£/w  ÅàÑµ/vn  ÄÚÈÝ/n  °üÀ¨/v  Ðû´«/v  ¾ÍÒµ/vn  ÐÎÊÆ/n  ¡¢/w  ¾ÍÒµ/vn  Õþ²ß/n  £¬/w  Æô·¢/v  ÏÂ¸Ú/vn  ÈËÔ±/n  ×ª±ä/v  ¾ÍÒµ/vn  ¹ÛÄî/n  £»/w  Ò²/d  °üÀ¨/v  ½²ÊÚ/v  ÓªÏúÑ§/n  ¡¢/w  ²ÆÎñ/n  ¹ÜÀí/vn  ¡¢/w  ÊÐ³¡Ñ§/n  ºÍ/c  ¹Ë¿Í/n  ÐÄÀíÑ§/n  £»/w  »¹/d  ÓÐ/v  ÃÀÈÝ/vn  ÃÀ·¢/vn  ¡¢/w  Æû³µ/n  Ä¦ÍÐ³µ/n  ÐÞÀí/vn  ¡¢/w  µãÐÄ/n  ÖÆ×÷/vn  ¡¢/w  ¾ÓÊÒ/n  ×°ÐÞ/vn  µÈ/u  ¾ßÌå/a  ¼¼ÄÜ/n  ÅàÑµ/vn  ¡£/w  ½ö/d  ÓªÏúÔ±/n  ÅàÑµ/vn  ¾Í/d  °ì/v  ÁË/u  £¶/m  ¸ö/q  °à/n  ¡£/w  
19980201-04-003-015/m  ÖÐÐÄ/n  ¹ã·º/ad  ÊÕ¼¯/v  ÊÐ³¡/n  ÐÅÏ¢/n  £¬/w  °´/p  Ðè/Ng  ¶¨/v  ²ú/Ng  £¬/w  ¼à¶½/v  ÖÊÁ¿/n  £¬/w  ¹µÍ¨/v  ²úÏú/n  £¬/w  Öð²½/d  ·¢»Ó/v  ²úÏú/n  ¼¯É¢/vn  ÖÐÐÄ/n  µÄ/u  ×÷ÓÃ/n  ¡£/w  ÔÚ¼Ò/v  ¾ÍÒµ/v  µÄ/u  ÈË/n  ¿É/v  °´/p  ¼¼ÄÜ/n  ÁìÈ¡/v  ¼Ó¹¤/vn  ²ÄÁÏ/n  £¬/w  °´ÖÊ/d  °´Á¿/d  °´Ê±/d  ½»»õ/v  £¬/w  ¼Æ/v  ¼þ/q  È¡/v  ³ê/Ng  ¡£/w  
19980201-04-003-016/m  ÖÐÐÄ/n  ÔÚ/p  È«Çø/n  £µ/m  ¸ö/q  ½ÖµÀ/n  ¶¼/d  ÉèÁ¢/v  ÁË/u  ¡°/w  [°Ù°ï/nz  ·þÎñ/vn  ÖÐÐÄ/n]nt  ¡±/w  ·ÖÖÐÐÄ/n  £¬/w  ÐÎ³É/v  ÁË/u  Çø/n  ¡¢/w  ½ÖµÀ/n  ¡¢/w  ¾ÓÎ¯»á/j  Èý¼¶/b  ÔÙ/d  ¾ÍÒµ/v  ÍøÂç/n  £¬/w  ÓÐÁ¦/a  µØ/u  ÍØ¿í/v  ÁË/u  ÔÙ/d  ¾ÍÒµ/v  ÃÅÂ·/n  ¡£/w  Í¬Ê±/c  £¬/w  ÖÐÐÄ/n  »¹/d  ´´°ì/v  ÁË/u  [°Ù°ï/nz  ¼ÒÍ¥/n  ¹¤Òµ/n  Éè±¸/n  ×âÁÞ´¦/n]nt  £¬/w  ¹ºÖÃ/v  ±àÖ¯»ú/n  ¡¢/w  ×¢ËÜ»ú/n  µÈ/u  ×â/v  ¸ø/v  ÏÂ¸Ú/vn  ÈËÔ±/n  £¬/w  °ïÖú/v  À§ÄÑ»§/n  Æð²½/v  ¸ã/v  Éú²ú/v  ¡£/w  
19980201-04-003-017/m  Í¬Ê±/c  £¬/w  ÖÐÐÄ/n  »¹/d  ÊµÊ©/v  ¼ÒÍ¥/n  ¹¤Òµ/n  ´ÓÒµ/b  ÈËÔ±/n  µÄ/u  Éç»á±£ÏÕ/l  ¹¤×÷/vn  £¬/w  Îª/p  ËûÃÇ/r  ½â³ý/v  ºó¹ËÖ®ÓÇ/i  ¡£/w  
19980201-04-003-018/m  ÕâÑù/r  Ò»¸ö/m  ¼¯/Vg  Ö¸µ¼/v  ¡¢/w  ÅàÑµ/v  ¡¢/w  ¹ÜÀí/v  ¡¢/w  ²úÏú/v  µÈ/u  ¶àÖÖ/m  ¹¦ÄÜ/n  ÓÚ/p  Ò»Éí/n  µÄ/u  ÖÐÐÄ/n  ÊÜµ½/v  ÏÂ¸Ú/vn  ÈËÔ±/n  ÈÈÁÒ/a  »¶Ó­/vn  ¡£/w  ËûÃÇ/r  Ëµ/v  £º/w  ¡°/w  Òª/v  ÉÏ¸Ú/v  £¬/w  ÕÒ/v  ¡®/w  °Ù°ï/nz  ¡¯/w  £¬/w  ¡®/w  °Ù°ï/nz  ¡¯/w  °ï/v  Äã/r  Ã¦/v  £¡/w  ¡±/w  
19980201-04-003-019/m  ³É¼¨/n  ÏÔÖø/a  
19980201-04-003-020/m  Ò»/m  Äê/q  À´/f  £¬/w  ÖÐÐÄ/n  ÔÚ/p  ×éÖ¯/v  ¼ÒÍ¥/n  Éú²ú/v  µÄ/u  ¹ý³Ì/n  ÖÐ/f  £¬/w  ×é½¨/v  ÁË/u  ×°ÐÞ¶Ó/n  ¡¢/w  ¼ÒÕþ/n  ·þÎñ¶Ó/n  ¡¢/w  ¹¤ÒÕÆ·/n  Éú²ú×é/n  ¡¢/w  ¼Òµç/j  ¡¢/w  Æû³µ/n  ÐÞÀí×é/n  µÈ/u  ¸÷ÖÖ/r  ÏÂ¸Ú/vn  ¹¤ÈË/n  µÄ/u  ÀÍ¶¯/vn  ×éÖ¯/n  £±£µ£°/m  ¸ö/q  £¬/w  Ïò/p  Éç»á/n  Ìá¹©/v  ¼Òµç/j  Î¬ÐÞ/vn  ¡¢/w  ¾ÓÊÒ/n  ×°ÐÞ/vn  ¡¢/w  ÇåÏ´/v  ±£½à/v  ¡¢/w  ¹¤ÒÕÆ·/n  Éú²ú/vn  µÈ/u  £±£°/m  ´ó/a  ÏµÁÐ/n  ½ü/v  °Ù/m  ¸ö/q  Éú²ú/vn  ·þÎñ/vn  ÏîÄ¿/n  £¬/w  ´ÓÒµ/b  ÈËÔ±/n  £³£°£°£°/m  ¶à/m  Ãû/q  ¡£/w  ÈË¾ùÊÕÈë/n  £¶£±£°/m  Ôª/q  ¡£/w  È¥Äê/t  £¬/w  ÖÐÐÄ/n  ·þÎñ/vn  ×ÜÊÕÈë/n  Îª/v  £¹£²£²Íò/m  Ôª/q  ¡£/w  
19980201-04-003-021/m  ¡°/w  [°Ù°ï/nz  ·þÎñ/vn  ÖÐÐÄ/n]nt  ¡±/w  Ê®·Ö/m  ×¢Òâ/v  ÅàÑø/v  Ò»/m  Åú/q  ×ÔÄ±ÉúÂ·/l  µÄ/u  ¡°/w  ´øÍ·Ñò/n  ¡±/w  £¬/w  Í¨¹ý/p  ËûÃÇ/r  ÍÆ¶¯/v  ¹ö¶¯/vn  ·¢Õ¹/vn  £¬/w  ´ø¶¯/v  Ò»/m  Åú/q  ÈË/n  ¾ÍÒµ/vn  ·¢Õ¹/vn  ¡£/w  ÏÂ¸Ú/vn  ¹¤ÈË/n  ÕÅ/nr  ÎÄÈÙ/nr  Ç£Í·/v  µÄ/u  ¼Òµç/j  ÐÞÀíÒµ/n  ÒÑ/d  ÓÐ/v  £±£±/m  ¸ö/q  Íøµã/n  £¬/w  ½â¾ö/v  ÁË/u  ÈýÊ®¼¸/m  ÈË/n  ¾ÍÒµ/vn  ÎÊÌâ/n  ¡£/w  ÏÂ¸Ú/vn  ¹¤ÈË/n  ÁÖ/nr  Ã÷¸Õ/nr  ×éÖ¯/v  µÄ/u  ÇåÏ´/vn  ±£½à¶Ó/n  ÒµÎñ/n  ²»¶Ï/d  À©´ó/v  £¬/w  ÉÏº£ÊÐ/ns  Îª/p  ¾Ù°ì/v  °ËÔË»á/j  ½¨Éè/v  µÄ/u  ÄÜ/v  ÈÝ/v  £¸Íò/m  ÈË/n  µÄ/u  ÐÂ/a  ÌåÓý³¡/n  µÄ/u  Çå½à/a  ¹¤×÷/vn  ¾Í/d  ÓÉ/p  ¸Ã¶Ó/r  ¸ºÔð/v  £¬/w  ÓÐ/v  £±£°£°/m  ÈË/n  ÔÚ/p  Ëû/r  ÊÖÏÂ/n  ¾ÍÒµ/v  ¡£/w  ÏÂ¸Ú/vn  ¹¤ÈË/n  Áº/nr  ÃÀ·¼/nr  ´øÁì/v  £²£°£°/m  ¶à/m  ÏÂ¸Ú/vn  ÈËÔ±/n  ×ö/v  ½õºÐ/n  £¬/w  ÓÉÓÚ/c  ÖÊÁ¿/n  ºÃ/a  £¬/w  ×î½ü/t  ÒÑ/d  ½Óµ½/v  [ÈËÃñ/n  ´ó»áÌÃ/n]ns  µÄ/u  ÀñÆ·/n  ½õºÐ/n  ´óÅú/m  ¶©µ¥/n  £¬/w  »î/n  ¶à/a  µÃ/u  ×ö/v  ²»/d  Íê/v  ¡£/w  
19980201-04-003-022/m  ÕâÐ©/r  ¡°/w  ´ó»§/n  ¡±/w  Ä¿Ç°/t  ÒÑ/d  ×ß/v  ³ö/v  Æð²½/vn  ½×¶Î/n  £¬/w  ÔÚ/p  Éç»á/n  ÉÏ/f  ÓÐ/v  ÁË/u  ÃûÉù/n  £¬/w  Õý/d  ×¼±¸/v  À©´ó/v  ÒµÎñ/n  ·¶Î§/n  £¬/w  ¶ÀÁ¢/ad  ·¢Õ¹/v  ¡£/w  
19980201-04-003-023/m  Ò»/m  Äê/q  À´/f  £¬/w  ÒÑ/d  ÓÐ/v  ½ü/a  °Ù/m  Ãû/q  ¼ÒÍ¥/n  ¹¤Òµ/n  ´ÓÒµ/b  ÈËÔ±/n  Í¨¹ý/p  ÖÐÐÄ/n  ½¨Á¢/v  ÁË/u  Éç»á±£ÏÕ/l  ¸öÈË/n  ÕË»§/n  £¬/w  ²¢/c  ½»ÄÉ/v  ÁË/u  ÑøÀÏ/vn  ±£ÏÕ/n  ºÍ/c  Ò½ÁÆ/vn  ±£ÏÕ·Ñ/n  ¡£/w  

19980201-04-004-001/m  [³É¶¼/ns  »ð³µÕ¾/n]ns  ·ÅÏÂ/v  ¡°/w  ÌúÀÏ´ó/l  ¡±/w  ¼Ü×Ó/n  °Ñ/p  Ò»/m  ÕÅ/q  ³µÆ±/n  µ±/v  Ò»/m  ·Ý/q  Çë¼í/n  
19980201-04-004-002/m  ±¾±¨/r  ³É¶¼/ns  £±ÔÂ/t  £³£±ÈÕ/t  µç/n  ¼ÇÕß/n  Áõ/nr  Ô£¹ú/nr  ±¨µÀ/v  £º/w  ¡°/w  °Ñ/p  Ò»/m  ÕÅ/q  ³µÆ±/n  µ±×ö/v  Ò»/m  ·Ý/q  Çë¼í/n  ¡±/w  Õâ/r  Ò»/m  ¹¤×÷/vn  Ë¼Â·/n  £¬/w  ÔÚ/p  Î÷ÄÏ/s  µØÇø/n  Î¨Ò»/b  µÄ/u  ÌØµÈ/b  ¿ÍÔËÕ¾/n  ¡ª¡ª¡ª/w  [³É¶¼/ns  »ð³µÕ¾/n]ns  £¬/w  ÒýÆð/v  ÁË/u  ¾ö²ßÕß/n  Ö¸µ¼/vn  Ë¼Ïë/n  ¡¢/w  ³µÕ¾/n  ·þÎñ/vn  ·¶Î§/n  ¡¢/w  Ô±¹¤/n  ·þÎñ/vn  ·½Ê½/n  µÄ/u  ±ä¸ï/vn  £¬/w  Ê¹/v  ½²/v  ÎÄÃ÷/n  ¡¢/w  Ê÷/v  ÐÂ·ç/n  »î¶¯/vn  ÕæÕý/d  ³ÉÎª/v  ¡°/w  ´°¿Ú/s  ¡±/w  ÐÐÒµ/n  µÄ/u  ÏÈµ¼/n  £¬/w  ÊµÏÖ/v  ÁË/u  ¾«ÉñÎÄÃ÷/n  Ïò/p  ÎïÖÊÎÄÃ÷/n  µÄ/u  ×ª»¯/vn  £¬/w  È¡µÃ/v  ÁË/u  È«ÅÌ½Ô»î/l  µÄ/u  Ð§Ó¦/n  ¡£/w  È¥Äê/t  £¬/w  [³É¶¼/ns  »ð³µÕ¾/n]ns  ÂÃ¿Í/n  ·¢ËÍÁ¿/n  ´ï/v  £·£¹£°/m  Óà/m  Íò/m  ÈË/n  £¬/w  »õÎï/n  ·¢ËÍÁ¿/n  ´ï/v  £¶Íò/m  Óà/m  ¶Ö/q  £¬/w  ÊµÏÖ/v  ÔËÊä/vn  ÊÕÈë/n  £·£®£¶ÒÚ/m  Ôª/q  £¬/w  ±È/p  È¥Äê/t  Í¬ÆÚ/f  Ôö³¤/v  £¹£®£±£¥/m  ¡£/w  
19980201-04-004-003/m  Ëæ×Å/p  º½¿Õ/n  ºÍ/c  ¸ßËÙ¹«Â·/n  ÔËÊä/vn  µÄ/u  ¿ìËÙ/b  ·¢Õ¹/vn  £¬/w  ÌúÂ·/n  ÔËÊä/vn  ÃæÁÙ/v  ÑÏ¾þ/a  µÄ/u  ÌôÕ½/vn  ¡£/w  Ç°Ð©Äê/t  £¬/w  [³É¶¼/ns  »ð³µÕ¾/n]ns  ËäÈ»/c  ×ö/v  ÁË/u  ²»ÉÙ/m  ¸Ä½ø/vn  ¹¤×÷/vn  £¬/w  µ«/c  Ð§¹û/n  ×ÜÊÇ/d  ²»/d  ¾¡ÈçÈËÒâ/i  ¡£/w  ÑÏ¾þ/a  µÄ/u  ÏÖÊµ/n  Ê¹/v  [³É¶¼/ns  »ð³µÕ¾/n  µ³Î¯/n]nt  Ò»°àÈË/l  ÒâÊ¶/v  µ½/v  £º/w  ±ØÐë/d  ³¹µ×/ad  ×ª±ä/v  ¹ÛÄî/n  £¬/w  ·ÅÏÂ/v  ¡°/w  ÌúÀÏ´ó/l  ¡±/w  µÄ/u  ¼Ü×Ó/n  £¬/w  ´Ó/p  ½²/v  ÎÄÃ÷/n  ¡¢/w  Ê÷/v  ÐÂ·ç/n  ÈëÊÖ/v  £¬/w  Ç¿»¯/v  ·þÎñ/vn  ÒâÊ¶/n  £¬/w  ÖØËÜ/v  ÆóÒµ/n  ÐÎÏó/n  £¬/w  ÉÆ´ý/v  Ã¿Î»/r  ÂÃ¿Í/n  £¬/w  ±ä/v  ¡°/w  Âô·½/n  ¡±/w  Îª/v  ¡°/w  Âò·½/n  ¡±/w  £¬/w  ²Å/d  ÄÜ/v  ÔÚ/p  ¼¤ÁÒ/a  µÄ/u  ÊÐ³¡/n  ¾ºÕù/vn  ÖÐ/f  Á¢ÓÚ²»°ÜÖ®µØ/l  ¡£/w  
19980201-04-004-004/m  È¥Äê/t  £¬/w  [³É¶¼/ns  »ð³µÕ¾/n]ns  Ê×ÏÈ/d  ×¥/v  ÁË/u  Ö°¹¤/n  µÄ/u  Ö°ÒµµÀµÂ/n  ÅàÑµ/vn  ºÍ/c  ¹æ·¶»¯/vn  ¹ÜÀí/vn  ¡£/w  ¾Ù°ì/v  ¸÷ÖÖ/r  ÅàÑµ°à/n  £±£´/m  ÆÚ/q  £¬/w  ÅàÑµ/v  Ö°¹¤/n  £¹£·£°/m  ÈË/n  £¬/w  ÅàÑµÂÊ/n  ´ï/v  £¹£·£¥/m  ¡£/w  ³µÕ¾/n  ÊµÐÐ/v  Â··ç/n  Öð¼¶/d  ³Ð°üÔðÈÎÖÆ/n  £¬/w  Í¨¹ý/p  ³µÕ¾/n  ¡¢/w  ³µ¼ä/n  ¡¢/w  °à×é/n  Èý¼¶/b  ³Ð°ü/vn  £¬/w  ½¨Á¢/v  ÁË/u  Â··ç/n  ¼à¶½/vn  ÍøÂç/n  ¡£/w  ÔÚ/p  ÊÛÆ±Ìü/n  ¡¢/w  ºò³µÌü/n  ¡¢/w  ¼Æ»®ÊÒ/n  ¡¢/w  ÐÐ°ü/j  ÍÐÔË´¦/n  µÈ/u  ÖØÒª/a  ³¡Ëù/n  ¹«²¼/v  Â··ç/n  ¼à¶½/vn  µç»°/n  £¬/w  ÉèÖÃ/v  ¾Ù±¨/vn  ÐÅÏä/n  ¡£/w  ¶Ô/p  Ã¿¸ö/r  ¹¤×÷/vn  ¸ÚÎ»/n  ¶¼/d  ÖÆ¶¨/v  ÁË/u  ÏàÓ¦/v  µÄ/u  ÐÎÏó»¯/vn  ±ê×¼/n  £¬/w  ²¢/c  ÑÏ¸ñ/ad  ÊµÊ©/v  ¡£/w  ÊÛÆ±/v  ¡¢/w  ¿ÍÔË/n  ¡¢/w  ÐÐ°ü/j  µÈ/u  ÖØµã/n  ´°¿Ú/s  ¿ªÕ¹/v  ÁË/u  ÒÔ/p  ´´Ôì/v  ÎÂÜ°/a  ¡¢/w  ÓÅÖÊ/b  ¡¢/w  ÊæÊÊ/a  µÄ/u  ºò³µ/vn  »·¾³/n  Îª/v  Ä¿±ê/n  µÄ/u  ÓÅÖÊ/b  ·þÎñ/vn  »î¶¯/vn  ¡£/w  Í¨¹ý/p  ÕâÐ©/r  »î¶¯/vn  µÄ/u  ¿ªÕ¹/vn  £¬/w  À´/v  ÅàÑø/v  ÍâÔÚ/b  ÐÎÏó/n  ÃÀ/a  ¡¢/w  ÄÚÔÚ/b  ËØÖÊ/n  ¸ß/a  µÄ/u  Ö°¹¤/n  ¶ÓÎé/n  £¬/w  Ê¹/v  Ã¿/r  Ò»/m  ÕÅ/q  ³µÆ±/n  ¶¼/d  ³ÉÎª/v  ÌúÂ·/n  Ö°¹¤/n  Ïò/p  ÂÃ¿Í/n  ·îÏ×/v  µÄ/u  Ò»/m  ·Ý/q  °®ÐÄ/n  ¡£/w  
19980201-04-004-005/m  ¡°/w  ³µÆ±/n  ÊÇ/v  Çë¼í/n  £¬/w  ÂÃ¿Í/n  ÊÇ/v  Ç×ÈË/n  ¡±/w  µÄ/u  ·þÎñ/vn  ¹ÛÄî/n  £¬/w  »¹/d  ´ÙÊ¹/v  [³É¶¼/ns  »ð³µÕ¾/n]ns  ±ä/v  ¹ýÈ¥/t  µÄ/u  ¡°/w  µÈ¿ÍÉÏÃÅ/l  ¡±/w  Îª/v  ¡°/w  ×ß/v  ³öÈ¥/v  ·þÎñ/v  ¡±/w  £¬/w  ½ø¶ø/c  ÍØ¿í/v  ÁË/u  ·þÎñ/vn  ÁìÓò/n  £¬/w  ÐÎ³É/v  ÁË/u  ÐÂ/a  µÄ/u  ¾­¼Ã/n  Ôö³¤µã/n  ¡£/w  Ò»/m  ÊÇ/v  À©´ó/v  ÊÛÆ±/vn  Íøµã/n  £¬/w  ÔÚ/p  Õ¾/n  ÄÚ/f  ¿ªÉè/v  µç»°/n  ÊÛÆ±µã/n  £±£±£°/m  ¸ö/q  £¬/w  ÔÚ/p  ÊÐÇø/s  ºÍ/c  ½¼ÏØ/n  ¿ªÉè/v  ÊÛÆ±/vn  ´°¿Ú/s  £³£¸/m  ¸ö/q  £¬/w  »¹/d  ÔÚ/p  ½øÕ¾¿Ú/n  ¡¢/w  Õ¾Ì¨/n  ¡¢/w  ³öÕ¾¿Ú/n  ¡¢/w  ÐÐ°ü/j  ·¿/n  µÈ/u  ´¦/n  ×éÖ¯/v  »ú¶¯³µ/n  ÊÛÆ±/vn  £¬/w  È¥Äê/t  ÁãÊÛÆ±/n  ´ï/v  £±£µÍò/m  ¶à/m  ÕÅ/q  £»/w  ¶þ/m  ÊÇ/v  ¸Ä±ä/v  ÊÛÆ±/vn  Ê±¼ä/n  £¬/w  ÊµÐÐ/v  ÖçÒ¹/n  ²»/d  ¼ä¶Ï/v  ÊÛÆ±/v  £¬/w  ¶Ô/p  Ñ§Éú/n  ¡¢/w  ¾üÈË/n  µÈ/u  ÂÃ¿Í/n  ÌáÇ°/v  £±£°/m  ÖÁ/p  £±£µ/m  Ìì/q  ·¢ÊÛ/v  £»/w  Èý/m  ÊÇ/v  ·¢Õ¹/v  ¿Í/j  ¡¢/w  »õ/n  ¡¢/w  ÐÐ/j  Ò»Ìå»¯/vn  ÑÓÉì/vn  ·þÎñ/vn  ´ú°ìµã/n  £¬/w  ÔÚ/p  ¸½½ü/f  ÏØ/n  ÊÐ/n  Éèµã/v  £±£°/m  ¶à/m  ¸ö/q  ¡£/w  Í¬Ê±/c  £¬/w  ×éÖ¯/v  Ö°¹¤/n  °ïÖú/v  ÂÃ¿Í/n  °ìÀí/v  ÍÐÔË/v  £¬/w  È¥Äê/t  ×éÖ¯/v  »õÎï/n  ÍÐÔË/vn  £·£°£°£°/m  Óà/m  ¼þ/q  £¬/w  ÔöÊÕ/v  £³£µ£°Íò/m  Ôª/q  ¡£/w  [³É¶¼/ns  »ð³µÕ¾/n]ns  Á¬Ðø/a  £±£±/m  Äê/q  »ñ/v  Ê¡/n  ¡¢/w  ÊÐ/n  ¡¢/w  ÌúÂ·¾Ö/n  ¡¢/w  ·Ö¾Ö/n  ËÄ/m  ¼¶/q  ¡°/w  ÎÄÃ÷/a  µ¥Î»/n  ¡±/w  £¬/w  ±»/p  ÆÀÎª/v  ¡°/w  È«¹ú/n  ÓÃ»§/n  ÂúÒâ/v  ÆóÒµ/n  ¡±/w  ¡¢/w  ¡°/w  È«¹ú/n  ÎÀÉú/an  ³µÕ¾/n  ¡±/w  ¡£/w  

19980201-04-005-001/m  ñî¸ûÏç/ns  Àï/f  ÐÂ·ç/n  ÆËÃæ/v  À´/v  °ËÇ§/m  Å©»§/n  Ï²/v  ¹Ò/v  ÎÄÃ÷ÅÆ/n  
19980201-04-005-002/m  ±¾±¨/r  ÄÏ¾©/ns  £±ÔÂ/t  £³£±ÈÕ/t  µç/n  ´º½Ú/t  Ç°Ï¦/f  £¬/w  ½­ËÕÊ¡/ns  ÉäÑôÏØ/ns  ñî¸ûÏç/ns  µÄ/u  ´å×é/n  ¸É²¿/n  ÇÃÂà´ò¹Ä/l  µØ/u  Îª/p  £¸£·£¹£·/m  »§/q  ¡°/w  ÎÄÃ÷»§/n  ¡±/w  ¡¢/w  ¡°/w  Îå/m  ºÃ/a  ¼ÒÍ¥/n  »§/Ng  ¡±/w  ¡¢/w  ¡°/w  ×ñ¼ÍÊØ·¨»§/n  ¡±/w  µÇÃÅ/v  ¹ÒÅÆ/v  ¡£/w  
19980201-04-005-003/m  ÔÚ/p  ÆÀ/v  ´´/Vg  ¡°/w  Èý/m  »§/q  Ò»/m  ´å/n  ¡±/w  ¹¤×÷/vn  ÖÐ/f  £¬/w  [ñî¸ûÏç/ns  µ³Î¯/n]nt  ¡¢/w  Õþ¸®/n  ²ÉÈ¡/v  ÁË/u  ×ÔÎÒ/r  Éê±¨/v  ¡¢/w  ÈºÖÚ/n  »¥ÆÀ/v  ¡¢/w  ´åÀï/n  ÉóºË/v  ¡¢/w  ±¨/v  Ïç/n  Åú×¼/v  µÄ/u  °ì·¨/n  £¬/w  ÊµÐÐ/v  °ë/m  Äê/q  ³õÆÀ/v  ºÍ/c  ÄêÖÕ/t  ¸´ÆÀ/v  £¬/w  ¶Ô/p  ÆÀÉÏ/v  ¡°/w  Èý/m  »§/q  ¡±/w  µÄ/u  ÓÉ/p  Ïç/n  ¡¢/w  ´å/n  ¡¢/w  ×é/n  ¸É²¿/n  ÇÃÂà´ò¹Ä/l  µÇÃÅ/v  ¹ÒÅÆ/v  £¬/w  ²¢/c  ÔÚ/p  Ïç/n  ¡¢/w  ´å/n  ¹ã²¥/n  Àï/f  ÓèÒÔ/v  ±íÑï/vn  ¡£/w  
19980201-04-005-004/m  ñî¸ûÏç/ns  µÄ/u  ¡°/w  Èý/m  »§/q  Ò»/m  ´å/n  ¡±/w  ´´ÆÀ/v  ÓÐ/v  Ò»/m  ÏÊÃ÷/a  ÌØµã/n  £¬/w  ÄÇ/r  ¾Í/d  ÊÇ/v  ·²/d  ±»/p  ÆÀÉÏ/v  ¡°/w  Èý/m  »§/q  ¡±/w  µÄ/u  Ö»ÓÐ/d  µ±Äê¶È/n  ÓÐÐ§/a  £¬/w  Èç¹û/c  ÔÚ/p  ÏÂÒ»/m  Äê¶È/n  Òò/p  ÁÚÀï/n  ÍÅ½á/a  ²»ºÃ/a  £¬/w  »ò/c  Æä/r  ¼ÒÍ¥/n  ³ÉÔ±/n  ÓÐ/v  Î¥·¨/vn  Î¥¼Í/vn  ÐÐÎª/n  £¬/w  ÔÚ/p  ²ÎÆÀ/v  ÖÐ/f  ¶¼/d  ÊÓ/Vg  Çé¿ö/n  ¸øÓè/v  ½µ¸ñ/vn  »ò/c  ÃâÓè/v  ²ÎÆÀ/vn  ×Ê¸ñ/n  ¡£/w  ÓÉÓÚ/p  ´Ë/r  Ïî/q  ¹¤×÷/vn  µÄ/u  ÑÏËàÐÔ/n  Ç¿/a  £¬/w  ÏçÀï/n  ÈºÖÚ/n  ºÜ/d  ÖØÊÓ/a  ²ÎÓë/v  ÕâÏî/r  »î¶¯/vn  £¬/w  ¾Í/d  Á¬/u  ¹ÃÄï/n  ¡¢/w  Ð¡»ï×Ó/n  Ì¸/v  ¶ÔÏó/n  ¶¼/d  Òª/v  ¿´¿´/v  ¶Ô·½/n  ÃÅ/n  ÉÏ/f  ¹Ò/v  Ã»/d  ¹Ò/v  ÅÆ/n  ºÍ/c  ¹Ò/v  µÄ/u  Ê²Ã´/r  ÅÆ×Ó/n  ¡£/w  
19980201-04-005-005/m  È¥Äê/t  £¬/w  ÔÚ/p  ¡°/w  Èý/m  »§/q  ¡±/w  ´´ÆÀ/v  µÄ/u  »ù´¡/n  ÉÏ/f  £¬/w  ñî¸ûÏç/ns  ÓÖ/d  ¿ªÕ¹/v  ÁË/u  ¡°/w  Ê®¼Ñ/j  ÎÄÃ÷/n  ÐÂ/a  ÊÂ/n  ¡±/w  ¡¢/w  ¡°/w  Ê®¼Ñ/j  ÏÈ½ø/a  ÈËÎï/n  ¡±/w  ¡¢/w  ¡°/w  Ê®¼Ñ/j  ±ê±ø/n  ÎÄÃ÷»§/n  ¡±/w  µÄ/u  Èý/m  ¡°/w  Ê®¼Ñ/j  ¡±/w  ÆÀÑ¡/vn  »î¶¯/vn  £¬/w  È«Ïç/n  Ó¿ÏÖ/v  ³ö/v  ÁË/u  ½ü/a  £²£°£°/m  ¼þ/q  ºÃÊÂ/n  ¡£/w  
19980201-04-005-006/m  ½ü/a  ¼¸/m  Äê/q  ñî¸ûÏç/ns  ÓÐ/v  £´/m  ¸ö/q  ´å/n  ±»/p  ÆÀÎª/v  ÊÐ¼¶/b  ÎÄÃ÷´å/n  £¬/w  £±£±/m  ¸ö/q  ´å/n  ±»/p  ÆÀÎª/v  ÏØ/n  ¡¢/w  Ïç/n  ÎÄÃ÷´å/n  £¬/w  ÓÐ/v  £³£°/m  ¶à/m  »§/q  ±»/p  ÆÀÎª/v  ¡°/w  ÊÐ/n  ¡¢/w  ÏØ/n  ¡¢/w  Ïç/n  ¡±/w  ±ê±ø/n  ÎÄÃ÷»§/n  ¡£/w  £±£¹£¹£·Äê/t  È«/a  Ïç/n  Å©/j  ¡¢/w  ¸±/j  ¡¢/w  ¹¤/j  Èý/m  Òµ/Ng  ×Ü²ú/n  Í»ÆÆ/v  £³£®£¹ÒÚ/m  Ôª/q  £¬/w  Å©Ãñ/n  ÈË¾ù/j  ´¿ÊÕÈë/n  ´ïµ½/v  £³£³£¹£²/m  Ôª/q  ¡£/w  ÔÚ/p  ñî¸ûÏç/ns  ¸ÉÈº/j  ÖÐ/f  ÆÕ±é/ad  Á÷ÐÐ/v  ×Å/u  ÕâÃ´/r  Ò»/m  ¶Î/q  »°/n  £º/w  ¡°/w  Ð¡Ð¡/z  Èý/m  ¿é/q  ÅÆ/n  £¬/w  ÐÂ·ç/n  Ê÷/v  ÆðÀ´/v  £¬/w  Ð°Æø/n  Ñ¹/v  ÏÂÈ¥/v  £¬/w  ÕýÆø/n  ÆËÃæ/vd  À´/v  ¡£/w  ¡±/w  
19980201-04-005-007/m  £¨/w  ¶­/nr  Á¢ÐÂ/nr  £©/w  

19980201-04-006-001/m  [ÄÏÄþ/ns  ¶þ/m  Ôº/n]nt  ¿ª±Ù/v  ¡°/w  ÂÌÉ«/n  Í¨µÀ/n  ¡±/w  
19980201-04-006-002/m  ±¾±¨/r  ÄÏÄþ/ns  £±ÔÂ/t  £³£±ÈÕ/t  µç/n  ¼ÇÕß/n  ÂÞ/nr  ²ý°®/nr  ±¨µÀ/v  £º/w  ¼±Ðè/v  ¾ÈÖÎ/v  È´/d  ÓÖ/d  Ò»Ê±/t  Ã»/v  Ç®/n  »òÕß/c  ÊÇ/v  Ç×ÈË/n  ²»/d  ÔÚ/v  Éí±ß/s  ÔõÃ´°ì/r  £¿/w  [¹ãÎ÷/ns  ÄÏÄþÊÐ/ns  µÚ¶þ/m  ÈËÃñ/n  Ò½Ôº/n]nt  ´Ó/p  È¥Äê/t  £¶ÔÂ/t  Æð/f  ÔöÉè/v  ¡°/w  ÂÌÉ«/n  ÉúÃü/n  °²È«/an  Í¨µÀ/n  ¡±/w  £¬/w  ÖÁ½ñ/d  ÒÑ/d  ÇÀ¾È/v  ÁË/u  £±£°£³£±/m  Ãû/q  »¼Õß/n  £¬/w  ÔÚ/p  ÄÏÄþ/ns  µÃÁË/v  ºÃ/a  ÃûÉù/n  ¡£/w  
19980201-04-006-003/m  ËûÃÇ/r  ÏÈÊÇ/d  ÔÚ/p  ¼±ÕïÊÒ/n  ÁÁ/v  ³ö/v  ¡°/w  ÂÌµÆ/n  ¡±/w  £¬/w  Ö»Òª/c  ÊÇ/v  ¼±Ðè/v  ¾ÈÖÎ/v  µÄ/u  ²¡ÈË/n  £¬/w  ¼ÈÀ´Ö®/i  £¬/w  Ôò¾ÈÖ®/l  ¡£/w  ¾Ý/p  Ò½Ôº/n  Í¸Â¶/v  £¬/w  ÔÚ/p  ½ÓÊÜ/v  ¡°/w  Í¨µÀ/n  ¡±/w  ÖÎÁÆ/vn  µÄ/u  »¼Õß/n  ÖÐ/f  £¬/w  £¹£°£¥/m  ÒÔÉÏ/f  ¶¼/d  ÄÜ/v  ÔÚ/p  ÖÎÁÆ/v  ÖÐ/f  »ò/c  ³öÔº/v  ºó/f  ½»ÄÉ/v  Ò½ÁÆ·Ñ/n  ¡£/w  ÓÉÓÚ/c  ¿ª±Ù/v  ÁË/v  ¡°/w  Í¨µÀ/n  ¡±/w  £¬/w  ¶þ/m  Ôº/n  ÐÅÓþ/n  ´ó/ad  Ôö/v  £¬/w  Ç°À´/v  ÇóÒ½/v  ¿´²¡/v  µÄ/u  ÈË/n  Ô½À´Ô½/d  ¶à/a  ¡£/w  

19980201-04-007-001/m  Ìì½ò/ns  ¡°/w  °ÙÐÕ/n  ÉÌ³¡/n  ¡±/w  ÉÙ/a  °ÙÐÕ/n  
19980201-04-007-002/m  ±¾±¨/r  ¼ÇÕß/n  ³Â/nr  ½Ü/nr  
19980201-04-007-003/m  ´º½Ú/t  Ç°ºó/f  £¬/w  ±¾/d  ÊÇ/v  ÉÌÒµ/n  Åú·¢/v  ÏúÊÛ/v  µÄ/u  »Æ½ð/n  ¼¾½Ú/n  £¬/w  È»¶ø/c  £¬/w  ÔÚ/p  Ìì½ò/ns  £¬/w  Ò»/m  ×ù/q  ±»/p  ³ÆÎª/v  ¡°/w  °ÙÐÕ/n  ÉÌ³¡/n  ¡¢/w  ¸»ÎÌ/n  Ò¡Àº/n  ¡±/w  ¡¢/w  ½¨Öþ/n  Ãæ»ý/n  ´ï/v  £µ£®£¸Íò/m  Æ½·½Ã×/q  µÄ/u  °Ù»õ/n  Åú·¢/vn  ÉÌ³¡/n  ¡°/w  Ìì½ò/ns  ¶¼ÐÐ/n  ¡±/w  È´/d  ÀäÀäÇåÇå/z  ¡£/w  
19980201-04-007-004/m  µØÏÂ/s  Ò»/m  ²ã/q  ¡¢/w  µØÉÏ/s  Îå/m  ²ã/q  µÄ/u  ¡°/w  Ìì½ò/ns  ¶¼ÐÐ/n  ¡±/w  ÊÇ/v  Ä¿Ç°/t  Ìì½ò/ns  µ¥Ìå/n  ¹æÄ£/n  ×î/d  ´ó/a  µÄ/u  ÉÌ³¡/n  £¬/w  ×øÂä/v  ÔÚ/p  Ìì½ò/ns  ÉÌÒµ/n  µÄ/u  ·¢ÏéµØ/n  ºìÇÅÇø/ns  ¡°/w  ´ó/a  ºúÍ¬/n  ¡±/w  £¬/w  ÊÇ/v  ¡°/w  ´ó/a  ºúÍ¬/n  ¡±/w  ÔÙ/d  ½¨/v  ¹¤³Ì/n  µÄ/u  µÚÈý/m  ÆÚ/q  ¡£/w  £±ÔÂ/t  £²£²ÈÕ/t  £¬/w  ¼ÇÕß/n  Ëæ×Å/p  ÎõÎõÈÁÈÁ/i  µÄ/u  ÈËÁ÷/n  ×ß/v  ½ø/v  ¡°/w  ´ó/a  ºúÍ¬/n  ¡±/w  £¬/w  Ö»¼û/v  Ò»/m  ¡¢/w  ¶þÆÚ/b  ÉÌ³¡/n  ÄÚ/f  ¸÷ÖÖ/r  °Ù»õ/n  ÁÕÀÅÂúÄ¿/i  £¬/w  ¹º»õ/v  µÄ/u  ÈË/n  Ä¦¼ç½Óõà/i  £¬/w  ½ÚÈÕ/n  µÄ/u  Ï²Çì/vn  Æø·Õ/n  Ó­Ãæ¶øÀ´/l  ¡£/w  ¶ø/c  Óë/p  Ò»/m  ¡¢/w  ¶þÆÚ/b  ¹¤³Ì/n  ±ÈÁÚ/n  ÏàÍ¨/v  µÄ/u  ¡°/w  Ìì½ò/ns  ¶¼ÐÐ/n  ¡±/w  £¬/w  Ò»/m  ²ã/q  ½ö/d  ÓÐ/v  £³£°/m  ¶à/m  ÈË/n  ³öÌ¯/v  £¬/w  ¼¸°Ù/m  ¸ö/q  ¹ñÌ¨/n  ¡¢/w  µêÆÌ/n  Ä¬Ä¬ÎÞÓï/l  £¬/w  ²»ÉÙ/m  µÄ/u  µêÆÌ/n  ¡¢/w  ¹ñÌ¨/n  ÕÅÌù/v  ×Å/u  ¡°/w  ³ö×â/v  ¡±/w  ¡¢/w  ¡°/w  ×ªÈÃ/v  ¡±/w  µÄ/u  Ö½Æ¬/n  £¬/w  ÈýÈýÁ½Á½/i  µÄ/u  Ì¯Ö÷/n  ¾Û¼¯/v  ÆðÀ´/v  àÒàÒÔûÔû/o  £¬/w  ÎÞÐÄ/v  ×ö/v  ÉúÒâ/n  ¡£/w  
19980201-04-007-005/m  ¡°/w  Ìì½ò/ns  ¶¼ÐÐ/n  ¡±/w  ÓÉ/p  [ºìÇÅ/ns  ÇøÕþ¸®/n]nt  ²ß»®/v  ¡¢/w  [Ìì½ò/ns  Ì©·á/nz  ¹¤ÒµÔ°/n  Í¶×Ê/vn  ÓÐÏÞ¹«Ë¾/n  ÖÃÒµ/vn  ¹«Ë¾/n]nt  Í¶×Ê/v  ÐË½¨/v  ¡£/w  ¾Ý/p  ÁË½â/v  £¬/w  Ëü/r  ÏôÌõ/a  µÄ/u  ¾ÖÃæ/n  Ê¼/Vg  ×Ô/p  È¥Äê/t  £±£±ÔÂ/t  £²£¸ÈÕ/t  ½¨³É/v  ÊÔÓªÒµ/v  Ö®Ç°/f  ¡£/w  Ò»/m  ²ã/q  ½Ç/n  ¹ñÌ¨/n  µÄ/u  ³Ð×âÕß/n  ½ø³¡/v  ºó/f  £¬/w  ·¢ÏÖ/v  ¹ñÌ¨/n  ÁÙ/v  ×Å/u  Á½/m  Ìõ/q  Í¨µÀ/n  ½»¿Ú/n  £¬/w  ¾­Óª/vn  Î»ÖÃ/n  Ëä/c  ºÃ/a  £¬/w  µ«/c  ¹ñÌ¨/n  ºóÃæ/f  ³Ê/v  Èý½ÇÐÎ/n  µÄ/u  Ãæ»ý/n  Ì«/d  Ð¡/a  £¬/w  ÎÞ·¨/v  ·Å/v  »õ/n  £¬/w  ÄÑÒÔ/d  ÓªÒµ/v  £¬/w  ËùÒÔ/c  ¶àÊý/m  ÈË/n  ²»/d  ³ö/v  ÊÐ/n  ¡£/w  [Ì©·á/nz  ÖÃÒµ/vn  ¹«Ë¾/n]nt  ºÍ/c  [ºìÇÅÇø/ns  Õþ¸®/n]nt  ¡¢/w  ÊÐ/n  ÓÐ¹Ø/vn  ²¿ÃÅ/n  ¶à´Î/m  ´èÉÌ/v  ½â¾ö/vn  °ì·¨/n  £¬/w  ÖÁ½ñ/d  ÄÃ/v  ²»/d  ³ö/v  ×îÖÕ/d  Îª/p  ¸÷·½/r  ½ÓÊÜ/v  µÄ/u  ·½°¸/n  ¡£/w  
19980201-04-007-006/m  [Ìì½ò/ns  ÊÐÎ¯/n]nt  ¡¢/w  ÊÐÕþ¸®/n  Ö÷Òª/b  Áìµ¼/n  Í¬Ö¾/n  µÃÖª/v  Õâ/r  Ò»/m  Çé¿ö/n  £¬/w  ÒÑ/d  ÓÚ/p  ½ñÄê/t  £±ÔÂ/t  £¸ÈÕ/t  ×÷³ö/v  Ã÷È·/a  µÄ/u  ÅúÊ¾/n  ¡£/w  £±ÔÂ/t  £²£²ÈÕ/t  ÏÂÎç/t  £¬/w  ¾­/p  ¶à·½/d  ²É·Ã/v  Ö®ºó/f  £¬/w  ¼ÇÕß/n  À´µ½/v  [ºìÇÅÇø/ns  Õþ¸®/n]nt  £¬/w  ·Ö¹Ü/v  ÉÌÒµ/n  µÄ/u  ¸±/b  Çø³¤/n  ÕýÔÚ/d  ²Î¼Ó/v  ÈË´ó/j  »»½ì/v  Ñ¡¾Ù/v  £¬/w  °ì¹«ÊÒ/n  Ò»/m  Î»/q  ¸±/b  Ö÷ÈÎ/n  »Ø´ð/v  Ëµ/v  £º/w  ÇøÕþ¸®/n  ¡¢/w  ÓÐ¹Ø/vn  Ö°ÄÜ/n  ²¿ÃÅ/n  Óë/c  Í¶×Ê·½/n  ÉÌÌÖ/v  µÄ/u  Òâ¼û/n  ÉÐÎ´/d  Âä/v  ÔÚ/p  Ö½Ãæ/n  ÉÏ/f  £¬/w  ÊµÊ©/v  Òª/v  µ½/v  ´º½Ú/t  Ö®ºó/f  ÁË/y  ¡£/w  
19980201-04-007-007/m  £ª/w  £ª/w  £ª/w  
19980201-04-007-008/m  Î§ÈÆ/v  ¡°/w  ½Ç/n  ¹ñÌ¨/n  ¡±/w  µÄ/u  ÕùÖ´/vn  £¬/w  ´Ó/p  Å£Äê/t  ³ÖÐø/v  µ½/v  ÁË/u  »¢Äê/t  £¬/w  Ò»/m  Äê/q  ÖÐ/f  ×î/d  ºÃ/a  µÄ/u  ¡°/w  ÉÌ»ú/n  ¡±/w  ¾Í/d  ÕâÑù/r  ´í¹ý/v  ÁË/y  ¡£/w  »Æ½ð/n  ¼¾½Ú/n  ¡¢/w  »Æ½ð/n  µØ¶Î/n  ÊÕ/v  ²»/d  µ½/v  »Æ½ð/n  Ð§Òæ/n  £¬/w  ³Ð×âÕß/n  ¡¢/w  Í¶×Ê·½/n  ÄËÖÁ/c  ¹ú¼Ò/n  µÄ/u  Ë°ÊÕ/n  £¬/w  Ã¿Ìì/r  ÃÉÊÜ/v  ×Å/u  ËðÊ§/n  £¬/w  ÕâÖÖ/r  ÏÖÏó/n  ÒÑ/d  ²»¶À/v  ¡°/w  Ìì½ò/ns  ¶¼ÐÐ/n  ¡±/w  Ò»¼Ò/n  £¬/w  ÄÑµÀ/d  ²»/d  Áî/v  ÉÌ¼Ò/n  ÉîË¼/v  Âð/y  £¿/w  
19980201-04-007-009/m  ¡ª¡ª¡ª/w  ±àÕß/n  

19980201-04-008-001/m  ¿Æ¼¼/n  Áª»¶/vn  £¨/w  Í¼Æ¬/n  £©/w  
19980201-04-008-002/m  ÎªÁË/p  ÈÃ/v  º¢×Ó/n  ÃÇ/k  ¹ý/v  Ò»¸ö/m  ¿ìÀÖ/a  ¶ø/c  ÓÐ/v  ÒâÒå/n  µÄ/u  ´º½Ú/t  £¬/w  [¸£½¨Ê¡/ns  ¿Æ¼¼¹Ý/n]nt  ÌØÒâ/d  Îª/p  ÇàÉÙÄê/n  ¾Ù°ì/v  ÁË/u  ¡º/w  ¿Æ¼¼/n  Áª»¶»á/n  ¡»/w  £¬/w  ¹ã´ó/b  ÖÐÐ¡Ñ§Éú/n  ¿É/v  Ãâ·Ñ/vd  ²Î¼Ó/v  ¸÷ÖÖ/r  ÐÂÏÊ/a  ÓÐÈ¤/a  µÄ/u  ¿Æ¼¼/n  ¾ºÈü/vn  »î¶¯/vn  ¡£/w  Í¼/n  Îª/v  Ò»ÔÂ/t  ÈýÊ®ÈÕ/t  º¢×Ó/n  ÃÇ/k  ÔÚ/d  ¹Û¿´/v  ¡º/w  ÐýÎÐ/n  ¡»/w  µç¶¯/b  ÊÔÑé/vn  ¡£/w  £¨/w  ÐÂ»ªÉç/nt  ¼ÇÕß/n  Àî/nr  ¿ªÔ¶/nr  Éã/Vg  £©/w  

19980201-04-009-001/m  ÉúÇ°/t  ÃÀÈÝ/v  »ÄÉ½/n  Éíºó/f  ÍòÄ¾³ÉÁÖ/l  Âí´åÇø/ns  Îª/p  »¤ÁÖ/vn  Ä£·¶/n  ½ª/nr  »¯´¨/nr  Á¢/v  ±®/n  
19980201-04-009-002/m  ±¾±¨/r  ½¹×÷/ns  £±ÔÂ/t  £³£±ÈÕ/t  µç/n  ºÓÄÏÊ¡/ns  ½¹×÷ÊÐ/ns  Âí´åÇø/ns  ×î½ü/t  Îª/p  ½ª/nr  »¯´¨/nr  Á¢ÏÂ/v  ÁË/u  Ò»/m  ¿é/q  ¹¦µÂ±®/n  £¬/w  Õâ/r  Î»/q  ÆÕÍ¨/a  »¤ÁÖÔ±/n  Ê¸Ö¾/v  ÂÌ»¯/v  »ÄÉ½/n  µÄ/u  ¾«Éñ/n  ¿ÌÔÚ/v  ÁË/u  Ã¿¸ö/r  ÈË/n  µÄ/u  ÐÄÀï/s  ¡£/w  
19980201-04-009-003/m  £±ÔÂ/t  £±£²ÈÕ/t  ÖÐÎç/t  £¬/w  ±¡Îí/n  µÍ´¹/v  £¬/w  Á¹Æø/n  Ï®/v  ÈË/n  £¬/w  [Âí´åÇø/ns  ÁÖÒµ/n  Ð­»á/n]nt  µÄ/u  Í¬Ö¾/n  Óë/c  µ±µØ/s  °Ù/m  Óà/m  Ãû/q  ¸É²¿/n  ÈºÖÚ/n  ¾Û¼¯/v  ÔÚ/p  °²Ñô/ns  ³ÇÏç/n  ½ª·ëÓª´å/ns  ±±/f  µÄ/u  É½ÆÂ/n  Ç°/f  £¬/w  Îª/p  È¥Äêµ×/t  È¥ÊÀ/v  µÄ/u  »¤ÁÖÔ±/n  ½ª/nr  »¯´¨/nr  Á¢ÏÂ/v  ÁË/u  ¡°/w  »¤ÁÖ/vn  ¹¦µÂ±®/n  ¡±/w  ¡£/w  ½ª/nr  »¯´¨/nr  ÊÇ/v  ½ª·ëÓª´å/ns  µÄ/u  Ò»/m  Ãû/q  ÒåÎñ/n  »¤ÁÖÔ±/n  £¬/w  ×Ô/p  £±£¹£¸£¹Äê/t  ÒÔÀ´/f  £¬/w  Ëû/r  Ôç³öÍí¹é/i  £¬/w  ³ý²Ý/v  ÍÚ/v  ¿Ó/n  ÔÔ/v  Ê÷/n  £¬/w  ÔÚ/p  ÍÁÉÙÊ¯¶à/l  µÄ/u  ÆÂµØ/n  ÉÏ/f  Ó²ÊÇ/d  ¿ª±Ù/v  ³ö/v  ÁË/u  Ò»/m  Ìõ/q  ³¤/a  £±£µ£°£°/m  Óà/m  Ã×/q  ¡¢/w  Ãæ»ý/n  Îª/v  £³Íò/m  Óà/m  Æ½·½Ã×/q  µÄ/u  ·À»ð/vn  ¸ôÀë´ø/n  ¡£/w  £¹/m  Äê/q  ÖÐ/f  £¬/w  Ëû/r  Ê¹/v  £³£¶£µ/m  Ä¶/q  »ÄÉ½/n  ÅûÉÏ/v  ÁË/u  ÂÌ×°/n  £¬/w  £±£²Íò/m  Öê/q  Ê÷Ä¾/n  ³£Çà²»Ë¥/l  £¬/w  Ëû/r  Ëù/u  ¹Ü»¤/v  µÄ/u  ÇøÓò/n  £¹/m  Äê/q  À´/f  Î´/d  ·¢Éú/v  Ò»/m  Æð/q  ÉÕ»Ä/vn  »Ù/v  ÁÖ/Ng  ÊÂ¼þ/n  £¬/w  Ëû/r  ±¾ÈË/r  Ò²/d  Òò´Ë/d  £³/m  ´Î/q  ÈÙ»ñ/v  Çø/n  ÀÍÄ£/n  £¬/w  £±£¹£¹£µÄê/t  ±»/p  ÆÀÎª/v  ÊÐ/n  ÂÌ»¯/vn  ÏÈ½ø/a  ¸öÈË/n  £¬/w  È¥Äê/t  ÓÖ/d  ÈÙ»ñ/v  ºÓÄÏÊ¡/ns  ÂÌ»¯/vn  ½±ÕÂ/n  ¡£/w  £¨/w  ¶­/nr  °ØÉú/nr  £©/w  

19980201-04-010-001/m  ¹«¿î/n  Ïû·Ñ/vn  Èñ¼õ/v  ¼Û/n  ¸ß/a  µ²×¡/v  ²¼ÒÂ/n  ´óÁ¬/ns  ÓéÀÖÒµ/n  ²»¾°Æø/a  
19980201-04-010-002/m  ±¾±¨/r  ´óÁ¬/ns  £±ÔÂ/t  £³£±ÈÕ/t  µç/n  ¼ÇÕß/n  ÕÅ/nr  ÊéÕþ/nr  ±¨µÀ/v  £º/w  ÁÉÄþÊ¡/ns  ´óÁ¬ÊÐ/ns  ÓéÀÖ/vn  ÐÐÒµ/n  ÔÚ/p  ¹«¿î/n  Ïû·Ñ/vn  Èñ¼õ/v  ºó/f  £¬/w  ÊÕ·Ñ/v  ÈÔÈ»/d  ¾Ó¸ß²»ÏÂ/l  £¬/w  ¸ß/a  ÃÅ¼÷/n  µ²×¡/v  ÀÏ°ÙÐÕ/n  ¡£/w  Ò»±ß/f  ÊÇ/v  ÓéÀÖÒµ/n  ÊÐ³¡/n  ÕûÌå/n  ²»¾°Æø/a  £¬/w  Ò»±ß/f  ÊÇ/v  ÀÏ°ÙÐÕ/n  ½Ú¼ÙÈÕ/t  Íæ´¦/n  ÉÙ/a  ¡£/w  
19980201-04-010-003/m  ¾Ý/p  ´óÁ¬ÊÐ/ns  ÐÂÎÅ/n  Ã½½é/n  ±¨µÀ/v  £¬/w  Âú½Ö/n  µÄ/u  Á·¸èÌü/n  Ã¿/r  Ð¡Ê±/n  °ü¼ä·Ñ/n  Æ½¾ù/v  £µ£°/m  Ôª/q  ×óÓÒ/m  £¬/w  Ä³Ð©/r  ÓéÀÖ/vn  ³¡Ëù/n  µÄ/u  ¾ÆË®/n  ¼Û¸ñ/n  ¸ü/d  ÈÃ/v  ÈË/n  Õ¦Éà/v  ¡£/w  
19980201-04-010-004/m  ÓÐÊ¶Ö®Ê¿/i  ÈÏÎª/v  £¬/w  ¹¤Ð½×å/n  Ïû·Ñ²»Æð/v  £¬/w  ¼ÓÇ¿/v  Á®Õþ/n  ½¨Éè/vn  Ê¹/v  ¹«¿î/n  ÓéÀÖ/vn  ÊÜµ½/v  ÒÖÖÆ/vn  £¬/w  Èç½ñ/t  µÄ/u  ÓéÀÖÒµ/n  ÊÐ³¡/n  ÕûÌå/n  ²»¾°Æø/a  ±ã/d  ²»×ãÎªÆæ/i  ÁË/y  ¡£/w  ·±ÈÙ/v  ÓéÀÖÒµ/n  ÊÐ³¡/n  £¬/w  ÐÄ/n  Ïµ/v  °ÙÐÕ/n  ·½/d  Îª/v  ÉÏ²ß/n  ¡£/w  Ëæ×Å/p  ¹«¿î/n  Ïû·Ñ/vn  µÄ/u  Èñ¼õ/vn  £¬/w  ÖÐ²ã/f  ¼°/c  ÖÐÏÂ²ã/f  Ïû·ÑÈº/n  ½«/d  ÊÇ/v  ÊÐ³¡/n  ÖÐ/f  µÄ/u  Ö÷Á÷/n  ¡£/w  Èç¹û/c  Á·¸èÌü/n  µÈ/u  ÓéÀÖ/vn  ³¡Ëù/n  °ü¼ä·Ñ/n  ¼°/c  ¾ÆË®/n  µÄ/u  ¼Û¸ñ/n  ½µ/v  Ð©/q  £¬/w  ÃæÏò/v  ´óÖÚ/n  £¬/w  ÊÐ³¡/n  µÄ/u  Ç±Á¦/n  ºÜ/d  ´ó/a  ¡£/w  Ä¿Ç°/t  ´óÁ¬/ns  µÄ/u  ¾Æµê/n  ¡¢/w  ·¹µê/n  Õý/d  ´¦ÓÚ/v  ¡°/w  ¶È/v  µ­/a  ¡±/w  ÆÚ/Ng  £¬/w  ¿´À´/v  £¬/w  ÓéÀÖ/vn  ³¡Ëù/n  ½µµÍ/v  ¼Û¸ñ/n  £¬/w  ¼È/c  ÊÇ/v  Îª/p  ÀÏ°ÙÐÕ/n  ÓéÀÖ/v  ×ÅÏë/v  £¬/w  Ò²/d  ÊÇ/v  Îª/p  ÆóÒµ/n  ×ÔÉí/r  Éú¼Æ/n  ×ÅÏë/v  ¡£/w  

19980201-04-011-001/m  [Äþ²¨/ns  ¹¤ÉÌ¾Ö/n]nt  ²»/d  µ±/v  µØ·½/n  ±£»¤É¡/n  ÑÏÀ÷/ad  ²é´¦/v  ±¾µØ/r  ¼ÙÃ°Î±ÁÓ/j  ÉÌÆ·/n  
19980201-04-011-002/m  ±¾±¨/r  Äþ²¨/ns  £±ÔÂ/t  £³£±ÈÕ/t  µç/n  ¼ÇÕß/n  ·¶/nr  Î°¹ú/nr  ±¨µÀ/v  £º/w  [Äþ²¨ÊÐ/ns  ¹¤ÉÌ¾Ö/n]nt  ×î½ü/t  ¹«²¼/v  ÐÂ½ü/d  ²é/v  ½á/v  µÄ/u  £¸/m  Æð/q  ÖØ´ó/a  ¾­¼Ã/n  Î¥·¨/vn  °¸¼þ/n  £¬/w  ÓÐ/v  £³/m  Æð/q  ÊÇ/v  ±¾µØ/r  ÆóÒµ/n  ÖÆ/v  ÊÛ/v  ¼ÙÃ°Î±ÁÓ/j  ÉÌÆ·°¸/n  ¡£/w  
19980201-04-011-003/m  Õâ/r  £³/m  Æð/q  ÖÆ/v  ÊÛ/v  ¼ÙÃ°Î±ÁÓ/j  ÉÌÆ·°¸/n  £¬/w  Ò»/m  Æð/q  ÊÇ/v  Ò»/m  ¼Ò/q  ¸ÛÉÌ/n  ¶À×Ê/b  ÆóÒµ/n  ÇÖ·¸/v  ÃÀ¹ú/ns  Ò»/m  ¼Ò/q  µçÄÔ/n  ¹«Ë¾/n  µÄ/u  ÉÌ±ê/n  ×¨ÓÃÈ¨/n  °¸/Ng  £¬/w  ÊÐ/n  ¹¤ÉÌ¾Ö/n  ÈÏÕæ/ad  ²é´¦/v  ºó/f  £¬/w  Ã»ÊÕ/v  ÁË/u  ËùÓÐ/b  µÄ/u  ÇÖÈ¨/vn  ÉÌ±ê/n  ±êÊ¶/n  ºÍ/c  °ü×°Ïä/n  £¬/w  ²¢/c  ´¦ÒÔ/v  ÈËÃñ±Ò/n  £²£°£°Íò/m  Ôª/q  µÄ/u  ·£¿î/n  ¡£/w  Ò»/m  Æð/q  ÊÇ/v  Ë½ÈË/n  Éú²ú/v  ÃûÅÆ/n  µçÆ÷/n  ¿ª¹Ø/n  Ãæ°å/n  °¸/Ng  £¬/w  ¹¤ÉÌ/n  ²¿ÃÅ/n  Ã»ÊÕ/v  Æä/r  ¼ÙÃ°/vn  ²úÆ·/n  ºÍ/c  ·Ç·¨ËùµÃ/l  ²¢/c  ´¦/v  ·£¿î/vn  ¹²¼Æ/v  £±£´£®£¹Íò/m  Ôª/q  £»/w  Ë¾·¨/n  »ú¹Ø/n  »¹/d  ÒÀ·¨/d  ¶Ô/p  ÖÆ/v  ÊÛ/v  ¼ÙÃ°/vn  ²úÆ·/n  µÄ/u  °¸·¸/n  ÅÐÐÌ/v  Á½/m  Äê/q  ¡£/w  Áí/r  Ò»/m  Æð/q  ÊÇ/v  Ë½ÈË/n  ÖÆ/v  ÊÛ/v  ¼ÙÃ°/vn  Æ·ÅÆ/n  µÄ/u  Ä¦ÍÐ³µ/n  °¸/Ng  £¬/w  ËäÈ»/c  ·Ç·¨/b  ¾­Óª¶î/n  Ö»/d  ÓÐ/v  £³£°£®£¹Íò/m  Ôª/q  £¬/w  µ«/c  ¹¤ÉÌ/n  ²¿ÃÅ/n  ÒÀ·¨/d  ´¦ÒÔ/v  ·£¿î/vn  £±£µÍò/m  Ôª/q  £¬/w  ²¢/c  ÔðÁî/v  Çå³ý/v  ÏÖ´æ/vn  £±£°£°/m  Á¾/q  Ä¦ÍÐ³µ/n  ÉÏ/f  µÄ/u  ÇÖÈ¨/vn  ÉÌ±ê/n  ¡£/w  ÊÐ/n  ¹¤ÉÌ¾Ö/n  ¸ºÔðÈË/n  ±íÊ¾/v  £¬/w  ²é/v  ¼Ù/n  ¾ÍÒª/d  Õæ/d  ²é/v  £¬/w  ¶øÇÒ/c  Òª/v  Ò»/d  ²é/v  µ½µ×/v  £¬/w  ¾ö²»ÄÜ/v  ÄÚÍâÓÐ±ð/i  ¡£/w  

19980201-04-012-001/m  ÐÂ½®/ns  ÈË¾ù/j  ÆÚÍû/vn  ÊÙÃü/n  £¶£³/m  Ëê/q  ±È/p  ½â·Å/vn  ³õÆÚ/f  Ìá¸ß/v  ÁË/u  £³£³/m  Ëê/q  
19980201-04-012-002/m  ±¾±¨/r  ÎÚÂ³Ä¾Æë/ns  £±ÔÂ/t  £³£±ÈÕ/t  µç/n  ¼ÇÕß/n  ×£/nr  Ç«/nr  ±¨µÀ/v  £º/w  ¼ÇÕß/n  ÈÕÇ°/t  ´Ó/p  [ÐÂ½®/ns  ÎÀÉúÌü/n]nt  »ñÏ¤/v  Ò»/m  Ôò/q  Ï²Ñ¶/n  £º/w  ÎôÈÕ/t  È±Ò½ÉÙÒ©/l  µÄ/u  ÐÂ½®/ns  £¬/w  Èç½ñ/t  ÈË¾ù/j  ÆÚÍû/vn  ÊÙÃü/n  ÓÉ/p  ½â·Å/vn  ³õÆÚ/f  µÄ/u  £³£°/m  Ëê/q  Ìá¸ß/v  µ½/v  £¶£³/m  Ëê/q  £¬/w  ÊµÏÖ/v  ÁË/u  ÀúÊ·ÐÔ/n  µÄ/u  ´ó/a  ¿çÔ½/vn  ¡£/w  
19980201-04-012-003/m  ÐÂ½®/ns  Èç½ñ/t  ÒÑ/d  ÓÐ/v  £¹Íò/m  ¶à/m  Ãû/q  ÎÀÉú/an  ¼¼Êõ/n  ÈËÔ±/n  ºÍ/c  £±Íò/m  ¶à/m  Ãû/q  Ïç´å/n  Ò½Éú/n  ¡¢/w  ÎÀÉúÔ±/n  ·þÎñ/v  ÔÚ/p  ³ÇÏç/n  Ò½ÁÆ/n  »ú¹¹/n  ¡£/w  Õâ/r  Ö§/q  »ú¹¹/n  ÍêÉÆ/a  ¡¢/w  Éè±¸/n  ½Ï/d  ÏÈ½ø/a  ¡¢/w  ÈËÔ±/n  ³ä×ã/a  µÄ/u  Ò½ÁÆ/n  ¶ÓÎé/n  £¬/w  ÖÕ/d  Ê¹/v  Î£º¦/v  ÐÂ½®/ns  Å©´å/n  µÄ/u  ¸÷ÖÖ/r  ´«È¾²¡/n  £¬/w  Èç/v  ÊóÒß/n  ¡¢/w  »ôÂÒ/n  ¡¢/w  ¸ÎÑ×/n  µÈ/u  £¬/w  µÃµ½/v  ÓÐÐ§/a  ·ÀÖÎ/vn  ¡£/w  

19980202-01-001-001/m  Ôö¼Ó/v  ÊÂÒµ/n  ¾­·Ñ/n  ÉèÁ¢/v  ×¨Ïî/b  »ù½ð/n  ÏÃÃÅ/ns  ÍêÉÆ/v  ¾«ÉñÎÄÃ÷/n  ½¨Éè/vn  Í¶Èë/vn  ÌåÖÆ/n  
19980202-01-001-002/m  ±¾±¨/r  ÏÃÃÅ/ns  £²ÔÂ/t  £±ÈÕ/t  µç/n  ¼ÇÕß/n  Û¤/nr  Õñè±/nr  ±¨µÀ/v  £º/w  ¾«ÉñÎÄÃ÷/n  ½¨Éè/vn  µÄ/u  ÎïÖÊ/n  ±£Ö¤/vn  ´Ó/p  ÄÄÀï/r  À´/v  £¿/w  [ÏÃÃÅ/ns  ÊÐÎ¯/n]nt  ¡¢/w  ÊÐÕþ¸®/n  ½áºÏ/v  Êµ¼Ê/n  £¬/w  ÊÊÓ¦/v  ÊÐ³¡¾­¼Ã/n  ÒªÇó/n  £¬/w  ÍêÉÆ/v  ¾«ÉñÎÄÃ÷/n  ½¨Éè/vn  Í¶Èë/vn  ÐÂ/a  ÌåÖÆ/n  £¬/w  ¼Ó¿ì/v  ÁË/u  ¾«ÉñÎÄÃ÷/n  ½¨Éè/vn  ²½·¥/n  ¡£/w  
19980202-01-001-003/m  £±£¹£¹£¶Äê/t  ºÍ/c  È¥Äê/t  ÏÃÃÅ/ns  ÓÃÓÚ/v  ¾«ÉñÎÄÃ÷/n  ½¨Éè/vn  ×Ê½ð/n  Óâ/Vg  £±ÒÚ/m  Ôª/q  ¡£/w  ÔÚ/p  ÐÂ/a  ÐÎÊÆ/n  ÏÂ/f  £¬/w  [ÏÃÃÅ/ns  ÊÐÎ¯/n]nt  ¡¢/w  ÊÐÕþ¸®/n  ´Ó/p  ÌØÇø/n  Êµ¼Ê/n  ³ö·¢/v  £¬/w  ÀûÓÃ/v  ²ÆÕþ/n  ÇþµÀ/n  ¡¢/w  »ù½ð/n  ÇþµÀ/n  ¡¢/w  Õ÷ÊÕ/vn  ÇþµÀ/n  ¡¢/w  Éç»á/n  ¾è×Ê/v  ºÍ/c  ¹ÄÀø/v  ×ÔÇ¿/v  µÈ/u  ÐÎÊ½/n  Ì½Ë÷/vn  ¾«ÉñÎÄÃ÷/n  ½¨Éè/vn  µÄ/u  ¶à/a  ÇþµÀ/n  Í¶Èë/vn  ÌåÖÆ/n  ¡£/w  
19980202-01-001-004/m  ÔÚ/p  ²ÆÕþ/n  ÇþµÀ/n  ·½Ãæ/n  £¬/w  Ò»/m  ÊÇ/v  ÖðÄê/d  Ôö¼Ó/v  Ðû´«/vn  ÎÄ»¯/n  ÊÂÒµ/n  ¾­·Ñ/n  ¡£/w  Õâ/r  Á½/m  Äê/q  ÊÐ/n  ²ÆÕþ/n  »®²¦/v  ¸ø/v  Ðû´«/vn  ÎÄ»¯/n  ÏµÍ³/n  £¨/w  º¬/v  ÎÄÃ÷°ì/j  £©/w  µÄ/u  ÊÂÒµ/n  ¾­·Ñ/n  £¬/w  Æ½¾ù/ad  ÒÔ/p  £±£¸£¥/m  µÄ/u  ËÙ¶È/n  ¾»Ôö/v  ¡£/w  ¶þ/m  ÊÇ/v  ¶Ô/p  ¹«ÒæÐÔ/n  Ðû´«/vn  ÎÄ»¯/n  µ¥Î»/n  ÊµÐÐ/v  È«¶î/n  ²¦¿î/v  £¬/w  ²¢/c  ¶Ô/p  ÖØÒª/a  »î¶¯/vn  ºÍ/c  ÖØÒª/a  ½¨Éè/vn  »®²¦/v  ×¨¿î/n  £¬/w  ½ö/d  ÓÃÓÚ/v  ³ï½¨/v  ÊÐ/n  ¹ãµç/j  ÖÐÐÄ/n  ¡¢/w  Ï·Çú/n  Îèµ¸/n  Ñ§Ð£/n  ¡¢/w  ÎÄÁª/j  ´óÏÃ/n  µÄ/u  ²ÆÕþ/n  Í¶Èë/vn  ¼´/d  ´ï/v  £·£°£°£°Íò/m  Ôª/q  ¡£/w  Èý/m  ÊÇ/v  ¶Ô/p  ¹«ÒæÐÔ/n  Ðû´«/vn  ÎÄ»¯/n  ÉèÊ©/n  ½¨Éè/vn  ÊµÐÐ/v  ÓÅ»Ý/vn  Õþ²ß/n  ¡£/w  
19980202-01-001-005/m  »ù½ð/n  ÇþµÀ/n  Ä¿Ç°/t  ÒÑ/d  ÉèÁ¢/v  Éç¿Æ/j  ·¢Õ¹/vn  »ù½ð/n  ¡¢/w  ÎÄÒÕ/n  ´´×÷/vn  »ù½ð/n  ¡¢/w  ¡°/w  ÎÄÑ§/n  ÒÕÊõ/n  ½±/n  ¡±/w  ×¨Ïî/b  ×Ê½ð/n  µÈ/u  ¡£/w  È«ÊÐ/n  »¹/d  ÀûÓÃ/v  ·µ»¹/v  ÔöÖµË°/n  ºÍ/c  ËùµÃË°/n  £²£µ£°£°Íò/m  Ôª/q  £¬/w  ½¨Á¢/v  ¡°/w  ÏÃÃÅÊÐ/ns  Ðû´«/vn  ÎÄ»¯/n  ·¢Õ¹/vn  ×¨Ïî/b  ×Ê½ð/n  ¡±/w  £¬/w  ÓÃÓÚ/v  ·ö³Ö/v  ÖØµã/n  ÊÂÒµ/n  ½¨Éè/vn  ¡£/w  
19980202-01-001-006/m  Õ÷ÊÕ/vn  ÇþµÀ/n  £¬/w  ÔÚ/p  ÊÔÐÐ/vn  »ù´¡/n  ÉÏ/f  ½ñÄê/t  ÔªÔÂ/t  £±ÈÕ/t  ¿ªÕ÷/v  ÎÄ»¯/n  ÊÂÒµ/n  ½¨Éè·Ñ/n  £¬/w  ÓÃÓÚ/v  ÈºÖÚÐÔ/n  ¾«ÉñÎÄÃ÷/n  ´´½¨/vn  »î¶¯/vn  ÆÀ½±/vn  Ö§³ö/n  ºÍ/c  ÎÄ»¯/n  ÊÂÒµ/n  ½¨Éè/vn  ²¹Öú/n  £¬/w  Ä¿Ç°/t  ÒÑ/d  Õ÷ÊÕ/v  ¿î¶î/n  ½ü/a  Ç§Íò/m  Ôª/q  ¡£/w  
19980202-01-001-007/m  ¹ÄÀø/v  Éç»á/n  ¸÷½ç/r  ¾è×Ê/v  ºÍ/c  ¹ÄÀø/v  ·ö³Ö/v  Ðû´«/vn  ÎÄ»¯/n  µ¥Î»/n  ÔöÇ¿/v  ×ÔÎÒ/r  ·¢Õ¹/vn  ÄÜÁ¦/n  ¡£/w  È«ÊÐ/n  Ðû´«/vn  ÎÄ»¯/n  ÏµÍ³/n  ÕâÐ©/r  Äê/q  ³ý/p  ½ÓÊÜ/v  º£ÄÚÍâ/s  ¸÷½ç/r  ¾èÔù/v  Êý°ÙÍò/m  Ôª/q  Íâ/f  £¬/w  ÊÐÕþ¸®/n  ÏÈºó/d  °Ñ/p  Ò»/m  Åú/q  ¾ßÓÐ/v  ¾ºÕù/vn  Ìõ¼þ/n  µÄ/u  Ðû´«/vn  ÎÄ»¯/n  µ¥Î»/n  £¬/w  Èç/v  ÏÃÃÅ/ns  ÈÕ±¨/n  ¡¢/w  [ÏÃÃÅ/ns  µçÊÓÌ¨/n]nt  ¡¢/w  ÏÃÃÅ/ns  ÉÌ±¨/n  µÈ/u  £¬/w  ´óµ¨/ad  ÍÆÏò/v  ÊÐ³¡/n  £¬/w  ÊµÐÐ/v  ×ÔÊÕ×ÔÖ§/l  »ò/c  ÆóÒµ»¯/vn  ¹ÜÀí/vn  £¬/w  ÏíÓÐ/v  ¾­Óª/vn  ¹ÜÀí/vn  ×ÔÖ÷È¨/n  £¬/w  ¼È/c  ¼õÇá/v  ÁË/u  ²ÆÕþ/n  ¸ºµ£/n  £¬/w  ÓÖ/c  ´Ù½ø/v  ËüÃÇ/r  ×ß/v  ÉÏ/v  Á¼ÐÔ/b  Ñ­»·/vn  Ö®/u  Â·/n  ¡£/w  
19980202-01-001-008/m  ÕýÊÇ/v  ÔÚ/p  Õâ¸ö/r  ÐÂ/a  ÌåÖÆ/n  ÏÂ/f  £¬/w  ÏÃÃÅ/ns  ÍêÉÆ/v  ËÄ/m  ¼¶/q  °®¹úÖ÷Òå/n  ½ÌÓý/vn  »ùµØ/n  £±£·/m  ¸ö/q  £»/w  Å©´å/n  Çà×³Äê/n  É¨Ã¤ÂÊ/n  ´ï/v  £¹£¸£®£¹£¥/m  £»/w  ÊµÊ©/v  ÁË/u  ¡°/w  Îå¸öÒ»¹¤³Ì/nz  ¡±/w  ¡¢/w  ¡°/w  °×»¨/nz  ¼Æ»®/n  ¡±/w  ¡¢/w  ¡°/w  ·¼²Ý/n  ¼Æ»®/n  ¡±/w  £¬/w  Ó¿ÏÖ/v  ÁË/u  Ò»/m  Åú/q  ³¤ÆªÐ¡Ëµ/l  ¡¢/w  ¸èÎè¾ç/n  ¡¢/w  ¹ã²¥¾ç/n  ¡¢/w  ¸è×ÐÏ·/n  µÈ/u  ¾«Éñ/n  ÎÄ»¯/n  ²úÆ·/n  £»/w  ½¨³É/v  Í¼Êé¹Ý/n  ¡¢/w  ÐÂ»ªÊéµê/n  ¡¢/w  [»ªÏÄ/nz  ´óÑ§/n]nt  µÈ/u  Ò»/m  Åú/q  ÐÂ/a  µÄ/u  ÎÄ»¯/n  ÉèÊ©/n  ¡£/w  

19980202-01-002-001/m  ´º½Ú/t  ²»/d  Íü/v  ¾«Éñ/n  Ê³Á¸/n  £¨/w  Í¼Æ¬/n  £©/w  
19980202-01-002-002/m  ´º½Ú/t  ÆÚ¼ä/f  £¬/w  [½­ËÕ/ns  ÎÞÎýÊÐ/ns  ÐÂ»ªÊéµê/n]nt  £²£°/m  ¶à/m  Ãû/q  ÇàÄê/n  Ö¾Ô¸Õß/n  ×éÖ¯/v  £µ£°£°£°/m  ¶àÖÖ/q  ¡¢/w  £¶Íò/m  ¶à/m  ²á/q  Í¼Êé/n  £¬/w  ÔÚ/p  Îý³Ç/ns  ¸÷/r  ´ó/a  ¹«Ô°/n  ³öÊÛ/v  £¬/w  ¸ø/p  ÊÐÃñ/n  ËÍ/v  È¥/v  ÁË/u  ¾«Éñ/n  Ê³Á¸/n  ¡£/w  £¨/w  ÅË/nr  Õý¹â/nr  Éã/Vg  £©/w  

19980202-01-003-001/m  ¹á³¹/v  Ê®Îå´ó/j  ¾«Éñ/n  ÉîÈë/ad  µ÷ÑÐ/v  ÕÒ/v  ²î¾à/n  ÎÚÂ³Ä¾Æë/ns  ¿ª´´/v  ¸Ä¸ï/v  ·¢Õ¹/v  ÐÂ/a  ¾ÖÃæ/n  
19980202-01-003-002/m  ±¾±¨/r  ÎÚÂ³Ä¾Æë/ns  £²ÔÂ/t  £±ÈÕ/t  µç/n  ¼ÇÕß/n  ×£/nr  Ç«/nr  ±¨µÀ/v  £º/w  ÎÚÂ³Ä¾Æë/ns  ÊÇ/v  ÃÉ¹ÅÓï/nz  £¬/w  Òâ/Ng  Îª/v  ¡°/w  ÓÅÃÀ/a  µÄ/u  ÄÁ³¡/n  ¡±/w  ¡£/w  µ³/n  µÄ/u  Ê®Îå´ó/j  ºó/f  £¬/w  [ÎÚÂ³Ä¾Æë/ns  ÊÐÎ¯/n]nt  ÈÏÕæ/ad  ¹á³¹/v  µ³/n  µÄ/u  Ê®Îå´ó/j  ¾«Éñ/n  £¬/w  ÕÒ/v  ³ö/v  ÎÚÂ³Ä¾Æë/ns  Óë/c  ÑØº£/f  ºÍ/c  ÄÚµØ/s  ·¢´ï/a  µØÇø/n  Ë¼Ïë/n  ¹ÛÄî/n  ÉÏ/f  µÄ/u  Ê®/m  ´ó/a  ²î¾à/n  £¬/w  ¾öÐÄ/d  ¼Ó´ó/v  ¸Ä¸ï/vn  Á¦¶È/n  £¬/w  ¼Ó¿ì/v  ¾­¼Ã/n  ·¢Õ¹/vn  £¬/w  ÈÃ/v  ¡°/w  ¹Å/a  ÄÁ³¡/n  ¡±/w  ±äÎª/v  ÏÖ´ú/t  ´ó¶¼ÊÐ/n  £¬/w  ³ÉÎª/v  ÐÂ½®/ns  ¾­¼Ã/n  ·¢Õ¹/vn  µÄ/u  ÁúÍ·/n  ¡£/w  
19980202-01-003-003/m  ÊÐÎ¯/n  ´Ó/p  Ë¼Ïë/n  ¹ÛÄî/n  ÉÏ/f  ÕÒ/v  ²î¾à/n  £¬/w  ´Ó/p  Éç»á/n  ÏÖ×´/n  ÖÐ/f  ÕÒ/v  ÊµÖ¤/n  £¬/w  ´Ó/p  ÊÐ³¡/n  Ô¤²â/vn  ÖÐ/f  ÕÒ³öÂ·/l  £¬/w  ÈÏÊ¶/v  µ½/v  ÎÚÂ³Ä¾Æë/ns  ×÷Îª/p  Ê×¸®/n  ³ÇÊÐ/n  ¶Ô/p  È«/a  ½®/j  µÄ/u  ·øÉä/vn  Á¦¶È/n  »¹/d  ²»¹»/a  £¬/w  ÖÐÐÄ/n  ³ÇÊÐ/n  ÐÂ/a  µÄ/u  ¾­¼Ã/n  Ôö³¤µã/n  ±¡Èõ/a  £¬/w  ÐÂ½®/ns  ¡°/w  Ò»/m  ºÚ/a  Ò»/m  °×/a  ¡±/w  Ö§Öù/n  ²úÒµ/n  ÔÚ/p  ÎÚÊÐ/j  È±·¦/v  ÁúÍ·/n  ²úÆ·/n  £¬/w  ´òÈë/v  ÄÚµØ/s  µÄ/u  È­Í·²úÆ·/n  ²»/d  ¶à/a  µÈµÈ/u  ¡£/w  
19980202-01-003-004/m  ´Ó/p  ·ÖÎö/v  ÖÐ/f  £¬/w  ¸É²¿/n  Õð¶¯/v  ÁË/y  £¬/w  ÈºÖÚ/n  ÐÑÎò/v  ÁË/y  ¡£/w  ÎÚÂ³Ä¾Æë/ns  µÄ/u  ´ó/a  ·¢Õ¹/vn  £¬/w  Í»ÆÆ¿Ú/n  ÔÚ/v  ÄÄÀï/r  £¿/w  ÊÐÎ¯/n  Êé¼Ç/n  Îâ/nr  ¶Ø·ò/nr  Ëµ/v  £º/w  ¡°/w  Ë¼Ïë½â·Å/i  µÄ/u  ³Ì¶È/n  £¬/w  ¾ö¶¨/v  ×Å/u  ¸Ä¸ï/v  ¿ª·Å/v  µÄ/u  Á¦¶È/n  £¬/w  Ò²/d  ¾ö¶¨/v  ×Å/u  ¾­¼Ã/n  Óë/c  Éç»á/n  ·¢Õ¹/vn  µÄ/u  ËÙ¶È/n  ¡£/w  ¡±/w  
19980202-01-003-005/m  ÎÚÂ³Ä¾Æë/ns  ÓÐ/v  ¸÷Àà/r  ¹¤Òµ/n  ÆóÒµ/n  £³£°£µ£·/m  ¼Ò/q  £¬/w  ÔÚ/p  ¹ú¼Ò/n  £±£¶£±/m  ¸ö/q  ¹¤Òµ/n  ÃÅÀà/n  ÖÐ/f  Õ¼/v  ÁË/u  £±£²£²/m  ¸ö/q  ¡£/w  £±£¹£¹£¶Äê/t  £¬/w  È«ÊÐ/n  ¹¤Òµ/n  ×Ü²úÖµ/n  Íê³É/v  £±£¹£°ÒÚ/m  Ôª/q  £¬/w  ÒÚ/m  Ôª/q  ²úÖµ/n  µÄ/u  ³§¼Ò/n  È´/d  ÇüÖ¸¿ÉÊý/i  ¡£/w  ¼Æ»®¾­¼Ã/n  µÄ/u  Ð¡/a  ¶ø/c  È«/a  £¬/w  ÔÚ/p  ÊÐ³¡¾­¼Ã/n  Ìõ¼þ/n  ÏÂ/f  ¾Í/d  ×½½ó¼ûÖâ/i  £º/w  ÎÞ/v  ¹æÄ£/n  ¡¢/w  ÎÞ/v  ÓÅÊÆ/n  ¡¢/w  ÎÞ/v  Ð§Òæ/n  ¡£/w  
19980202-01-003-006/m  ÈçºÎ/r  ×ö/v  ºÃ/a  ¸ã/v  »î/a  ÆóÒµ/n  Õâ/r  Æª/q  ÎÄÕÂ/n  £¬/w  ÊÐÎ¯/n  È·¶¨/v  ÒÔ/p  µäÐÍ/n  ÒýÂ·/v  µÄ/u  ·½·¨/n  £¬/w  ×ß/v  »î/a  ¹úÆó/j  Õâ/r  ÅÌ/q  Æå/n  ¡£/w  ÎªÁË/p  Ê¹/v  µäÐÍ/n  ¸ü/d  ¾ß/Vg  Ëµ·þÁ¦/n  £¬/w  ÎÚÂ³Ä¾Æë/ns  ÅàÓý/v  ÁË/u  Ò»¸ö/m  Ôø¾­/d  ·ÅÆú/v  Ö÷Òµ/n  £¬/w  ¿¿/v  ¸ã/v  ¡°/w  ¸±Òµ/n  ¡±/w  Î¬³Ö/v  Éú¼Æ/n  µÄ/u  ÁªºÏ/vn  ÊÕ¸î»ú/n  ³§/n  ¡£/w  Èç½ñ/t  £¬/w  ¸Ã³§/r  ÒÑ/d  ¿ìËÙ/d  ·¢Õ¹/v  ³ÉÎª/v  [ÐÂ½®/ns  ÁªºÏ/vn  »úÐµ/n  ¼¯ÍÅ/n  ÓÐÏÞ/a  ÔðÈÎ/n  ¹«Ë¾/n]nt  £¬/w  ÔÚ/p  È«¹ú/n  ½¨/v  ÁË/u  £¸/m  ¸ö/q  ·Ö³§/n  ¡¢/w  £²£°/m  ¶à/m  ¸ö/q  Áã²¿¼þ/n  ³§/n  ºÍ/c  £±£³£°/m  ¶à/m  ¼Ò/q  ÍâÐ­ÅäÌ×³§/n  £¬/w  ÅÌ»î/v  Éç»á/n  ÏÐÖÃ/vn  ×Ê²ú/n  £µÒÚ/m  Ôª/q  £¬/w  ÎüÄÉ/v  Îª/p  Æä/r  ·þÎñ/v  µÄ/u  Éç»á/n  Á¦Á¿/n  Ô¼/d  £¸Íò/m  ÈË/n  ¡£/w  [ÐÂÁª/nz  ¼¯ÍÅ/n]nt  Éú²ú/v  µÄ/u  ÁªºÏ/vn  ÊÕ¸î»ú/n  ¡°/w  ÐÂ½®¡ª£²/nz  ¡±/w  Æ·ÅÆ/n  £¬/w  ½Ð/v  Ïì/a  ÁË/u  ÖÐ¹ú/ns  Ð¡Âó/n  ²úÇø/n  ¡£/w  £±£¹£¹£·Äê/t  ²úÁ¿/n  £±Íò/m  Ì¨/q  £¬/w  Õ¼/v  È«¹ú/n  ËÄ/m  ´ó/a  Í¬Àà/n  ³§¼Ò/n  ²úÁ¿/n  µÄ/u  £·£°£¥/m  £¬/w  ÏúÊÛ/v  ÊµÏÖ/v  Áã/m  ¿â´æ/n  ¡£/w  [ÐÂÁª/nz  ¼¯ÍÅ/n]nt  È«Äê/n  ÏúÊÛ/vn  ÊÕÈë/n  £·ÒÚ/m  Ôª/q  £¬/w  ÓÉ/p  Ò»¸ö/m  Äê/q  ¿÷Ëð/v  Êý°ÙÍò/m  Ôª/q  µÄ/u  ¿÷Ëð/vn  ÆóÒµ/n  £¬/w  Ò»/d  Ô¾/Vg  ³ÉÎª/v  È«ÊÐ/n  ÏúÊÛ/vn  ÊÕÈë/n  ×î/d  ´ó/a  µÄ/u  ÆóÒµ/n  ¡£/w  
19980202-01-003-007/m  ÎÚÂ³Ä¾Æë/ns  °Ñ/p  [ÐÂÁª/nz  ¼¯ÍÅ/n]nt  ÍÆÏò/v  È«¹ú/n  ºó/f  £¬/w  ÓÖ/d  ÓÃÒÔ/d  ·´²¸/v  ÄÚ²¿/f  ¸Ä¸ï/vn  £¬/w  ¶Ô/p  Ð¡/a  ÆóÒµ/n  È«²¿/m  ·Å/v  »î/a  £¬/w  ÈÃ/v  ËüÃÇ/r  ¡°/w  ÕÒ/v  Ë§/Ng  µ±±ø/v  ¡±/w  £¬/w  ×ÔÕÒ/v  ¿ç/v  ÐÐÒµ/n  ¡¢/w  ¿ç/v  µØÓò/n  ¡¢/w  ¿ç/v  ËùÓÐÖÆ/n  µÄ/u  ÁªºÏ/vn  ¡¢/w  ÁªÓª/vn  ¡¢/w  ¸Ä×é/vn  ¡¢/w  ¼æ²¢Ìå/n  £»/w  ¶Ô/p  ´óÖÐÐÍ/b  ÆóÒµ/n  £¬/w  ÊµÊ©/v  Ç¿Ç¿ÁªºÏ/l  ¡¢/w  Ç¿Ç¿¸ÄÔì/l  £¬/w  ×é½¨/v  ÓÐ/v  ÊµÁ¦/n  µÄ/u  ¡°/w  ½¢¶Ó/n  ¡±/w  £»/w  ¶Ô/p  ¹ýÈ¥/t  ½¨/v  ÔÚ/p  ÊÐÇø/s  »Æ½ð/n  µØ¶Î/n  µÄ/u  Ð¡/a  ³§/n  £¬/w  ³ö/v  ³Ç/n  ½ø/v  ½¼/Ng  £¬/w  °Ñ/p  »Æ½ð/n  µØ¶Î/n  ÌÚ/v  ³öÀ´/v  £¬/w  ÍË/v  ¶þ£¨²ú£©/j  ×ª/v  Èý£¨²ú£©/j  £¬/w  ÊµÏÖ/v  »Æ½ð/n  Ð§Ó¦/n  ¡­¡­/w  
19980202-01-003-008/m  µäÐÍ/n  ÒýÂ·/v  £¬/w  ²úÉú/v  ÁË/u  Á¬Ëø·´Ó¦/l  £¬/w  ÉÌÒµ/n  ¼¯ÍÅ/n  ×é½¨/v  ÆðÀ´/v  ÁË/y  £¬/w  µç×Ó/n  ¼¯ÍÅ/n  ÁªºÏ/v  ÆðÀ´/v  ÁË/y  £¬/w  »úÐµ/n  ¼¯ÍÅ/n  ³ÉÁ¢/v  ÁË/y  ¡­¡­/w  Èç½ñ/t  £¬/w  ÎÚÊÐ/j  Õý/d  ÑØ×Å/p  ÒÑ/d  È·¶¨/a  µÄ/u  Ä¿±ê/n  £¬/w  ¿ªÍØ½øÈ¡/l  £¬/w  ÔúÊµ/ad  ¹¤×÷/v  £¬/w  ÕùÈ¡/v  ¾¡¿ì/d  ¸Ï/v  ÉÏÈ¥/v  £¬/w  Óë/p  ÑØº£/f  ºÍ/c  ÄÚµØ/s  ·¢´ï/a  µØÇø/n  Í¬²½/vd  Ç°½ø/v  ¡£/w  

19980202-01-004-001/m  ÅÌ»î/v  ×Ê²ú/n  ´æÁ¿/n  ÓÅ»¯/v  ×Ê±¾/n  ½á¹¹/n  ³¤´º/ns  ¹¤Òµ/n  ÀûÈó/n  ÔöÊÆ/n  Ï²ÈË/a  
19980202-01-004-002/m  ±¾±¨/r  ³¤´º/ns  £²ÔÂ/t  £±ÈÕ/t  µç/n  ¼ÇÕß/n  Àî/nr  °²´ï/nr  ±¨µÀ/v  £º/w  ³¤´ºÊÐ/ns  Î§ÈÆ/v  ÅÌ»î/v  ×Ê²ú/n  ´æÁ¿/n  £¬/w  ÓÅ»¯/v  ×Ê±¾/n  ½á¹¹/n  £¬/w  ÊµÏÖ/v  ¹æÄ£/d  À©ÕÅ/v  £¬/w  ×³´ó/v  ÓÅÊÆ/n  ²úÒµ/n  £¬/w  ÏÂ/f  ´óÁ¦/n  ¸ã/v  ºÃ/a  ¹úÓÐ/vn  ×Ê²ú/n  µ÷Õû/v  £¬/w  °ïÖú/v  ¹úÓÐ/vn  ÆóÒµ/n  ×ß/v  ³ö/v  À§¾³/n  £¬/w  ¾­¼ÃÐ§Òæ/n  Öð²½/d  »ØÉý/v  ¡£/w  È¥Äê/t  £±/m  ÖÁ/p  £±£±ÔÂ/t  £¬/w  È«ÊÐ/n  ¹¤Òµ/n  ²úÖµ/n  ±È/p  ÉÏÄê/t  Í¬ÆÚ/f  Ôö³¤/v  £±£·£¥/m  £»/w  ¶ÀÁ¢/ad  ºËËã/v  ¹¤Òµ/n  ÆóÒµ/n  ÊµÏÖ/v  ÀûÈó/n  Ôö³¤/v  £²£¶£°£®£²£¥/m  ¡£/w  
19980202-01-004-003/m  ³¤´ºÊÐ/ns  ÊÇ/v  Ò»¸ö/m  ÀÏ/a  ¹¤Òµ/n  ³ÇÊÐ/n  £¬/w  ¹úÓÐ/vn  ÆóÒµ/n  ±ÈÖØ/n  ½Ï/d  ´ó/a  £¬/w  ½á¹¹/n  ²»/d  ºÏÀí/a  µÄ/u  ÎÊÌâ/n  ³¤ÆÚ/d  À§ÈÅ/v  ¡£/w  ¾­¹ý/p  ¼¸/m  Äê/q  ÃþË÷/v  £¬/w  ËûÃÇ/r  Ã÷È·/v  ÁË/u  Ò»¸ö/m  ÐÂ/a  µÄ/u  Ë¼Â·/n  £º/w  °Ñ/p  ¹¤×÷/vn  ÖØµã/n  ·ÅÔÚ/v  ¹úÓÐ/vn  ×Ê²ú/n  ´æÁ¿/n  µ÷Õû/vn  ÉÏ/f  £¬/w  Í¨¹ý/p  ×Ê±¾/n  ÔËÓª/v  £¬/w  È«·½Î»/n  ÊµÏÖ/v  ¹úÓÐ/vn  ×Ê²ú/n  ÓÅ»¯/v  ÖØ×é/v  £¬/w  ´Ó/p  ¸ù±¾/n  ÉÏ/f  ¸Ä±ä/v  ÆóÒµ/n  ¾­Óª/vn  ×´¿ö/n  ¡£/w  
19980202-01-004-004/m  ¿ªÕ¹/v  ×Ê±¾/n  ÔËÓª/vn  £¬/w  Ê¹/v  ¹úÓÐ/vn  ×Ê²ú/n  Ïò/p  ÓÅÊÆ/n  ÆóÒµ/n  ºÍ/c  ´óÐÍ/b  ÆóÒµ/n  ¼¯ÍÅ/n  ¼¯ÖÐ/v  ¡£/w  ÕâÐ©/r  Äê/q  £¬/w  ËûÃÇ/r  ¸ù¾Ý/p  ±¾ÊÐ/r  Êµ¼Ê/n  £¬/w  ÖØµã/d  Î§ÈÆ/v  [Ò»Æû/j  ¼¯ÍÅ/n]nt  ¼°Æä/c  ÅäÌ×/a  ¹¤Òµ/n  ¡¢/w  Á¸Ê³/n  ¼°/c  Å©Ðó/j  ²úÆ·/n  Éî/d  ¼Ó¹¤/v  ¡¢/w  ¸ßÐÂ¼¼Êõ/n  ¼°Æä/c  ²úÒµ»¯/vn  µÈ/u  Èý/m  ´ó/a  Ö÷µ¼/n  ²úÒµ/n  £¬/w  ´òÆÆ/v  µØÓò/n  ¡¢/w  ÐÐÒµ/n  ½çÏß/n  £¬/w  ½øÐÐ/v  ×Ê²ú/n  ÖØ×é/vn  £¬/w  ÊµÏÖ/v  ×ÊÔ´/n  ÓÅ»¯/vn  ÅäÖÃ/n  ºÍ/c  Éú²ú/vn  ÒªËØ/n  ÓÅ»¯/vn  ×éºÏ/vn  £¬/w  ´Ù½ø/v  Ö§Öù/n  ²úÒµ/n  ·¢Õ¹/v  ×³´ó/v  ¡£/w  ËûÃÇ/r  °Ñ/p  ÊÐÊô/b  µÄ/u  Ô­/b  [¶«·ç/nz  Æû³µ³§/n]nt  ¡¢/w  [ÇáÐÍ/b  ·¢¶¯»ú/n  ³§/n]nt  ¡¢/w  [³¤´º/ns  ³ÝÂÖ³§/n]nt  ¡¢/w  [¶«±±/s  ³ÝÂÖ³§/n]nt  µÈ/u  Ò»/m  Åú/q  Ïà¹Ø/vn  ÆóÒµ/n  ²¢Èë/v  [Ò»Æû/j  ¼¯ÍÅ/n]nt  £¬/w  Ê¹/v  Ò»Æû/j  ÊµÏÖ/v  µÍ/a  ³É±¾/n  ¸ß/a  Ð§ÂÊ/n  À©ÕÅ/vn  £¬/w  ºÜ¿ì/d  ÐÎ³É/v  ÁË/u  Äê²ú/v  £±£²Íò/m  Ì¨/q  ÇáÐÍ³µ/n  µÄ/u  ÄÜÁ¦/n  ¡£/w  È«ÊÐ/n  £³£°/m  »§/q  ´ó/a  ¼¯ÍÅ/n  ºÍ/c  ´ó/a  ÆóÒµ/n  £¬/w  ²úÖµ/n  Õ¼/v  È«ÊÐ/n  ²úÖµ/n  µÄ/u  £·£µ£¥/m  ¡£/w  
19980202-01-004-005/m  È«Ãæ/ad  ·Å¿ª/v  ÖÐÐ¡ÆóÒµ/j  £¬/w  ÊÊµ±/ad  ÊÕËõ/v  ¹úÓÐ/vn  ×Ê²ú/n  Õ½Ïß/n  ¡£/w  £±£¹£¹£·Äê/t  £¬/w  È«ÊÐ/n  ÓÐ/v  £´£·£µ/m  »§/q  Ð¡ÐÍ/b  ÆóÒµ/n  Í¨¹ý/p  ¹É·Ý/n  ºÏ×÷/vn  ¡¢/w  ²úÈ¨/n  ³öÊÛ/vn  ¡¢/w  ¹úÓÐ/vn  ÃñÓª/vn  ¡¢/w  ×âÁÞ/v  ³Ð°ü/v  ¡¢/w  ÁªºÏ/v  ¼æ²¢/v  ¡¢/w  Î¯ÍÐ/vd  ¾­Óª/v  µÈ/u  ·½Ê½/n  £¬/w  ÊµÐÐ/v  ÁË/u  ×ªÖÆ/j  ¾­Óª/vn  £¬/w  È«ÊÐ/n  Ð¡/a  ÆóÒµ/n  ×ªÖÆÂÊ/n  ´ïµ½/v  ÁË/u  £¶£¸£¥/m  ¡£/w  
19980202-01-004-006/m  Å¬Á¦/ad  Ïû»¯/v  ¸÷ÖÖ/r  °ü¸¤/n  £¬/w  ¼õÇá/v  ¹úÓÐ/vn  ¾­¼Ã/n  µÄ/u  ¸ºµ£/n  ¡£/w  ½üÄêÀ´/l  £¬/w  ³¤´ºÊÐ/ns  ÈÏÕæ/ad  ÓÃ/v  ºÃ/a  ¹ú¼Ò/n  ¹ØÓÚ/p  ÓÅ»¯/v  ×Ê±¾/n  ½á¹¹/n  ÊÔµã/n  ³ÇÊÐ/n  µÄ/u  Õþ²ß/n  £¬/w  ²ÉÈ¡/v  ¡°/w  ³å/j  ¡¢/w  ºË/j  ¡¢/w  ×ª/j  ¡¢/w  »º/j  ¡±/w  ºÍ/c  Íâ/f  Òý/v  ×Ê½ð/n  £¬/w  ÄÚ²¿/f  ¸ãºÃ/v  ×Ê±¾/n  ÔËÓª/vn  µÈ/u  ÓÐÐ§/a  °ì·¨/n  £¬/w  Ê¹/v  ¹úÓÐ/vn  ÆóÒµ/n  ¸ºÕ®ÂÊ/n  ½µµÍ/v  ÁË/u  £µ£®£³/m  ¸ö/q  °Ù·Öµã/n  £¬/w  ×Ê±¾½ð/n  Ôö¼Ó/v  £¹ÒÚ/m  Ôª/q  ¡£/w  ÀíË³/v  ¸÷ÖÖ/r  ¹ØÏµ/n  £¬/w  À©´ó/v  ¾ÍÒµ/vn  ÇþµÀ/n  £¬/w  °²ÖÃ/v  ÏÂ¸Ú/vn  Ö°¹¤/n  £¶Íò/m  ¶à/m  ÈË/n  £¬/w  ½Ï/d  ºÃ/a  µØ/u  °ïÖú/v  ÆóÒµ/n  ÊµÏÖ/v  ¼õÔ±ÔöÐ§/l  ¡£/w  ËûÃÇ/r  ¼Ó´ó/v  ·ÖÀë/vn  ÆóÒµ/n  °ì/v  Éç»á/n  µÄ/u  Á¦¶È/n  £¬/w  ÏÖÔÚ/t  £¸£°£¥/m  ÒÔÉÏ/f  ÆóÒµ/n  µÄ/u  ÍÐ¶ùËù/n  ¡¢/w  Ê³ÌÃ/n  ¡¢/w  ³µ¶Ó/n  ¡¢/w  ¹¤³Ì/n  Î¬ÐÞ/vn  µÈ/u  ²¿ÃÅ/n  ´Ó/p  ÆóÒµ/n  ÖÐ/f  ·ÖÀë/v  ³öÀ´/v  £¬/w  ³ÉÎª/v  ÃæÏò/v  Éç»á/n  ¡¢/w  ×ÔÖ÷¾­Óª/l  ¡¢/w  ×Ô¸ºÓ¯¿÷/l  µÄ/u  ¶ÀÁ¢/a  ¾­Óª/vn  ÊµÌå/n  ¡£/w  

19980202-01-005-001/m  ³£ÖÝ/ns  ÐÂÇø/n  ¾­¼Ã/n  Ôö³¤/vn  ¸»ÓÐ/v  »îÁ¦/n  È¥Äê/t  ¹úÄÚ/s  Éú²ú×ÜÖµ/n  ²ÆÕþ/n  ÊÕÈë/n  ¾ù/d  ±È/p  ÉÏÄê/t  Ôö³¤/v  Èý/m  ³É/q  
19980202-01-005-002/m  ±¾±¨/r  Ñ¶/Ng  ÔÚ/p  ¹ú¼Ò¼¶/b  ¸ßÐÂ¼¼Êõ/n  ²úÒµ/n  ¿ª·¢Çø/n  »ù´¡/n  ÉÏ/f  ·¢Õ¹/v  ÆðÀ´/v  µÄ/u  ³£ÖÝ/ns  ÐÂÇø/n  £¬/w  ÅäºÏ/v  È«ÊÐ/n  ²úÒµ/n  ½á¹¹/n  ºÍ/c  Éú²úÁ¦/n  ²¼¾Ö/n  µ÷Õû/vn  £¬/w  ¼Ó¿ì/v  ¸ßÐÂ¼¼Êõ/n  ÆóÒµ/n  ¡¢/w  ¹æÄ£/n  ÆóÒµ/n  ºÍ/c  ÍâÉÌ/n  Í¶×Ê/vn  ÆóÒµ/n  Ïò/p  ÐÂÇø/n  µÄ/u  ¼¯¾Û/vn  ºÍ/c  ×ªÒÆ/vn  £¬/w  ³ÉÎª/v  ³£ÖÝÊÐ/ns  ¸»ÓÐ/v  »îÁ¦/n  µÄ/u  ÐÂ/a  µÄ/u  ¾­¼Ã/n  Ôö³¤µã/n  ¡£/w  È¥Äê/t  È«Çø/n  ¹úÄÚ/s  Éú²ú×ÜÖµ/n  ¡¢/w  ¼¼¹¤Ã³/j  ×ÜÖµ/n  ºÍ/c  ²ÆÕþ/n  ÊÕÈë/n  ¾ù/d  ±È/p  ÉÏÄê/t  Ôö³¤/v  £³£±£¥/m  ÒÔÉÏ/f  ¡£/w  
19980202-01-005-003/m  £±£¹£¹£µÄê/t  ½¨Á¢/v  µÄ/u  ³£ÖÝ/ns  ÐÂÇø/n  ¿ª·¢/vn  Ãæ»ý/n  ÒÑ/d  ´ï/v  £±£±£¶/m  Æ½·½¹«Àï/q  ¡£/w  Çø/n  ÄÚ/f  ³ý/p  ¸ßÐÂ¼¼Êõ/n  ²úÒµ/n  ¿ª·¢Çø/n  Íâ/f  £¬/w  »¹ÓÐ/v  ÖØ»¯¹¤/j  ¡¢/w  Ô­²ÄÁÏ/n  ¹¤ÒµÇø/n  ºÍ/c  ¼Ó¹¤/vn  ¹¤ÒµÇø/n  µÈ/u  ¡£/w  ³£ÖÝ/ns  ÐÂÇø/n  °Ñ/p  ·¢Õ¹/v  ¸ßÐÂ¼¼Êõ/n  ²úÒµ/n  ·ÅÔÚ/v  Õ½ÂÔ/n  µØÎ»/n  £¬/w  ½¨Á¢/v  ÁË/u  ×Ü¶î/n  £±£°£°£°Íò/m  Ôª/q  µÄ/u  ¸ßÐÂ¼¼Êõ/n  ·¢Õ¹/vn  »ù½ð/n  £¬/w  ¶Ô/p  ÖØµã/n  ÏîÄ¿/n  ¸øÓè/v  Ö§³Ö/vn  ¡£/w  µ½/p  Ä¿Ç°/t  £¬/w  Çø/n  ÄÚ/f  ´ÓÊÂ/v  ¸ßÐÂ¼¼Êõ/n  ²úÆ·/n  Éú²ú/vn  µÄ/u  ÆóÒµ/n  ´ï/v  £±£²£°/m  ¶à/m  ¼Ò/q  £¬/w  ¿ª·¢/v  ¸ßÐÂ¼¼Êõ/n  ²úÆ·/n  £²£²£°/m  ¶à/m  ¸ö/q  £¬/w  ÊµÊ©/v  [»ð¾æ/n  ¼Æ»®/n]nz  ÏîÄ¿/n  £²£°/m  Ïî/q  ¡£/w  Ò»¸ö/m  ÒÔ/p  »úµç/b  Ò»Ìå»¯/vn  ¡¢/w  µç×Ó/n  ÐÅÏ¢/n  ¡¢/w  ÐÂ/a  ²ÄÁÏ/n  ¡¢/w  ÉúÎï/n  ¼°/c  Ò½Ò©/n  ËÄ/m  ´ó/a  ¸ßÐÂ¼¼Êõ/n  ²úÒµ/n  Îª/v  Ö÷Ìå/n  µÄ/u  ¸ßÐÂ¼¼Êõ/n  ÆóÒµÈº/n  ÒÑ/d  ³õ¾ß¹æÄ£/l  ¡£/w  
19980202-01-005-004/m  ÐÂÇø/n  ´óÁ¦/d  ÅàÑµ/v  ¹Ç¸É/n  ÁúÍ·/n  ÆóÒµ/n  £¬/w  ·¢»Ó/v  ¹æÄ£/n  ÆóÒµ/n  Ê¾·¶/vn  ºÍ/c  ÏÈµ¼/n  ×÷ÓÃ/n  ¡£/w  ½áºÏ/v  È«ÊÐ/n  ²úÒµ/n  ½á¹¹/n  ºÍ/c  Éú²úÁ¦/n  ²¼¾Ö/n  µ÷Õû/vn  £¬/w  ³£ÖÝÊÐ/ns  °Ñ/p  ¾É/a  ³Ç/n  ¸ÄÔì/v  ÒÆ/v  µØ/n  ÖØ½¨/v  µÄ/u  ÏîÄ¿/n  ¡¢/w  ÐÂ/d  ÉÏ/v  µÄ/u  ¼¼¸Ä/j  ÏîÄ¿/n  ºÍ/c  ÐÂ/d  °ì/v  µÄ/u  Èý×Ê/j  ÏîÄ¿/n  Öð²½/d  Ïò/p  ÐÂÇø/n  ×ªÒÆ/v  ¡£/w  Ä¿Ç°/t  £¬/w  ³£ÖÝÊÐ/ns  Áù/m  ´ó/a  Ö§Öù/n  ²úÒµ/n  ¾ù/d  ÔÚ/p  ÐÂÇø/n  ½¨³É/v  ÁË/u  ÖØµã/n  ²úÆ·/n  Éú²ú/vn  »ùµØ/n  ¡£/w  ÃÀ¹ú/ns  µÄ/u  Í¨ÓÃ/vn  µçÆ÷/n  ¡¢/w  µÂ¹ú/ns  µÄ/u  Î÷ÃÅ×Ó/nz  µÈ/u  Ò»/m  Åú/q  ¹ú¼Ê/n  ÖøÃû/a  ´ó/a  ¼¯ÍÅ/n  ¡¢/w  ´ó/a  ¹«Ë¾/n  Ò²/d  Ïà¼Ì/d  ½ø/v  Çø/n  ¡£/w  È«Çø/n  ÀÛ¼Æ/v  Åú×¼/v  ÍâÉÌ/n  Í¶×Ê/vn  ÆóÒµ/n  £²£·£¹/m  ¼Ò/q  £¬/w  Êµ¼Ê/ad  ÀûÓÃ/v  Íâ×Ê/n  £´ÒÚ/m  ¶à/m  ÃÀÔª/q  £¬/w  ÆäÖÐ/r  Í¶×Ê/v  £±£°£°£°Íò/m  ÃÀÔª/q  ÒÔÉÏ/f  µÄ/u  ÏîÄ¿/n  £³£³/m  ¸ö/q  ¡£/w  £¨/w  ¹¢/nr  ½¨¹ú/nr  £©/w  

19980202-01-006-001/m  ÎÈÖÐÇó½ø/l  ¿´/v  º£¿Ú/ns  
19980202-01-006-002/m  ±¾±¨/r  ¼ÇÕß/n  ±«/nr  ºé¿¡/nr  
19980202-01-006-003/m  Óë/p  ³ÖÐø/v  Êý/m  Äê/q  µÄ/u  ³Á¼Å/z  ½ØÈ»²»Í¬/i  £¬/w  £±£¹£¹£·Äê/t  º£¿Ú/ns  ¾­¼Ã/n  ³ÊÏÖ/v  ÎÈ²½/d  Ôö³¤/v  µÄ/u  Ç¿¾¢/a  ÊÆÍ·/n  ¡£/w  È«ÊÐ/n  ¹úÄÚ/s  Éú²ú×ÜÖµ/n  Íê³É/v  £±£°£·ÒÚ/m  Ôª/q  £¬/w  Õ¼/v  È«Ê¡/n  ¾­¼Ã/n  ×ÜÁ¿/n  µÄ/u  £±£¯£´/m  £¬/w  ±È/p  ÉÏÄê/t  Ôö³¤/v  £·£®£³£¥/m  £»/w  ÆäËû/r  Ö÷Òª/b  ¾­¼Ã/n  Ö¸±ê/n  £¬/w  Ôö·ù/n  ¾ù/d  ÔÚ/v  £±£°£¥/m  ÉÏÏÂ/m  ¡£/w  
19980202-01-006-004/m  £¹£°/m  Äê´ú/n  ÒÔÀ´/f  £¬/w  º£¿Ú/ns  ¾­¼Ã/n  ÀäÈÈ/n  ±ä»¯/v  ¾çÁÒ/a  ¡£/w  £±£¹£¹£²Äê/t  £¬/w  º£¿Ú/ns  ×÷Îª/p  º£ÄÏ/ns  ·¿µØ²úÈÈ/n  µÄ/u  ÖÐÐÄ/n  £¬/w  ·¿µØ²úÒµ/n  µ¥Ïî/n  Í»½ø/vn  £¬/w  ´ø¶¯/v  £Ç£Ä£Ð/nx  ÖèÈ»/d  Ôö³¤/v  £¸£³£®£¸£¥/m  £»/w  £±£¹£¹£³Äê/t  £¶ÔÂ/t  ¹ú¼Ò/n  ½øÐÐ/v  ºê¹Û/n  µ÷¿Ø/vn  £¬/w  ¸ùÖÎ/v  ·¿µØ²úÒµ/n  µÄ/u  ²¡Ì¬/n  ÅòÕÍ/vn  £¬/w  È«ÊÐ/n  ¾­¼Ã/n  ¼±¾ç/d  ½µÎÂ/v  £¬/w  µ±Äê/t  £Ç£Ä£Ð/nx  Ôö·ù/n  µø/v  ÖÁ/v  £³£®£¹£¥/m  £¬/w  £±£¹£¹£´Äê/t  £¬/w  ¼ÌÐø/v  ÏÂ½µ/v  Îª/v  £³£®£µ£¥/m  £¬/w  £±£¹£¹£µÄê/t  ½Ó½ü/v  ¸º/b  Ôö³¤/vn  £¬/w  Ö»/d  ÓÐ/v  £±£¥/m  ¡£/w  ´Ó/p  £±£¥/m  µ½/p  £·£®£³£¥/m  £¬/w  º£¿Ú/ns  ²»½ö/c  ³É¹¦/ad  Å¤×ª/v  ¾­¼Ã/n  Ôö·ù/n  Á¬Äê/d  ÏÂ»¬/v  ÊÆÍ·/n  £¬/w  ¶øÇÒ/c  ÓªÔì/v  ÁË/u  ¾­¼Ã/n  ÎÈ²½/d  Ôö³¤/v  µÄ/u  ºÃ/a  ÐÎÊÆ/n  ¡£/w  ¶Ì¶ÌµÄ/z  Á½/m  Äê/q  ÖÐ/f  £¬/w  º£¿Ú/ns  ¾­¼Ã/n  ¾­Àú/v  ÁË/u  ÍÑÌ¥»»¹Ç/i  µÄ/u  ±ä»¯/vn  ¡£/w  
19980202-01-006-005/m  µ÷Õû/v  ¾­¼Ã/n  ½á¹¹/n  
19980202-01-006-006/m  [º£¿Ú/ns  ÊÐÎ¯/n]nt  ¡¢/w  ÊÐÕþ¸®/n  ÁªÏµ/v  Êµ¼Ê/n  µ÷Õû/v  ¾­¼Ã/n  ½á¹¹/n  £¬/w  ¼á³Ö/v  ÎÈÖÐÇó½ø/l  £¬/w  ²»¶Ï/d  ´ò/v  ÀÎ/a  ¾­¼Ã/n  ÎÈ½¡/ad  ·¢Õ¹/v  µÄ/u  »ù´¡/n  ¡£/w  
19980202-01-006-007/m  ½á¹¹/n  Ê§ºâ/v  £¬/w  ¾­¼Ã/n  ²»/d  ÎÈ/a  ¡£/w  º£¿Ú/ns  Ç°/f  ¼¸/m  Äê/q  ¾­¼Ã/n  Ôö³¤/v  ·¦Á¦/a  £¬/w  ¾Í/d  ÊÇ/v  ÒòÎª/p  ½á¹¹/n  ¼«/d  ²»/d  ºÏÀí/a  ¡£/w  Ê¡Î¯/n  ¸±/b  Êé¼Ç/n  ¡¢/w  ÊÐÎ¯/n  Êé¼Ç/n  ²Ì/nr  ³¤ËÉ/nr  ½éÉÜ/v  Ëµ/v  £¬/w  £±£¹£¹£µÄê/t  µ×/f  £¬/w  º£¿Ú/ns  Èý/m  ´ó/a  ²úÒµ/n  ÖÐ/f  £¬/w  µÚÒ»²úÒµ/l  Õ¼/v  £²£®£±£¥/m  £¬/w  µÚ¶þ²úÒµ/l  Õ¼/v  £²£¹£®£µ£¥/m  £¬/w  µÚÈý²úÒµ/l  Õ¼/v  £¶£¸£®£´£¥/m  £¬/w  ÆäÖÐ/r  £´£°£¥/m  ¾¹ÊÇ/v  ·¿µØ²ú/j  ¡£/w  ´Ó/p  £±£¹£¹£¶Äê/t  ´ºÌì/t  ¿ªÊ¼/v  £¬/w  ÊÐÎ¯/n  ³£Î¯»á/j  ×÷³ö/v  ·ûºÏ/v  Êµ¼Ê/n  µÄ/u  ²úÒµ/n  ·¢Õ¹/vn  ¾ö²ß/n  ¡£/w  µÚÒ»²úÒµ/l  £¬/w  ¼øÓÚ/p  Å©´å/n  Ãæ»ý/n  Ð¡/a  £¬/w  ÊôÓÚ/v  µäÐÍ/a  µÄ/u  ³Ç½¼ÐÍ/n  Å©Òµ/n  £¬/w  ²»ÔÙ/d  Ç¿µ÷/v  Á¸Ê³/n  Éú²ú/vn  £¬/w  ¼¯ÖÐ/v  ¾«Á¦/n  ·¢Õ¹/v  ²ËÀº×Ó/n  £¬/w  Ê¹/v  ²ËÀº×Ó/n  Ãæ»ý/n  À©´ó/v  £¬/w  Æ·ÖÖ/n  Ôö¼Ó/v  £¬/w  ¿Æ¼¼/n  º¬Á¿/n  Ìá¸ß/v  ¡£/w  ´Ë¾Ù/r  Öð½¥/d  ¸Ä±ä/v  ÊÐÇø/s  £·£°Íò/m  ÈË¿Ú/n  µÄ/u  Êß²Ë/n  ÈâÊ³/n  ¹©Ó¦/vn  µÄ/u  ±»¶¯/a  ¾ÖÃæ/n  ¡£/w  º£¿ÚÊÐ/ns  ´Ó/p  Êß²Ë/n  ¸±Ê³/n  µ÷ÈëµØ/n  ±ä³É/v  Êä³öµØ/n  ¡£/w  µÚÈý²úÒµ/l  £¬/w  Ãé×¼/v  ÂÃÓÎ/vn  »ùµØ/n  ½¨Éè/vn  ÖØµã/n  £¬/w  À©½¨/v  ¸Ä½¨/v  Îå¹«ìô/n  ¡¢/w  º£ÈðÄ¹/n  µÈ/u  ÀÏ/a  ¾°µã/n  £»/w  ÐË½¨/v  ÍòÂÌÔ°/ns  ¡¢/w  [½ðÅ£Áë/ns  ¹«Ô°/n]ns  µÈ/u  ÐÂ¾°µã/n  £¬/w  ¼´½«/d  ½¨Éè/v  »ªÏÄ/n  º£Ñó/n  ÊÀ½ç/n  µÈ/u  Ò»/m  Åú/q  ÉÏ¹æÄ£/l  ¡¢/w  µµ´Î/n  £¬/w  ÄÜ¹»/v  ³ä·Ö/ad  ÌåÏÖ/v  ÈÈ´ø/n  ±õº£/n  ÌØÉ«/n  µÄ/u  ´óÐÍ/b  ¾°¹Û/n  ¡£/w  È¥Äê/t  £¬/w  º£¿Ú/ns  ½Ó´ý/v  ¾³ÄÚÍâ/s  ÓÎ¿Í/n  £²£³£°Íò/m  ÈË/n  £¬/w  ÓªÒµ/vn  ÊÕÈë/n  £±£²£®£µÒÚ/m  Ôª/q  £¬/w  ·Ö±ð/d  ±È/p  ÉÏÄê/t  Ôö³¤/v  £±£¹£¥/m  ºÍ/c  £±£°£¥/m  ¡£/w  
19980202-01-006-008/m  Éî»¯/v  ¹úÆó/j  ¸Ä¸ï/vn  
19980202-01-006-009/m  º£¿Ú/ns  ×¥×¡/v  £±£¹£¹£¶Äê/t  ³õ/f  ½øÈë/v  È«¹ú/n  ÓÅ»¯/v  ×Ê±¾/n  ½á¹¹/n  ÊÔµã/vn  ³ÇÊÐ/n  Õâ/r  Ò»/m  ÀúÊ·ÐÔ/n  »úÓö/n  £¬/w  ÍÆ½ø/v  ÓÅ»¯/v  ×Ê±¾/n  ½á¹¹/n  ¸Ä¸ï/vn  £¬/w  ½«/p  ²¿·Ö/m  ¹úÓÐ/vn  ¿÷Ëð/vn  ÆóÒµ/n  ËÜÔì/v  ³É/v  ¾­¼Ã/n  ÎÈ²½/d  Ôö³¤/v  µÄ/u  ·¢¶¯»ú/n  ¡£/w  £±£¹£¹£¶Äê/t  £¬/w  º£¿Ú/ns  £´£³/m  ¼Ò/q  ÊÐÊô/b  ¹úÓÐ/vn  ¹¤Òµ/n  £¬/w  £±£²/m  ¼Ò/q  Í£²ú/v  £¬/w  £³£±/m  ¼Ò/q  ¿÷Ëð/v  £¬/w  ÆóÒµ/n  ÕËÃæ/n  ¿÷Ëð/vn  ×Ü¶î/n  £³£®£²ÒÚ/m  Ôª/q  £¬/w  Æ½¾ù/a  ¸ºÕ®ÂÊ/n  £¸£¶£®£³£¥/m  ¡£/w  ÕâÖÖ/r  ¾ÖÃæ/n  Ê¹µÃ/v  ¹úÓÐ/vn  ×Ê²ú/n  Ã¿Ìì/r  ¶¼/d  ´¦ÓÚ/v  Á÷Ê§/vn  Ö®ÖÐ/f  ¡£/w  ÊÐÎ¯/n  ÔÚ/p  ÉîÈë/ad  µ÷ÑÐ/v  Ö®ºó/f  £¬/w  ¹û¶Ï/ad  ÅÄ°å/v  £¬/w  ÒÔ/p  ¹æ·¶/n  ÆÆ²ú/vn  Îª/v  Í»ÆÆ¿Ú/n  £¬/w  ¿ªÍØ/v  ÓÅ»¯/v  ×Ê±¾/n  ½á¹¹/n  ¹¤×÷/vn  ¡£/w  ´Ó/p  £±£¹£¹£¶Äê/t  £±£²ÔÂ/t  µ×/f  [º£¿Ú/ns  ÂÖÌ¥³§/n]nt  ÆÆ²ú/v  ¿ªÊ¼/v  £¬/w  µ½/p  È¥Äêµ×/t  £¬/w  º£¿Ú/ns  ¶Ô/p  ¿÷Ëð/vn  ÆóÒµ/n  ÒÑ¾­/d  ³É¹¦/ad  ÆÆ²ú/v  £¹/m  ¼Ò/q  £¬/w  Åú×¼/v  ¼æ²¢/v  £±£²/m  ¼Ò/q  £¬/w  ¸ÄÖÆ/v  £´/m  ¼Ò/q  £¬/w  ¼õÔ±ÔöÐ§/l  £²/m  ¼Ò/q  ¡£/w  ¾­¹ý/p  Ï¸ÖÂ/a  ÔúÊµ/a  µÄ/u  ÓÅ»¯/vn  ×Ê±¾/n  ½á¹¹/n  ¹¤×÷/vn  £¬/w  ÊÐÊô/b  ¹úÓÐ/vn  ÆóÒµ/n  ³åÏú/v  £¸ÒÚ/m  Ôª/q  ²»Á¼/a  Õ®Îñ/n  £¬/w  ÅÌ»î/v  £¸£®£±ÒÚ/m  Ôª/q  ¹úÓÐ/vn  ×Ê²ú/n  ´æÁ¿/n  £¬/w  »¹/d  ´ø¶¯/v  ÔöÁ¿/n  Í¶Èë/vn  £³£®£¸ÒÚ/m  Ôª/q  £»/w  ³ÖÐø/v  £³/m  Äê/q  µÄ/u  ¹úÓÐ/vn  ÆóÒµ/n  ¿÷Ëð/vn  ¾ÖÃæ/n  Ðû¸æ/v  ½áÊø/v  £¬/w  ¿÷Ó¯ÏàµÖ/l  £¬/w  ÆÆÌì»Ä/i  ÊµÏÖ/v  Ó¯Àû/v  £¸£°£µ£´Íò/m  Ôª/q  ¡£/w  
19980202-01-006-010/m  ÓªÔì/v  ÎÄÃ÷/a  »·¾³/n  
19980202-01-006-011/m  ÎÈ²½/d  ·¢Õ¹/v  µÄ/u  º£¿Ú/ns  ²¢/d  ²»/d  Âú×ã/v  ÓÚ/p  ¾­¼Ã/n  µÄ/u  Ôö³¤/vn  ¡£/w  ÊÐ/n  µ³Õþ/j  Áìµ¼/n  ¡°/w  Ìø³ö/v  ¾­¼Ã/n  ×¥/v  ¾­¼Ã/n  ¡±/w  £¬/w  Ò»ÊÖ/d  ×¥/v  ³ÇÊÐ/n  »·¾³/n  ×ÛºÏ/vn  ÕûÖÎ/vn  £¬/w  ÓªÔì/v  ÎÄÃ÷/a  ³ÇÊÐ/n  ÐÎÏó/n  £»/w  Ò»ÊÖ/d  ×¥/v  »ú¹Ø/n  ×÷·ç/n  Ö°ÄÜ/n  ×ª±ä/vn  ºÍ/c  ÈºÖÚ/n  ¾«ÉñÎÄÃ÷/n  ½¨Éè/vn  £¬/w  ÅàÓý/v  ÌØÇø/n  ÎÄÃ÷/a  ·çÉÐ/n  ¡£/w  Á½/m  Äê/q  À´/f  £¬/w  º£¿Ú/ns  ´ó¾Ù/d  ¸Ä½¨/v  À©½¨/v  ³¤µÌÂ·/ns  µÈ/u  ÊÐÇø/s  Ö÷¸ÉµÀ/n  £¬/w  ³ÇÊÐ/n  ½¨Éè/vn  ÈÕÐÂÔÂÒì/i  £¬/w  ³ÇÊÐ/n  ¹ÜÀí/vn  ¹æ·¶/a  ÎÄÃ÷/a  £¬/w  È«ÊÐ/n  µç»°/n  ÆÕ¼°ÂÊ/n  £¶£·£¥/m  £¬/w  ÈË¾ù/j  ¹«¹²/b  ÂÌµØ/n  £¸£®£´/m  Æ½·½Ã×/q  £¬/w  ¾ù/d  ¾Ó/v  ¹úÄÚ/s  Ê¡»á/n  ³ÇÊÐ/n  Ç°ÁÐ/n  ¡£/w  ÊÐ/n  µ³Õþ»ú¹Ø/n  ÍÆ½ø/v  Ö±½Ó/a  °ìÀíÖÆ/n  ¡¢/w  ´°¿Ú/s  ·þÎñÖÆ/n  ¡¢/w  Éç»á/n  ·þÎñ/vn  ³ÐÅµÖÆ/n  £¬/w  ½øÒ»²½/d  ×ª±ä/v  ×÷·ç/n  £¬/w  Ìá¸ß/v  Ð§ÂÊ/n  £¬/w  ´Ù½ø/v  ÁË/u  ÒÔ/p  ¡°/w  ´´/Vg  ÓÅÃÀ/a  »·¾³/n  ¡¢/w  ÓÅÁ¼/z  ÖÈÐò/n  ¡¢/w  ÓÅÖÊ/b  ·þÎñ/vn  ¡±/w  Îª/v  Ö÷Òª/b  ÄÚÈÝ/n  µÄ/u  ÈºÖÚÐÔ/n  ¾«ÉñÎÄÃ÷/n  ½¨Éè/vn  »î¶¯/vn  £¬/w  Ó¿ÏÖ/v  ³ö/v  ²Ô¶«´å/ns  ¡¢/w  [º£Ðã/nz  ¶«/f  Â·/n]ns  µÈ/u  È«¹ú/n  ÎÄÃ÷/n  Ê¾·¶/vn  ÏÈ½ø/a  µäÐÍ/n  ¡£/w  Ä¿Ç°/t  £¬/w  È«ÊÐ/n  ¾­¼Ã/n  Éç»á/n  ÊÂÒµ/n  ¡¢/w  Á½/m  ¸ö/q  ÎÄÃ÷/n  ½¨Éè/vn  Ð­µ÷/v  ·¢Õ¹/v  ¡£/w  

19980202-01-007-001/m  ½¨Éè/v  ÖÐ/f  µÄ/u  [Çú¾¸/ns  µç³§/n]nt  £¨/w  Í¼Æ¬/n  £©/w  
19980202-01-007-002/m  ¹ú¼Ò/n  ÖØµã/n  ½¨Éè/vn  ¹¤³Ì/n  [ÔÆÄÏ/ns  Çú¾¸/ns  µç³§/n]nt  Ö÷Ìå/n  ¹¤³Ì/n  ´º½Ú/t  Ç°/f  »ù±¾/ad  Íê³É/v  £¬/w  È«²¿/m  ½¨³É/v  ·¢µç/v  ºó/f  £¬/w  ½«/d  »º½â/v  Î÷ÄÏ/s  µØÇø/n  ¼°/c  ¹ã¶«/ns  µÄ/u  µçÁ¦/n  ½ôÕÅ/a  ¾ÖÃæ/n  ¡£/w  Õâ/r  ÊÇ/v  Çú¾¸/ns  µç³§/n  È«¾°/n  ¡£/w  
19980202-01-007-003/m  £¨/w  ÐÂ»ªÉç/nt  ¼ÇÕß/n  Ñî/nr  ×ÚÓÑ/nr  Éã/Vg  £©/w  

19980202-01-008-001/m  Àî/nr  á°Çå/nr  ÔÚ/p  [ÊÀ½ç/n  ¾­¼Ã/n  ÂÛÌ³/n  Äê»á/n]nz  ·¢±í/v  ÑÝ½²/vn  Ê±/Ng  Ö¸³ö/v  
19980202-01-008-002/m  ÖÐ¹ú/ns  ¾­¼Ã/n  ÎÈ²½Ç°½ø/l  ¹úÃñ¾­¼Ã/n  ±£³Ö/v  ÁË/u  ¡º/w  ¸ß/a  Ôö³¤/vn  ¡¢/w  µÍ/a  Í¨ÕÍ/j  ¡»/w  µÄ/u  Á¼ºÃ/a  ·¢Õ¹/vn  Ì¬ÊÆ/n  
19980202-01-008-003/m  ÐÂ»ªÉç/nt  ´ïÎÖË¹/ns  £¨/w  ÈðÊ¿/ns  £©/w  ¶þÔÂ/t  Ò»ÈÕ/t  µç/n  £¨/w  ¼ÇÕß/n  ³Â/nr  Î¬±ó/nr  ¡¢/w  ÑÏ/nr  Ã÷/nr  £©/w  [ÖÐ¹ú/ns  ¹úÎñÔº/nt]nt  ¸±/b  ×ÜÀí/n  Àî/nr  á°Çå/nr  Ò»ÈÕ/t  ÔÚ/p  ´ïÎÖË¹/ns  [ÊÀ½ç/n  ¾­¼Ã/n  ÂÛÌ³/n  Äê»á/n]nz  ¡º/w  ÖÐ¹ú/ns  ¾­¼Ã/n  ÑÐÌÖ»á/n  ¡»/w  ÉÏ/f  ·¢±í/v  ÁË/u  Ìâ/n  Îª/v  ¡º/w  ÖÐ¹ú/ns  ¾­¼Ã/n  ÎÈ²½Ç°½ø/l  ¡»/w  µÄ/u  ÑÝ½²/vn  £¬/w  ½éÉÜ/v  ÁË/u  ÖÐ¹ú/ns  ¾­¼Ã/n  Çé¿ö/n  ¼°/c  ·¢Õ¹/vn  Ç°¾°/n  £¬/w  ²¢/c  ²ûÊö/v  ÁË/u  ¶Ô/p  µ±Ç°/t  ÑÇÖÞ/ns  ¾­¼Ã/n  ÐÎÊÆ/n  µÄ/u  ¿´·¨/n  ¡£/w  
19980202-01-008-004/m  Àî/nr  á°Çå/nr  Ê×ÏÈ/d  ¼òÒª/ad  »Ø¹Ë/v  ÁË/u  ÖÐ¹ú/ns  ¾­¼Ã/n  ·¢Õ¹/vn  Àú³Ì/n  £¬/w  ½éÉÜ/v  ÁË/u  ÖÐ¹ú/ns  ÃæÏò/v  ¶þÊ®Ò»/m  ÊÀ¼Í/n  µÄ/u  ·¢Õ¹/vn  Õ½ÂÔ/n  ¡£/w  Ëû/r  Ëµ/v  £¬/w  ÖÐ¹ú/ns  ×Ô/p  ÆßÊ®/m  Äê´ú/n  Ä©/f  ÊµÐÐ/v  µË/nr  Ð¡Æ½/nr  Ìá³ö/v  µÄ/u  ¸Ä¸ï/vn  ¿ª·Å/vn  Õþ²ß/n  ÒÔÀ´/f  £¬/w  ¾­¼Ã/n  ÊµÏÖ/v  ÁË/u  ³ÖÐø/vd  ·¢Õ¹/v  ¡£/w  Ò»¾ÅÆß¾ÅÄê/t  ÖÁ/p  Ò»¾Å¾ÅÆßÄê/t  µÄ/u  Ê®¾Å/m  Äê¼ä/n  £¬/w  ¹úÄÚ/s  Éú²ú×ÜÖµ/n  Æ½¾ù/v  Ã¿Äê/r  Ôö³¤/v  °Ù·ÖÖ®¾Åµã°Ë/m  ¡£/w  ¸Õ¸Õ/d  ¹ýÈ¥/v  µÄ/u  Ò»¾Å¾ÅÆßÄê/t  £¬/w  ÖÐ¹ú/ns  ¸Ä¸ï/v  ¿ª·Å/v  ºÍ/c  ÏÖ´ú»¯/v  ½¨Éè/v  ¼ÌÐø/v  È«Ãæ/ad  ·¢Õ¹/v  £¬/w  ¹úÃñ/n  Éú²ú×ÜÖµ/n  Ôö³¤/v  °Ù·ÖÖ®°Ëµã°Ë/m  £¬/w  ÁãÊÛ/vn  ÉÌÆ·/n  Îï¼Û/n  ÕÇ·ù/n  Îª/v  °Ù·ÖÖ®Áãµã°Ë/m  £¬/w  ¹úÃñ¾­¼Ã/n  ±£³Ö/v  ÁË/u  ¡º/w  ¸ß/a  Ôö³¤/vn  ¡¢/w  µÍ/a  Í¨ÕÍ/j  ¡»/w  µÄ/u  Á¼ºÃ/a  ·¢Õ¹/vn  Ì¬ÊÆ/n  ¡£/w  
19980202-01-008-005/m  Àî/nr  á°Çå/nr  Ëµ/v  £º/w  ÖÐ¹ú/ns  ÈÔ/d  ÊÇ/v  Ò»¸ö/m  ·¢Õ¹ÖÐ¹ú¼Ò/l  ¡£/w  ÎÒÃÇ/r  µÄ/u  Ä¿±ê/n  ÊÇ/v  £¬/w  ÔÚ/p  ±¾ÊÀ¼Í/t  ×îºó/f  Èý/m  Äê/q  £¬/w  ¾­¼Ã/n  Æ½¾ù/v  Ã¿Äê/r  Ôö³¤/v  °Ù·ÖÖ®°Ë/m  £¬/w  ÏÂ/f  ¸ö/q  ÊÀ¼Í/t  Í·/m  Ê®/m  Äê/q  ±£³Ö/v  °Ù·ÖÖ®Æß/m  µÄ/u  Ôö³¤/vn  ËÙ¶È/n  ¡£/w  ÔÚ/p  ´Ë/r  »ù´¡/n  ÉÏ/f  £¬/w  ÔÙ/d  ¾­¹ý/p  ÈýËÄÊ®/m  Äê/q  µÄ/u  Å¬Á¦/an  £¬/w  µ½/p  ÏÂÊÀ¼Í/t  ÖÐÒ¶/t  £¬/w  »ù±¾/ad  ÊµÏÖ/v  ¹úÃñ¾­¼Ã/n  ÏÖ´ú»¯/vn  £¬/w  °Ñ/p  ÖÐ¹ú/ns  ½¨³É/v  ¸»Ç¿/a  ÃñÖ÷/a  ÎÄÃ÷/a  µÄ/u  ¹ú¼Ò/n  £¬/w  Ê¹/v  ÈËÃñ/n  ¹ýÉÏ/v  ÖÐµÈ/b  ·¢´ï¹ú¼Ò/l  Ë®Æ½/n  µÄ/u  Éú»î/vn  ¡£/w  
19980202-01-008-006/m  Àî/nr  á°Çå/nr  ×ÅÖØ/v  ½éÉÜ/v  ÁË/u  ÖÐ¹ú/ns  µ±Ç°/t  µÄ/u  ¾­¼Ã/n  ÐÎÊÆ/n  ºÍ/c  Îª/p  ÊµÏÖ/v  Ò»¾Å¾Å°ËÄê/t  ¾­¼Ã/n  Ôö³¤/v  °Ù·ÖÖ®°Ë/m  µÄ/u  Ä¿±ê/n  ¶ø/c  ²ÉÈ¡/v  µÄ/u  ´ëÊ©/n  ¡£/w  Ëû/r  Ëµ/v  £¬/w  Ò»¾Å¾Å°ËÄê/t  ÖÐ¹ú/ns  ÔÚ/p  ¼ÌÐø/v  ÑÏ¸ñ/ad  ¿ØÖÆ/v  ¡º/w  Â¥ÌÃ¹ÝËù/l  ¡»/w  ºÍ/c  Ò»°ã/a  ¼Ó¹¤/vn  ¹¤Òµ/n  ½¨Éè/vn  µÄ/u  Í¬Ê±/n  £¬/w  ½«/d  ÓÐ/v  ÖØµã/n  µØ/u  Ôö¼Ó/v  ¹«¹²/b  Í¶×Ê/vn  £¬/w  °üÀ¨/v  £º/w  Å©Ìï/n  »ù±¾½¨Éè/l  ºÍ/c  Ë®Àû/n  ÉèÊ©/n  £¬/w  ¹«Â·/n  ¡¢/w  ÌúÂ·/n  µÈ/u  »ù´¡/n  ÉèÊ©/n  £¬/w  »·¾³/n  ±£»¤/vn  ÏîÄ¿/n  £¬/w  ¸ßÐÂ¼¼Êõ/n  ²úÒµ/n  £¬/w  ÆóÒµ/n  ¼¼Êõ/n  ¸ÄÔì/vn  ºÍ/c  ¾ÓÃñ/n  ×¡Õ¬/n  ½¨Éè/vn  µÈ/u  ¡£/w  Í¶×Ê/n  µÄ/u  Ôö¼Ó/vn  ÎÞÒÉ/d  ½«/d  ´ø¶¯/v  ¾ÍÒµ/vn  ºÍ/c  Ïû·Ñ/vn  ÐèÇó/n  µÄ/u  À©´ó/vn  ¡£/w  
19980202-01-008-007/m  Àî/nr  á°Çå/nr  Ëµ/v  £º/w  ÎÒÃÇ/r  ½«/d  »ý¼«/ad  ¿ªÍØ/v  Å©´å/n  ¹ºÂòÁ¦/n  ÊÐ³¡/n  ¡£/w  ÖÐ¹ú/ns  ¾­¼Ã/n  ·¢Õ¹/vn  µÄ/u  ÓÅÊÆ/n  ÊÇ/v  ¹úÄÚ/s  ÊÐ³¡/n  Ç±Á¦/n  ¾Þ´ó/a  ¡£/w  ½üÄêÀ´/l  £¬/w  Ëæ×Å/p  Å©Òµ/n  Éú²ú/vn  µÄ/u  ÎÈ²½/d  ·¢Õ¹/v  £¬/w  ¹ã´ó/b  Å©Ãñ/n  Ïû·Ñ/vn  ÐèÇó/n  ºÍ/c  Éú²ú×ÊÁÏ/n  µÄ/u  ÐèÇó/n  ¶¼/d  ÔÚ/d  À©´ó/v  ¡£/w  Îª´Ë/d  £¬/w  ÎÒÃÇ/r  ½«/d  ²ÉÈ¡/v  ÓÐÁ¦/a  ´ëÊ©/n  £¬/w  Ê¹/v  ÉÌÆ·/n  ¾¡¿ì/d  Í¨³©/a  µØ/u  ½øÈë/v  Å©´å/n  ¡£/w  ¹ã´ó/b  Å©´å/n  Ïû·Ñ/vn  ÊÐ³¡/n  ½«/d  ³ÉÎª/v  ÖÐ¹ú/ns  ¾­¼Ã/n  µÄ/u  Ç¿¾¢/a  ¶¯Á¦Ô´/n  Ö®Ò»/r  ¡£/w  ´ËÍâ/c  £¬/w  ÎÒÃÇ/r  »¹/d  ½«/d  ¼ÓÇ¿/v  ÖÐÎ÷²¿/f  µÄ/u  ¿ª·¢/vn  ºÍ/c  ¿ª·Å/vn  ¡£/w  ÎÒÃÇ/r  ½«/d  ¼ÌÐø/v  ¸ÄÉÆ/v  Í¶×Ê/vn  »·¾³/n  £¬/w  ÎüÒý/v  ÍâÉÌ/n  À´»ª/v  Í¶×Ê/v  ¡£/w  ÈËÃñ±Ò/n  ÒÑ/d  ÊµÏÖ/v  ¾­³£/b  ÏîÄ¿/n  ÏÂ/f  µÄ/u  ¿É/v  ×ÔÓÉ/ad  ¶Ò»»/v  £¬/w  ÖÐ¹ú/ns  ¹¤ÒµÆ·/n  Æ½¾ù/a  ¹ØË°/n  µ½/p  ¶þ¡ð¡ðÎåÄê/t  ½«/d  ½øÒ»²½/d  ½µ/v  ÖÁ/p  °Ù·ÖÖ®Ê®/m  ¡£/w  ´Ó/p  ½ñÄê/t  Ò»ÔÂ/t  Ò»ÈÕ/t  Æð/f  £¬/w  ÖÐ¹ú/ns  ¶Ô/p  ¹ú¼Ò/n  ¹ÄÀø/v  ºÍ/c  Ö§³Ö/v  ·¢Õ¹/v  µÄ/u  Í¶×Ê/vn  ÏîÄ¿/n  µÄ/u  ½ø¿Ú/vn  Éè±¸/n  £¬/w  ÖØÐÂ/d  ÊµÐÐ/v  Ë°ÊÕ/n  ÓÅ»Ý/vn  Õþ²ß/n  £¬/w  ÃâÕ÷/v  ¹ØË°/n  ºÍ/c  ½ø¿Ú/vn  »·½Ú/n  ÔöÖµË°/n  ¡£/w  ÏÖÔÚ/t  ÖÐ¹ú/ns  ÒÑ/d  Åú×¼/v  ÉèÁ¢/v  µÄ/u  ÍâÉÌ/n  Í¶×Ê/vn  ÆóÒµ/n  ÓÐ/v  ÈýÊ®Íò/m  ¼Ò/q  £¬/w  È«Çò/n  ÖÆÔìÒµ/n  ×î/d  ´ó/a  µÄ/u  Îå°Ù/m  ¼Ò/q  ¿ç¹ú¹«Ë¾/n  £¬/w  ÒÑ/d  ÓÐ/v  Èý°Ù/m  ¼Ò/q  ÔÚ/p  ÖÐ¹ú/ns  Í¶×Ê/v  ¡£/w  ÒÑ/d  ¿ªÒµ/v  µÄ/u  Íâ×Ê/n  Í¶×Ê/vn  ÆóÒµ/n  ´ó¶à/d  ¾­Óª/v  Á¼ºÃ/a  ¡£/w  ÎÒÃÇ/r  »¶Ó­/v  Íâ¹ú/n  ¹«Ë¾/n  À´»ª/v  Í¶×Ê/v  »ò/c  À©´ó/v  ÔÚ/p  »ª/j  Í¶×Ê/v  ¡£/w  
19980202-01-008-008/m  Àî/nr  á°Çå/nr  Ö¸³ö/v  £¬/w  ¶«ÄÏÑÇ/ns  ¹ú¼Ò/n  »õ±Ò/n  ±áÖµ/v  ½«/d  Ê¹/v  ÖÐ¹ú/ns  ³ö¿Ú/vn  ÉÌÆ·/n  µÄ/u  ¾ºÕùÁ¦/n  ÃæÁÙ/v  Ñ¹Á¦/n  £¬/w  µ«/c  ÖÐ¹ú/ns  ¼È/d  ²»/d  »á/v  Ò²/d  Ã»ÓÐ/v  ±ØÒª/an  Í¨¹ý/p  ÈËÃñ±Ò/n  ±áÖµ/vn  µÄ/u  °ì·¨/n  ´Ì¼¤/v  ³ö¿Ú/v  ¡£/w  Ê×ÏÈ/d  £¬/w  ÈËÃñ±Ò/n  »ãÂÊ/n  È¡¾öÓÚ/v  ¹úÄÚ/s  Íâ»ã/n  ÊÐ³¡/n  µÄ/u  ¹©Çó/n  ¹ØÏµ/n  ºÍ/c  [ÖÐÑë/n  ÒøÐÐ/n]nt  Ôö¼Ó/v  Íâ»ã/n  ´¢±¸/vn  µÄ/u  ¹ºÂò/vn  ÊýÁ¿/n  £¬/w  Æä/r  ³¤ÆÚ/b  ×ßÊÆ/n  Ôò/d  È¡¾öÓÚ/v  ÖÐ¹ú/ns  µÄ/u  ¹ú¼Ê/n  ÊÕÖ§/n  ×´¿ö/n  ¡£/w  Ò»¾Å¾ÅÆßÄê/t  ÖÐ¹ú/ns  ¶ÔÍâÃ³Ò×/l  Ë³²î/vn  Í»ÆÆ/v  ËÄ°ÙÒÚ/m  ÃÀÔª/q  £¬/w  ×Ê±¾/n  ¾»Á÷Èë/vn  Ô¼/d  Èý°ÙËÄÊ®ÒÚ/m  ÃÀÔª/q  £¬/w  ¹úÄÚ/s  Íâ»ã/n  ÊÐ³¡/n  ¹©´óÓÚÇó/l  £¬/w  [ÖÐÑë/n  ÒøÐÐ/n]nt  ´Ó/p  ÊÐ³¡/n  ¹ºÈë/v  Íâ»ã/n  ÕÛ/v  ÃÀÔª/n  Èý°ÙËÄÊ®°ËÒÚ/m  ¡£/w  Ò»¾Å¾Å°ËÄê/t  £¬/w  ÎÒÃÇ/r  ½«/d  ²ÉÈ¡/v  ´ëÊ©/n  ¼õÉÙ/v  Ã³Ò×/vn  Ë³²î/vn  £¬/w  Òò´Ë/c  ÓÐ/v  ½Ï/d  ´ó/a  ÓàµØ/n  ³ÐÊÜ/v  ÑÇÖÞ/ns  Ïà¶Ô/b  »ãÂÊ/n  ±ä»¯/vn  Ôì³É/v  µÄ/u  Ó°Ïì/vn  ¡£/w  ½ñÄê/t  ÍâÉÌ/n  Ö±½Ó/ad  Í¶×Ê/v  Ç÷ÊÆ/n  ²»/d  »á/v  ÓÐ/v  ¸ù±¾/a  ±ä»¯/vn  ¡£/w  ÎÒÃÇ/r  »¹ÓÐ/v  Ò»Ç§ËÄ°ÙÒÚ/m  ÃÀÔª/q  µÄ/u  Íâ»ã/n  ´¢±¸/vn  ¡£/w  Òò´Ë/c  ¹úÄÚ/s  Íâ»ã/n  ÊÐ³¡/n  ¹©Çó/n  ¹ØÏµ/n  ²»/d  »á/v  ·¢Éú/v  Äæ×ª/vn  ¡£/w  µÚ¶þ/m  £¬/w  ÎÒÃÇ/r  ½«/d  ½øÒ»²½/d  ÓÅ»¯/v  ³ö¿Ú/vn  ÉÌÆ·/n  ½á¹¹/n  £¬/w  Ìá¸ß/v  ÉÌÆ·/n  ºÍ/c  ·þÎñ/vn  ÖÊÁ¿/n  £¬/w  »ý¼«/ad  ¿ªÍØ/v  ÐÂ/a  µÄ/u  ÊÐ³¡/n  £¬/w  Å¬Á¦/ad  ½µµÍ/v  ³ö¿Ú/vn  ²úÆ·/n  ³É±¾/n  £¬/w  ¸ÄÉÆ/v  ¶Ô/p  ³ö¿Ú/vn  ÉÌÆ·/n  µÄ/u  ÍËË°/vn  µÈ/u  ´ëÊ©/n  £¬/w  ÔöÇ¿/v  ¾ºÕùÁ¦/n  µÈ/u  ¡£/w  ±£³Ö/v  ÈËÃñ±Ò/n  µÄ/u  ÎÈ¶¨/an  £¬/w  ²»µ«/c  ¶Ô/p  ÖÐ¹ú/ns  µÄ/u  ¾­¼Ã/n  ÎÈ¶¨/ad  ·¢Õ¹/v  ÓÐÀû/a  £¬/w  ¶Ô/p  ÑÇÖÞ/ns  »õ±Ò/n  µÄ/u  ÎÈ¶¨/an  ºÍ/c  ÔöÇ¿/v  ÈËÃÇ/n  µÄ/u  ÐÅÐÄ/n  Ò²/d  ÄÜ/v  ·¢»Ó/v  »ý¼«/a  µÄ/u  ×÷ÓÃ/n  ¡£/w  
19980202-01-008-009/m  Àî/nr  á°Çå/nr  ²ûÊö/v  ÁË/u  ¶Ô/p  µ±Ç°/t  ÑÇÖÞ/ns  ¾­¼Ã/n  ÐÎÊÆ/n  µÄ/u  ¿´·¨/n  ¡£/w  Ëû/r  Ëµ/v  £¬/w  ÑÇÖÞ/ns  ¹ú¼Ò/n  ÓÐ/v  ºÜ¶à/m  ÌØÉ«/n  £¬/w  ¾­¼Ã/n  ·¢Õ¹/vn  ÊÇ/v  ËûÃÇ/r  µÄ/u  Ö÷Á÷/n  ¡£/w  ÑÇÖÞ/ns  ¹ú¼Ò/n  ÕýÔÚ/d  ´Ó/p  Õâ/r  ´Î/q  ½ðÈÚ/n  ·ç²¨/n  ÖÐ/f  ×Ü½á/v  ¾­Ñé/n  ½ÌÑµ/n  £¬/w  ²¢/c  ¼ÓËÙ/v  ½øÐÐ/v  ½á¹¹/n  µ÷Õû/vn  ºÍ/c  ¸Ä¸ï/vn  ¡£/w  ÎÒ/r  ÏàÐÅ/v  £¬/w  ¾­Àú/v  ÁË/u  Õâ/r  ´Î/q  ½ðÈÚ/n  ·ç²¨/n  µÄ/u  ÑÇÖÞ/ns  ¾­¼Ã/n  £¬/w  ½«/d  »á/v  ÓÐ/v  ¸ü/d  ¿ì/a  ºÍ/c  ¸ü/d  ºÃ/a  µÄ/u  ·¢Õ¹/vn  ¡£/w  
19980202-01-008-010/m  ¹ØÓÚ/p  ÑÇÖÞ/ns  ½ðÈÚ/n  ·ç²¨/n  ¶Ô/p  ÖÐ¹ú/ns  µÄ/u  Ó°Ïì/vn  £¬/w  Àî/nr  á°Çå/nr  Ëµ/v  £¬/w  ÑÇÖÞ/ns  ½ðÈÚ/n  ·ç²¨/n  Ä¿Ç°/t  ¶Ô/p  ÖÐ¹ú/ns  Ã»ÓÐ/d  Ôì³É/v  Ö±½Ó/a  ³å»÷/vn  £¬/w  Ö÷Òª/d  ÊÇ/v  ÒòÎª/p  ÎÒÃÇ/r  Ôç/a  ÔÚ/p  ¼¸/m  Äê/t  Ç°/f  £¬/w  ¾Í/d  ¶Ô/p  ÖÐ¹ú/ns  ¾­¼Ã/n  ºÍ/c  Éç»á´æÔÚ/l  µÄ/u  ÎÊÌâ/n  Å¬Á¦/ad  ¼ÓÒÔ/v  ½â¾ö/vn  ¡£/w  ÎÒÃÇ/r  ÔÚ/p  ¶ÔÍâ¿ª·Å/l  ¹ý³Ì/n  ÖÐ/f  £¬/w  ¶Ô/p  ·À·¶/v  ½ðÈÚ/n  ·çÏÕ/n  ºÍ/c  ¾¯Ìè/v  ¹ú¼Ê/n  ½ðÈÚ/n  Í¶»ú/vn  ²ÉÈ¡/v  ÁË/u  Ò»/m  ÏµÁÐ/q  ´ëÊ©/n  ¡£/w  Í¬Ê±/c  £¬/w  ÎÒÃÇ/r  Ò²/d  ÔÚ/p  Õâ/r  ´Î/q  ½ðÈÚ/n  ·ç²¨/n  ÖÐ/f  ½øÒ»²½/d  ¼³È¡/v  ºÍ/c  ½è¼ø/v  ÁË/u  ¾­Ñé/n  ºÍ/c  ½ÌÑµ/n  £¬/w  Í¨¹ý/p  Éî»¯/v  ¸Ä¸ï/vn  À´/v  ½â¾ö/v  ¾­¼Ã/n  ½á¹¹/n  ¡¢/w  ÆóÒµ/n  ÖÆ¶È/n  ¡¢/w  ½ðÈÚ/n  ÌåÖÆ/n  µÈ/u  ·½Ãæ/n  ´æÔÚ/v  µÄ/u  Èô¸É/m  ÎÊÌâ/n  ¡£/w  Àî/nr  á°Çå/nr  Ç¿µ÷/vd  Ö¸³ö/v  £¬/w  ÖÐ¹ú/ns  µÄ/u  ¸Ä¸ï/vn  ¿ª·Å/vn  ½ø³Ì/n  ²»½ö/c  ²»/d  »á/v  ·ÅÂý/v  £¬/w  ¶øÇÒ/c  ½«/d  ½øÒ»²½/d  Éî»¯/v  ¡¢/w  ¼ÓËÙ/v  ¡£/w  Ëû/r  ±íÊ¾/v  ¶Ô/p  ÖÐ¹ú/ns  ¾­¼Ã/n  µÄ/u  ÎÈ²½/d  ·¢Õ¹/v  ³äÂú/v  ÐÅÐÄ/n  ¡£/w  
19980202-01-008-011/m  ÑÝ½²/v  ºó/f  £¬/w  Àî/nr  á°Çå/nr  »¹/d  ¾Í/p  Óë»áÕß/n  ¹ØÐÄ/v  µÄ/u  ÖÐ¹ú/ns  ¹úÆó/j  ¸Ä¸ï/vn  ½ø³Ì/n  ºÍ/c  Ç°¾°/n  ¡¢/w  ÖÐ¹ú/ns  Íâ×Ê/n  Õþ²ß/n  ¡¢/w  ÖÐ/j  Å·/j  ¾­Ã³/j  ºÏ×÷/vn  µÈ/u  ÎÊÌâ/n  »Ø´ð/v  ÁË/u  ÌáÎÊ/vn  ¡£/w  

19980202-01-010-001/m  ½üÄêÀ´/l  £¬/w  ÎÒ¹ú/n  µÄ/u  ÊªµØ/n  ±£»¤/vn  Óë/c  ¿É/v  ³ÖÐø/vd  ÀûÓÃ/v  ¹¤×÷/vn  È¡µÃ/v  ³õ²½/b  ³ÉÐ§/n  £¬/w  Ä¿Ç°/t  ÒÑ/d  ½¨Á¢/v  £±£µ£²/m  ´¦/q  ÊªµØ/n  ×ÔÈ»±£»¤Çø/n  £¬/w  ÓÐÐ§/a  µØ/u  ±£»¤/v  ÁË/u  ÊªµØ/n  ×ÊÔ´/n  ¼°Æä/c  ÉúÎï/n  ¶àÑùÐÔ/n  ¡£/w  ÊªµØ/n  °üÀ¨/v  ºþ²´/n  ¡¢/w  ÕÓÔó/n  ¡¢/w  º£°¶/n  Ì²Í¿/n  µÈ/u  £¬/w  ¾ßÓÐ/v  ÖØÒª/a  µÄ/u  ÐîË®/v  ·Àºé/v  ¡¢/w  µ÷½Ú/v  Æøºò/n  ¡¢/w  ½µ½â/j  ÎÛÈ¾/vn  ¼°/c  ±£»¤/v  ÉúÎï/n  ¶àÑùÐÔ/n  µÈ/u  ¹¦ÄÜ/n  ¡£/w  ÎÒ¹ú/n  ½®Óò/n  ¹ãÀ«/a  £¬/w  ÊªµØ/n  Ãæ»ý/n  ¹ã´ó/b  ¡£/w  ¾Ý/p  ÁÖÒµ/n  ×¨¼Ò/n  ½éÉÜ/v  £¬/w  ÎÒ¹ú/n  ÊªµØ/n  ×ÜÃæ»ý/n  ³¬¹ý/v  £¶£°£°£°Íò/m  ¹«Çê/q  £¬/w  ÄÚÂ½/s  ÊªµØ/n  ÓÐ/v  ¸ßµÈ/b  Ö²Îï/n  £±£µ£´£°/m  ¶à/m  ÖÖ/q  £¬/w  ¸ßµÈ/b  ¶¯Îï/n  £±£µ£°£°/m  ÖÖ/q  £¬/w  ÆäÖÐ/r  Ë®ÇÝ/n  Ô¼/d  £³£°£°/m  ÖÖ/q  £¬/w  Ðí¶à/m  Îª/v  ÖÐ¹ú/ns  ÌØÓÐÖÖ/n  ºÍ/c  ÊÀ½çÐÔ/n  µÄ/u  ÕäÏ¡/a  ±ôÎ£ÖÖ/n  ¡£/w  

19980202-01-011-001/m  Äê²úÖµ/n  ¹æÄ£/n  ÒÑ/d  ³¬¹ý/v  £¸£¶ÒÚ/m  Ôª/q  µÄ/u  ÉÏº£/ns  ÐóÄÁÒµ/n  £¬/w  ÔÚ/p  ÉÏº£/ns  ¡°/w  ²ËÀº×Ó/n  ¹¤³Ì/n  ¡±/w  ÖÐ/f  µÄ/u  ·ÖÁ¿/n  Ô½À´Ô½/d  ÖØ/a  £¬/w  ÉÏº£/ns  ½¼Çø/s  Å©Òµ/n  µÄ/u  Ò»°ë/m  ²ú³ö/vn  ÓÉ/p  ÐóÄÁÒµ/n  Ìá¹©/v  ¡£/w  ½üÄêÀ´/l  £¬/w  ÉÏº£/ns  ½¼Çø/s  ÉúÖí/n  Äê/q  ³öÀ¸Êý/n  ±£³Ö/v  ÔÚ/p  £´£¶£°Íò/m  Í·/q  ×óÓÒ/m  £»/w  ÏÊµ°/n  Äê²úÁ¿/n  £±¡¤£µÒÚ/m  ¹«½ï/q  £»/w  ¼ÒÇÝ/n  Äê/q  ³öÀ¸Êý/n  ³¬¹ý/v  £±¡¤£¶ÒÚ/m  Óð/q  £»/w  Äê/q  ÉÏÊÐ/v  ÏÊÄÌ/n  £²£²Íò/m  ¶Ö/q  ¡£/w  ÔÚ/p  ÉÏº£/ns  ÊÐ³¡/n  ÉÏ/f  £¬/w  ÖíÈâ/n  ×Ô¸øÂÊ/n  ´ïµ½/v  £µ£°£¥/m  £¬/w  ÏÊµ°/n  ºÍ/c  ÈâÇÝ/n  µÄ/u  ×Ô¸øÂÊ/n  ¶¼/d  Îª/v  £¸£°£¥/m  £¬/w  ÏÊÄÌ/n  »ù±¾/ad  ×Ô¸ø/v  ¡£/w  

19980202-01-012-001/m  ÐÂ´º/t  ¼Ñ½Ú/n  £¬/w  ¹óÖÝÊ¡/ns  ËçÑôÏØ/ns  èÅ°ÓÕò/ns  »ÆÓã´å/n  Å©Ãñ/n  ÓÖ/d  Ìí/v  ÐÂÏ²/n  £º/w  ´åÀï/n  ´Ó/p  ¼¸/m  ¹«Àï/q  Íâ/f  °Ñ/p  Çå½à/a  Ë®/n  ÒýÈë/v  ÐÂ/d  ½¨³É/v  µÄ/u  Ë®½Ñ/n  £¬/w  È»ºó/c  Í¨¹ý/p  ËÜÁÏ/n  ¹ÜµÀ/n  Á÷/v  ½ø/v  Ã¿»§/r  ¼ÒÀï/s  £¬/w  ´Ó¶ø/c  ½áÊø/v  ÁË/u  ×æ×æ±²±²/l  ¿¿/v  Ò»/m  ÑÛ/q  ¼È/c  Ð¡/a  ÓÖ/c  Ôà/a  µÄ/u  É½Èª/n  Õù/v  Ë®/n  ³Ô/v  µÄ/u  ÀúÊ·/n  ¡£/w  ÔÚ/p  Ë®Àû²¿/nt  µÄ/u  °ïÖú/vn  ÏÂ/f  £¬/w  ×ñÒå/ns  ÀÏÇø/n  ×Ô/p  È¥Äê/t  £¶ÔÂ/t  ¿ªÊ¼/v  ÊµÊ©/v  ¡°/w  ¿ÊÍû/vn  ¹¤³Ì/n  ¡±/w  ÒÔÀ´/f  £¬/w  ÀÛ¼Æ/v  Í¶Èë/v  ×Ê½ð/n  £±£¶£°£°/m  ¶à/m  Íò/m  Ôª/q  £¬/w  ½¨³É/v  Ð¡/a  Ë®½Ñ/n  £±¡¤£³Íò/m  ¶à/m  ¸ö/q  £¬/w  ÐîË®/vn  ×ÜÁ¿/n  ½ü/a  £±£µÍò/m  Á¢·½Ã×/q  £¬/w  Ê¹/v  £´Íò/m  ¶à/m  »§/q  Å©»§/n  ¡¢/w  £±£·Íò/m  ¶à/m  ÈË/n  Òû/v  ÉÏ/v  ÁË/u  Çå½à/a  Ë®/n  ¡£/w  

19980202-02-001-001/m  ÈÃ/v  ´ø/v  ¡º/w  ³¤/Ng  ¡»/w  µÄ/u  ¶¥¸Ú/v  
19980202-02-001-002/m  ±¾±¨/r  ¼ÇÕß/n  Áõ/nr  ½Ü/nr  
19980202-02-001-003/m  ³ýÏ¦/t  ÄÇÌì/r  £¬/w  [ºÏ·ÊÊÐ/ns  ½»¾¯/j  Ö§¶Ó/n]nt  ºÍ/c  ¸÷/r  Ö´ÇÚ/vn  ´ó¶Ó/n  ´ø/v  ¡°/w  ³¤/Ng  ¡±/w  µÄ/u  ¸É²¿/n  ¼°/c  »ú¹Ø/n  ºóÇÚ/n  ÈËÔ±/n  ×ß/v  ÉÏ/v  ÁË/u  ¸ÉµÀ¿Ú/s  µÄ/u  ÖµÇÚ/vn  ¸ÚÍ¤/n  ¡£/w  
19980202-02-001-004/m  ´óÄêÈýÊ®/t  £¬/w  Ë­/r  ²»/d  Ïë/v  ºÏ¼Ò»¶¾Û/l  ¡¢/w  ³Ô/v  ¶Ù/q  ÍÅÔ²·¹/n  £¿/w  ¿ÉÊÇ/c  ÄÇ/r  º®·ç/n  ÖÐ/f  µÄ/u  ½»¾¯/j  ²»ÐÐ/a  £¬/w  ÉñÊ¥/a  µÄ/u  Ê¹Ãü/n  ÒÑ/d  Ê¹/v  ²»ÉÙ/m  ½»¾¯/j  ¶àÄê/m  Î´ÄÜ/v  ÔÚ¼Ò/v  ¹ýÄê/v  ÁË/y  ¡£/w  ¡°/w  ÈÃ/v  ´ø/v  ¡®/w  ³¤/Ng  ¡¯/w  µÄ/u  ¶¥¸Ú/v  £¡/w  ¡±/w  ½»¾¯/j  Ö§¶Ó/n  Áìµ¼/n  ¾ö¶¨/v  ½ñÄê/t  ³ýÏ¦/t  ÓÉ/p  »ú¹Ø¸É²¿/n  ÉÏ¸Ú/v  £¬/w  ÈÃ/v  Ò»/m  Ïß/q  µÄ/u  ½»¾¯/j  »ØÈ¥/v  ¹ý/v  ¸ö/q  ÍÅÔ²Äê/n  ¡£/w  
19980202-02-001-005/m  ´Ë/r  Áî/n  Ò»/d  ³ö/v  £¬/w  ÏìÓ¦Õß/n  ¿É/v  Õæ/d  ²»/d  ÉÙ/a  ¡£/w  Ö§¶Ó/n  ºÍ/c  ¸÷/r  ´ó¶Ó/n  µÄ/u  Áìµ¼/n  ÒÔ¼°/c  »ú¹Ø¸É²¿/n  £±£²£°/m  ¶à/m  ÈË/n  £¬/w  Óä¿ì/a  µØ/u  ¡°/w  ¶¥/v  ¡±/w  ÏÂ/v  ÁË/u  £²£°/m  ¶à/m  ¸ö/q  ¸ÚÎ»/n  ÉÏ/f  µÄ/u  ½»¾¯/j  ÃÇ/k  ¡£/w  ÔÚ/p  ÈýÐ¢¿Ú/ns  ¸ÚÍ¤/n  £¬/w  Ö§¶Ó/n  ÕþÎ¯/n  Àî/nr  µÂ³É/nr  ºÍ/c  ¸±/b  Ö§¶Ó³¤/n  »ô/nr  ÓÀ½­/nr  ×é³É/v  ´îµµ/n  £¬/w  Ò»¸ö/m  Õ¾Ì¨/n  Ö¸»Ó/v  £¬/w  Ò»¸ö/m  ÓÎ¶¯/vd  Êèµ¼/v  ¡£/w  Ö§¶Ó³¤/n  ÑÕ/nr  ¾°¾æ/nr  ´ø/v  ÈË/n  Á÷¶¯/vd  Ñ²Âß/v  £¬/w  Ò»¸ö¸ö/m  ¾«Éñ¶¶ËÓ/i  £¬/w  ºÃ²»/d  Íþ·ç/a  ¡£/w  
19980202-02-001-006/m  ´ø/v  ¡°/w  ³¤/Ng  ¡±/w  µÄ/u  ¶¥¸Ú/v  £¬/w  ¸Ð¶¯/v  ÁË/u  ½»¾¯/j  £¬/w  ¸ü/d  ¸Ð¶¯/v  ÁË/u  ÄÇÐ©/r  ÅÎÍû/v  ÍÅÔ²/v  µÄ/u  ½»¾¯/j  µÄ/u  ¼ÒÈË/n  ¡£/w  Áº/nr  ÌìÏ°/nr  ºÍ/c  ¸¸Ä¸/n  ¼°/c  Å®ÅóÓÑ/n  ³Ô/v  ÉÏ/v  ÁË/u  ÍÅÔ²·¹/n  £¬/w  Ò»/m  ¼Ò/q  ÈË/n  Ö±/d  ¿ä/v  Áìµ¼/n  Ïë/v  µÃ/u  ÖÜµ½/a  ¡£/w  ±»/p  ´ó¶Ó³¤/n  ¡°/w  ¸Ï/v  ¡±/w  »Ø/v  ¼Ò/n  Óë/p  ¼ÒÈË/n  ÍÅ¾Û/v  µÄ/u  ÌÕ/nr  ¾ü/nr  £¬/w  ·¹Íë/n  ¸Õ/d  ·ÅÏÂ/v  £¬/w  ÓÖ/d  ±»/p  ¼ÒÈË/n  ¡°/w  ¸Ï/v  ¡±/w  »Ø/v  ÁË/u  ¸ÚÎ»/n  £¬/w  È¥/v  Ìæ»»/v  Îª/p  Ëû/r  ¶¥¸Ú/v  µÄ/u  ¸±/b  Ö§¶Ó³¤/n  ¡£/w  ÔÚ/p  ÎÄÃ÷/ad  Ö´ÇÚ/v  ¡¢/w  ÎÄÃ÷/ad  ·þÎñ/v  ÖÐ/f  £¬/w  ½»¾¯/j  Ö§¶Ó/n  ¹Ù±ø/n  µÄ/u  ÐÐ¶¯/vn  ÓÖ/d  ¸ø/p  Õâ/r  ×ù/q  È«¹ú/n  ÎÄÃ÷/a  ³ÇÊÐ/n  ´øÀ´/v  ÁË/u  Å¨Å¨/z  ´ºÒâ/n  ¡£/w  

19980202-02-002-001/m  Æ¶À§Éú/n  µÄ/u  ÌØÊâ/a  ¾Û»á/vn  
19980202-02-002-002/m  Àî/nr  Î¬Æ½/nr  ³Â/nr  »ª/nr  
19980202-02-002-003/m  ÖØÇì/ns  £²£¸/m  Ëù/q  ¸ßÐ£/j  ÉÏ°Ù/m  Ãû/q  Òò/p  ¾­¼Ã/n  À§ÄÑ/a  ²»/d  ÄÜ/v  »Ø¼Ò/v  ¹ýÄê/v  µÄ/u  ¸÷×å/r  Í¬Ñ§/n  £¬/w  ÔõÃ´/r  Ò²/d  Ã»ÓÐ/d  Ïëµ½/v  £¬/w  ÊÐÎ¯/n  Êé¼Ç/n  ¡¢/w  ÊÐ³¤/n  »á/v  ¸ú/p  ×Ô¼º/r  ³Ô/v  Ò»/m  ¶Ù/q  ÌØÊâ/a  µÄ/u  ¡°/w  ÍÅÔ²·¹/n  ¡±/w  ¡£/w  
19980202-02-002-004/m  ³ýÏ¦/t  ¿ì/d  µ½/v  ÁË/y  £¬/w  [ÖØÇì/ns  ¹¤Òµ/n  ¹ÜÀí/vn  Ñ§Ôº/n]nt  Ñ§Éú/n  Ê³ÌÃ/n  ÑóÒç/v  ×Å/u  ÏéºÍ/a  ¡¢/w  »¶¿ì/a  µÄ/u  Ï²Çì/vn  Æø·Õ/n  ¡£/w  [ÖØÇì/ns  ÊÐÎ¯/n]nt  Êé¼Ç/n  ÕÅ/nr  µÂÁÚ/nr  ¡¢/w  ÊÐ³¤/n  ÆÑ/nr  º£Çå/nr  ¡¢/w  ÊÐ/n  ÈË´ó/j  ³£Î¯»á/j  Ö÷ÈÎ/n  Íõ/nr  ÔÆÁú/nr  µÈ/u  Ðí¶à/m  ÊÐ/n  Áìµ¼/n  À´/v  ¸ú/p  ´ó¼Ò/r  Ò»Æð/s  ¹ýÄê/v  ¡£/w  
19980202-02-002-005/m  ÕÅ/nr  µÂÁÚ/nr  À´×Ô/v  ±±·½/s  £¬/w  ½È×Ó/n  °ü/v  µÃ/u  ºÜ/d  ÊìÁ·/a  ¡£/w  Ëû/r  ±ß/d  °ü/v  ±ß/d  Ð¦Ò÷Ò÷/z  µØ/u  ¶Ô/p  Ñ§Éú/n  ÃÇ/k  Ëµ/v  £º/w  ¡°/w  ÄãÃÇ/r  ÄêÇá/a  £¬/w  ÓµÓÐ/v  ÖªÊ¶/n  £¬/w  ¸ü/d  ÓµÓÐ/v  Ò»°ã/a  ÈË/n  ÉÙÓÐ/a  µÄ/u  Æ¶À§/a  Éú»î/vn  ¾­Àú/n  ¡£/w  ÔÚ/p  Éú»î/vn  ºÃ×ª/v  µÄ/u  Äê´ú/n  £¬/w  Ë­/r  ¾­Àú/v  ÁË/u  Éú»î/vn  Ä¥Á¶/vn  £¬/w  Ë­/r  ¾Í/d  ÓµÓÐ/v  ÁË/u  Ò»/m  ±Ê/q  ±ðÈË/r  ÎÞ·¨/v  ÓµÓÐ/v  µÄ/u  ±¦¹ó/a  ²Æ¸»/n  ¡£/w  ¡±/w  ¼Ò/n  ×¡/v  ¹ãÎ÷/ns  Æ¶À§/a  É½Ïç/n  µÄ/u  [Î÷ÄÏ/s  Ê¦´ó/j  £¹£µ/m  ¼¶/q  ½Ì¹Ü°à/j]nt  Ñ§Éú/n  Àì/nr  ×Ó/nr  £¬/w  Óë/p  ÆÑ/nr  º£Çå/nr  ÊÐ³¤/n  Í¬×À/v  ¡£/w  ÔÚ/p  °ü/v  ½È×Ó/n  ºÍ/c  ³Ô·¹/v  Ê±/Ng  £¬/w  ÊÐ³¤/n  ÒÔ/p  ³¤±²/n  µÄ/u  Éí·Ý/n  ²»Í£/v  µØ/u  Ñ¯ÎÊ/v  Ëý/r  µÄ/u  Ñ§Ï°/vn  Çé¿ö/n  £¬/w  ÃãÀø/v  Ëý/r  ·Ü·¢ÏòÉÏ/l  £¬/w  Å¬Á¦/ad  ³É²Å/v  ¡£/w  
19980202-02-002-006/m  ÔÚ/v  ¡°/w  ÐÄ/n  ÊÖ/n  ÏàÁ¬/v  Å¯/v  Ñ§×Ó/n  £¬/w  ÈËÆ¶Ö¾¼á/l  ±¨/v  ×æ¹ú/n  ¡±/w  Îª/v  Ö÷Ìâ/n  µÄ/u  Áª»¶/vn  Íí»á/n  ÉÏ/f  £¬/w  ÕÅ/nr  µÂÁÚ/nr  ³ª/v  µÄ/u  ÄÇ/r  ×ÖÕýÇ»Ô²/i  µÄ/u  ¡¶/w  ÖÇÈ¡/v  Íþ»¢É½/ns  ¡·/w  Ñ¡¶Î/n  Ó®µÃ/v  ÁË/u  ÕóÕó/q  ÕÆÉù/n  £¬/w  Íõ/nr  ÔÆÁú/nr  µÄ/u  ¾©¾ç/n  ¶Î×Ó/n  ¡¶/w  ÇîÈË/n  µÄ/u  º¢×Ó/n  Ôç/ad  µ±¼Ò/v  ¡·/w  ÉîÉî/d  ´ò¶¯/v  ÁË/u  Æ¶À§/a  Ñ§×Ó/n  µÄ/u  ÐÄ/n  £¬/w  ²»ÉÙ/m  ÈË/n  ÑÛÖÐ/s  ÉÁ¶¯/v  ×Å/u  ¼¤¶¯/a  ¶ø/c  ÉîÇé/n  µÄ/u  Àá»¨/n  ¡£/w  

19980202-02-003-001/m  Í¼Æ¬/n  ÐÂÎÅ/n  
19980202-02-003-002/m  £±/m  ¡¢/w  £±ÔÂ/t  £³£±ÈÕ/t  ÏÂÎç/t  £¬/w  [ÉÂÎ÷/ns  »Ø¹é/vn  ÑÐ¾¿»á/n  ¶ùÍ¯´å/n]nt  µÄ/u  Ê®¼¸/m  Ãû/q  º¢×Ó/n  ¸ßÐË/a  µØ/u  ºÍ/p  ¡°/w  ÁÙÊ±/b  °Ö°Ö/n  ¡¢/w  ÂèÂè/n  ¡±/w  Ò»Æð/s  À´µ½/v  [Î÷°²/ns  ¶¯ÎïÔ°/n]ns  ÓÎÔ°/v  ¡£/w  ¾ÝÏ¤/v  £¬/w  ÕâÐ©/r  º¢×Ó/n  µÄ/u  ¸¸Ä¸/n  Ä¿Ç°/t  Õý/d  ÔÚ/p  ÓüÖÐ/s  ·þÐÌ/v  ¡£/w  ½ÚÈÕ/n  ÆÚ¼ä/f  £¬/w  ÉÂÎ÷/ns  £µ£°/m  Óà/m  Ãû/q  Ö¾Ô¸Õß/n  ½«/p  ËûÃÇ/r  Áì/v  »Ø/v  ¼ÒÖÐ/s  ¹²/d  ¶È/v  ´º½Ú/t  ¡£/w  
19980202-02-003-003/m  £¨/w  ÐÂ»ªÉç/nt  ¼ÇÕß/n  ½¹/nr  ÎÀÆ½/nr  Éã/Vg  £©/w  
19980202-02-003-004/m  £²/m  ¡¢/w  ÐÂ´ºÒÁÊ¼/l  £¬/w  ÈûÉÏ/s  Òø´¨ÊÐ/ns  Æøºò/n  ½¥/d  Å¯/a  £¬/w  ÊÐÃñ/n  ÃÇ/k  ·×·×/d  ÀûÓÃ/v  ¼ÙÆÚ/t  ×ß/v  ³ö/v  »§Íâ/s  £¬/w  ·Å/v  Æð/v  ÁË/u  ·çóÝ/n  ¡£/w  £¨/w  ÐÂ»ªÉç/nt  ¼ÇÕß/n  Áõ/nr  ÈªÁú/nr  Éã/Vg  £©/w  
19980202-02-003-005/m  £³/m  ¡¢/w  »¢Äê/t  Ç°Ï¦/f  £¬/w  [Î÷É³/ns  Èºµº/n]ns  ¿ªÍ¨/v  ÁË/u  £É£Ã¿¨/n  ³¤Í¾/b  ¹«ÓÃµç»°/n  ¡£/w  ×¤ÊØ/v  º£µº/n  µÄ/u  ¹Ù±ø/n  ÃÇ/k  ·×·×/d  ´òµç»°/v  £¬/w  Ïò/p  Ô¶·½/s  µÄ/u  Ç×ÈË/n  ±¨/v  Ò»/m  Éù/q  Æ½°²/an  £¬/w  µÀ/v  Ò»/m  Éù/q  ×£¸£/vn  ¡£/w  £¨/w  ÐÂ»ªÉç/nt  ¼ÇÕß/n  ³Â/nr  Ð¡Ó¥/nr  Éã/Vg  £©/w  

19980202-02-004-001/m  Æ¶À§/a  Å©»§/n  ×¡/v  Íß·¿/n  
19980202-02-004-002/m  ±¾±¨/r  ¼ÇÕß/n  ÕÅ/nr  ÓñÀ´/nr  
19980202-02-004-003/m  ³¤´ºÊÐ/ns  ÄÏ½¼/s  ÐÒ¸£Ïç/ns  ¹âÃ÷´å/ns  ÓÐ/v  Ò»/m  »§/q  ²»ÐÒ/a  µÄ/u  ¼ÒÍ¥/n  ¡£/w  »§Ö÷/n  Áõ/nr  Ï²·¢/nr  ÊÇ/v  ²Ð¼²ÈË/n  £¬/w  Ä¸Ç×/n  ÒÑ/d  Äê/n  ¹ý/v  ÆßÑ®/m  £¬/w  £´/m  ¸ö/q  ¶ùÅ®/n  ¾ù/d  ÓÐ/v  ²Ð¼²/n  ¡£/w  ÄÇ/r  ÏÄÌì/t  Â©/v  Óê/n  ¶¬Ìì/t  Í¸·ç/v  ¡¢/w  Ò¡Ò¡Óû×¹/i  µÄ/u  Á½/m  ¼ä/q  ÍÁ·¿/n  £¬/w  ¸ü/d  Áî/v  Ã¿/r  Ò»¸ö/m  À´·ÃÕß/n  ¾¾ÐÄ/a  ¡£/w  
19980202-02-004-004/m  ÕýÔÂ³õ¶þ/t  £¬/w  ¼ÇÕß/n  ÔÙ´Î/d  ²½Èë/v  Áõ/nr  ¼Ò/n  ¡£/w  ÎôÈÕ/t  Á½/m  ¼ä/q  ÍÁ·¿/n  ÒÑ/d  ²»¼û/v  ×ÙÓ°/n  £¬/w  Ó³ÈëÑÛÁ±/l  µÄ/u  ÊÇ/v  Èý/m  ´ó/a  ¼ä/q  ×©Íß·¿/n  ¡£/w  ·¿Ç°/s  ÊÇ/v  ×©Ç½/n  Î§/v  ³É/v  µÄ/u  ¿í³¨/a  ÔºÂä/n  £¬/w  ÔºÂä/n  Á½²à/f  ÓÐ/v  Á½/m  ¼ä/q  ×©Íß/n  ²Ö·¿/n  ¡£/w  Áõ/nr  Ï²·¢/nr  ÑÔÓï/n  ÓÐ/v  ÕÏ°­/n  £¬/w  ÓÃ/p  ÑÛÉñ/n  ´«µÝ/v  ×Å/u  Ëû/r  ÐÄµ×/n  ÎÞ¾¡/b  µÄ/u  ÐÀÏ²/a  Ö®/u  Çé/n  ¡£/w  ÀÏÄÌÄÌ/n  ÐË·Ü/a  µÃ/u  É¤Òô/n  ÓÐÐ©/r  ·¢²ü/v  £¬/w  Á¬Éù/d  Ëµ/v  £º/w  ¡°/w  Å©Ãñ/n  ÊÀÊÀ´ú´ú/l  ÃÎÏë/v  µÄ/u  ¾Í/d  ÊÇ/v  ÍÁµØ/n  ºÍ/c  ×¡·¿/n  ¡£/w  ÍÁµØ/n  Ê®¼¸/m  Äê/q  Ç°/f  ¾Í/d  ÓÐ/v  ÁË/y  £»/w  È¥Äê/t  £¬/w  ÏçÀï/n  ÓÖ/d  »¨/v  £¶¡¤£³Íò/m  Ôª/q  ¸ø/p  ÎÒÃÇ/r  ¸Ç/v  ÁË/u  ÕâÃ´/r  ºÃ/a  µÄ/u  ·¿×Ó/n  £¬/w  µ³/n  µÄ/u  ¶÷Çé/n  ÕæÊÇ/d  ±È/p  É½/n  ÖØ/a  °¡/y  £¡/w  ¡±/w  
19980202-02-004-005/m  Ïçµ³Î¯/n  Êé¼Ç/n  ³Â/nr  ÊÀ¶°/nr  ¸æËß/v  ¼ÇÕß/n  £¬/w  ÐÒ¸£Ïç/ns  ÊÇ/v  ¼ªÁÖÊ¡/ns  ÎÅÃû/v  µÄ/u  ¸»Ô£/a  Ïç/n  ¡£/w  µ«/c  ÐÒ¸£Ïç/ns  Àï/f  Ò²/d  ÓÐ/v  Æ¶À§»§/n  £¬/w  Îª/p  Ê¹/v  »§»§/q  ¶¼/d  ±ä³É/v  ÐÒ¸£/a  ¼ÒÍ¥/n  £¬/w  £³/m  Äê/q  Ö®ÖÐ/f  Í¶Èë/v  £²£°£°/m  ¶à/m  Íò/m  Ôª/q  £¬/w  ²ÉÈ¡/v  Ïç/n  ¡¢/w  ´å/n  Ö÷Òª/b  Áìµ¼/n  °ü±£/j  ´ëÊ©/n  £¬/w  Îª/p  £´£µ/m  »§/q  Æ¶À§»§/n  ¸Ç/v  ÉÏ/v  ÁË/u  ÐÂ·¿/n  ¡£/w  Èç½ñ/t  £¬/w  È«Ïç/n  £µ£±£°£°/m  ¶à/m  Å©»§/n  ¼Ò¼Ò/q  ×¡/v  ÉÏ/v  ÁË/u  ×©Íß·¿/n  ¡£/w  
19980202-02-004-006/m  ×ß½ø/v  Òò/p  »¼/v  ÄÔÑªË¨/n  ÎÔ´²/v  Ê®/m  ¶à/m  Äê/q  µÄ/u  ¿µ/nr  ÓÐÒå/nr  ¼Ò/n  £¬/w  ÑÔ´Ç/n  ±í´ï/v  ²»´ó/d  Ë³³©/a  µÄ/u  ÀÏ¿µ/nr  Ëµ/v  £¬/w  ÏçÀï/n  ²»µ«/c  ¸ø/p  Ëû¼Ò/r  ¸Ç/v  ÁË/u  £³/m  ¼ä/q  ÐÂ·¿/n  £¬/w  ÐÞ/v  ÁË/u  ÔºÇ½/n  £¬/w  »¹/d  ¸ø/p  Âò/v  ÁË/u  Ò»¸ö/m  ×éºÏ¹ñ/n  £¬/w  ´ò/v  ÁË/u  Ò»/m  ÑÛ/q  »ú¾®/n  ¡£/w  ³Â/nr  ÊÀ¶°/nr  ÁË½â/v  ÁË/u  Ëû¼Ò/r  È¥Äê/t  µÄ/u  ÊÕÈë/n  Çé¿ö/n  £¬/w  ¸Ðµ½/v  ¿µ/nr  ¼Ò/n  Éú»î/vn  »¹/d  ²»/d  ¸»Ô£/a  £¬/w  µ±¼´/d  Ìá/v  ±Ê/n  Ð´/v  ÁË/u  Ò»/m  ÕÅ/q  Ìõ×Ó/n  £¬/w  ½»¸ø/v  ÀÏ¿µ/nr  Å®¶ù/n  ¿µ/nr  ºìÏ¼/nr  £º/w  ¡°/w  ½Úºó/t  Äã/r  ¾Í/d  È¥/v  ÕÒ/v  ÏçÀï/n  °ì/v  µÄ/u  [³¤³Ç/ns  Ð¬Òµ/n  ¹«Ë¾/n]nt  ¾­Àí/n  £¬/w  Ëû/r  »á/v  ¸ø/p  Äã/r  °²ÅÅ/v  Ò»/m  ·Ý/q  ¹¤×÷/n  ¡£/w  ¡±/w  ºìÏ¼/nr  ¸ßÐË/a  µÃ/u  ºÏ/v  ²»/d  ÉÏ/v  ×ì/n  £¬/w  ²»Öª/v  Ëµ/v  Ê²Ã´/r  ²Å/d  ºÃ/a  ¡£/w  

19980202-02-005-001/m  ¡°/w  ´ºÌì/t  ×Ü¶¯Ô±/vn  ¡±/w  
19980202-02-005-002/m  ±¾±¨/r  ¼ÇÕß/n  ÂÞ/nr  ²ý°®/nr  
19980202-02-005-003/m  ÔÚ/p  [¹ãÎ÷/ns  ×³×å/nz  ×ÔÖÎÇø/n]ns  Ê×¸®/n  ÄÏÄþ/ns  £¬/w  ¾¡¹Ü/c  ´óÄê³õÒ»/t  ÒÔÀ´/f  ÆøÎÂ/n  ½µ/v  ÖÁ/v  £±£°/m  ¡æ/q  ÒÔÏÂ/f  ¡£/w  È»¶ø/c  £¬/w  ÔÚ/p  ÈËÃñ/n  ¹«Ô°/n  £¬/w  ÓÉ/p  Ò»/m  ³¡/q  ³ÆÖ®Îª/v  ¡°/w  ´ºÌì/t  ×Ü¶¯Ô±/v  ¡±/w  µÄ/u  ´º½Ú/t  ´óÐÍ/b  ÓÎÀÖ/vn  »î¶¯/vn  µ´Æð/v  µÄ/u  ÈÚÈÚ/z  ´ºÒâ/n  £¬/w  ËÆºõ/d  Ôç¾Í/d  Çý×ß/v  ÁË/u  º®Òâ/n  £¬/w  Ó­À´/v  ÁË/u  ³äÂú/v  Ï£Íû/n  µÄ/u  ´ºÌì/t  ¡£/w  
19980202-02-005-004/m  ÕýÔÂ³õÒ»/t  À­¿ª/v  ÐòÄ»/n  µÄ/u  ¡°/w  ´ºÌì/t  ×Ü¶¯Ô±/vn  ¡±/w  »î¶¯/vn  £¬/w  Ô¢Òâ/v  ×Å/u  »¢Äê/t  ÒÁÊ¼/v  £¬/w  È«ÊÐ/n  ÈËÃñ/n  ×ß½ø/v  ´ºÌì/t  ¡¢/w  ¿ª´´/n  ÐÂ/a  ¾ÖÃæ/n  µÄ/u  ºÀÂõ/a  ¼¤Çé/n  ¡£/w  
19980202-02-005-005/m  [ÄÏÄþ/ns  ÈËÃñ/n  ¹«Ô°/n]ns  ËÄ¼¾³£Çà/l  £¬/w  ËØÓÐ/v  ¡°/w  ³Ç/n  ÖÐ/f  ÂÌ/a  Öé/Ng  ¡±/w  µÄ/u  ÃÀ³Æ/n  ¡£/w  ¡°/w  ´ºÌì/t  ×Ü¶¯Ô±/v  ¡±/w  ÇÉÃî/a  µØ/u  ½èÓÃ/v  Ô°ÄÚ/s  µÄ/u  ºþ¹âÐãÉ«/n  £¬/w  Î§ÈÆ/v  ¡°/w  Ï²/v  »Ø/v  ½­ÄÏ/ns  ¡±/w  ¡¢/w  ¡°/w  »¢Äê/t  »¢¾¢/n  ¡±/w  Îª/v  Ö÷Ìâ/n  £¬/w  ÉèÖÃ/v  ÁË/u  ¡°/w  »¢»¢ÉúÍþ/l  ¡±/w  ¡¢/w  ¡°/w  °Ù»¨ÕùÑÞ/i  ¡±/w  ¡¢/w  ¡°/w  »¶ÀÖ/a  ¿¨Í¨/n  ¡±/w  ¡¢/w  ¡°/w  ×£¸£/v  ¡¯/w  £¹£¸/m  ¡±/w  »æ»­/vn  »î¶¯/vn  µÈ/u  £±£³/m  ¸ö/q  ¾°µã/n  ¡£/w  ÕýÔÂ³õÎå/t  £¬/w  ¼ÇÕß/n  Ä½Ãû/v  Ç°Íù/v  £¬/w  Ò»/d  Ì¤½ø/v  ¹«Ô°/n  µÄ/u  ´óÃÅ/n  £¬/w  ¾Í/d  Á¢¼´/d  ±»/p  ÆËÃæ¶øÀ´/l  µÄ/u  ´ºÒâ/n  Ëù/u  °üÎ§/v  £º/w  ¹«Ô°/n  ÕýÃÅ/n  °Ù»¨´Ô/n  ÖÐ/f  £¬/w  Ò»/m  Ö»/q  Ô¾È»¶øÆð/l  µÄ/u  ¿É°®/a  µÄ/u  ¡°/w  ÀÏ»¢/n  ¡±/w  ¾Ù/v  ×Å/u  ÏÊ»¨/n  Ïò/p  ÓÎÈË/n  ÕÐÊÖ/v  ÖÂÒâ/v  £»/w  ÓÃ/p  ÉÏÍò/m  Åè/q  Åè¾°/n  »¨»Ü/n  ×é³É/v  µÄ/u  ¡°/w  ´º/Tg  µÄ/u  ÐòÇú/n  ¡±/w  ¡¢/w  ¡°/w  ´º/Tg  »Ø/v  ´óµØ/n  ¡±/w  ¡¢/w  ¡°/w  ´º/Tg  Å¯/v  ×³Ïç/ns  ¡±/w  µÈ/u  ÑØ×Å/p  ¹«Ô°/n  µÄ/u  ÓÄ¾³/n  ÑÓÉì/vd  °Ú·Å/v  £¬/w  ´º¾°/n  ÃÀ²»Ê¤ÊÕ/i  ¡£/w  ¾¡¹Ü/c  ÒÑ¾­/d  ÊÇ/v  »î¶¯/vn  ¿ª°ì/v  µÄ/u  µÚÎå/m  Ìì/q  £¬/w  ¿É/c  Ô°ÄÚ/s  ÒÀÈ»/d  ÓÎÈËÈçÖ¯/l  ¡£/w  »î¶¯/vn  µÄ/u  ²ß»®Õß/n  ¸æËß/v  ¼ÇÕß/n  £º/w  ¡°/w  ´ºÌì/t  ×Ü¶¯Ô±/vn  ¡±/w  À­¿ª/v  ÐòÄ»/n  ÖÁ/p  ½ñ/Tg  £¬/w  Ç°À´/v  ÓÎÀÀ/v  µÄ/u  ÈË´Î/q  ÒÑ¾­/d  ³¬¹ý/v  £¸Íò/m  ¶à/m  ÈË/n  ¡£/w  ÔÚ/p  ¹«Ô°/n  Àï/f  £¬/w  ³ýÁË/p  ¸÷Ê½¸÷Ñù/l  µÄ/u  »¨»Ü/n  Åè¾°/n  ÔìÐÍ/n  Íâ/f  £¬/w  »¹ÓÐ/v  Å×/v  ÐåÇò/n  ¡¢/w  ÎèÁú/v  ¡¢/w  ÎèÊ¨/v  ¡¢/w  Å¤Ñí¸è/v  µÈ/u  ¸÷ÖÖ¸÷Ñù/l  ¸»ÓÐ/v  µ±µØ/s  ´º½Ú/t  ÎÄ»¯/n  ÌØÉ«/n  µÄ/u  ÎÄ»¯/n  ºÍ/c  ÌåÓý/n  ±íÑÝ/vn  ¡£/w  ¹«Ô°/n  ÄÚ/f  ´º¹âÃ÷ÃÄ/i  £¬/w  µ½´¦/d  ÊÇ/v  »¶ÉùÐ¦Óï/l  ¡£/w  

19980202-02-006-001/m  Ã÷Ìì/t  ÆøÏó/n  Ô¤±¨/vn  £¨/w  £²ÔÂ/t  £²ÈÕ/t  £²£°Ê±/t  ¡ª/w  £²ÔÂ/t  £³ÈÕ/t  £²£°Ê±/t  £©/w  
19980202-02-006-002/m  ÌìÆø/n  Ç÷ÊÆ/n  ·ÖÎö/vn  
19980202-02-006-003/m  ¾Ý/p  [ÖÐÑë/n  ÆøÏóÌ¨/n]nt  Ìá¹©/v  µÄ/u  ÐÅÏ¢/n  £º/w  Ä¿Ç°/t  £¬/w  ÓÐ/v  Ò»/m  ¹É/q  Àä¿ÕÆø/n  µÄ/u  Ç°·æ/n  £²ÈÕ/t  ÍíÉÏ/t  ½«/d  ÒÆ/v  ÖÁ/v  »ª±±/ns  ÖÐ²¿/f  £¬/w  £³ÈÕ/t  ÍíÉÏ/t  ½«/d  µ½´ï/v  »ªÄÏ/ns  ÑØº£/f  ¡£/w  Òò´Ë/c  £¬/w  £³/m  ÈÕ/t  Ç°ºó/f  »ª±±/ns  ¡¢/w  ¶«±±/s  ¡¢/w  »Æ»´/j  ºÍ/c  ½­»´/j  µÈ/u  µØ/n  ½«/d  ÏÈºó/d  ÓÐ/v  £´/m  ¡ª/w  £¶/m  ¼¶/q  Æ«/a  ±±·ç/n  £¬/w  ÆøÎÂ/n  Ò²/d  ½«/d  ÏÂ½µ/v  £µ/m  ¡ª/w  £±£°/m  ¡æ/q  £¬/w  Í¬Ê±/c  £¬/w  ½­ÄÏ/ns  ±±²¿/f  ½«/d  ÓÐ/v  Ð¡µ½ÖÐÓê/l  »ò/c  Óê¼ÐÑ©/l  £¬/w  ½­ÄÏ/ns  ÄÏ²¿/f  ¡¢/w  »ªÄÏ/ns  ÒÔ¼°/c  ¹óÖÝ/ns  ¡¢/w  ÔÆÄÏ/ns  ¶«²¿/f  ½«/d  ÓÐ/v  Ð¡µ½ÖÐÓê/l  £¬/w  ÎÒ¹ú/n  ¶«²¿/f  º£Çø/n  ÓÐ/v  £¶/m  ¡ª/w  £·/m  ¼¶/q  Æ«/a  ±±·ç/n  ¡£/w  

19980202-02-007-001/m  µ½/v  ÑÇ²¼Á¦/ns  »¬Ñ©/v  È¥/v  
19980202-02-007-002/m  ±¾±¨/r  ¼ÇÕß/n  ¶­/nr  Î°/nr  
19980202-02-007-003/m  ´óÄê/n  ³õËÄ/t  £¬/w  ¼ÇÕß/n  À´µ½/v  Î»ÓÚ/v  ¹þ¶û±õ/ns  ÒÔ¶«/f  ¶þ°Ù/m  ¹«Àï/q  µÄ/u  ±ùÑ©/n  Ê¤µØ/n  ÑÇ²¼Á¦/ns  £¬/w  ÕâÀï/r  ¡º/w  »ð/a  ¡»/w  µÃ/u  ÄÑÒÔÖÃÐÅ/i  £¬/w  ³ÉÇ§ÉÏÍò/i  µÄ/u  ÍâµØÈË/n  ÔÚ/p  ÕâÀï/r  ÏíÊÜ/v  ×Å/u  ±ùÑ©/n  Ö®/u  ÀÖ/Ng  £¬/w  Ó­½Ó/v  »¢Äê/t  µÄ/u  µ½À´/vn  ¡£/w  
19980202-02-007-004/m  ¡º/w  ÑÇ²¼Á¦/ns  ¡»/w  ÊÇ/v  ¸ö/q  ¶íÓï/nz  Ãû×Ö/n  £¬/w  ÒâË¼/n  ÊÇ/v  ¡º/w  ¹ûÊ÷Ô°/n  ¡»/w  ¡£/w  ¡º/w  ÑÇ²¼Á¦/ns  ¡»/w  Õâ/r  Èý/m  ¸ö/q  ×Ö/n  ÆµÆµ/d  ³öÏÖ/v  ÔÚ/p  ¸÷ÖÖ/r  Ã½Ìå/n  ÉÏ/f  ÄËÖÁÓÚ/c  ÑïÃûÌìÏÂ/l  £¬/w  ÊÇ/v  Ò»¾Å¾ÅÁùÄê/t  ¶þÔÂ/t  µÚÈý/m  ½ì/q  ÑÇÖÞ/ns  ¶¬¼¾/t  ÔË¶¯»á/n  Ñ©ÉÏ/s  ÏîÄ¿/n  ÔÚ/p  ÕâÀï/r  ½øÐÐ/v  ÒÔºó/f  ¡£/w  ÏÖÔÚ/t  £¬/w  ÕâÀï/r  ÒÑ/d  ³ÉÎª/v  ¹ú¼Ò/n  É­ÁÖ/n  ¹«Ô°/n  £¬/w  µ±Äê/t  µÄ/u  ÔË¶¯Ô±/n  ´å/n  ·ç³µ/n  É½×¯/n  £¬/w  Ò²/d  ÒÑ/d  ³ÉÎª/v  ÎÒ¹ú/n  Ä¿Ç°/t  ¹æÄ£/n  ×î/d  ´ó/a  µÄ/u  ÒÔ/p  »¬Ñ©/v  ÂÃÓÎ/v  Îª/v  ÌØÉ«/n  µÄ/u  ËÄ¼¾/n  ¶È¼Ù/vn  ÂÃÓÎ/vn  Ê¤µØ/n  ¡£/w  
19980202-02-007-005/m  ¡º/w  ´Ó/p  ÄêÈýÊ®/t  µ½/p  ½ñÌì/t  £¬/w  ÎÒÃÇ/r  ÒÑ/d  ½Ó´ý/v  ÁË/u  ÁùÍò/m  ¶à/m  ÈË´Î/q  £¬/w  ¿Í·¿/n  ÀûÓÃÂÊ/n  ÔÚ/p  °Ù·ÖÖ®Ò»°ÙÒ»Ê®/m  ÒÔÉÏ/f  ¡£/w  Ã¿Ìì/r  µÄ/u  Ñ©¾ß/n  ³ö×â·Ñ/n  ºÍ/c  »¬µÀ/n  ¡¢/w  ÀÂ³µ/n  µÄ/u  ÊÕÈë/n  ¾Í/d  ´ï/v  ¶þÊ®ÎåÍò/m  Ôª/q  ¡£/w  ¡»/w  ·ç³µ/n  É½×¯/n  ×Ü¾­Àí/n  ÂÞ/nr  ÍòÀï/nr  ÐË·Ü/a  µØ/u  ¶Ô/p  ¼ÇÕß/n  Ëµ/v  ¡£/w  
19980202-02-007-006/m  ÑÇ²¼Á¦/ns  ¹²/d  ÓÐ/v  Ê®°Ë/m  Ìõ/q  Ñ©µÀ/n  £¬/w  ·ç³µ/n  É½×¯/n  ¾Í/d  Õ¼/v  ÁË/u  Ê®¶þ/m  Ìõ/q  £¬/w  ²¢ÇÒ/c  ³õ/j  ¡¢/w  ÖÐ/j  ¡¢/w  ¸ß¼¶/b  µÄ/u  ¶¼/d  ÓÐ/v  ¡£/w  ÔÚ/p  Ñ©¾ß/n  ³ö×âµê/n  £¬/w  ÈËÍ·ÔÜ¶¯/l  £¬/w  ¼ÐÔÓ/v  ×Å/u  ÄÏÇ»±±µ÷/i  £¬/w  Ìý/v  ¿ÚÒô/n  ÊÇ/v  ±±¾©/ns  ¡¢/w  ÉÏº£/ns  ºÍ/c  ¹ã¶«/ns  ¡¢/w  Ïã¸Û/ns  ÈË/n  ¾Ó¶à/v  £¬/w  »¹ÓÐ/v  Ò»Ð©/m  Íâ¹úÈË/n  ¡£/w  ¡º/w  ÐÂ/d  ½ø/v  ÁË/u  Ò»Ç§/m  ¸±/q  Ñ©¾ß/n  £¬/w  »¹/d  ²»/d  ¹»/v  ÓÃ/v  ¡£/w  ¡»/w  µê/n  Àï/f  µÄ/u  ÈË/n  Ëµ/v  ¡£/w  
19980202-02-007-007/m  ³õ¼¶/b  »¬Ñ©³¡/n  ×î/d  ÈÈÄÖ/a  £¬/w  ÎåÑÕÁùÉ«/i  µÄ/u  »¬Ñ©·þ/n  °Ñ/p  ÕâÀï/r  µã×º/v  µÃ/u  Ïñ/v  »¨ÍÅ/n  Ò»Ñù/u  ¡£/w  ÓÐµÄ/r  ÈË/n  ÔÚ/d  Ñ§/v  »¬Ñ©/v  £¬/w  ÓÐµÄ/r  ÈË/n  ×ø/v  ÂíÅÀÀç/n  ºÍ/c  Ñ©µØ/n  Ä¦ÍÐ³µ/n  ¡£/w  Ò»¸ö/m  ½Ð/v  ¹Ë/nr  ½õ»Ô/nr  µÄ/u  Áù/m  Ëê/q  º¢×Ó/n  £¬/w  ÊÇ/v  ´Ó/p  ÉÏº£/ns  À´/v  µÄ/u  £¬/w  ºÜ/d  ÓÂ¸Ò/a  £¬/w  ËäÈ»/c  µÚÒ»/m  ´Î/q  »¬Ñ©/v  £¬/w  Ò»ÕÐÒ»Ê½/l  »¹/d  Âù/d  Ïñ/v  µÄ/u  ¡£/w  Ëý/r  µÄ/u  ÂèÂè/n  ¶Ô/p  ¼ÇÕß/n  Ëµ/v  £º/w  ¡º/w  ´ø/v  º¢×Ó/n  À´/v  ¿´¿´/v  Ñ©/n  £¬/w  ¿´¿´/v  ±±·½/s  µÄ/u  ¶¬Ìì/t  ¡£/w  ¡»/w  
19980202-02-007-008/m  ÔÚ/p  Õâ/r  Æ¬/q  Òø°×/b  µÄ/u  ÊÀ½ç/n  Àï/f  £¬/w  ÈËÃÇ/n  »¶¶È/v  ÖÐ¹ú/ns  ´«Í³/n  ½ÚÈÕ/n  ´º½Ú/t  £¬/w  ÏíÊÜ/v  ×Å/u  Éú»î/vn  £¬/w  Í¬Ê±/c  £¬/w  ÆóÅÎ/v  ×Å/u  ÐÂ/a  Ò»/m  Äê/q  µÄ/u  ÐÂÆøÏó/n  ¡£/w  

19980202-02-008-001/m  Ç®/nr  Æäè¡/nr  ÔÚ/p  ºÚÁú½­/ns  ¿¼²ì/v  ÂÃÓÎ/vn  ¹¤×÷/vn  
19980202-02-008-002/m  ÐÂ»ªÉç/nt  ¹þ¶û±õ/ns  £²ÔÂ/t  £±ÈÕ/t  µç/n  £¨/w  ¼ÇÕß/n  ¼§/nr  ÔÆ³Ì/nr  £©/w  [ÖÐ¹²ÖÐÑë/nt  ÕþÖÎ¾Ö/n]nt  Î¯Ô±/n  ¡¢/w  ¹úÎñÔº/nt  ¸±/b  ×ÜÀí/n  ¼æ/v  Íâ½»²¿³¤/n  Ç®/nr  Æäè¡/nr  ½üÈÕ/t  ÔÚ/p  ºÚÁú½­/ns  ¿¼²ì/v  ¹¤×÷/vn  Ê±/Ng  Ö¸³ö/v  £¬/w  ºÚÁú½­Ê¡/ns  ¾ßÓÐ/v  µÃÌì¶Àºñ/i  µÄ/u  ±ùÑ©/n  ×ÊÔ´/n  ÓÅÊÆ/n  £¬/w  ÀûÓÃ/v  Õâ/r  Ò»/m  ÓÅÊÆ/n  ´óÁ¦/d  ·¢Õ¹/v  ÂÃÓÎ/vn  ÊÂÒµ/n  £¬/w  ½«/d  ¶Ô/p  È«Ê¡/n  ¾­¼Ã/n  µÄ/u  ·¢Õ¹/vn  Æð/v  µ½/v  ÓÐÁ¦/a  µÄ/u  ÍÆ¶¯/vn  ×÷ÓÃ/n  ¡£/w  
19980202-02-008-003/m  £±ÔÂ/t  £³£°ÈÕ/t  ÖÁ/p  £²ÔÂ/t  £±ÈÕ/t  £¬/w  Ç®/nr  Æäè¡/nr  ÔÚ/p  [ºÚÁú½­/ns  Ê¡Î¯/n]nt  ¸±/b  Êé¼Ç/n  ¡¢/w  Ê¡³¤/n  Ìï/nr  ·ïÉ½/nr  µÈ/u  µÄ/u  ÅãÍ¬/vn  ÏÂ/f  £¬/w  ÏÈºó/d  ¿¼²ì/v  ÁË/u  ÉÐÖ¾ÊÐ/ns  µÄ/u  [ÑÇ²¼Á¦/ns  »¬Ñ©³¡/n]ns  ¡¢/w  ¹þ¶û±õÊÐ/ns  µÄ/u  [Õ×÷ë/nz  ¹«Ô°/n]ns  ±ùµÆ/n  ÓÎÔ°»á/n  ¡¢/w  ËÉ»¨½­/ns  ÑØ½­/f  ±ùÑ©/n  ÂÃÓÎ/vn  Ò»/m  Ìõ/q  Ïß/n  ¼°/c  Ì«Ñôµº/ns  ·ç¾°Çø/n  µÈ/u  ÂÃÓÎ/vn  ÉèÊ©/n  £¬/w  ²¢/c  ÉîÈë/v  Å©´å/n  ×ß·Ã/v  Î¿ÎÊ/v  ÁË/u  µ±µØ/s  µÄ/u  ¸É²¿/n  ÈºÖÚ/n  ¡£/w  
19980202-02-008-004/m  Ç®/nr  Æäè¡/nr  ¶Ô/p  ºÚÁú½­Ê¡/ns  ½üÄêÀ´/l  »ý¼«/ad  ·¢»Ó/v  µØÔµ/n  ÓÅÊÆ/n  ·¢Õ¹/v  ±ùÑ©/n  ÂÃÓÎ/vn  Ëù/u  È¡µÃ/v  µÄ/u  ³É¼¨/n  ±íÊ¾/v  ÂúÒâ/v  ¡£/w  Ëû/r  Ëµ/v  £¬/w  ºÚÁú½­/ns  µØ´¦/v  ±±½®/s  £¬/w  ±ùÑ©/n  ×ÊÔ´/n  ·á¸»/a  £¬/w  ¾ßÓÐ/v  ·¢Õ¹/v  ¶¬¼¾/t  ÂÃÓÎ/vn  µÄ/u  Á¼ºÃ/a  Ìõ¼þ/n  ¡£/w  Òª/v  ½øÒ»²½/d  ÍØ¿í/v  Ë¼Â·/n  £¬/w  ¿ª·¢/v  ¾ßÓÐ/v  Å¨Óô/a  µØ·½/n  ÌØÉ«/n  µÄ/u  ÂÃÓÎ/vn  ¾°µã/n  ºÍ/c  Âú×ã/v  ²»Í¬/a  ²ã´Î/n  ÐèÒª/n  µÄ/u  ÂÃÓÎ/vn  ÏîÄ¿/n  £¬/w  ²¢/c  ÒÔ/p  ÂÃÓÎÒµ/n  µÄ/u  ¿ª·¢/vn  ´Ù½ø/v  È«Ãñ/n  ½¡Éí/vn  »î¶¯/vn  µÄ/u  ¿ªÕ¹/vn  ¡£/w  
19980202-02-008-005/m  Ç®/nr  Æäè¡/nr  Ö¸³ö/v  £¬/w  ·¢Õ¹/v  ÂÃÓÎÒµ/n  ¼È/c  Òª/v  ÖØÊÓ/v  ½»Í¨/n  ¡¢/w  Í¨Ñ¶/n  ¡¢/w  ÂÃµê/n  ¡¢/w  ²ÍÒû/n  µÈ/u  Ó²¼þ/n  ½¨Éè/vn  £¬/w  ¸ü/d  Òª/v  ÊÊÓ¦/v  ÏÖ´ú/t  Éú»î/vn  ·½Ê½/n  µÄ/u  ÒªÇó/n  £¬/w  ÔÚ/p  ·þÎñ/vn  ÖÊÁ¿/n  ¡¢/w  ·þÎñ/vn  Ë®Æ½/n  ºÍ/c  ÂÃÓÎ/vn  °²È«/an  µÈ/u  Èí¼þ/n  ½¨Éè/vn  ÉÏ/f  ÏÂ/v  ¹¦·ò/n  ¡£/w  ÂÃÓÎÒµ/n  ÊÇ/v  Ò»/m  ÖÖ/q  ÏÈµ¼/n  ²úÒµ/n  £¬/w  ·¢Õ¹/v  ÂÃÓÎÒµ/n  ¿ÉÒÔ/v  ÍÆ¶¯/v  ³ÇÊÐ/n  ½¨Éè/vn  £¬/w  Ìá¸ß/v  µØ·½/n  µÄ/u  ÖªÃû¶È/n  £¬/w  »¹/d  ¿ÉÒÔ/v  ´ø¶¯/v  Ò»¸ö/m  µØÇø/n  µÄ/u  ¾­¼Ã/n  ·¢Õ¹/vn  ¡£/w  
19980202-02-008-006/m  ¿¼²ì/v  ÆÚ¼ä/f  £¬/w  Ç®/nr  Æäè¡/nr  »¹/d  µ½/v  ÑÇ²¼Á¦Õò/ns  ¹ú¹â´å/ns  ×ß·Ã/v  ÁË/u  Á½/m  ¼Ò/q  Å©»§/n  £¬/w  ²¢/c  Ïò/p  ËûÃÇ/r  °ÝÄê/v  ¡£/w  Ëû/r  °Ñ/p  Ã×/n  ¡¢/w  Ãæ/n  ºÍ/c  ÖíÈâ/n  ËÍ/v  µ½/v  Æ¶À§»§/n  Àî/nr  Á¬¹ó/nr  ¼Ò/n  £¬/w  ÏêÏ¸/ad  Ñ¯ÎÊ/v  ÁË/u  Àî/nr  ¼Ò/n  È¥Äê/t  µÄ/u  Éú»î/vn  ºÍ/c  ÊÕÈë/n  Çé¿ö/n  £¬/w  ¹ÄÀø/v  Àî/nr  Á¬¹ó/nr  »ý¼«/ad  ·¢Õ¹/v  Éú²ú/v  £¬/w  ÕùÈ¡/v  ÔçÈÕ/d  ÍÑÆ¶/v  ¡£/w  Ëæºó/d  £¬/w  Ç®/nr  ¸±/b  ×ÜÀí/n  ÓÖ/d  À´µ½/v  ÖÂ¸»/vn  »§/n  ÕÅ/nr  ºé¸ß/nr  ¼Ò/n  £¬/w  °Ñ/p  £µ£°/m  ¶à/m  ²á/q  ÊµÓÃ/a  ¼¼Êõ/n  Í¼Êé/n  Ç××Ô/d  ½»µ½/v  ÕÅ/nr  ºé¸ß/nr  ÊÖÉÏ/s  £¬/w  Ï£Íû/v  Ëû/r  Óë/c  ´åÀï/n  ÆäËû/r  Å©»§/n  Ò»µÀ/d  Ñ§Ï°/v  Å©Òµ/n  ¼¼Êõ/n  £¬/w  ´ø¶¯/v  ¸ü/d  ¶à/a  µÄ/u  Å©Ãñ/n  ×ß/v  ÉÏ/v  ¸»Ô£/a  Ö®/u  Â·/n  ¡£/w  
19980202-02-008-007/m  ÅãÍ¬/v  Ç®/nr  Æäè¡/nr  ¿¼²ì/v  µÄ/u  Áìµ¼/n  Í¬Ö¾/n  »¹ÓÐ/v  [¹úÎñÔº/nt  Ì¨°ì/j]nt  Ö÷ÈÎ/n  ³Â/nr  ÔÆÁÖ/nr  ¡¢/w  [¹ú¼Ò/n  ÂÃÓÎ¾Ö/n]nt  ¾Ö³¤/n  ºÎ/nr  ¹â/nr  µÈ/u  ¡£/w  

19980202-02-009-001/m  Íâ½»²¿/nt  ·¢ÑÔÈË/n  ¾Í/p  ÃÀ/j  ¡º/w  ÈËÈ¨/n  ±¨¸æ/n  ¡»/w  ´ð/v  ¼ÇÕß/n  ÎÊ/v  
19980202-02-009-002/m  ÐÂ»ªÉç/nt  ±±¾©/ns  £²ÔÂ/t  £±ÈÕ/t  µç/n  Íâ½»²¿/nt  ·¢ÑÔÈË/n  Öì/nr  °îÔì/nr  ½ñÌì/t  ¾Í/p  [ÃÀ¹ú/ns  ¹úÎñÔº/n]nt  ×î½ü/t  ·¢±í/v  µÄ/u  £±£¹£¹£·/m  Äê¶È/n  ¡°/w  ÈËÈ¨/n  ±¨¸æ/n  ¡±/w  µÄ/u  ÖÐ¹ú/ns  ²¿·Ö/n  »Ø´ð/v  ¼ÇÕß/n  ÌáÎÊ/vn  Ê±/Ng  Ö¸³ö/v  £¬/w  [ÃÀ¹ú/ns  Õþ¸®/n]nt  Ó¦µ±/v  ×ðÖØ/v  ÊÂÊµ/n  £¬/w  ×ñÊØ/v  ¹ú¼Ê·¨/n  ×¼Ôò/n  £¬/w  Í£Ö¹/v  ½è¿Ú/v  ËùÎ½/v  ÈËÈ¨/n  ÎÊÌâ/n  ¸ÉÉæ/v  ±ð¹ú/r  µÄ/u  ÄÚÕþ/n  ¡£/w  
19980202-02-009-003/m  Öì/nr  °îÔì/nr  Ëµ/v  £¬/w  [ÖÐ¹ú/ns  Õþ¸®/n]nt  Ò»¹á/d  ×ðÖØ/v  ¡¶/w  ÁªºÏ¹ú/nt  ÏÜÕÂ/n  ¡·/w  ºÍ/c  ¹ú¼Ê/n  ÈËÈ¨/n  ÎÄÊé/n  ¹ØÓÚ/p  ´Ù½ø/v  ºÍ/c  ±£»¤/v  ÈËÈ¨/n  ¼°/c  »ù±¾/a  ×ÔÓÉ/an  µÄ/u  ×ÚÖ¼/n  £¬/w  ²¢/c  °´ÕÕ/p  ÏÜ·¨/n  ºÍ/c  ÓÐ¹Ø/vn  ·¨ÂÉ/n  ±£»¤/v  ºÍ/c  ´Ù½ø/v  ÖÐ¹ú/ns  ¸÷×å/r  ÈËÃñ/n  µÄ/u  ÈËÈ¨/n  ºÍ/c  »ù±¾/a  ×ÔÓÉ/an  ¡£/w  [ÖÐ¹ú/ns  Õþ¸®/n]nt  ¸ù¾Ý/p  ÈËÈ¨/n  µÄ/u  ÆÕ±éÐÔ/n  Ô­Ôò/n  ºÍ/c  ÖÐ¹ú/ns  µÄ/u  ¾ßÌå/a  ¹úÇé/n  £¬/w  ÔÚ/p  ÒÀ·¨/d  ±£ÕÏ/v  ÈËÃñ/n  µÄ/u  ¹«Ãñ/n  È¨Àû/n  ºÍ/c  ÕþÖÎÈ¨Àû/l  µÄ/u  Í¬Ê±/n  £¬/w  Å¬Á¦/ad  ÊµÏÖ/v  ÈËÃñ/n  µÄ/u  Éú´æÈ¨/n  ºÍ/c  ·¢Õ¹È¨/n  £¬/w  ²»¶Ï/d  Ìá¸ß/v  ÈËÃñ/n  ÏíÊÜ/v  ÕþÖÎ/n  ¡¢/w  ¾­¼Ã/n  ¡¢/w  Éç»á/n  ¡¢/w  ÎÄ»¯/n  µÈ/u  È¨Àû/n  µÄ/u  Ë®Æ½/n  £¬/w  Ê¹/v  ÖÐ¹ú/ns  µÄ/u  ÈËÈ¨/n  ×´¿ö/n  È¡µÃ/v  Ç°ËùÎ´ÓÐ/i  µÄ/u  È«Ãæ/a  ¸ÄÉÆ/vn  ºÍ/c  ²»¶Ï/d  ·¢Õ¹/v  ¡£/w  
19980202-02-009-004/m  Ëû/r  Ö¸³ö/v  £¬/w  [ÃÀ¹ú/ns  Õþ¸®/n]nt  ÎÞÊÓ/v  ÉÏÊö/b  ÊÂÊµ/n  £¬/w  ÒÔ/p  ËùÎ½/v  ¡°/w  ÈËÈ¨/n  ÎÀÊ¿/n  ¡±/w  ×Ô¾Ó/v  £¬/w  ¶Ô/p  ÖÐ¹ú/ns  µÄ/u  ÈËÈ¨/n  ×´¿ö/n  ËµÈýµÀËÄ/i  £¬/w  ÐîÒâ/d  ÍáÇú/v  £¬/w  ºá¼ÓÖ¸Ôð/l  £¬/w  ¶ø/c  ¶Ô/p  ×Ô¼º/r  ¹úÄÚ/s  ´æÔÚ/v  µÄ/u  ÑÏÖØ/ad  Î¥·´/v  ÈËÈ¨/n  µÄ/u  ÏÖÏó/n  È´/d  ±Õ¿Ú²»Ì¸/l  ¡£/w  Õâ/r  ÊÇ/v  ÔÚ/p  ÈËÈ¨/n  ÎÊÌâ/n  ÉÏ/f  ¸ã/v  Ë«ÖØ/b  ±ê×¼/n  µÄ/u  µäÐÍ/a  ±íÏÖ/vn  ¡£/w  
19980202-02-009-005/m  Õâ/r  Î»/q  ·¢ÑÔÈË/n  Ëµ/v  £º/w  ¡°/w  ÏÔÈ»/a  £¬/w  ÃÀ·½/n  ¹ØÐÄ/v  ÖÐ¹ú/n  ÈËÈ¨/n  ÎÊÌâ/n  Ö»/d  ÊÇ/v  ½è¿Ú/n  £¬/w  ¸ÉÉæ/v  ÖÐ¹ú/ns  ÄÚÕþ/n  ²Å/d  ÊÇ/v  Æä/r  ÕæÊµ/a  ÓÃÒâ/n  ¡£/w  ¶Ô/p  [ÃÀ¹ú/ns  Õþ¸®/n]nt  ÕâÖÖ/r  ÑÏÖØ/ad  Î¥·´/v  ¹ú¼Ê/n  ¹ØÏµ/n  »ù±¾/a  ×¼Ôò/n  µÄ/u  ÐÐ¾¶/n  £¬/w  ÎÒÃÇ/r  ±íÊ¾/v  ¼á¾ö/ad  ·´¶Ô/v  ¡£/w  [ÃÀ¹ú/ns  Õþ¸®/n]nt  Ó¦µ±/v  ×ðÖØ/v  ÊÂÊµ/n  £¬/w  ×ñÊØ/v  ¹ú¼Ê·¨/n  ×¼Ôò/n  £¬/w  Í£Ö¹/v  ½è¿Ú/v  ËùÎ½/v  ÈËÈ¨/n  ÎÊÌâ/n  ¸ÉÉæ/v  ±ð¹ú/r  µÄ/u  ÄÚÕþ/n  ¡£/w  ¡±/w  

19980202-02-010-001/m  µçÊÓ/n  Á¬Ðø¾ç/n  ¡¶/w  ÉÙÄê/n  µË/nr  Ð¡Æ½/nr  ¡·/w  ¿ª»ú/v  
19980202-02-010-002/m  ±¾±¨/r  ³É¶¼/ns  £²ÔÂ/t  £±ÈÕ/t  µç/n  ÐÂ»ªÉç/nt  ¼ÇÕß/n  ÔÀ/nr  ÁÖ²Å/nr  ¡¢/w  ±¾±¨/r  ¼ÇÕß/n  Áõ/nr  Ô£¹ú/nr  ±¨µÀ/v  £º/w  ·´Ó³/v  Ò»/m  ´ú/q  Î°ÈË/n  µË/nr  Ð¡Æ½/nr  ÉÙÄê/n  Ê±´ú/n  Éú»î/vn  µÄ/u  £¶/m  ¼¯/q  µçÊÓ/n  Á¬Ðø¾ç/n  ¡¶/w  ÉÙÄê/n  µË/nr  Ð¡Æ½/nr  ¡·/w  £¬/w  ÈÕÇ°/t  ÔÚ/p  ËÄ´¨/ns  ¹ã°²ÏØ/ns  Ð­ÐËÕò/ns  ÅÆ·»´å/ns  ¿ª»ú/v  ¡£/w  
19980202-02-010-003/m  ÓÉ/p  [±±¾©/ns  µçÓ°/n  ÖÆÆ¬³§/n  µçÊÓ²¿/n]nt  ¡¢/w  [´¨/j  ¶«±±/s  ÀÏÇø/n  ½¨Éè/vn  ´Ù½ø»á/n]nt  ¡¢/w  [ËÄ´¨/ns  ¹ã°²/ns  µØÇø/n  ¹ã²¥/vn  µçÊÓ/n  ¾Ö/n]nt  ÁªºÏ/v  ÉãÖÆ/v  µÄ/u  ¡¶/w  ÉÙÄê/n  µË/nr  Ð¡Æ½/nr  ¡·/w  £¬/w  ÊÇ/v  ÎÒ¹ú/n  Æù½ñ/d  µÚÒ»/m  ²¿/q  È«Ãæ/ad  ·´Ó³/v  µË/nr  Ð¡Æ½/nr  ÉÙÄê/n  Éú»î/vn  ¾­Àú/n  µÄ/u  ¾ç×÷/n  £¬/w  ÕæÊµ/a  µØ/u  ·´Ó³/v  ÁË/u  µË/nr  Ð¡Æ½/nr  Í¬Ö¾/n  ÔÚ/p  ÇàÉÙÄê/n  Ê±ÆÚ/n  ¾Í/d  Á¢Ö¾/v  ÓÚ/p  ÖÐ¹ú/ns  ÈËÃñ/n  µÄ/u  ½â·Å/vn  ÊÂÒµ/n  ¡¢/w  ×·Çó/v  ÕæÀí/n  µÄ/u  Ô¶´ó/a  ±§¸º/n  ¡£/w  
19980202-02-010-004/m  Õâ²¿/r  µçÊÓ/n  Á¬Ðø¾ç/n  ÓÉ/p  Ôø/d  µ¼ÑÝ/v  ¹ý/u  ¡¶/w  ±»¸æ/n  É½¸ÜÒ¯/nr  ¡·/w  µÈ/u  Á¦×÷/n  µÄ/u  ÖøÃû/a  µ¼ÑÝ/n  ËÎ/nr  Ñ§±ó/nr  Ö´µ¼/v  £¬/w  ²Ü/nr  ÏÜ³É/nr  ±à¾ç/v  £¬/w  ÖøÃû/a  ÑÝÔ±/n  Â¬Ææ/nr  ºÍ/c  ÄÂ/nr  Äþ/nr  ¡¢/w  ÖÓ/nr  Çï/nr  ¡¢/w  Àî/nr  Àñ/nr  Ö÷ÑÝ/v  ¡£/w  

19980202-02-011-001/m  ½­Òõ/ns  ÕòÕò/n  ½¨Æð/v  ½ÌÊ¦/n  ´å/n  È«ÊÐ/n  ½ÌÖ°¹¤/n  ×¡·¿/n  »ù±¾/ad  ½â¾ö/v  
19980202-02-011-002/m  ±¾±¨/r  Ñ¶/Ng  ÔÚ/p  ½­ËÕÊ¡/ns  ½­ÒõÊÐ/ns  ÊÐÇø/s  ½ÌÊ¦/n  ÐÂ´å/n  £¬/w  £±£°/m  ´±/q  ¹«Ô¢Â¥/n  ±»/p  ÂÌ/a  Ê÷/n  ºÍ/c  ²ÝÆº/n  »·±§/v  ×Å/u  £¬/w  £µ£°£°/m  ¶à/m  Ãû/q  ½ÌÖ°¹¤/n  ÒÑ/d  Ï²/vd  Ç¨/v  ÐÂ¾Ó/n  ¡£/w  £±£°/m  Äê/q  ÖÐ/f  £¬/w  ½­Òõ/ns  Í¶×Ê/v  £±£®£¸ÒÚ/m  Ôª/q  £¬/w  ½¨/v  ½ÌÊ¦/n  ÐÂ´å/n  £³£´Íò/m  ¶à/m  Æ½·½Ã×/q  £¬/w  È«ÊÐ/n  ½ÌÖ°¹¤/n  ×¡·¿/n  »ù±¾/ad  µÃµ½/v  ½â¾ö/vn  £¬/w  ±»/p  ÆÀÎª/v  ¡°/w  Ê¡/n  ½ÌÊ¦/n  ×¡·¿/n  ½¨Éè/vn  ÏÈ½ø/a  µ¥Î»/n  ¡±/w  ¡£/w  
19980202-02-011-003/m  £±£¹£¹£³Äê/t  £¬/w  [½­ÒõÊÐ/ns  Õþ¸®/n]nt  Í¶×Ê/v  £²£±£°£°Íò/m  Ôª/q  £¬/w  Ò»/m  ´Î/q  Õ÷µØ/v  £³£°/m  Ä¶/q  £¬/w  ÂÊÏÈ/d  ÔÚ/p  ÊÐÇø/s  ½¨Ôì/v  ÏÖ´ú/t  ¹æÄ£/n  µÄ/u  ½ÌÊ¦/n  ÐÂ´å/n  ¡£/w  Æä¼ä/f  £¬/w  ÊÐ/n  Áìµ¼/n  ¶à´Î/m  ÏÖ³¡/s  °ì¹«/v  £¬/w  Éç»á/n  ¸÷½ç/r  Ò²/d  ´óÁ¦/d  Ö§³Ö/v  ¡£/w  »ªÎ÷/ns  ¡¢/w  Èý·¿Ïï/ns  µÈ/u  ´å/n  ÓÅ»Ý/v  ¹©Ó¦/v  ½¨Öþ/n  ²ÄÁÏ/n  £¬/w  ÓÊµç¾Ö/n  °²×°/v  µç»°/n  Ã¿»§/r  ÓÅ»Ý/v  £±£°£°£°/m  Ôª/q  ¡£/w  Ò»/m  Äê/q  °ë/m  Ê±¼ä/n  £¬/w  £±£°/m  ×ù/q  ¹ãÏÃ/n  °ÎµØ¶øÆð/i  £¬/w  £³£²£´/m  »§/q  Ã¿»§/r  £¸£²/m  Æ½·½Ã×/q  £¬/w  ÈýÊÒÒ»Ìü/n  ¡£/w  ½ÌÊ¦/n  Ã¿/r  Æ½·½Ã×/q  Ö»/d  »¨/v  £³£°£°/m  Ôª/q  £¬/w  ·ÖÆÚ¸¶¿î/l  ¾Í/d  ¿É/v  ×¡/v  ½ø/v  ÐÂ/a  Â¥·¿/n  ¡£/w  ÒÑ/d  ÓÐ/v  £³£°/m  Äê/q  ½ÌÁä/n  µÄ/u  Îâ/nr  ÀÏÊ¦/n  ÒÖÖÆ/v  ²»/d  ×¡/v  ÄÚÐÄ/n  Ï²ÔÃ/an  £º/w  ¡°/w  ÎÒÃÇ/r  ¶¼/d  ÊÇ/v  ÆÕÍ¨/a  ½ÌÊ¦/n  £¬/w  ÄÜ/v  ×¡/v  ÔÚ/p  Õâ/r  »¨Ô°/n  °ã/u  µÄ/u  ÐÂ´å/n  £¬/w  Á¬/u  ×öÃÎ/v  Ò²/d  Ïë/v  ²»/d  µ½/v  °¡/y  £¡/w  ¡±/w  
19980202-02-011-004/m  ½ÌÊ¦/n  ÐÂ´å/n  µÄ/u  Âä³É/vn  £¬/w  Îª/p  È«ÊÐ/n  Ê÷/v  Æð/v  Ñù°å/n  £¬/w  ³ÇÏç/n  Áª¶¯/v  £¬/w  ³öÏÖ/v  ÁË/u  ÕùÏÈ/d  ½â¾ö/v  ½ÌÊ¦/n  ×¡·¿/n  µÄ/u  ºÃ/a  ÊÆÍ·/n  ¡£/w  µ½/p  È¥Äêµ×/t  £¬/w  È«ÊÐ/n  ÕòÕò/n  ¶¼/d  ½¨/v  Æð/v  ÁË/u  ½ÌÊ¦/n  ÐÂ´å/n  £¬/w  ÊÜµ½/v  ²Î¼Ó/v  µÚËÄ/m  ´Î/q  È«¹ú/n  ½ÌÖ°¹¤/n  ×¡·¿/n  ½¨Éè/vn  ¹¤×÷/vn  ¾­Ñé/n  ½»Á÷»á/n  ´ú±í/n  µÄ/u  ¸ß¶È/d  ³ÆÔÞ/v  £º/w  ¡°/w  ½­Òõ/ns  ½ÌÊ¦/n  ×¡·¿/n  ½¨Éè/vn  ×ß/v  ÔÚ/p  È«¹ú/n  Ç°ÁÐ/n  ¡£/w  ¡±/w  
19980202-02-011-005/m  £¨/w  Áõ/nr  ºÉ·Ò/nr  £©/w  

19980202-02-012-001/m  Àî/nr  ¹ãÏé/nr  Í¬Ö¾/n  ÊÅÊÀ/v  
19980202-02-012-002/m  ÐÂ»ªÉç/nt  ±±¾©/ns  £±ÔÂ/t  £²£·ÈÕ/t  µç/n  ¹«°²²¿/nt  Ô­/b  µ³×é/n  ¸±/b  Êé¼Ç/n  ¡¢/w  ¸±/b  ²¿³¤/n  Àî/nr  ¹ãÏé/nr  Í¬Ö¾/n  Òò/p  ²¡/n  ÓÚ/p  £±£¹£¹£¸Äê/t  £±ÔÂ/t  £±£¹ÈÕ/t  ÔÚ/p  ±±¾©/ns  ÊÅÊÀ/v  £¬/w  ÏíÄê/n  £¸£±/m  Ëê/q  ¡£/w  
19980202-02-012-003/m  Àî/nr  ¹ãÏé/nr  ³öÉú/v  ÓÚ/p  É½Î÷Ê¡/ns  ÎÄË®ÏØ/ns  ¡£/w  £±£¹£³£·Äê/t  £±£°ÔÂ/t  ¼ÓÈë/v  °ËÂ·¾ü/n  £¬/w  £±£¹£³£¸Äê/t  £²ÔÂ/t  ¼ÓÈë/v  [ÖÐ¹ú/ns  ¹²²úµ³/n]nt  £¬/w  ÏÈºó/d  ÈÎ/v  [°ËÂ·¾ü/n  ×Ü²¿/n  Ëæ/v  Óª/n  Ñ§Ð£/n  Áù/m  ´ó¶Ó/n  µÚÒ»/m  Ö§¶Ó/n]nt  Çø/n  ¶Ó³¤/n  ¡¢/w  Ö§²¿/n  ±£ÎÀ/vn  Î¯Ô±/n  £¬/w  [½ú³Ç/ns  ÓÎ»÷/b  µÚ¶þ/m  ´ó¶Ó/n]nt  ´ó¶Ó³¤/n  £¬/w  [Ê®°Ë/m  ¼¯ÍÅ¾ü/n  Ò°Õ½/b  ÕþÖÎ²¿/n  ±£ÎÀ²¿/n]nt  Õì²ì/vn  ¶Ó³¤/n  ¡£/w  ¿¹ÈÕÕ½Õù/nz  Ê¤Àû/v  ºó/f  £¬/w  Àî/nr  ¹ãÏé/nr  ÏÈºó/d  ÈÎ/v  [»ª±±¾Ö/nt  Éç»á²¿/n  µÚ¶þ/m  ÊÒ/n]nt  ¸±/b  Ö÷ÈÎ/n  ¡¢/w  µÚ¶þ/m  ´¦/n  ´¦³¤/n  £¬/w  [±±Æ½ÊÐ/ns  ¹«°²¾Ö/n  ¶þ/m  ´¦/n]nt  ¸±/b  ´¦³¤/n  £¬/w  [ÖÐÄÏº£/ns  ÕþÐ­/j  ¾¯ÎÀ´¦/n]nt  ¸±/b  ´¦³¤/n  ¡£/w  
19980202-02-012-004/m  ÐÂ/a  ÖÐ¹ú/ns  ³ÉÁ¢/v  ÒÔºó/f  £¬/w  Àî/nr  ¹ãÏé/nr  ÏÈºó/d  ÈÎ/v  [ÖÐÑë/n  ¹«°²²¿/nt  Ò»/m  ¾Ö/n]nt  ´¦³¤/n  ¡¢/w  ¸±/b  ¾Ö³¤/n  £¬/w  ¶þ/m  ¾Ö/n  ¾Ö³¤/n  £¬/w  [¹ãÖÝÊÐ/ns  ¹«°²¾Ö/n]nt  ¾Ö³¤/n  £¬/w  [¹ãÖÝ/ns  ÊÐÎ¯/n]nt  ³£Î¯/n  ¡¢/w  ¸±/b  ÊÐ³¤/n  £¬/w  ÊÐÎ¯/n  Õþ·¨Î¯Ô±»á/n  Ö÷ÈÎ/n  ¼æ/v  ÊÐ/n  ¹«°²¾Ö/n  ¾Ö³¤/n  ¡£/w  ¡°/w  ÎÄ»¯´ó¸ïÃü/nz  ¡±/w  ÆÚ¼ä/f  £¬/w  Ëû/r  Á¢³¡/n  ¼á¶¨/a  £¬/w  ÆìÖÄÏÊÃ÷/i  £¬/w  ¶Ô/p  ÁÖ/nr  ±ë/nr  ¡¢/w  ¡°/w  ËÄÈË°ï/j  ¡±/w  µÄ/u  µ¹ÐÐÄæÊ©/i  ½øÐÐ/v  ÁË/u  Õë·æÏà¶Ô/i  µÄ/u  ¶·Õù/vn  ¡£/w  
19980202-02-012-005/m  ·ÛËé/v  ¡°/w  ËÄÈË°ï/j  ¡±/w  ÒÔºó/f  £¬/w  ÏÈºó/d  ÈÎ/v  [¹«°²²¿/nt  Ò»/m  ¾Ö/n]nt  ¾Ö³¤/n  £¬/w  ¹«°²²¿/nt  ¸±/b  ²¿³¤/n  ¡¢/w  µ³×é/n  ¸±/b  Êé¼Ç/n  ¡£/w  £±£¹£¸£¶Äê/t  £³ÔÂ/t  £¬/w  Àî/nr  ¹ãÏé/nr  Ö÷¶¯/ad  Ìá³ö/v  ÍË¾Ó¶þÏß/l  ¡£/w  

19980202-02-013-001/m  Ò»ÊÖ/d  ×¥/v  Ôö²ú/v  Ò»ÊÖ/d  ×¥/v  ¡°/w  ¼õ²ú/v  ¡±/w  ËÄ´¨/ns  £µ/m  Äê/q  ÉÙ/ad  Éú/v  £±£¹£²Íò/m  ÈË/n  
19980202-02-013-002/m  ±¾±¨/r  ³É¶¼/ns  £²ÔÂ/t  £±ÈÕ/t  µç/n  ¼ÇÕß/n  ÂÞ/nr  Ã¯³Ç/nr  ±¨µÀ/v  £º/w  ÎÒ¹ú/n  ÈË¿Ú/n  ´ó/a  Ê¡/n  ËÄ´¨Ê¡/ns  £¬/w  Ò»ÊÖ/d  ×¥/v  Ôö²ú/v  £¬/w  ´óÁ¦/d  ·¢Õ¹/v  ¾­¼Ã/n  £»/w  Ò»ÊÖ/d  ×¥/v  ¡°/w  ¼õ²ú/v  ¡±/w  £¬/w  ÈÏÕæ/ad  ÊµÐÐ/v  ¼Æ»®ÉúÓý/l  £¬/w  Ð´/v  ÏÂ/v  ÁË/u  »Öºê/a  µÄ/u  ÆªÕÂ/n  £¬/w  Îª/p  È«Ê¡/n  ¾­¼Ã/n  Éç»á/n  Ð­µ÷/ad  ·¢Õ¹/v  ºÍ/c  ¿É/v  ³ÖÐø/vd  ·¢Õ¹/v  ´´Ôì/v  ÁË/u  Á¼ºÃ/a  µÄ/u  ÈË¿Ú/n  »·¾³/n  ¡£/w  
19980202-02-013-003/m  ¾Ý/p  Í³¼Æ/v  £¬/w  ½ü/a  £µ/m  Äê¼ä/n  £¬/w  ËÄ´¨/ns  È«Ê¡/n  ¹²/d  ³öÉú/v  ÈË¿Ú/n  £¸£¹£·£®£·Íò/m  £¬/w  ±È/p  ¹ú¼Ò/n  ÖðÄê/d  ÏÂ´ï/v  ¸ø/p  ËÄ´¨Ê¡/ns  µÄ/u  ÈË¿Ú/n  ¼Æ»®/n  ÉÙ/d  ³öÉú/v  £±£¹£²£®£¶Íò/m  £»/w  ÈË¿Ú/n  ³öÉúÂÊ/n  ÓÉ/p  £±£¹£¹£²Äê/t  µÄ/u  £±£¶£®£³¡ë/m  ÏÂ½µ/v  µ½/v  £±£¹£¹£·Äê/t  µÄ/u  £±£µ£®£·¡ë/m  £»/w  ¼Æ»®ÉúÓýÂÊ/n  ÓÉ/p  £±£¹£¹£²Äê/t  µÄ/u  £·£¹£®£²£¥/m  ÉÏÉý/v  µ½/v  £¹£°£¥/m  ¡£/w  ÈË¿Ú/n  Óë/c  ¼Æ»®ÉúÓý/l  È¡µÃ/v  µÄ/u  ÖõÄ¿/vn  ³É¼¨/n  £¬/w  ÓÐÐ§/a  µØ/u  »º½â/v  ÁË/u  ÈË¿Ú/n  ¹ý/d  ¶à/a  ¸ø/p  ¾­¼Ã/n  Éç»á/n  ·¢Õ¹/vn  ´øÀ´/v  µÄ/u  Ñ¹Á¦/n  ¡£/w  
19980202-02-013-004/m  ËÄ´¨/ns  Ô­/d  Îª/v  ÎÒ¹ú/n  µÚÒ»/m  ÈË¿Ú/n  ´ó/a  Ê¡/n  £¬/w  È¥Äê/t  ÊµÐÐ/v  Çø/n  »®/v  µ÷Õû/v  ºó/f  £¬/w  ÈÔ/d  ÓµÓÐ/v  ÈË¿Ú/n  £¸£³£µ£·Íò/m  £¬/w  ÆäÖÐ/r  £¸£µ£¥/m  ÒÔÉÏ/f  ÔÚ/p  Å©´å/n  ¡£/w  ËÄ´¨/ns  °Ñ/p  ¼Æ»®ÉúÓý/l  µÄ/u  ÖØµã/n  ·Åµ½/v  Å©´å/n  £¬/w  ²¢/c  ÖÆ¶¨/v  ³ö/v  ¡°/w  ÎÈ/v  Á¸/n  ÔöÊÕ/v  ¿Ø/v  ÈË¿Ú/n  £¬/w  ÉÙ/ad  Éú/v  ¿ì/d  ¸»/a  ±¼/v  Ð¡¿µ/n  ¡±/w  µÄ/u  ×ÜÌå/n  ¿ò¼Ü/n  £¬/w  ÒÔ/p  °ïÖú/v  ºÍ/c  ·ö³Ö/v  ¼Æ»®ÉúÓý»§/n  ÂÊÏÈ/d  ÖÂ¸»/v  Îª/v  Í»ÆÆ¿Ú/n  £¬/w  °Ñ/p  ¼Æ»®ÉúÓý/l  Óë/p  ·¢Õ¹/v  ¾­¼Ã/n  ¡¢/w  °ïÖú/v  ÈºÖÚ/n  ÇÚÀÍ/ad  ÖÂ¸»/v  ¡¢/w  ½¨Éè/v  ÐÒ¸£/a  ¼ÒÍ¥/n  ½áºÏ/v  ÆðÀ´/v  ¡£/w  
19980202-02-013-005/m  ¡°/w  ÉÙ/ad  Éú/v  ¾Í/d  ÄÜ/v  ÍÑÆ¶/v  ¡£/w  ¡±/w  Îª/p  Ïû³ý/v  ¼Æ»®ÉúÓý»§/n  ¡¢/w  ÌØ±ð/d  ÊÇ/v  Æ¶À§/a  µØÇø/n  µÄ/u  ¼Æ»®ÉúÓý»§/n  µÄ/u  ºó¹ËÖ®ÓÇ/i  £¬/w  [ËÄ´¨/ns  Ê¡Î¯/n]nt  ¡¢/w  Ê¡Õþ¸®/n  ÒªÇó/v  ¸÷/r  ÓÐ¹Ø/vn  ²¿ÃÅ/n  £¬/w  ´Ó/p  ×Ê½ð/n  ¡¢/w  ÏîÄ¿/n  ¡¢/w  ¼¼Êõ/n  ¡¢/w  Õþ²ß/n  µÈ/u  ·½Ãæ/n  °ïÖú/v  ºÍ/c  ·ö³Ö/v  ¼Æ»®ÉúÓý»§/n  £¬/w  Ê¹/v  Æä/r  Ñ¡Ôñ/v  £±/m  ¡ª/w  £²/m  ¸ö/q  ÎÈ¶¨/a  µÄ/u  ÖÂ¸»/vn  ÏîÄ¿/n  £¬/w  Ñ§»á/v  £±/m  ¡ª/w  £²/m  ÃÅ/q  ÖÂ¸»/vn  ¼¼Êõ/n  £¬/w  ÒÔ/c  ÔöÇ¿/v  Æä/r  Éú²ú/v  ×Ô¾È/v  ºÍ/c  ·¢Õ¹/v  µÄ/u  ÄÜÁ¦/n  ¡£/w  ¾Ý/p  ²»/d  ÍêÈ«/a  Í³¼Æ/v  £¬/w  ËÄ´¨/ns  È«Ê¡/n  ÒÑ/d  ÓÐ/v  £³£°£°/m  ¶à/a  Íò/m  ¼Æ»®ÉúÓý»§/n  µÃµ½/v  ÁË/u  °ï·ö/vn  £¬/w  ÆäÖÐ/r  ÒÑ/d  ÓÐ/v  £¶£·Íò/m  ¶à/m  »§/q  °ÚÍÑ/v  ÁË/u  Æ¶À§/an  £¬/w  £µ£³Íò/m  ¶à/m  »§/q  ÈË¾ùÊÕÈë/n  ¸ßÓÚ/v  µ±µØ/s  Æ½¾ù/a  Ë®Æ½/n  £¬/w  ÓÐ/v  £²£µÍò/m  ¶à/m  »§/q  ÌáÇ°/v  ½øÈë/v  Ð¡¿µ/n  £¬/w  £µÍò/m  ¶à/m  »§/q  ³ÉÎª/v  µ±µØ/s  Éú²ú/v  ¡¢/w  Éú»î/v  ¡¢/w  ¼Æ»®ÉúÓý/l  µÄ/u  ´øÍ·ÈË/n  ¡£/w  

19980202-02-014-001/m  ÖÆÖ¹/v  ÉÝ³ÞÀË·Ñ/l  ¼õÉÙ/v  ¾­·Ñ/n  ¿ªÖ§/n  Õã½­/ns  ÉîÈë/ad  ¿ªÕ¹/v  Á®Õþ/n  ½¨Éè/vn  
19980202-02-014-002/m  ±¾±¨/r  º¼ÖÝ/ns  £²ÔÂ/t  £±ÈÕ/t  µç/n  ¼ÇÕß/n  ÕÔ/nr  ÏàÈç/nr  ±¨µÀ/v  £º/w  Õã½­Ê¡/ns  ×¥×¡/v  ÇåÀí/v  µ³Õþ»ú¹Ø/n  ¹«·Ñ/n  Åä±¸/v  ÒÆ¶¯/vn  µç»°/n  µÄ/u  Æõ»ú/n  £¬/w  ½øÒ»²½/d  ÂäÊµ/v  ÖÆÖ¹/v  ÉÝ³ÞÀË·Ñ/l  ÐÐÎª/n  ¸÷Ïî/r  ¹æ¶¨/n  £¬/w  ÍÆ¶¯/v  È«Ê¡/n  µ³·ç/n  Á®Õþ/n  ½¨Éè/vn  ¡£/w  
19980202-02-014-003/m  Èç½ñ/t  £¬/w  Õã½­Ê¡/ns  ¸÷¼¶/r  µ³Õþ»ú¹Ø/n  ³ý/p  ÌØÊâ/a  ¹¤×÷/vn  ¸ÚÎ»/n  Íâ/f  £¬/w  ÓÉ/p  ¹«·Ñ/n  ÅäÖÃ/v  µÄ/u  ÒÆ¶¯/vn  µç»°/n  £¬/w  °´/p  ÕÛ¾É/vn  ³Ì¶È/n  Ò»ÂÉ/d  ÒÔ/p  ²»/d  µÍÓÚ/v  Í¬Àà/n  »úÐÍ/n  £¨/w  º¬/v  ¹º»ú·Ñ/n  ¡¢/w  ÈëÍø·Ñ/n  £©/w  µÄ/u  ¼Û¸ñ/n  Ò»´ÎÐÔ/d  ÕÛ¼Û/v  Âô/v  ¸ø/v  ³Ö»úÕß/n  ¸öÈË/n  £»/w  ³Ö»úÕß/n  ²»/d  Ô¸/v  ¹ºÂò/v  µÄ/u  £¬/w  ¿É/v  ´¦Àí/v  ¸ø/v  ±¾/r  µ¥Î»/n  ÆäËû/r  Ö°¹¤/n  »ò/c  Ïò/p  Éç»á/n  ÅÄÂô/v  ¡£/w  Ëù/u  ÊÕ/v  ¿îÏî/n  È«¶î/n  ÉÏ½»/v  Í¬¼¶/vn  ²ÆÕþ/n  £¬/w  ²¢/c  ¹æ¶¨/v  ½ñºó/t  ÈÎºÎ/r  µ¥Î»/n  ²»µÃ/v  ÓÃ/p  ¹«¿î/n  ¹ºÂò/v  ÒÆ¶¯/vn  µç»°/n  ¡£/w  
19980202-02-014-004/m  ´Ó/p  ´¦Àí/v  ÒÆ¶¯/vn  µç»°/n  ¿ªÊ¼/v  £¬/w  µ½/p  Ä¿Ç°/t  ÎªÖ¹/v  £¬/w  È«Ê¡/n  ÒÑ/d  Í£½¨/v  ¡¢/w  »º½¨/v  °ì¹«Â¥/n  ÏîÄ¿/n  £²£±£³/m  ¸ö/q  £¬/w  ½ÚÊ¡/v  Í¶×Ê/n  £±£°/m  ¶à/m  ÒÚ/m  Ôª/q  £»/w  È¡Ïû/v  »ò/c  Ñ¹Ëõ/v  »áÒé/n  £¹£·£°/m  ¸ö/q  £¬/w  ¼õÉÙ/v  ¾­·Ñ/n  ¿ªÖ§/n  £±£°£¶£¶Íò/m  Ôª/q  £»/w  È¡Ïû/v  Çìµä/n  ¡¢/w  °ì/v  ½Ú/n  µÈ/u  »î¶¯/vn  £±£·£·/m  ¸ö/q  £¬/w  È¡Ïû/v  ¸÷ÖÖ/r  ¼ì²é/vn  ¡¢/w  ÆÀ±È/vn  ¡¢/w  ´ï±ê/vn  »î¶¯/vn  £¸£´/m  Ïî/q  £¨/w  ´Î/q  £©/w  £¬/w  ½ÚÔ¼/v  ¾­·Ñ/n  £²£±£²£¸Íò/m  Ôª/q  ¡£/w  ¾Ý/p  £¸/m  ¸ö/q  ÊÐ/n  µØ/n  Í³¼Æ/v  £¬/w  £±£¹£¹£·Äê/t  ½Ó´ý/vn  ·ÑÓÃ/n  ±È/p  ÉÏÄê/t  Í¬ÆÚ/f  ÏÂ½µ/v  £¹£¥/m  ¡ª/w  £³£°£¥/m  ¡£/w  µ³Õþ»ú¹Ø/n  ¿ªÊ¼/v  ÊµÐÐ/v  Ð¡Æû³µ/n  ¶¨¶î/d  Åä±¸/v  ¡¢/w  ±àÖÆ/n  ¹ÜÀí/vn  ÖÆ¶È/n  £¬/w  ÇåÀí/v  ³ö/v  Ò»/m  Åú/q  Î¥·´/v  ¹æ¶¨/n  ¹ºÂò/v  »ò/c  ³¬/v  ±àÖÆ/n  Åä±¸/v  µÄ/u  Ð¡Æû³µ/n  ¡£/w  ÖÆÖ¹/v  ÁË/u  ¹«·Ñ/n  ³ö¹ú/vn  £¨/w  ¾³/Ng  £©/w  ÂÃÓÎ/vn  ¼°/c  ÎÞ/v  ÊµÖÊÐÔ/n  ÄÚÈÝ/n  µÄ/u  ³ö¹ú/vn  £¨/w  ¾³/Ng  £©/w  ¿¼²ì/vn  ¡¢/w  Ñ§Ï°/vn  £³£´£µ/m  ÈË´Î/q  £¬/w  ½ÚÔ¼/v  ¾­·Ñ/n  £¶£°£²Íò/m  Ôª/q  ¡£/w  ¶Ô/p  Î¥·´/v  ¹æ¶¨/n  Í¨¹ý/p  ÂÃÓÎ/vn  ÇþµÀ/n  ¹«·Ñ/n  ³ö¹ú/vn  £¨/w  ¾³/Ng  £©/w  µÄ/u  ÎÊÌâ/n  ¿ªÕ¹/v  ÁË/u  ÇåÀí/vn  £¬/w  ÒÑ/d  ÊÕ½É/v  ¸÷Àà/r  ·ÑÓÃ/n  £´£·£°/m  ¶à/m  Íò/m  Ôª/q  ¡£/w  

19980202-02-015-001/m  ¹Ü/v  ×ì/n  ¹Ü/v  ³µ/n  ¹Ü/v  µç»°/n  ËìÆ½/ns  ·´¸¯³«Á®/l  ¿¿/v  ÖÆ¶È/n  
19980202-02-015-002/m  ±¾±¨/r  Ñ¶/Ng  ¼ÇÕß/n  Àî/nr  µÂÃñ/nr  ±¨µÀ/v  £º/w  [ÖÐ¹²/j  ºÓÄÏ/ns  ËìÆ½/ns  ÏØÎ¯/n]nt  ·´¸¯³«Á®/l  £¬/w  ÖØÊÓ/v  ÖÆ¶È/n  ½¨Éè/vn  ¡£/w  ¹Ü/v  ×ì/n  ¡¢/w  ¹Ü/v  ³µ/n  ¡¢/w  ¹Ü/v  µç»°/n  £¬/w  ÖÆ¶È/n  Ã÷È·/a  £¬/w  Ö´ÐÐ/v  ÑÏ¸ñ/a  £¬/w  ºÜ/d  ¼û/v  ³ÉÐ§/n  ¡£/w  
19980202-02-015-003/m  ¹Ü/v  ×ì/n  £¬/w  ¾Í/d  ÊÇ/v  ¹Ü/v  ×¡/v  »Ó»ô/v  ¹«¿î/n  ´ó³Ô´óºÈ/l  ¡£/w  ÏØÎ¯/n  ¹æ¶¨/v  £º/w  µ³Õþ»ú¹Ø/n  ¡¢/w  ÊÂÒµ/n  µ¥Î»/n  ¹«Îñ/n  »î¶¯/vn  Í¬/vn  ³Ç/n  ²»/d  ³Ô·¹/v  £¬/w  ÏÂÏç/v  ³Ô/v  ¹¤×÷²Í/n  £¬/w  ÑÏ½û/v  ÓÃ/v  °×¾Æ/n  ¡£/w  Ë­/r  Î¥¼Í/v  ´¦·Ö/v  Ë­/r  ¡£/w  ÊµÐÐ/v  ÕâÏî/r  ÖÆ¶È/n  ºó/f  £¬/w  ½Ó´ý·Ñ/n  ±È/p  ¹ýÈ¥/t  ÏÂ½µ/v  £·£°£¥/m  ¡£/w  
19980202-02-015-004/m  ¹Ü/v  ³µ/n  £¬/w  ¾Í/d  ÊÇ/v  ÑÏ½û/v  ³¬/v  ±ê×¼/n  ¹ºÂò/v  ºÍ/c  ³Ë×ø/v  Ð¡Æû³µ/n  ¡£/w  ·²/d  Î¥¼Í/v  ¹º³µ/v  ¡¢/w  ÓÃ/v  ³µ/n  £¬/w  ÌØ±ð/d  ÊÇ/v  ÓÃ/p  ¹«³µ/n  °ì/v  »éÊÂ/n  µÄ/u  £¬/w  ·¢ÏÖ/v  Ò»/m  Á¾/q  Ã»ÊÕ/v  Ò»/m  Á¾/q  £¬/w  ²¢/c  ×·¾¿/v  µ¥Î»/n  Ö÷Òª/b  Áìµ¼/n  µÄ/u  ÔðÈÎ/n  ¡£/w  ¶Ô/p  ÓÃ/p  ¹«³µ/n  ½ÓËÍ/v  º¢×Ó/n  ÉÏÑ§/v  µÄ/u  £¬/w  ³ýÁË/p  Ã»ÊÕ/v  Æû³µ/n  £¬/w  »¹Òª/v  ¿ª³ý/v  Ë¾»ú/n  ¡£/w  
19980202-02-015-005/m  ¹Ü/v  µç»°/n  £¬/w  ¾Í/d  ÊÇ/v  ¹Ü/v  ºÃ/a  ¸É²¿/n  µÄ/u  ×¡Õ¬/n  µç»°/n  ÌØ±ð/d  ÊÇ/v  ÒÆ¶¯/vn  µç»°/n  ¡£/w  ½ö/d  Õâ/r  Ò»/m  Ïî/q  £¬/w  Ò»/m  Äê/q  ½ÚÔ¼/v  £³£°£°/m  ¶à/m  Íò/m  Ôª/q  ¡£/w  
19980202-03-001-001/m  ÒÁÀ­¿Ë/ns  Î£»ú/n  ÃÀ/j  Ó¢/j  ¼´½«/d  ×÷³ö/v  ×îºó/f  ¾ö¶¨/n  ·¨/j  ½«/d  Ïò/p  ÒÁ/j  ·¢³ö/v  Ç¿Ó²/a  ÐÅÏ¢/n  
19980202-03-001-002/m  Òâ/j  Ï£Íû/v  Í¨¹ý/p  Íâ½»/n  Í¾¾¶/n  ½â¾ö/v  °£/j  Ç¿µ÷/v  ¾üÊÂ/n  ÊÖ¶Î/n  ²»ºÏÊ±ÒË/i  
19980202-03-001-003/m  ÐÂ»ªÉç/nt  Â×¶Ø/ns  £±ÔÂ/t  £³£±ÈÕ/t  µç/n  £¨/w  ¼ÇÕß/n  ½­/nr  ÑÇÆ½/nr  £©/w  Ó¢¹ú/ns  ºÍ/c  ÃÀ¹ú/ns  £³£±ÈÕ/t  Ëµ/v  £¬/w  Î÷·½/s  ½«/d  ²ÉÈ¡/v  Ò»ÇÐ/r  ÊÖ¶Î/n  À´/v  È·±£/v  [ÁªºÏ¹ú/nt  ÎäÆ÷/n  ºË²é/vn  Ð¡×é/n]nt  ×ÔÓÉ/ad  ½øÈë/v  ÒÁÀ­¿Ë/ns  ÎäÆ÷/n  »ùµØ/n  ¼ì²é/v  ´ó/a  ¹æÄ£/n  É±ÉËÐÔ/n  ÎäÆ÷/n  ¡£/w  
19980202-03-001-004/m  Ó¢¹ú/ns  Íâ½»´ó³¼/n  ¿â¿Ë/nr  ºÍ/c  ÃÀ¹ú/ns  ¹úÎñÇä/n  °Â¶û²¼ÀµÌØ/nr  ÔÚ/p  »áÌ¸/v  ºó/f  ¾ÙÐÐ/v  µÄ/u  ÁªºÏ/vn  ¼ÇÕß/n  ÕÐ´ý»á/n  ÉÏ/f  Ëµ/v  £¬/w  ¶Ô/p  ÒÁÀ­¿Ë/ns  ¡°/w  ×÷³ö/v  ×îºó/f  ¾ö¶¨/n  ¡±/w  µÄ/u  Ê±¿Ì/n  ¼´½«/d  À´ÁÙ/v  ¡£/w  
19980202-03-001-005/m  ¿â¿Ë/nr  Ëµ/v  £¬/w  ÔÚ/p  Íâ½»/n  ÊÖ¶Î/n  ÓÃ¾¡/v  ºó/f  £¬/w  ²»/d  ÅÅ³ý/v  Ê¹ÓÃ/v  ÆäËû/r  ÊÖ¶Î/n  µÄ/u  ¿ÉÄÜÐÔ/n  ¡£/w  °Â¶û²¼ÀµÌØ/nr  Ëµ/v  £¬/w  ÒÁÀ­¿Ë/ns  Óë/p  °²Àí»á/j  ³ä·Ö/ad  ºÏ×÷/v  ²¢/c  ÎÞÌõ¼þ/d  µØ/u  ÔÊÐí/v  ÁªºÏ¹ú/nt  ºË²é/vn  ÈËÔ±/n  ºË²é/v  ÎäÆ÷/n  ÊÇ/v  Íâ½»/n  ÊÖ¶Î/n  ÊÇ·ñ/v  ×àÐ§/v  µÄ/u  Î¨Ò»/b  ±ê×¼/n  ¡£/w  Ëý/r  »¹/d  Ëµ/v  £¬/w  Íâ½»/n  ÊÖ¶Î/n  Ä¿Ç°/t  ËÆºõ/d  ²¢/d  ²»/d  ÓÐÐ§/a  ¡£/w  
19980202-03-001-006/m  °Â¶û²¼ÀµÌØ/nr  Ä¿Ç°/t  Õý/d  ÔÚ/p  Å·ÖÞ/ns  ºÍ/c  ÖÐ¶«/ns  ½øÐÐ/v  Íâ½»/n  ´©Ëó/vn  »î¶¯/vn  £¬/w  ÒÔ/c  ÕùÈ¡/v  ÃÀ¹ú/ns  ¶Ô/p  ÒÁÀ­¿Ë/ns  ¿ÉÄÜ/v  Ê¹ÓÃ/v  ÎäÁ¦/n  µÄ/u  ¹ú¼Ê/n  Ö§³Ö/vn  ¡£/w  Ëý/r  ÓÚ/p  £³£±ÈÕ/t  ÉÏÎç/t  ´Ó/p  ÂíµÂÀï/ns  ·ÉµÖ/v  Â×¶Ø/ns  Í¬/p  ¿â¿Ë/nr  ½øÐÐ/v  ÎªÆÚ/v  °ëÌì/m  µÄ/u  ½ô¼±/a  ´èÉÌ/vn  £¬/w  ÏÂÎç/t  Ç°Íù/v  ÖÐ¶«/ns  »áÎî/v  ÒÔÉ«ÁÐ/ns  ºÍ/c  °ÍÀÕË¹Ì¹/ns  Áìµ¼ÈË/n  ¡£/w  
19980202-03-001-007/m  Ó¢¹ú/ns  Ê×Ïà/n  ²¼À³¶û/nr  £³£±ÈÕ/t  Ò²/d  ±íÊ¾/v  £¬/w  Î÷·½/s  ¡°/w  ¼´½«/d  ¶Ô/p  ÒÁÀ­¿Ë/ns  ²ÉÈ¡/v  ¾üÊÂ/n  ÐÐ¶¯/vn  ¡±/w  ¡£/w  Ëû/r  ÔÚ/p  ¹¤µ³/n  ´ó»á/n  ÉÏ/f  ·¢ÑÔ/v  Ê±/Ng  Ç¿µ÷/v  £¬/w  Íâ½»/n  ÊÖ¶Î/n  ¡°/w  ²»/d  ÊÇ/v  ½â¾ö/v  Î£»ú/n  µÄ/u  Î¨Ò»/b  ÊÖ¶Î/n  ¡±/w  ¡£/w  
19980202-03-001-008/m  ¾Ý/p  ÐÂ»ªÉç/nt  °ÍÀè/ns  £±ÔÂ/t  £³£±ÈÕ/t  µç/n  ·¨¹ú/ns  ×ÜÍ³/n  Ï£À­¿Ë/nr  £³£±ÈÕ/t  Íí/Tg  Ëµ/v  £¬/w  ¡°/w  ·¨¹ú/ns  µ±¾Ö/n  ½«/d  Ïò/p  ÒÁÀ­¿Ë/ns  ·¢³ö/v  ×î/d  Ç¿Ó²/a  µÄ/u  ÐÅÏ¢/n  £¬/w  ÒÔ/c  ´ÙÊ¹/v  ÒÁÀ­¿Ë/ns  µàÁ¿/v  ¾Ü¾ø/v  Óë/p  ÁªºÏ¹ú/nt  ºÏ×÷/v  ¶ø/c  ²úÉú/v  µÄ/u  ºó¹û/n  ¡±/w  ¡£/w  
19980202-03-001-009/m  Õâ/r  ÊÇ/v  Ï£À­¿Ë/nr  ÔÚ/p  °®ÀöÉá¹¬/ns  »á¼û/v  À´·Ã/v  µÄ/u  Àè°ÍÄÛ/ns  ×ÜÀí/n  ¹þÀïÀï/nr  Ê±/Ng  Ïò/p  Ëû/r  Í¸Â¶/v  µÄ/u  ¡£/w  
19980202-03-001-010/m  £³£°ÈÕ/t  Íí/Tg  £¬/w  Ï£À­¿Ë/nr  Ôø/d  Óë/p  ÃÀ¹ú/ns  ×ÜÍ³/n  ¿ËÁÖ¶Ù/nr  ¾Í/p  ÒÁÀ­¿Ë/ns  ¾ÖÊÆ/n  Í¨/v  ÁË/u  µç»°/n  ¡£/w  Ï£À­¿Ë/nr  Ëµ/v  £¬/w  ·¨¹ú/ns  ½«/d  Ïò/p  ÒÁÀ­¿Ë/ns  ·¢³ö/v  ¾¯¸æ/vn  £¬/w  Ê¹/v  Æä/r  ÁË½â/v  Èç¹û/c  ¼á³Ö/v  µ±Ç°/t  µÄ/u  Ì¬¶È/n  £¬/w  ±Ø½«/d  ÕÐÖÂ/v  ·Ç³£/d  ÑÏÖØ/a  µÄ/u  ºó¹û/n  ¡£/w  Ï£À­¿Ë/nr  »¹/d  Ëµ/v  £¬/w  ·¨¹ú/ns  ½«/d  Í¬/p  [ÁªºÏ¹ú/nt  °²Àí»á/j]nt  ³£ÈÎ/b  ÀíÊÂ¹ú/n  ½øÐÐ/v  ½Ó´¥/vn  £¬/w  ÒÔ/c  Çó/v  ½â¾ö/v  Î£»ú/n  ¡£/w  
19980202-03-001-011/m  Ï£À­¿Ë/nr  µÄ/u  Á½/m  ´Î/q  Ì¸»°/n  ±íÃ÷/v  £¬/w  Ò»·½Ãæ/c  £¬/w  ·¨¹ú/ns  ÈÔ/d  ÔÚ/d  ×÷/v  ×îºó/f  µÄ/u  Å¬Á¦/an  £¬/w  ÕùÈ¡/v  ºÍÆ½/ad  »¯½â/v  ÒÁÀ­¿Ë/ns  Î£»ú/n  £¬/w  ÁíÒ»·½Ãæ/c  £¬/w  ·¨¹ú/ns  ¶ÔÓÚ/p  ÒÁÀ­¿Ë/ns  ²»/d  Í×Ð­/a  µÄ/u  Ì¬¶È/n  ÒÑ¾­/d  ¸Ðµ½/v  ÄÕ»ð/a  ¡£/w  
19980202-03-001-012/m  ±¾±¨/r  ÂÞÂí/ns  £²ÔÂ/t  £±ÈÕ/t  µç/n  ¼ÇÕß/n  ÂÞ/nr  ½ú±ê/nr  ±¨µÀ/v  £º/w  ¡°/w  ÒÁÀ­¿Ë/ns  Î£»ú/n  Ó¦µ±/v  Í¨¹ý/p  Íâ½»/n  Í¾¾¶/n  ½â¾ö/v  ¡±/w  £¬/w  Õâ/r  ÊÇ/v  Òâ´óÀû/ns  Íâ³¤/n  µÏÄá/nr  £±ÔÂ/t  £³£±ÈÕ/t  ÔÚ/p  ·ðÂÞÂ×Èø/ns  Ëù/u  ×÷/v  µÄ/u  ±íÊ¾/vn  ¡£/w  
19980202-03-001-013/m  µÏÄá/nr  Ëµ/v  £º/w  ¡°/w  ²¢·Ç/v  ËùÓÐ/b  Íâ½»/n  Í¾¾¶/n  ¶¼/d  ÓÃ¾¡/v  ÁË/y  £¬/w  ¾¡¹Ü/c  ÔÚ/p  ÒÁÀ­¿Ë/ns  ³öÏÖ/v  µÄ/u  Çé¿ö/n  Ôì³É/v  ÁË/u  Ò»/m  ÖÖ/q  ÑÏÖØ/a  À§ÄÑ/a  µÄ/u  ÐÎÊÆ/n  ¡±/w  £¬/w  ¡°/w  ÎÒ/r  Ï£Íû/v  ÄÜ/v  Ì¸ÅÐ/v  ¡±/w  ¡£/w  Í¬ÈÕ/d  £¬/w  Òâ´óÀû/ns  ×ÜÀí/n  ÆÕÂÞµÏ/nr  ÔÚ/p  ²¨Â×ÑÇ/ns  Ò²/d  ±íÊ¾/v  £¬/w  ¡°/w  ÎÒ/r  ÏàÐÅ/v  ÓÐ/v  ºÜ/d  ´ó/a  µÄ/u  Ì¸ÅÐ/vn  ÓàµØ/n  ¡±/w  ¡£/w  
19980202-03-001-014/m  ±¾±¨/r  ¿ªÂÞ/ns  £²ÔÂ/t  £±ÈÕ/t  µç/n  ¼ÇÕß/n  Öì/nr  ÃÎ¿ý/nr  ±¨µÀ/v  £º/w  °£¼°/ns  ×ÜÍ³/n  ÄÂ°ÍÀ­¿Ë/nr  ×òÌì/t  ÔÚ/p  ¶Ô/p  °£¼°/ns  ¡¶/w  ÏûÏ¢±¨/n  ¡·/w  ×Ü±à¼­/n  ½ÜÀ­ÀÕ¡¤¶ÅÎ¬´ï¶û/nr  ·¢±í/v  Ì¸»°/n  Ê±/Ng  ÖØÉê/v  £¬/w  ¹ú¼Ê/n  Éç»á/n  Ó¦/p  Îª/p  ½â¾ö/v  ÒÁÀ­¿Ë/ns  Î£»ú/n  ÔÙ/d  ×÷/v  Å¬Á¦/an  £¬/w  Ç¿µ÷/v  ¶Ô/p  ÒÁÀ­¿Ë/ns  ²ÉÈ¡/v  ÈÎºÎ/r  ¾üÊÂ/n  ÐÐ¶¯/vn  ¶¼/d  ÊÇ/v  ²»ºÏÊ±ÒË/i  µÄ/u  ¡£/w  
19980202-03-001-015/m  ÄÂ°ÍÀ­¿Ë/nr  ÈÏÎª/v  £¬/w  ¶¯ÓÃ/v  ÎäÁ¦/n  Ö»ÄÜ/v  Ôö¼Ó/v  Î£»ú/n  µÄ/u  ½ôÕÅ/a  ¾ÖÊÆ/n  £¬/w  Ëû/r  ºôÓõ/v  ½øÒ»²½/d  ×÷³ö/v  ºÍÆ½/n  Å¬Á¦/an  £¬/w  Ö±ÖÁ/v  ÕÒµ½/v  ½â¾ö/v  Î£»ú/n  µÄ/u  °ì·¨/n  £¬/w  ´Ó¶ø/c  Ê¹/v  ÁªºÏ¹ú/nt  µÄ/u  ÓÐ¹Ø/vn  ¾öÒé/n  µÃµ½/v  ×ðÖØ/vn  ¡£/w  
19980202-03-001-016/m  °£¼°/ns  Íâ³¤/n  ÄÂÈø/nr  ÔÚ/p  ¾Í´Ë/d  ¾ÙÐÐ/v  µÄ/u  ÐÂÎÅ/n  ·¢²¼»á/n  ÉÏ/f  Ðû²¼/v  £¬/w  °£¼°/ns  ·´¶Ô/v  ¶Ô/p  ÒÁÀ­¿Ë/ns  ²ÉÈ¡/v  ¾üÊÂ/n  ÐÐ¶¯/vn  ¡£/w  ÄÂÈø/nr  Ö¸³ö/v  £¬/w  ²ÉÈ¡/v  ÎäÁ¦/n  ÐÐ¶¯/vn  Ö»ÄÜ/v  ÍÏÑÓ/v  Î£»ú/n  µÄ/u  ½â¾ö/vn  £¬/w  Òò´Ë/c  £¬/w  ²»/d  Ó¦/v  Îª/p  ´ïµ½/v  ¶Ô/p  ÒÁÀ­¿Ë/ns  ½øÐÐ/v  ¾üÊÂ/n  ´ò»÷/vn  µÄ/u  Ä¿µÄ/n  ¶ø/c  ÐîÒâ/d  ÖÆÔì/v  ¶¯Îä/v  µÄ/u  Æø·Õ/n  ºÍ/c  ½è¿Ú/n  ¡£/w  

19980202-03-002-001/m  Àî/nr  á°Çå/nr  »áÎî/v  ¹ú¼Ê/n  ×éÖ¯/n  ºÍ/c  Íâ¹ú/n  Áìµ¼ÈË/n  
19980202-03-002-002/m  ÐÂ»ªÉç/nt  ´ïÎÖË¹/ns  £¨/w  ÈðÊ¿/ns  £©/w  £±ÔÂ/t  £³£±ÈÕ/t  µç/n  £¨/w  ¼ÇÕß/n  ³Â/nr  Î¬±ó/nr  ¡¢/w  ÑÏ/nr  Ã÷/nr  £©/w  [ÖÐ¹ú/ns  ¹úÎñÔº/nt]nt  ¸±/b  ×ÜÀí/n  Àî/nr  á°Çå/nr  £³£±ÈÕ/t  ÔÚ/p  ÈðÊ¿/ns  ´ïÎÖË¹/ns  ·Ö±ð/d  »áÎî/v  ÁË/u  Õý/d  ÔÚ/p  ÕâÀï/r  ³öÏ¯/v  [ÊÀ½ç/n  ¾­¼Ã/n  ÂÛÌ³/n  Äê»á/n]nz  µÄ/u  ÁªºÏ¹ú/nt  ÃØÊé³¤/n  °²ÄÏ/nr  ¡¢/w  ÎÚ¿ËÀ¼/ns  ×ÜÀí/n  ÆÕË¹ÍÐÎÖÒÁ¼á¿Æ/nr  ºÍ/c  [ÊÀ½ç/n  ¾­¼Ã/n  ÂÛÌ³/n]nz  Ö÷Ï¯/n  Ê©Íß²¼/nr  ¡£/w  
19980202-03-002-003/m  Àî/nr  á°Çå/nr  ¶Ô/p  °²ÄÏ/nr  Ëµ/v  £¬/w  ÁªºÏ¹ú/nt  ÔÚ/p  ¹ú¼Ê/n  ÊÂÎñ/n  ÖÐ/f  µÄ/u  µØÎ»/n  ºÍ/c  ×÷ÓÃ/n  ÊÇ/v  ÎÞ·¨/v  Ìæ´ú/v  µÄ/u  £¬/w  ¹ú¼Ê/n  Éç»á/n  ¶Ô/p  ÁªºÏ¹ú/nt  ¼ÄÓè/v  ºñÍû/n  ¡£/w  ÁªºÏ¹ú/nt  Óë/p  ÖÐ¹ú/ns  Ö®¼ä/f  ´æÔÚ/v  ×Å/u  Á¼ºÃ/a  ºÏ×÷/vn  ¹ØÏµ/n  £¬/w  ÖÐ¹ú/ns  ½«/d  ¼ÌÐø/v  ÒÔ/p  »ý¼«/a  ÎñÊµ/v  µÄ/u  ¾«Éñ/n  ²Î¼Ó/v  ÁªºÏ¹ú/nt  ¸÷¸ö/r  ÁìÓò/n  µÄ/u  ¹¤×÷/vn  ¡£/w  Àî/nr  á°Çå/nr  ¶Ô/p  °²ÄÏ/nr  ÔÚ/p  ÁªºÏ¹ú/nt  ÊÂÎñ/n  ÖÐ/f  ¼á³Ö/v  Ò»¸ö/m  ÖÐ¹ú/ns  µÄ/u  Ô­Ôò/n  ±íÊ¾/v  ÔÞÉÍ/v  ¡£/w  Ëû/r  Ëµ/v  £¬/w  ÖÐ¹ú/ns  Ö§³Ö/v  ÁªºÏ¹ú/nt  ½øÐÐ/v  ¸Ä¸ï/vn  £¬/w  ÒÔ/c  ¸ü/d  ºÃ/a  µØ/u  Îª/p  »áÔ±¹ú/n  ¡¢/w  ÌØ±ð/d  ÊÇ/v  ·¢Õ¹ÖÐ¹ú¼Ò/l  ·þÎñ/v  ¡£/w  
19980202-03-002-004/m  °²ÄÏ/nr  Ëµ/v  £¬/w  ÁªºÏ¹ú/nt  Í¬/p  ÖÐ¹ú/ns  ÓÐ×Å/v  ·Ç³£/d  Á¼ºÃ/a  µÄ/u  ºÏ×÷/vn  ¹ØÏµ/n  £¬/w  Ëû/r  ¶Ô/p  ´Ë/r  ¸Ðµ½/v  ×ÔºÀ/an  ¡£/w  Ëû/r  ¸ÐÐ»/v  ÖÐ¹ú/ns  Ò»Ö±/d  »ý¼«/ad  Ö§³Ö/v  Ëû/r  µÄ/u  ¹¤×÷/vn  ¡£/w  °²ÄÏ/nr  Ëµ/v  £¬/w  ÁªºÏ¹ú/nt  ½«/d  Ò»Èç¼ÈÍù/i  £¬/w  ¼á³Ö/v  Áª´ó/j  ¹ØÓÚ/p  Ò»¸ö/m  ÖÐ¹ú/ns  Á¢³¡/n  µÄ/u  ¾öÒé/n  ¡£/w  Ëû/r  Ëµ/v  £¬/w  ÔÚ/p  ¶«ÄÏÑÇ/ns  ½ðÈÚ/n  ·ç²¨/n  ÖÐ/f  £¬/w  ÖÐ¹ú/ns  ¶Ô/p  ÊÜ/v  Ó°Ïì/vn  µÄ/u  ÓÐ¹Ø/vn  ¹ú¼Ò/n  ºÍ/c  µØÇø/n  ²ÉÈ¡/v  »ý¼«/ad  ºÏ×÷/v  Óë/c  Ö§³Ö/v  µÄ/u  Ì¬¶È/n  £¬/w  Ó®µÃ/v  ÁË/u  ÊÀÈË/n  ÔÞÉÍ/vn  ¡£/w  
19980202-03-002-005/m  Àî/nr  á°Çå/nr  ÔÚ/p  »áÎî/v  ÆÕË¹ÍÐÎÖÒÁ¼á¿Æ/nr  Ê±/Ng  Ëµ/v  £¬/w  Ï£Íû/v  ½øÒ»²½/d  ¼ÓÇ¿/v  ºÍ/c  ·¢Õ¹/v  ÖÐ/j  ÎÚ/j  Á½/m  ¹ú/n  µÄ/u  È«Ãæ/a  ÓÑºÃ/a  ºÏ×÷/vn  ¹ØÏµ/n  ¡£/w  ÆÕË¹ÍÐÎÖÒÁ¼á¿Æ/nr  ±íÊ¾/v  £¬/w  ÎÚ·½/n  Ô¸/v  Óë/p  ÖÐ·½/n  ¹²Í¬/d  Å¬Á¦/a  £¬/w  Ê¹/v  Á½/m  ¹ú/n  µÄ/u  ¾­Ã³/j  ºÏ×÷/vn  Ìá¸ß/v  µ½/v  Ò»¸ö/m  ÐÂ/a  µÄ/u  Ë®Æ½/n  ¡£/w  
19980202-03-002-006/m  ÔÚ/p  Àî/nr  á°Çå/nr  Óë/p  Ê©Íß²¼/nr  »áÎî/v  Ê±/Ng  £¬/w  Ë«·½/n  ¶¼/d  ±íÊ¾/v  £¬/w  ½ñÄê/t  ÊÇ/v  [ÊÀ½ç/n  ¾­¼Ã/n  ÂÛÌ³/n]nz  ºÍ/c  ÖÐ¹ú/ns  ½¨Á¢/v  ºÏ×÷/vn  ¹ØÏµ/n  £²£°/m  ÖÜÄê/q  £¬/w  Ï£Íû/v  ÕâÖÖ/r  ÓÑºÃ/a  ¹ØÏµ/n  ¼ÌÐø/v  ÏÂÈ¥/v  ²¢/c  µÃµ½/v  ½øÒ»²½/b  ·¢Õ¹/vn  ¡£/w  
19980202-03-002-007/m  ÐÂ»ªÉç/nt  ´ïÎÖË¹/ns  £¨/w  ÈðÊ¿/ns  £©/w  £²ÔÂ/t  £±ÈÕ/t  µç/n  £¨/w  ¼ÇÕß/n  ³Â/nr  Î¬±ó/nr  ¡¢/w  ÑÏ/nr  Ã÷/nr  £©/w  Õý/d  ÔÚ/p  ÈðÊ¿/ns  ´ïÎÖË¹/ns  ³öÏ¯/v  [ÊÀ½ç/n  ¾­¼Ã/n  ÂÛÌ³/n  Äê»á/n]nz  µÄ/u  [ÖÐ¹ú/ns  ¹úÎñÔº/nt]nt  ¸±/b  ×ÜÀí/n  Àî/nr  á°Çå/nr  £±ÈÕ/t  ÔÚ/p  ÕâÀï/r  »á¼û/v  ÁË/u  [Å·ÃË/j  Î¯Ô±»á/n]nt  Ö÷Ï¯/n  É£ÌØ/nr  ¡£/w  
19980202-03-002-008/m  Àî/nr  á°Çå/nr  Ëµ/v  £¬/w  ½üÄêÀ´/l  £¬/w  ÖÐ¹ú/ns  Í¬/p  Å·ÃË/j  ¼°Æä/c  ³ÉÔ±¹ú/n  µÄ/u  ¹ØÏµ/n  ¼ÌÐø/v  ±£³Ö/v  Á¼ºÃ/a  µÄ/u  ·¢Õ¹/vn  ÊÆÍ·/n  £¬/w  Ë«·½/n  ¸ß²ã/n  »¥·Ã/vn  ºÍ/c  ½Ó´¥/vn  Æµ·±/a  £¬/w  ²»Í¬/a  ²ã´Î/n  µÄ/u  ÕþÖÎ/n  ´èÉÌ/vn  ºÍ/c  ¶Ô»°/vn  »îÔ¾/a  £¬/w  ¸÷¸ö/r  ÁìÓò/n  µÄ/u  ºÏ×÷/vn  Óë/c  ½»Á÷/vn  ²»¶Ï/d  À©´ó/v  ¡£/w  Ë«·½/n  ¾­¼Ã/n  »¥²¹ÐÔ/n  Ç¿/a  £¬/w  ¶Ô/p  Ðí¶à/m  ÖØ´ó/a  ¹ú¼Ê/n  ÎÊÌâ/n  ÓÐ/v  ×Å/u  Ò»ÖÂ/a  »ò/c  ÏàËÆ/a  µÄ/u  ¿´·¨/n  ¡£/w  
19980202-03-002-009/m  É£ÌØ/nr  Ëµ/v  £¬/w  Å·ÃË/j  ·Ç³£/d  ÖØÊÓ/v  ·¢Õ¹/v  ¶Ô/p  »ª/j  ¹ØÏµ/n  £¬/w  ¶Ô/p  ÖÐ¹ú/ns  ¸Ä¸ï/v  ¿ª·Å/v  È¡µÃ/v  µÄ/u  ÖØ´ó/a  ³É¾Í/n  Éî¸Ð/v  ÇÕÅå/v  ¡£/w  
19980202-03-002-010/m  ÔÚ/p  Ì¸µ½/v  ÖÐ¹ú/ns  ºÍ/c  Å·ÃË/j  µÄ/u  ¾­¼Ã/n  ¹ØÏµ/n  Ê±/Ng  £¬/w  Àî/nr  á°Çå/nr  ±íÊ¾/v  £¬/w  ²»¾ÃÇ°/t  [Å·ÃË/j  Î¯Ô±»á/n]nt  ½¨Òé/v  ²»Òª/d  ½«/p  ÖÐ¹ú/ns  »®¹é/v  ¡°/w  ·ÇÊÐ³¡/b  ¾­¼Ã/n  ¡±/w  ¹ú¼Ò/n  £¬/w  Ï£Íû/v  [Å·ÃË/j  Î¯Ô±»á/n]nt  »ý¼«/ad  ÍÆ¶¯/v  [Å·ÃË/j  ÀíÊÂ»á/n]nt  Í¨¹ý/v  Õâ/r  Ò»/m  ½¨Òé/n  ¡£/w  É£ÌØ/nr  ±íÊ¾/v  £¬/w  ÏàÐÅ/v  Õâ/r  Ò»/m  ÎÊÌâ/n  »á/v  ºÜ¿ì/d  µÃµ½/v  ½â¾ö/vn  ¡£/w  Ëû/r  Ëµ/v  £¬/w  Å·ÃË/j  Ï£Íû/v  ½øÒ»²½/d  ¼ÓÇ¿/v  Í¬/p  ·¢Õ¹ÖÐ¹ú¼Ò/l  Ö®¼ä/f  ÒµÒÑ/d  ·Ç³£/d  ÃÜÇÐ/a  µÄ/u  ¾­Ã³/j  ºÏ×÷/vn  ¹ØÏµ/n  ¡£/w  
19980202-03-002-011/m  ÔÚ/p  Ì¸µ½/v  ÖÐ¹ú/ns  ¼ÓÈë/v  [ÊÀÃ³/j  ×éÖ¯/n]nt  µÄ/u  ÎÊÌâ/n  Ê±/Ng  £¬/w  Àî/nr  á°Çå/nr  ±íÊ¾/v  £¬/w  Ï£Íû/v  Å·ÃË/j  ÒÔ/p  ¸ü¼Ó/d  Áé»î/a  ¡¢/w  ÎñÊµ/v  ºÍ/c  ½¨ÉèÐÔ/n  µÄ/u  Ì¬¶È/n  ½â¾ö/v  Ì¸ÅÐ/v  ÖÐ/f  Ðü¶øÎ´¾ö/i  µÄ/u  ÎÊÌâ/n  £¬/w  ´ÙÊ¹/v  Ì¸ÅÐ/n  ÔçÈÕ/d  ½áÊø/v  ¡£/w  É£ÌØ/nr  ÖØÉê/v  £¬/w  Å·ÃË/j  Ö§³Ö/v  ²¢/c  Ï£Íû/v  ÖÐ¹ú/ns  ÄÜ/v  ¾¡¿ì/d  ¼ÓÈë/v  [ÊÀÃ³/j  ×éÖ¯/n]nt  ¡£/w  
19980202-03-002-012/m  ÐÂ»ªÉç/nt  ´ïÎÖË¹/ns  £¨/w  ÈðÊ¿/ns  £©/w  £²ÔÂ/t  £±ÈÕ/t  µç/n  £¨/w  ¼ÇÕß/n  ³Â/nr  Î¬±ó/nr  ¡¢/w  ÑÏ/nr  Ã÷/nr  £©/w  [ÖÐ¹ú/ns  ¹úÎñÔº/nt]nt  ¸±/b  ×ÜÀí/n  Àî/nr  á°Çå/nr  £±ÈÕ/t  ÔÚ/p  ÈðÊ¿/ns  ´ïÎÖË¹/ns  ·Ö±ð/d  »á¼û/v  ÁË/u  Ç°À´/v  ³öÏ¯/v  [ÊÀ½ç/n  ¾­¼Ã/n  ÂÛÌ³/n  Äê»á/n]nz  µÄ/u  ÎÚ¸É´ï/ns  ×ÜÍ³/n  ÄÂÈûÎ¤Äá/nr  ºÍ/c  ¿ÆÌØµÏÍß/ns  ×ÜÀí/n  ¶Ø¿²/nr  ¡£/w  
19980202-03-002-013/m  Àî/nr  á°Çå/nr  ÔÚ/p  »á¼û/v  ÄÂÈûÎ¤Äá/nr  Ê±/Ng  Ëµ/v  £¬/w  ÖÐ·½/n  ¶Ô/p  ÖÐ/j  ÎÚ/j  ½¨½»/v  £³£µ/m  Äê/q  À´/f  ±£³Ö/v  ÓÑºÃ/a  ºÏ×÷/vn  ¹ØÏµ/n  ¸Ðµ½/v  ÂúÒâ/v  ¡£/w  ÄÂÈûÎ¤Äá/nr  Ç¿µ÷/v  £¬/w  ÎÚ¸É´ï/ns  ÖÂÁ¦/v  ÓÚ/p  ·¢Õ¹/v  ¶Ô/p  »ª/j  È«Ãæ/a  »ï°é/n  ¹ØÏµ/n  ¡£/w  »á¼û/v  Ê±/Ng  £¬/w  Ë«·½/r  ¾Í/p  ½øÒ»²½/d  ÍØÕ¹/v  Á½/m  ¹ú/n  ¾­Ã³/j  ºÏ×÷/vn  ½øÐÐ/v  ÁË/u  Ì½ÌÖ/vn  ¡£/w  
19980202-03-002-014/m  Àî/nr  á°Çå/nr  ÔÚ/p  »á¼û/v  ¶Ø¿²/nr  Ê±/Ng  Ëµ/v  £¬/w  ÖÐ/j  ¿Æ/j  ½¨½»/v  ÒÔÀ´/f  £¬/w  Á½/m  ¹ú/n  ÓÑºÃ/a  ¹ØÏµ/n  ²»¶Ï/d  ·¢Õ¹/v  £¬/w  ¾­Ã³/j  ºÏ×÷/vn  ÏîÄ¿/n  ½øÕ¹/v  Ë³Àû/a  £¬/w  È¡µÃ/v  ºÜ/d  ´ó/a  ³É¼¨/n  ¡£/w  ¶Ø¿²/nr  Ëµ/v  £¬/w  Ëû/r  ºÍ/c  ±´µÏ°£/nr  ×ÜÍ³/n  ·Ã»ª/v  ºÜ/d  ³É¹¦/a  £¬/w  ¶Ô/p  ÍÆ¶¯/v  Á½/m  ¹ú/n  ¹ØÏµ/n  µÄ/u  ·¢Õ¹/vn  ·¢»Ó/v  ÁË/u  ÖØÒª/a  ×÷ÓÃ/n  ¡£/w  Ë«·½/r  ±íÊ¾/v  ½«/d  ¹²Í¬/d  Å¬Á¦/a  £¬/w  °Ñ/p  ³äÂú/v  »îÁ¦/n  µÄ/u  ÖÐ/j  ¿Æ/n  ¾­Ã³/j  ºÏ×÷/vn  ÍÆ/v  ÉÏ/v  Ò»¸ö/m  ÐÂ/a  Ì¨½×/n  ¡£/w  

19980202-03-003-001/m  ¸÷¹ú/r  ÆóÒµ½ç/n  ¿´ºÃ/v  ÖÐ¹ú/ns  
19980202-03-003-002/m  ÐÂ»ªÉç/nt  ¼ÇÕß/n  ³Â/nr  Î¬±ó/nr  Àî/nr  ¾´³¼/nr  
19980202-03-003-003/m  ¶¬ÈÕ/t  µÄ/u  ÈðÊ¿/ns  É½³Ç/n  ´ïÎÖË¹/ns  °×Ñ©°¨°¨/i  £¬/w  Ñô¹â/n  ²ÓÀÃ/a  ¡£/w  £±ÔÂ/t  £³£±ÈÕ/t  ÏÂÎç/t  £¬/w  À´×Ô/v  ÊÀ½ç/n  ÉÏ/f  Ðí¶à/m  ¹ú¼Ò/n  ¹¤ÉÌÆóÒµ½ç/n  µÄ/u  Ô¼/d  £²£°£°/m  Ãû/q  ´ú±í/n  ºÍ/c  Ñ§Õß/n  ×ø/v  Âú/a  ÁË/u  [ÊÀ½ç/n  ¾­¼Ã/n  ÂÛÌ³/n]nz  »áÒé/n  ÖÐÐÄ/n  µÚÒ»/m  »áÒé/n  ´óÌü/n  £¬/w  ¾²ºò/v  ×Å/u  ÖÐ¹ú/ns  ¾­¼Ã/n  ×¨Ìâ/n  ÌÖÂÛ»á/n  µÄ/u  ¿ªÊ¼/vn  ¡£/w  
19980202-03-003-004/m  µ±/p  ÌÖÂÛ»á/n  Ö÷³ÖÈË/n  [Ïã¸Û/ns  ºãÂ¡/nz  ¼¯ÍÅ/n]nt  ¶­ÊÂ³¤/n  ³Â/nr  Æô×Ú/nr  ½éÉÜ/v  Àî/nr  á°Çå/nr  ¸±/b  ×ÜÀí/n  ³öÏ¯/v  ÌÖÂÛ»á/n  ²¢/c  ÑûÇë/v  Ëû/r  ·¢±í/v  ½²»°/n  Ê±/Ng  £¬/w  È«³¡/n  ÏìÆð/v  ÁË/u  ÈÈÁÒ/a  µÄ/u  ÕÆÉù/n  ¡£/w  
19980202-03-003-005/m  Àî/nr  á°Çå/nr  ÔÚ/p  ÌÖÂÛ»á/n  ÉÏ/f  ÓÃ/p  Ó¢Óï/nz  ¶óÒª/a  µØ/u  ½éÉÜ/v  ÁË/u  ÖÐ¹ú/ns  ¾­¼Ã/n  ·¢Õ¹/vn  Çé¿ö/n  £¬/w  ²¢/c  Õ¹Íû/v  ÁË/u  £²£±/m  ÊÀ¼Í/n  µÄ/u  ·¢Õ¹/vn  Ç°¾°/n  £¬/w  ±íÊ¾/v  ÖÐ¹ú/ns  Ô¸/v  Îª/p  ÊµÏÖ/v  Ò»¸ö/m  ºÍÆ½/a  ¡¢/w  ÎÈ¶¨/a  ºÍ/c  ¹²Í¬/d  ·±ÈÙ/a  µÄ/u  ÐÂ/a  ÊÀ¼Í/n  ×÷³ö/v  ×Ô¼º/r  µÄ/u  ¹±Ï×/n  ¡£/w  Ëû/r  µÄ/u  ½²»°/n  ÔÙ´Î/d  Ó®µÃ/v  ÁË/u  È«³¡/n  µÄ/u  ÈÈÁÒ/a  ÕÆÉù/n  ¡£/w  
19980202-03-003-006/m  ½Ó×Å/c  £¬/w  [ÈðÊ¿/ns  µçÆ÷/n  »úµç/b  ¹«Ë¾/n]nt  ×Ü²Ã/n  ÁÖµÂ»ô¶û/nr  Ê×ÏÈ/d  ·¢ÑÔ/v  ¡£/w  Ëû/r  ÁÐ¾Ù/v  ÁË/u  ´óÁ¿/m  µÄ/u  ÊÂÊµ/n  ÔÞÑï/v  ÖÐ¹ú/ns  ÔÚ/p  ¸Ä¸ï/v  ¿ª·Å/v  ÒÔÀ´/f  ¾­¼Ã/n  ¸÷/r  ÁìÓò/n  È¡µÃ/v  ÁîÈËÖõÄ¿/l  µÄ/u  ³É¾Í/n  £¬/w  ²¢/c  ¶Ô/p  ÖÐ¹ú/ns  £²£µ/m  Äê/q  ºó/f  ÊÐ³¡/n  µÄ/u  Ç±Á¦/n  ºÍ/c  ¾­¼Ã/n  Ç°¾°/n  ±íÊ¾/v  ³äÂú/v  ÐÅÐÄ/n  ¡£/w  Ëû/r  ±íÊ¾/v  Ô¸Òâ/v  Í¬/p  ÖÐ¹ú/ns  ½¨Á¢/v  ³¤ÆÚ/b  µÄ/u  ºÏ×÷/vn  ºÍ/c  ÐÅÈÎ/vn  ¹ØÏµ/n  ¡£/w  
19980202-03-003-007/m  Ì¸µ½/v  ÖÐ¹ú/ns  ¼ÓÈë/v  [ÊÀ½ç/n  Ã³Ò×/vn  ×éÖ¯/n]nt  Ê±/Ng  £¬/w  ÁÖµÂ»ô¶û/nr  Ëµ/v  £¬/w  ÖÐ¹ú/ns  ÈÏÎª/v  ¡°/w  ÊÀ½ç/n  ÐèÒª/v  ÖÐ¹ú/ns  £¬/w  ÖÐ¹ú/ns  ÐèÒª/v  ÊÀ½ç/n  ¡±/w  £¬/w  µ«/c  ÎÒ/r  ÈÏÎª/v  ÊÀ½ç/n  ¸ü/d  ÐèÒª/v  ÖÐ¹ú/ns  ¡£/w  ÊÀ½ç/n  ¹¤ÉÌ½ç/j  Ö§³Ö/v  ÖÐ¹ú/ns  ¼ÓÈë/v  [ÊÀÃ³/j  ×éÖ¯/n]nt  £¬/w  ²¢/c  ÆÈÇÐ/ad  Ï£Íû/v  ÖÐ¹ú/ns  ½ñÄê/t  ¼ÓÈë/v  Õâ¸ö/r  ×éÖ¯/n  £¬/w  ¶ø/c  ²»/d  ÊÇ/v  ÔÚ/p  £±£¹£¹£¸Äê/t  Ö®ºó/f  ¡£/w  
19980202-03-003-008/m  [ÃÀ¹ú/ns  ¶Å°î/nz  ¹«Ë¾/n]nt  ×Ü²Ã/n  »ôÀûµÂ/nr  ·¢ÑÔ/v  Ëµ/v  £¬/w  £±£¹£¹£¸Äê/t  ÊÇ/v  ÖÐ¹ú/ns  Å©Àú/n  »¢Äê/t  £¬/w  »¢Äê/t  ³äÂú/v  ÁË/u  Éú»ú/n  ºÍ/c  »îÁ¦/n  £¬/w  Ò²/d  ³äÂú/v  ÁË/u  »úÓö/n  ¡£/w  ÖÐ¹ú/ns  ½«/d  ÔÚ/p  Õâ/r  Ò»/m  Äê/q  ÔÚ/p  ¼õÉÙ/v  ¹ØË°/n  £¬/w  ²ÆÕþ/n  ¡¢/w  ÒøÐÐ/n  ºÍ/c  ·¨ÂÉ/n  ÌåÏµ/n  ¸Ä¸ï/vn  ·½Ãæ/n  £¬/w  ÒÔ¼°/c  »·¾³/n  ºÍ/c  ÖªÊ¶/n  ²úÈ¨/n  ±ê×¼/n  ·½Ãæ/n  Âõ³ö/v  ¸ü/d  ´ó/a  µÄ/u  ²½·¥/n  £¬/w  Îª/p  ÊÀ½ç/n  ¹¤ÉÌÆóÒµ½ç/n  Ìá¹©/v  ¸ü/d  ºÃ/a  µÄ/u  ºÏ×÷/vn  »ú»á/n  ¡£/w  Ëû/r  »¹/d  ÔÚ/p  ÌÖÂÛ»á/n  ÉÏ/f  ½éÉÜ/v  ÁË/u  ¸Ã/r  ¹«Ë¾/n  £±£µ/m  Äê/q  À´/f  Í¬/p  ÖÐ¹ú/ns  ºÏ×÷/v  µÄ/u  ³É¹¦/a  ¾­Ñé/n  ¡£/w  
19980202-03-003-009/m  Ò»Ð©/m  ÉÌ½ç/n  ¡¢/w  ´«Ã½/n  ´ú±í/n  ºÍ/c  Ñ§Õß/n  ÔÚ/p  ÌÖÂÛ»á/n  ÉÏ/f  ·×·×/d  Ìá³ö/v  ÁË/u  ¹ØÓÚ/p  ¶«ÄÏÑÇ/ns  ½ðÈÚ/n  Î£»ú/n  ¶Ô/p  ÖÐ¹ú/ns  µÄ/u  Ó°Ïì/vn  ¡¢/w  ÈËÃñ±Ò/n  »ãÂÊ/n  ÊÇ·ñ/v  ±£³Ö/v  ÎÈ¶¨/an  ¡¢/w  ¹ÉÆ±/n  ÊÐ³¡/n  ¿ª·Å/vn  ÒÔ¼°/c  ½ÌÓý/vn  Óë/p  ÈË²Å/n  ÅàÑµ/vn  µÈ/u  ÎÊÌâ/n  ¡£/w  Àî/nr  á°Çå/nr  ¸±/b  ×ÜÀí/n  Ò»Ò»/d  ×÷/v  ÁË/u  »Ø´ð/vn  ¡£/w  
19980202-03-003-010/m  »áºó/t  £¬/w  Ò»/m  Î»/q  ×ÊÉî/b  µÄ/u  Î÷·½/s  ¼ÇÕß/n  ÆÀÂÛ/v  Ëµ/v  £¬/w  ÔÚ/p  ¶«ÄÏÑÇ/ns  ½ðÈÚ/n  Î£»ú/n  ÕýÔÚ/d  Ó°Ïì/v  È«Çò/n  ¾­¼Ã/n  µÄ/u  ×´¿ö/n  ÏÂ/f  £¬/w  ¸÷¹ú/r  ¹¤ÉÌÆóÒµ½ç/n  ´ú±í/n  ¼ÌÐø/v  ¿´ºÃ/v  ÖÐ¹ú/ns  £¬/w  ¶Ô/p  ÖÐ¹ú/ns  ¾­¼Ã/n  ·¢Õ¹/vn  Ç°¾°/n  ³äÂú/v  ÐÅÐÄ/n  £¬/w  Õâ/r  ÊÇ/v  ÖÐ¹ú/ns  ¾­¼Ã/n  ×¨Ìâ/n  ÌÖÂÛ»á/n  ÔÚ/p  ´ïÎÖË¹/ns  ¿ª/v  µÃ/u  ³É¹¦/a  Ö®/u  ËùÔÚ/n  ¡£/w  Õâ/r  ËµÃ÷/v  £¬/w  ÖÐ¹ú/ns  µÄ/u  ÎÈ¶¨/an  ¹ÄÎè/v  ÁË/u  ÊÀ½ç/n  ¹¤ÉÌ½ç/j  Í¶×Ê/v  µÄ/u  ÐÅÐÄ/n  ¡£/w  £¨/w  ¾Ý/p  ÐÂ»ªÉç/nt  ´ïÎÖË¹/ns  £±ÔÂ/t  £³£±ÈÕ/t  µç/n  £©/w  

19980202-03-004-001/m  Í¼Æ¬/n  ÐÂÎÅ/n  
19980202-03-004-002/m  £±/m  ¡¢/w  £±ÔÂ/t  £³£±ÈÕ/t  £¬/w  ÒÁÀ­¿Ë/ns  Ðí¶à/m  ¼ÒÍ¥/n  ÔÚ/p  Ê×¶¼/n  °Í¸ñ´ï/ns  Ò»¸ö/m  ¹«Ô°/n  ÄÚ/f  »¶¶È/v  ÄÂË¹ÁÖ/nz  ´«Í³/n  ½ÚÈÕ/n  ¿ªÕ«½Ú/t  ¡£/w  ËäÈ»/c  ÒÁÀ­¿Ë/ns  Óë/p  ÃÀ¹ú/ns  µÄ/u  ¹ØÏµ/n  Òò/p  ÎäÆ÷/n  ºË²é/vn  Î£»ú/n  ¶ø/c  ÈÕÇ÷/d  ½ôÕÅ/a  £¬/w  µ«/c  ÒÁÀ­¿ËÈË/n  ÔÚ/p  Ç¿´ó/a  µÄ/u  ¾üÊÂ/n  Ñ¹Á¦/n  ÃæÇ°/f  µ¹/d  Ò²/d  ÏÔµÃ/v  Õò¶¨/a  ¡£/w  £¨/w  ÐÂ»ªÉç/nt  ·¢/v  ÃÀÁªÉç/nt  ÕÕÆ¬/n  £©/w  
19980202-03-004-003/m  £²/m  ¡¢/w  £±ÔÂ/t  £³£±ÈÕ/t  £¬/w  µÂ¹ú/ns  ×î/d  ´ó/a  µÄ/u  »ªÇÈ/n  ÖÐÎÄ/nz  Ñ§Ð£/n  ¡ª¡ª¡ª/w  [²¨¶÷/ns  »ªÇÈ/n  ÖÐÎÄ/nz  Ñ§Ð£/n]nt  ¾Ù°ì/v  £±£¹£¹£¸Äê/t  ´º½Ú/t  Áª»¶»á/n  £¬/w  Çì×£/v  ÖÐ»ªÃñ×å/n  µÄ/u  ´«Í³/n  ½ÚÈÕ/n  ÐÂ´º/t  ¼Ñ½Ú/n  ¡£/w  Õâ/r  ÊÇ/v  ¸ÃÐ£/r  Ñ§Éú/n  ÔÚ/p  Áª»¶»á/n  ÉÏ/f  ±íÑÝ/v  Îèµ¸/vn  ¡¶/w  ÖÐ¹úÍÞ/n  ¡·/w  ¡£/w  £¨/w  ÐÂ»ªÉç/nt  ¼ÇÕß/n  »Æ/nr  ÎÄ/nr  Éã/Vg  £©/w  

19980202-03-005-001/m  À´×Ô/v  ×æ¹ú/n  µÄ/u  ÖÓÉù/n  
19980202-03-005-002/m  ±¾±¨/r  ×¤/v  ¶íÂÞË¹/ns  ¼ÇÕß/n  Áõ/nr  ¸Õ/nr  
19980202-03-005-003/m  ÄªË¹¿Æ/ns  Ê±¼ä/n  £±ÔÂ/t  £²£¸ÈÕ/t  ÏÂÎç/t  £³Ê±/t  £¬/w  £´£°£°/m  ¶à/m  »ªÈË/n  »¶¾Û/v  ÔÚ/p  [ÄªË¹¿Æ/ns  ³¤³Ç/ns  ·¹µê/n]ns  ¡£/w  Ëæ×Å/p  ´óÐÍ/b  µçÊÓ/n  ÆÁÄ»/n  ÉÏ/f  Êµ¿ö/n  ×ª²¥/v  [ÖÐ¹ú/ns  ÖÐÑë/n  µçÊÓÌ¨/n]nt  ´º½Ú/t  Áª»¶/vn  Íí»á/n  À­¿ª/v  á¡Ä»/n  £¬/w  ÄªË¹¿Æ/ns  »ªÈË/n  ´º½Ú/t  Áª»¶/vn  Íí»á/n  Ò²/d  ¿ªÊ¼/v  ÁË/y  ¡£/w  
19980202-03-005-004/m  ÔÚ/p  £±£²£°£°/m  ¶à/m  Æ½·½Ã×/q  µÄ/u  ´óÌü/n  Àï/f  £¬/w  ÄÇ/r  Ò»¸ù¸ù/m  ´óºì/b  Ô²Öù/n  £¬/w  Ò»´®´®/m  ´óºì/b  µÆÁý/n  ¡¢/w  ²Ê´ø/n  ¡¢/w  ÆøÇò/n  ¼°/c  Ç½ÉÏ/s  ÌùÓÐ/v  ¡°/w  ¼ªÏéÈçÒâ/l  ¡±/w  ¡¢/w  ¡°/w  ¸£/n  ¡±/w  µÈ/u  ¼ôÖ½/n  £¬/w  äÖÈ¾/v  ³ö/v  Å¨ÁÒ/a  µÄ/u  ÖÐ»ª/nz  ÎÄ»¯/n  ·ÕÎ§/n  ¡£/w  ÔÚ/p  Ç°Ì¨/n  µÄ/u  Ò»/m  ¸±/q  ´ºÁª/n  ¸ñÍâ/d  ÐÑÄ¿/a  £º/w  ¡°/w  ÒìÏç/n  ÒìÓò/n  ½õÑç/n  ¹²/d  õü/v  »ªÏÄ/n  Çé/n  Í¬ÍÁÍ¬¸ù/l  ³ýÏ¦/t  ¹²/d  Ïµ/v  ÖÐ¹ú/ns  ÐÄ/n  ¡±/w  ¡£/w  ¸Õ/d  ±íÑÝ/v  Íê/v  Ê¨×ÓÎè/n  µÄ/u  [³¤³Ç/ns  ·¹µê/n]ns  ¾­Àí/n  ÎÂ/nr  ½õ»ª/nr  ¶Ô/p  ¼ÇÕß/n  Ëµ/v  £¬/w  ¡°/w  ½ñÌì/t  ÄªË¹¿Æ/ns  »ªÈË/n  Òª/v  ÔÚ/p  ÕâÀï/r  ¹²/d  ³Ô/v  ÄêÒ¹·¹/n  £¬/w  Ïñ/v  Ò»/m  ¼Ò/q  ÈË/n  Ò»Ñù/u  ³ý¾ÉÓ­ÐÂ/l  ¡±/w  ¡£/w  
19980202-03-005-005/m  Íí»á/n  ÉÏ/f  £¬/w  À´×Ô/v  [°²»Õ/ns  ÒÕÊõÍÅ/n]nt  µÄ/u  ÑÝÔ±/n  ¡¢/w  [ÄªË¹¿Æ/ns  ´óÑ§/n]nt  µÄ/u  Ñ§Éú/n  ¡¢/w  [¶íÂÞË¹/ns  ÊÒÄÚ/s  ÀÖ¶Ó/n]nt  ÒÔ¼°/c  »ªÈË/n  »ªÇÈ/n  ±íÑÝ/v  ÁË/u  Ä§Êõ/n  ¡¢/w  ÏàÉù/n  ¡¢/w  ¸èÎè/n  ¡¢/w  »°¾ç/n  µÈ/u  ½ÚÄ¿/n  ¡£/w  Äª´ó/j  Ñ§Éú/n  ÓÃ/p  ´¿Õý/a  µÄ/u  ººÓï/nz  ±íÑÝ/v  µÄ/u  ÈÆ¿ÚÁî/n  ¡¢/w  ÏàÉù/n  ¡¶/w  Ëµ/v  ººÓï/nz  ¡·/w  ÒÔ¼°/c  »°¾ç/n  ¡¶/w  Óæ·ò/n  ºÍ/c  ½ðÓã/n  µÄ/u  ¹ÊÊÂ/n  ¡·/w  Ê¹/v  È«³¡/n  ²»¶Ï/d  ±¬·¢/v  ³ö/v  Ò»ÕóÕó/m  »¶Ð¦Éù/n  ¡£/w  ÓÈÀöÑÇ/nr  ´ú±í/v  ¶í¹ú/ns  ´óÑ§Éú/n  Ïò/p  ´ó¼Ò/r  °ÝÄê/v  Ëµ/v  £º/w  ¡°/w  Ã¿·ê¼Ñ½Ú±¶Ë¼Ç×/l  £¬/w  µ«/c  Ô¶Ç×²»Èç½üÁÚ/l  ¡£/w  ×£/v  »ªÈË/n  ÔÚ/p  ¶íÂÞË¹/ns  Ïñ/v  ÔÚ/p  ×Ô¼º/r  ¼Ò/n  Ò»Ñù/u  ÐÒ¸£/a  £¬/w  ²¢/c  Í¨¹ý/p  ÄãÃÇ/r  ×ª´ï/v  ÎÒÃÇ/r  ¶Ô/p  ÖÐ¹ú/ns  ÈËÃñ/n  ×î/d  Á¼ºÃ/a  µÄ/u  ×£Ô¸/vn  £¡/w  ¡±/w  ÓÈÀöÑÇ/nr  µÄ/u  ººÓï/nz  ½²/v  µÃ/u  ·Ç³£/d  ³öÉ«/a  £¬/w  Ëý/r  ÊÇ/v  £±£¹£¹£·Äê/t  È«/a  ¶í/j  ¸ßÐ£/j  ººÓï/nz  ´óÈü/vn  µÚÒ»/m  Ãû/q  »ñµÃÕß/n  ¡£/w  
19980202-03-005-006/m  Íí»á/n  ÆÚ¼ä/f  £¬/w  ÈËÃÇ/n  ²»¶Ï/d  ¶ÁÈ¡/v  £Â£Ð»ú/n  ÉÏ/f  µÄ/u  ÐÅÏ¢/n  ÒýÆð/v  ÁË/u  ¼ÇÕß/n  µÄ/u  ×¢Òâ/vn  ¡£/w  ÏÂÎç/t  £³Ê±/t  £°£´·Ö/t  £¬/w  £Â£Ð»ú/n  ÉÏ/f  ÏÔÊ¾/v  µÄ/u  µÚÒ»/m  Ìõ/q  ÐÂÎÅ/n  ÊÇ/v  £º/w  £³Ê±/t  £¬/w  ÄªË¹¿Æ/ns  »ªÈË/n  ´º½Ú/t  Íí»á/n  ÔÚ/p  [³¤³Ç/ns  ·¹µê/n]ns  ¾ÙÐÐ/v  £»/w  µÚ¶þ/m  Ìõ/q  £º/w  [ÖÐÑë/n  µçÊÓÌ¨/n]nt  ´º½Ú/t  Íí»á/n  ÒÑ¾­/d  ¿ªÊ¼/v  £¬/w  Çë/v  ×¢Òâ/v  ÊÕ¿´/v  ¡­¡­/w  ÕâÐ©/r  ÐÅÏ¢/n  À´×Ô/v  ÄªË¹¿Æ/ns  ¡°/w  ·½ÖÛ/nz  ¡±/w  ´«ºôÌ¨/n  £¬/w  ¾­Àí/n  Ò¦/nr  Ò»/nr  Ëµ/v  £¬/w  ¡°/w  ±±¾©/ns  Ã»ÓÐ/v  Ó¢Óï/nz  »ò/c  ¶íÓï/nz  ´«ºôÌ¨/n  £¬/w  µ«/c  ÎÒÃÇ/r  ÖÐ¹ú/ns  ÈË/n  ÔÚ/p  ÄªË¹¿Æ/ns  °ìÆð/v  ÁË/u  ººÓï/nz  ´«ºôÌ¨/n  £¬/w  ÏÖÔÚ/t  ÓÐ/v  £±Íò/m  ¶à/m  ÓÃ»§/n  ¡£/w  ¡®/w  ·½ÖÛ/nz  ¡¯/w  Ì¨/n  Ê÷Á¢/v  ÁË/u  ÖÐ¹ú/ns  ÈË/n  µÄ/u  ÐÎÏó/n  £¬/w  Ê¹/v  ÖÐ¹ú/ns  µÄ/u  µçÐÅ/n  ÆóÒµ/n  ×ßÏò/v  ÁË/u  ÊÀ½ç/n  ¡±/w  ¡£/w  
19980202-03-005-007/m  ²Î¼Ó/v  Íí»á/n  µÄ/u  ÓÐ/v  ÄªË¹¿Æ/ns  »ªÈË/n  ¸÷½ç/r  ÈËÊ¿/n  £¬/w  ËûÃÇ/r  ÖÐ¼ä/f  ÓÐÈË/r  ÉõÖÁ/d  ÊÇ/v  ´Ó/p  ºÜ/d  Ô¶/a  µÄ/u  ÍâµØ/s  ×¨³Ì/d  ¸ÏÀ´/v  µÄ/u  ¡£/w  Ö£/nr  ½¨Ãñ/nr  ÊÇ/v  [¹þ¶û±õ/ns  ÐÂÖÐÐÂ/nz  µç×Ó/n  ÓÐÏÞ¹«Ë¾/n  ÄªË¹¿Æ/ns  ¹«Ë¾/n]nt  ¾­Àí/n  £¬/w  Ëû/r  Ëµ/v  £¬/w  ¡°/w  ¹«Ë¾/n  ÔÚ/p  ¶í/j  ÒÑ/d  Í¶×Ê/v  £³£°/m  ¶à/m  Íò/m  ÃÀÔª/q  £¬/w  ×¼±¸/v  ½«/p  ¡®/w  ½ðÁú¿¨/n  ¡¯/w  ´òÈë/v  ¶íÂÞË¹/ns  ÊÐ³¡/n  ¡£/w  ÏÖÔÚ/t  ¿´/v  £¬/w  Ç°¾°/n  ·Ç³£/d  ÀÖ¹Û/a  ¡±/w  ¡£/w  Áõ/nr  Àû/nr  ÊÇ/v  ÁôÑ§Éú/n  ´ú±í/n  £¬/w  Ëû/r  Ò£×£/v  ¼ÒÈË/n  Ëê/q  Ëê/q  Æ½°²/a  £¬/w  ²¢/c  ±íÊ¾/v  Òª/v  Ñ§ÓÐËù³É/l  £¬/w  ½«À´/t  ±¨Ð§/v  ×æ¹ú/n  ¡£/w  
19980202-03-005-008/m  ÄªË¹¿Æ/ns  ÍíÉÏ/t  £·Ê±/t  Õû/m  £¬/w  Ò²/d  ¾Í/d  ÊÇ/v  ±±¾©/ns  Ê±¼ä/n  ÁãÊ±/t  Õû/m  £¬/w  ´óÌü/n  Àï/f  Ò»/m  Æ¬/q  Ëà¾²/a  ¡£/w  ÈËÃÇ/n  ÄýÊÓ/v  ×Å/u  µçÊÓ/n  ÆÁÄ»/n  £¬/w  ²à¶ú/d  ÇãÌý/v  ´Ó/p  ±±¾©/ns  ´«À´/v  µÄ/u  Â¡Â¡/o  ÖÓÉù/n  ¡£/w  Ë²¼ä/t  £¬/w  ´óÌü/n  ÓÖ/d  ·ÐÌÚ/v  ÆðÀ´/v  £¬/w  ÈËÃÇ/n  »¶ºôÈ¸Ô¾/l  £¬/w  Ïà»¥/d  ×£ºØ/v  Í¬/p  ×æ¹ú/n  ÈËÃñ/n  Ò»Æð/s  ¿çÈë/v  ÁË/u  »¢Äê/t  ¡£/w  [ÄªË¹¿Æ/ns  »ªÈË/n  »ªÇÈ/n  ÁªºÏ»á/n]nt  Ö÷Ï¯/n  °×/nr  ËÃºê/nr  ×ß/v  ÉÏ/v  ½²Ì¨/n  ¼¤¶¯/a  µØ/u  Ëµ/v  £º/w  ¡°/w  Í¬°û/n  ÃÇ/k  £¬/w  ÎÒÃÇ/r  Ìý/v  µ½/v  ÁË/u  ´Ó/p  ×æ¹ú/n  ´«À´/v  µÄ/u  ÖÓÉù/n  £¬/w  ÇåÎú/a  µØ/u  Ìý/v  µ½/v  ÁË/u  ×æ¹ú/n  ÐÄÔà/n  µÄ/u  Ìø¶¯Éù/n  ¡£/w  Õâ/r  ÖÓÉù/n  °Ñ/p  ×æ¹ú/n  ÈËÃñ/n  ºÍ/c  ÄªË¹¿Æ/ns  »ªÈË/n  ¡¢/w  È«ÊÀ½ç/n  µÄ/u  »ªÈË/n  Áª/Vg  ÔÚ/p  ÁË/u  Ò»Æð/s  £¡/w  ÎÒÃÇ/r  º£Íâ/s  »ªÈË/n  Ò£×£/v  ×æ¹ú/n  ·±ÈÙ²ýÊ¢/i  £¡/w  ¡±/w  £¨/w  ±¾±¨/r  ÄªË¹¿Æ/ns  £±ÔÂ/t  £²£¸ÈÕ/t  µç/n  £©/w  

19980202-03-006-001/m  ÃÀ/j  ×Ê/Ng  Á÷Èë/v  ÑÇ/j  Ì«/j  ¹ÉÊÐ/n  ÊÆÍ·/n  Ç¿¾¢/a  
19980202-03-006-002/m  ÐÂ»ªÉç/nt  Âü¹È/ns  £²ÔÂ/t  £±ÈÕ/t  µç/n  ½ñÄê/t  ÒÔÀ´/f  £¬/w  ÃÀ/j  ×Ê/Ng  Á÷Èë/v  ÑÇÌ«µØÇø/j  ¹ÉÊÐ/n  µÄ/u  ÊÆÍ·/n  Ç¿¾¢/a  £¬/w  Ä¿Ç°/t  ÒÑ/d  ÓÐ/v  £±¡¤£³£¹ÒÚ/m  ÃÀÔª/q  µÄ/u  ¾»¶î/n  Á÷Èë/v  ÑÇÌ«µØÇø/j  ¹ÉÊÐ/n  ¡£/w  
19980202-03-006-003/m  ´Ë¼ä/r  ÐÂÎÅ/n  Ã½½é/n  ½ñÌì/t  ±¨µÀ/v  Ëµ/v  £¬/w  Èç¹û/c  Õâ/r  Ò»/m  ÊÆÍ·/n  ³ÖÐø/v  ÏÂÈ¥/v  £¬/w  Õâ/r  ¿ÉÄÜ/v  ³ÉÎª/v  ÑÇÖÞ/ns  ½ðÈÚ/n  Î£»ú/n  ½áÊø/v  µÄ/u  ÏÈÕ×/n  ¡£/w  ±¨µÀ/n  Ô®Òý/v  ½ðÈÚ/n  ×¨¼Ò/n  µÄ/u  »°/n  Ëµ/v  £¬/w  ÃÀ/j  ×Ê/Ng  µÄ/u  »ØÁ÷/vn  ¶Ô/p  ÎÈ¶¨/v  Í¶×ÊÕß/n  µÄ/u  ÐÅÐÄ/n  ÓÐ/v  Ò»¶¨/b  µÄ/u  »ý¼«/a  ÒâÒå/n  ¡£/w  
19980202-03-006-004/m  È¥Äê/t  ÏÄ¼¾/t  ÑÇÖÞ/ns  ±¬·¢/v  ½ðÈÚ/n  Î£»ú/n  ºó/f  £¬/w  Íâ¹ú/n  Í¶×ÊÕß/n  ·×·×/d  ½«/p  ×Ê½ð/n  ³·Àë/v  £¬/w  Áî/v  ²»ÉÙ/m  ÑÇÖÞ/ns  ¹ú¼Ò/n  µÄ/u  ¹ÉÊÐ/n  ³öÏÖ/v  ±ÀÀ£/v  ¡£/w  ¶ø/c  ÕâÐ©/r  »ú¹¹/n  Í¶×ÊÕß/n  ´Ò´Ò/d  ³·Àë/v  µÄ/u  Ö÷Òª/b  Ô­Òò/n  ÊÇ/v  ¶Ô/p  ½è´ûÕß/n  µÄ/u  »¹Õ®/vn  ÄÜÁ¦/n  Ê§È¥/v  ÐÅÐÄ/n  ¡£/w  ¾Ý/p  ¹À¼Æ/v  £¬/w  È¥Äê/t  È«Äê/n  ¾»/d  Á÷³ö/v  ÑÇÌ«µØÇø/j  µÄ/u  ×Ê½ð/n  ´ï/v  £³£´¡¤£³£¶ÒÚ/m  ÃÀÔª/q  ¡£/w  
19980202-03-007-001/m  ¹ÜÏÒ¸ß×à/l  Çì/Vg  ÐÂ´º/t  
19980202-03-007-002/m  ±¾±¨/r  ×¤/v  ÂÞÂíÄáÑÇ/ns  ¼ÇÕß/n  Áº/nr  Ïþ»ª/nr  
19980202-03-007-003/m  £±ÔÂ/t  £²£¹ÈÕ/t  ÕýÔÂ³õ¶þ/t  Íí/Tg  £¬/w  ²¼¼ÓÀÕË¹ÌØ/ns  ÈðÑ©/n  ·×·×/z  ¡£/w  ¡°/w  [ÂÞÂíÄáÑÇ/ns  ºÍ/c  ÖÐ»ªÈËÃñ¹²ºÍ¹ú/ns  ÓÑºÃ/a  Ð­»á/n]nt  ¡±/w  ÔÚ/p  [²¼¼ÓÀÕË¹ÌØ/ns  µçÌ¨/n]nt  ÒôÀÖÌü/n  ÄÚ/f  ¾Ù°ì/v  ¡°/w  Çì×£/v  ÖÐ¹ú/ns  ÐÂ´º/t  ¡±/w  ÒôÀÖ/n  Íí»á/n  £¬/w  ÖÐ/j  ÂÞ/j  ¸÷½ç/r  ½ü/a  Ç§/m  ÈË/n  ³öÏ¯/v  ¡£/w  
19980202-03-007-004/m  [²¼¼ÓÀÕË¹ÌØ/ns  ÇàÄê/n  ½»ÏìÀÖÍÅ/n]nt  Ö¸»Ó/n  Äá¹ÅÀ­¡¤À­¿â/nr  ½ÌÊÚ/n  ÊÇ/v  [ÂÞ/j  ÖÐ/j  ÓÑÐ­/j]nt  µÄ/u  ´´Ê¼/vn  ³ÉÔ±/n  Ö®Ò»/r  ¡£/w  Ëû/r  ×÷Îª/p  ¡°/w  [µÏÅ«¡¤ÀûÅÁåÑ/nr  ÒôÀÖ/n  Ñ§Ð£/n]nt  ¡±/w  µÄ/u  ½ÌÊ¦/n  £¬/w  ×é½¨/v  [Ê×¶¼/n  ÇàÄê/n  ½»ÏìÀÖÍÅ/n]nt  £²£°/m  Äê/q  À´/f  £¬/w  ¶¨ÆÚ/d  ¾Ù°ì/v  ÃæÏò/v  ÇàÉÙÄê/n  ºÍ/c  ¼Ò³¤/n  µÄ/u  ×¨Ìâ/n  ÒôÀÖ»á/n  £¬/w  ÖÂÁ¦/v  ÓÚ/p  ÆÕ¼°/v  ÑÏËà/a  ÒôÀÖ/n  £¬/w  »¹/d  ÀûÓÃ/v  ¸÷ÖÖ/r  ÔÚ/p  ÂÞ/j  ¹úÄÚÍâ/s  ÑÝ³ö/v  µÄ/u  »ú»á/n  £¬/w  ´«²¥/v  ÖÐ¹ú/ns  µÄ/u  ÒôÀÖ/n  ×÷Æ·/n  ¡£/w  ½ñÄê/t  ÖÐ¹ú/ns  ´º½Ú/t  ¾Ù°ì/v  ÒôÀÖ»á/n  £¬/w  À­¿â/nr  ÏÈÉú/n  ÊÇ/v  Ö÷Òª/b  µÄ/u  ·¢ÆðÕß/n  ºÍ/c  ×éÖ¯Õß/n  ¡£/w  Ãæ¶Ô/v  È«³¡/n  ¹ÛÖÚ/n  £¬/w  Ëû/r  ÈÈÇé/ad  ÔÞËÌ/v  ÖÐ¹ú/ns  ¶Ô/p  ÊÀ½ç/n  ÎÄÃ÷/n  µÄ/u  ¹±Ï×/n  £¬/w  ½éÉÜ/v  Ã¿/r  Ò»/m  Ê×/q  ÖÐ¹ú/ns  ÀÖÇú/n  µÄ/u  ×÷Õß/n  ºÍ/c  ×÷Æ·/n  ÄÚº­/n  ¡£/w  Ëû/r  Ö¸»Ó/v  ÀÖ¶Ó/n  ÑÝ×à/v  µÄ/u  ¡¶/w  ±±¾©/ns  Ï²Ñ¶/n  µ½/v  ±ßÕ¯/n  ¡·/w  ¡¢/w  ¡¶/w  ¶þÈªÓ³ÔÂ/nz  ¡·/w  µÈ/u  ÖÐ¹ú/ns  ¹ÜÏÒÀÖÇú/n  ºÍ/c  Ëû/r  £±£±/m  Ëê/q  µÄ/u  ¶ù×Ó/n  °²µÂÁÒ¡¤Ë¹ÌØ·²/nr  µ¯×à/v  µÄ/u  ÖÐ¹ú/ns  ¸ÖÇÙÇú/n  £¬/w  ÊÜµ½/v  ÔÚ³¡/vn  ÌýÖÚ/n  µÄ/u  ÈÈÁÒ/a  »¶Ó­/vn  ¡£/w  Íí»á/n  ÉÏ/f  £¬/w  ²¼¼ÓÀÕË¹ÌØ/ns  ¡°/w  ½ðÐÇ/n  ´óÑ§/n  ¡±/w  ºÍ/c  ¡°/w  [Ã×¶ûÇ¡¡¤Èø¶àÎ¬°¢Å«/nz  ÖÐÑ§/n]nt  ¡±/w  Ñ§Ï°/v  ººÓï/nz  µÄ/u  ´óÖÐÑ§Éú/j  Ò²/d  µÇÌ¨/v  ±íÑÝ/v  ÁË/u  Ð¡ºÏ³ª/n  ¡¶/w  ´óº£/n  °¡/y  £¬/w  ¹ÊÏç/n  ¡·/w  µÈ/u  ÖÐ¹ú/ns  ¸èÇú/n  £¬/w  ÀÊËÐ/v  ÁË/u  ÖÐ¹ú/ns  Ê«´Ê/n  £¬/w  ±íÏÖ/v  ÁË/u  ËûÃÇ/r  ¶Ô/p  ÖÐ¹ú/ns  ÎÄ»¯/n  µÄ/u  ÈÈ°®/vn  ¡£/w  
19980202-03-007-005/m  Íí»á/n  ½áÊø/v  ºó/f  £¬/w  [ÂÞ/j  ÖÐ/j  ÓÑÐ­/j]nt  ÃûÓþ/n  Ö÷Ï¯/n  ¡¢/w  [ÂÞÂíÄáÑÇ/ns  ¿ÆÑ§Ôº/n]nt  ÔºÊ¿/n  Äá¡¤¿µË¹Ì¹¶¡ÄÚË¹¿â/nr  ¶Ô/p  ¼ÇÕß/n  Ëµ/v  £¬/w  ¡°/w  ÖÐ¹ú/ns  µÄ/u  ¾­¼Ã/n  ¸Ä¸ï/vn  ×¢ÖØ/v  Êµ¼Ê/n  ¡¢/w  ÎÈ²½/vd  ·¢Õ¹/v  £¬/w  ÔÚ/p  ÑÇÖÞ/ns  ½ðÈÚ/n  Î£»ú/n  ÖÐ/f  ¶Ô/p  ±£³Ö/v  Ïã¸Û/ns  ¾­¼Ã/n  ÎÈ¶¨/an  ·¢»Ó/v  ÁË/u  ÖØÒª/a  ×÷ÓÃ/n  £¬/w  Ò²/d  ÏÔÊ¾/v  ÁË/u  ÖÐ¹ú/ns  ÔÚ/p  ÐÂ/a  ÊÀ¼Í/n  µ½À´Ö®¼Ê/l  ¸üÎª/d  ¹ãÀ«/a  µÄ/u  ·¢Õ¹/vn  Ç°¾°/n  ¡£/w  ¡±/w  
19980202-03-007-006/m  £¨/w  ±¾±¨/r  ²¼¼ÓÀÕË¹ÌØ/ns  £±ÔÂ/t  £³£°ÈÕ/t  µç/n  £©/w  

19980202-03-008-001/m  ¹²/d  ×£/v  ÖÐ¹ú/ns  ¸ü/d  ·±ÈÙ/a  
19980202-03-008-002/m  ±¾±¨/r  ×¤/v  Î¯ÄÚÈðÀ­/ns  ¼ÇÕß/n  ¹Ü/nr  ÑåÖÒ/nr  
19980202-03-008-003/m  ºìµÆ/n  ¸ß/ad  ¹Ò/v  £¬/w  ¸èÉù/n  ÓÆÑï/a  ¡£/w  £±ÔÂ/t  £²£µÈÕ/t  ÍíÉÏ/t  £¬/w  ÖÐ¹ú/ns  ×¤/v  Î¯ÄÚÈðÀ­/ns  ´óÊ¹/n  Áõ/nr  ²®Ãù/nr  ÔÚ/p  ¹ÙÛ¡/n  ¾ÙÐÐ/v  ´º½Ú/t  ÕÐ´ý»á/n  ¡£/w  Î¯ÄÚÈðÀ­/ns  ÄÚÕþ²¿³¤/n  °²¶Å°£Èø/nr  ¡¢/w  ÁìÊÂË¾/n  Ë¾³¤/n  ¸ñÀï¹þ¶ûÍß/nr  Å®Ê¿/n  ºÍ/c  ÒÆÃñ¾Ö³¤/n  ÅåÀ×Ë¹/nr  Å®Ê¿/n  Ó¦Ñû/v  Óë/p  ÖÐ¹ú/ns  ÅóÓÑ/n  Ò»Æð/s  £¬/w  Ï²Ó­/v  ÖÐ»ªÃñ×å/n  µÄ/u  ´«Í³/n  ½ÚÈÕ/n  ¡ª¡ª¡ª/w  »¢Äê/t  ´º½Ú/t  ¡£/w  À´×Ô/v  Ê×¶¼/n  ¼ÓÀ­¼ÓË¹/ns  ºÍ/c  ÍßÂ×Î÷ÑÇ/ns  ¡¢/w  ÂíÀ­¿ª²¨/ns  ¡¢/w  ÂíÀ­¿­/ns  ¡¢/w  °Í»ùÎ÷Ã·ÍÐ/ns  µÈ/u  µØ/n  ¼°/c  °¢Â³°Í/ns  µÄ/u  ÇÈÍÅ/j  µÄ/u  ´ú±í/n  £¬/w  ÖÐ×ÊÆóÒµ/n  ×¤/v  Î¯ÄÚÈðÀ­/ns  ´ú±í/n  ¼°/c  Î¯ÄÚÈðÀ­/ns  ÅóÓÑ/n  ¹²/d  £²£°£°/m  ¶à/m  ÈË/n  ³öÏ¯/v  ÁË/u  ÕÐ´ý»á/n  ¡£/w  
19980202-03-008-004/m  Áõ/nr  ´óÊ¹/n  ÔÚ/p  ¿ÍÌü/n  Àï/f  Ïò/p  °²¶Å°£Èø/nr  ²¿³¤/n  µÈ/u  Õþ¸®/n  ¹ÙÔ±/n  ½éÉÜ/v  ÁË/u  ¸÷µØ/r  ÇÈÍÅ/j  µÄ/u  ¸ºÔðÈË/n  ºÍ/c  ÔÚ/p  ÌìÖ÷½Ì/nz  ´óÑ§/n  ÈÎ½Ì/v  µÄ/u  ¾­¼ÃÑ§/n  ½ÌÊÚ/n  ³Â/nr  ÆäÒÇ/nr  ¡£/w  ËûÃÇ/r  ÖÐ/f  µÄ/u  Ò»Ð©/m  ÈË/n  Ô­À´/d  ¾Í/d  ÈÏÊ¶/v  °²¶Å°£Èø/nr  ²¿³¤/n  £¬/w  ½ñÍí/t  ÐÂ/a  ÀÏ/a  ÅóÓÑ/n  ÖØ·ê/v  £¬/w  ¸Ðµ½/v  ¸ñÍâ/d  ¸ßÐË/a  ¡£/w  
19980202-03-008-005/m  ¿ªÊ¼/v  ·Å/v  Ñæ»ð/n  ¡£/w  ¸ñÀï¹þ¶ûÍß/nr  Å®Ê¿/n  Ó¦Ñû/v  Ê×ÏÈ/d  µãÈ¼/v  µÚÒ»/m  ×é/q  Ñæ»ð/n  ¡£/w  Ëæ×Å/p  ¡°/w  °È/o  ¡¢/w  °È/o  ¡±/w  µÄ/u  ÏìÉù/n  £¬/w  Ò»¸ö¸ö/m  »ðÇò/n  ÌÚ¿Õ¶øÆð/l  £¬/w  ÔÚ/p  ¿ÕÖÐ/s  É¢¿ª/v  £¬/w  Îª/p  ½ÚÈÕ/n  µÄ/u  Íí»á/n  ÔöÌí/v  ÁË/u  Òì²Ê/n  ¡£/w  °²¶Å°£Èø/nr  ²¿³¤/n  µãÈ¼/v  ×îºó/f  Ò»/m  ×é/q  Ñæ»ð/n  ºó/f  £¬/w  ÐÄÇé/n  ¼¤¶¯/a  £¬/w  Óë/p  Áõ/nr  ´óÊ¹/n  ½ô½ô/d  ÎÕÊÖ/v  ¡£/w  
19980202-03-008-006/m  Î¯ÄÚÈðÀ­/ns  ÄÚÕþ²¿³¤/n  µ½/v  ÖÐ¹ú/ns  Ê¹¹Ý/n  ×ö¿Í/v  £¬/w  Õâ/r  »¹/d  ÊÇ/v  µÚÒ»/m  ´Î/q  ¡£/w  °²¶Å°£Èø/nr  ²¿³¤/n  ÔÚ/p  ½ÓÊÜ/v  ¼ÇÕß/n  ²É·Ã/v  Ê±/Ng  ¸ßÐË/a  µØ/u  Ëµ/v  £¬/w  Ï£Íû/v  »¢Äê/t  ÖÐ¹ú/ns  ¸ü¼Ó/d  ·±ÈÙ/a  £¬/w  Ëû/r  ÏàÐÅ/v  ¶«ÄÏÑÇ/ns  µÄ/u  ½ðÈÚ/n  Î£»ú/n  ²»/d  »á/v  Ó°Ïì/v  ÖÐ¹ú/ns  µÄ/u  ¾­¼Ã/n  ·¢Õ¹/vn  ¡£/w  Éç»áÖ÷Òå/n  ÔÚ/p  Ðí¶à/m  ¹ú¼Ò/n  ×ßÏÂÆÂÂ·/l  £¬/w  Î¨ÓÐ/v  ÖÐ¹ú/ns  µÄ/u  Éç»áÖ÷Òå/n  ÊÂÒµ/n  ÔÚ/d  ·¢Õ¹/v  £¬/w  Õâ/r  ÊÇ/v  ºÜ/d  ÓÐ/v  ÒâÒå/n  µÄ/u  ¡£/w  ÖÐ¹ú/ns  ÊÇ/v  ¸ö/q  ÐÂÐË/b  µÄ/u  ´ó¹ú/n  £¬/w  ÔÚ/p  Î´À´/t  µÄ/u  ¹ú¼Ê/n  ÎèÌ¨/n  ÉÏ/f  ½«/d  ·¢»Ó/v  ¸ü/d  ÖØÒª/a  µÄ/u  ×÷ÓÃ/n  ¡£/w  
19980202-03-008-007/m  ÖÐ¹ú/ns  ÈË/n  ÒÆ¾Ó/v  Î¯ÄÚÈðÀ­/ns  ÒÑ/d  ÓÐ/v  £¸£°/m  ¶à/m  Äê/q  µÄ/u  ÀúÊ·/n  ¡£/w  Ä¿Ç°/t  ¹À¼Æ/v  ÓÐ/v  »ªÇÈ/n  ¡¢/w  »ªÈË/n  £¶Íò/m  ¶à/m  ÈË/n  £¬/w  ÆäÖÐ/r  Ò»°ë/m  ×¡/v  ÔÚ/p  ¼ÓÀ­¼ÓË¹/ns  £¬/w  Ö÷Òª/d  ¾­Óª/v  ²Í¹Ý/n  ºÍ/c  ¾­ÉÌ/v  ¡£/w  Î¯ÄÚÈðÀ­/ns  Íâ³¤/n  ²¼À×Àû¡¤ÀïÍßË¹/nr  ²»¾ÃÇ°/t  ÔÚ/p  ×£ºØ/v  ÖÐ¹ú/ns  ¡¶/w  »·Çò/n  Ê±±¨/n  ¡·/w  ´´¿¯/v  Îå/m  ÖÜÄê/q  Ê±/Ng  Ëµ/v  ¹ý/u  £¬/w  ¡°/w  ÖÐ¹ú/ns  ÇÈÍÅ/j  µÄ/u  ³ÉÔ±/n  ÔÚ/p  ÎÒÃÇ/r  Ö®ÖÐ/f  ºÍ°ª¿ÉÇ×/i  £¬/w  Óë/p  ÎÒÃÇ/r  ÇéÍ¬ÊÖ×ã/i  ¡±/w  ¡£/w  ³ÆÔÞ/v  ËûÃÇ/r  ÇÚÀÍ/a  ¿à¸É/v  £¬/w  ÆÓÊµÎÞ»ª/i  £¬/w  Óë/p  Î¯ÄÚÈðÀ­ÈË/n  ÈÚºÏ/v  ÔÚ/p  Ò»Æð/s  ¡£/w  
19980202-03-008-008/m  È¥Äê/t  £¬/w  ¼ÓÀ­¼ÓË¹/ns  µÄ/u  £¶/m  ¸ö/q  ÇÈÍÅ/j  ¾­¹ý/p  ³ä·Ö/a  µÄ/u  ÔÍÄð/vn  ºÍ/c  Ð­ÉÌ/vn  £¬/w  ×é³É/v  ÁË/u  Í³Ò»/a  µÄ/u  [¼ÓÀ­¼ÓË¹/ns  ÂÃ/Vg  Î¯/j  »ªÇÈ/n  ×Ü/b  »á¹Ý/n]nt  ¡£/w  ×Ü/b  »á¹Ý/n  Áìµ¼/vn  Î¯Ô±»á/n  Ö÷Ï¯/n  ÖÓ/nr  ¹ú³£/nr  ÏÈÉú/n  ²Ù/v  ×Å/u  ´ø/v  ¹ã¶«/ns  ¿ÚÒô/n  µÄ/u  ÆÕÍ¨»°/n  ¸ßÐË/a  µØ/u  ¶Ô/p  ¼ÇÕß/n  Ëµ/v  £¬/w  È¥Äê/t  Ïã¸Û/ns  »Ø¹é/v  ×æ¹ú/n  £¬/w  µ³/n  µÄ/u  Ê®Îå´ó/j  ³É¹¦/ad  ÕÙ¿ª/v  ¡£/w  ×æ¹ú/n  ÈÕÒæ/d  Ç¿´ó/a  ÁË/y  £¬/w  ÎÒÃÇ/r  º£Íâ/s  ÇÈ°û/n  ·Ç³£/d  ¸ßÐË/a  £¬/w  ¸Ðµ½/v  ÑïÃ¼ÍÂÆø/i  ¡£/w  Ëû/r  ×£Ô¸/v  »¢Äê/t  ×æ¹ú/n  È¡µÃ/v  ¸ü/d  ´ó/a  µÄ/u  ³É¾Í/n  ¡£/w  
19980202-03-008-009/m  ÔÚ/p  Ç×ÇÐ/a  ÓÑºÃ/a  µÄ/u  Æø·Õ/n  ÖÐ/f  £¬/w  ±öÖ÷/n  Ò»±ß/d  Æ·³¢/v  ÖÐ¹ú/ns  Ê³Æ·/n  £¬/w  Ò»±ß/d  Óä¿ì/a  µØ/u  ½»Ì¸/v  ¡£/w  ´ó¼Ò/r  ¹²/d  ×£/v  ÖÐ¹ú/ns  »¢Äê/t  ·±ÈÙ²ýÊ¢/i  £¬/w  ¹²/d  ×£/v  ÖÐ/j  Î¯/j  Á½/m  ¹ú/n  ÓÑºÃ/a  ºÏ×÷/vn  ¹ØÏµ/n  ½øÒ»²½/d  ·¢Õ¹/v  ¡£/w  
19980202-03-008-010/m  £¨/w  ±¾±¨/r  ¼ÓÀ­¼ÓË¹/ns  £±ÔÂ/t  £²£µÈÕ/t  µç/n  £©/w  

19980202-03-009-001/m  ÈëÏçËæË×/i  Ó­/v  »¢Äê/t  
19980202-03-009-002/m  ±¾±¨/r  ×¤/v  ÈÕ±¾/ns  ¼ÇÕß/n  ÓÚ/nr  Çà/nr  
19980202-03-009-003/m  ÈÕ±¾/ns  ÈË/n  Ò²/d  ¶®/v  Ìì¸É/n  µØÖ§/n  £¬/w  µ«/c  ÂÔ/d  ¼Ó/v  ±ä¶¯/vn  £¬/w  Ôªµ©/t  ¿ªÊ¼/v  ¾ÍËã/d  ½øÈë/v  »¢Äê/t  ÁË/y  ¡£/w  Éí/Ng  ÔÚ/p  ÒìÏç/n  µÄ/u  ÖÐ¹ú/ns  ÈË/n  ½²¾¿/v  ÈëÏçËæË×/i  £¬/w  ´º½Ú/t  µÄ/u  ¹ý·¨/n  Ò²/d  ÓÐ/v  ±ä»¯/vn  ¡£/w  
19980202-03-009-004/m  Ò»/m  ÖÖ/q  ¹ý·¨/n  ÊÇ/v  ´º½Ú/t  ÆÚ¼ä/f  µÄ/u  ÈÕ³Ì/n  °²ÅÅ/vn  ·þ´Ó/v  ¹úÍâ/s  ¹¤×÷/vn  ¡£/w  
19980202-03-009-005/m  ³ýÏ¦/t  Ç°Ò»Ìì/t  £¬/w  »Ø¹ú/v  ÊöÖ°/v  µÄ/u  ÖÐ¹ú/ns  ×¤/v  ÈÕ±¾/ns  ´óÊ¹/n  Ðì/nr  ¶ØÐÅ/nr  »Øµ½/v  ´óÊ¹¹Ý/n  £¬/w  ´ÎÈÕ/t  ÏÂÎç/t  ¼´/d  Ç°Íù/v  [¶«¾©/ns  »ªÇÈ/n  »á¹Ý/n]ns  £¬/w  ³öÏ¯/v  ÂÃ/Vg  ÈÕ/j  »ªÇÈ/n  ¼ÍÄî/v  ½­/nr  ÔóÃñ/nr  Ö÷Ï¯/n  ¶Ô/p  Ì¨/j  ÖØÒª/a  ½²»°/n  ·¢±í/v  £³/m  ÖÜÄê/q  ×ùÌ¸»á/n  ²¢/c  ·¢±í/v  ÁË/u  ½²»°/n  ¡£/w  ´º½Ú/t  ÆÚ¼ä/f  £¬/w  ×¤/v  ÈÕ/j  Ê¹¹Ý/n  »¹Òª/v  Îª/p  £²ÔÂ/t  £³ÈÕ/t  ÎÒ¹ú/n  ¹ú·À²¿³¤/n  Ê×/m  ´Î/q  ¶Ô/p  ÈÕ±¾/ns  ½øÐÐ/v  ÕýÊ½/a  ÓÑºÃ/a  ·ÃÎÊ/vn  ¡¢/w  £²ÔÂ/t  £¶ÈÕ/t  ÖÐ/j  ÈÕ/j  Íâ½»/n  ÊÂÎñ/n  µ±¾Ö/n  ¶¨ÆÚ/d  ´èÉÌ/v  ×÷/v  ¸÷ÖÖ/r  ×¼±¸/vn  ¹¤×÷/vn  ¡£/w  ³ýÏ¦/t  ÕâÌì/r  £¬/w  ´óÊ¹¹Ý/n  ÁìÊÂ²¿/n  ÄÚ/f  ÈËÀ´ÈËÍù/i  £¬/w  ×ÜÁìÊÂ/n  Æë/nr  ½­/nr  ¸æËß/v  ¼ÇÕß/n  £º/w  ¡°/w  ½ñÌì/t  °ìÀí/v  Ç©Ö¤/vn  £±£²£°£°/m  ¶à/m  ¼þ/q  £¬/w  °ìÀí/v  Ö¤¼þ/n  £±£µ£°/m  ¶à/m  ¼þ/q  £¬/w  Õâ/r  »¹/d  ÊÇ/v  ¹¤×÷Á¿/n  ½Ï/d  ÉÙ/a  µÄ/u  Ò»/m  Ìì/q  ¡­¡­/w  ¡±/w  ÈËÔ±/n  ÍùÀ´/vn  ÊÇ/v  ÖÐ/j  ÈÕ/j  ¹ØÏµ/n  µÄ/u  Ò»¸ö/m  ÖØÒª/a  ·½Ãæ/n  £¬/w  Ï£Íû/v  ËûÃÇ/r  »¢Äê/t  ¸ü/d  Ã¦/a  ¡£/w  
19980202-03-009-006/m  ¶«¾©/ns  ÓÐ/v  Ò»/m  ´¦/q  ´ó/a  ¹«Ë¾/n  Ð´×ÖÂ¥/n  ¼¯ÖÐ/a  µÄ/u  µØ·½/n  £¬/w  ½Ð/v  »¢ÃÅ/nz  ¡£/w  £´/m  Äê/q  Ç°/f  ÕâÀï/r  ½¨Æð/v  Ò»/m  ×ù/q  £¹/m  ²ã/q  µÄ/u  ¡°/w  ÖÐ¹ú/ns  º½¿Õ/n  ´óÏÃ/n  ¡±/w  ¡£/w  [ÖÐ¹ú/ns  ¹ú¼Ê/n  º½¿Õ/n  ¹«Ë¾/n]nt  ×¤/v  ÈÕ±¾/ns  ×Ü/b  ´ú±í/n  ÕÅ/nr  ÖÎ¹ú/nr  Ëµ/v  £¬/w  £±ÔÂ/t  £²£¸ÈÕ/t  ¶Ô/p  ÈÕ±¾/ns  ÈË/n  À´Ëµ/u  Ö»/d  ÊÇ/v  Ò»¸ö/m  ÆÕÍ¨/a  µÄ/u  ÐÇÆÚÈý/t  £¬/w  ÎÒÃÇ/r  ´º½Ú/t  ÆÚ¼ä/f  ÕÕ³£/vd  ÓªÒµ/v  ¡£/w  Ëû/r  ¸ßÐË/a  µØ/u  ¸æËß/v  ¼ÇÕß/n  £º/w  ¡°/w  ½ñÌì/t  £¨/w  Å©Àú/n  ÕýÔÂ³õÒ»/t  £©/w  ¹úº½/j  µÄ/u  Á½/m  Ìõ/q  ÐÂ/a  º½Ïß/n  µÃµ½/v  [ÈÕ±¾/ns  ÔËÊäÊ¡/nt]nt  µÄ/u  Åú×¼/vn  £¬/w  Ò»/m  Ìõ/q  ÊÇ/v  ¹ãµº/ns  ¡ª/w  ±±¾©/ns  £¬/w  Áí/r  Ò»/m  Ìõ/q  ÊÇ/v  Ãû¹ÅÎÝ/ns  ¡ª/w  Ìì½ò/ns  ¡£/w  ´Ó´Ë/d  £¬/w  ¹úº½/j  Õâ¸ö/r  ÖÐ¹ú/ns  ×î/d  ´ó/a  µÄ/u  ¿ÕÔË/n  ÆóÒµ/n  ÔÚ/p  ÈÕ±¾/ns  ÓÐ/v  £¶/m  ¸ö/q  ·ÉÐÐµã/n  £¬/w  Ã¿ÖÜ/r  £´£´/m  ¸ö/q  º½°à/n  ¡£/w  ¡±/w  ½÷/d  ×£ºØ/v  ËûÃÇ/r  »¢Äê/t  ¿ªÃÅ¼ûÏ²/l  ¡£/w  
19980202-03-009-007/m  Îª/p  ²Î¼Ó/v  £²ÔÂ/t  £±ÈÕ/t  ÔÚ/p  ºá±õ/ns  ¾ÙÐÐ/v  µÄ/u  [¹ú¼Ê/n  Å®×Ó/n  ÂíÀ­ËÉ/n  ½ÓÁ¦Èü/n]nz  £¬/w  ÖÐ¹ú/ns  ´ú±íÍÅ/n  Ò»ÐÐ/n  £¸/m  ÈË/n  £±ÔÂ/t  £²£¸ÈÕ/t  µÖ´ï/v  ÈÕ±¾/ns  ¡£/w  ÈÕ±¾/ns  ±¨Ö½/n  ÔÚ/p  ±¨µÀ/n  ÖÐ/f  ÌØ±ð/d  Ìáµ½/v  £±ÔÂ/t  £²£¸ÈÕ/t  ÊÇ/v  ÖÐ¹ú/ns  Å©Àú/n  ´º½Ú/t  ¡£/w  ²»ÇÉ/a  µÄ/u  ÊÇ/v  £¬/w  ÖÐ¹ú/ns  Ñ¡ÊÖ/n  À´/v  ÈÕ/j  ºó/f  ¶à/a  ÈË/n  »¼/v  ¸ÐÃ°/v  ¡£/w  ±ÈÈü/vn  µ±Ìì/t  £¬/w  ÖÐ¹ú/ns  Ñ¡ÊÖ/n  ´ø²¡/d  ¿àÕ½/v  £¬/w  ¶áµÃ/v  µÚÈý/m  Ãû/q  ¡£/w  ÖÐ¹ú/ns  ¹ÃÄï/n  ÍçÇ¿/ad  Æ´²«/v  µÄ/u  ·ç²É/n  ÊÜµ½/v  µ±µØ/s  ÊÐÃñ/n  ºÍ/c  ÓßÂÛ/n  µÄ/u  ÔÞÉÍ/vn  ¡£/w  
19980202-03-009-008/m  Áí/r  Ò»/m  ÖÖ/q  ¹ý·¨/n  ÊÇ/v  ÊÊÓ¦/v  µ±µØÈË/n  µÄ/u  Éú»î/vn  ½Ú×à/n  £¬/w  Í¬/p  ËûÃÇ/r  ·ÖÏí/v  Ó­ÐÂ/vn  Ï²Çì/vn  ¡£/w  
19980202-03-009-009/m  ºá±õ/ns  ÊÇ/v  ÂÃ/Vg  ÈÕ/j  »ªÇÈ/n  ×î/d  ¼¯ÖÐ/a  µÄ/u  µØÇø/n  £¬/w  Ã¿Äê/r  ´º½Ú/t  ºá±õ/ns  ÖÐ»ª½Ö/ns  ¶¼/d  ÊÇ/v  ×î/d  ÈÈÄÖ/a  µÄ/u  µØ·½/n  ¡£/w  ½ñÄê/t  £¬/w  µ±µØ/s  »ªÇÈ/n  °Ñ/p  ´º½Ú/t  »î¶¯/vn  ·ÖÎª/v  Á½/m  ¸ö/q  ½×¶Î/n  ¡£/w  µÚÒ»/m  ½×¶Î/n  ÊÇ/v  £±ÔÂ/t  £²£·ÈÕ/t  ¡¢/w  £²£¸ÈÕ/t  Á½/m  Ìì/q  £¬/w  ×î/d  ¾ß/Vg  ÌØÉ«/n  µÄ/u  ³¡Ãæ/n  ÊÇ/v  ³ýÏ¦/t  Ö®/u  Ò¹/Tg  ¹ØµÛÃí/ns  Ç°/f  Ó­ÐÂ/v  µ¹¼ÆÊ±/l  ¡¢/w  ·Å/v  ±ÞÅÚ/n  ºÍ/c  ÎèÊ¨/v  £»/w  µÚ¶þ/m  ½×¶Î/n  ÊÇ/v  £±ÔÂ/t  £³£±ÈÕ/t  ¡¢/w  £²ÔÂ/t  £±ÈÕ/t  Á½/m  Ìì/q  £¬/w  Õâ/r  Á½/m  Ìì/q  ÕýÖµ/v  ÖÜÄ©/t  ¡£/w  Í¨³£/d  ÐÝÏ¢ÈÕ/n  ÓÎ¿Í/n  ÊýÁ¿/n  ´ó/d  Ôö/v  £¬/w  Òò´Ë/c  ºá±õ/ns  »ªÇÈ/n  °Ñ/p  ÕýÊ½/a  Çì×£/vn  »î¶¯/vn  ÒÆ/v  µ½/v  Õâ/r  Á½/m  Ìì/q  ¾ÙÐÐ/v  ¡£/w  
19980202-03-009-010/m  ¼ÇÕß/n  £³£±ÈÕ/t  À´µ½/v  ÖÐ»ª½Ö/ns  £¬/w  Õý/d  ¸ÏÉÏ/v  ÖÐ¹ú/ns  ·þÊÎ/n  ´ó/d  ÓÎÐÐ/v  ¡£/w  Âà¹Ä/n  ¿ªµÀ/v  £¬/w  Ëæºó/d  ÊÇ/v  £¸£°/m  Ãû/q  ÄÐÅ®/n  »ªÇÈ/n  Éí/Ng  ´©/v  ¸÷ÖÖ/r  ¹Å´ú/t  ·þ×°/n  ºÍ/c  ÖÐ¹ú/ns  ÉÙÊýÃñ×å/n  ·þ×°/n  »º»º/d  ×ß/v  À´/v  £¬/w  Ò»/m  Ìõ/q  £¹/m  ÈË/n  »ÓÎè/v  µÄ/u  ¾ÞÁú/n  ÉÏÏÂ/f  ·­ÌÚ/v  ¡£/w  ÁîÈË²»½â/l  µÄ/u  ÊÇ/v  £¬/w  ÔÚ/p  ÓÎ¿Í/n  Èç´Ë/r  ³íÃÜ/a  µÄ/u  µØ·½/n  ¾¹/d  ÏìÆð/v  ÁË/u  ±ÞÅÚÉù/n  £¬/w  ×·/v  ÉÏ/v  Ò»/d  ¿´/v  £¬/w  Ô­À´/d  ÊÇ/v  Ò»¸ö/m  ´ø/v  ÂÖ/Ng  µÄ/u  ÌúÁý/n  ÔÚ/d  ×÷Ïì/v  £¬/w  Õâ/r  ÊÇ/v  º£Íâ/s  »ªÇÈ/n  µÄ/u  ·¢Ã÷/vn  £¬/w  ¼È/c  ¾¡ÐË/v  ÓÖ/c  °²È«/a  ¡£/w  ²»ÉÙ/m  ÓÎ¿Í/n  Ò»Ö±/d  Î²Ëæ/v  ×Å/u  ÓÎÐÐ/vn  ¶ÓÎé/n  £¬/w  ÒÔ±ã/c  ¸ü/d  ¶à/a  µØ/u  ¸ÐÊÜ/v  Õâ/r  ÈÈÁÒ/a  »¶¿ì/a  µÄ/u  Æø·Õ/n  £¬/w  ÓÎÐÐ/v  µ½/v  ¹ØµÛÃí/ns  ½áÊø/v  £¬/w  ÓÎ¿Í/n  ÃÇ/k  ÈÔÈ»/d  ÓàÐËÎ´¾¡/l  £¬/w  ÓÐµÄ/r  À­/v  ×Å/u  Éí/Ng  ´©/v  ÖÐ¹ú/ns  ÉÙÊýÃñ×å/n  ·þ×°/n  µÄ/u  ÉÙÅ®/n  ºÏÓ°/v  £¬/w  ÓÐµÄ/r  ×·/v  ×Å/u  ÎèÁú/v  ÕÕÏà/v  £¬/w  ÓÐµÄ/r  È¥/v  ¹ØµÛÃí/ns  ½øÏã/v  ¡­¡­/w  Õý/d  Ó¦/v  ÁË/u  ÖÐ¹ú/ns  ÈË/n  ¹ýÄê/v  ³£/d  Ëµ/v  µÄ/u  ÄÇ/r  ¾ä/q  »°/n  £º/w  Í¬Ï²/v  Í¬Ï²/v  ¡£/w  
19980202-03-009-011/m  £¨/w  ±¾±¨/r  ¶«¾©/ns  £²ÔÂ/t  £±ÈÕ/t  µç/n  £©/w  

19980202-03-010-001/m  Á½/m  Î»/q  ¿ÆÑ§¼Ò/n  ¶Ô/p  ¿ËÂ¡Ñò/n  Ìá³ö/v  ÖÊÒÉ/vn  
19980202-03-010-002/m  ÐÂ»ªÉç/nt  »ªÊ¢¶Ù/ns  £±ÔÂ/t  £³£±ÈÕ/t  µç/n  £¨/w  ¼ÇÕß/n  ¹È/nr  ÀûÔ´/nr  £©/w  Á½/m  Î»/q  ¿ÆÑ§¼Ò/n  ½ñÌì/t  ÔÚ/p  ÃÀ¹ú/ns  ¡¶/w  ¿ÆÑ§/n  ¡·/w  ÔÓÖ¾/n  ÉÏ/f  ×«ÎÄ/v  Ö¸³ö/v  £¬/w  Ó¢¹ú/ns  ¿ÆÑ§¼Ò/n  ÓÃ/p  ³ÉÄê/vn  Ä¸Ñò/n  ÌåÏ¸°û/n  ¿ËÂ¡/v  ³ö/v  ÃàÑò/n  ¡°/w  ¶àÀû/nz  ¡±/w  µÄ/u  ¿É¿¿ÐÔ/n  ÖµµÃ/v  »³ÒÉ/v  ¡£/w  
19980202-03-010-003/m  [ÃÀ¹ú/ns  Âå¿Ë·ÆÀÕ/nr  ´óÑ§/n]nt  µÄ/u  Î¢ÉúÎïÑ§¼Ò/n  ¡¢/w  [ÃÀ¹ú/ns  ¹ú¼Ò/n  ¿ÆÑ§Ôº/n]nt  ³ÉÔ±/n  Åµ¶Ù¡¤½òµÂ¶û/nr  ²©Ê¿/n  ºÍ/c  [Òâ´óÀû/ns  ¼ÓÀ­²¼ÀïÑÇ/ns  ´óÑ§/n]nt  µÄ/u  µÂÎ¬¶àÀû°Â¡¤Ë¹¼ÓÀ­Ã×À­/nr  ²©Ê¿/n  ÔÚ/p  ÎÄÕÂ/n  ÖÐ/f  Ö¸³ö/v  £¬/w  ³ý/p  ¡°/w  ¶àÀû/nz  ¡±/w  µÄ/u  µÞÔìÕß/n  ÒÁ¶÷¡¤Íþ¶ûÄªÌØ/nr  µÈ/u  ÈË/n  ÒÔÍâ/f  £¬/w  ÊÀ½ç/n  ÉÏ/f  »¹/d  Ã»ÓÐ/v  ÈÎºÎÈË/r  ³É¹¦/a  µØ/u  ÀûÓÃ/v  ³ÉÄê/vn  ¶¯Îï/n  ÌåÏ¸°û/n  ÔÙ´Î/d  ¿ËÂ¡/v  ³ö/v  ²¸Èé¶¯Îï/l  ¡£/w  ¶øÇÒ/c  Íþ¶ûÄªÌØ/nr  µÈ/u  ÈË/n  Ò²/d  ÊÇ/v  ½øÐÐ/v  ÁË/u  £´£°£°/m  ¶à/m  ´Î/q  ÊµÑé/vn  ²Å/d  »ñµÃ/v  Ò»/m  ´Î/q  ³É¹¦/an  £¬/w  ÕâÑù/r  µÍ/a  µÄ/u  ³É¹¦ÂÊ/n  £¬/w  ÔÚ/p  ¿ÆÑ§Ê·/n  ÉÏ/f  Ê®·Ö/m  ÉÙ¼û/a  ¡£/w  
19980202-03-010-004/m  Õâ/r  Á½/m  Î»/q  ¿ÆÑ§¼Ò/n  »¹/d  ÅúÆÀ/v  Ëµ/v  £¬/w  Íþ¶ûÄªÌØ/nr  ÔÚ/p  ±¨µÀ/n  ÖÐ/f  Ã»ÓÐ/d  ËµÃ÷/v  ÓÃÀ´/v  ¿ËÂ¡/v  ¡°/w  ¶àÀû/nz  ¡±/w  µÄ/u  ÄÇ/r  Í·/q  ³ÉÄê/vn  ÃàÑò/n  ºÃ¼¸/m  Äê/q  Ç°/f  ¾Í/d  ÒÑ¾­/d  ËÀ/v  ÁË/y  £¬/w  ¡°/w  ¶àÀû/nz  ¡±/w  ÊÇ/v  ÓÃ/v  Ò»/m  Æ¿/q  Àä¶³/v  µÄ/u  ÃàÑò/n  ÈéÏÙ/n  Ï¸°û/n  ¿ËÂ¡/v  ³öÀ´/v  µÄ/u  £¬/w  ¶ø/c  Õâ/r  Æ¿/q  Ï¸°û/n  Ô­/d  ÊÇ/v  ´òËã/v  ÓÃ×÷/v  ÆäËû/r  ÊµÑé/vn  µÄ/u  ¡£/w  Õâ/r  Á½/m  Î»/q  ¿ÆÑ§¼Ò/n  Ëµ/v  £¬/w  Õâ/r  Æ¿/q  Ï¸°û/n  Àï/f  ÍêÈ«/ad  ¿ÉÄÜ/v  ´æÔÚ/v  ÅßÌ¥/n  Ï¸°û/n  £¬/w  Èç¹û/c  ÊÇ/v  ÕâÑù/r  £¬/w  ¡°/w  ¶àÀû/nz  ¡±/w  ¾Í/d  ¸ù±¾/d  ²»/d  Ëã/v  Ê²Ã´/r  ¾ªÈË/a  µÄ/u  ³É¹¦/an  ¡£/w  
19980202-03-010-005/m  Íþ¶ûÄªÌØ/nr  Ôø¾­/d  ¶Ô/p  Ó¢¹ú/ns  ¡¶/w  Ì©ÎîÊ¿±¨/n  ¡·/w  Ëµ/v  £¬/w  µ±/p  Ëû/r  ¿ªÊ¼/v  ¿ËÂ¡/vn  ÊµÑé/vn  Ê±/Ng  £¬/w  ²¢/d  Ã»ÓÐ/d  ´òËã/v  ÀûÓÃ/v  ³ÉÄê/vn  ¶¯Îï/n  ÌåÏ¸°û/n  £¬/w  ¶øÊÇ/c  ÓÃ/p  ÅßÌ¥/n  Ï¸°û/n  ½øÐÐ/v  ÊµÑé/vn  ¡£/w  °ëÍ¾ÖÐ/s  Ëû/r  ²Å/d  ¾ö¶¨/v  ¸ÄÓÃ/v  ³ÉÄê/vn  ¶¯Îï/n  ÌåÏ¸°û/n  £¬/w  ¶øÇÒ/c  ÕæÕý/d  Ê¹ÓÃ/v  µÄ/u  Ò²/d  ²»/d  ÊÇ/v  »î/a  µÄ/u  ¶¯Îï/n  Ï¸°û/n  £¬/w  ¶øÊÇ/c  Àä¶³/v  µÄ/u  ²ÄÁÏ/n  ¡£/w  
19980202-03-010-006/m  Á½/m  Î»/q  ¿ÆÑ§¼Ò/n  »¹/d  Ö¸³ö/v  £¬/w  ¿ÆÑ§¼Ò/n  ÃÇ/k  Í¨³£/d  ¶¼/d  Òª/v  ¶Ô/p  ×Ô¼º/r  µÄ/u  ÊµÑé/vn  ½øÐÐ/v  ¶à´Î/m  ÖØ¸´/vn  £¬/w  ·´¸´/d  »ñµÃ/v  ³É¹¦/an  ÒÔºó/f  ²Å/d  ÓèÒÔ/v  ¹«²¼/vn  £¬/w  ÒÔÃâ/c  ³öÏÖ/v  ´íÎó/n  £¬/w  È»¶ø/c  Íþ¶ûÄªÌØ/nr  µÈ/u  ÈË/n  ²¢/d  Ã»ÓÐ/d  ÖØ¸´/v  ÏàÍ¬/a  ÊµÑé/vn  µÄ/u  ¼Æ»®/n  ¡£/w  

19980202-03-011-001/m  ¾Ý/p  ¡¶/w  µÂºÚÀ¼/ns  Ê±±¨/n  ¡·/w  £±ÈÕ/t  ±¨µÀ/n  £¬/w  ÒÁÀÊ/ns  µÚÒ»/m  ¸±/b  ×ÜÍ³/n  ¹þ±È±È/nr  ÒÑ/d  Ïò/p  ×ÜÍ³/n  ¹þËþÃ×/nr  Ìá³ö/v  ´ÇÖ°/vn  £¬/w  µ«/c  ¹þËþÃ×/nr  Ä¿Ç°/t  ÉÐÎ´/d  Ã÷È·/ad  ±íÌ¬/v  ¡£/w  ÔÚ/p  µÂºÚÀ¼/ns  µÄ/u  Íâ½»/n  ÈËÊ¿/n  ÈÏÎª/v  £¬/w  ¹þ±È±È/nr  ÔÚ/p  ÒÁÀÊ/ns  ÐÂ/a  Õþ¸®/n  ÖÐ/f  ÈÎÖ°/v  ¸Õ¸Õ/d  °ë/m  Äê/q  £¬/w  Ëû/r  ´ÇÖ°/v  µÄ/u  ±³ºó/f  ¿ÉÄÜ/v  ÓÐ/v  ¸ü/d  ÖØÒª/a  µÄ/u  Ô­Òò/n  ¡£/w  ¹þ±È±È/nr  ½ñÄê/t  £¶£±/m  Ëê/q  £¬/w  Ôø/d  ÔÚ/p  ÒÁÀÊ/ns  Ç°/f  ×ÜÍ³/n  À­·òÉ£¼ÖÄá/nr  µÄ/u  Õþ¸®/n  ÖÐ/f  µ£ÈÎ/v  µÚÒ»/m  ¸±/b  ×ÜÍ³/n  ´ï/v  £¸/m  Äê/q  Ö®/u  ¾Ã/Ng  ¡£/w  £±£¹£¹£·Äê/t  £¸ÔÂ/t  ÒÁÀÊ/ns  ÐÂ/a  ×ÜÍ³/n  ¹þËþÃ×/nr  ÔÙ´Î/d  ÈÎÃü/v  Ëû/r  Îª/v  µÚÒ»/m  ¸±/q  ×ÜÍ³/n  ¡£/w  

19980202-03-012-001/m  º«¹ú/ns  ¼´½«/d  Ö´Õþ/v  µÄ/u  ÐÂ/a  Õþ¸®/n  ½«/d  ´ó·ù¶È/d  Ñ¹Ëõ/v  Õþ¸®/n  »ú¹¹/n  £¬/w  ÔÚ/p  £±£¹£¹£¹Äê/t  µ×/f  Ö®Ç°/f  ²Ã¼õ/v  £±£°£¥/m  µÄ/u  ¹«ÎñÔ±/n  £¬/w  ÒÔ/c  ±íÃ÷/v  Õþ¸®/n  ÔÚ/p  ¿Ë·þ/v  ¾­¼Ã/n  À§ÄÑ/an  µÄ/u  ¹ý³Ì/n  ÖÐ/f  Óë/p  ¹úÃñ/n  Í¬¸Ê¹²¿à/i  µÄ/u  ¾öÐÄ/n  ¡£/w  ÕâÏî/r  ²ÃÔ±/vn  ¼Æ»®/n  ÊÇ/v  ÕýÔÚ/d  Îª/p  µ±Ñ¡/vn  ×ÜÍ³/n  ½ð/nr  ´óÖÐ/nr  ¾ÍÈÎ/v  ×÷/v  ×¼±¸/vn  µÄ/u  ÕþÈ¨/n  ½»½Ó/vn  Î¯Ô±»á/n  £±ÔÂ/t  £³£±ÈÕ/t  Ìá³ö/v  µÄ/u  ¡£/w  ¸Ã/r  ¼Æ»®/n  Ëµ/v  £¬/w  Ä¿Ç°/t  È«¹ú/n  ÉÏÏÂ/f  ¶¼/d  ³ÐÊÜ/v  ×Å/u  ¾­¼ÃÎ£»ú/l  µÄ/u  ³å»÷/vn  £¬/w  Õþ¸®/n  »ú¹Ø/n  Ó¦¸Ã/v  Óë/p  ¹úÃñ/n  Í¬¸Ê¹²¿à/i  ¡£/w  

19980202-03-013-001/m  Å·ÃË/j  Óë/p  °®É³ÄáÑÇ/ns  ¡¢/w  Á¢ÌÕÍð/ns  ºÍ/c  À­ÍÑÎ¬ÑÇ/ns  Èý/m  ¹ú/n  £±£¹£¹£µÄê/t  £¶ÔÂ/t  £±£²ÈÕ/t  Ç©Êð/v  µÄ/u  Å·ÖÞ/ns  ÌõÔ¼/n  £¬/w  ÔÚ/p  ÉóÅú/vn  ³ÌÐò/n  Íê³É/v  ºó/f  £¬/w  ÓÚ/p  £²ÔÂ/t  £±ÈÕ/t  ÕýÊ½/ad  ÉúÐ§/v  ¡£/w  ÕâÏî/r  ÌõÔ¼/n  È¡´ú/v  ÁË/u  Ô­À´/b  Å·ÃË/j  ·Ö±ð/d  Í¬/p  ²¨ÂÞµÄº£/ns  Èý/m  ¹ú/n  Ç©¶©/v  ¡¢/w  ²¢/c  ÓÚ/p  £±£¹£¹£³Äê/t  £²ÔÂ/t  ÉúÐ§/v  µÄ/u  Ã³Ò×/vn  ºÍ/c  ¾­¼Ã/n  ºÏ×÷/vn  Ð­¶¨/n  ¡£/w  

19980202-03-014-001/m  ÒÔ/p  ¶àµÏ¿Ë/nr  ×ÜÀí/n  ÎªÊ×/v  µÄ/u  [²¨ºÚ/ns  Èû×å/nz  ¹²ºÍ¹ú/n]ns  ÐÂ/a  Õþ¸®/n  È«Ìå/n  ³ÉÔ±/n  £±ÔÂ/t  £³£±ÈÕ/t  ÔÚ/p  °ÍÄáÑÇÂ¬¿¨/ns  ¾ÙÐÐ/v  µÄ/u  [²¨ºÚ/ns  Èû×å/nz  ¹²ºÍ¹ú/n  Òé»á/n]nt  µÚÈý/m  ´Î/q  »áÒé/n  ÉÏ/f  ÐûÊÄ/v  ¾ÍÖ°/v  ¡£/w  

19980202-03-015-001/m  ¾Ý/p  ÖÐ¹ú/ns  µØÕð/n  Ì¨Íø/n  ²â¶¨/v  £¬/w  ±±¾©/ns  Ê±¼ä/n  £±ÔÂ/t  £³£°ÈÕ/t  £²£°Ê±/t  £±£¶·Ö/t  £¬/w  ÖÇÀû/ns  ±±²¿/f  µØÇø/n  ·¢Éú/v  ÀïÊÏ/n  £·¡¤£±/m  ¼¶/q  µØÕð/n  ¡£/w  ¾Ý/p  ²â¶¨/v  £¬/w  Õâ/r  ´Î/q  µØÕð/n  µÄ/u  ÕðÖÐ/n  Î»ÓÚ/v  ÄÏÎ³/b  £²£³¡¤£¶/m  ¶È/q  £¬/w  Î÷¾­/b  £·£°¡¤£°/m  ¶È/q  ¡£/w  £¨/w  ¾Ý/p  ÐÂ»ªÉç/nt  µç/n  £©/w  
19980202-04-001-001/m  ÐÂÄê/t  µÄ/u  ÖÓÉù/n  
19980202-04-001-002/m  Ì·/nr  ÖÙ³Ø/nr  
19980202-04-001-003/m  ÐÂÄê/t  µÚÒ»/m  Ìì/q  £¬/w  ÎÒ/r  Æð/v  µÃ/u  ºÜ/d  Ôç/a  ¡£/w  
19980202-04-001-004/m  ÊïÉ«/n  ¸Õ¸Õ/d  ÅÀ/v  ÉÏ/v  ´°èù/n  £¬/w  ÎÒ/r  ¾Í/d  ÅûÒÂ/v  ×ø/v  µ½/v  Êé×À/n  Ç°/f  ¡£/w  Ö»/d  Òò/p  Ò»¸ö/m  ×÷Çú¼Ò/n  µÄ/u  Ô¼¸å/vn  µç»°/n  £¬/w  ±ã/d  ÈÃ/v  ÎÒ/r  ÃÎ»êÝÓÈÆ/l  £¬/w  Ë¼Ð÷ÍòÇ§/i  £¬/w  ¾Ã¾Ã/d  ÄÑÒÔ³ÉÃß/l  ¡£/w  ÊÇ/v  Ê²Ã´/r  Ê±ºò/n  ÈëÃÎ/v  µÄ/u  £¬/w  ÎÒ/r  ²»/d  Çå³þ/a  £¬/w  µ«/c  ÐÑ/v  µÃ/u  Ôç/a  È´/d  ÊÇ/v  ÊÂÊµ/n  ¡£/w  ÖÃ·Å/v  ÔÚ/p  Êé×À/n  ÉÏ/f  ÓÑÈË/n  ËÍ/v  µÄ/u  ¡°/w  µçÄÔ/n  ÍòÄê/m  Ì¨Àú/n  ¡±/w  ¸æËß/v  ÎÒ/r  £¬/w  ´ËÊ±/t  ÒÑ/d  ÊÇ/v  ÁùÊ±/t  Õû/m  ¡£/w  Õâ/r  Î»/q  ÔùËÍ/v  Ì¨Àú/n  µÄ/u  Ê«ÈË/n  ÉÆ/Vg  Êé·¨/n  £¬/w  »¹/d  ÓÃ/p  ¼«/d  ·ç»ª/n  µÄ/u  ±Ê´¥/n  Ð´/v  ÁË/u  Ò»/m  ÐÐ/q  Ð¡×Ö/n  £¬/w  ÓÃ/p  Í¸Ã÷½º/n  Ìù/v  ÔÚ/p  Ì¨Àú/n  µÄ/u  ÓÒÉÏ½Ç/s  £º/w  
19980202-04-001-005/m  ¡°/w  ´ºÌì/t  ÊôÓÚ/v  Ôç/ad  ÐÐ/v  ÈË/n  ¡£/w  ¡±/w  
19980202-04-001-006/m  Ëû/r  ²»/d  Ò»¶¨/d  ÖªµÀ/v  ÎÒ/r  ÓÐ/v  ÔçÆð/v  µÄ/u  Ï°¹ß/n  ¡£/w  
19980202-04-001-007/m  ÐíÊÇ/d  Ëû/r  ×Ô¼º/r  ¾Í/d  ÓÐ/v  ÔçÆð/v  µÄ/u  Ï°¹ß/n  ¡£/w  
19980202-04-001-008/m  Ô¶´¦/s  ´«À´/v  ÁË/u  »ð³µÕ¾/n  µÄ/u  ÖÓÉù/n  £¬/w  ÖÓÉù/n  ·Ç³£/d  ÇåÎú/a  £¬/w  ÕýºÃ/z  Ïì/v  ÁË/u  Áù/m  ÏÂ/q  ¡£/w  Ôç³¿/t  µÄ/u  ÖÓÉù/n  Ô¶/a  ÁË/y  £¬/w  µ­/a  ÁË/y  £¬/w  ÏûÊÅ/v  ÁË/y  ¡£/w  ¿É/v  ÎÒ/r  ÐÄÖÐ/s  È´/d  ºÜ/d  ²»/d  Æ½¾²/a  ¡£/w  ÕâÊ±/r  £¬/w  ÆÌÕ¹/v  ÔÚ/p  ×ÀÉÏ/s  µÄ/u  ¸åÖ½/n  £¬/w  ÌøÔ¾/v  ×Å/u  ´Ó/p  ÎÒ/r  ÐÄÖÐ/s  ±Ä/v  ³ö/v  µÄ/u  ÎÄ×Ö/n  £º/w  
19980202-04-001-009/m  Ìý/v  ÄÇ/r  ÐÂÄê/t  µÄ/u  ÖÓÉù/n  
19980202-04-001-010/m  »ØÏì/v  ÔÚ/p  Î¡¶ë/z  µÄ/u  ¸ßÉ½/n  ÉÏ/f  
19980202-04-001-011/m  Åî²ª/a  µÄ/u  Ì«Ñô/n  ÔÚ/p  ÖÓÉù/n  Àï/f  ÉýÆð/v  
19980202-04-001-012/m  ÂÌÉ«/n  µÄ/u  ÊÀ½ç/n  ³äÂú/v  ½ðÉ«/n  µÄ/u  ÏòÍù/vn  
19980202-04-001-013/m  ²ÔËÉ/n  Í¦Á¢/v  ÔÆáÛ/s  
19980202-04-001-014/m  É½Ó¥/n  Õ¹³á/v  ·ÉÏè/v  
19980202-04-001-015/m  ÔÚ/p  Ñô¹â/n  ÏÂ/f  ÉÁË¸/v  µÄ/u  É­ÁÖ/n  
19980202-04-001-016/m  ¶à/d  Ïñ/v  ±ß·À/n  ½«Ê¿/n  µÄ/u  ÐÎÏó/n  
19980202-04-001-017/m  ÕâÀï/r  ÓÐ/v  ²ÊÉ«/b  ºÍ/c  °²Äþ/a  µÄ/u  Éú»î/vn  
19980202-04-001-018/m  ÓÀÔ¶/d  ÔÚ/p  ¹²ºÍ¹ú/n  ´óµØ/n  ÉÏ/f  Á÷ÌÊ/v  
19980202-04-001-019/m  Ìý/v  ÄÇ/r  ÐÂÄê/t  µÄ/u  ÖÓÉù/n  
19980202-04-001-020/m  »ØÏì/v  ÔÚ/p  ÁÉÀ«/a  µÄ/u  ÌïÒ°/n  ÉÏ/f  
19980202-04-001-021/m  Å¨Óô/a  µÄ/u  ¾ÆÏã/n  ÔÚ/p  ÖÓÉù/n  Àï/f  Æ®É¢/v  
19980202-04-001-022/m  ÃÀÀö/a  µÄ/u  Ïç´å/n  ÆÌ/v  Âú/a  °ßìµ/z  µÄ/u  Ï¼¹â/n  
19980202-04-001-023/m  Á­µ¶/n  ÊÕ»ñ/v  ¸»Ô£/an  
19980202-04-001-024/m  Âá¿ð/n  ×°Âú/v  »¶³©/an  
19980202-04-001-025/m  ÔÚ/p  ´º·ç/n  Àï/f  ²¥ÏÂ/v  µÄ/u  ÖÖ×Ó/n  
19980202-04-001-026/m  ÄÇ/r  ÊÇ/v  Å©Ãñ/n  ÃÀºÃ/a  µÄ/u  Ï£Íû/vn  
19980202-04-001-027/m  ÕâÀï/r  ÓÐ/v  ·áÊÕ/v  ºÍ/c  ÌðÃÛ/a  µÄ/u  Ï²ÔÃ/an  
19980202-04-001-028/m  ÓÀÔ¶/d  ÔÚ/p  ¹²ºÍ¹ú/n  µÄ/u  ´óµØ/n  ÉÏ/f  Á÷ÌÊ/v  
19980202-04-001-029/m  ÂýÂý/d  µØ/u  Èé°×É«/n  µÄ/u  ´°Á±/n  ÉÏ/f  Ðº/v  Âú/a  ÁË/u  ³¿Ñô/n  ½à°×/z  ¶ø/c  ÎÂÈá/a  µÄ/u  ¹â²¨/n  ¡£/w  ×ÀÉÏ/s  Ì¨Àú/n  µÄ/u  µç×ÓÖÓ/n  ÒÀÈ»/d  ÊÇ/v  ÄÇÑù/r  ÓÐ/v  ½Ú×à/n  µØ/u  Ðý×ª/v  ×Å/u  Ö¸Õë/n  ¡£/w  ÄÇ/r  Ö¸Õë/n  Ò²/d  ·Â·ð/d  ÊÇ/v  Ò»¸ö/m  Ð¡Ð¡µÄ/z  ÖÓ´¸/n  £¬/w  ÔÚ/p  ÇÃ/v  ×Å/u  ÓÐ/v  ½Ú×à/n  µÄ/u  ÖÓÉù/n  £¬/w  ÕÙ»½/v  ¡¢/w  ¼¤Àø/v  ÎÒÃÇ/r  °ÏÉæ/v  µÄ/u  ÓÂÆø/n  ºÍ/c  ²½·¥/n  ¡£/w  
19980202-04-001-030/m  ÎÒ/r  Ïë/v  £¬/w  Õâ/r  Ê×/q  ¸è´Ê/n  ¾Í/d  ½Ð/v  ¡¶/w  ÐÂÄê/t  µÄ/u  ÖÓÉù/n  ¡·/w  ¡£/w  
19980202-04-001-031/m  ÓÐ/v  ³¿·ç/n  ´µ¶¯/v  ´°Á±/n  Çáµ´/v  ¡£/w  ÐË·Ü/a  µÄ/u  ÎÒ/r  À­¿ª/v  ´°Á±/n  £¬/w  ÍÆ¿ª/v  ÁË/u  ²£Á§´°ÃÅ/n  £¬/w  ÑÛÇ°/t  ¶ÙÊ±/d  Õ¹ÏÖ/v  Ò»/m  Æ¬/q  Çà´ä/a  ºÍ/c  ÊªÈó/a  µÄ/u  ·ç¾°/n  ¡£/w  Í¥Ôº/n  µÄ/u  Ê÷Ä¾/n  Ö¦Í·/n  ÒÑ/d  ÕÀ·Å/v  ×Å/u  ´ºÒâ/n  µÄ/u  ÐÂ/a  ÂÌ/an  £¬/w  È«È»/d  Ã»ÓÐ/v  ÁË/u  ¶¬Ìì/t  µÄ/u  ¸Ð¾õ/n  ¡£/w  ¼¸/m  Ìì/q  Ç°/f  £¬/w  Ìì¿Õ/n  Å¼È»/ad  Æ®·÷/v  ¼¸/m  Ë¿/q  Ñ©»¨/n  £¬/w  Ò²/d  ÈÃ/v  ÎÂÅ¯/a  µÄ/u  Ñô¹â/n  Ë²¼ä/t  ÈÚ»¯/v  ÁË/y  ¡£/w  
19980202-04-001-032/m  ÈË/n  ×ÜÊÇ/d  ºÍ/p  ×ÔÈ»/n  Ò»µÀ/d  °ÏÉæ/v  µÄ/u  ¡£/w  
19980202-04-001-033/m  ÓÀÔ¶/d  ×Ü/d  ÊÇ/v  Æðµã/n  £¬/w  ÓÀÔ¶/d  Ã»ÓÐ/v  ÖÕµã/n  ¡£/w  
19980202-04-001-034/m  ÈÕÀú/n  ÉÏ/f  µÄ/u  ÖÓÉù/n  Ã¿Ìì/r  ¶¼/d  ÔÚ/d  ¸æËß/v  ÎÒÃÇ/r  £¬/w  Àë/v  ÐÂ/a  ÊÀ¼Í/n  µÄ/u  ÃÅ¼÷/n  ²»/d  Ô¶/a  ÁË/y  £¬/w  ÁôÏÂ/v  µÄ/u  ËêÔÂ/n  Ó¦¸Ã/v  ¸ü/d  ºäºäÁÒÁÒ/z  ¡£/w  ½ñÌì/t  ÉÏÎç/t  £¬/w  ÎÒ/r  ¾Í/d  Òª/v  Ëæ/v  Áìµ¼/n  È¥/v  ×ß·Ã/v  Ò»¸ö/m  À§ÄÑ/a  ÆóÒµ/n  £¬/w  ÐÄÇé/n  ×ÔÈ»/d  ÓÐ/v  ¼¸/m  ·Ö/q  ³ÁÖØ/an  ¡£/w  ÕâÐ©/r  Äê/q  À´/f  £¬/w  Ëæ×Å/p  ¹úÓÐ/vn  ÆóÒµ/n  ¸Ä¸ï/vn  µÄ/u  Éî»¯/vn  £¬/w  ÆóÒµ/n  ÔÚ/p  Ïò/p  ÊÐ³¡¾­¼Ã/n  ÌåÖÆ/n  µÄ/u  ×ª¹ì/vn  ¹ý³Ì/n  ÖÐ/f  £¬/w  ÀúÊ·/n  µÄ/u  ¡¢/w  ÏÖÊµ/a  µÄ/u  ¸÷ÖÖ/r  À§ÄÑ/an  ºÍ/c  ÎÊÌâ/n  ¶¼/d  ÒÑ/d  È«²¿/m  ÏÔÂ¶/v  ³öÀ´/v  £¬/w  ÎÒÃÇ/r  µÄ/u  ÆóÒµ/n  È·Êµ/ad  ÃæÁÙ/v  ×Å/u  ¸Ä¸ï/v  ºÍ/c  ÍÑÀ§/v  µÄ/u  ÑÏ¾þ/a  ¿¼Ñé/vn  ¡£/w  
19980202-04-001-035/m  ´°Íâ/s  µÄ/u  ¾°É«/n  Ëæ×Å/p  Ì«Ñô/n  µÄ/u  Éý¸ß/vn  ÔÚ/d  ²»¶Ï/d  ±ä»¯/v  ×Å/u  É«²Ê/n  ¡£/w  Õ¾/v  ÔÚ/p  Ñô¹â/n  ÏÂ/f  µÄ/u  Ê÷Ä¾/n  »¨²Ý/n  ÓÃ/p  ×Ô¼º/r  ÏÊÁÁ/a  µÄ/u  ÑÕÉ«/n  £¬/w  ÔÚ/p  Äñ¶ù/n  µÄ/u  »¶½ÐÉù/n  ÖÐ/f  ÊéÐ´/v  ×Å/u  »¶ÀÖ/a  µÄ/u  ¹â²Ê/n  ºÍ/c  ¶Ô/p  ´ºÌì/t  µÄ/u  ã¿ã½/vn  ¡£/w  
19980202-04-001-036/m  ÏÖÔÚ/t  £¬/w  ÎÒ/r  ³Ë×ø/v  µÄ/u  ÖÐ°Í³µ/n  ÒÑ/d  ±¼ÅÜ/v  ÔÚ/p  È÷/v  Âú/a  Ñô¹â/n  µÄ/u  ¸ßËÙ¹«Â·/n  ÉÏ/f  ¡£/w  ÎÒ/r  ×ø/v  ÔÚ/p  ³µ´°/n  ±ß/f  £¬/w  ÄýÍû/v  ´°Íâ/s  ÆÌ/v  Âú/a  ÂÌÉ«/n  ×ÏÔÆÓ¢/n  µÄ/u  ÌïÒ°/n  £¬/w  ÈÎ/v  ·ÉÏè/v  µÄ/u  Ë¼Òí/n  £¬/w  ÂÓ¹ý/v  Ñô¹â/n  Çå·ç/n  ºÍ/c  À¶Ìì/n  °×ÔÆ/n  Óë/c  ·ÉÑã/n  µÄ/u  ÐõÓï/n  £¬/w  È¥/v  Ë¼¿¼/v  Éì/v  Ïò/p  Ô¶·½/s  µÄ/u  Â·/n  ¡£/w  
19980202-04-001-037/m  ÎÒ/r  ÑÛÇ°/s  µÄ/u  ÂöÂö/z  ²ÔÉ½/ns  ºÍ/c  ÂÌ/a  Ê÷/n  ÑÚÓ³/v  µÄ/u  Å©´å/n  ÐÂÂ¥/n  »ò/c  ¶¯/v  »ò/c  ¾²/a  £¬/w  »ò/c  ½ü/a  »ò/c  Ô¶/a  £¬/w  »ò/c  µ­/a  »ò/c  Å¨/a  £¬/w  È«¶¼/d  ¸²¸Ç/v  ÔÚ/p  Ò»/m  ÖÖ/q  ÈÈÁÒ/a  ºÍ/c  ¼¤¶¯/a  µÄ/u  ×ÔÈ»½ç/n  ÂÉ¶¯/vn  µÄ/u  ÂÌÉ«/n  ÉúÃü/n  µÄ/u  ²¨ÀË/n  Ö®ÖÐ/f  ¡£/w  ÎÒ/r  ¾ªÌ¾/v  ×ÔÈ»/n  ºÍ/c  ÈË/n  ¹²Í¬/d  ´´Ôì/v  µÄ/u  ÊÀ½ç/n  Ö®/u  ÃÀÃî/an  ¡¢/w  ¶à²Ê/z  ¡¢/w  ×³Àö/an  ¡¢/w  ÈÈÁÒ/an  ¡¢/w  ·áºñ/an  ¡¢/w  ±¼·Å/z  ¡£/w  ÐÀÉÍ/v  ×Å/u  Õâ/r  ÏÊ»î/a  µÄ/u  ×ÔÈ»/n  ·ç¹â/n  £¬/w  ÈÃ/v  ÈË/n  ¸ÐÊÜ/v  ×Å/u  Ò»/m  ÖÖ/q  ×¯ÑÏ/a  µÄ/u  ÐÄÁé/n  Ï´Àñ/n  ¡£/w  ËäÈ»/c  ÐÄÍ·/s  ÈÔ/d  ³Áµí/v  ×Å/u  ÉîÉî/a  µÄ/u  ÓÇ»¼/n  ¸ÐÇé/n  £¬/w  ¿É/c  ÎÒ/r  ÒâÖ¾/n  µÄ/u  ³ÇÇ½/n  ÒÑ¾­/d  ÔÚ/p  ÐÄÖÐ/s  ËÊÁ¢/v  ÁË/u  ÆðÀ´/v  £¬/w  ¶øÇÒ/c  »¹/d  ÔÚ/d  ÑÓÉì/v  £¬/w  Ò»Ö±/d  ±¼/v  Ïò/p  Ò£Ô¶/a  µÄ/u  ²ÓÀÃ/an  Àï/f  ¡£/w  
19980202-04-001-038/m  ´ó×ÔÈ»/n  µÄ/u  ÉúÃü/n  Ö®/u  ÖÓ/n  ·¢³ö/v  µÄ/u  ÖÓÉù/n  £¬/w  ÒÑ/d  ÔÚ/p  µØµ×/s  ºÍ/c  ½­ºÓ/n  µÄ/u  ²¨ÀË/n  ÉÏ/f  ¹ö¶¯/v  ºäÏì/v  £¬/w  Ëü/r  Õý/d  »¯×ö/v  ´ºÌì/t  µÄ/u  Æß²Ê/n  °ßìµ/z  È¥/v  ±àÖ¯/v  ÈËÀà/n  ×î/d  ÃÀºÃ/a  µÄ/u  Ê«ÕÂ/n  ¡£/w  
19980202-04-001-039/m  ²»Ò»»á¶ù/l  £¬/w  ÎÒÃÇ/r  ±ã/d  À´µ½/v  ÁË/u  Õâ/r  ×ù/q  ÐÂÐË/v  µÄ/u  ¹¤Òµ/n  ³ÇÊÐ/n  µÄ/u  Ãº»ú³§/n  ¡£/w  ÔÚ/p  ³§Çø/n  ÎÒÃÇ/r  ÎÕ/v  ×Å/u  Ö°¹¤/n  ÃÇ/k  Ò»Ë«Ë«/m  ÊÖ/n  £¬/w  ÐÄÇé/n  ºÜ/d  ¼¤¶¯/a  ¡£/w  ËäÈ»/c  ¹¤ÈË/n  ÃÇ/k  ÈÔ/d  ÔÚ/d  ÇãËß/v  ×Å/u  ÆóÒµ/n  ÃæÁÙ/v  µÄ/u  ¿÷Ëð/vn  ºÍ/c  Ö°¹¤/n  Éú»î/vn  µÄ/u  À§ÄÑ/an  £¬/w  µ«/c  ÎÒÃÇ/r  Ò²/d  ´Ó/p  ËûÃÇ/r  µÄ/u  ÑÛÉñ/n  Àï/f  ÏÊÃ÷/a  µØ/u  ¿´µ½/v  ÁË/u  ËûÃÇ/r  ¾öÐÄ/d  °ÚÍÑ/v  À§¾³/n  ¡¢/w  Ñ°Çó/v  ·¢Õ¹/v  µÄ/u  ÐÅÐÄ/n  ºÍ/c  Á¦Á¿/n  ¡£/w  Õý/d  Ïñ/v  ÄÇÎ»/r  ÏÂ¸Ú/v  ºó/f  ÔÚ/p  Ò»/m  ¼Ò/q  Ë½ÈË/n  ÆóÒµ/n  ×ö¹¤/v  µÄ/u  Å®¹¤/n  Ëµ/v  µÄ/u  £º/w  ¡°/w  ÎÒ/r  ÏÖÔÚ/t  µÄ/u  ÔÂ¹¤×Ê/n  ±È/p  ÕÉ·ò/n  ÔÚ/p  ³§/n  µÄ/u  ¹¤×Ê/n  »¹/d  ¶à/v  Ò»°Ù/m  ¶à/m  Ôª/q  £¬/w  ÎÒ/r  ÈÏÎª/v  Õâ/r  Ò²/d  ÊÇ/v  Ò»/m  Ìõ/q  Â·/n  ¡£/w  ¡±/w  Õâ/r  Î»/q  ÖÐÄê/t  Å®¹¤/n  µÄ/u  »°/n  ºÜ/d  ÆÓÊµ/a  £¬/w  Ëý/r  ½²»°/v  Ê±/Ng  ±íÇé/n  ÏÔµÃ/v  ºÜ/d  Ì¹È»/a  £¬/w  ¾Í/d  Ïñ/v  ´ºÌì/t  µÄ/u  ºþË®/n  Ó³/v  ×Å/u  Ã÷ÀÊ/a  µÄ/u  Ìì¿Õ/n  ºÍ/c  ·ÉÏè/v  µÄ/u  Ñà×Ó/n  £¬/w  ÏÔµÃ/v  ¸ü¼Ó/d  Çå³Î/a  ºÍ/c  ÁÁÀö/a  ¡£/w  
19980202-04-001-040/m  ÐÂÄê/t  µÄ/u  ÖÓÉù/n  £¬/w  ÐÂ/a  ÊÀ¼Í/n  µÄ/u  ÖÓÉù/n  £¬/w  Ê±´ú/n  µÄ/u  ÖÓÉù/n  £¬/w  ×ÔÈ»½ç/n  µÄ/u  ÖÓÉù/n  £¬/w  ÒÑ¾­/d  ÔÚ/p  ÈËÃÇ/n  µÄ/u  ÐÄÖÐ/s  ºäÃù/v  £¬/w  Ë­/r  »¹/d  »á/v  Õ¾/v  ÔÚ/p  ÎÝ×Ó/n  Àï/f  £¬/w  Íû/v  ×Å/u  ´°Íâ/s  Ã÷ÃÄ/a  µÄ/u  Ñô¹â/n  ±§Ô¹/v  ¡¢/w  ÅÇ»²/v  ¡¢/w  Ã£È»/a  ÄØ/y  £¿/w  £¡/w  

19980202-04-002-001/m  ²»/d  ÒÔ/p  ÉÆ/Ng  Ð¡/a  ¶ø/c  ²»/d  ½±/v  
19980202-04-002-002/m  ·²·ò/nr  
19980202-04-002-003/m  ³ö×âÆû³µ/l  Ë¾»ú/n  Àî/nr  Îª²ý/nr  ·¢ÏÖ/v  ³Ë³µ/v  µÄ/u  ÀÏÈË/n  °Ñ/p  Ò»/m  ¶¥/q  Ã±×Ó/n  Íü/v  ÔÚ/p  ³µÉÏ/s  ÁË/y  £¬/w  ³µ/n  ÒÑ/d  ¿ª/v  ³ö/v  ¼¸/m  Àï/q  µØ/n  £¬/w  ÓÖ/d  ÕÛ/v  »ØÈ¥/v  ËÍ¸ø/v  ÀÏÈË/n  £»/w  ½»Í¨/n  ¾¯²ì/n  ³Ì/nr  ±¦Èº/nr  µ±/v  Ïòµ¼/n  £¬/w  ²½ÐÐ/v  Íù·µ/v  ¼¸/m  Àï/q  Â·/n  £¬/w  °Ñ/p  ÉîÛÚ/ns  ¿ÍÈË/n  Áìµ½/v  Ëû/r  Òª/v  È¥/v  µÄ/u  µØ·½/n  ¡£/w  Îª´Ë/d  £¬/w  ºþ±±/ns  Ïå·®ÊÐ/ns  ÕÙ¿ª/v  ±íÕÃ/vn  ´ó»á/n  £¬/w  ÊÐÎ¯/n  Êé¼Ç/n  ¡¢/w  ÊÐ³¤/n  Ç××Ô/d  Îª/p  ËûÃÇ/r  ¹Ò»¨/v  ÊÚ½±/v  £¬/w  ÎÄÃ÷Î¯/j  ÊÚÓè/v  ËûÁ©/r  ¡°/w  ÎÄÃ÷/n  Ê¹Õß/n  ¡±/w  ³ÆºÅ/n  £¬/w  ºÅÕÙ/v  È«ÊÐ/n  ÈËÃñ/n  Ïò/p  ËûÃÇ/r  Ñ§Ï°/v  ¡£/w  
19980202-04-002-004/m  Îª/v  ÇøÇø/b  Á½/m  ¼þ/q  Ð¡ÊÂ/n  £¬/w  Èç´Ë/r  ÐËÊ¦¶¯ÖÚ/i  £¬/w  ÖµµÃ/v  Âð/y  £¿/w  ÓÐÈË/r  ·¢³ö/v  ÕâÑù/r  µÄ/u  ÒÉÎÊ/n  ¡£/w  ÎÒ/r  Ëµ/v  £¬/w  Öµ/a  ¡£/w  ºÜ/d  Öµ/a  ¡£/w  
19980202-04-002-005/m  ÔÚ/p  ÈË/n  µÄ/u  Ò»Éú/n  ÖÐ/f  £¬/w  ¿ÉÄÜ/v  »á/v  Óö/v  ÉÏ/v  ¼¸/m  ¼þ/q  ´óÊÂ/n  £¬/w  µ«/c  È´/d  Ãâ²»ÁË/v  »á/v  Óöµ½/v  ÐíÐí¶à¶à/m  µÄ/u  Ð¡ÊÂ/n  ¡£/w  Óöµ½/v  µÄ/u  ´óÊÂ/n  £¬/w  ×ÔÈ»/d  »á/v  ½Ð/v  ÈË/n  ¿Ì¹ÇÃúÐÄ/i  £»/w  ÓÐÊ±/d  Óöµ½/v  µÄ/u  Ð¡ÊÂ/n  £¬/w  Ò²/d  »á/v  Ê¹/v  ÈË/n  ÖÕÉí/n  ÄÑÍü/v  ¡£/w  ÌØ±ð/d  ÊÇ/v  ³öÃÅÔÚÍâ/l  ¡¢/w  ÖÃÉí/v  ËûÏç/r  µÄ/u  Ê±ºò/n  £¬/w  Ò»Ð©/m  Ð¡ÊÂ/n  ÄÜ/v  ÈÃ/v  ÈË/n  Èç×ø´º·ç/i  £¬/w  ÓÐµÄ/r  Ð¡ÊÂ/n  È´/d  »á/v  Ê¹/v  ÈË/n  Èç/v  ×¹/v  ±ù½Ñ/n  £¬/w  ½Ð/v  ÈË/n  ¼±/a  ËÀ/a  £¬/w  ÆøËÀ/v  £¬/w  ÄÕ/v  ËÀ/a  ¡£/w  
19980202-04-002-006/m  Ê®/m  ¶à/m  Äê/q  Ç°/f  £¬/w  ÎÒÃÇ/r  µ½/v  ÏÃÃÅ/ns  ³ö²î/v  ¡£/w  µÚ¶þ/m  Ìì/q  Ò»´óÔç/t  Òª/v  ¸Ï/v  »ð³µ/n  £¬/w  ÑÛ¿´/d  Àë/p  ¿ª/v  ³µ/n  µÄ/u  Ê±¼ä/n  ÒÑ¾­/d  ²»/d  ¶à/a  ÁË/y  £¬/w  ¿ÉÊÇ/c  ÎÒÃÇ/r  È´/d  ÕÒ/v  ²»/d  µ½/v  Â·/n  ÈçºÎ/r  ×ß/v  ¡£/w  ¼¸/m  ¸ö/q  ÈË/n  Õý/d  ¼±/a  µÃ/u  Ìø½Å/v  £¬/w  ÕâÊ±/r  £¬/w  Ò»/m  Î»/q  ÈÈÐÄ/a  µÄ/u  ´óÉ©/n  ×ß/v  ¹ýÀ´/v  £¬/w  ¹ÕÍäÄ¨½Ç/i  ´©¹ý/v  ¼¸/m  Ìõ/q  ÏïµÀ/n  £¬/w  °Ñ/p  ÎÒÃÇ/r  Áìµ½/v  ÁË/u  »ð³µÕ¾/n  ¡£/w  ½±Àø/v  ³Ì/nr  ±¦Èº/nr  £¬/w  ÎÒ/r  ×ÔÈ»/d  ÓÖ/d  Ïëµ½/v  ÁË/u  ÄÇÎ»/r  ÏÃÃÅ/ns  ´óÉ©/n  ¡£/w  ºÍ/c  ÉîÛÚ/ns  ¿ÍÈË/n  µÄ/u  ÏàÍ¬/a  ¾­Àú/n  ºÍ/c  ÏàÍ¬/a  ¸ÐÊÜ/vn  £¬/w  Ê¹/v  ÎÒ/r  Òª/v  ¶Ô/p  Ïå·®/ns  µÄ/u  ×ö·¨/n  ÓÉÖÔ/d  µØ/u  ½Ð/v  Ò»/m  Éù/q  £º/w  ½±/v  µÃ/u  ºÃ/a  £¡/w  
19980202-04-002-007/m  »¹ÓÐ/v  Ò»/m  ´Î/q  £¬/w  ÎÒ/r  µ½/v  Ò»¸ö/m  ÌØ´ó/b  ³ÇÊÐ/n  È¥/v  ¿ª»á/v  ¡£/w  ³ö/v  »ð³µÕ¾/n  ºó/f  £¬/w  ÉÏ/v  ÁË/u  Ò»/m  Á¾/q  ³ö×â³µ/n  ¡£/w  ÉÏ³µ/v  ²»¾Ã/m  ÎÒ/r  ¾Í/d  ·¢ÏÖ/v  ²»´ó/d  ¶Ô¾¢¶ù/a  ¡ª¡ª¡ª/w  Ã»/d  ×ß/v  ¶à/d  Ô¶/a  £¬/w  ¼Æ³Ì±í/n  ±ã/d  ÒÑ/d  Ö¸/v  µ½/v  ÁË/u  ËÄ°Ù/m  ¶à/m  Ôª/q  ¡£/w  ¹ûÈ»/d  ²»³öËùÁÏ/i  £¬/w  ³ö×â³µ/n  ÔÚ/p  Ò»¸ö/m  Æ«Æ§/a  ¶ø/c  ÓÖ/d  ºÚºõºõ/z  µÄ/u  µØ·½/n  Í£/v  ÏÂÀ´/v  £¬/w  ºÝºÝ/d  µØ/u  ¡°/w  Ô×/v  ¡±/w  ÁË/u  ÎÒ/r  Ò»/m  µ¶/q  ¡£/w  ½±Àø/v  Àî/nr  Îª²ý/nr  £¬/w  ÎÒ/r  ¾Í/d  Ïëµ½/v  ÁË/u  ¡°/w  Ô×/v  ¡±/w  ÎÒ/r  µÄ/u  ÄÇ¸ö/r  Ë¾»ú/n  ¡£/w  ºÍ/p  Ã±×Ó/n  Ê§¶ø¸´µÃ/i  ÀÏÈË/n  µÄ/u  Ïà·´/vn  ¾­Àú/n  ºÍ/c  ¸ÐÊÜ/vn  Ê¹/v  ÎÒ/r  ×ö³ö/v  ÅÐ¶Ï/vn  £º/w  ÊÚÓè/v  Àî/nr  Îª²ý/nr  ¡°/w  ÎÄÃ÷/a  Ê¹Õß/n  ¡±/w  ³ÆºÅ/n  £¬/w  ÊÚ/Vg  µÃ/u  ¶Ô/a  £¡/w  
19980202-04-002-008/m  ÈËÃÇ/n  ³£/d  Ëµ/v  £¬/w  Ò»¸ö/m  ÈË/n  ´ú±í/v  Ò»/m  ×ù/q  ³ÇÊÐ/n  ¡£/w  Õâ»°/r  ËäÈ»/c  ²»/d  ÄÇÃ´/r  ×¼È·/a  £¬/w  µ«/c  È·Êµ/ad  ºÜ/d  ÓÐ/v  µÀÀí/n  ¡£/w  Õâ/r  ÊÇ/v  ÒòÎª/p  £¬/w  ÎÒÃÇ/r  µ½/v  Ò»/m  ×ù/q  ³ÇÊÐ/n  £¬/w  ³£³£/d  ÊÇ/v  Í¨¹ý/p  ºÍ/p  ÈË/n  µÄ/u  ½Ó´¥/vn  À´/u  ¸ÐÊÜ/v  Ò»¸ö/m  ³ÇÊÐ/n  µÄ/u  ¡£/w  ÏÃÃÅ/ns  ´óÉ©/n  £¬/w  Ê¹/v  ÏÃÃÅ/ns  ¸ø/p  ÎÒÃÇ/r  ÁôÏÂ/v  ÁË/u  ÃÀºÃ/a  µÄ/u  Ó¡Ïó/n  £¬/w  ÈÃ/v  ÎÒÃÇ/r  ÖÕÉú/m  ÄÑÍü/v  £»/w  Ô×/v  ÈË/n  µÄ/u  ÄÇ¸ö/r  ³ö×â³µ/n  Ë¾»ú/n  £¬/w  Ê¹/v  ÄÇ/r  ×ù/q  ´ó/a  ³ÇÊÐ/n  ¸ø/p  ÎÒ/r  ÁôÏÂ/v  ÁË/u  ÁíÍâ/r  Ò»/m  ÖÖ/q  Ó¡Ïó/n  £¬/w  Ò²/d  Ê¹/v  ÎÒ/r  ÄÑÍü/v  ÖÕÉú/m  ¡£/w  [Ïå·®/ns  ÊÐÎ¯/n]nt  ¡¢/w  ÊÐÕþ¸®/n  ½±Àø/v  ÁË/u  Á½/m  ¸ö/q  ×ö/v  Ð¡ÊÂ/n  µÄ/u  ÊÐÃñ/n  £¬/w  ËÆºõ/d  ÓÐµã/d  Ð¡Ìâ´ó×ö/i  £¬/w  µ«/c  Õâ¸ö/r  Ð¡Ìâ´ó×ö/i  ×ö/v  µÃ/u  ºÃ/a  £¬/w  Ëü/r  Òâ/Ng  ÔÚ/v  Ìá¸ß/v  ÊÐÃñ/n  µÄ/u  ÎÄÃ÷/a  ËØÖÊ/n  ºÍ/c  ¡°/w  ÎÒ/r  ¾Í/d  ÊÇ/v  Õâ/r  ×ù/q  ³ÇÊÐ/n  ¡±/w  µÄ/u  ÎÄÃ÷/a  ÒâÊ¶/n  ¡£/w  Èç¹û/c  ÎÒÃÇ/r  Ã¿¸ö/r  ÈË/n  ¶¼/d  ÄÜ/v  ×Ô¾õ/a  µØ/u  ´Ó/p  Ð¡ÊÂ/n  ×öÆð/v  £¬/w  ÔÚ/p  ¸÷×Ô/r  µÄ/u  ¸ÚÎ»/n  ÉÏ/f  £¬/w  Îª/p  ×Ô¼º/r  ÏàÊ¶/v  µÄ/u  »ò/c  ËØ²»ÏàÊ¶/i  µÄ/u  ÈË/n  ËÍ/v  ÉÏ/v  Ò»/m  ·Ý/q  ¹ØÐÄ/vn  £¬/w  Ò»/m  ·Ý/q  ·½±ã/an  £¬/w  Ò»/m  ·Ý/q  ÎÂÅ¯/an  £¬/w  Ò»/m  ·Ý/q  °®ÐÄ/n  £¬/w  ÎÒÃÇ/r  µÄ/u  ³ÇÊÐ/n  £¬/w  ÎÒÃÇ/r  µÄ/u  Éç»á/n  £¬/w  ²»/d  ¾Í/d  »á/v  ³äÂú/v  ²Ó²Ó/z  Ñô¹â/n  ºÍ/c  Å¯Å¯µÄ/z  ´º·ç/n  £¿/w  ÎÒÃÇ/r  µÄ/u  Éú»î/vn  ²»/d  ¾Í/d  »á/v  ¸ü¼Ó/d  ÃÀºÃ/a  £¿/w  
19980202-04-002-009/m  Ò»¸ö/m  ÈË/n  ÄÜ¹»/v  ×ö³ö/v  ¾ªÌì¶¯µØ/i  µÄ/u  ÊÂ/n  ²»/d  ÈÝÒ×/a  £»/w  Ò»¸ö/m  ÈË/n  ÄÜ¹»/v  ×Ô¾õ/a  µØ/u  ×öºÃ/v  Ã¿/r  Ò»/m  ¼þ/q  Ð¡ÊÂ/n  Ò²/d  ²»/d  ÈÝÒ×/a  ¡£/w  
19980202-04-002-010/m  ¡°/w  ÎÄÃ÷/a  Ê¹Õß/n  ¡±/w  ²»/d  ÒÔ/p  ÉÆ/Ng  Ð¡/a  ¶ø/c  ²»/d  Îª/v  £¬/w  Îª/v  µÃ/u  ÓÐ/v  µÀ/n  ¡£/w  
19980202-04-002-011/m  Áìµ¼Õß/n  ²»/d  ÒÔ/p  ÉÆ/Ng  Ð¡/a  ¶ø/c  ²»/d  ½±/v  £¬/w  ½±/v  µÃ/u  ÓÐÀí/a  ¡£/w  
19980202-04-002-012/m  £¨/w  ×÷Õß/n  µ¥Î»/n  £º/w  [ºþ±±/ns  Ïå·®/ns  ÊÐÎ¯/n  Ðû´«²¿/n]nt  £©/w  
19980202-04-003-001/m  ¶Á/v  Ñ©/n  
19980202-04-003-002/m  Ñî/nr  ¹úÏÔ/nr  
19980202-04-003-003/m  Ñ©»¨/n  £¨/w  £±/m  £©/w  
19980202-04-003-004/m  Í¸¹ý/v  ÐÂÄê/t  µÄ/u  ÖÓÉù/n  ÎÒ/r  ¿´¼û/v  
19980202-04-003-005/m  ²©´ó/a  ¶ø/c  »Öºê/a  µÄ/u  ÒôÁ÷/n  
19980202-04-003-006/m  Õ¹¿ª/v  ¹âÃ¢ÍòÕÉ/i  µÄ/u  °×É«/n  ¾Þ³á/n  
19980202-04-003-007/m  ÔÚ/p  ÌìµØ/n  ¼ä/f  ÓÆÓÆ/z  Ïè·É/v  
19980202-04-003-008/m  Å¶/e  ¹ÅÀÏ/a  ¶ø/c  ÓÖ/d  ÄêÇá/a  µÄ/u  ÈÕÀú/n  
19980202-04-003-009/m  ´©Ô½/v  Ê±¿Õ/n  ËíµÀ/n  
19980202-04-003-010/m  ÕÕÒ«/v  ÌÆÊ«/n  ËÎ´Ê/n  
19980202-04-003-011/m  ±ë±þ/v  ×Å/u  »ªÏÄ/nz  ÎÄÃ÷/n  ºÇ/y  
19980202-04-003-012/m  ·×·×ÑïÑï/i  ÁË/u  Ç§Íò/m  Äê/q  
19980202-04-003-013/m  ¾²¾²µØ/z  Âä/v  ÏÂÀ´/v  ÎÞÉùÎÞÏ¢/i  
19980202-04-003-014/m  ÎÒ/r  ÉìÊÖ/v  ÍÐÆð/v  Ò»/m  Æ¬/q  
19980202-04-003-015/m  Äýíø/vd  ¿´/v  Ê±/Ng  
19980202-04-003-016/m  Ò»Ãæ/d  ÊÇ/v  ÀúÊ·/n  µÄ/u  ½áÊø/vn  
19980202-04-003-017/m  Ò»Ãæ/d  ÊÇ/v  ¼ÍÔª/n  µÄ/u  ¿ªÊ¼/vn  
19980202-04-003-018/m  Ñ©Ò°/n  £¨/w  £²/m  £©/w  
19980202-04-003-019/m  ÔÚ/p  Î÷Óò/n  ÒÔÎ÷/f  
19980202-04-003-020/m  ºö/d  ¼û/v  ð¨½¿/a  ´¦Å®/n  
19980202-04-003-021/m  ³þ³þ¶¯ÈË/i  µØ/u  ÂãÂ¶/v  ×Å/u  Ô­Ò°/n  
19980202-04-003-022/m  ÌðÌð/z  Ë¯×Ë/n  
19980202-04-003-023/m  ÃÀÀö/a  µÃ/u  Áî/v  ÈË/n  ²üÀõ/v  
19980202-04-003-024/m  ·áÓ¯/a  µÄ/u  ÇûÌå/n  Ïò/p  Ìì¼Ê/n  ÆÌÕ¹/v  
19980202-04-003-025/m  ±ùÇåÓñ½à/i  µÄ/u  ¼¡·ô/n  
19980202-04-003-026/m  Ó³ÈëÑÛÁ±/l  
19980202-04-003-027/m  ÊÇ/v  Ë­/r  ÀëÈ¥/v  µÄ/u  Ê±ºò/n  
19980202-04-003-028/m  Ò»/m  ´®/q  ½ÅÓ¡/n  
19980202-04-003-029/m  Ê¡ÂÔ/v  ÁË/u  ÔÞÃÀ/v  µÄ/u  Ê«¾ä/n  
19980202-04-003-030/m  Ñ©ÇÁ/n  £¨/w  £³/m  £©/w  
19980202-04-003-031/m  ÎÕ×¡/v  ±ùÌìÑ©µØ/i  ÇáÇá/d  Ñï±Þ/v  
19980202-04-003-032/m  È®·Í/n  Â¹Ãù/v  »òÕß/c  ÂíË»/v  
19980202-04-003-033/m  ¶¼/d  ¿ÉÒÔ/v  ÏìÁÁ/a  µØ/u  À­/v  Æð/v  
19980202-04-003-034/m  ÈËÀà/n  µÄ/u  ÏòÍù/vn  Ö´Öø/a  µØ/u  Ç°ÐÐ/v  
19980202-04-003-035/m  ±ã/d  ÓÐ/v  ÁË/u  ³¤³¤µÄ/z  Ê«¸è/n  
19980202-04-003-036/m  Âþ¹ý/v  ¹ÅÆÓ/a  µÄ/u  Ãñ·ç/n  
19980202-04-003-037/m  Ò»´Î´Î/m  ÕÕÁÁ/v  ÎÒÃÇ/r  µÄ/u  ÊÓÒ°/n  
19980202-04-003-038/m  Áî/n  ÈË/n  ËÐ¶Á/v  ´Ç¾ÉÓ­ÐÂ/l  µÄ/u  º¬Òå/n  
19980202-04-003-039/m  ¾Í/d  ÕâÃ´/r  ÑØ×Å/p  Õ¸ÐÂ/b  µÄ/u  ×ßÏò/n  
19980202-04-003-040/m  ´Ò´Ò/d  µØ/u  ¸ÏÂ·/v  ¼ä»ò/d  ´ó/d  ºÈ/v  Ò»/m  Éù/q  
19980202-04-003-041/m  ´ºÌì/t  Àë/v  ÎÒÃÇ/r  Ô½À´Ô½/d  ½ü/a  
19980202-04-003-042/m  º®¶¬/t  Àë/v  ÎÒÃÇ/r  Ô½À´Ô½/d  Ô¶/a  

19980202-04-004-001/m  ÁºÔ°/ns  Ñ©ÔÏ/n  
19980202-04-004-002/m  ÕÅ/nr  ÁÕè°/nr  
19980202-04-004-003/m  Ñ©/n  ÏÂ/v  µÃ/u  ºÃ/d  ½ô/a  ¡£/w  
19980202-04-004-004/m  ·Â·ð/v  ÖÃÉí/v  Àæ»¨/n  Õó/Ng  ÖÐ/f  £¬/w  ÖÜÌì/n  ¾¡/d  ÊÇ/v  ÁÁ¾§¾§/z  ¡¢/w  °×ÉÁÉÁ/z  µÄ/u  Àæ»¨/n  °ê¶ù/n  £¬/w  µ«/c  ÄÇ/r  Ñ©/n  ÓÖ/d  Ô¶/ad  ·Ç/Vg  Àæ»¨/n  ¿É±È/v  ¡£/w  Àæ»¨/n  Ã»ÓÐ/v  Ëü/r  µÄ/u  ÇáÓ¯/a  µÄ/u  Îè×Ë/n  £¬/w  Ã»ÓÐ/v  Ëü/r  µÄ/u  ÃàÈí/a  µÄ/u  ÌåÌ¬/n  £¬/w  Ã»ÓÐ/v  Ëü/r  µÄ/u  Í¸Ã÷/a  µÄ/u  ÐãÉ«/n  ¡£/w  Ëü/r  ÇáÓ¯/ad  ¡¢/w  ÃàÈí/ad  ¡¢/w  Í¸Ã÷/ad  ×÷/v  Ò»/m  ÍÅ/q  £¬/w  °×ÈÞÈÞ/z  µÄ/u  £¬/w  ´Ó/p  çÎç¿/a  µÄ/u  ¹ãÄ®/a  µÄ/u  ÌìÓî/n  ·×·×ÑïÑï/i  ¶ø/c  À´/v  £¬/w  ¸ø/p  ÈË¼ä/n  ´øÀ´/v  ÎÞÇîµÄ/z  ÃÀÃî/an  ºÍ/c  Ê«Òâ/n  £¬/w  ¶ø/c  ºÁÎÞ/v  º®Àä/a  µÄ/u  ÆøÏ¢/n  ¡£/w  
19980202-04-004-005/m  ÎÒ/r  Ã°/v  ×Å/u  Õâ/r  ÂþÌì/z  µÄ/u  ´óÑ©/n  Ò»/m  ÓÎ/v  ¿ª·â/ns  ÁºÔ°/ns  ¡£/w  
19980202-04-004-006/m  ÁºÔ°/ns  ÓÖ/d  ½Ð/v  ÍÃÔ°/ns  £¬/w  ÊÇ/v  ºº/j  Ð¢ÎÄµÛ/n  µÄ/u  ÉÙ×Ó/n  ÁºÐ¢Íõ/nr  Áõ/nr  Îä/nr  µÄ/u  Óù»¨Ô°/n  ¡£/w  ºº´ú/t  ÒÔÇ°/f  £¬/w  ÕâÀï/r  ÒÑ¾­/d  ÊÇ/v  ºÜ/d  ÓÐ/v  ÃûÆø/n  µÄ/u  ¹Å¼£/n  ÁË/y  £¬/w  Ôç/ad  ÔÚ/p  ´ºÇï/t  Ê±ÆÚ/n  £¬/w  ½ú¹ú/ns  µÄ/u  ´ó/a  ÒôÀÖ¼Ò/n  Ê¦/nr  ¿õ/nr  ¾Í/d  Ôø/d  ÔÚ/p  ÕâÀï/r  ¹Ä´µ/v  ×àÀÖ/v  £¬/w  Òò´Ë/c  ÓÐ/v  ¡°/w  ´µÌ¨/n  ¡±/w  ¹Å¼£/n  Á÷´æ/v  ºóÊÀ/n  ¡£/w  ÁºÐ¢Íõ/nr  Áõ/nr  Îä/nr  ¾Í/d  ÒÔ/p  ¡°/w  ´µÌ¨/n  ¡±/w  Îª/v  ÖáÐÄ/n  £¬/w  ÔÚ/p  Õâ¶ù/r  ´óÐËÍÁÄ¾/i  £¬/w  ÐÞ½¨/v  Í¤Ì¨Â¥¸ó/n  £¬/w  ÖþÔì/v  Ô³ÑÒÁúá¶/l  £¬/w  »¿Ñø/v  ÕäÇÝÒìÊÞ/i  £¬/w  ÖÖÖ²/v  ËÉ°Ø/n  Í©Öñ/n  µÄ/u  ¡£/w  Èç½ñ/t  £¬/w  ÁºÔ°/ns  ÒÅÖ·/n  ÒÑ/d  ¿ª±Ù/v  ³É/v  ¹Å³Ç/n  ¿ª·â/ns  µÄ/u  Ò»/m  ´¦/q  ¹«Ô°/n  £¬/w  ¹«Ô°/n  Àï/f  ÓÐ×Å/v  ÓÅÃÀ/a  µÄ/u  ¾°¹Û/n  £¬/w  ÓÄÑÅ/a  µÄ/u  »·¾³/n  £¬/w  Ò»ÄêËÄ¼¾/l  ¶¼/d  ÓÐ/v  Ó¦Ê±/v  µÄ/u  »¨Ä¾/n  Õù·¼¶·åû/i  £¬/w  ÔÃÈË¶úÄ¿/l  ¡£/w  µ«/c  ÎÒ/r  ¸ü/d  Á¯°®/v  Ëü/r  µÄ/u  Ñ©ÔÏ/n  ¡£/w  
19980202-04-004-007/m  Ñ©/n  ÖÐ/f  ÓÎ/v  ÁºÔ°/ns  £¬/w  ×î/d  ÒËÈË/a  µÄ/u  È¥´¦/n  Äª¹ýÓÚ/l  ³©ÓÎ/v  ¹Å/a  ´µÌ¨/n  ¡£/w  
19980202-04-004-008/m  ÎôÈÕ/t  »¨Ä¾/n  ÑÚÓ³/v  µÄ/u  ÓÄ¾¶/n  ´Ë¿Ì/t  ÒÑÈ»/d  ÈÚÈë/v  ÒøÉ«/n  µÄ/u  ÊÀ½ç/n  £¬/w  ÆëÐØ/v  µÄ/u  ¶¬Çà/n  £¬/w  ²Î²î/v  µÄ/u  ÇÇÄ¾/n  £¬/w  ÒÑÈ»/d  ×ÅÉÏ/v  ÁË/u  Òø×°/n  ¡£/w  ·×Ñï/z  µÄ/u  ´óÑ©/n  Ïñ/p  Ò»/m  Î»/q  ÈÈÇé/a  µÄ/u  ÉÙÅ®/n  ¾«ÐÄ/ad  ×°°ç/v  ×Å/u  ËüÃÇ/r  µÄ/u  ÈÝÑÕ/n  £¬/w  ¶øÇÒ/c  ²»¶Ï/d  µØ/u  ±ä»Ã/v  ×Å/u  £¬/w  Ã¿/r  Ò»¸ö/m  ±ä»¯/vn  ¶¼/d  ÓÐ×Å/v  ÄÑÒÔÑÔ×´/l  µÄ/u  ÃÀÃî/an  ºÍ/c  ÉñÔÏ/n  ¡£/w  ÎÒ/r  ÑØ×Å/p  Õâ/r  òêÑÑ/z  µÄ/u  ÓÄ¾¶/n  Ò»Â·/m  ÐÐ/v  À´/v  £¬/w  ½ÅÏÂ/f  µÄ/u  Å¯/a  Ñ©/n  ÒÑÈ»/d  ÓÐ/v  °ë/m  ³ß/q  ¶à/m  Éî/a  £¬/w  Æ¤Ð¬/n  Ì¤/v  ÔÚ/p  ÉÏ±ß/f  £¬/w  ·¢³ö/v  Ö¨Ö¨/o  µÄ/u  ´àÏì/z  £¬/w  ÁôÏÂ/v  ÉîÉî/a  µÄ/u  ½ÅÓ¡/n  £¬/w  ×ß/v  ²»/d  ¶à/ad  Ô¶/a  £¬/w  »ØÍ·/v  ¿´/v  Ê±/Ng  £¬/w  ÄÇ/r  ½ÅÓ¡/n  ÒÑÈ»/d  ±»/p  Ñ©»¨/n  ¸²¸Ç/v  £¬/w  Ö»/d  ÁôÏÂ/v  Ò»/m  Ä¨/q  ÒþÒþ/z  µÄ/u  ºÛ¼£/n  ¡£/w  
19980202-04-004-009/m  ´µÌ¨/n  ºÜ/d  ¸ß/a  £¬/w  °Î/v  µØ/n  ÊýÊ®/m  ÕÉ/q  £¬/w  Ô¶Ô¶µØ/z  £¬/w  ÎÒ/r  ±ã/d  ¿´¼û/v  ÄÇ/r  Î¡¶ë/z  µÄ/u  µîÓî/n  £¬/w  ±ùµñÓñ×Á/l  µÄ/u  Ò»°ã/u  £¬/w  ¾§Ó¨±ÌÍ¸/l  µØ/u  ËÊÁ¢/v  ÔÚ/p  Õâ/r  ÂþÌì/z  ´óÑ©/n  Ö®ÖÐ/f  £¬/w  ÕâÊ±ºò/r  £¬/w  ÎÒ/r  ºöÈ»/d  Ïëµ½/v  ËÕ/nr  ¶«ÆÂ/nr  ¡°/w  ÇíÂ¥ÓñÓî/l  £¬/w  ¸ß´¦/s  ²»Ê¤/v  º®/Ag  ¡±/w  µÄ/u  Ê«¾ä/n  ¡£/w  ÊÇ/v  Ñ½/y  £¬/w  ÎÒ/r  ´Ë¿Ì/t  Õæ/d  ÓÐ/v  Ò»/m  ÖÖ/q  ÖÃÉíÊÀÍâ/l  £¬/w  Æ®È»ÓûÏÉ/l  µÄ/u  ÉñÆæ/a  µÄ/u  ¸Ð¾õ/n  ¡£/w  
19980202-04-004-010/m  ¡°/w  ÈýÏÍìô/ns  ¡±/w  ÊÇ/v  ÎÒ/r  ×î/d  ¸Ð/Vg  Ç×½ü/v  µÄ/u  µØ·½/n  £¬/w  Ã¿´Î/r  ÓÎ/v  ÁºÔ°/ns  £¬/w  ÎÒ/r  ¶¼/d  Òª/v  ÐËÖÂ²ª²ª/i  µØ/u  ÅÇ»²/v  ¡°/w  ÈýÏÍìô/ns  ¡±/w  Ç°/f  £¬/w  Óë/p  ¹ÅÈË/n  ½á°é/v  ÉñÓÎ/v  £¬/w  ·Â·ð/v  Çü×Ó/nr  ¡°/w  ¼Ý/v  Çàò°/n  Ùâ/y  æî/v  °×ó¤/n  £¬/w  Îá/r  Óë/p  ÖØ»ª/nr  ÓÎ/v  Ùâ/y  Ñþ/j  Ö®/u  ÆÔ/Ng  ¡±/w  Ò»Ñù/u  £¬/w  ÎÒ/r  Ò÷/v  ÆäÊ«/r  ¶ø/c  Ì¤/v  Æä/r  ²½/n  £¬/w  ºÍ/v  Æä/r  ÔÏ/n  ¶ø/c  ·¢/v  ¿ñÒ÷/n  £¬/w  ²»ÒàÀÖºõ/i  £¡/w  
19980202-04-004-011/m  ¡°/w  ÈýÏÍìô/ns  ¡±/w  Õß/r  £¬/w  ÊÇ/v  Òò/p  ¼ÍÄî/v  ÌÆ´ú/t  Àî/nr  °×/nr  ¡¢/w  ¶Å/nr  ¸¦/nr  ¡¢/w  ¸ß/nr  ÊÊ/nr  Èý/m  Î»/q  ´ó/a  Ê«ÈË/n  ¹ý/v  ãêÖÝ/ns  µÇ/v  ´µÌ¨/n  ¶ø/c  Ãû/Vg  Ö®/r  µÄ/u  ¡£/w  Èý/m  Î»/q  ´ó/a  Ê«ÈË/n  ÒÔ/p  ³¬ÊÀÖ®²Å/l  £¬/w  »³/v  ¼ÃÊÀÖ®Ö¾/l  £¬/w  ±§¸º/n  Ô¶´ó/a  £¬/w  ÐÄ»³/v  ¹ú¼Ò/n  £¬/w  ¶ø/c  ÓôÓô/z  ²»µÃ/v  Ò»/m  Õ¹/Vg  Æä/r  ²Å/n  £¬/w  Ò»/m  Êã/Vg  Æä/r  Ö¾/n  £¬/w  Ò»/m  ±¨/v  ¼Ò/n  ¹ú/n  £¬/w  ÓÚÊÇ/c  µÇ/v  ´µÌ¨/n  Ò»/m  ³Û/Vg  ½ó»³/n  ¡£/w  Õâ¸ö/r  ¹ÊÊÂ/n  £¬/w  ÊÇ/v  ÎÒ¹ú/n  ÎÄÑ§Ê·/n  ÉÏ/f  Ò»/m  ¶Î/q  Áî/v  ÈË/n  ·¢/v  ºÆÌ¾/n  µÄ/u  ¼Ñ»°/n  £¬/w  À´µ½/v  ´Ë¼ä/r  £¬/w  Ë­/r  ÄÜ/v  ²»/d  ÐÄ³Û/v  ÉñÓÎ/v  ÓÚ/p  ÍùÎô/t  ÄØ/y  £¿/w  
19980202-04-004-012/m  Àî/nr  °×/nr  ÓÐ/v  ¡¶/w  ÁºÔ°/ns  Ò÷/vn  ¡·/w  Ò»/m  Ê«/n  ¼ÇÐð/v  Õâ/r  Ò»/m  ¼þ/q  ¹ÊÊÂ/n  ¡£/w  ÄÇ/r  Ê«/n  µÀ/v  £º/w  ¡°/w  ÎÒ/r  ¸¡/v  »ÆºÓ/ns  È¥/v  ¾©ãÚ/n  £¬/w  ¹ÒÏ¯/v  Óû/d  ½ø/v  ²¨/n  Á¬/v  É½/n  ¡£/w  Ìì³¤Ë®À«/l  Ñá/Vg  Ô¶Éæ/v  £¬/w  ·Ã/v  ¹Å/j  Ê¼/d  ¼°/v  Æ½Ì¨/n  ¼ä/f  ¡£/w  Æ½Ì¨/n  Îª/v  ¿Í/Ng  ÓÇË¼/n  ¶à/a  £¬/w  ¶Ô/v  ¾Æ/n  Ëì/d  ×÷/v  ¡¶/w  ÁºÔ°/ns  ¸è/n  ¡·/w  ¡­¡­/w  ÁºÍõ/n  ¹¬ãÚ/n  ½ñ/Tg  °²/r  ÔÚ/v  £¿/w  Ã¶Âí/n  ÏÈ¹é/v  ²»/d  Ïà/d  ´ý/v  ¡£/w  ÎèÓ°/n  ¸èÉù/n  É¢/v  ÂÌ³Ø/n  £¬/w  ¿ÕÓà/b  ãêË®/n  ¶«/f  Á÷/v  º£/n  ¡£/w  ¡±/w  ¶Å/nr  ¸¦/nr  ÔÚ/p  ¡¶/w  Ç²»³/v  ¡·/w  Àï/f  Ò²/d  Ôø/d  Ðð¼°/v  ´ËÊÂ/r  £º/w  ¡°/w  Òä/Vg  Óë/p  ¸ß/nr  Àî/nr  ±²/n  £¬/w  ÂÛ½»/n  Èë/v  ¾ÆÛä/n  ¡£/w  Á½/m  ¹«/Ng  ×³/v  ÔåË¼/n  £¬/w  µÃ/v  ÎÒ/r  É«/Ng  ·ó/v  ëé/Ag  ¡£/w  Æøº¨/v  µÇ/v  ´µÌ¨/n  £¬/w  »³¹Å/v  ÊÓ/Vg  Æ½Îß/n  ¡£/w  ¡±/w  
19980202-04-004-013/m  Èý/m  Î»/q  ´ó/a  Ê«ÈË/n  Ö®ÖÐ/f  £¬/w  ÎÒ/r  ÓÈÆä/d  ÉñÍù/v  ÓÚ/p  ±ßÈû/n  Ê«ÈË/n  ¸ß/nr  ÊÊ/nr  ¡£/w  ¾Ý/p  ÎÄÑ§Ê·/n  ¼ÇÔØ/v  £¬/w  ¸ß/nr  ÊÊ/nr  ¡°/w  Ôç/a  Ëê/Ng  ¼ÒÆ¶/v  £¬/w  ¿ÍÓÎ/v  Áº/n  ¡¢/w  ËÎ/nr  ¼ä/f  £¬/w  ÂäÍØ/a  Ê§Òâ/a  ¡£/w  ¡±/w  ¿ÉÖª/v  Ëû/r  Óë/p  Àî/nr  ¡¢/w  ¶Å/nr  ´µÌ¨/n  ¸èÓ½/v  µÄ/u  Ê±ºò/n  £¬/w  ÕýÊÇ/v  Ëû/r  ÂäÍØ/a  Ê§Òâ/a  µÄ/u  Ê±ÆÚ/n  ¡£/w  ¸ß/nr  ÊÊ/nr  µÄ/u  Ê«/n  £¬/w  ÉÙ/v  µñ×Á/v  ¶ø/c  ÖØ/v  ÕæÇé/n  £¬/w  Òôµ÷/n  ¸ß¿º/a  ¶ø/c  ÓïÑÔ/n  ÕûâÁ/v  £¬/w  ÓÚ/p  ÐÛ½¡/a  ±¼·Å/z  ÖÐ/f  ¼û/v  ÆøÊÆ/n  £¬/w  ¿¶¿®¼¤°º/i  ÖÐ/f  ¼û/v  ¾«Éñ/n  £¬/w  ºóÈË/n  ÆÀ¼Û/v  Ëû/r  µÄ/u  Ê«/n  £¬/w  ¡°/w  ¶à/v  ÐØÒÜ/n  Óï/Ng  £¬/w  ¼æ/v  ÓÐ/v  Æø¹Ç/n  ¡±/w  £¬/w  ÎÒ/r  ÊÇ/v  ºÜ/d  ÇÕÅå/v  Æä/r  ÈË/n  ÆäÊ«/r  µÄ/u  ¡£/w  
19980202-04-004-014/m  ØùÁ¢/v  ÈýÏÍìô/ns  ÃÅé¹/n  Ö®ÏÂ/f  £¬/w  ÑöÊ×/v  Ïò/p  Ìì/n  £¬/w  ÂþÌì/z  ´óÑ©/n  Õý/d  ·×·×ÑïÑï/i  µØ/u  µ¸Îè/v  ¡£/w  Ñ©/n  °¡/y  £¬/w  Â³Ñ¸/nr  ÏÈÉú/n  ºô/v  Ö®/r  Îª/v  ¡°/w  Óê/n  µÄ/u  ¾«»ê/n  ¡±/w  ¡£/w  ÈËÀà/n  ×Ô/p  ÓÐ/v  ÎÄ×Ö/n  ¼ÇÔØ/vn  ÒÔÀ´/f  £¬/w  ¶¼/d  °Ñ/p  Ñ©/n  ÊÓÎª/v  ÏéÈð/a  Ö®/u  Õ×/Ng  £¬/w  ÔÚ/p  Ëü/r  µÄ/u  ÉíÉÏ/s  £¬/w  ¼ÄÔ¢/v  ÁË/u  ÈËÃÇ/n  ¶àÉÙ/r  ¶ÔÓÚ/p  Éú»î/vn  ¡¢/w  Î´À´/t  ¡¢/w  Ç°Í¾/n  µÄ/u  Ï£¼½/v  °¡/y  £¡/w  Èý/m  Î»/q  ÂäÍØ/a  Ê§Òâ/a  µÄ/u  ´ó/a  Ê«ÈË/n  £¬/w  ÔÚ/p  Õâ¸ö/r  Ò»/m  Êã/Vg  ½ó»³/n  µÄ/u  µØ·½/n  £¬/w  °Ñ/v  ¾Æ/n  ¸èÒ÷/v  £¬/w  ¾¹È»/d  ³É/v  ÁË/u  ºóÈË/n  ÓÀ¾Ã/d  ¼ÍÄî/v  µÄ/u  ËùÔÚ/n  £¬/w  Õâ/r  ÊÇ/v  Ê²Ã´/r  Ô­Òò/n  ÄØ/y  £¿/w  Ê«ÈË/n  ÃÇ/k  °Ñ/p  Æä/r  ¾«Éñ/n  ÐÄÖ¾/n  ÈÚ»á/v  ÓÚ/p  ¼Ò/n  ¹ú/n  £¬/w  ±ä³É/v  ¼Ò/n  ¹ú/n  µÄ/u  ¾«Éñ/n  ÐÄÖ¾/n  £¬/w  ÈÚ»á/v  ÓÚ/p  Ê±´ú/n  £¬/w  »¯Îª/v  Ê±´ú/n  µÄ/u  ¾«Éñ/n  ÐÄÖ¾/n  £¬/w  ¼´Ê¹/c  ²»/d  ÄÜ/v  µÃÖ¾/v  ÓÚ/p  µ±Ê±/t  £¬/w  Ò²/d  ÓÀÔ¶/d  ÆôµÏ/v  ÕÑÊ¾/v  ÓÚ/p  À´Õß/n  ¡£/w  ºóÈË/n  Ö®/u  ¼ÍÄî/v  Ê«ÈË/n  £¬/w  ÒÔ/p  ¡°/w  ÈýÏÍ/nz  ¡±/w  Ãû/Vg  Ö®/r  £¬/w  ÎÒ/r  Ïë/v  ÄÇ/r  Ô­Òò/n  ´ó¸Å/d  ¾Í/d  ÔÚÓÚ/v  ´Ë/r  °É/y  ¡£/w  

19980202-04-005-001/m  ·Å¿ª/v  ¸èºí/n  ³ª/v  ÐÂ´º/t  £¨/w  ¸½/v  Í¼Æ¬/n  £±/m  ÕÅ/q  £©/w  
19980202-04-005-002/m  ¡°/w  Õâ/r  ¶àÇé/a  µÄ/u  ÍÁµØ/n  £¬/w  ÎÒ/r  ÉîÉîµØ/d  °®/v  ×Å/u  Äã/r  ¡­¡­/w  ¡±/w  
19980202-04-005-003/m  Ê®/m  Äê/q  Ç°/f  £¬/w  µ±/p  [ÖÐ¹ú/ns  ¸è¾ç/n  Îè¾çÔº/n]nt  ÓÅÐã/a  ÑÝÔ±/n  Ëï/nr  Óí/nr  £¬/w  »³×Å/v  ÒÀÒÀÏ§±ð/l  µÄ/u  ÐÄÇé/n  £¬/w  ¸°/v  ÃÀ/j  ÇóÑ§/v  Ö®/u  Ê±/Ng  £¬/w  ÐÄÍ·/s  ¾Ã¾Ã/d  »Øµ´/v  ×Å/u  Õâ/r  ÉîÇé/n  µÄ/u  ÐýÂÉ/n  ¡£/w  
19980202-04-005-004/m  Ê®/m  Äê/q  ºó/f  £¬/w  µ±/p  ×÷Îª/v  ÂÃ/Vg  Å·/j  ÃÀ/j  ÖÐ¹ú¼®/n  ÖøÃû/a  µÍ/a  ÄÐÖÐÒô/n  ÇàÄê/n  ¸è³ª¼Ò/n  £¬/w  Ëû/r  ´ø/v  ×Å/u  ÏÊ»¨/n  ºÍ/c  ÈÙÓþ/n  £¬/w  Ì¤ÉÏ/v  ÖØ·µ/v  ×æ¹ú/n  µÄ/u  ¹é³Ì/n  Ö®/u  Ê±/Ng  £¬/w  ÐØÖÐ/s  ÒÀÈ»/d  ¼¤µ´/v  ×Å/u  ¾Ã¾Ã/d  ²»Ï¢/v  ¡¢/w  ¶¯ÈËÐÄÆÇ/l  µÄ/u  ÐýÂÉ/n  ¡£/w  
19980202-04-005-005/m  Ëï/nr  Óí/nr  ÂÃ/Vg  Å·/j  ÃÀ/j  Ê®/m  Äê/q  £¬/w  Îª/p  ÒÕÊõ/n  ¶ø/c  Æ´²«/v  ¡£/w  Õýµ±/p  ÖÐ¹ú/ns  ÎÄÒÕ/n  Ô°µØ/n  Ñô¹â/n  Ã÷ÃÄ/a  ¡¢/w  °Ù»¨/n  Ê¢¿ª/v  Ö®¼Ê/f  £¬/w  Ëï/nr  Óí/nr  ×ß/v  À´/v  ÁË/y  £¬/w  ÖØ·µ/v  ÖÐ¹ú/ns  ¸è¾ç½ç/n  ¡£/w  ÈÕÇ°/t  ÔÚ/p  ¾©/j  ¾Ù°ì/v  µÄ/u  Ëï/nr  Óí/nr  ÂÃ/Vg  Å·/j  ÃÀ/j  Ê®/m  Äê/q  ¸è¾ç/n  ÉúÑÄ/n  »Ø¹Ë/vn  ¶À³ª/vn  ÒôÀÖ»á/n  £¬/w  Îª/p  ÐÂ´ºÒÁÊ¼/l  µÄ/u  Ê×¶¼/n  ÎÄ»¯/n  ÑÝ³ö/vn  ÔöÌí/v  ÁË/u  ÐÂ/a  µÄ/u  ÆªÕÂ/n  ¡£/w  £¨/w  Àî/nr  Î¬ÄÈ/nr  ×«ÎÄ/v  ÉãÓ°/v  £©/w  

19980202-04-006-001/m  ³ªÆð/v  Ñí¸è/n  
19980202-04-006-002/m  Ñî/nr  ´ºÃ¯/nr  
19980202-04-006-003/m  ÂÌË®/n  ÇàÉ½/n  Èç/v  »­ÆÁ/n  £¬/w  ´óÌï/n  Ñí/Ng  Ï²Ó¯Ó¯/z  ¡£/w  
19980202-04-006-004/m  Ñí¸è/n  Ò»/m  Çú/q  ÉÏ/v  ÇàÌì/n  £¬/w  ×Ö×Ö¾ä¾ä/n  ¶¼/d  ÊÇ/v  Çé/n  ¡£/w  
19980202-04-006-005/m  Ó´/e  àÀ/e  Ó´/e  àÀ/e  àÀ/e  Ó´/e  àÀ/e  àÀ/e  £¬/w  àÀ/e  àÀ/e  Ó´/e  àÀ/e  ºÙ/e  £¡/w  
19980202-04-006-006/m  ¡­¡­/w  ¡­¡­/w  
19980202-04-006-007/m  ÇåÔç/t  ÆðÀ´/v  °Ñ/p  ÃÅ/n  ¿ª/v  £¬/w  Á¹·ç/n  ÓÆÓÆ/z  ´µ/v  ¹ýÀ´/v  ¡£/w  
19980202-04-006-008/m  Í·/n  ÉÏ/f  ÇàË¿/n  ·ç/n  ¹Î/v  É¢/a  £¬/w  ½ÅÏÂ/f  ÂÞÈ¹/n  ·ç/n  ´µ/v  ¿ª/v  ¡£/w  
19980202-04-006-009/m  ¸ûÌï/vn  Ð¡»ï/n  ¹þ¹þ/o  Ð¦/v  £¬/w  Á¹·ç/n  Ï·Åª/v  Ð¡/a  ¹Ô¹Ô/n  ¡£/w  
19980202-04-006-010/m  Ó´/e  àÀ/e  Ó´/e  àÀ/e  àÀ/e  Ó´/e  àÀ/e  àÀ/e  £¬/w  àÀ/e  àÀ/e  Ó´/e  àÀ/e  ºÙ/e  £¡/w  
19980202-04-006-011/m  ¡­¡­/w  ¡­¡­/w  
19980202-04-006-012/m  ¾ÃÎ¥/v  ÁË/y  £¬/w  ¹ÊÏç/n  µÄ/u  Ñí¸è/n  ¡£/w  
19980202-04-006-013/m  ËµÆð/v  Ñí¸è/n  £¬/w  ÈËÃÇ/n  ×ÔÈ»/d  »á/v  Ïëµ½/v  ¶«±±/s  ´óÑí¸è/n  £¬/w  ÉÂ±±/ns  Ñí¸è/n  ¡£/w  ÄÇ/r  ´Öáî/a  £¬/w  ÄÇ/r  ºÀ·Å/a  £¬/w  ÄÇ/r  »ð±¬/a  µÄ/u  ·ç¸ñ/n  £»/w  ÄÇ/r  ÇÒ/d  ¸è/Vg  ÇÒ/d  Îè/v  £¬/w  ÈËÈË/n  ¶¼/d  ÄÜ/v  ²ÎÓë/v  µÄ/u  ÐÎÊ½/n  £»/w  ÄÇ/r  ¼òµ¥/a  ¶ø/c  ÓÖ/d  ¿ÉÒÔ/v  ÎÞÏÞ/vd  ÖØ¸´/v  µÄ/u  Çúµ÷/n  £¬/w  ¸ø/v  ÈË/n  ÒÔ/p  ¼¤Çé/n  £¬/w  ¸ø/v  ÈË/n  ÒÔ/p  ÏòÉÏ/v  µÄ/u  Á¦Á¿/n  ¡£/w  ÈÚÈë/v  Ñí¸è¶Ó/n  ÖÐ/f  £¬/w  ÈËÊÀ¼ä/n  µÄ/u  Ò»ÇÐ/r  ·³ÄÕ/an  ¶¼/d  Ëæ/v  ÄÇ/r  »ð±¬/a  µÄ/u  ½Ú×à/n  ÑÌÏûÔÆÉ¢/i  ¡£/w  
19980202-04-006-014/m  ÎÒ/r  ÕâÀï/r  Ëµ/v  µÄ/u  Ñí¸è/n  £¬/w  Ôò/d  ÊÇ/v  ´¨¶«/n  Å©Ãñ/n  ÔÚ/p  µ¾Ìï/n  ÖÐ/f  Ñí/n  Ê±/Ng  ÓÉ/p  Ò»/m  ÈË/n  Áì³ª/v  £¬/w  ¶à/a  ÈË/n  °ïÇ»/v  µÄ/u  É½¸è/n  ¡£/w  Ëü/r  ²úÉú/v  ÓÚ/p  ÀÍ¶¯/v  £¬/w  ÅäºÏ/v  ÀÍ¶¯/v  ¶ø/c  ´æÔÚ/v  £¬/w  Ö±½Ó/ad  ÈÚ/v  ½ø/v  ´ó×ÔÈ»/n  ÖÐ/f  £¬/w  ´Ó/p  Ä¿Á¦/n  Ëù/u  ¼°/v  ÖÐ/f  ²Éß¢/v  ËØ²Ä/n  £¬/w  ¼´ÐË/d  Êã·¢/v  £¬/w  ËæÒâ/ad  »ÓÈ÷/v  ¡£/w  
19980202-04-006-015/m  Èç¹û/c  Ëµ/v  ¶«±±/s  Ñí¸è/n  ÊÇ/v  ÐÛ/Ng  £¬/w  ÉÂ±±/ns  Ñí¸è/n  ÊÇ/v  »ð/n  £¬/w  ´¨¶«/s  µÄ/u  Ñí¸è/n  Ôò/d  ÊÇ/v  Èá/a  ¡¢/w  ÊÇ/v  Ë®/n  ¡¢/w  ÊÇ/v  Çé/n  ¡£/w  ÒòÎª/c  Ëü/r  ÊÇ/v  ÔÚ/p  ´ºÓê/n  ÖÐ/f  ³ª/v  £¬/w  ÔÚ/p  Ë®Ìï/n  ÖÐ/f  ³ª/v  £¬/w  ÒÔ/p  °®Çé/n  Îª/v  Ìâ²Ä/n  ¡£/w  Ëü/r  ¸ø/p  ¼è¿à/a  µÄ/u  ÀÍ×÷/n  ¸³Óè/v  ÁË/u  Ê«Òâ/n  £¬/w  ÓÃ/p  ¹ÅÀÏ/a  µÄ/u  Ãñ¼äÒÕÊõ/l  °Ñ/p  ÀÍ¶¯/v  µÄ/u  ¼èÐÁ/an  »¯Îª/v  ¼¤Çé/n  ¡£/w  
19980202-04-006-016/m  ´¨¶«/s  ¶à/v  Ë®Ìï/n  ¡£/w  ÎåÔÂ/t  ¶ËÎç½Ú/t  Ç°ºó/f  £¬/w  ´º·ç/n  ´µ·÷/v  £¬/w  Ï¸Óê/n  ×ÌÈó/v  £¬/w  µ¾Ãç/n  ÒÑ/d  ÂÌ/a  Âú/a  Ìï/n  ÖÐ/f  ¡£/w  ´óµØ/n  ÍòÎï/n  Éú»ú²ª²ª/l  £¬/w  µ¾Ìï/n  ÖÐ/f  µÄ/u  °Þ×Ó/n  ¡¢/w  ÔÓ²Ý/n  Ò²/d  °éËæ/v  ×Å/u  ÑíÃç/n  ²ª²ª/z  Éú³¤/v  ÆðÀ´/v  ¡£/w  ¶ø/c  ÕâÊ±/r  ÑíÃç/n  ÒÑ/d  ¿ªÊ¼/v  ×øÝú/v  ¡£/w  ÎªÁË/p  È¥³ý/v  ÔÓ²Ý/n  £¬/w  ´ÙÊ¹/v  ÑíÃç/n  ¸ùÏµ/n  ·¢´ï/a  £¬/w  ¾Í/d  ÐèÒª/v  Ñí/v  ÁË/y  ¡£/w  ¶ø/c  ´ËÊ±/t  °Þ×Ó/n  ¡¢/w  ÔÓ²Ý/n  ºÍ/p  ÑíÃç/n  Éú³¤/v  ÔÚ/p  Ò»Æð/s  £¬/w  Õæ¼Ù/n  ÄÑ/ad  ±æ/Vg  ¡£/w  ÑíÃç/n  ¸Õ/d  ¿ªÊ¼/v  ³¤/v  ÀÎ/a  £¬/w  ¼ÓÖ®/c  ÌÝÌï/n  ²ã²ã/q  £¬/w  ²»±ã/ad  Ê¹ÓÃ/v  »úÐµ/n  £¬/w  Ö»ÄÜ/v  ²Ý/n  ÓÃ/p  ÊÖ/n  °Î/v  £¬/w  ¸ù/n  ÓÃ/p  ½Å/n  ²È/v  ¡£/w  Ê±Áî/n  ²»µÈ/v  ÈË/n  £¬/w  Ñí/Vg  Ïà²î/v  ¼¸/m  Ìì/q  ²úÁ¿/n  ¾Í/d  ´ó/d  ÓÐ/v  Çø±ð/n  ¡£/w  ¹Ê/c  ÀúÄêÀ´/l  Ñí/Vg  ¶¼/d  ÊÇ/v  ¼¯Ìå/n  ÐÐ¶¯/vn  £¬/w  ½â·ÅÇ°/t  Èç´Ë/r  £¬/w  ¡°/w  ¹«Éç»¯/v  ¡±/w  Ê±/Ng  Èç/v  ÊÇ/r  £¬/w  Áª²ú³Ð°ü/l  ÔðÈÎÖÆ/n  ºó/f  ÒàÈ»/r  ¡£/w  ÕâÖÖ/r  ÀÍ¶¯/vn  ·Ç³£/d  ¿ÝÔï/a  £¬/w  ÐèÒª/v  Ò»/m  ÖÖ/q  ÎÄ»¯/n  µÄ/u  ¡¢/w  ÒÕÊõ/n  µÄ/u  ¡¢/w  ´Ì¼¤/a  µÄ/u  ¶«Î÷/n  À´/v  µ÷½Ú/v  ¡£/w  ÀÍ¶¯/v  ´´Ôì/v  ÒÕÊõ/n  £¬/w  Ñí¸è/n  ¼´/d  ÔÚ/p  ÕâÖÖ/r  Ìõ¼þ/n  ÏÂ/f  ²úÉú/v  ºÍ/c  ·¢Õ¹/v  ÆðÀ´/v  ¡£/w  
19980202-04-006-017/m  ÀÍ¶¯/v  ´´Ôì/v  ÒÕÊõ/n  £¬/w  ÒÕÊõ/n  ÐÎÊ½/n  Ò²/d  ±ØÐë/d  ÊÊÓ¦/v  ÀÍ¶¯/v  µÄ/u  ÌØµã/n  ¡£/w  ÊýÊ®/m  ÈË/n  ÔÚ/p  Ò»Æð/s  £¬/w  ÓÐ/v  ÀÏ/Ng  ÓÐ/v  ÉÙ/Ng  £¬/w  ÓÐ/v  ÄÐ/b  ÓÐ/v  Å®/b  £¬/w  ÄÑÒÔ/d  Í¬/d  ³ª/v  Ò»/m  Ê×/q  ¸è/n  ¡£/w  ÓÚÊÇ/c  ÓÐ/v  ÁË/u  ´¨¾ç/n  °ïÇ»/vn  ÄÇÖÖ/r  Ò»/m  ³ª/v  ÖÚ/Ng  ºÍ/v  µÄ/u  ÌØÕ÷/n  £¬/w  Áì³ª/v  Óë/c  ºÏ³ª/v  ½»Ìæ/v  ¡¢/w  ÖØµþ/v  ¡£/w  Áì³ª/v  µÄ/u  ÐýÂÉ/n  ×ÔÓÉ/a  ¡¢/w  ÊæÕ¹/v  ¶ø/c  ¸»ÓÚ/v  »ª²Ê/n  ¡£/w  ÖÚ/Ng  ºÍ/v  µÄ/u  ²¿·Ö/n  ½ô´Ù/a  ¡¢/w  ¹æÕû/a  ¡¢/w  ÓÐ/v  ½Ú×à/n  µÄ/u  ºôÓ¦/vn  ¡£/w  Ñí¸è/n  ²»/d  ÊÇ/v  ÎªÁË/p  ÔÚ/p  ÎèÌ¨/n  ÉÏ/f  ÑÝ³ö/v  £¬/w  ¶øÊÇ/c  ÔÚ/p  ÀÍ¶¯/v  ÖÐ/f  Çé¸Ð/n  µÄ/u  ×ÔÈ»/d  Êã·¢/v  ¡£/w  Áì³ªÕß/n  Ë×³Æ/v  ¡°/w  ¸è/n  Í·¶ù/n  ¡±/w  ¡£/w  ¡°/w  ¸è/n  Í·¶ù/n  ¡±/w  ÊÇ/v  Ìì²Å/n  µÄ/u  ÒÕÊõ¼Ò/n  ¡£/w  ²»µ«/c  Òª/v  ÓÐ/v  ¸ß¿º/a  àÚÁÁ/a  µÄ/u  ¸èºí/n  £¬/w  ÄÜ/v  ÄÍ/v  ÀÍ¿à/a  µÄ/u  Ç¿×³/a  ÌåÆÇ/n  £¬/w  ¸ü/d  Òª/v  ÓÐ/v  ¼´ÐË/d  ´´×÷/v  ¸è´Ê/n  µÄ/u  ÒÕÊõ/n  ²ÅÄÜ/n  ¡£/w  ËùÒÔ/c  Ñí¸è/n  µÄ/u  ¡°/w  ¸è/n  Í·¶ù/n  ¡±/w  ´ó¶¼/d  ¸ß´ó/a  ½¡×³/a  £¬/w  ÒÇ±íÌÃÌÃ/l  £¬/w  É¤Òô/n  ºêÁÁ/a  £¬/w  »úÃô/a  ¹ýÈË/v  ¡£/w  Ëû/r  ÄÜ/v  ´Ó/p  Ä¿Á¦/n  Ëù/u  ¼°/v  ÖÐ/f  ÐÅÊÖÄéÀ´/i  ´´×÷/vn  ËØ²Ä/n  £¬/w  ¼´ÐË/d  ±à³É/v  ÑºÔÏ/a  µÄ/u  ¸è´Ê/n  £¬/w  Ì×/v  ÉÏ/v  Á÷ÐÐ/v  ¶àÄê/m  µÄ/u  ¸÷ÖÖ/r  Çúµ÷/n  Ëæ¿Ú/d  ³ª/v  ³ö/v  ¡£/w  ¡°/w  ¸è/n  Í·¶ù/n  ¡±/w  Áì³ª/v  µÄ/u  ¸èÉù/n  ¸Õ/d  Âä/v  £¬/w  Ìï/n  ÖÐ/f  ÀÍ×÷/v  µÄ/u  ÄÐÅ®ÀÏÓ×/l  Á¢¼´/d  ½ß¾¡È«Á¦/i  º°/v  ³ö/v  ¸ß¿º/a  ¼¤Ô½/n  µÄ/u  °ïÇ»/vn  ¡­¡­/w  Ó´/e  àÀ/e  Ó´/e  àÀ/e  àÀ/e  Ó´/e  àÀ/e  àÀ/e  £¬/w  àÀ/e  àÀ/e  Ó´/e  àÀ/e  ºÙ/e  ¡­¡­/w  
19980202-04-006-018/m  Õâ/r  ÊÇ/v  É½Ò°/n  Ö®/u  ¸è/n  £¬/w  Õâ/r  ÊÇ/v  ÀÍ¶¯/v  Ö®/u  ¸è/n  ¡£/w  Ëü/r  ÒÔ/p  ´ó×ÔÈ»/n  Îª/v  ÎèÌ¨/n  £¬/w  ÐË/Ng  Ö®/u  Ëù/u  ÖÁ/v  £¬/w  ¾¡Çé/d  Êã·¢/v  £¬/w  »ò/c  Íñ×ª/a  ÐãÀö/a  £¬/w  »ò/c  ¸ß¿º/a  Èë/v  ÔÆ/n  ¡£/w  ÓÆÑï/a  ÔÃ¶ú/a  µÄ/u  ¸èÉù/n  Óë/p  ÌìµØ/n  ¹²Ãù/v  £¬/w  ÔÚ/p  ÂÌË®/n  ÇàÉ½/n  ¼ä/f  »Øµ´/v  ¡£/w  
19980202-04-006-019/m  ¶ËÎç½Ú/t  Ç°ºó/f  £¬/w  ÕýÊÇ/v  Å®¶ù/n  »Ø/v  Äï¼Ò/n  µÄ/u  Ê±½Ú/n  £¬/w  Ìï¼ä/s  Ð¡Â·/n  ÉÏ/f  £¬/w  ³£¼û/a  ÇÎÀö/a  ÄêÇá/a  µÄ/u  Ð¡Ï±¸¾/n  ÓÃ/p  Öñ±à/b  µÄ/u  ±³¶µ/n  ±³×Å/v  ÑÀÑÀÑ§Óï/i  µÄ/u  ÅÖ/a  ÍÞÍÞ/n  £¬/w  ³Å/v  ×Å/u  ºì/a  ÓÍÖ½É¡/n  ¿î¿î/z  ¶ø/c  ÐÐ/v  ¡£/w  ÄêÇá/a  ½¡×³/a  µÄ/u  Å®Ðö/n  ÓÃ/p  Âá¿ð/n  Ìô/v  ×Å/u  À°Èâ/n  ¡¢/w  ÏÌÑ¼µ°/n  ¡¢/w  Ïã³¦/n  µÈ/u  ÀñÎï/n  £¬/w  ÀÖÓÆÓÆ/z  µØ/u  ¸ú/v  ÔÚ/p  ºóÃæ/f  ¡£/w  ´ËÇé´Ë¾°/l  £¬/w  ¼´Ê¹/c  ²»/d  ÊÇ/v  Ê«ÈË/n  £¬/w  Ò²/d  »á/v  Çé²»×Ô½û/i  µØ/u  ·¢³ö/v  ¸ÐÌ¾/vn  ¡£/w  ´ËÇé´Ë¾°/l  £¬/w  ×ÔÈ»/d  Ò²/d  »á/v  ³ÉÎª/v  Ñí¸è/n  ¡°/w  ¸è/n  Í·¶ù/n  ¡±/w  Áì³ª/v  µÄ/u  ×î/d  ºÃ/a  Ìâ²Ä/n  £º/w  
19980202-04-006-020/m  ËÍ/v  ¸ç/n  ËÍ/v  µ½/v  ¶þÀïÌÁ/ns  £¬/w  Á«»¨/n  Ê¢¿ª/v  ±éµØ/vd  Ïã/a  ¡£/w  
19980202-04-006-021/m  Â·±ß/s  Ò°»¨/n  Äã/r  Äª/d  ²É/v  £¬/w  ¼ÒÖÐ/s  ×Ô/d  ÓÐ/v  ¹ð»¨/n  Ïã/a  ¡£/w  
19980202-04-006-022/m  ¡­¡­/w  ³£³£/d  ¼ûµ½/v  ÇÎÀö/a  µÄ/u  Ð¡Ï±¸¾/n  Ð¡/a  Å®Ðö/n  Ðß/v  µÃ/u  ¼±²½/d  ×ª/v  ¹ý/v  É½/n  ²»¼û/v  Ó°/Ng  ÁË/y  ¡£/w  àÚÁÁ/a  µÄ/u  Ñí¸è/n  »¹/d  ×·/v  ×Å/u  ËûÃÇ/r  ÔÚ/p  É½Ò°/n  ¼ä/f  »Øµ´/v  ¡£/w  
19980202-04-006-023/m  Ê®Ò»/m  ½ì/q  ÈýÖÐÈ«»á/j  ºó/f  £¬/w  ´¨¶«/s  Å©´å/n  ·¢Éú/v  ÁË/u  ·­Ìì¸²µØ/i  µÄ/u  ±ä»¯/vn  £¬/w  Íº/a  É½/n  ÖØÐÂ/d  Åû/v  ÂÌ/an  £¬/w  ±ÌË®/n  ÓÆÓÆ/z  ³¤/ad  Á÷/v  £¬/w  ¡°/w  ÎÄ¸ï/j  ¡±/w  ÖÐ/f  ±»/p  ÅúÅÐ/v  Îª/v  ¡°/w  »ÆÉ«/b  ÏÂÁ÷/a  ¡±/w  µÄ/u  Ñí¸è/n  £¬/w  ÔÚ/p  ³Á¼Å/z  ÁË/u  ºÃ¶à/m  Äê/q  ºó/f  ÓÖ/d  ÔÚ/p  °ÍÉ½ÊñË®/l  ¼ä/f  »ØÏì/v  ÆðÀ´/v  ¡£/w  µ´/v  È¥/v  Éú»î/vn  ÖÐ/f  µÄ/u  ÀÍÀÛ/an  £¬/w  ³ª/v  À´/v  ¸ü¼Ó/d  ÃÀºÃ/a  µÄ/u  Ã÷Ìì/t  £º/w  
19980202-04-006-024/m  ÂÌË®/n  ÇàÉ½/n  ½õÐå/b  Ìì/n  £¬/w  »¨/n  ¿ª/v  »¨/n  Âä/v  ÓÖ/d  Ò»/m  Äê/q  ¡£/w  
19980202-04-006-025/m  ÆëÉù/d  Í¬/d  ³ª/v  ´º¹â/n  ºÃ/a  £¬/w  ³ª/v  ³ö/v  ÈË¼ä/n  ¾°/Ng  ÍòÇ§/m  ¡£/w  
19980202-04-006-026/m  É½É½ÁëÁë/n  ÆÂ/n  Á¬/v  ÆÂ/n  £¬/w  ´å´å»§»§/n  Âá/Ng  Á¬/v  Âá/Ng  ¡£/w  
19980202-04-006-027/m  ²Ö²Ö¶Ú¶Ú/n  ¹È/Ng  ¶Ñ/v  ¹È/Ng  £¬/w  ÄÐÄÐÅ®Å®/l  ¸è/n  Á¬/v  ¸è/n  ¡£/w  
19980202-04-006-028/m  Ô¸/v  Ñí¸è/n  ÊÀÊÀ´ú´ú/l  ³ª/v  ÏÂÈ¥/v  £¬/w  Ô¸/v  Ã÷ÃÄ/a  µÄ/u  ´º¹â/n  ÓÀ/d  ×¤/v  ÈË¼ä/n  ¡£/w  
19980202-04-007-001/m  ¡¶/w  Á½/m  ³¯/q  Ìì×Ó/n  ¡·/w  ÑÐÌÖ»á/n  ÔÚ/p  ¾©/j  ¾ÙÐÐ/v  
19980202-04-007-002/m  ÐÂÄêÒÁÊ¼/l  £¬/w  [ÖÐ¹ú/ns  ÓÑÒê/n  ³ö°æ/vn  ¹«Ë¾/n]nt  ºÍ/c  [Ì¨Íå/ns  Ô¶Á÷/nz  ³ö°æ/vn  ¹«Ë¾/n]nt  ÔÚ/p  º£Ï¿/n  Á½°¶/n  Í¬Ê±/d  ÍÆ³ö/v  ÁË/u  ÐÂÄê/t  ÐÂÊé/n  ¡ª¡ª¡ª/w  Ì¨Íå/ns  ×÷¼Ò/n  ÁÖ/nr  Åå·Ò/nr  µÄ/u  ÀúÊ·/n  Ð¡Ëµ/n  ¡¶/w  Á½/m  ³¯/q  Ìì×Ó/n  ¡·/w  ¡£/w  Îª´Ë/d  £¬/w  ÈÕÇ°/t  ±±¾©/ns  ÎÄÑ§½ç/n  ¡¢/w  Ê·Ñ§½ç/n  ÈËÊ¿/n  ÌØµØ/d  ¾ÙÐÐ/v  ×ùÌ¸»á/n  ¡£/w  
19980202-04-007-003/m  ¡¶/w  Á½/m  ³¯/q  Ìì×Ó/n  ¡·/w  ·ÖÎª/v  ÉÏ¾í/n  ¡°/w  ÍÁÄ¾/n  Ö®/u  ±ä/vn  ¡±/w  ¡¢/w  ÏÂ¾í/n  ¡°/w  ÄÏ¹¬/ns  ¸´±Ù/v  ¡±/w  ¡£/w  
19980202-04-007-004/m  Óë»áÕß/n  ÈÏÎª/v  £¬/w  ¡¶/w  Á½/m  ³¯/q  Ìì×Ó/n  ¡·/w  ÒÔ/p  ÀúÊ·/n  Îª/v  ½î¹Ç/n  £¬/w  ÓÐ×Å/v  ¼«Æä/d  ÕæÊµ/a  µÄ/u  ÀúÊ·/n  ¿ò¼Ü/n  ¡£/w  Ã÷³¯/t  µÄ/u  ¹¬Í¢/n  ¹ÇÈâÏà²Ð/i  £¬/w  »Â¹Ù/n  ×¨È¨/v  £¬/w  ÃÉ¹Å/ns  ÷²÷°/n  ¡¢/w  Íß´Ì/n  Á½/m  ²¿/q  ÕùÐÛ/z  £¬/w  ÕâÐ©/r  ¶¼/d  ÊÇ/v  ÕæÊµ/a  µÄ/u  ÀúÊ·/n  ¹ÊÊÂ/n  ¡£/w  ´ó¼Ò/r  ¿Ï¶¨/v  ×÷Õß/n  ÔËÓÃ/v  ´¿Êì/a  µÄ/u  ÏÖ´ú/t  Ð¡Ëµ/n  ¼¼ÇÉ/n  £¬/w  ¼ÓÖ®/c  ÇåÀö/z  ¡¢/w  µäÑÅ/a  µÄ/u  ±Ê·¨/n  £¬/w  Ï¸Äå/a  µØ/u  ¿Ì»­/v  ³ö/v  ´ó/a  Ê±´ú/n  ÏÂ/f  ÀúÊ·/n  ÈËÎï/n  µÄ/u  ±¯»¶ÀëºÏ/i  £¬/w  Ì½ÌÖ/v  ÁË/u  ·×ÂÒ/a  Ê±´ú/n  ±³¾°/n  ÏÂ/f  ÀúÊ·/n  Óë/p  ÃüÔË/n  ¡¢/w  ÈËÐÔ/n  Ïà»¥/b  ¾À¸ð/n  µÄ/u  ×³Àö/an  Óë/c  ÎÞÄÎ/an  ¡£/w  
19980202-04-007-005/m  ¡¶/w  Á½/m  ³¯/q  Ìì×Ó/n  ¡·/w  µÄ/u  ×÷Õß/n  ÁÖ/nr  Åå·Ò/nr  £¬/w  £±£¹£µ£·Äê/t  ÉúÓÚ/v  Ì¨Íå/ns  »ùÂ¡/ns  £¬/w  Âú×å/nz  ÈË/n  ¡£/w  [¶«Îâ/ns  ´óÑ§/n  ÖÐÎÄÏµ/n]nt  ±ÏÒµ/v  ¡£/w  £±£¹£·£·Äê/t  £¬/w  ¿ªÊ¼/v  ´´×÷/v  ¡£/w  °ËÊ®/m  Äê´ú/n  ÖÂÁ¦/v  ÓÚ/p  ÀúÊ·/n  Ð¡Ëµ/n  µÄ/u  ´´×÷/vn  £¬/w  ¾ÅÊ®/m  Äê´ú/n  ³õ/f  £¬/w  Ëæ×Å/p  Ëý/r  µÚÒ»/m  ²¿/q  ÀúÊ·/n  Ð¡Ëµ/n  ¡¶/w  Å¬¶û¹þ³à/nr  ¡·/w  µÄ/u  ³ö°æ/vn  £¬/w  ±»/p  ÓþÎª/v  ¡°/w  Ð¡/a  ¸ß/nr  Ñô/nr  ¡±/w  ¡£/w  ½üÄê/t  ¡¶/w  ÌìÎÊ/nz  ¡·/w  µÄ/u  ÎÊÊÀ/vn  ÔÙ/d  Ò»/m  ´Î/q  Õð¶¯/v  ÁË/u  Ì¨Íå/ns  ÎÄÌ³/n  £¬/w  ±»/p  Ì¨Íå/ns  ´«Ã½/n  ³ÆÎª/v  ¡°/w  ¿ªÆô/v  Á½°¶/n  ÀúÊ·/n  Ð¡Ëµ/n  ÐÂ/a  ¾³½ç/n  £¬/w  ½üÄêÀ´/l  ×î/d  ¾ß/Vg  Ò«ÑÛ/a  ¹âÃ¢/n  µÄ/u  Å®ÐÔ/n  ÀúÊ·/n  Ð¡Ëµ¼Ò/n  ¡±/w  ¡£/w  

19980202-04-008-001/m  ¹ÊÊÂ/n  ºÍ/c  ÈË/n  
19980202-04-008-002/m  ¶¡/nr  ÑÇÆ½/nr  
19980202-04-008-003/m  ½«½ü/d  ¶þÊ®/m  Äê/q  Ç°/f  £¬/w  ÎÒ/r  µÚÒ»/m  ´Î/q  Ìý/v  Ò»/m  Î»/q  ¶ÁÊé/v  ºÜ/d  ¶à/a  µÄ/u  ´óÑ§/n  Í¬Ñ§/n  Ì¸Æð/v  ½ð/nr  Ó¹/nr  Ê±/Ng  £¬/w  ±ã/d  ÌØ±ð/d  ×¢Òâ/v  µ½/v  ÁË/u  ½ð/nr  Ó¹/nr  µÄ/u  Õâ²¿/r  ½Ð/v  ¡¶/w  Á¬³Ç¾÷/nz  ¡·/w  µÄ/u  ×÷Æ·/n  ¡£/w  ¡¶/w  Á¬³Ç¾÷/nz  ¡·/w  Ëä/c  ½ö/d  ¶þÊ®/m  ¶à/m  Íò/m  ×Ö/n  µÄ/u  Æª·ù/n  £¬/w  ÔÚ/p  ½ð/nr  Ó¹/nr  ´´×÷/v  µÄ/u  ÎäÏÀÐ¡Ëµ/n  ÖÐ/f  £¬/w  ²»/d  Ëã/v  ³¤/a  £¬/w  µ«/c  Ëü/r  ÒÔ/p  ×÷Õß/n  ×Ô/p  Ð¡/a  ÊìÊ¶/v  µÄ/u  Ò»¸ö/m  ½Ð/v  ºÍÉú/nr  µÄ/u  ÀÏÈË/n  µÄ/u  Ô©Çü/n  Îª/v  À¶±¾/n  £¬/w  ·¢Õ¹/v  ÑÝÒï/v  ¶ø/c  À´/v  £¬/w  ¸»ÓÐ/v  ¸ÐÊÜ/vn  ºÍ/c  ÇéÐ÷/n  É«²Ê/n  ¡£/w  ¼È/c  ¾ß/Vg  Ç§±äÍò»¯/i  µÄ/u  Çé½ÚÐÔ/n  £¬/w  ÓÖ/c  ´øÓÐ/v  ÏÔ¶øÒ×¼û/i  µÄ/u  Ë¼¿¼/v  ÈËÉú/n  ¡¢/w  Éç»á/n  µÄ/u  ·á¸»/a  ÒâÎ¶/n  £¬/w  ÆÄ/d  µÃ/v  ×÷Õß/n  Æ«°®/vn  ¡£/w  ÎÒ/r  ºóÀ´/t  ¼¸/m  ´Î/q  ¶Á/v  ½ð/nr  Ó¹/nr  £¬/w  ¶Ô/p  Õâ²¿/r  ²»/d  ºÜ/d  ³¤/a  µÄ/u  Ð¡Ëµ/n  £¬/w  Ò²/d  Ó¡Ïó/n  Éî¿Ì/a  £¬/w  ¾õµÃ/v  Ëü/r  ×ãÒÔ/d  ´¥·¢/v  ÎÒÃÇ/r  ¹ØÓÚ/p  Ð´×÷/v  ÒÔÖÁ/c  ÈËÉú/n  µÄ/u  Öî/r  °ã/u  ¸Ð¿®/an  ¡£/w  
19980202-04-008-004/m  Õâ²¿/r  Ð¡Ëµ/n  £¬/w  »·»·Ïà¿Û/l  £¬/w  ´óÖÇ´óÈ¤/l  £¬/w  ´Ó/p  Ò»/d  ¿ªÆª/n  ¾Í/d  ÏÔµÃ/v  Ê®·Ö/m  ½ô´Õ/a  £¬/w  ²¨¹î/a  ÇúÕÛ/a  £¬/w  É·/Dg  ÊÇ/v  ºÃ¿´/a  ¡£/w  µ«ÊÇ/c  ×÷Õß/n  µÄ/u  ×ÅÑÛµã/n  ÔÚ/v  Ð´/v  ¹ÊÊÂ/n  £¬/w  ¸ü/d  ÔÚ/v  Ð´/v  ÈË/n  ¡£/w  ÎÒÃÇ/r  ÖªµÀ/v  £¬/w  Ò»Ð©/m  ´ó×÷¼Ò/n  £¬/w  °üÀ¨/v  Ïñ/p  Å·ÖÞ/ns  µÄ/u  À­²®À×/nr  ¡¢/w  ·Æ¶û¶¡/nr  ¡¢/w  Ë¾¸÷ÌØ/nr  ¡¢/w  ´óÖÙÂí/nr  ¡¢/w  Óê¹û/nr  µÈ/u  ¹ÊÊÂÐÔ/n  Ð¡Ëµ¼Ò/n  £¬/w  Æä/r  ÄÜ/v  ÔÚ/p  ÊÀ½ç/n  ÎÄÑ§Ê·/n  ÖÐ/f  Õ¼/v  Ò»/m  Ï¯/q  µØ/n  £¬/w  ²¢·Ç/d  ÓÉÓÚ/p  ËûÃÇ/r  µÄ/u  Ð¡Ëµ/n  ÖÐ/f  Çé½Ú/n  µÄ/u  ÀëÆæ/an  £¬/w  ¶øÊÇ/c  ÓÉÓÚ/p  Êé/n  ÖÐ/f  ÈËÎï/n  µÄ/u  Éú¶¯/an  ¡£/w  ÄÜ/v  ´´Ôì/v  Ò»¸ö/m  »îÉúÉú/z  µÄ/u  ÈËÎï/n  £¬/w  ÊÇ/v  Ð¡Ëµ¼Ò/n  ¼«/d  ¸ß/a  µÄ/u  ÎÄÑ§/n  ²ÅÄÜ/n  ¡£/w  ÎÒ/r  Ïë/v  £¬/w  Ä³ÖÖ/r  ÒâÒå/n  ÉÏ/f  £¬/w  ½ð/nr  Ó¹/nr  Ð¡Ëµ/n  ´´×÷/vn  ¹ý³Ì/n  ÖÐ/f  ×·Çó/v  µÄ/u  Ç¡/d  Ò²/d  ÔÚ/v  ´Ë/r  ¡£/w  Ïñ/p  Õâ²¿/r  ¡¶/w  Á¬³Ç¾÷/nz  ¡·/w  £¬/w  ×÷Õß/n  ×ÅÒâ/d  Ê¹/v  ¹ÊÊÂ/n  Çé½Ú/n  ÒýÈËÈëÊ¤/i  £¬/w  ÈÃ/v  ¶ÁÕß/n  Ïë/v  Ò»/d  ¾¿/Vg  ½á¹û/n  ¶ø/c  ½ô½ô/d  ÏàËæ/v  £¬/w  Í¬Ê±/c  £¬/w  ¶Ô/p  ¹ÊÊÂ/n  ÈËÎï/n  Ò²/d  ²»/d  ËöËö/z  Ãè»­/v  £¬/w  ÂÔ/d  ÓÐ/v  Çáºö/vn  ¡£/w  ×÷Õß/n  ±ÊÏÂ/n  ÖÚ/Ng  ÈËÎï/n  £¬/w  Èç/v  ÖÊÆÓ/a  ÈÊºñ/a  µÄ/u  µÒ/nr  ÔÆ/nr  £¬/w  ´¿Õæ/a  ÉÆÁ¼/a  ¡¢/w  ²»/d  Éæ/Vg  Ëã¼Æ/v  µÄ/u  ÆÝ/nr  ·¼/nr  £¬/w  Í¬Ê÷ÒìÖ¦/l  ¡¢/w  ¼é»¬/a  Óë/c  ÊÐ¾®Æø/a  ²»/d  ÑÔ/Vg  ¶ø/c  ³ö/v  Ö®/u  Íò/nr  ÃÅ/n  µÜ×Ó/n  £¬/w  µÈµÈ/u  £¬/w  ¾ù/d  Ï¸Ï¸/d  ¹´ÀÕ/v  £¬/w  Ôø/d  ÎÞ/v  Ò»/m  ¸ñ/n  £¬/w  Î¯Çú/n  ±Ø/d  ¾¡/v  £¬/w  ¸÷¸ö/r  ¸öÐÔ/n  ÏÊÃ÷/a  £¬/w  ÐÎÏó/n  Éú¶¯/a  ¡£/w  ÆÄ/d  ¼û/v  ×÷Õß/n  ½²Êö/v  ¹ÊÊÂ/n  Ö®/u  »Ã/Vg  £¬/w  ¸ü/d  ¿É¼û/v  Æä/r  Ä¡Ð´/v  ÈËÎï/n  Ö®/u  Ãî/an  ¡£/w  
19980202-04-008-005/m  ÖµµÃ/v  ×¢Òâ/v  µÄ/u  »¹ÓÐ/v  ÆÝ/nr  ³¤·¢/nr  ¡¢/w  Íò/nr  ÕðÉ½/nr  ¡¢/w  ÑÔ/nr  ´ïÆ½/nr  ¼°/c  Áè/nr  ÍËË¼/nr  µÈ/u  ÈË/n  µÄ/u  Ãè»­/vn  ¡£/w  ËûÃÇ/r  Ò»/d  ÏÔÉ½Â¶Ë®/i  £¬/w  ÍùÍù/d  ¶¼/d  ÊÇ/v  »ëÉí/n  ±¾Áì/n  £¬/w  Îä¹¦/n  ¸ßÇ¿/a  £¬/w  Ù²È»/v  Ò»/m  ´ú/q  ÑÏÆø/n  ÕýÉ«/l  ¡¢/w  °×ÑÛ°ÁÎï/l  µÄ/u  Ê¦/Ng  ×ð/Ng  ¸ßÈË/n  ¡£/w  µ«ÊÇ/c  £¬/w  ËûÃÇ/r  ÐÎÒâ/n  Éõ/Dg  åä/Ag  £¬/w  ²Î/Vg  Îé/Ng  »¥/d  Ó³/v  £¬/w  ÆÝ/nr  ³¤·¢/n  ½÷ÈÌ/a  ¶ø/c  Òõðº/a  £¬/w  Íò/nr  ÕðÉ½/nr  Ð×ºÝ/a  ¶ø/c  ÉÆÕ©/v  £¬/w  ÑÔ/nr  ´ïÆ½/nr  ½Æ÷ï/a  ¶ø/c  ´¥/v  Ð°/a  £¬/w  Áè/nr  ÍËË¼/nr  Ì°ÓûÑ¬ÐÄ/l  ·Â·ð/v  ÇÝÊÞ/n  £¬/w  ÇÒ/c  ¸÷/r  ÓÐ/v  Æä/r  Ëù/u  ÓÃÐÄ/n  ¡£/w  ¿É/c  ×÷Õß/n  È´/d  ²¢/d  Î´/d  ¿ªÊ¼/v  ¼´/d  ·¢/v  Æä/r  Õæ/an  £¬/w  ÈÃ/v  ËûÃÇ/r  È«¶¼/d  ÏÔÂ¶/v  ±¾Ïà/n  £¬/w  ¸ü/d  Î´/d  Õý/a  Ð°/a  ¡¢/w  ÉÆ¶ñ/n  ¡¢/w  ÖÒ¼é·ÖÃ÷/l  µØ/u  Á³Æ×/n  Ê½/k  µØ/u  È¥/v  ÃèÐ´/v  ÈËÎï/n  ¡£/w  ÔÚ/p  ×÷Õß/n  ¿´À´/v  £¬/w  ÈËÎï/n  ÐÔ¸ñ/n  ¼òµ¥/a  £¬/w  È±·¦/v  ²ã´Î/n  ºÍ/c  »ÒÉ«/n  µØ´ø/n  £¬/w  ±ãÊÇ/v  ÎÄÑ§/n  ´´×÷/vn  µÄ/u  Ê§°Ü/vn  £¬/w  ÊÇ/v  ¶Ô/p  Éú»î/vn  ÕæÊµ/a  µÄ/u  Î¥·´/vn  ¡£/w  Ëû/r  ÈÏÎª/v  ÔÚ/p  ÈË¼ä/n  Éç»á/n  ÖÐ/f  £¬/w  ÉÆ/Ag  Óë/c  ¶ñ/Ag  ÊÇ/v  ¸´ÔÓ/ad  ½»´í/v  ÔÚ/p  Ò»Æð/s  µÄ/u  £¬/w  ÔÚ/p  Õâ¸ö/r  Éç»á/n  ÖÐ/f  Ã»ÓÐ/v  Ë­/r  ÊÇ/v  °Ù·ÖÖ®Ò»°Ù/m  µÄ/u  ÉÆÈË/n  £¬/w  Ò²/d  Ã»ÓÐ/d  Ò»ÎÞÊÇ´¦/i  µÄ/u  »µÈË/n  £¬/w  ¶ñÈË/n  ÖÐ/f  Ò²/d  ÓÐ/v  ÉÆ/Ag  µÄ/u  Ò»Ãæ/f  £¬/w  ÉÆÈË/n  ÖÐ/f  Ò²/d  ÓÐ/v  »µ/a  µÄ/u  ·½Ãæ/n  £¬/w  ×÷Õß/n  Òª/v  ¿¼ÂÇ/v  µÄ/u  ÊÇ/v  ÔõÑù/r  ²ÅÄÜ/v  ÕæÊµ/a  µØ/u  Ð´/v  ³öÀ´/v  ¡£/w  
19980202-04-008-006/m  ÎÒ/r  »¹/d  ×¢Òâ/v  µ½/v  ½ð/nr  Ó¹/nr  ÔÚ/p  Ì¸µ½/v  ¡¶/w  Á¬³Ç¾÷/nz  ¡·/w  ÖÐ/f  µÄ/u  ¶¡/nr  µä/nr  Õâ¸ö/r  ÈËÎï/n  Ê±/Ng  Ôø/d  Ëµ/v  £¬/w  ¡°/w  ¶¡/nr  µä/nr  µÄ/u  °®Çé/n  ¼È/c  ¸ßÉÐ/a  ÓÖ/c  Éî¿Ì/a  £¬/w  ×Ô/r  ¾ß/Vg  ·ç¸ñ/n  ¡±/w  £¬/w  Ëû/r  ºÍ/c  Áè/nr  Ëª»ª/nr  µÄ/u  ÇéÊ·/n  £¬/w  Á½/m  ÈË/n  µÄ/u  ÐÔ¸ñ/n  £¬/w  ¡°/w  ¶¼/d  ÊÇ/v  ×¿Üý²»·²/l  £¬/w  ËãÊÇ/v  µÚÒ»Á÷/b  µÄ/u  ¡±/w  ¡£/w  ´ËÓï/r  ³ÏÈ»/v  ¡£/w  ¶¡/nr  µä/nr  Îä¹¦/n  ¸ÇÊÀ/v  £¬/w  ÊÓ/Vg  ¹¦Ãû/n  ½ðÇ®/n  Îª/v  ·àÍÁ/n  £¬/w  Àú¾¡/v  Í´¿à/an  £¬/w  Ãæ¶Ô/v  ÃüÔË/n  µÄ/u  ²Ð¿á/an  £¬/w  ÒÔ/p  ÉúÃü/n  ²ÒÔâ/v  ÕÛÄ¥/v  õåõï/v  Îª/v  ´ú¼Û/n  £¬/w  ÓÃ/p  È«²¿/m  ÐÄÁé/n  ºÍ/c  ÑªÈâÖ®Çû/l  È¥/v  °®/v  Ëû/r  Ëù/u  °®/v  µÄ/u  ÈË/n  £¬/w  Çé/n  ÇÐ/v  ²»/d  ÄÜ/v  ÒÑ/Vg  £¬/w  Áî/v  ÓÐÇéÕß/n  ³¦/n  ÁÑ/v  £¬/w  Ëû/r  Ëù/u  Ö¿°®/n  µÄ/u  Ëª»ª/nr  £¬/w  Îª/p  °®/v  Í¬Ñù/d  ²»¹ËÁ÷Ë×/l  £¬/w  ±é³¢/v  ÉúËÀÈÙÈè/l  £¬/w  Óë/p  ¼èÄÑ/ad  Éú´æ/v  ºÍ/c  ²»/d  ¹«Õý/a  ÃüÔË/n  ×ö/v  ÊâËÀ/d  ²«»÷/v  ¡£/w  ËûÃÇ/r  ÆæÒì/a  ¶ø/c  Éî¿Ì/a  Ö®/u  °®Çé/n  £¬/w  È·ºõ/d  ÊÇ/v  ´øÓÐ/v  ¾«Éñ/n  ÎÚÍÐ°î/nz  µÄ/u  ÆøÖÊ/n  £¬/w  ¸»ÓÚ/v  ÒìÑù/n  µÄ/u  ¶¯ÈË/a  µÄ/u  Æ·¸ñ/n  £¬/w  ÈÃ/v  ÈË/n  ÁôÏÂ/v  ÓÀ²»/d  ÄÜ/v  Íü/v  µÄ/u  Éî¿Ì/a  Ó¡Ïó/n  ¡£/w  µÒ/nr  ÔÆ/nr  µÄ/u  ¸ÐÇé/n  ÐÄÂ·/n  Ôò/d  ÓÐ/v  ²»Í¬/an  ¡£/w  ×î³õ/d  £¬/w  Ëû/r  ºÍ/p  ÆÝ/nr  ·¼/nr  Ò»Æð/s  £¬/w  Éî»³/v  Ò»¸ö/m  ÏçÏÂÈË/n  µÄ/u  Ó×ÖÉ/an  Óë/c  µ¥´¿/an  ¡¢/w  Õæ³Ï/an  Óë/c  ÃÎÏë/n  £¬/w  ½øÈë/v  µ½/v  ÍêÈ«/ad  Ä°Éú/a  µÄ/u  »·¾³/n  £¬/w  ¾¹/d  ÔâÓö/v  ÒâÏë²»µ½/i  µÄ/u  Éú´æ/vn  Óë/c  Çé¸Ð/n  ±ä¹Ê/n  ¡£/w  ÉÆÁ¼/a  µÄ/u  ÆÝ/nr  ·¼/nr  ÉÆ/Ng  È´/d  Î´/d  »ñ/v  ÉÆ±¨/n  £¬/w  ÈÃ/v  ÈË/n  ¸ÐÌ¾/v  ¡£/w  ÓÐÀâÓÐ½Ç/l  ¡¢/w  Öð²½/d  È·Á¢/v  Æð/v  ÈË/n  µÄ/u  ×Ô×ð/vn  µÄ/u  µÒ/nr  ÔÆ/nr  £¬/w  ²»¹Ë/v  ·çÏÕ/n  £¬/w  ²»¹Ë/v  Æ£¾ë/a  £¬/w  ¼áÒã²»Çü/l  £¬/w  Ö´Öø/ad  Ç°ÐÐ/v  £¬/w  ÉîÐÄ/n  Àï/f  µÄ/u  ÎÞ/v  ¸ù/n  ÎÞ/v  ¿¿/Ng  ÎÞ/v  °²È«/an  Ö®/u  ¸Ð/Ng  £¬/w  È´/d  Ê¼ÖÕ/d  »ÓÖ®²»È¥/l  £¬/w  ×îºó/f  Íê³É/v  ÓÑÈË/n  ÐÄÔ¸/n  £¬/w  ´ó³ð/n  µÃ/v  ±¨/v  £¬/w  ÒãÈ»/d  ·µ»Ø/v  Ñ©¹È/n  ¡£/w  ¾¡¹Ü/d  ÓÐ/v  ÈË¼ä/n  ºìÐä/n  Ïà/d  ÊØ/v  £¬/w  Æä/r  ¡°/w  ÇúÖÕ/v  ¡±/w  ÒâÎ¶/n  £¬/w  È´/d  °ÚÍÑ/v  ²»/d  ÁË/v  ¼ÅÄ¯/a  ²ÔÁ¹/a  µÄ/u  ¸Ð¿®/an  ¡£/w  
19980202-04-008-007/m  ÖØÎÂ/v  ½ð/nr  Ó¹/nr  £¬/w  Ï¸/ad  ¶Á/v  Õâ²¿/r  ¡¶/w  Á¬³Ç¾÷/nz  ¡·/w  £¬/w  ÎÒ/r  ÔÙ´Î/d  ÏëÆð/v  ¶à/a  Äê/q  Ç°/f  £¬/w  ÄÇÎ»/r  µÚÒ»/m  ´Î/q  Ïò/p  ÎÒ/r  ½éÉÜ/v  ½ð/nr  Ó¹/nr  ÎäÏÀÐ¡Ëµ/n  µÄ/u  Í¬Ñ§/n  ¡£/w  Õâ/r  Î»/q  ´óÑ§/n  Í¬´°/n  £¬/w  ¿á°®/v  ¶ÁÊé/v  £¬/w  ¿ÎÌÃ/n  ÄÚÍâ/f  £¬/w  ×ßÂ·/v  £¬/w  ³Ô·¹/v  £¬/w  ÒÔÖÁ/c  ÉÏ/v  ²ÞËù/n  £¬/w  Õ¾/v  ×Å/u  ¶×/v  ×Å/u  £¬/w  ¾ù/d  ÊÖ²»ÊÍ¾í/i  £¬/w  ÁÄÌì/v  Ù©É½/v  £¬/w  Ò²/d  ÊÇ/v  ºÃÊÖ/n  ¡£/w  Ëû/r  ÈËÔµ/n  Ò²/d  ºÜ/d  ºÃ/a  £¬/w  Æ½Ê±/t  ¶Ô/p  ÈË/n  ÂúÇ»ÈÈ³À/i  £¬/w  ¾ßÓÐ/v  Ëû/r  ºÜ/d  ÍÆ³ç/v  µÄ/u  ½ð/nr  Ó¹/nr  ×÷Æ·/n  ÖÐ/f  ÈËÎï/n  µÄ/u  ÏÀÒå/a  ÐÄ³¦/n  ¡£/w  ÎÒ/r  Ò»/m  Ç×ÆÝ/n  ÔÚ/p  ²¿¶Ó/n  ÈÎÖ°/v  £¬/w  Îª/p  »»·À/vn  ÐèÒª/vn  ÎÒ/r  ´ú/v  ×ªÔË/v  ´ó/a  ×Ú/q  ÐÐÀî/n  Îï¼þ/n  »Ø/v  ¼ÒÏç/n  ¡£/w  ÎÒ/r  Çë/v  Ëû/r  °ïÃ¦/v  £¬/w  Ëû/r  ¶þ»°Ã»Ëµ/l  £¬/w  ½è/v  ÁË/u  °å¶ù³µ/n  £¬/w  ¹â/v  ×Å/u  °ò±Û/n  £¬/w  ÔÚ/p  ÁÒÈÕ/n  ÏÂ/f  ÍÏÔË/v  ÐÐÀî/n  £¬/w  °ï/v  ÎÒ/r  Íê³É/v  ÁË/u  Õâ/r  ¼þ/q  µ±Ê±/t  ÎÒ/r  Ò»/m  ÈË/n  ÄÑ/ad  °ì/v  µÄ/u  ÊÂÇé/n  ¡£/w  ºóÀ´/t  Ëû/r  ±ÏÒµ/v  ·Ö/v  µ½/v  ÄÏ¾©/ns  ½¼Çø/s  µÄ/u  Ò»/m  Ëù/q  ÖÐÑ§/n  £¬/w  ²»/d  ½Ì/v  ÓïÎÄ/n  £¬/w  È´/d  ½Ì/v  ÁË/u  ÌåÓý/n  £¬/w  ÔÙ/d  ºóÀ´/t  £¬/w  ÓÖ/d  ×êÑÐ/v  Æð/v  ·¨ÂÉ/n  À´/v  ÁË/y  £¬/w  ³É/v  ÁË/u  ÒµÓà/b  ÂÉÊ¦/n  £¬/w  °ï/v  ÎÒ/r  µÄ/u  Ò»¸ö/m  Í¬Ñ§/n  ´ò/v  ¹ý/u  ¹ÙË¾/n  ¡£/w  Ç°/f  ¼¸/m  Äê/q  £¬/w  ÎÒ/r  Ôø/d  È¥/v  Ëû/r  ¹¤×÷/v  µÄ/u  Ñ§Ð£/n  ¿´/v  ¹ý/u  Ëû/r  £¬/w  Ëû/r  ÂÔ/d  ÏÔ/v  ÀÏÌ¬/n  £¬/w  µ«/c  ÑÔÌ¸/n  Ö®¼ä/f  £¬/w  ¶Ô/p  ÎäÏÀ/n  µÄ/u  °®ºÃ/n  ¼°/c  ÉîÐÄ/n  Àï/f  µÄ/u  ÎäÏÀ/n  ÃÎ/n  ²»/d  Ê§/v  £¬/w  Õâ/r  Ê¹/v  ÎÒ/r  ¸Ðµ½/v  Ð©Ðí/m  ÐÄ°²/a  ¡£/w  Õâ/r  ´Î/q  ¶Á/v  ¡¶/w  Á¬³Ç¾÷/nz  ¡·/w  ¹ÊÊÂ/n  Óë/c  ÈË/n  £¬/w  Êé/n  ÄÚ/f  Êé/n  Íâ/f  £¬/w  ²»×Ô½û/d  µØ/u  Ïëµ½/v  Ëû/r  £¬/w  Ë³/v  ´Ë/r  ÉÔ/d  Ðð/v  »ØÒä/v  µãµÎ/n  £¬/w  ÒÔ/c  ×÷Îª/v  ¶Ô/p  Õâ/r  Î»/q  Í¬´°/n  Ö®/u  ¼ÍÄî/vn  ¡£/w  

19980203-01-001-001/m  ·ç/n  ÕýºÃ/z  Ñï·«/v  ¡ª¡ª/w  [Õã½­/ns  ÖÐ´ó/nz  ¼¯ÍÅ/n  ¿Ø¹É/vn  ÓÐÏÞ¹«Ë¾/n]nt  ¸Ä¸ï/vn  ¼ÍÊµ/n  
19980203-01-001-002/m  ±¾±¨/r  ¼ÇÕß/n  Íõ/nr  ½õðÀ/nr  ºé/nr  ÑÒ/nr  ÕÔ/nr  ÏàÈç/nr  
19980203-01-001-003/m  ±àÕß°´/n  £º/w  ÎÒ¹ú/n  ÏÖÓÐ/v  £±Íò/m  ¶à/m  ¼Ò/q  ¹úÓÐ/vn  Íâ¾­Ã³/j  ÆóÒµ/n  £¬/w  ÊÇ/v  ÎÒ¹ú/n  ¶ÔÍâ/v  ¾­¼Ã/n  Ã³Ò×/vn  µÄ/u  Ö÷Á¦¾ü/n  ¡£/w  ÈçºÎ/r  °´ÕÕ/p  ÏÖ´ú/t  ÆóÒµ/n  ÖÆ¶È/n  ¸ÄÔì/v  ´«Í³/n  µÄ/u  ¹úÓÐ/vn  Íâ¾­Ã³/j  ÆóÒµ/n  £¬/w  Ê¹/v  Æä/r  ´Ó/p  ¡°/w  ÉÌÆ·/n  ¾­Óª/vn  ¡±/w  Ïò/p  ¡°/w  ×Ê±¾/n  ¾­Óª/vn  ¡±/w  ×ª±ä/v  £¬/w  ´Ó/p  ¡°/w  ´Ö·Å¾­Óª/l  ¡±/w  Ïò/p  ¡°/w  ¼¯Ô¼¾­Óª/l  ¡±/w  ×ª±ä/v  £¬/w  ÓÐ/v  Ìõ¼þ/n  µÄ/u  ´óÐÍ/b  ¹úÓÐ/vn  Íâ¾­Ã³/j  ÆóÒµ/n  Ïò/p  ¡°/w  ×ÛºÏ/vn  ÉÌÉç/n  ¡±/w  ·½Ïò/n  Å¬Á¦/a  £¿/w  [Õã½­/ns  ÖÐ´ó/nz  ¼¯ÍÅ/n]nt  ÔÚ/p  Õâ/r  ·½Ãæ/n  ¾­¹ý/p  £µ/m  Äê/q  µÄ/u  Ì½Ë÷/vn  ºÍ/c  Êµ¼ù/vn  £¬/w  »ýÀÛ/v  ÁË/u  Ò»Ð©/m  ¾­Ñé/n  £¬/w  ¿É/v  ¹©/v  ½è¼ø/v  ¡£/w  
19980203-01-001-004/m  [Õã½­/ns  ÖÐ´ó/nz  ¼¯ÍÅ/n  ¹É·Ý/n  ÓÐÏÞ¹«Ë¾/n]nt  £¬/w  ÊÇ/v  ÎÒ¹ú/n  ÍâÃ³/n  ÆóÒµ/n  ÖÐ/f  µÚÒ»/m  ¼Ò/q  ¹ÉÆ±/n  ¹«¿ª/ad  ÉÏÊÐ/v  µÄ/u  ¹É·ÝÖÆ/n  ÆóÒµ/n  ¡£/w  £±£¹£¹£¶Äê/t  £±£²ÔÂ/t  £¬/w  Ëü/r  ÓÖ/d  ºÍ/p  [Õã½­Ê¡/ns  ¼¼Êõ/n  ½ø³ö¿Ú/vn  ¹«Ë¾/n]nt  ¡¢/w  [Õã½­Ê¡/ns  ¶ÔÍâÃ³Ò×/l  ¹«Ë¾/n]nt  ÁªºÏ/v  ×é½¨/v  ³É/v  Õã½­Ê¡/ns  µÚÒ»/m  ¼Ò/q  ÒÔ/p  ÍâÃ³/n  Îª/v  ÁúÍ·/n  µÄ/u  ´óÐÍ/b  ÆóÒµ/n  ¼¯ÍÅ/n  ¡ª¡ª¡ª/w  [Õã½­/ns  ÖÐ´ó/nz  ¼¯ÍÅ/n  ¿Ø¹É/vn  ÓÐÏÞ¹«Ë¾/n]nt  ¡£/w  
19980203-01-001-005/m  ¾­¹ý/p  £±/m  Äê/q  ¶à/m  µÄ/u  ÔË×÷/vn  £¬/w  ¡°/w  ÖÐ´ó/nz  ¡±/w  ÒÑ/d  ³ÉÎª/v  Ò»¸ö/m  ÍâÃ³/n  ¡¢/w  ÄÚÃ³/n  ¡¢/w  ¹¤Òµ/n  ºÍ/p  ·þÎñ/v  Ïà/d  ½áºÏ/v  µÄ/u  ¾ßÓÐ/vn  ×ÛºÏ/vn  ÉÌÉç/n  ³ûÐÎ/n  µÄ/u  ÆóÒµ/n  ¼¯ÍÅ/n  ¡£/w  Ä¿Ç°/t  ¡°/w  ÖÐ´ó/nz  ¡±/w  ÓµÓÐ/v  ×Ê²ú/n  £²£µÒÚ/m  Ôª/q  £¬/w  Í¬/p  £µ/m  Äê/q  Ç°/f  Ïà±È/v  £¬/w  ×Ê²ú/n  ¹æÄ£/n  À©´ó/v  £¸/m  ±¶/q  £¬/w  ¾»×Ê²ú/n  Ôö³¤/v  £±£²/m  ±¶/q  £¬/w  Äê/n  ½ø³ö¿Ú/vn  ×Ü¶î/n  ´ï/v  £¸ÒÚ/m  ÃÀÔª/q  £¬/w  Ôö³¤/v  £±£²/m  ±¶/q  £»/w  Äê/n  ÀûÈó/n  ´ï/v  £¸£±£°£°Íò/m  Ôª/q  ÈËÃñ±Ò/n  £¬/w  ³ÉÎª/v  Õã½­Ê¡/ns  ÍâÃ³/n  ÁúÍ·/n  ÆóÒµ/n  £¬/w  ÃûÁÐ/v  È«¹ú/n  £µ£°£°/m  ¼Ò/q  ×î/d  ´ó/a  ½ø³ö¿Ú/vn  ÆóÒµ/n  µÚÈýÊ®/m  Î»/q  ¡£/w  
19980203-01-001-006/m  ¹É·ÝÖÆ/n  ¸ÄÔì/v  ¸ø/p  ¡°/w  ÖÐ´ó/nz  ¡±/w  ´øÀ´/v  Éú»ú/n  
19980203-01-001-007/m  ¡°/w  ÖÐ´ó/nz  ¡±/w  µÄ/u  Ç°Éí/n  ÊÇ/v  [Õã½­Ê¡/ns  ·þ×°/n  ½ø³ö¿Ú/vn  ¹«Ë¾/n]nt  £¬/w  £¹£°/m  Äê´ú/n  ³õ/f  £¬/w  Ëæ×Å/p  ÍâÃ³/n  ÌåÖÆ/n  ¸Ä¸ï/vn  µÄ/u  ÉîÈë/an  £¬/w  ¡°/w  Èý×Ê/j  ¡±/w  ÆóÒµ/n  ¿ªÊ¼/v  ·Ö¸î/v  ¹úÓÐ/vn  ×¨Òµ/n  ÍâÃ³/n  ¹«Ë¾/n  µÄ/u  ÊÐ³¡/n  £»/w  ³ö¿Ú/vn  Åä¶î/n  Öð²½/d  ÊµÐÐ/v  ÕÐ±ê/v  £¬/w  ÖÖÖÖ/q  ÓÅ»Ý/vn  Õþ²ß/n  ±»/p  Öð²½/d  È¡Ïû/v  £»/w  µØÊÐ/n  ÍâÃ³/n  ¹«Ë¾/n  µÄ/u  áÈÆð/vn  Ò²/d  ´òÆÆ/v  ÁË/u  Æä/r  ¶À°Ô/v  Ò»/m  ·½/q  µÄ/u  µØÎ»/n  ¡£/w  ¾Ý/p  Í³¼Æ/v  £¬/w  £¸£°/m  Äê´ú/n  ÖÐÆÚ/f  [Õã½­Ê¡/ns  ×¨Òµ/n  ÍâÃ³/n  ¹«Ë¾/n]nt  ½ø³ö¿Ú¶î/n  Õ¼/v  È«Ê¡/n  £¸£°£¥/m  £¬/w  µ½/p  £¹£°/m  Äê´ú/n  ³õ/f  ½µ/v  ÖÁ/v  £µ£°£¥/m  £¬/w  ÇÒ/c  ³Ê/v  ¼ÌÐø/v  ÏÂ½µ/v  µÄ/u  Ç÷ÊÆ/n  ¡£/w  £±£¹£¹£²Äê/t  ÔÚ/p  ÉÏº£/ns  ¾ÙÐÐ/v  µÄ/u  ¡°/w  »ª¶«/ns  ³ö¿Ú/vn  ÉÌÆ·/n  ½»Ò×»á/n  ¡±/w  ÉÏ/f  £¬/w  Ê¡/n  ·þ×°/n  ½ø³ö¿Ú/vn  ¹«Ë¾/n  µÄ/u  Ì¯Î»/n  Á¬Ðø/a  £³/m  Ìì/q  ÎÞÈËÎÊ½ò/i  £¬/w  Ò»/m  ±Ê/q  ÒµÎñ/n  Ò²/d  Ã»/d  ³É½»/v  £¬/w  ±»/p  Ìê/v  ÁË/u  ¡°/w  ¹âÍ·/n  ¡±/w  ¡£/w  
19980203-01-001-008/m  ÕýÊÇ/v  ´«Í³/n  µÄ/u  ¾­¼Ã/n  ÌåÖÆ/n  Êø¸¿/v  ÁË/u  ÆóÒµ/n  µÄ/u  ·¢Õ¹/vn  £¬/w  ÒÔÇ°/f  ÄÇÖÖ/r  ½ø¿Ú/v  Óë/p  ³ö¿Ú/v  ·Ö¸î/v  ¡¢/w  ÄÚÃ³/n  Óë/p  ÍâÃ³/n  ·Ö¸î/v  ¡¢/w  Éú²ú/v  Óë/p  Á÷Í¨/v  ·Ö¸î/v  µÄ/u  ÌåÖÆ/n  £¬/w  ×¢¶¨/v  ÁË/u  ×¨Òµ/n  ÍâÃ³/n  ¹«Ë¾/n  ÔÚ/p  ÊÐ³¡¾­¼Ã/n  Ìõ¼þ/n  ÏÂ/f  ¾Ù²½Î¬¼è/l  ¡£/w  
19980203-01-001-009/m  ±äÔòÍ¨/i  £¬/w  ³öÂ·/n  Î¨ÓÐ/v  ¸Ä¸ï/v  ¡£/w  ¸Ä¸ï/v  µÄ/u  Ê×Òª/b  ÈÎÎñ/n  £¬/w  ¾Í/d  ÊÇ/v  Òª/v  ÕÒµ½/v  Ò»/m  ÖÖ/q  ÊÊÓ¦/v  ÊÐ³¡¾­¼Ã/n  µÄ/u  ÐÂ/a  µÄ/u  ÆóÒµ/n  ×éÖ¯/vn  ÐÎÊ½/n  ¡£/w  £±£¹£¹£²Äê/t  £±ÔÂ/t  £¬/w  Ê¡/n  ·þ×°/n  ½ø³ö¿Ú/vn  ¹«Ë¾/n  ¾öÐÄ/d  ¶Ô/p  ÆóÒµ/n  ½øÐÐ/v  ¹É·ÝÖÆ/n  ¸ÄÔì/vn  ¡£/w  
19980203-01-001-010/m  È»¶ø/c  µ±Ê±/t  È«¹ú/n  Íâ¾­Ã³/j  ÏµÍ³/n  »¹/d  Ã»ÓÐ/v  Ò»/m  ¼Ò/q  ¹É·ÝÖÆ/n  ¹«Ë¾/n  £¬/w  ´ó¼Ò/r  ¶Ô/p  ¸ã/v  ¹É·ÝÖÆ/n  ¸Ä¸ï/vn  È±·¦/v  ÐÅÐÄ/n  ¡£/w  Õýµ±/p  ´ËÊ±/t  £¬/w  µË/nr  Ð¡Æ½/nr  Í¬Ö¾/n  ÄÏ·½/s  Ì¸»°/n  ÆÆ³ý/v  ÁË/u  ÈËÃÇ/n  ÐÄÍ·/s  µÄ/u  ÒÉÔÆ/n  £¬/w  ËûÃÇ/r  ÓÃ/v  ¡°/w  Èý/m  ¸ö/q  ÓÐÀûÓÚ/v  ¡±/w  ×÷/v  ºâÁ¿/vn  £¬/w  ÔÚ/p  µ÷²é/v  ·ÖÎö/v  µÄ/u  »ù´¡/n  ÉÏ/f  Äâ¶¨/v  ÁË/u  ½øÐÐ/v  ¹É·ÝÖÆ/n  ¸ÄÔì/vn  µÄ/u  Òâ¼û/n  £¬/w  ²¢/c  µÃµ½/v  ÁË/u  [Õã½­/ns  Ê¡Î¯/n]nt  ¡¢/w  Ê¡Õþ¸®/n  µÄ/u  ´óÁ¦/d  Ö§³Ö/v  ¡£/w  Í¬Ê±/c  £¬/w  Íâ¾­Ã³²¿/j  Ò²/d  °Ñ/p  ËûÃÇ/r  ×÷Îª/v  ¹É·ÝÖÆ/n  ¸Ä¸ï/vn  µÄ/u  ÊÔµã/vn  µ¥Î»/n  £¬/w  Ï£Íû/v  ËûÃÇ/r  ÄÜ/v  Îª/p  È«¹ú/n  ÍâÃ³/n  ÌåÖÆ/n  ¸Ä¸ï/vn  ×ß/v  ³ö/v  Ò»/m  Ìõ/q  ÐÂ/a  Â·×Ó/n  £¬/w  ²¢/c  ÖØÐÂ/d  ÉóÅú/v  ÁË/u  Æä/r  ½ø³ö¿Ú/vn  ¾­ÓªÈ¨/n  ¡£/w  
19980203-01-001-011/m  £±£¹£¹£²Äê/t  £±£±ÔÂ/t  £±£¸ÈÕ/t  £¬/w  [Õã½­Ê¡/ns  ·þ×°/n  ½ø³ö¿Ú/vn  ¹«Ë¾/n]nt  ÁªºÏ/v  [ÖÐ·Ä/j  ½ø³ö¿Ú/vn  ×Ü¹«Ë¾/n]nt  ¡¢/w  [ÖÐÐÐ/j  º¼ÖÝ/ns  ÐÅÍÐ/b  Í¶×Ê/vn  ¹«Ë¾/n]nt  ¡¢/w  [½»ÐÐ/j  º¼ÖÝ/ns  ·ÖÐÐ/n]nt  ¹²Í¬/d  ·¢Æð/v  ³ÉÁ¢/v  ÁË/u  ¡°/w  [Õã½­/ns  ÖÐ´ó/nz  ¼¯ÍÅ/n  ¹É·Ý/n  ÓÐÏÞ¹«Ë¾/n]nt  ¡±/w  ¡£/w  ¸ÄÖÆ/v  ºó/f  µÄ/u  ¡°/w  ÖÐ´ó/nz  ¡±/w  °´ÕÕ/p  ½¨Á¢/v  Éç»áÖ÷Òå/n  ÊÐ³¡¾­¼Ã/n  µÄ/u  ÒªÇó/n  £¬/w  È·¶¨/v  ÁË/u  ¡°/w  Ò»ÒµÎªÖ÷/l  ¡¢/w  ¶àÖÖ/m  ¾­Óª/vn  ¡¢/w  È«·½Î»/n  ¿ªÍØ/vn  ¡±/w  µÄ/u  ¾­Óª/vn  ·½Õë/n  £¬/w  ÊµÊ©/v  ¡°/w  Èý/m  ¸ö/q  ½áºÏ/vn  ¡¢/w  Ò»¸ö/m  ÔÚ/p  Íâ/f  ¡±/w  µÄ/u  Õ½ÂÔ/n  £¬/w  ¼´/c  ½ø¿Ú/v  Óë/p  ³ö¿Ú/v  ½áºÏ/v  ¡¢/w  ÍâÏú/v  Óë/c  ÄÚÏú/v  ½áºÏ/v  ¡¢/w  Éú²ú/v  Óë/p  ¾­Óª/v  ½áºÏ/v  ¡¢/w  ÍÆÏú/v  ÔÚ/p  Íâ/f  £¬/w  Öð²½/d  ÊµÏÖ/v  ÓÉ/p  ¹ýÈ¥/t  µ¥Ò»/a  µÄ/u  ¾­Óª/vn  ·½Ê½/n  Ïò/p  Áé»î/a  ¶àÑù/m  µÄ/u  ¾­Óª/vn  ·½Ê½/n  ×ª±ä/v  ¡£/w  
19980203-01-001-012/m  £±£¹£¹£¶Äê/t  £¶ÔÂ/t  £¶ÈÕ/t  £¬/w  ¡°/w  ÖÐ´ó/nz  ¹É·Ý/n  ¡±/w  ÔÚ/p  ÉÏ½»Ëù/j  ÕýÊ½/ad  ¹ÒÅÆ/v  £¬/w  ¡°/w  ÖÐ´ó/nz  ¡±/w  ³ÉÎª/v  ÎÒ¹ú/n  Íâ¾­Ã³/j  ÆóÒµ/n  ÖÐ/f  µÚÒ»/m  ¼Ò/q  ¹ÉÆ±/n  ÉÏÊÐ/vn  ¹«Ë¾/n  ¡£/w  
19980203-01-001-013/m  ÈÃ/v  Ö°¹¤/n  ÕæÕý/d  ³ÉÎª/v  ÆóÒµ/n  µÄ/u  Ö÷ÈË/n  
19980203-01-001-014/m  ¡°/w  ÖÐ´ó/nz  ¡±/w  µÄ/u  ¹É·ÝÖÆ/n  ¸ÄÔì/vn  £¬/w  µÚÒ»/m  ¸ö/q  ÖØ/a  È­/n  ¾Í/d  ´ò/v  Ïò/p  ÁË/u  ¡°/w  ²úÈ¨/n  ¡±/w  ¡£/w  ¸ÄÖÆ/v  £¬/w  ÈÃ/v  ¡°/w  ÖÐ´ó/nz  ÈË/n  ¡±/w  Ã÷Îú/v  ÁË/u  ²úÈ¨/n  ¡£/w  Ô­/b  Ê¡/n  ·þ×°/n  ½ø³ö¿Ú/vn  ¹«Ë¾/n  µÄ/u  È«²¿/m  ×Ê²ú/n  ×÷Îª/p  ¹ú¼Ò¹É/n  Õ¼/v  ×Ü/b  ¹É±¾/n  µÄ/u  £µ£´£®£¶£¥/m  £¬/w  ¶¨Ïò/d  Ä¼¼¯/v  µÄ/u  ·¨ÈË¹É/n  Õ¼/v  £³£´£®£³£³£¥/m  £¬/w  »¹ÓÐ/v  £±£±£®£°£·£¥/m  ÊÇ/v  ÄÚ²¿/f  Ö°¹¤¹É/n  ¡£/w  
19980203-01-001-015/m  ÐÂ/a  ÌåÖÆ/n  ÓÐ/v  Ò»¸ö/m  ÖØÒª/a  ÄÚÈÝ/n  £¬/w  ¾Í/d  ÊÇ/v  ÒýÈë/v  ÁË/u  È«Ô±/n  ·çÏÕ/n  »úÖÆ/n  ¡£/w  ¡°/w  Ö÷ÈËÎÌ/n  ¡±/w  ¾Í/d  Òª/v  ¼È/c  Ïí/Vg  ÀûÒæ/n  £¬/w  ÓÖ/c  µ£/v  ·çÏÕ/n  ¡£/w  
19980203-01-001-016/m  ¹«Ë¾/n  ±¾×Å/p  ¡°/w  ÈË¾¡Æä²Å/i  ¡±/w  µÄ/u  Ô­Ôò/n  £¬/w  ÊµÐÐ/v  ÈËÔ±/n  ºÏÀí/ad  ·ÖÁ÷/v  £¬/w  ÓÅ»¯/v  ÄÚ²¿/f  ×éºÏ/vn  £¬/w  °Ñ/p  ²¿·Ö/m  ·þÎñ/vn  ¡¢/w  ¹ÜÀí/vn  ²¿ÃÅ/n  ×ªÎª/v  ¾­Óª/vn  ²¿ÃÅ/n  ¡£/w  Í¨¹ý/p  ¸Ä¸ï/v  £¬/w  ¹«Ë¾/n  ÄÚ²¿/f  ÈËÔ±/n  ½á¹¹/n  µÃµ½/v  µ÷Õû/vn  £¬/w  ÒµÎñ/n  ÈËÔ±/n  Óë/p  ºóÇÚ/n  ÈËÔ±/n  ±ÈÀý/n  ·¢Éú/v  ÁË/u  ±ä»¯/vn  ¡£/w  ¸ÄÖÆ/v  Ç°/f  µÄ/u  ·þ×°/n  ½ø³ö¿Ú/vn  ¹«Ë¾/n  £¬/w  ¹ÜÀí/vn  ²¿ÃÅ/n  ¶à/a  £¬/w  Ò»Ïß/n  ÍâÏú/vn  ÒµÎñÔ±/n  Ö»/d  ÓÐ/v  £´£°/m  ¶à/m  ÈË/n  £¬/w  ¶ø/c  ºóÇÚ/n  ¡¢/w  ·þÎñ/vn  ÈËÔ±/n  È´/d  ÓÐ/v  £±£¸£°/m  ¶à/m  ÈË/n  £¬/w  »ú¹¹/n  Ó·Ö×/a  £¬/w  ÆóÒµ/n  ¿ªÖ§/n  ¶à/a  £¬/w  ³É±¾/n  ´ó/a  ¡£/w  ¸ÄÖÆ/v  ºó/f  £¬/w  ¡°/w  ÖÐ´ó/nz  ¡±/w  °Ñ/p  ²¿·Ö/m  ·þÎñ/vn  ¡¢/w  ¹ÜÀí/vn  ²¿ÃÅ/n  ×ª±ä/v  Îª/v  ¾­ÓªÐÔ/n  ÆóÒµ/n  £¬/w  Èç/v  Ô­À´/b  µÄ/u  ´¢ÔË²¿/n  Õû/v  ½¨ÖÆ/n  ×ªÎª/v  »õÔË/n  ¹«Ë¾/n  £¬/w  »ù½¨°ì/j  ¸Ä/v  Îª/v  ·¿µØ²ú/j  ¿ª·¢/vn  ¹«Ë¾/n  ¡£/w  ¸ÄÖÆ/v  µÚÒ»/m  Äê/q  £¬/w  È«/a  ¹«Ë¾/n  ÍâÏú/vn  ÈËÔ±/n  ÓÉ/p  Õ¼/v  Ö°¹¤/n  ×ÜÊý/n  µÄ/u  £³£µ£¥/m  ÔöÖÁ/v  £´£±£¥/m  £¬/w  ºóÇÚ/n  ÈËÔ±/n  ÓÉ/p  £¶£µ£¥/m  ½µ/v  ÖÁ/v  ²»×ã/v  £²£¸£¥/m  £¬/w  ¡°/w  ÖÐ´ó/nz  ¡±/w  µÄ/u  Áìµ¼°à×Ó/n  Ò²/d  ¼õ/v  ÖÁ/v  £µ/m  ÈË/n  ¡£/w  ËûÃÇ/r  »¹/d  ÏÂ/v  ¾öÐÄ/n  ÈÃ/v  £´£°/m  Ãû/q  ²»/d  ÄÜ/v  ÊÊÓ¦/v  ±¾Ö°¹¤×÷/n  µÄ/u  Ö°¹¤/n  ¡°/w  ÏÂ¸Ú/v  ¡±/w  £¬/w  µ«/c  Í¬Ê±/c  ÓÖ/d  ÔÊÐí/v  ÏÂ¸Ú/vn  Ö°¹¤/n  Í¨¹ý/p  ½ÌÓý/v  ¡¢/w  ÅàÑµ/v  ºÍ/c  ¿¼ºË/v  ºó/f  ÖØÐÂ/d  ¡°/w  ÉÏ¸Ú/v  ¡±/w  ¡£/w  
19980203-01-001-017/m  ·ÖÅä/vn  ÖÆ¶È/n  ¸ü/d  ÊÇ/v  Óë/p  Ö°¹¤/n  ÇÐÉíÀûÒæ/l  Ï¢Ï¢Ïà¹Ø/i  £¬/w  ¡°/w  ÖÐ´ó/nz  ¡±/w  µÄ/u  ·ÖÅä/vn  Ô­Ôò/n  ¾Í/d  ÊÇ/v  ¡°/w  Ïò/p  Ð§Òæ/n  ºÍ/c  Ð§ÂÊ/n  ÇãÐ±/v  ¡±/w  ¡£/w  ×Ô/p  £±£¹£¹£³Äê/t  ÒÔÀ´/f  £¬/w  ËûÃÇ/r  ÊµÐÐ/v  ¡°/w  Ö¸±ê/n  ³Ð°ü/vn  ¡¢/w  ·ÑÓÃ/n  °ü¸É/v  ¡¢/w  ³¬/v  ÀûÈó/n  Ìá³É/vn  ¡±/w  µÄ/u  °ì·¨/n  £¬/w  ³¹µ×/ad  ´òÆÆ/v  Æ½¾ùÖ÷Òå/n  £¬/w  Ê¹/v  ·ÖÅä/v  Ïò/p  ÍâÏú/v  Ò»Ïß/n  ÇãÐ±/v  ¡£/w  ÁíÍâ/c  »¹/d  ÉèÁ¢/v  ÁË/u  ¡°/w  ÖÐ´ó/nz  ¹¦³¼/n  ¡±/w  ÖÆ/k  £¬/w  ¶Ô/p  Îª/p  ÆóÒµ/n  ·¢Õ¹/vn  ×÷³ö/v  ÖØ´ó/a  ¹±Ï×/vn  µÄ/u  Ö°¹¤/n  ¸øÓè/v  ÖØ½±/n  ¡£/w  ¡°/w  ´ó¹ø·¹/n  ¡±/w  ³¹µ×/ad  ´òÆÆ/v  ÁË/y  £¬/w  ²î¾à/n  À­/v  ´ó/a  £¬/w  µ«/c  ¾ø´ó²¿·Ö/n  Ö°¹¤/n  È´/d  ÄÜ/v  ÕýÊÓ/v  ÏÖÊµ/n  ¡£/w  Ò»/m  Î»/q  ÄêÇá/a  ÒµÎñÔ±/n  Ëµ/v  £¬/w  Ëû/r  Óë/p  Í¬ÊÂ/n  ÖÐ/f  ÄêÊÕÈë/n  ×î¸ß/a  Õß/k  Ïà²î/v  ÉÏÍò/m  Ôª/q  £¬/w  µ«/c  Õâ/r  ÊÇ/v  ÑÏ¸ñ/ad  °´/p  Òµ¼¨/n  ¿¼ºË/vn  µÄ/u  ½á¹û/n  ¡£/w  Áí/r  Ò»/m  Î»/q  ÒµÎñÔ±/n  Äê/q  ³ö¿Ú/v  ÊÕ»ã/v  ´ï/v  £³£¶£°Íò/m  ÃÀÔª/q  £¬/w  ±»/p  ÆÀÎª/v  ÓÅÐã/a  ÒµÎñÔ±/n  £¬/w  ³ý/p  ½±½ð/n  Íâ/f  £¬/w  ¹«Ë¾/n  »¹/d  ½±/v  ¸ø/v  Ò»/m  Ì×/q  ×¡·¿/n  ¡£/w  
19980203-01-001-018/m  £¨/w  £Á/nx  ¡¢/w  £Â/nx  £©/w  
19980203-01-001-019/m  Á¢×ã/v  ´ó/a  ¾­Ã³/j  £¬/w  ×ß/v  ¹æÄ£/n  Ð§Òæ/n  Ö®/u  Â·/n  
19980203-01-001-020/m  £±£¹£¹£¶Äê/t  £±£²ÔÂ/t  £³£±ÈÕ/t  £¬/w  [ÖÐ´ó/nz  ¼¯ÍÅ/n  ¹É·Ý/n  ÓÐÏÞ¹«Ë¾/n]nt  ÔÙ/d  ×÷/v  ¾ªÈËÖ®¾Ù/l  ¡£/w  ËûÃÇ/r  Óë/p  ½ø³ö¿Ú¶î/n  ¾ù/d  ÁÐ/v  Õã½­Ê¡/ns  Ê®/m  Ç¿/Ng  µÄ/u  Ê¡/n  ¼¼Êõ/n  ½ø³ö¿Ú/vn  ¹«Ë¾/n  ºÍ/c  Ê¡/n  ¶ÔÍâÃ³Ò×/l  ¹«Ë¾/n  ÊµÐÐ/v  ¡°/w  Ç¿Ç¿ÁªºÏ/l  ¡±/w  £¬/w  ³ÉÁ¢/v  [Õã½­/ns  ÖÐ´ó/nz  ¼¯ÍÅ/n  ¿Ø¹É/vn  ÓÐÏÞ¹«Ë¾/n]nt  ¡£/w  
19980203-01-001-021/m  ´Ó/p  ¡°/w  ÖÐ´ó/nz  ¹É·Ý/n  ¡±/w  µ½/p  ¡°/w  ÖÐ´ó/nz  ¿Ø¹É/vn  ¡±/w  £¬/w  ËûÃÇ/r  ÒÔ/p  £³/m  ¼Ò/q  ÆóÒµ/n  µÄ/u  ¾­Óª/vn  ÓÅÊÆ/n  Íê³É/v  ÁË/u  ¹úÓÐ/vn  ×Ê²ú/n  µÄ/u  ÓÅ»¯/vn  ×éºÏ/vn  £¬/w  ÔÚ/p  ¼¯ÍÅ/n  ÄÚ²¿/f  Öð²½/d  ÊµÏÖ/v  ´æÁ¿/n  ½á¹¹/n  µÄ/u  ÓÅ»¯/vn  ×éºÏ/vn  ¡¢/w  ÔöÁ¿/n  ×Ê±¾/n  µÄ/u  ºÏÀí/a  ÅäÖÃ/vn  ÒÔ¼°/c  ÉÌÆ·/n  ½á¹¹/n  ¡¢/w  Éú²ú/vn  ½á¹¹/n  ºÍ/c  ¿Æ¼¼/n  º¬Á¿/n  µÄ/u  ÓÅ»¯/vn  ¡£/w  ¸Ä±ä/v  µÄ/u  ²»½ö/c  ÊÇ/v  Ãû³Æ/n  £¬/w  ¸ü/d  ÖØÒª/a  µÄ/u  ÊÇ/v  ¾­Óª/vn  ·½Ê½/n  µÄ/u  Éî¿Ì/a  ±ä»¯/vn  ¡£/w  
19980203-01-001-022/m  ¡°/w  ÖÐ´ó/nz  ¿Ø¹É/v  ¡±/w  µÄ/u  ×é½¨/vn  £¬/w  Ê¹/v  Æä/r  ×Ü/b  ×Ê²ú/n  Ò»/d  Ô¾/Vg  ´ïµ½/v  £²£µÒÚ/m  Ôª/q  ÈËÃñ±Ò/n  £¬/w  ÍâÃ³/n  ½ø³ö¿Ú/vn  ¹æÄ£/n  ´ï/v  £¸ÒÚ/m  ÃÀÔª/q  £¬/w  ËùÊô/n  È«×Ê/n  ºÍ/c  ¿Ø¹É/vn  ÆóÒµ/n  ´ï/v  £´£·/m  ¼Ò/q  £¬/w  Ö°¹¤/n  £²£·£°£°/m  ¶à/m  ÈË/n  ¡£/w  ¼Ò/n  ´ó/a  Òµ/n  ´ó/a  ÁË/y  £¬/w  ¡°/w  ÖÐ´ó/nz  ¡±/w  µÄ/u  ¾ö²ßÕß/n  ¼Ó¿ì/v  ÍÆ½ø/v  ¼¯ÍÅ»¯/vn  ½ø³Ì/n  £¬/w  »ý¼«/a  Ïò/p  ¶à·½Î»/b  ÍØÕ¹/v  ¡£/w  
19980203-01-001-023/m  ×Ê±¾/n  ¾­Óª/vn  ÊÇ/v  Ïò/p  ¡°/w  ´ó/a  ¾­Ã³/j  ¡±/w  ÍØÕ¹/v  µÄ/u  ÖØÒª/a  Ò»/m  ²½/q  ¡£/w  ËûÃÇ/r  Í¨¹ý/p  À©/Vg  ¹É/n  ¡¢/w  Åä¹É/v  µÈ/u  ²úÈ¨/n  ½»Ò×/vn  ÐÎÊ½/n  ºÍ/c  ÊÖ¶Î/n  £¬/w  ¿ªÕ¹/v  ×Ê±¾/n  ÔË×÷/vn  £¬/w  Ê¹/v  ÆóÒµ/n  ²úÈ¨/n  ¸ü/d  Ã÷Îú/a  £¬/w  ×Ê±¾/n  µÃÒÔ/v  ¸ü/d  ¿ì/a  »ýÀÛ/vn  £¬/w  ×Ê²ú/n  ÊµÏÖ/v  ¿ìËÙ/d  Ôö³¤/v  ¡£/w  ¡°/w  ÖÐ´ó/nz  ¹É·Ý/n  ¡±/w  ÊÇ/v  ¡°/w  ÖÐ´ó/nz  ¡±/w  µÄ/u  ÉÏÊÐ/vn  ¹«Ë¾/n  £¬/w  ¸Ã/r  ¼¯ÍÅ/n  ÀûÓÃ/v  Õâ/r  Ò»/m  ÓÅÊÆ/n  £¬/w  Ê¹/v  Æä/r  ³ÉÎª/v  ×Ê±¾/n  ¿ìËÙ/d  »ýÀÛ/v  µÄ/u  ÔØÌå/n  £¬/w  ÈÚ×Ê/v  µÄ/u  ÓÐÐ§/a  Í¾¾¶/n  ¡£/w  ¡°/w  ÖÐ´ó/nz  ¹É·Ý/n  ¡±/w  µÄ/u  Åä¹É/vn  £¬/w  ²»½ö/c  Ä¼¼¯/v  µ½/v  ¾Þ¶î/b  ×Ê½ð/n  £¬/w  »¹/d  Í¨¹ý/p  ½«/p  ¼¯ÍÅ/n  Æì/n  ÏÂ/f  Áí/r  Ò»/m  ¼Ò/q  ÆóÒµ/n  ¹úÓÐ/vn  ×Ê²ú/n  ×¢Èë/v  µÄ/u  ·½Ê½/n  £¬/w  ±£Ö¤/v  Åä¹É/v  ºó/f  µÄ/u  ÉÏÊÐ/vn  ¹«Ë¾/n  ¹úÓÐ¹É/n  ±ÈÀý/n  µÃÒÔ/v  ¼ÌÐø/vn  ±£³Ö/vn  ¡£/w  Í¬Ê±/c  £¬/w  ËûÃÇ/r  Í¨¹ý/p  ²Î¹É/v  ¿Ø¹É/v  µÄ/u  ·½·¨/n  £¬/w  ÒÔ/p  ½Ï/d  Ð¡/a  ×Ê±¾/n  ¿ØÖÆ/v  ¸ü/d  ´ó/a  ×Ê±¾/n  £¬/w  ¡°/w  ËÄ/m  Á½/q  ²¦/v  Ç§/m  ½ï/q  ¡±/w  £¬/w  ×ßÏò/v  ÍâÑÓ/n  ·¢Õ¹/vn  ¡£/w  
19980203-01-001-024/m  ¡°/w  ÖÐ´ó/nz  ¡±/w  ÆóÒµ/n  ÀûÈó/n  µÄ/u  £¸£°£¥/m  À´×Ô/v  ÍâÃ³/n  £¬/w  µ«/c  ²¢/d  ²»/d  °Ñ/p  ×Ô¼º/r  àó/Vg  ÓÚ/p  ÍâÃ³/n  ¾­Óª/vn  Ö®ÄÚ/f  ¡£/w  ÔÚ/p  ×¢ÖØ/v  ¶ÔÍâÃ³Ò×/l  Ñ¸ËÙ/ad  À©´ó/v  µÄ/u  »ù´¡/n  ÉÏ/f  £¬/w  ËûÃÇ/r  ×ÅÁ¦/v  ÅàÓý/v  ÐÂ/a  µÄ/u  ¾­¼Ã/n  Ôö³¤µã/n  £º/w  ÏÈºó/d  ×é½¨/v  ÁË/u  ½ø³ö¿Ú/v  ¾­Óª/v  ½áºÏ/v  µÄ/u  [Ïã¸Û/ns  ÖÐ´ó/nz  ¹ú¼Ê/n  Ã³Ò×/vn  ÓÐÏÞ¹«Ë¾/n]nt  £¬/w  ÒÔ/p  ÄÚÃ³/n  ÎªÖ÷/v  ¡¢/w  ÒÔ/p  ½ü/v  £±Íò/m  Æ½·½Ã×/q  ÉÌ³¡/n  Îª/v  ÒÀÍÐ/v  µÄ/u  ¡°/w  [ÖÐ´ó/nz  ÉÌÃ³/j  ¹«Ë¾/n]nt  ¡±/w  £»/w  Í¶×Ê/v  ¸ß/a  ¿Æ¼¼/n  Í¨Ñ¶/n  ¡¢/w  µçÄÔ/n  µÈ/u  ¡°/w  ³¯Ñô/n  ²úÒµ/n  ¡±/w  £¬/w  Ïò/p  ¹¤Òµ/n  Éú²ú/vn  Âõ²½/v  £»/w  ²ÎÓë/v  Éç»áÐ§Òæ/n  ºÃ/a  µÄ/u  »ù´¡/n  ÉèÊ©/n  µÄ/u  Í¶×Ê/vn  £¬/w  ÊÕ¹º/v  ÁË/u  £°£²/m  Ê¡µÀ/n  ÁÙ°²¶Î/n  Ò»¼¶/b  ¹«Â·/n  £·£°£¥/m  µÄ/u  ¹ÉÈ¨/n  µÈ/u  ¡£/w  £±£¹£¹£·Äê/t  ¡°/w  ÖÐ´ó/nz  ¡±/w  ½ö/d  ÓÃÓÚ/v  ÐÂ/a  ÏîÄ¿/n  µÄ/u  Í¶×Ê/n  ¾Í/d  ´ï/v  £²ÒÚ/m  Ôª/q  ÒÔÉÏ/f  £¬/w  ÐÂ/d  ÐÎ³É/v  µÄ/u  ×Ü/b  ×Ê²ú/n  ´ï/v  £´ÒÚ/m  Ôª/q  ¡£/w  
19980203-01-001-025/m  ¡°/w  ÖÐ´ó/nz  ¡±/w  ÔÚ/p  ½øÐÐ/v  ×ÊÔ´/n  µÄ/u  ÓÅ»¯/vn  ÅäÖÃ/vn  ºÍ/c  ×éÖ¯/n  ½á¹¹/n  µÄ/u  µ÷Õû/vn  Ê±/Ng  £¬/w  ²»½ö/c  ×¢Òâ/v  ¼¯Ô¼¾­Óª/l  Á¿/n  µÄ/u  À©ÕÅ/vn  £¬/w  ¸ü/d  ¶à/a  µÄ/u  ¾«Á¦/n  ·ÅÔÚ/v  ÁË/u  ÖÊ/Ng  µÄ/u  Ìá¸ß/vn  ÉÏ/f  ¡£/w  ¸ù¾Ý/p  ÊÐ³¡/n  ÐèÒª/n  ºÍ/c  ÆóÒµ/n  µÄ/u  Êµ¼Ê/a  Çé¿ö/n  £¬/w  ¼°Ê±/ad  µ÷Õû/v  ÁË/u  ¹«Ë¾/n  µÄ/u  ¾­Óª/vn  ½á¹¹/n  £¬/w  ²ÉÈ¡/v  ÄÚ²¿/f  ÁªºÏ/v  ¼æ²¢/v  µÄ/u  ·½Ê½/n  £¬/w  ÒÔ/p  ×Ê²ú/n  ¹ØÏµ/n  Îª/v  Å¦´ø/n  £¬/w  ÒÔ/p  ÊÐ³¡/n  Îª/v  µ¼Ïò/n  £¬/w  ½øÐÐ/v  Í¬Àà/n  ¼æ²¢/vn  £¬/w  ÊµÏÖ/v  ÁË/u  ÕæÕý/b  ÒâÒå/n  ÉÏ/f  µÄ/u  ¼¯Ô¼¾­Óª/l  ¡£/w  ¾­¹ý/p  µ÷Õû/v  £¬/w  ¡°/w  ÖÐ´ó/nz  ¿Ø¹É/vn  ¡±/w  ÏÂÊô/v  ¾­Óª/vn  »ú¹¹/n  ¼õÉÙ/v  ÁË/u  £±£¯£³/m  £¬/w  ³É±¾/n  ´óÎª/d  ½µµÍ/v  £¬/w  ¾­¼ÃÐ§Òæ/n  Ã÷ÏÔ/ad  Ìá¸ß/v  ¡£/w  È¥Äê/t  £±/m  ¡ª/w  £±£±ÔÂ·Ý/t  £¬/w  Íê³É/v  ½ø³ö¿Ú/vn  ×Ü¶î/n  £¸£®£°£´ÒÚ/m  ÃÀÔª/q  £¬/w  Í¬±È/j  Ôö³¤/v  £±£¸£¥/m  £¬/w  Êµ/ad  ÊÕ»ã/v  Í¬±È/j  Ôö³¤/v  £³£µ£¥/m  £¬/w  ÊµÏÖ/v  ÀûÈó/n  Í¬±È/j  Ôö³¤/v  £¶£¶£®£µ£¥/m  ¡£/w  
19980203-01-001-026/m  [ÖÐ´ó/nz  ¼¯ÍÅ/n]nt  ÒÑ/d  Ñï·«/v  Æô³Ì/v  £¬/w  Õý/d  Ïò/p  ×é½¨/v  ×ÛºÏ/vn  ÉÌÉç/n  ÐÍ/k  µÄ/u  ´ó/a  ÆóÒµ/n  Âõ½ø/v  ¡£/w  

19980203-01-002-001/m  ¶´Í¥ºþÅÏ/ns  ¡º/w  Å×Ñí/v  ¡»/w  Ã¦/a  
19980203-01-002-002/m  ±¾±¨/r  ¼ÇÕß/n  ÖÜ/nr  Á¢ÔÅ/nr  
19980203-01-002-003/m  ¶þÔÂ/t  ¶þÈÕ/t  £¬/w  ´ß´º/v  µÄ/u  Ð¡Óê/n  ÇÃ´ò/v  ×Å/u  ¶´Í¥ºþÇø/n  µÄ/u  Å©¼Ò/n  ÔºÉá/n  £¬/w  Ò»Õó/m  ¼±/a  ¹ý/v  Ò»Õó/m  £¬/w  ³¹Ò¹/d  Î´/d  Í£/v  ¡£/w  ¼Ò/n  ×¡/v  ºþÄÏ/ns  ³£µÂÊÐ/ns  ÎäÁêÇø/ns  Â«É½Ïç/ns  ÉçÄ¾ÆÌ´å/ns  ¶þ/m  ×é/n  µÄ/u  Âí/nr  ±¾½ø/nr  ÐÖµÜ/n  Á©/m  ÔÙ/d  Ò²/d  Ë¯/v  ²»/d  ×Å/v  ÁË/y  £¬/w  ËûÃÇ/r  ÔçÔç/d  µØ/u  Æð´²/v  £¬/w  À´µ½/v  ÔÓÎï¼ä/n  £¬/w  ´ò¿ª/v  Ôç¾Í/d  ×¼±¸/v  ºÃ/a  µÄ/u  Á½/m  ´ó/a  ¶Ñ/q  »ðÍÁ»Ò/n  °è/v  ÆðÀ´/v  ¡£/w  
19980203-01-002-004/m  ¼û/v  ¼ÇÕß/n  µÇÃÅ/v  £¬/w  ËûÃÇ/r  ±ã/d  ·ÅÏÂ/v  ÊÖÖÐ/s  µÄ/u  »î¶ù/n  £¬/w  ´ò¿ª/v  ÁË/u  »°Ï»×Ó/n  £º/w  ¡º/w  Å×Ñí/v  ²»/d  ÊÜ/v  ÆøÎÂ/n  Ó°Ïì/vn  £¬/w  ½ÚÔ¼/v  Ò»°ë/m  µ¾ÖÖ/n  £¬/w  ¼õÉÙ/v  ÁË/u  ³¶Ñí/v  ²åÑí/v  µÄ/u  Ã¦/a  ÀÛ/a  £¬/w  Ã¿Ä¶/r  ÖÁÉÙ/d  »¹/d  ÄÜ/v  Ôö²ú/v  Ò»°Ù/m  ¶à/m  ¹«½ï/q  ¹È×Ó/n  ¡­¡­/w  ¡»/w  ¡º/w  ÓýÑí/v  ÓÃ/v  µÄ/u  ÄàÍÁ/n  ¿É/d  ÊÇ/v  ¹Ø¼ü/n  £¬/w  ±ØÐë/d  Í¸Æø/v  ¡¢/w  ·ÊÁ¦/n  ×ã/a  ¡»/w  £¬/w  Âí/nr  ¼Ò/n  ÀÏ´ó/n  Ö¸/v  ×Å/u  ÕýÔÚ/d  ½Á°è/v  µÄ/u  »ðÍÁ»Ò/n  Ëµ/v  £º/w  ¡º/w  Õâ/r  ¶«Î÷/n  ×î/d  ºÃ/a  £¡/w  ¡»/w  
19980203-01-002-005/m  Õ¾/v  ÔÚ/p  Ò»ÅÔ/f  µÄ/u  ´åÖ§²¿/n  Êé¼Ç/n  ¹ù/nr  Ë³²ý/nr  ½âÊÍ/v  µÀ/v  £º/w  ¡º/w  Å×Ñí/v  ÊÇ/v  ½üÄê/t  ²Å/d  ÍÆ¹ã/v  µÄ/u  Ò»/m  ÖÖ/q  Ë®µ¾/n  ÔÔÅà/vn  ¼¼Êõ/n  £¬/w  ¼´/v  ½«/p  Ñí/Ng  Óý/Vg  ÔÚ/p  Ò»/m  ÖÖ/q  ÌØÖÆ/b  µÄ/u  ËÜÁÏ/n  ÈíÅÌ/n  Àï/f  £¬/w  ÔÔÖÖ/v  Ê±/Ng  £¬/w  Ö»Òª/c  ½«/p  ÑíÃç/n  ´Ó/p  ÈíÅÌ/n  Àï/f  ÄÃ/v  ³öÀ´/v  £¬/w  ËæÊÖ/d  Å×/v  µ½/v  ÌïÀï/s  ¾Í/d  ÐÐ/a  ÁË/y  ¡£/w  È¥Äê/t  È«/a  ×é/n  ¾Í/d  ÓÐ/v  Áù/m  »§/q  Å©Ãñ/n  ²ÉÓÃ/v  £¬/w  Ð¡Âí/nr  ¼ÒÀï/s  µÄ/u  °Ë/m  Ä¶/q  Ìï/n  È«¶¼/d  ÊÇ/v  ÓÃ/v  µÄ/u  Å×Ñí/vn  °ì·¨/n  £¬/w  Ð§¹û/n  ×î/d  ºÃ/a  ¡£/w  ¡»/w  
19980203-01-002-006/m  ´åÖ§Êé/n  ×ªÉí/v  ¶Ô/p  Âí/nr  ¼Ò/n  ÐÖµÜ/n  Ëµ/v  £º/w  ¡º/w  ½ñÄê/t  ÆøÎÂ/n  Æ«/d  µÍ/a  £¬/w  ´åÀï/n  ¾ö¶¨/v  È«Ãæ/ad  ÊµÐÐ/v  Å×Ñí/v  £¬/w  ÍÆ¹ãÕ¾/n  ¾Í/d  Éè/v  ÔÚ/p  ÄãÃÇ/r  ¼Ò/n  £¬/w  Äã/r  Á©/m  µÃ/v  ×ö³ö/v  ¸ö/q  Ñù×Ó/n  À´/v  ¡£/w  ¡»/w  
19980203-01-002-007/m  ¸æ±ð/v  Âí/nr  ¼Ò/n  ÐÖµÜ/n  £¬/w  Ã»/d  ×ß/v  ¼¸/m  ²½/q  £¬/w  Ö»¼û/v  Ç°·½/f  Ò»¸ö/m  ´÷/v  ÑÛ¾µ/n  µÄ/u  ÄêÇáÈË/n  ³¯/p  ÎÒÃÇ/r  Ò»Â·/m  Ð¡ÅÜ/v  ¹ýÀ´/v  ¡£/w  ¡º/w  ¹ù/nr  Ö§Êé/n  £¬/w  ÄãÃÇ/r  ×é/n  Àï/f  µÄ/u  ÓýÑí/vn  ÈíÅÌ/n  £¬/w  ÎÒ/r  ÄêÇ°/t  ¾Í/d  ×¼±¸/v  ºÃ/a  ÁË/y  £¬/w  Äã/r  Òª/v  ¸Ï¿ì/d  ÅÉ/v  ÈË/n  ÄÃ/v  »ØÀ´/v  ¡£/w  ¡»/w  ¹ù/nr  Ö§Êé/n  ¶¨Éñ/v  Ò»/d  ¿´/v  £¬/w  Ô­À´/d  ÊÇ/v  Ïç/n  Å©¼¼Ô±/j  Ð¡ËÎ/nr  £¬/w  Ã¦/a  ´ðµÀ/v  £º/w  ¡º/w  Õâ/r  ¾Í/d  È¥/v  ÄÃ/v  £¡/w  ¡»/w  
19980203-01-002-008/m  Íû/v  ×Å/u  Ð¡ËÎ/nr  Ô¶/a  È¥/v  µÄ/u  ÉíÓ°/n  £¬/w  ¹ù/nr  Ö§Êé/n  ¸ÐÌ¾/v  µÀ/v  £º/w  ¡º/w  Å©´å/n  Àï/f  »¹/d  Õæ/d  Àë/v  ²»/d  ¿ª/v  Ëû/r  ÕâÑù/r  µÄ/u  ÈË/n  £¡/w  ¡»/w  

19980203-01-003-001/m  ÔÚ/p  µ³ÖÐÑë/nt  ¹úÎñÔº/nt  ºÍ/c  ÖÐÑë¾üÎ¯/nt  ¹Ø»³/vn  ÏÂ/f  ±ß·À/n  ²¿¶Ó/n  Êù±ß/vn  Ìõ¼þ/n  ¸ÄÉÆ/vn  
19980203-01-003-002/m  ÐÂ»ªÉç/nt  ±±¾©/ns  £²ÔÂ/t  £²ÈÕ/t  µç/n  £¨/w  ¼ÇÕß/n  ²Ü/nr  ÖÇ/nr  ¡¢/w  ÕÔ/nr  Ðã¾ê/nr  £©/w  ÔÚ/p  µ³ÖÐÑë/nt  ¡¢/w  ¹úÎñÔº/nt  ºÍ/c  ÖÐÑë¾üÎ¯/nt  µÄ/u  ¹Ø»³/vn  ÏÂ/f  £¬/w  ÎÒ/r  ±ß·À/n  ²¿¶Ó/n  Êù±ß/vn  Ìõ¼þ/n  ·¢Éú/v  ÏÔÖø/a  ±ä»¯/vn  ¡£/w  Ôø/d  ³¤ÆÚ/d  À§ÈÅ/v  ±ß·À/n  ²¿¶Ó/n  µÄ/u  ×¡·¿/n  ¡¢/w  ³ÔË®/v  ¡¢/w  ÓÃ/v  µç/n  ¡¢/w  È¡Å¯/v  ¡¢/w  ³Ô/v  ²Ë/n  ºÍ/c  ÎÄ»¯/n  Éú»î/vn  µÈ/u  ·½Ãæ/n  µÄ/u  ÄÑÌâ/n  ÒÑ/d  »ù±¾/ad  µÃµ½/v  ½â¾ö/vn  ¡£/w  
19980203-01-003-003/m  µ³ÖÐÑë/nt  ¡¢/w  ¹úÎñÔº/nt  ¡¢/w  ÖÐÑë¾üÎ¯/nt  ¶Ô/p  ±ß·À/n  ²¿¶Ó/n  µÄ/u  ½¨Éè/vn  ·Ç³£/d  ÖØÊÓ/v  ¡£/w  ½­/nr  ÔóÃñ/nr  ×ÜÊé¼Ç/n  Ã¿´Î/r  µ½/v  ±ß¾³/s  Ê¡/n  ¡¢/w  ×ÔÖÎÇø/n  ÊÓ²ì/v  Ê±/Ng  ¶¼/d  Òª/v  ¿´Íû/v  ±ß·À/n  ²¿¶Ó/n  £¬/w  ¶Ô/p  ±ß·À/n  ²¿¶Ó/n  µÄ/u  ½¨Éè/vn  ×÷³ö/v  ÖØÒª/a  Ö¸Ê¾/n  ¡£/w  ½ü/a  ¼¸/m  Äê/q  ÖÐÑë¾üÎ¯/nt  ºÍ/c  Èý×Ü²¿/j  ÏÂ/v  ´ó/a  Á¦/n  ¶Ô/p  ±ß·À/n  ²¿¶Ó/n  µÄ/u  ÎÄ»¯/n  ÓéÀÖ/vn  ÉèÊ©/n  ºÍ/c  ³ÔË®/v  ¡¢/w  ÓÃ/v  µç/n  ¡¢/w  Ï´Ôè/v  µÈ/u  Éú»î/vn  ÉèÊ©/n  ¼°/c  ÓªÇø/n  ÂÌ»¯/vn  ¡¢/w  ÖíÈ¦/n  ¡¢/w  ²ËµØ/n  µÈ/u  Ð¡/a  »·¾³/n  ½øÐÐ/v  ÁË/u  È«Ãæ/a  ÕûÖÎ/vn  ¡£/w  ×ÜºóÇÚ²¿/n  ³ï¿î/v  £³£µ£°£°Íò/m  Ôª/q  £¬/w  Îª/p  ±ßÔ¶/b  ¼è¿à/a  µØÇø/n  µÄ/u  £²£³/m  Ëù/q  ²¿¶Ó/n  Ò½Ôº/n  ÌíÖÃ/v  ÁË/u  Ò½ÁÆ/n  Éè±¸/n  £¬/w  ×éÖ¯/v  ÄÚµØ/s  ´óÖÐÐÍ/b  ¾ü¶Ó/n  Ò½Ôº/n  Óë/p  £µ£°/m  Óà/m  Ëù/q  ±ßÔ¶/b  ¼è¿à/a  µØÇø/n  Ò½Ôº/n  ½á³É/v  °ï´ø/vn  ¡°/w  ¶Ô×Ó/n  ¡±/w  ¡£/w  ÖÐÑë¾üÎ¯/nt  ²¦/v  ³ö/v  ×¨¿î/n  Îª/p  º®Àä/a  µØÇø/n  ²¿¶Ó/n  ÌíÖÃ/v  ¶¬¼¾/t  Ö´ÇÚ/vn  ×°ÖÃ/n  ¡£/w  
19980203-01-003-004/m  Îª/p  ½â¾ö/v  ±ß·À/n  ²¿¶Ó/n  ¹Ù±ø/n  µÄ/u  ºó¹ËÖ®ÓÇ/i  £¬/w  ½ü/a  ¼¸/m  Äê/q  £¬/w  ÖÐÑë¾üÎ¯/nt  ºÍ/c  Èý×Ü²¿/j  ¶Ô/p  ±ß·À/n  ²¿¶Ó/n  Õ½Ê¿/n  ¿¼Ñ§/v  ºÍ/c  ¾ü¹Ù/n  ¼ÒÊô/n  Ëæ¾ü/v  ¡¢/w  ×ÓÅ®/n  ÉÏÑ§/v  ¡¢/w  ×ªÒµ/v  °²ÖÃ/v  ¡¢/w  Éú»î/vn  ²¹Ìù/vn  ¡¢/w  ¸£Àû/n  ´ýÓö/n  µÈ/u  ·½Ãæ/n  ÏÈºó/d  ÖÆ¶¨/v  Ðí¶à/m  ÓÅ»Ý/vn  Õþ²ß/n  ¡£/w  ÉòÑô/ns  ¡¢/w  [³É¶¼/ns  ¾üÇø/n]nt  ÔÚ/p  ÄÚµØ/s  ×¨ÃÅ/d  ÉèÁ¢/v  ÁË/u  ±ß·À/n  ¸É²¿/n  ×ÓµÜ/n  Ñ§Ð£/n  £»/w  [±±¾©/ns  ¾üÇø/n]nt  ×¨ÃÅ/d  ½¨Á¢/v  ÁË/u  ±ß·À/n  ²¿¶Ó/n  ¸É²¿/n  ¼ÒÊô/n  »ùµØ/n  £»/w  [À¼ÖÝ/ns  ¾üÇø/n]nt  Ìá³ö/v  ¶«²¿/f  Ïò/p  Î÷²¿/f  ÇãÐ±/v  £¬/w  ÄÚµØ/s  Ïò/p  ±ß·À/n  ÇãÐ±/v  £¬/w  »ú¹Ø/n  Ïò/p  »ù²ã/n  ÇãÐ±/v  µÈ/u  ´ëÊ©/n  ¡£/w  [³É¶¼/ns  ¾üÇø/n]nt  ÔÚ/p  Î÷²Ø/ns  ÐË½¨/v  ¹©µç/vn  ¹¤³Ì/n  £±£·£²/m  Ïî/q  £¬/w  Ê¹/v  °Ù·ÖÖ®°Ù/m  µÄ/u  ±ß·À/n  Á¬¶Ó/n  ¡¢/w  ÉÚËù/n  ÓÃ/v  ÉÏ/v  ÁË/u  ÕÕÃ÷/n  µç/n  ¡£/w  µØ·½/n  ¸÷¼¶/r  µ³Î¯/n  ¡¢/w  Õþ¸®/n  ¶Ô/p  ±ß·À/n  ²¿¶Ó/n  Ò²/d  ·Ç³£/d  ¹ØÐÄ/v  £¬/w  Ç§·½°Ù¼Æ/i  °ïÖú/v  ±ß·À/n  ²¿¶Ó/n  ÅÅÓÇ½âÄÑ/i  ¡£/w  ²»ÉÙ/m  µ¥Î»/n  ³ö×Ê/v  Îª/p  ±ß·À/n  ²¿¶Ó/n  ´ò¾®/v  £¬/w  ½â¾ö/v  ±ß·À/n  ²¿¶Ó/n  µÄ/u  ³ÔË®/vn  ÎÊÌâ/n  ¡£/w  
19980203-01-003-005/m  ¾­¹ý/p  ¶àÄê/m  µÄ/u  ½¨Éè/vn  £¬/w  Ä¿Ç°/t  È«¾ü/n  ËùÓÐ/b  ±ß·À/n  Ò»Ïß/n  Á¬¶Ó/n  ´ó¶¼/d  Åä/v  ÓÐ/v  Ñ²Âß³µ/n  ºÍ/c  Éú»î/vn  ±£ÕÏ/vn  ³µ/n  £¬/w  ÓÐ/v  ÓÐÏß/b  ºÍ/c  ÎÞÏß/b  Á½/m  ÖÖ/q  Í¨ÐÅ/vn  ÊÖ¶Î/n  £¬/w  ÓÐµÄ/r  »¹/d  °²×°/v  ÁË/u  ³Ì¿Ø/b  µç»°/n  ¡£/w  ÔÚ/p  ²¿·Ö/m  ÈËÑÌÏ¡ÉÙ/l  µÄ/u  ±ß·ÀÏß/n  ÉÏ/f  £¬/w  »¹/d  ÊµÊ©/v  Ö±Éý»ú/n  Ñ²Âß/v  ¡£/w  ¶«±±/s  ¡¢/w  Î÷±±/s  ±ß·À/n  Ò»Ïß/n  Á¬¶Ó/n  ÐÞ½¨/v  ÁË/u  ±£ÎÂ/a  ¹Û²ì/vn  ÉÚÂ¥/n  £¬/w  ²¿·Ö/m  Á¬¶Ó/n  Åä/v  ·¢/v  ÁË/u  Ä¦ÍÐ/n  Ñ©ÇÁ/n  ¡£/w  £¹£¸£¥/m  µÄ/u  ±ß·À/n  Á¬¶Ó/n  ÓÐ/v  ÁË/u  ±È½Ï/d  ºÃ/a  µÄ/u  Óª·¿/n  £¬/w  ÓÐ/v  Í¼ÊéÊÒ/n  ¡¢/w  ¾ãÀÖ²¿/n  ¡¢/w  ÀºÇò³¡/n  µÈ/u  »î¶¯/vn  ³¡Ëù/n  £¬/w  ÓÐ/v  ÎÀÐÇ/n  ½ÓÊÕ/vn  ÌìÏß/n  ¡¢/w  µçÊÓ»ú/n  ¡¢/w  ·ÅÏñ»ú/n  ¡¢/w  ¿¨À­£Ï£Ë»ú/n  ¡£/w  ²»ÉÙ/m  Á¬¶Ó/n  ÈâÊ³/n  ºÍ/c  Êß²Ë/n  »ù±¾/ad  ×Ô¸ø/v  £¬/w  ¼´Ê¹/c  ÊÇ/v  Æøºò/n  Ìõ¼þ/n  ¶ñÁÓ/a  µÄ/u  ¶¬¼¾/t  £¬/w  ¹Ù±ø/n  ÃÇ/k  Ò²/d  ÄÜ/v  ³Ô/v  ÉÏ/v  ÐÂÏÊ/a  Êß²Ë/n  ¡£/w  

19980203-01-004-001/m  ×ÔÎÒ/r  ¼ÓÑ¹/v  ×¥/v  ¸Ä¸ï/v  »¢Äê/t  Ó­À´/v  ¿ªÃÅºì/l  ºÓ±±/ns  ¹úÓÐ/vn  ÉÌÒµ/n  Å¤¿÷ÎªÓ¯/l  
19980203-01-004-002/m  ±¾±¨/r  Ê¯¼Ò×¯/ns  £²ÔÂ/t  £²ÈÕ/t  µç/n  ¼ÇÕß/n  ³Â/nr  ¹úçù/nr  ±¨µÀ/v  £º/w  »¢Äê/t  ´º½Ú/t  ´«À´/v  Ï²Ñ¶/n  £¬/w  [ºÓ±±Ê¡/ns  Ê¯¼Ò×¯/ns  ±±¹ú/s  ÉÌ³Ç/n]ns  Ê×ÔÂ/t  ÏúÊÛ¶î/n  ³¬¹ý/v  ÒÚ/m  Ôª/q  ¡£/w  ¡°/w  ¿ªÃÅºì/l  ¡±/w  µÄ/u  Ï²Ñ¶/n  Ê¹/v  Õª/v  ÏÂ/v  ¿÷Ëð/vn  Ã±×Ó/n  µÄ/u  È«Ê¡/n  ¹úÓÐ/vn  ÉÌÒµ/n  ÏµÍ³/n  Ö°¹¤/n  ±¸¸Ð/v  Õñ·Ü/vn  ¡£/w  
19980203-01-004-003/m  £±£¹£¹£·Äê/t  £¬/w  ÊÇ/v  ºÓ±±Ê¡/ns  ¹úÓÐ/vn  ÉÌÒµ/n  ¡°/w  Å¤¿÷/vn  Ð§Òæ/n  Äê/n  ¡±/w  £¬/w  È«Ê¡/n  ÉÌÒµ/n  ÏµÍ³/n  ×ÔÎÒ/r  ¼ÓÑ¹/v  £¬/w  È·¶¨/v  È«Äê/n  Òª/v  ´ïµ½/v  ¿÷Ëð/vn  ÆóÒµ/n  Å¤¿÷/v  £±£µ£¥/m  £¬/w  Ó¯Àû/vn  ÆóÒµ/n  ÔöÓ¯/v  £±£°£¥/m  £¬/w  ½ÉÄÉ/vn  Ë°Àû/n  Ôö³¤/v  £¸£¥/m  ÒÔÉÏ/f  £¬/w  µ±Äê/t  ËûÃÇ/r  ¾Í/d  ´ïµ½/v  Å¤¿÷/vn  Ä¿±ê/n  ¡£/w  
19980203-01-004-004/m  Îª/p  ÊµÏÖ/v  Å¤¿÷/v  £¬/w  È«Ê¡/n  ÉÌÒµ/n  ÏµÍ³/n  ÔÚ/p  ÓÃÈË/v  ¡¢/w  ·ÖÅä/v  ¡¢/w  ²úÈ¨/n  ¼°/c  ÓªÏú/v  µÈ/u  ·½Ãæ/n  £¬/w  ²ÉÈ¡/v  ÁË/u  Ò»/m  ÏµÁÐ/q  ¸Ä¸ï/vn  ´ëÊ©/n  ¡£/w  Õë¶Ô/p  Ò»Ð©/m  ¿÷Ëð/vn  ÉÌÒµ/n  ÆóÒµ/n  ´æÔÚ/v  µÄ/u  ¾­ÓªÕß/n  ²»ÂÛ/v  Òµ¼¨/n  Ö»/d  ÄÜ/v  ÉÏ/v  ²»/d  ÄÜ/v  ÏÂ/v  ºÍ/c  Ö°¹¤/n  ²»/d  ·Ö/v  ÓÅÁÓ/n  Ö»/d  ÄÜ/v  ½ø/v  ²»/d  ÄÜ/v  ³ö/v  µÄ/u  ±×¶Ë/n  £¬/w  Ã³Ò×/vn  ÏµÍ³/n  ¼Ó´ó/v  ÓÃÈË/vn  ÖÆ¶È/n  ºÍ/c  ·ÖÅä/vn  ÖÆ¶È/n  µÄ/u  ¸Ä¸ï/vn  Á¦¶È/n  ¡£/w  ¾­Óª²»ÉÆ/l  ¶ø/c  µ¼ÖÂ/v  ¿÷Ëð/v  »ò/c  ÄêÄÚ/t  ²»/d  ÄÜ/v  Å¤¿÷/v  Õß/k  £¬/w  ¾ÍµØ/d  ÃâÖ°/v  ¶ø/c  ²»µÃ/v  µ÷/v  µ½/v  ÆäËü/r  µ¥Î»/n  ÈÎÖ°/v  £¬/w  ²¢/c  °´ÕÕ/p  ÓÅÊ¤ÁÓÌ­/l  µÄ/u  Ô­Ôò/n  £¬/w  ÊµÏÖ/v  ÆóÒµ/n  Ö°¹¤/n  µÄ/u  Á¼ÐÔ/b  Á÷¶¯/vn  £¬/w  ´Ó¶ø/c  ÊµÏÖ/v  ¾­ÓªÕß/n  ºÍ/c  Ö°¹¤/n  µÄ/u  ×î¼Ñ/z  ×éºÏ/n  ¡£/w  Í¬Ê±/c  £¬/w  ½«/p  È«Äê/n  Å¤¿÷/vn  Ä¿±ê/n  Á¿»¯/v  £¬/w  Öð¼¶/d  ·Ö½â/v  µ½/v  »ù²ã/n  £¬/w  ÂäÊµ/v  µ½/v  °à×é/n  £¬/w  ÔðÈÎ/n  µ½/v  ¸öÈË/n  £¬/w  ²¢/c  Óë/p  ¹¤×Ê/n  ½±½ð/n  ¹Ò¹³/v  ¡£/w  ²»ÉÙ/m  µ¥Î»/n  ÔÚ/p  ÔöÐ§/v  µÄ/u  Í¬Ê±/n  £¬/w  ÔÚ/p  ½ÚÔ¼/v  ÉÏ/f  ×öÎÄÕÂ/v  £¬/w  ¶Ô/p  ²îÂÃ·Ñ/n  ¡¢/w  µç»°·Ñ/n  ¡¢/w  ÕÐ´ý·Ñ/n  µÈ/u  ¿ªÖ§/n  ½øÐÐ/v  ¶¨¶î/n  ¹ÜÀí/vn  £¬/w  ÓÐÐ§/a  µØ/u  ¶ÂÈû/v  ÁË/u  Â©¶´/n  £¬/w  ½ö/d  ´Ë/r  Ò»/m  Ïî/q  £¬/w  È«Äê/n  ±ã/d  ¼õ¿÷/v  ÔöÐ§/v  £¸£³£·£°/m  Óà/m  Íò/m  Ôª/q  ¡£/w  
19980203-01-004-005/m  Æä´Î/r  £¬/w  ÓÃ/p  ¸Ä¸ï/v  µÄ/u  °ì·¨/n  ½¨/v  Æð/v  ²úÈ¨/n  ¹ØÏµ/n  Ã÷Îú/a  µÄ/u  Áé»î/a  »úÖÆ/n  ¡£/w  Ê¡/n  Ã³Ò×Ìü/n  ¶Ô/p  ËùÓÐ/b  ¿÷Ëð/vn  ÉÌÒµ/n  µ¥Î»/n  µÄ/u  ¿÷Ëð/vn  Ô­Òò/n  Ò»Ò»/d  ½øÐÐ/v  ·ÖÎö/vn  £¬/w  °ïÖú/v  ÆóÒµ/n  ÄÃ/v  ³ö/v  ÇÐÊµ¿ÉÐÐ/l  µÄ/u  Å¤¿÷/vn  ´ëÊ©/n  ¡£/w  Í¨¹ý/p  ÓÅÖÐÔñÓÅ/l  ·öÖ²/v  Ò»/m  Åú/q  £¬/w  ¼æ²¢/v  ÆÆ²ú/v  ÌÔÌ­/v  Ò»/m  Åú/q  £¬/w  ²úÈ¨/n  ÖØ×é/v  ¸ã»î/v  Ò»/m  Åú/q  £¬/w  Áé»î/ad  ¾­Óª/v  ·Å¿ª/v  Ò»/m  Åú/q  £¬/w  ´ó´ó/d  ÓÅ»¯/v  ÁË/u  È«Ê¡/n  ÉÌÒµ/n  ÏµÍ³/n  µÄ/u  Éú²ú/vn  ÒªËØ/n  ÅäÖÃ/vn  £¬/w  ¼¤»î/v  ÁË/u  ´æÁ¿/n  ×Ê²ú/n  £¬/w  Ê¹/v  Ã¿¸ö/r  ÆóÒµ/n  ¶¼/d  »î/v  ÁË/u  ÆðÀ´/v  ¡£/w  Ä¿Ç°/t  £¬/w  È«Ê¡/n  Äê/q  ÏúÊÛ¶î/n  ÔÚ/p  £³ÒÚ/m  Ôª/q  ÒÔÉÏ/f  µÄ/u  ¹úÓÐ/vn  ÉÌÒµ/n  ¼¯ÍÅ/n  ¾Í/d  ´ï/v  £±£¶/m  ¼Ò/q  £¬/w  ÐÎ³É/v  ÁË/u  ºÜ/d  Ç¿/a  µÄ/u  ÊÐ³¡/n  ¾ºÕùÁ¦/n  ºÍ/c  ¹æÄ£/n  ÓÅÊÆ/n  £¬/w  ÔÚ/p  È«Ê¡/n  ÉÌÒµ/n  ÏµÍ³/n  Å¤¿÷ÔöÓ¯/l  ÖÐ/f  ·¢»Ó/v  ÁË/u  ÖØÒª/a  ×÷ÓÃ/n  ¡£/w  
19980203-01-004-006/m  µÚÈý/m  £¬/w  ÓÃ/p  ¸Ä¸ï/v  µÄ/u  Ë¼Â·/n  µ÷Õû/v  ÓªÏú/vn  ·½ÂÔ/n  ¡£/w  Í¨¹ý/p  ¹ã·º/a  Áé»î/a  µØ/u  ¿ªÕ¹/v  ×Ü´úÀí/n  ¡¢/w  ×Ü/b  ¾­Ïú/vn  ÒµÎñ/n  £¬/w  ´óÁ¦/d  À©Õ¹/v  ÊÐ³¡/n  £¬/w  Ê¹/v  ÏúÊÛ¶î/n  ²»¶Ï/d  Ôö³¤/v  ¡£/w  µ½/p  ÏÖÔÚ/t  £¬/w  È«Ê¡/n  ×Ü´úÀí/n  ¡¢/w  ×Ü/b  ¾­Ïú/vn  ÒµÎñ/n  ¶î/n  ÒÑ/d  Õ¼/v  ÏúÊÛ/vn  ×Ü¶î/n  µÄ/u  Ò»°ë/m  ×óÓÒ/m  £¬/w  Ê¹/v  ÉÌÒµ/n  ÆóÒµ/n  µÄ/u  ÊµÁ¦/n  ºÍ/c  ÊÐ³¡/n  ¾ºÕùÁ¦/n  Ã÷ÏÔ/ad  ÔöÇ¿/v  ¡£/w  

19980203-01-005-001/m  ¸Û¹É/n  »¢Äê/t  ¿ª/v  ºìÅÌ/n  ºãÖ¸/j  ì­Éý/v  Ô½/Vg  Íò/m  µã/q  
19980203-01-005-002/m  ¾Ý/p  ÐÂ»ªÉç/nt  Ïã¸Û/ns  £²ÔÂ/t  £²ÈÕ/t  µç/n  £¨/w  ¼ÇÕß/n  Ò¶/nr  ÆæÔª/nr  £©/w  Ïã¸Û/ns  ¹ÉÊÐ/n  »¢Äê/t  ¸ß/ad  ¿ª/v  ºìÅÌ/n  £¬/w  [ºãÉú/nz  Ö¸Êý/n]nz  ì­Éý/v  £±£³£²£¶/m  µã/q  £¬/w  ÒÔ/p  £±£°£µ£·£¸/m  µã/q  ÊÕÊÐ/v  £¬/w  ÖØ/d  Ô½/Vg  Íò/m  µã/q  ¹Ø¿Ú/n  ¡£/w  
19980203-01-005-003/m  ½ñÌì/t  ÊÇ/v  Ïã¸Û/ns  ¹ÉÊÐ/n  »¢Äê/t  µÄ/u  µÚÒ»/m  ¸ö/q  ½»Ò×ÈÕ/n  £¬/w  [ºãÉú/nz  Ö¸Êý/n]nz  ¸ß/ad  ¿ª/v  £µ£°£°/m  ¶à/m  µã/q  ºó/f  £¬/w  Ò»Â·/m  ì­Éý/v  £¬/w  Ò»¸ö/m  ¶à/m  Ð¡Ê±/n  ºó/f  [ºãÉú/nz  Ö¸Êý/n]nz  ¾Í/d  Í»ÆÆ/v  Íò/m  µã/q  ¹Ø¿Ú/n  £»/w  È«Ìì/n  ÒÔ/p  £±£°£µ£·£¸/m  µã/q  ÊÕÊÐ/v  £¬/w  ¾¢Éý/v  £±£³£²£¶/m  µã/q  £¬/w  Ôö·ù/n  ¸ß/a  ´ï/v  £±£´£®£³£³£¥/m  £¬/w  ÒÔ/p  µãÊý/n  ¼Æ/v  ÊÇ/v  [ºãÉú/nz  Ö¸Êý/n]nz  ÀúÊ·/n  ÉÏ/f  µÚ¶þ/m  ´ó/a  Éý·ù/n  £¨/w  ºãÖ¸/j  µÚÒ»/m  Éý·ù/n  Îª/v  £±£¹£¹£·Äê/t  £±£°ÔÂ/t  £²£¹ÈÕ/t  ÉÏÉý/v  ÁË/u  £±£·£°£µ/m  µã/q  £©/w  ¡£/w  [ºãÉú/nz  Ö¸Êý/n]nz  ½ñÌì/t  µÄ/u  ×î¸ßµã/n  Îª/v  £±£°£¶£¹£¶/m  µã/q  £¬/w  ×îµÍµã/n  Îª/v  £¹£¸£°£°/m  µã/q  £»/w  È«ÈÕ/n  ³É½»¶î/n  ¸ü/d  ¸ß/a  ´ï/v  £²£°£¸£®£¹£µÒÚ/m  ¸ÛÔª/n  £¬/w  ÊÇ/v  ½ü/a  Èý/m  ¸ö/q  ÔÂ/n  À´/f  µÄ/u  ×î¸ß/a  ³É½»¶î/n  £¬/w  Ò»/d  É¨/v  Ç°/f  Ò»/m  Ê±ÆÚ/n  ÈÕ³É½»¶î/n  ½ö/d  ¼¸Ê®ÒÚ/m  ¸ÛÔª/n  µÄ/u  µÍÃÔ/a  ×´¿ö/n  ¡£/w  ¾¡¹Ü/c  ²»ÉÙ/m  ¹ÉÆÀ¼Ò/n  ·×·×/d  Ô¤²â/v  ½ñÌì/t  ¸Û¹É/n  »á/v  ¿ª/v  ºìÅÌ/n  £¬/w  µ«/c  »ù±¾/ad  ÈÏÎª/v  ÔÚ/p  £¹£µ£°£°/m  µã/q  »á/v  ÓÐ/v  ×èÁ¦/n  £¬/w  ¶ø/c  ½ñÌì/t  ¹ÉÊÐ/n  µÄ/u  Êµ¼Ê/a  ±íÏÖ/vn  ¿É/v  Ëµ/v  ÈÃ/v  ËûÃÇ/r  ¡°/w  ´óµøÑÛ¾µ/l  ¡±/w  ¡£/w  
19980203-01-005-004/m  Ïã¸Û/ns  ¹ÉÊÐ/n  ½ñÌì/t  ºãÉú/nz  ¸÷/r  ·ÖÀà/vn  Ö¸Êý/n  È«²¿/m  ¾¢Éý/v  Ò»/m  ÖÁ/p  ¶þ/m  ³É/q  £¬/w  ÆäÖÐ/r  µØ²ú¹É/n  µÄ/u  Éý·ù/n  ×î¸ß/a  £¬/w  ´ïµ½/v  £²£²£®£¹£¸£¥/m  ¡£/w  ¶ø/c  Ç°/f  Ò»/m  Ê±ÆÚ/n  ÊÜµ½/v  ÊÐ³¡/n  Ñ¹ÒÖ/a  µÄ/u  ºãÉú/nz  Ïã¸Û/ns  ÖÐ×ÊÆóÒµ/n  Ö¸Êý/n  £¨/w  ºì³ï¹É/n  £©/w  ºÍ/c  ºãÉú/nz  ÖÐ¹ú/ns  ÆóÒµ/n  Ö¸Êý/n  £¨/w  £È¹É/nx  £©/w  Òà/d  ·Ö±ð/d  ÉÏÉý/v  ÁË/u  £²£±£®£³£¶£¥/m  ¡¢/w  £±£¸£®£²£²£¥/m  £¬/w  Õ¼¾Ý/v  ÁË/u  Éý·ù/n  °ñ/n  µÄ/u  µÚ¶þ/m  ¡¢/w  Èý/m  Î»/q  ¡£/w  
19980203-01-005-005/m  Ïã¸Û/ns  ¹ÉÊÐ/n  »¢Äê/t  µÄ/u  ´ó·ù/d  ì­Éý/v  ÊÇ/v  ¶àÖÖ/m  Àû/n  ºÃ/a  ÒòËØ/n  ´Ù³É/v  µÄ/u  ¡£/w  Ëæ×Å/p  º«¹ú/ns  Óë/p  ¹ú¼ÊÐÔ/n  Õ®È¨/n  ÒøÐÐ/n  ´ï³É/v  Õ®Îñ/n  ÖØ×é/vn  Ð­Òé/n  ¼°/c  Ó¡Äá/ns  Òà/d  ¿ªÊ¼/v  ÖØ×é/v  Õ®Îñ/n  £¬/w  ÑÇÖÞ/ns  µÄ/u  ¹ÉÊÐ/n  ¼°/c  »ãÊÐ/n  ÒÑ/d  ¿ªÊ¼/v  Ç÷Ïò/v  Æ½ÎÈ/a  £»/w  Ïã¸Û/ns  µÄ/u  ¾­¼Ã»ù´¡/l  ÎÈ½¡/a  ¡¢/w  ·¢Õ¹/v  Á¼ºÃ/a  £»/w  ÌØ±ð/d  ÊÇ/v  ÄÚµØ/s  ¾­¼Ã/n  ±£³Ö/v  ÁË/u  ¡°/w  ¸ß/a  Ôö³¤/vn  ¡¢/w  µÍ/a  Í¨ÕÍ/j  ¡±/w  µÄ/u  Á¼ºÃ/a  ·¢Õ¹/vn  Ì¬ÊÆ/n  £¬/w  Àî/nr  á°Çå/nr  ¸±/b  ×ÜÀí/n  ×òÌì/t  ÔÚ/p  ´ïÎÖË¹/ns  ÊÀ½ç/n  ¾­¼Ã/n  ÂÛÌ³/n  Äê»á/n  ÉÏ/f  ÖØÉê/v  ÈËÃñ±Ò/n  ²»/d  »á/v  ±áÖµ/v  ¡£/w  Õâ/r  Ò»ÇÐ/r  ´ÙÊ¹/v  ÁË/u  ¸Û¹É/n  »¢Äê/t  Ê×/m  ¸ö/q  ½»Ò×ÈÕ/n  µÄ/u  ì­Éý/v  ¡£/w  

19980203-01-006-001/m  Îð/d  ¸ø/p  Å©»§/n  ÀÄ/ad  ¹Ò/v  ØÒ/n  
19980203-01-006-002/m  ³Â/nr  ·ÐÓî/nr  
19980203-01-006-003/m  ÔÚ/p  Å©´å/n  µ÷ÑÐ/v  Ê±/Ng  ·¢ÏÖ/v  £¬/w  Ðí¶à/m  Å©»§/n  µÄ/u  ÃÅé¹/n  ÉÏ/f  Ðü¹Ò/v  ×Å/u  ¡°/w  ÎÀÉú/an  ´ï±ê»§/n  ¡±/w  ¡¢/w  ¡°/w  ÉÙ/ad  Éú/v  ¿ì/d  ¸»/a  ÎÄÃ÷»§/n  ¡±/w  ¡¢/w  ¡°/w  Ð¡¿µ»§/n  ¡±/w  ¡¢/w  ¡°/w  Ê®ÐÇ¼¶/b  ÎÄÃ÷»§/n  ¡±/w  µÈ/u  ÅÆØÒ/n  £¬/w  ÉÙ/a  µÄ/u  £±/m  ÖÁ/p  £²/m  ¿é/q  £¬/w  ¶à/a  µÄ/u  £µ/m  ÖÁ/p  £¶/m  ¿é/q  ¡£/w  Ãæ¶Ô/v  Èç´Ë/r  »¨Ñù/n  ·±¶à/a  µÄ/u  ÅÆØÒ/n  £¬/w  Å©Ãñ/n  ÆÄ/d  ÓÐ/v  ¿àÖÔ/n  ¡£/w  
19980203-01-006-004/m  ÕâÐ©/r  ÅÆØÒ/n  ¶à/d  Òª/v  ½»/v  ·Ñ/n  £¬/w  Ã¿¿é/r  ·ÑÓÃ/n  Ê®¼¸/m  Ôª/q  ÖÁ/p  ¼¸Ê®/m  Ôª/q  ²»µÈ/v  ¡£/w  Ðí¶à/m  ÅÆØÒ/n  ÄÚÈÝ/n  ÖØ¸´/v  £¬/w  ²¢/d  Ã»Ê²Ã´/l  Êµ¼Ê/a  ÒâÒå/n  ¡£/w  ×î/d  ÁîÈËµ£ÓÇ/l  µÄ/u  ÊÇ/v  £¬/w  Ã¿´Î/r  Ðü¹Ò/v  ÅÆØÒ/n  Ê±/Ng  £¬/w  ´óÅú/m  ÏØ/n  Ïç/n  ¸É²¿/n  Ç×ÁÙ/v  ÏÖ³¡/s  £¬/w  ÇÃÂà´ò¹Ä/l  £¬/w  ÆøÊÆ/n  ·Ç·²/z  ¡£/w  ÕâÑù/r  ×ö/v  ¸ø/p  Å©»§/n  ºÍ/c  Ïç´å/n  ¸É²¿/n  ÔöÌí/v  ÁË/u  Ðí¶à/m  ²»±ØÒª/a  µÄ/u  Ó¦³ê/vn  Óë/c  »¨·Ñ/n  ¡£/w  
19980203-01-006-005/m  ¹Ò/v  ÅÆ/n  ¹Ò/v  ØÒ/n  £¬/w  ±íÕÃ/v  ÏÈ½ø/n  £¬/w  ¶ÔÓÚ/p  ´Ù½ø/v  Å©´å/n  Á½/m  ¸ö/q  ÎÄÃ÷/n  µÄ/u  ½¨Éè/vn  ¾ßÓÐ/v  ÖØÒª/a  ×÷ÓÃ/n  ¡£/w  µ«/c  Òª/v  ×Ü½á/v  ¾­Ñé/n  £¬/w  ²»ÒË/v  ¹ý/d  ¶à/a  ¹ý/d  ÀÄ/a  ¡£/w  ¶à/a  ÁË/u  ÀÄ/a  ÁË/u  ²»½ö/c  Æð/v  ²»/d  µ½/v  »ý¼«/a  Ê¾·¶/v  µÄ/u  ×÷ÓÃ/n  £¬/w  ·´¶ø/d  »á/v  Öú³¤/v  ÐÎÊ½Ö÷Òå/n  ¡£/w  

19980203-01-007-001/m  ´º½Ú/t  ¸÷µØ/r  Éç»á/n  ÖÎ°²/n  ÖÈÐò/n  Æ½ÎÈ/a  
19980203-01-007-002/m  ÐÂ»ªÉç/nt  ±±¾©/ns  £²ÔÂ/t  £²ÈÕ/t  µç/n  £±ÔÂ/t  £²£·ÈÕ/t  £¨/w  Å©Àú/n  ³ýÏ¦/t  £©/w  ÖÁ/p  £²ÔÂ/t  £±ÈÕ/t  £¨/w  ÕýÔÂ³õÎå/t  £©/w  £¬/w  È«¹ú/n  ¸÷µØ/r  ¹«°²/n  »ú¹Ø/n  ÈÏÕæ/ad  ²¿Êð/v  ÂäÊµ/v  ´º½Ú/t  ÆÚ¼ä/f  °²È«/an  ±£ÎÀ/vn  ¹¤×÷/vn  £¬/w  ±£Ö¤/v  ÁË/u  ¸÷Ïî/r  ½ÚÈÕ/n  »¶Çì/vn  ÓéÀÖ/vn  »î¶¯/vn  µÄ/u  °²È«/an  £¬/w  È«¹ú/n  Éç»á/n  Ãæ/n  ÖÎ°²/n  ÖÈÐò/n  Æ½ÎÈ/a  ¡£/w  
19980203-01-007-003/m  Îª/p  Ê¹/v  ¹ã´ó/b  ÈËÃñ/n  ÈºÖÚ/n  »¶ÀÖ/a  ÏéºÍ/a  µØ/u  ¶È¹ý/v  ÐÂ´º/t  ¼Ñ½Ú/n  £¬/w  È«¹ú/n  ÊýÊ®Íò/m  ¹«°²/n  Ãñ¾¯/n  ¡¢/w  Îä¾¯/n  ¹Ù±ø/n  ¼áÊØ/v  ¸ÚÎ»/n  Öµ°à/v  ±¸ÇÚ/v  £¬/w  ¼ÓÇ¿/v  ¶Ô/p  ´óÖÐ³ÇÊÐ/j  ½ÖÃæ/n  µÄ/u  Ñ²Âß/vn  ºÍ/c  ¶Ô/p  Éç»á/n  Ãæ/n  µÄ/u  ÖÎ°²/n  ¿ØÖÆ/vn  ¹¤×÷/vn  £»/w  Êý°ÙÍò/m  ÖÎ°²/n  ±£ÎÀ/vn  ÈËÔ±/n  ºÍ/c  ÈºÖÚ/n  ÖÎ±£/j  »ý¼«·Ö×Ó/l  »ý¼«/ad  Ð­Öú/v  ¹«°²/n  »ú¹Ø/n  ×öºÃ/v  °²È«/an  ±£ÎÀ/vn  ¹¤×÷/vn  £¬/w  Î¬»¤/v  Éç»á/n  ÖÎ°²/n  ÖÈÐò/n  ¡£/w  
19980203-01-007-004/m  ±±¾©ÊÐ/ns  ¹«°²/n  »ú¹Ø/n  Õë¶Ô/p  ½ñÄê/t  ´º½Ú/t  Ê×¶¼/n  ¾Ù°ì/v  µÄ/u  Ãí»á/n  ¡¢/w  ÓÎÔ°»á/n  ¡¢/w  »¨»á/n  ¡¢/w  ±ùµÆÕ¹/n  µÈ/u  ÈºÖÚ/n  »¶Çì/vn  ÓéÀÖ/vn  »î¶¯/vn  ¶à/a  ¡¢/w  ÈºÖÚ/n  ÈËÊý/n  ¶à/a  µÄ/u  Çé¿ö/n  £¬/w  Ã¿Ìì/r  ×éÖ¯/v  ¸÷ÖÖ/r  ±£ÎÀ/vn  Á¦Á¿/n  ÊýÊ®Íò/m  ÈË/n  Í¶Èë/v  °²È«/an  ±£ÎÀ/vn  ¹¤×÷/vn  £¬/w  ±£Ö¤/v  ¸÷Ïî/r  ½ÚÈÕ/n  »¶Çì/vn  »î¶¯/vn  °²È«/ad  ¡¢/w  Ë³Àû/ad  ¡¢/w  ÓÐÐò/ad  ½øÐÐ/v  ¡£/w  Ìì½ò/ns  ¡¢/w  ÉÏº£/ns  ¡¢/w  ÖØÇì/ns  ¡¢/w  ¹ãÖÝ/ns  ¡¢/w  Îäºº/ns  ¡¢/w  ÄÏ¾©/ns  ¡¢/w  ³É¶¼/ns  ¡¢/w  Î÷°²/ns  ¡¢/w  ÉòÑô/ns  ÒÔ¼°/c  ÉîÛÚ/ns  ¡¢/w  ¹þ¶û±õ/ns  ¡¢/w  ÎÚÂ³Ä¾Æë/ns  µÈ/u  ³ÇÊÐ/n  µÄ/u  ¹«°²/n  »ú¹Ø/n  Ò²/d  ¶¼/d  ²¿Êð/v  ÁË/u  ×ã¹»/v  µÄ/u  ¾¯Á¦/n  ÖµÇÚ/v  ±¸ÇÚ/v  £¬/w  ²¢/c  ×éÖ¯/v  ÈºÖÚ/n  ÖÎ°²/n  ±£ÎÀ/vn  Á¦Á¿/n  Î¬³Ö/v  ÖÎ°²/n  ÖÈÐò/n  £¬/w  ±£Ö¤/v  ÁË/u  ¸÷Ïî/r  ½ÚÈÕ/n  »¶Çì/vn  ÓéÀÖ/vn  »î¶¯/vn  µÄ/u  °²È«/an  ºÍ/c  Éç»á/n  ÖÎ°²/n  µÄ/u  ÎÈ¶¨/an  ¡£/w  

19980203-01-008-001/m  Àî/nr  á°Çå/nr  »á¼û/v  [ÊÀÃ³/j  ×éÖ¯/n]nt  ×Ü/b  ¸ÉÊÂ/n  
19980203-01-008-002/m  ÐÂ»ªÉç/nt  ´ïÎÖË¹/ns  £¨/w  ÈðÊ¿/ns  £©/w  £²ÔÂ/t  £±ÈÕ/t  µç/n  £¨/w  ¼ÇÕß/n  ³Â/nr  Î¬±ó/nr  ¡¢/w  ÑÏ/nr  Ã÷/nr  £©/w  Õý/d  ÔÚ/p  ÈðÊ¿/ns  ´ïÎÖË¹/ns  ³öÏ¯/v  [ÊÀ½ç/n  ¾­¼Ã/n  ÂÛÌ³/n  Äê»á/n]nz  µÄ/u  ¹úÎñÔº/nt  ¸±/b  ×ÜÀí/n  Àî/nr  á°Çå/nr  £±ÈÕ/t  »á¼û/v  ÁË/u  [ÊÀ½ç/n  Ã³Ò×/vn  ×éÖ¯/n]nt  ×Ü/b  ¸ÉÊÂ/n  Â³½ÜÂÞ/nr  ¡£/w  
19980203-01-008-003/m  Àî/nr  á°Çå/nr  ÔÚ/p  »á¼û/v  ÖÐ/f  ¼òÒª/ad  ²ûÊö/v  ÁË/u  ÖÐ¹ú/ns  ÔÚ/p  ¼ÓÈë/v  [ÊÀÃ³/j  ×éÖ¯/n]nt  ÎÊÌâ/n  ÉÏ/f  µÄ/u  Ô­Ôò/n  Á¢³¡/n  £¬/w  ²¢/c  ¸ÐÐ»/v  Â³½ÜÂÞ/nr  ¶à/a  Äê/q  À´/f  ¶Ô/p  ÖÐ¹ú/ns  µÄ/u  Ö§³Ö/vn  ¡£/w  Ëû/r  Ö¸³ö/v  £¬/w  ÔÚ/p  ÖÐ¹ú/ns  ¼ÓÈë/v  [ÊÀÃ³/j  ×éÖ¯/n]nt  µÄ/u  Ì¸ÅÐ/vn  ÖÐ/f  £¬/w  ÖÐ·½/n  ÒÑ/d  ×ö³ö/v  ÁË/u  Ò»/m  ÏµÁÐ/q  ÖØÒª/a  Å¬Á¦/an  ºÍ/c  ³ÐÅµ/vn  ¡£/w  Ëû/r  Ëµ/v  £¬/w  Ëæ×Å/p  ÖÐ¹ú/ns  ¾­¼Ã/n  µÄ/u  ·¢Õ¹/vn  £¬/w  ÖÐ¹ú/ns  µÄ/u  ÊÐ³¡/n  »¹Òª/v  ½øÒ»²½/d  À©´ó/v  £¬/w  ÖÐ¹ú/ns  ¼ÓÈë/v  [ÊÀÃ³/j  ×éÖ¯/n]nt  £¬/w  ½«/d  ÓÐÀûÓÚ/v  ÊÀ½ç/n  Ã³Ò×/vn  µÄ/u  ·¢Õ¹/vn  ¡£/w  ÖÐ¹ú/ns  ÐèÒª/v  [ÊÀÃ³/j  ×éÖ¯/n]nt  £¬/w  [ÊÀÃ³/j  ×éÖ¯/n]nt  Ò²/d  ÐèÒª/v  ÖÐ¹ú/ns  ¡£/w  
19980203-01-008-004/m  Â³½ÜÂÞ/nr  Ëµ/v  £¬/w  ÔÚ/p  ÑÇÖÞ/ns  ½ðÈÚ/n  ·ç±©/n  ÃæÇ°/f  £¬/w  ÖÐ¹ú/ns  µÄ/u  ÈËÃñ±Ò/n  ±£³Ö/v  ÎÈ¶¨/an  £¬/w  ÊÐ³¡/n  ±£³Ö/v  ¿ª·Å/an  £¬/w  [ÖÐ¹ú/ns  Õþ¸®/n]nt  µÄ/u  ÕâÖÖ/r  ¾ö²ß/n  ÊÇ/v  ·Ç³£/d  ¸º/v  ÔðÈÎ/n  µÄ/u  £¬/w  Ó®µÃ/v  ÁË/u  ÈËÃÇ/n  µÄ/u  ÆÕ±é/a  ÔÞÉÍ/vn  ¡£/w  Ëû/r  »¹/d  Ëµ/v  £¬/w  ÔÚ/p  ÖÐ¹ú/ns  ¼ÓÈë/v  [ÊÀÃ³/j  ×éÖ¯/n]nt  ÎÊÌâ/n  ÉÏ/f  £¬/w  ÓÐ¹Ø/vn  Ì¸ÅÐ/vn  ÕýÔÚ/d  È¡µÃ/v  ½øÕ¹/vn  £¬/w  ×Ü/b  µÄ/u  Æø·Õ/n  ÊÇ/v  »ý¼«/a  µÄ/u  £¬/w  Ï£Íû/v  ÄÜ¹»/v  ¼Ó¿ì/v  Ì¸ÅÐ/vn  ½ø³Ì/n  £¬/w  ¾¡¿ì/d  µÃµ½/v  ½â¾ö/vn  ¡£/w  

19980203-01-009-001/m  ÎôÈÕ/t  ÎÛË®ÌÁ/n  ½ñ³¯/t  ±ä/v  ÀÖÔ°/n  £¨/w  Í¼Æ¬/n  £©/w  
19980203-01-009-002/m  ½­Î÷Ê¡/ns  ÄÏ²ýÊÐ/ns  ÏÈºó/d  ÖÎÀí/v  ÁË/u  Î»ÓÚ/v  ÊÐÇø/s  ÖÐÐÄ/n  µÄ/u  £´/m  ¸ö/q  ºþ²´/n  £¬/w  ¶Â×¡/v  ÎÛÈ¾Ô´/n  £¬/w  »»ÉÏ/v  »îË®/n  £¬/w  °Ñ/p  ¹ýÈ¥/t  µÄ/u  ÎÛË®ÌÁ/n  ±ä³É/v  ÁË/u  »·¾³/n  ÓÅÃÀ/a  µÄ/u  Ë®ÉÏ/s  ÀÖÔ°/n  £¬/w  ³ÉÎª/v  ÊÐÃñ/n  ÃÇ/k  ÐÝÏ¢/v  µÄ/u  ºÃ/a  È¥´¦/n  ¡£/w  
19980203-01-009-003/m  £¨/w  ÐÂ»ªÉç/nt  ¼ÇÕß/n  Íõ/nr  ÉÜÒµ/nr  Éã/Vg  £©/w  

19980203-01-010-001/m  ¹ãÎ÷/ns  °ÙÉ«/ns  Å©Ãñ/n  ¿ª·¢/v  Êß²Ë/n  Å©Òµ/n  £¨/w  Í¼Æ¬/n  £©/w  
19980203-01-010-002/m  ¹ãÎ÷/ns  °ÙÉ«/ns  µØÇø/n  Å©Ãñ/n  ×¥×¡/v  ¶¬/Tg  ´º/Tg  ¼¾½Ú/n  Õ¹¿ª/v  ÒÔ/p  Êß²Ë/n  ÖÖÖ²/vn  ÎªÖ÷/v  µÄ/u  Å©Òµ/n  ×ÛºÏ/v  ¿ª·¢/v  ¡£/w  Í¼/n  Îª/v  Å©Ãñ/n  ÔÚ/p  »¤Àí/v  Î÷ºùÂ«/n  ¡£/w  £¨/w  ÐÂ»ªÉç/nt  ¼ÇÕß/n  ³Â/nr  Ììºþ/nr  Éã/Vg  £©/w  

19980203-01-011-001/m  Õã½­/ns  Ò½Ò©/n  ÉÌÒµ/n  Ð§Òæ/n  ¾Ó/v  È«¹ú/n  Ê×/m  Î»/q  
19980203-01-011-002/m  ÐÂ»ªÉç/nt  º¼ÖÝ/ns  £²ÔÂ/t  £²ÈÕ/t  µç/n  £¨/w  ÖÜ/nr  á­·å/nr  ¡¢/w  ¶­/nr  ¹¢/nr  £©/w  ÔÚ/p  È«¹ú/n  Ò½Ò©/n  ÉÌÒµ/n  ¾­¼ÃÐ§Òæ/n  ÆÕ±é/ad  ÏÂ½µ/v  µÄ/u  ÐÎÊÆ/n  ÏÂ/f  £¬/w  È¥Äê/t  Õã½­Ê¡/ns  Ò½Ò©/n  ÉÌÒµ/n  ÊµÏÖ/v  ÀûÈó/n  £±£®£¹£³ÒÚ/m  Ôª/q  £¬/w  ±È/p  ÉÏÄê/t  Ôö³¤/v  £±£´£®£¶£·£¥/m  £¬/w  Á¬Ðø/a  µÚËÄ/m  Äê/q  ÃûÁÐ/v  È«¹ú/n  ¸÷/r  Ê¡/n  ÊÐ/n  Í¬ÐÐ/n  µÚÒ»/m  Î»/q  ¡£/w  
19980203-01-011-003/m  Õã½­Ê¡/ns  Ò½Ò©/n  ÉÌÒµ/n  ¾­¼ÃÐ§Òæ/n  ¸ß/a  Ö÷Òª/d  µÃÒæ/v  ÓÚ/p  Ò»/m  Åú/q  ¸Ä¸ï/v  Ôç/a  ¡¢/w  ¾­Óª/vn  »úÖÆ/n  ºÍ/c  ¾­Óª/vn  ·½Ê½/n  ×ª»»/v  Ôç/a  µÄ/u  ÆóÒµ/n  Ö§³Å/vn  ¡£/w  È¥Äê/t  Õã½­Ê¡/ns  ÓÐ/v  £²£°/m  ¼Ò/q  ÖØµã/n  Ò½Ò©/n  ÉÌÒµ/n  ÆóÒµ/n  µÄ/u  ÀûÈó/n  Õ¼/v  È«Ê¡/n  Ò½Ò©/n  ÉÌÒµ/n  ×Ü/b  ÀûÈó/n  µÄ/u  £·£´£¥/m  £¬/w  ÕâÐ©/r  ÆóÒµ/n  ÖÐ/f  ÓÐ/v  £¶£µ£¥/m  ÒÑ/d  ¸Ä/v  Îª/v  ¹«Ë¾ÖÆ/n  £¬/w  ×Ü/d  ´úÀí/v  ¡¢/w  ×Ü/d  ¾­Ïú/v  ºÍ/c  Áª¹º/vn  ·ÖÏú/vn  ¡¢/w  Á¬Ëø/vn  ¾­Óª/vn  ¡¢/w  ÅäËÍ/vn  ÖÐÐÄ/n  µÈ/u  ÐÂ/a  µÄ/u  ÉÌÆ·/n  ¾­Óª/vn  ·½Ê½/n  ÕýÔÚ/d  ÍÆ¿ª/v  ºÍ/c  ¹æ·¶/v  £¬/w  µ¥Ò»/a  µÄ/u  ÉÌÆ·/n  ¾­Óª/vn  Õý/d  Ïò×Å/p  ×Ê±¾/n  ¾­Óª/vn  ×ª±ä/v  ¡£/w  Èç/v  [Õã½­/ns  ÕðÔª/nz  ¹É·Ý/n  ÓÐÏÞ¹«Ë¾/n]nt  ¹ÉÆ±/n  ÉÏÊÐ/v  ¡¢/w  [ÒåÎÚÊÐ/ns  Ò½Ò©/n  ÓÐÏÞ¹«Ë¾/n]nt  ²úÈ¨/n  ÉÏÊÐ/v  ¡¢/w  [Õã½­/ns  ÕðÔª/nz  ¹É·Ý/n  ÓÐÏÞ¹«Ë¾/n]nt  ³ö×Ê/v  ¼æ²¢/v  [ÉÜÐË/ns  ÖÆÒ©³§/n]nt  ¡¢/w  [º¼ÖÝ/ns  Ò½Ò©Õ¾/n  ¹É·Ý/n  ÓÐÏÞ¹«Ë¾/n]nt  Õ¼/v  ×Ü/b  ¹É±¾/n  £µ£¹£¥/m  µÄ/u  ¹úÓÐ¹É/n  ÊÚÈ¨/v  ¸ø/v  [»ª¶«/ns  Ò½Ò©/n  ¼¯ÍÅ¹«Ë¾/n]nt  ¾­Óª/v  ¡¢/w  [ÎÂÖÝ/ns  Ò½Ò©/n  ÉÌÒµ/n  ¼¯ÍÅ¹«Ë¾/n]nt  ¿ç/v  µØÇø/n  ¼æ²¢/v  [ÀöË®/ns  Ò½Ò©Õ¾/n]nt  µÈ/u  £¬/w  ¶¼/d  ÊÇ/v  ´ó/a  µÄ/u  ×Ê±¾/n  ÔË×÷/vn  ¡£/w  

19980203-01-012-001/m  ½­ËÕ/ns  ÇðÁê/n  É½Çø/n  Ð¡/a  Á÷Óò/n  ÖÎÀí/vn  ¼ûÐ§/a  
19980203-01-012-002/m  ÐÂ»ªÉç/nt  ÄÏ¾©/ns  £²ÔÂ/t  £²ÈÕ/t  µç/n  £¨/w  ¼ÇÕß/n  ÌÀ/nr  ½§/nr  £©/w  ½­ËÕÊ¡/ns  ½üÄêÀ´/l  ÒÔ/p  Ð¡/a  Á÷Óò/n  Îª/v  µ¥Ôª/n  ×ÛºÏÖÎÀí/l  ÇðÁê/n  É½Çø/n  Ë®ÍÁ/n  Á÷Ê§/vn  £¬/w  È¡µÃ/v  ÁË/u  Ã÷ÏÔ/a  ³ÉÐ§/n  ¡£/w  ¾Ý/p  Í³¼Æ/v  £¬/w  È«Ê¡/n  ÇðÁê/n  É½Çø/n  Ä¿Ç°/t  ÒÑ/d  ÀÛ¼Æ/v  Íê³É/v  Ë®ÍÁ/n  Á÷Ê§/vn  ÖÎÀí/vn  Ãæ»ý/n  £µ£·£°£°/m  Æ½·½¹«Àï/q  £¬/w  Õ¼/v  Ë®ÍÁ/n  Á÷Ê§/vn  Ãæ»ý/n  µÄ/u  £¶£³£¥/m  ¡£/w  
19980203-01-012-003/m  ÇðÁê/n  É½Çø/n  ÊÇ/v  ½­ËÕÊ¡/ns  Ë®ÍÁ/n  Á÷Ê§/vn  ºÍ/c  Æ¶À§/a  ÈË¿Ú/n  ±È½Ï/d  ¼¯ÖÐ/a  µÄ/u  µØÇø/n  ¡£/w  Îª/p  ½â¾ö/v  Õâ/r  Ò»/m  µØÇø/n  ÉúÌ¬/n  »·¾³/n  ¶ñ»¯/vn  ºÍ/c  ÈËÃñ/n  Éú»î/vn  Æ¶À§/a  µÄ/u  ×´¿ö/n  £¬/w  ½üÄêÀ´/l  £¬/w  È«Ê¡/n  ¸÷¼¶/r  Õþ¸®/n  ²»¶Ï/d  Ôö¼Ó/v  Í¶Èë/vn  £¬/w  ¼Ó¿ì/v  ÇðÁê/n  É½Çø/n  ×ÛºÏ/vd  ¿ª·¢/v  µÄ/u  ²½·¥/n  £¬/w  ²¢/c  °Ñ/p  ¿ªÕ¹/v  ÒÔ/p  ÖÎË®/v  ±£ÍÁ/v  ÎªÖ÷/v  µÄ/u  Ð¡/a  Á÷Óò/n  ×ÛºÏÖÎÀí/l  ×÷Îª/v  ×ÛºÏ/vd  ¿ª·¢/v  µÄ/u  Ê×Òª/b  ÈÎÎñ/n  ¡£/w  £±£¹£¹£¶Äê/t  ÒÔÀ´/f  £¬/w  Ê¡¼¶/b  ²ÆÕþ/n  Ã¿Äê/r  ÓÖ/d  °²ÅÅ/v  ÇðÁê/n  É½Çø/n  ÖÎÀí/vn  ¿ª·¢/vn  ×Ê½ð/n  £±£µ£°£°Íò/m  Ôª/q  £¬/w  ÆäÖÐ/r  £·£°£¥/m  µÄ/u  ×Ê½ð/n  ÓÃÓÚ/v  Ð¡/a  Á÷Óò/n  ÖÎÀí/vn  ¡£/w  ÔÚ/p  Ê¡¼¶/b  Í¶Èë/vn  µÄ/u  ´ø¶¯/vn  ÏÂ/f  £¬/w  ½­ËÕ/ns  ÇðÁê/n  É½Çø/n  ¸÷ÏØ/r  £¨/w  ÊÐ/n  £©/w  ÏÆÆð/v  ÁË/u  ÒÔ/p  Ð¡/a  Á÷Óò/n  Îª/v  µ¥Ôª/n  µÄ/u  ¼¯ÖÐ/ad  Á¬Æ¬/v  ÖÎÀí/v  ÈÈ³±/n  ¡£/w  ½ö/d  È¥Äê/t  Ò»/m  Äê/q  £¬/w  È«Ê¡/n  ¾Í/d  ÖÎÀí/v  Ð¡/a  Á÷Óò/n  £´£³/m  Ìõ/q  £¬/w  ÖÎÀí/v  Ë®ÍÁ/n  Á÷Ê§/vn  Ãæ»ý/n  £²£³£°/m  Æ½·½¹«Àï/q  £¬/w  ¸ÄÔì/v  ÖÐµÍ²úÌï/j  £µ£µÍò/m  Ä¶/q  ¡£/w  
19980203-01-012-004/m  ÔÚ/p  ÇðÁê/n  É½Çø/n  Ð¡/a  Á÷Óò/n  ÖÎÀí/vn  ÖÐ/f  £¬/w  ½­ËÕ/ns  ¸÷µØ/r  ¼á³Ö/v  ×ß/v  É½/n  Ë®/n  Ìï/n  ÁÖ/Ng  Â·/n  Í³Ò»/ad  ¹æ»®/v  ¡¢/w  ¹¤³Ì/n  ´ëÊ©/n  ºÍ/c  ÉúÎï/n  ´ëÊ©/n  Ïà/d  ½áºÏ/v  µÄ/u  ÖÎÀí/vn  Â·×Ó/n  £¬/w  Öð²½/d  ÐÎ³É/v  ÁË/u  Ë®ÍÁ/n  ±£³Ö/vn  Îå/m  ´ó/a  ÌåÏµ/n  £¬/w  ¼´/v  Ë®×ÊÔ´/n  ¹¤³Ì/n  ÌåÏµ/n  ¡¢/w  ¸ß/a  ±ê×¼/n  Å©Ìï/n  ¹¤³Ì/n  ÌåÏµ/n  ¡¢/w  ¶àÖÖ/m  ¾­Óª/vn  ÌåÏµ/n  ¡¢/w  ÉúÌ¬/n  ·À»¤/vn  ÌåÏµ/n  ºÍ/c  Ïç´å/n  ·þÎñ/vn  ÌåÏµ/n  ¡£/w  

19980203-02-001-001/m  Ñî/nr  ¸ßÖÐ/nr  £­£­/w  ÇÉÊÖ/n  »æ/v  ¾Í/v  ÈË¼ä/n  ²Êºç/n  £¨/w  ¸½/v  Í¼Æ¬/n  £±/m  ÕÅ/q  £©/w  
19980203-02-001-002/m  ±¾±¨/r  ¼ÇÕß/n  Îâ/nr  ½Ü/nr  
19980203-02-001-003/m  ÁË½â/v  Ñî/nr  ¸ßÖÐ/nr  µÄ/u  ÈË/n  £¬/w  ³£/d  ÓÃ/p  ¡°/w  ´óÆ÷Íí³É/i  ¡±/w  À´/v  ÆÀ¼Û/v  Ëû/r  ¡£/w  
19980203-02-001-004/m  Ëû/r  ÃüÔË/n  ¶à/d  å¿/Ag  ¡£/w  £±£¹£µ£·Äê/t  ´Ó/p  [³É¶¼/ns  ¹¤Ñ§Ôº/n]nt  ÇÅÁº/n  Óë/c  ËíµÀ/n  ×¨Òµ/n  ±ÏÒµ/v  ºó/f  ²»¾Ã/m  £¬/w  ³ì³ùÂúÖ¾/i  µÄ/u  Ñî/nr  ¸ßÖÐ/nr  ±ã/d  ±»/p  ´í/v  »®/v  Îª/v  ¡°/w  ÓÒÅÉ/n  ¡±/w  ¡£/w  Ö±µ½/v  £±£¹£¸£´Äê/t  £¬/w  Öé½­/ns  Òª/v  ÐË½¨/v  ÂåÏª/ns  ´óÇÅ/n  Ê±/Ng  £¬/w  Äê¹ý°ë°Ù/l  µÄ/u  Ñî/nr  ¸ßÖÐ/nr  ²Å/d  ÓÐ/v  ÁË/u  Éè¼Æ/v  µÚÒ»/m  ×ù/q  ÇÅÁº/n  µÄ/u  »ú»á/n  ¡£/w  Êµ¼ÊÉÏ/d  £¬/w  Ñî/nr  ¸ßÖÐ/nr  Ôç¾Í/d  ÔÚ/d  µÈ´ý/v  ×Å/u  ÕâÑù/r  µÄ/u  »ú»á/n  ¡£/w  ÕâÐ©/r  Äê/q  Ëû/r  ¶Ô/p  ÓÐ¹Ø/vn  ÇÅÁº/n  ÀíÂÛ/n  ½øÐÐ/v  ÁË/u  ÉîÈë/a  µÄ/u  ÑÐ¾¿/vn  £¬/w  ÔÚ/p  ÇÅÁº/n  Éè¼Æ/vn  ·½Ãæ/n  ´òÏÂ/v  ÁË/u  ¼áÊµ/a  µÄ/u  ÀíÂÛ/n  »ù´¡/n  £¬/w  ²¢/c  ÏÈºó/d  ÔÚ/p  Ò»Ð©/m  ÓÐ/v  Ó°Ïì/vn  µÄ/u  ¿¯Îï/n  ÉÏ/f  ·¢±í/v  ÁË/u  £¸£°/m  ¶à/m  Æª/q  ÂÛÎÄ/n  ¡£/w  Ëû/r  Ê®·Ö/m  ÕäÏ§/v  Õâ/r  ÈËÉú/n  µÄ/u  µÚÒ»/m  ´Î/q  £¬/w  ³öÊÖ²»·²/l  £¬/w  Ò»ÅÚ´òÏì/l  ¡£/w  ´Ëºó/t  £¬/w  Ñî/nr  ¸ßÖÐ/nr  ½ÓÁ¬/d  Ö÷³Ö/v  Éè¼Æ/v  ÁË/u  ÔÚ/p  Í¬Àà/n  ÇÅÁº/n  ÖÐ/f  ¾ßÓÐ/v  ÊÀ½ç/n  ÁìÏÈ/vn  µØÎ»/n  µÄ/u  [Í­Áê/ns  ³¤½­/ns  ´óÇÅ/n]nz  ¡¢/w  »¢ÃÅ/ns  ´óÇÅ/n  Î÷º½µÀ/n  ÇÅ/n  ¡¢/w  ÄÏ°Ä/j  ¿ç/v  º£/n  ´óÇÅ/n  µÈ/u  ´óÐÍ/b  ÇÅÁº/n  £¬/w  ´´³ö/v  ÁË/u  ¶à/a  Ïî/q  È«¹ú/n  µÚÒ»/m  £¬/w  ²¢/c  ÏÈºó/d  »ñµÃ/v  ¹ú¼Ò/n  ¡¢/w  ²¿/n  ¡¢/w  Ê¡/n  ¡¢/w  ÊÐ/n  ÓÅÐã/a  Éè¼Æ/vn  ½ðÖÊ½±/n  ¡¢/w  ÌØµÈ½±/n  ¡¢/w  Ò»µÈ½±/n  µÈ/u  £±£³/m  Ïî/q  ¡£/w  ÏÖÔÚ/t  £¬/w  Ëû/r  ÒÑ/d  ³ÉÎª/v  [½»Í¨²¿/nt  ¹¤³Ì/n  ¼¼Êõ/n  ×¨¼Ò/n  Î¯Ô±»á/n]nt  µÄ/u  ³ÉÔ±/n  ¡£/w  
19980203-02-001-005/m  Ñî/nr  ¸ßÖÐ/nr  µÄ/u  Í¬ÊÂ/n  ¸æËß/v  ¼ÇÕß/n  £¬/w  Ñî/nr  ¸ßÖÐ/nr  Ö¾´æ¸ßÔ¶/l  £¬/w  ÓÂÓÚ/v  ¿ªÍØ/v  ¡£/w  ÔÚ/p  Éè¼Æ/v  [¹ãÖÝ/ns  ÂåÏª/ns  ´óÇÅ/n]nz  Ê±/Ng  £¬/w  Ñî/nr  ¸ßÖÐ/nr  ´óµ¨/ad  Ìá³ö/v  ÏÈ½ø/a  µÄ/u  ¡°/w  Á¬Ðø/a  ¸Õ¹¹ÇÅ/n  ¡±/w  ·½°¸/n  ¡£/w  ¸ÃÇÅ/r  ×î/d  ´ó/a  ¿ç¶È/n  £±£¸£°/m  Ã×/q  £¬/w  ÁÐ/v  Í¬Àà/n  ÇÅÁº/n  ÑÇÖÞ/ns  µÚÒ»/m  ¡¢/w  ÊÀ½ç/n  µÚÁù/m  Î»/q  ¡£/w  Õû¸ö/b  ÇÅÁº/n  ³Ê/v  ¡°/w  £Ó/nx  ¡±/w  ÐÍ/k  ºá¿ç/v  ÔÚ/p  Öé½­/ns  Ö÷º½µÀ/n  ÉÏ/f  £¬/w  ´Ó/p  Ë®Ãæ/n  µ½/p  ÇÅÃæ/n  ÓÐ/v  £´£°/m  Ã×/q  £¬/w  Ïàµ±/v  ÓÚ/p  £±£µ/m  ²ã/q  Â¥/n  ¸ß/a  £¬/w  Ô¶/ad  ¿´/v  ËÆ/Vg  ³¤ºç/n  ·É/v  ¼Ü/v  ¡£/w  µ±Ê±/t  ´ËÀà/r  ÇÅÁº/n  ÔÚ/p  ¹úÄÚ/s  »¹/d  ÊÇ/v  ¿Õ°×/n  £¬/w  ¹úÍâ/s  Ò»/m  ¼Ò/q  ºÜ/d  ÓÐ/v  ÃûÆø/n  µÄ/u  ¹«Ë¾/n  ÈÏÎª/v  Ëû/r  µÄ/u  ·½°¸/n  µ¥±¡/a  £¬/w  ÒªÇó/v  ¸Ä¶¯/v  £¬/w  ·ñÔò/c  ²»Óè/v  Ìá¹©/v  ½¨/v  ÇÅ/n  Éè±¸/n  £¬/w  ¹úÄÚ/s  Ò²/d  ÓÐ/v  Ò»Ð©/m  ×¨¼Ò/n  Ñ§Õß/n  ¶Ô/p  Õâ/r  Ò»/m  ·½°¸/n  ³ÖÓÐ/v  ÒÉÂÇ/n  £¬/w  µ£ÐÄ/v  ÇÅ/n  Ì«/d  ÇáÇÉ/a  £¬/w  ¿¹·çÁ¦/n  ²î/a  ¡£/w  µ«/c  Ñî/nr  ¸ßÖÐ/nr  ÐÄÖÐÓÐÊý/i  £¬/w  ÒÔ/p  ÑÏ½÷/a  µÄ/u  ¿ÆÑ§/n  ÒÀ¾Ý/n  £¬/w  ÖÕÓÚ/d  Ê¹/v  Õâ¼Ò/r  ¹«Ë¾/n  ÐÅ·þ/v  ¡£/w  ¹ûÈ»/c  £¬/w  ¾­¹ý/p  ¶à´Î/m  Ç¿/a  Ì¨·ç/n  ºÍ/c  ÃÜ¼¯/a  ³µÁ÷/n  µÄ/u  Êµ¼ù/vn  ¼ìÑé/vn  £¬/w  [ÂåÏª/ns  ´óÇÅ/n]nz  ´Ó/p  ¡°/w  µ£ÐÄÇÅ/n  ¡±/w  ±ä³É/v  ¡°/w  ·ÅÐÄÇÅ/n  ¡±/w  ¡£/w  ¸ÃÇÅ/r  ²»½ö/c  ±È/p  ¹úÍâ/s  Í¬Àà/n  ÇÅÁº/n  ¼õÇá/v  ×ÔÖØ/n  £±£°£¥/m  £¬/w  ½ÚÔ¼/v  ²ÄÁÏ/n  ¡¢/w  ½µµÍ/v  ³É±¾/n  £¬/w  »¹/d  Ìá¸ß/v  ÁË/u  ÇÅÁº/n  µÄ/u  ÓÐÐ§/a  ¸ºÔØ/vn  ÄÜÁ¦/n  ¡£/w  £±£¹£¸£¸Äê/t  £¶ÔÂ/t  £¬/w  Ñî/nr  ¸ßÖÐ/nr  Ó¦Ñû/v  ²Î¼Ó/v  ÔÚ/p  Ó¢¹ú/ns  ¾ÙÐÐ/v  µÄ/u  ¹ú¼Ê/n  Ô¤Ó¦Á¦/n  ÇÅÁº/n  ´ó»á/n  £¬/w  ÔÚ/p  »áÉÏ/t  Ðû¶Á/v  ÂåÏª/ns  ´óÇÅ/n  Éè¼Æ/vn  ÂÛÎÄ/n  £¬/w  »ñµÃ/v  ºÃÆÀ/n  ¡£/w  £±£¹£¹£°Äê/t  £¬/w  ¸ÃÇÅ/r  »ñ/v  ¹ú¼Ò¼¶/b  ÓÅÐã/a  Éè¼Æ/vn  ½ðÖÊ½±/n  £¬/w  ×¨¼Ò/n  ÃÇ/k  ÈÏÎª/v  £¬/w  ¸ÃÇÅ/r  µÄ/u  ½¨³É/vn  £¬/w  ÔÚ/p  ÎÒ¹ú/n  Ô¤Ó¦Á¦/n  ÇÅÁºÊ·/n  ÉÏ/f  ½¨Á¢/v  ÁË/u  Ò»¸ö/m  ÐÂ/a  µÄ/u  Àï³Ì±®/n  £¬/w  Ê¹/v  Á¬Ðø/a  ¸Õ¹¹/n  ÕâÖÖ/r  ÐÂ/a  ÇÅÐÍ/n  ºÍ/c  ´ó/a  ¶ÖÎ»/n  Ô¤Ó¦Á¦/n  ÌåÏµ/n  µÃÒÔ/v  ÔÚ/p  ÎÒ¹ú/n  ´óÃæ»ý/d  µØ/u  ÍÆ¹ã/v  Ó¦ÓÃ/v  £¬/w  ´Ù½ø/v  ÁË/u  ÎÒ¹ú/n  ÇÅÁº/n  ¼¼Êõ/n  µÄ/u  ·¢Õ¹/vn  ¡£/w  
19980203-02-001-006/m  Ñî/nr  ¸ßÖÐ/nr  Ö÷³Ö/v  Éè¼Æ/v  µÄ/u  [Í­Áê/ns  ³¤½­/ns  ´óÇÅ/n]nz  £¬/w  Ö÷ÇÅ/n  ×î/d  ´ó/a  ¿ç¾¶/n  £´£³£²/m  Ã×/q  £¬/w  ÊÇ/v  Æù½ñ/d  ³¤½­/ns  ÉÏ/f  Ö÷¿ç/n  ×î/d  ´ó/a  µÄ/u  ÇÅÁº/n  ¡£/w  Í¨¹ý/p  ¸´ÔÓ/a  µÄ/u  ÀíÂÛ/n  ·ÖÎö/vn  ºÍ/c  Ä£ÐÍ/n  ¡¢/w  ÊÔ×®/vn  ÊÔÑé/vn  £¬/w  Ñî/nr  ¸ßÖÐ/nr  ´óµ¨/ad  ²ÉÓÃ/v  ÁË/u  °åÊ½/n  ¶ÏÃæ/n  µÈ/u  ÐÂ/a  ¼¼Êõ/n  ¡¢/w  ÐÂ/a  ¹¤ÒÕ/n  £¬/w  ÆäÖÐ/r  £±£°/m  ¶à/m  Ïî/q  ÐÂÓ±/a  µÄ/u  Éè¼Æ/vn  ÔÚ/p  ¹úÄÚÍâ/s  ¾Ó/v  ÁìÏÈ/vn  µØÎ»/n  ¡£/w  Ñî/nr  ¸ßÖÐ/nr  Í¨¹ý/p  ¾«ÐÄ/ad  Éè¼Æ/v  £¬/w  ½ÚÔ¼/v  Í¶×Ê/n  £µ£°£°£°/m  ¶à/m  Íò/m  Ôª/q  £¬/w  Ëõ¶Ì/v  ¹¤ÆÚ/n  £¶/m  ¸ö/q  ÔÂ/n  ¡£/w  [Í­Áê/ns  ³¤½­/ns  ´óÇÅ/n]nz  Îª/v  ÍâÐÎ/n  ÃÀ¹Û/a  ¡¢/w  Í¨º½/vn  Ìõ¼þ/n  ºÃ/a  ¡¢/w  ÇÅ¶Õ/n  ·À×²ÐÔ/n  Ç¿/a  µÄ/u  Ð±À­/vn  ÇÅÐÍ/n  £¬/w  Í¨³µ/v  ºó/f  ³ÉÎª/v  £´£°£°/m  ¹«Àï/q  Íî½­/ns  Ò»/m  ¾°/Ng  ¡£/w  [Í­Áê/ns  ÊÐÕþ¸®/n]nt  ÔùÓè/v  Ñî/nr  ¸ßÖÐ/nr  ¡°/w  ½¨/v  ÇÅ/n  ¹¦³¼/n  ¡±/w  Í­/n  ØÒ/n  ºÍ/c  £±Íò/m  Ôª/q  Í»³ö/a  ¹±Ï×/n  ½±½ð/n  £¬/w  °²»ÕÊ¡/ns  ÊÚÓè/v  Ëû/r  ¡°/w  °²»ÕÊ¡/ns  ÀÍ¶¯Ä£·¶/n  ¡±/w  ³ÆºÅ/n  ¡£/w  
19980203-02-001-007/m  »¢ÃÅ/ns  ´óÇÅ/n  Î÷º½µÀ/n  ÇÅ/n  Îª/v  Ô¤Ó¦Á¦/n  Á¬Ðø/a  ¸Õ¹¹ÇÅ/n  £¬/w  ×î/d  ´ó/a  ¿ç¶È/n  £²£·£°/m  Ã×/q  £¬/w  ¿ç¾¶/n  ÔÚ/p  ÊÀ½ç/n  Í¬Àà/n  ÇÅÁº/n  ÖÐ/f  ÁÐ/v  µÚÒ»/m  Î»/q  £¬/w  ´Ó¶ø/c  Ê¹/v  ÎÒ¹ú/n  ÔÚ/p  Õâ/r  Ò»/m  ÇÅÐÍ/n  ÁìÓò/n  ¾Ó/v  ÊÀ½ç/n  ÁìÏÈ/vn  µØÎ»/n  ¡£/w  Ñî/nr  ¸ßÖÐ/nr  ÔÚ/p  Éè¼Æ/v  Õâ/r  ×ù/q  ÇÅ/n  Ê±/Ng  £¬/w  Ìá³ö/v  Ò»/m  ÖÖ/q  ÐÂ/a  µÄ/u  ·½°¸/n  £¬/w  ½ÚÔ¼/v  ¸Ö²Ä/n  £²£°£¥/m  ¡ª/w  £³£°£¥/m  ¡£/w  ¸Ã/r  ·½°¸/n  ´Ëºó/t  ºÜ¿ì/d  ÔÚ/p  ¹úÄÚ/s  ±»/p  ¹ã·º/ad  ²ÉÓÃ/v  ¡£/w  [±±¾©/ns  ¹¤Òµ/n  ´óÑ§/n]nt  ÇÅÁº/n  µÀÂ·/n  ×¨Òµ/n  ¸ß¼¶/a  ¹¤³ÌÊ¦/n  ¸ß/nr  Õ÷îý/nr  ½ÌÊÚ/n  ¶Ô/p  ¼ÇÕß/n  Ëµ/v  £¬/w  Ñî/nr  ¸ßÖÐ/nr  ¸ÒÓÚ/v  ´´ÐÂ/v  £¬/w  Õâ/r  ÔÚ/p  ¹«Â·/n  ÇÅÁº/n  ½ç/n  ÊÇ/v  ³ö/v  ÁË/u  Ãû/Ng  µÄ/u  ¡£/w  ÔÚ/p  ÓÅ»¯/v  Éè¼Æ/v  £·£®£²/m  ¹«Àï/q  ³¤/a  µÄ/u  À¥Ã÷/ns  ÄÏ/f  ¹ý¾³/vn  ¸ß¼Ü/n  ¹«Â·/n  Ê±/Ng  £¬/w  Ñî/nr  ¸ßÖÐ/nr  ÒýÈë/v  ×Ô¼º/r  Ö÷³Ö/v  ¿ª·¢/v  µÄ/u  ¿ÕÐÄ°åÁº/n  ¼¼Êõ/n  µÈ/u  ÐÂ/a  ¼¼Êõ/n  £¬/w  ½ÚÊ¡/v  »ìÄýÍÁ/n  £³£°£¥/m  £¬/w  ¸Ö½ÊÏß/n  £µ£°£¥/m  £¬/w  Ê¹/v  ÐÐ³µµÀ/n  Ôö¼Ó/v  ÁË/u  Á½/m  Ìõ/q  £¬/w  ¶øÇÒ/c  ²»ÓÃ/d  ¶ÏÂ·/v  Ê©¹¤/v  £¬/w  ¹¤ÆÚ/n  ÓÉ/p  Á½/m  Äê/q  °ë/m  Ëõ¶Ì/v  ÖÁ/p  Ò»/m  Äê/q  £¬/w  »¹/d  ½ÚÊ¡/v  Ö±½Ó/a  Í¶×Ê/n  £¸£°£°£°/m  ¶à/m  Íò/m  Ôª/q  £¬/w  Õâ/r  ÔÚ/p  ¹úÄÚ/s  ÊÇ/v  ·Ç³£/d  ÁË²»Æð/a  µÄ/u  ¡£/w  Ñî/nr  ¸ßÖÐ/n  Ôò/d  Ç«Ðé/a  µØ/u  Ëµ/v  £º/w  ¡°/w  ½¨/v  ºÃ/a  Ò»/m  ×ù/q  ÇÅ/n  £¬/w  ¹â/d  ÓÐ/v  ºÃ/a  µÄ/u  Éè¼Æ/vn  »¹/d  ²»¹»/a  £¬/w  [ÔÆÄÏÊ¡/ns  ½»Í¨Ìü/n]nt  µÈ/u  Õþ¸®/n  Ö÷¹Ü/vn  ²¿ÃÅ/n  µÄ/u  ¿ÆÑ§/a  ¾ö²ß/vn  ºÍ/c  ¸ß/a  Ë®Æ½/n  µÄ/u  Ê©¹¤/vn  ¡¢/w  ¹ÜÀí/vn  ¶¼/d  ²»/d  ¿É/v  È±ÉÙ/v  ¡£/w  ¡±/w  
19980203-02-001-008/m  £ª/w  £ª/w  £ª/w  
19980203-02-001-009/m  [ºÓ±±Ê¡/ns  ¿í³Ç/ns  Âú×å/nz  ×ÔÖÎÏØ/n  ¹«°²¾Ö/n]nt  ¾Ö³¤/n  Íõ/nr  Óñ½à/nr  £¬/w  ÒÔ/p  Ç¿ÁÒ/a  µÄ/u  ÊÂÒµÐÄ/n  ºÍ/c  ÔðÈÎ¸Ð/n  Å¬Á¦/ad  ¹¤×÷/v  £¬/w  Î£ÏÕ/a  Ê±¿Ì/n  ³å/v  ÔÚ/p  Ç°/f  £¬/w  À§ÄÑ/an  ÃæÇ°/f  ²»/d  µÍÍ·/v  £¬/w  ¶à´Î/m  ³öÉ«/ad  Íê³É/v  ÆÆ°¸/vn  ÈÎÎñ/n  £¬/w  ±»/p  ÆÀÎª/v  Ê×/m  ½ì/q  ¡°/w  ÖÐ¹ú/ns  ÓÅÐã/a  ÇàÄê/n  ÎÀÊ¿/n  ¡±/w  ¡£/w  ÏÂÆÚ/n  ¡¶/w  ÖÐ»ª/nz  ¶ùÅ®/n  ¡·/w  ¿¯µÇ/v  µÚ¾ÅÊ®Áù/m  Æª/q  ¡¶/w  Íõ/nr  Óñ½à/nr  ¡ª¡ª¡ª/w  ÈûÍâ/s  É½³Ç/n  ºÃ/a  ÎÀÊ¿/n  ¡·/w  ¡£/w  ¡ª¡ª¡ª/w  ±àÕß/n  

19980203-02-002-001/m  [Ìì½ò/ns  ÀÏ³Ç/ns  ºúÍ¬/n]ns  ³É/v  ´óµÀ/n  ÊÐÃñ/n  °ÝÄê/v  ÄÑ/ad  Ê¶/v  Í¾/Ng  
19980203-02-002-002/m  ±¾±¨/r  Ìì½ò/ns  £²ÔÂ/t  £²ÈÕ/t  µç/n  ¼ÇÕß/n  ³Â/nr  ½Ü/nr  ±¨µÀ/v  £º/w  ´º½Ú/t  ÊÇ/v  ÊÐÃñ/n  ³öÐÐ/v  µÄ/u  ¸ß·åÆÚ/n  £¬/w  Õâ/r  ¼¸/m  Ìì/q  £¬/w  Ìì½ò/ns  ÊÐÃñ/n  ³öÃÅ/v  ´®/v  Ç×/Ng  ¾ªÏ²/a  µØ/u  ·¢ÏÖ/v  £¬/w  ¹ýÈ¥/t  µÄ/u  ÀÏ/a  µØ·½/n  ºúÍ¬/n  ³É/v  ´óµÀ/n  £¬/w  ¹ÊÀï/n  Ñ°/v  ×Ù/Ng  ÄÑ/ad  Ê¶/v  Í¾/Ng  ÁË/y  ¡£/w  
19980203-02-002-003/m  ´Ó/p  £±£¹£¹£µÄê/t  ¿ªÊ¼/v  £¬/w  Ìì½ò/ns  ÊµÊ©/v  ³ÇÊÐ/n  »ù´¡/n  ÉèÊ©/n  ½¨Éè/vn  Óë/p  Î£ÂªÆ½·¿/n  ¸ÄÔì/vn  Ïà/d  ½áºÏ/v  µÄ/u  Ë¼Â·/n  £¬/w  ÄêÄê/q  ÒÔ/p  ÐÞÂ·/v  ´ø¶¯/v  ³ÉÆ¬/vn  Î£ÂªÆ½·¿/n  ¸ÄÔì/vn  £¬/w  ÐÎ³É/v  ÁË/u  Ã÷ÏÔ/a  µÄ/u  Éç»á/n  ¡¢/w  ¾­¼Ã/n  ºÍ/c  »·¾³/n  Ð§Òæ/n  £¬/w  ³ÇÊÐ/n  ·çÃ²/n  ÄêÄê/q  ÓÐ/v  ±ä»¯/vn  ¡£/w  
19980203-02-002-004/m  È¥Äê/t  ÊÇ/v  Ìì½ò/ns  ÒÔ/p  ÐÞÂ·/v  ´ø¶¯/v  Î£¸Ä/j  ¹æÄ£/n  ×î/d  ´ó/a  µÄ/u  Ò»/m  Äê/q  ¡£/w  ×÷Îª/v  Ò»/m  ×ù/q  ÀÏ/a  ³ÇÊÐ/n  £¬/w  Ìì½ò/ns  ÊÐÃñ/n  ¾Ó×¡/v  µÄ/u  Î£ÂªÆ½·¿/n  £¬/w  ²»½ö/c  ·¿ÎÝ/n  ÆÆ¾É/a  £¬/w  ÈË¿Ú/n  ÃÜ¼¯/a  £¬/w  ¶øÇÒ/c  ÊÐÕþ/n  ÉèÊ©/n  Âäºó/a  £¬/w  µÍÍÝ/a  »ýË®/vn  £¬/w  ÀúÄê/n  ÔâÊÜ/v  ÑÍ/v  ÅÝ/v  ¡£/w  È¥Äê/t  £¬/w  Ìì½òÊÐ/ns  ´©¹ý/v  ³ÉÆ¬/v  µÄ/u  Î£ÂªÆ½·¿/n  ¾ÓÃñÇø/n  ÖØµã/d  ÐÞ½¨/v  ÁË/u  £¸/m  Ìõ/q  µÀÂ·/n  £¬/w  ×Ü³¤/n  £±£³£®£·/m  ¹«Àï/q  £¬/w  ²ð³ý/v  ÁË/u  Î£·¿/n  £³£´£®£µÍò/m  Æ½·½Ã×/q  £¬/w  £²£®£²Íò/m  »§/q  ¾ÓÃñ/n  Í¨¹ý/p  »õ±Ò/n  °²ÖÃ/v  µÄ/u  °ì·¨/n  £¬/w  ¾Ó×¡/vn  Ìõ¼þ/n  µÃµ½/v  ¸ÄÉÆ/vn  £¬/w  Í¬Ê±/c  »¹/d  ´ø¶¯/v  ÑØÏß/f  ºÍ/c  ÖÜ±ß/n  £²£¶£·Íò/m  Æ½·½Ã×/q  Î£ÂªÆ½·¿/n  µÄ/u  ¸ÄÔì/vn  ¹¤³Ì/n  ¡£/w  
19980203-02-002-005/m  ²»½öÈç´Ë/l  £¬/w  ÌõÌõ/q  Í¨áé/n  ½¨³É/v  ºó/f  £¬/w  Ê¹/v  Ìì½ò/ns  ÊÐÇø/s  µÀÂ·/n  ¸ü/d  Ç÷ÓÚ/v  ÍøÂç»¯/v  £¬/w  ÅÅË®/vn  ¡¢/w  µçÁ¦/n  ¡¢/w  Í¨ÐÅ/vn  ¹ÜÏß/n  µÈ/u  ÅäÌ×/vn  ¹¤³Ì/n  Ò»/m  ´Î/q  µ½Î»/v  £¬/w  ´ÙÊ¹/v  ÍÁµØ/n  ÉýÖµ/vn  £¬/w  ÒÔ/p  Â·/n  Îª/v  Öá/n  µÄ/u  ¡°/w  Ð§Òæ´ø/n  ¡±/w  ´ø¶¯/v  ÁË/u  ÇøÓò/n  ¾­¼Ã/n  µÄ/u  ·±ÈÙ/an  ¡£/w  ¾É³Ç/n  ÄÏÊÐ/ns  µØÇø/n  µÄ/u  ¸£°²/nz  ´ó½Ö/n  Â·¿í/n  ÓÉ/p  £¶/m  Ã×/q  ÍØ/v  ÖÁ/p  £³£¶/m  Ã×/q  £¬/w  Ê¹/v  Ïà½»/v  µÄ/u  ´«Í³/n  ÉÌÒµ½Ö/n  ºÍÆ½Â·/ns  Èç½ñ/t  ±ä³É/v  Ìì½òÈË/n  ÑÛÖÐ/s  µÄ/u  ¡°/w  Ð¡/a  ºúÍ¬/n  ¡±/w  £¬/w  ÈÙÒµ/nz  ´ó½Ö/n  Í¨Ïò/v  ¡°/w  ÄÏÊÐ/ns  Ê³Æ·/n  ½Ö/n  ¡±/w  µÄ/u  Â·/n  Ò²/d  ÍØ¿í/v  µ½/v  £³£°/m  Ã×/q  £¬/w  ÓÎ¿Í/n  µ½/v  Õâ/r  ×ù/q  ÃÀÊ³³Ç/n  ½»Í¨/n  Ê®·Ö/m  ±ãÀû/a  ¡£/w  
19980203-02-003-001/m  Äþ²¨/ns  Ï·³µ/n  ÓÎ/v  ½ÖÊÐ/n  ÊÐÃñ/n  ±¥ÑÛ¸£/l  
19980203-02-003-002/m  ±¾±¨/r  ¼ÇÕß/n  ·¶/nr  Î°¹ú/nr  
19980203-02-003-003/m  ÕýÔÂ/t  ³õËÄ/t  £¬/w  Äþ²¨/ns  ±±ÂØÇø/ns  ÐÂÕò/n  µÄ/u  ÖÐÐÄ/n  ½ÖµÀ/n  ÈËÍ·ÔÜ¶¯/l  £¬/w  Ð¦Óï/n  ÕóÕó/q  £¬/w  ÏÔµÃ/v  ¸ñÍâ/d  ÈÈÄÖ/a  ¡£/w  Ô­À´/d  £¬/w  Äþ²¨ÊÐ/ns  ÈºÒÕ¹Ý/j  Õý/d  ÔÚ/p  ÕâÀï/r  ¾ÙÐÐ/v  ÐÂ´º/t  ÎÄÒÕ/n  ÑÝ³ö/vn  ¡£/w  ËûÃÇ/r  ½«/p  Ò»/m  Á¾/q  ´ó/a  ¿¨³µ/n  ×°°ç/v  ³É/v  ÀÏ»¢/n  Ä£Ñù/n  µÄ/u  Ï·Ì¨/n  £¬/w  Çë/v  ÁË/u  ºÃ¼¸/m  Î»/q  ¹ú¼Ò/n  Ò»¼¶/b  ÑÝÔ±/n  µ±³¡/d  ±íÑÝ/v  Ô½¾ç/n  ¡¢/w  ð®¾ç/n  µÈ/u  ÉîÊÜ/v  µ±µØ/s  °ÙÐÕ/n  Ï²°®/v  µÄ/u  ³ª¶Î/n  £¬/w  Ó®µÃ/v  ÁË/u  Ò»/m  Æ¬/q  ³ÆÔÞÉù/n  ¡£/w  Á¬/u  Ò»Ð©/m  ³ö×â³µ/n  Ë¾»ú/n  Ò²/d  ²»/d  ×ö/v  ÉúÒâ/n  £¬/w  Í£³µ/v  Ò»±¥ÑÛ¸£/l  ¡£/w  
19980203-02-003-004/m  ÕâÑù/r  µÄ/u  ÎÄÒÕ/n  ÑÝ³ö/vn  £¬/w  ÒÑ/d  Á¬Ðø/ad  ½øÐÐ/v  ÁË/u  Á½/m  Ìì/q  £¬/w  ÓÐ/v  £±£°/m  Á¾/q  Ï·³µ/n  ÔÚ/p  ÊÐÇø/s  µÄ/u  ¸÷¸ö/r  Ð¡Çø/n  »ò/c  ÐÂ´å/n  Í¬Ê±/d  ÑÝ³ö/v  ¡£/w  Õâ/r  ÊÇ/v  Äþ²¨ÊÐ/ns  ÎÄ»¯/n  ²¿ÃÅ/n  Îª/p  ´º½Ú/t  ×éÖ¯/v  µÄ/u  Ï·³µ/n  ½ø/v  ÐÂ´å/n  ÎÄÒÕ/n  »î¶¯/vn  ¡£/w  Í¬Ê±/c  ¾ÙÐÐ/v  µÄ/u  »¹ÓÐ/v  ¡°/w  °Ù/m  Ìõ/q  ½ÖµÀ/n  ¹Ò/v  ²ÊµÆ/n  ¡±/w  ¡¢/w  ¡°/w  Ç§/m  ¸±/q  ´ºÁª/n  ºØ/Vg  ÊÙÐÇ/n  ¡±/w  µÈ/u  »î¶¯/vn  ¡£/w  
19980203-02-003-005/m  Ï·³µ/n  ½ø/v  ÐÂ´å/n  £¬/w  µÃµ½/v  ÁË/u  ¾ÓÃñ/n  µÄ/u  ÈÈÁÒ/a  »¶Ó­/vn  ¡£/w  ²»ÉÙ/m  Ð¡ÅóÓÑ/n  ºÍ/c  ¹ÃÄï/n  Î§/v  ×Å/u  ÔìÐÍ¸÷Òì/l  µÄ/u  ²Ê³µ/n  ÅÄÕÕ/v  ÁôÄî/v  £»/w  Ï·³µ/n  µÄ/u  ½ÚÄ¿/n  ÎüÒý/v  ÁË/u  Ò»/m  Åú/q  Ï·ÃÔ/n  £¬/w  Ï·³µ/n  µ½/v  ÄÄ/r  £¬/w  ËûÃÇ/r  Ò²/d  ¸ú×Å/v  µ½/v  ÄÄ/r  ¡£/w  ÔÚ/p  ×¼±¸/v  ÁË/u  ´«Í³/n  Ï·Ä¿/n  µÄ/u  Í¬Ê±/n  £¬/w  Ï·³µ/n  »¹/d  Ô¤±¸/v  ÁË/u  ÏÖ´ú/t  ¸èÎè/n  ¡¢/w  Ä§Êõ/n  ±íÑÝ/vn  ¡¢/w  ÓÐ/v  ½±/n  ²ÂÃÕ/v  µÈ/u  ½ÚÄ¿/n  £¬/w  Õâ/r  Ê¹/v  Ò»Ð©/m  ÄêÇáÈË/n  Ê®·Ö/m  ×ÅÃÔ/v  £¬/w  Ï·³µ/n  Òª/v  Àë¿ª/v  ÁË/y  £¬/w  ËûÃÇ/r  »¹/d  ÓàÐË/n  Î´/d  ¾¡/v  ¡£/w  ÓÐ/v  ºÃ¼¸/m  Î»/q  ÀÏÈË/n  Ëµ/v  £¬/w  ËÍ/v  Ï·/n  ÉÏÃÅ/v  ²»/d  ¶à/a  ¼û/v  £¬/w  ÖªÃûÑÝÔ±/n  ÉÏÃÅ/v  ³ªÏ·/v  ¸ü/d  ÉÙ¼û/a  ¡£/w  

19980203-02-004-001/m  Ã÷Ìì/t  ÆøÏó/n  Ô¤±¨/vn  £¨/w  £²ÔÂ/t  £³ÈÕ/t  £²£°Ê±/t  ¡ª/w  £²ÔÂ/t  £´ÈÕ/t  £²£°Ê±/t  £©/w  
19980203-02-004-002/m  ÌìÆø/n  Ç÷ÊÆ/n  ·ÖÎö/vn  
19980203-02-004-003/m  ¾Ý/p  [ÖÐÑë/n  ÆøÏóÌ¨/n]nt  Ìá¹©/v  µÄ/u  ÐÅÏ¢/n  £¬/w  Ä¿Ç°/t  ÓÐ/v  Ò»/m  ¹É/q  ½Ï/d  Ç¿/a  Àä¿ÕÆø/n  ÕýÔÚ/d  ¶«/f  ÒÆ/v  ÄÏ/f  ÏÂ/v  ¡£/w  £´ÈÕ/t  ÍíÉÏ/t  Æä/r  Ç°·æ/n  ½«/d  µ½´ï/v  ÄÏº£/ns  ±±²¿/f  ¡£/w  Ô¤¼Æ/v  £³ÈÕ/t  ÍíÉÏ/t  µ½/p  £´ÈÕ/t  £¬/w  ÎÒ¹ú/n  ¶«²¿/f  ½«/d  ÓÐ/v  £´/m  ¡ª/w  £¶/m  ¼¶/q  Æ«/a  ±±·ç/n  £¬/w  ¶«²¿/f  ºÍ/c  ÄÏ²¿/f  º£Ãæ/n  ÓÐ/v  £¶/m  ¡ª/w  £·/m  ¼¶/q  Æ«/a  ±±·ç/n  £»/w  ³¤½­/ns  ÖÐÏÂÓÎ/n  ÒÔ±±/f  µØÇø/n  ½«/d  ½µÎÂ/v  £µ/m  ¡æ/q  ¡ª/w  £±£°/m  ¡æ/q  £»/w  ÊÜ/v  Àä¿ÕÆø/n  ºÍ/c  Å¯ÊªÆøÁ÷/n  µÄ/u  ¹²Í¬/b  Ó°Ïì/vn  £¬/w  Î÷ÄÏ/s  µØÇø/n  ¶«²¿/f  ¡¢/w  ½­ÄÏ/ns  ÄÏ²¿/f  ºÍ/c  »ªÄÏ/ns  ´ó²¿/m  µØÇø/n  ÓÐ/v  Ð¡µ½ÖÐÓê/l  £¬/w  ¾Ö²¿/n  µØÇø/n  ÓÐ/v  ´óÓê/n  ¡£/w  

19980203-02-005-001/m  ¶­/nr  ½¨»ª/nr  ¾ÙÐÐ/v  ÐÂ´º/t  ¾Æ»á/n  
19980203-02-005-002/m  ÐÂ»ªÉç/nt  Ïã¸Û/ns  £²ÔÂ/t  £²ÈÕ/t  µç/n  [Ïã¸Û/ns  ÌØ±ð/a  ÐÐÕþÇø/n]ns  ÐÐÕþ/n  ³¤¹Ù/n  ¶­/nr  ½¨»ª/nr  ½ñÌì/t  ¾ÙÐÐ/v  ÐÂ´º/t  ¾Æ»á/n  £¬/w  Óë/p  £´£°£°/m  ¶à/m  Î»/q  Ïã¸Û/ns  ¸÷½ç/r  ÈËÊ¿/n  ¹²/d  Ó­/v  Å©Àú/n  »¢Äê/t  µ½À´/v  £¬/w  ³©Ì¸/v  ÐÂ´º/t  µÄ/u  ·¢Õ¹/vn  ´ó¼Æ/n  ¡£/w  
19980203-02-005-003/m  ³öÏ¯/v  ¾Æ»á/n  µÄ/u  ¼Î±ö/n  °üÀ¨/v  [È«¹ú/n  ÈË´ó/j]nt  ¸ÛÇø/n  ´ú±í/n  ¡¢/w  [È«¹ú/n  ÕþÐ­/j]nt  ¸ÛÇø/n  Î¯Ô±/n  ¡¢/w  [È«¹ú/n  ÈË´ó/j  ³£Î¯»á/j  Ïã¸Û/ns  »ù±¾·¨/n  Î¯Ô±»á/n]nt  Ïã¸Û/ns  Î¯Ô±/n  ¡¢/w  ÌØÇø/n  ÐÐÕþ/n  »áÒé/n  ³ÉÔ±/n  ¡¢/w  ÁÙÊ±/b  Á¢·¨»á/n  ÒéÔ±/n  ¡¢/w  ÁÙÊ±/b  ÊÐÕþ¾Ö/n  ºÍ/c  ÁÙÊ±/b  ÇøÓò/n  ÊÐÕþ¾Ö/n  ÒéÔ±/n  ¡¢/w  ÁÙÊ±/b  ÇøÒé»á/n  Ö÷Ï¯/n  µÈ/u  ¡£/w  
19980203-02-005-004/m  [Ïã¸Û/ns  ÌØÇø/n  Õþ¸®/n]nt  Ö÷Òª/b  ¹ÙÔ±/n  Ò²/d  ÅãÍ¬/v  ¶­/nr  ½¨»ª/nr  ³öÏ¯/v  ¾Æ»á/n  ¡£/w  

19980203-02-006-001/m  ¸É²¿/n  °ÝÄê/v  µ½/v  Å©¼Ò/n  
19980203-02-006-002/m  ½­/nr  ±¦ÕÂ/nr  ÇØ/nr  ¹úºÀ/nr  
19980203-02-006-003/m  ´óÄê³õÒ»/t  £¬/w  ¸£½¨/ns  äØÖÞÍå/ns  ±±°¶/s  ´ºÒâ/n  Å¨Å¨/z  ¡£/w  ÐÂÄê/t  ÖÓÉù/n  ¸Õ¸Õ/d  ÇÃ/v  ¹ý/u  £¬/w  ÐãÓìÕò/ns  ºó½­´å/ns  ²Ð¼²ÈË/n  ³Â/nr  Ê¤ÖÒ/nr  ¼Ò/n  µÄ/u  µç»°Áå/n  Ïì/v  ÁË/y  £º/w  ¡°/w  ÀÏ³Â/nr  °¡/y  £¬/w  ÎÒ/r  ¸ø/p  Äã/r  °ÝÄê/v  °¡/y  £¬/w  ×£/v  Äã/r  ÐÂÄê/t  ¼ÒÍ¥/n  ÐÒ¸£/a  £¬/w  ÈÕ×Ó/n  ºìºì»ð»ð/z  ¡£/w  ÓÐ/v  Ê²Ã´/r  À§ÄÑ/an  £¬/w  ¿ÉÒÔ/v  ÕÒ/v  ´åÎ¯»á/j  ºÍ/c  ´åÖ§²¿/n  £¬/w  Ò²/d  ¿ÉÒÔ/v  ÕÒ/v  ÎÒ/r  ¡£/w  ¡±/w  ºØËê/v  µÄ/u  ÊÇ/v  ±±°¶/s  µ³¹¤Î¯/j  Êé¼Ç/n  Ö£/nr  º£ÐÛ/nr  ¡£/w  ³Â/nr  Ê¤ÖÒ/nr  ¾ªÏ²½»¼¯/i  £¬/w  Ò»Ê±/t  ²»Öª/v  ÈçºÎ/r  ´ðÐ»/v  ¡£/w  Óë´ËÍ¬Ê±/c  £¬/w  äØÖÞÍå/ns  ±±°¶/s  µÄ/u  Ò»Ð©/m  Æ¶À§»§/n  ¡¢/w  Ð¡¿µ»§/n  ¡¢/w  ¼ÆÉú/j  ¹âÈÙ»§/n  ¡¢/w  ÎÄÃ÷»§/n  ¡¢/w  ÖØµã/n  ¹¤³Ì/n  ²ðÇ¨»§/n  µÈ/u  Ò²/d  ¶¼/d  Â½Ðø/d  ½Óµ½/v  ÁË/u  Êé¼Ç/n  µÄ/u  ÐÂ´º/t  ×£¸£/vn  ¡£/w  
19980203-02-006-004/m  ÉÏÎç/t  £±£°Ê±/t  £¬/w  ±±°¶/s  µ³¹¤Î¯/j  µÈ/u  ²¿ÃÅ/n  µÄ/u  Áìµ¼/n  ÔÚ/p  Ö£/nr  º£ÐÛ/nr  µÄ/u  ´øÁì/vn  ÏÂ/f  £¬/w  ·Ö/v  ¼¸/m  Â·/q  µ½/v  ¸÷/r  ÏçÕò/n  Å©¼Ò/n  Ïò/p  Å©Ãñ/n  °ÝÄê/v  ¡£/w  Ö£/nr  º£ÐÛ/nr  Ò»ÐÐ/n  À´µ½/v  ÁË/u  ÐãÓìÕò/ns  ´óÏó´å/ns  ¼ÆÉú/j  ¹âÈÙ»§/n  Àî/nr  ÎÄÍ¨/nr  ¼Ò/n  £¬/w  ¶Ô/p  Àî/nr  ÎÄÍ¨/nr  Ò»/m  ¼Ò/q  ÏìÓ¦/v  µ³/n  ºÍ/c  ¹ú¼Ò/n  ºÅÕÙ/vn  £¬/w  Ä£·¶/d  ×ñÊØ/v  ¼Æ»®ÉúÓý/l  Õþ²ß/n  ±íÊ¾/v  ¸ÐÐ»/v  ¡£/w  ÏÂÎç/t  £¬/w  ¹¤Î¯/j  ¸É²¿/n  À´µ½/v  É½Í¤Ïç/ns  ²ðÇ¨»§/n  Ñî/nr  ÑÇ½ð/nr  ¼Ò/n  °ÝÄê/v  £¬/w  ²¢/c  ¸ø/p  Ëû/r  ËÍ/v  È¥/v  Î¿ÎÊ½ð/n  ¡£/w  Ñî/nr  ÑÇ½ð/nr  ¸Ð¶¯/a  µØ/u  Ëµ/v  £¬/w  ±±°¶/s  Ä¿Ç°/t  °ÙÊÂ´ýÐË/l  £¬/w  Ò²/d  ºÜ/d  ¼èÄÑ/a  ¡£/w  ¸É²¿/n  ÃÇ/k  ÈÔÈ»/d  ÄÜ/v  µë¼Ç/v  ×Å/u  ÎÒÃÇ/r  £¬/w  ÎÒÃÇ/r  ¸ü/d  Ó¦¸Ã/v  »ý¼«/ad  ÅäºÏ/v  µ³/n  ºÍ/c  Õþ¸®/n  £¬/w  ¸ãºÃ/v  ±±°¶/s  µÄ/u  ¿ª·¢/vn  ½¨Éè/vn  ¡£/w  

19980203-02-007-001/m  Í¼Æ¬/n  ÐÂÎÅ/n  
19980203-02-007-002/m  £±/m  £º/w  ÉÏº£/ns  Ô¥Ô°/ns  ÐÂ´º/t  ÃñË×/n  µÆ»á/n  ÉÏ/f  £¬/w  ½ü/a  £µ£°£°£°/m  Õµ/q  ²ÊµÆ/n  ½«/p  Õû¸ö/b  [Ô¥Ô°/ns  ÉÌ³Ç/n]ns  ×°°ç/v  µÃ/u  Á÷¹âÒç²Ê/l  £¬/w  ÃÀ²»Ê¤ÊÕ/i  ¡£/w  Í¼/n  Îª/v  ÉÌ³Ç/n  ¹ã³¡/n  ÉÏ/f  µÄ/u  ¡°/w  ÁúÌÚ»¢Ô¾/i  ¡±/w  ²ÊµÆ/n  ×é/n  ¡£/w  
19980203-02-007-003/m  £¨/w  ÐÂ»ªÉç/nt  ¼ÇÕß/n  ³Â/nr  ·É/nr  Éã/Vg  £©/w  
19980203-02-007-004/m  £²/m  £º/w  ´º½Ú/t  ¡¢/w  Èâ×Î½Ú/t  ÆÚ¼ä/f  £¬/w  ±ß³Ç/n  ÎÚÂ³Ä¾Æë/ns  µÄ/u  ¸÷×å/r  ÈºÖÚ/n  ³Á½þ/v  ÔÚ/p  ¡°/w  Ë«/m  ½Ú/n  ¡±/w  µÄ/u  »¶ÀÖ/a  Ö®ÖÐ/f  ¡£/w  ¸÷/r  Ãñ×å/n  µÄ/u  ÊåÊå/n  °¢ÒÌ/n  ÃÇ/k  ·×·×/d  À´µ½/v  ÊÐ/n  ¹Â¶ùÔº/n  £¬/w  Îª/p  º¢×Ó/n  ÃÇ/k  ´øÀ´/v  ¼ÒÍ¥/n  µÄ/u  ÎÂÅ¯/an  ºÍ/c  ½ÚÈÕ/n  µÄ/u  ¿ìÀÖ/an  ¡£/w  Õâ/r  ÊÇ/v  ¹Â¶ùÔº/n  µÄ/u  º¢×Ó/n  ÃÇ/k  Îª/p  ÊåÊå/n  °¢ÒÌ/n  ÃÇ/k  ±íÑÝ/v  ×Ô/r  ±à/v  ×Ô/r  ÑÝ/v  µÄ/u  ½ÚÄ¿/n  ¡¶/w  £µ£¶/m  ¸ö/q  Ãñ×å/n  ÊÇ/v  Ò»/m  ¼Ò/q  ¡·/w  ¡£/w  
19980203-02-007-005/m  £¨/w  ÐÂ»ªÉç/nt  ¼ÇÕß/n  °¬ÄáÍß¶û/nr  Éã/Vg  £©/w  

19980203-02-008-001/m  ÍÍÏª/ns  ÀÏ/a  ½Ö/n  ÐÂ×Ë/n  £¨/w  Í¼Æ¬/n  £©/w  
19980203-02-008-002/m  ½¨/v  ÓÚ/p  Ã÷Çå/t  Ê±´ú/n  µÄ/u  »ÆÉ½ÊÐ/ns  ÍÍÏª/ns  ÀÏ/a  ½Ö/n  ÏÖ/Tg  ÒÑ/d  ÐÞÝÝ/v  Ò»/m  ÐÂ/a  £¬/w  ÖØÏÖ/v  ÁË/u  ÎôÈÕ/t  ·±»ª/a  ¾°Ïó/n  ¡£/w  Õâ/r  ÊÇ/v  ÖÐÍâ/j  ÓÎÈË/n  ÔÚ/p  ÕûÐÞ/v  ¹ý/u  µÄ/u  ÍÍÏª/ns  ÀÏ/a  ½ÖÉÏ/s  ÓÎÀÀ/v  ¡£/w  £¨/w  ÐÂ»ªÉç/nt  ¼ÇÕß/n  Â³/nr  Ñ¸³Ð/nr  Éã/Vg  £©/w  

19980203-02-009-001/m  ½â¾ö/v  ÍÁµØ/n  ×Ê½ð/n  ¼¼Êõ/n  ÊµÐÐ/v  »ïÊ³/n  Ò½ÁÆ/n  ²¹Öú/vn  ºþÄÏ/ns  ´óÁ¦/d  Ö§³Ö/v  Îä¾¯/n  ²¿¶Ó/n  ºóÇÚ/n  ½¨Éè/vn  
19980203-02-009-002/m  ±¾±¨/r  ³¤É³/ns  £²ÔÂ/t  £²ÈÕ/t  µç/n  ¼ÇÕß/n  Îâ/nr  ÐË»ª/nr  ±¨µÀ/v  £º/w  ºþÄÏÊ¡/ns  ¸÷¼¶/r  µ³Î¯/n  ºÍ/c  Õþ¸®/n  ´óÁ¦/d  Ö§³Ö/v  Îä¾¯/n  ²¿¶Ó/n  ¸ãºÃ/v  ºóÇÚ/n  ½¨Éè/vn  £¬/w  ÃÜÇÐ/v  ÁË/u  Îä¾¯/n  ²¿¶Ó/n  Óë/p  ×¤µØ/n  µ³Î¯/n  ¡¢/w  Õþ¸®/n  ºÍ/c  ÈËÃñ/n  ÈºÖÚ/n  ¹ØÏµ/n  ¡£/w  
19980203-02-009-003/m  È¥Äê/t  £¸ÔÂ/t  £¬/w  Ê¡Õþ¸®/n  ÕÙ¿ª/v  ÁË/u  È«Ê¡/n  Îä¾¯/n  ²¿¶Ó/n  ºóÇÚ/n  ¹¤×÷/vn  »áÒé/n  £¬/w  ²¢/c  ÏÂ·¢/v  ÁË/u  ¡¶/w  ¹ØÓÚ/p  Ö§³Ö/v  ºÍ/c  °ïÖú/v  Îä¾¯/n  ²¿¶Ó/n  ¸ãºÃ/v  ºóÇÚ/n  ÉèÊ©/n  ½¨Éè/vn  µÄ/u  Í¨Öª/n  ¡·/w  ¡£/w  ´Ëºó/t  £¬/w  ¸÷µØ/r  ¡¢/w  ÖÝ/n  ¡¢/w  ÊÐ/n  ÕÙ¿ª/v  ÁË/u  ×¨Ô±/n  ¡¢/w  ÊÐ³¤/n  ¡¢/w  ÖÝ³¤/n  °ì¹«»áÒé/n  £¬/w  ¶Ô/p  ×¤µØ/n  Îä¾¯/n  ²¿¶Ó/n  µÄ/u  ºóÇÚ/n  ½¨Éè/vn  ½øÐÐ/v  ÈÏÕæ/a  µÄ/u  ÑÐ¾¿/vn  ºÍ/c  ²¿Êð/vn  ¡£/w  
19980203-02-009-004/m  ¸÷µØ/r  Ê×ÏÈ/d  ½â¾ö/v  Îä¾¯/n  ²¿¶Ó/n  ·¢Õ¹/v  Å©¸±Òµ/n  Éú²ú/vn  Ëù/u  Ðè/v  µÄ/u  ÍÁµØ/n  ¡¢/w  ×Ê½ð/n  ºÍ/c  ¼¼Êõ/n  ¡£/w  ¾Ý/p  Í³¼Æ/v  £¬/w  È¥Äê/t  £¸ÔÂ/t  ÒÔÀ´/f  £¬/w  È«Ê¡/n  ¸÷¼¶/r  Õþ¸®/n  ºÍ/c  ÓÃ±ø/vn  µ¥Î»/n  ÒÑ/d  Îª/p  Îä¾¯/n  ²¿¶Ó/n  ½â¾ö/v  Éú²ú/v  ÓÃ/v  µØ/n  £²£°£°/m  ¶à/m  Ä¶/q  £¬/w  ²¦/v  Éú²ú/vn  ¾­·Ñ/n  £¸£²Íò/m  Ôª/q  ¡£/w  ³£µÂ/ns  ¡¢/w  ÖêÖÞ/ns  ¡¢/w  ³»ÖÝ/ns  µÈ/u  µØ/n  ¡¢/w  ÊÐ/n  °Ñ/p  °ïÖú/v  Îä¾¯/n  Ö§¶Ó/n  °ì/v  ºÃ/a  Å©¸±Òµ/n  Éú²ú/vn  »ùµØ/n  ÄÉÈë/v  ÁË/u  µ±µØ/s  µÄ/u  ¡°/w  ²ËÀº×Ó/n  ¡±/w  ¹¤³Ì/n  £¬/w  ·Ö±ð/d  Îª/p  ×¤µØ/n  Ö§¶Ó/n  ½¨/v  Æð/v  ÁË/u  ¸±Ê³Æ·/n  Éú²ú/vn  »ùµØ/n  ¡£/w  
19980203-02-009-005/m  ¸÷¼¶/r  Õþ¸®/n  ¶Ô/p  Îä¾¯/n  ²¿¶Ó/n  Ê¿±ø/n  ¸øÓè/v  »ïÊ³/n  ²¹Ìù/vn  ¡£/w  ´Ó/p  È¥Äê/t  £¸ÔÂ/t  ¿ªÊ¼/v  £¬/w  È«Ê¡/n  £±£²/m  ¸ö/q  µØ/n  ¡¢/w  ÊÐ/n  ¡¢/w  ÖÝ/n  °´/p  Ã¿ÈË/r  Ã¿Ìì/r  ²¹Ìù/v  £±£®£µ/m  Ôª/q  ÖÁ/p  £²/m  Ôª/q  µÄ/u  ±ê×¼/n  ²¹Ìù/v  Îä¾¯/n  Õ½Ê¿/n  »ïÊ³/n  ¡£/w  ½ñÄê/t  £¬/w  È«Ê¡/n  ¸÷µØ/r  ¡¢/w  ÊÐ/n  ¡¢/w  ÖÝ/n  ½«/p  ×¤µØ/n  Îä¾¯/n  ²¿¶Ó/n  Õ½Ê¿/n  µÄ/u  »ïÊ³/n  ²¹Ìù/vn  ÁÐÈë/v  ²ÆÕþ/n  Ô¤Ëã/vn  ¡£/w  
19980203-02-009-006/m  È«Ê¡/n  ¸÷µØ/r  ´Ó/p  ²¿¶Ó/n  ½¨Éè/vn  Êµ¼Ê/n  ³ö·¢/v  £¬/w  ²ÉÈ¡/v  ·Ö¼¶/v  ¸ºÔð/v  ¡¢/w  ·ÖÆ¬/vd  °ü¸É/v  µÈ/u  °ì·¨/n  £¬/w  ¶Ô/p  Îä¾¯/n  ²¿¶Ó/n  Óª·¿/n  ¼°/c  Éú»î/vn  ÉèÊ©/n  ½¨Éè/vn  ½øÐÐ/v  ÁË/u  ÕûÌå/n  ¹æ»®/vn  £¬/w  ¼·³ö/v  ×Ê½ð/n  £¬/w  °ïÖú/v  ½¨Éè/v  ¡£/w  ¸÷µØ/r  »¹/d  ²ÉÈ¡/v  ½¨Á¢/v  Ò½ÁÆ/n  ²¹Öú/vn  ¡¢/w  ÊµÐÐ/v  Ò½ÁÆ/n  ¾­·Ñ/n  °ü¸É/v  ºÍ/c  Ö¸¶¨/v  Ò½Ôº/n  ¾ÍÕï/v  µÈ/u  °ì·¨/n  £¬/w  ½Ï/d  ºÃ/a  ½â¾ö/v  ÁË/u  Îä¾¯/n  ¹Ù±ø/n  µÄ/u  ¾ÍÒ½/vn  ÎÊÌâ/n  ¡£/w  

19980203-02-010-001/m  ÉîÛÚ/ns  ¿Ú°¶/n  ÌåÖÆ/n  ¸Ä¸ï/vn  ¼û/v  ÊµÐ§/n  ÑÎÌï¸Û/ns  ÔªÔÂ/t  ¼¯×°Ïä/n  ÍÌÍÂÁ¿/n  ÖèÔö/vn  
19980203-02-010-002/m  ±¾±¨/r  ÉîÛÚ/ns  £²ÔÂ/t  £²ÈÕ/t  µç/n  ¾Ý/p  ÉîÛÚ/ns  º£¹Ø/n  Í³¼Æ/v  £¬/w  ½ñÄê/t  £±ÔÂ·Ý/t  £¬/w  ÉîÛÚ/ns  ÑÎÌï¸Û/ns  ¼¯×°Ïä/n  ÍÌÍÂÁ¿/n  ´ï/v  £·Íò/m  ¸ö/q  ±ê×¼Ïä/n  £¬/w  ±È/p  È¥Äê/t  Í¬ÆÚ/f  Ôö³¤/v  £¸£°£¥/m  £¬/w  ³ÉÎª/v  ÀúÄêÀ´/l  ´¦Àí/v  ±ê×¼Ïä/n  ×î/d  ¶à/a  µÄ/u  Ò»¸ö/m  ÔÂ/n  £¬/w  ³¬¹ý/v  £±£¹£¹£²Äê/t  È«Äê/n  µÄ/u  ¼¯×°Ïä/n  ÍÌÍÂÁ¿/n  ¡£/w  
19980203-02-010-003/m  Ä¿Ç°/t  £¬/w  ÑÎÌï¸Û/ns  ÒÑ/d  ½¨³É/v  £³/m  ¸ö/q  ¼¯×°Ïä/n  ÂëÍ·/n  £¬/w  £±£±/m  Ìõ/q  ¹ú¼Ê/n  ¼¯×°Ïä/n  °àÂÖ/n  º½Ïß/n  ¡£/w  º½Ïß/n  Ö±´ï/v  Å·ÖÞ/ns  ¡¢/w  ÃÀÖÞ/ns  ¡¢/w  ¶«ÄÏÑÇ/ns  ¡¢/w  ÈÕ±¾/ns  ¡¢/w  Ïã¸Û/ns  µÈ/u  ¹ú¼Ò/n  ºÍ/c  µØÇø/n  ¸÷/r  ´ó/a  ¸Û¿Ú/n  £¬/w  ¹úÄÚ/s  °üÀ¨/v  ÉÏº£/ns  ¡¢/w  ´óÁ¬/ns  ¡¢/w  Çàµº/ns  Óë/c  £²£°/m  ¶à/m  Ìõ/q  ×ª/v  ¹Ø/n  Ö§Ïß/n  ¡£/w  
19980203-02-010-004/m  ¸Û¿Ú/n  µÄ/u  ¿ìËÙ/b  ·¢Õ¹/vn  µÃÒæ/v  ÓÚ/p  ÉîÛÚ/ns  µÄ/u  ¿Ú°¶/n  ÌåÖÆ/n  ¸Ä¸ï/vn  ¡£/w  [ÉîÛÚ/ns  ´óÅô/nz  º£¹Ø/n]nt  ¸ºÔð/v  ÑÎÌï¸Û/ns  »õÎï/n  ½ø³ö/vn  µÄ/u  ¼à¹Ü/vn  £¬/w  ×Ô/p  ¿ª/v  ¹Ø/n  ÒÔÀ´/f  £¬/w  ¸Ã¹Ø/r  ¾Í/d  °Ñ/p  ·ö³Ö/v  ¸Û¿Ú/n  µÄ/u  ·¢Õ¹/vn  ÊÓÎª/v  ×Ô¼º/r  µÄ/u  ×ÚÖ¼/n  ¡£/w  £³/m  Äê/q  À´/f  £¬/w  ÏÈºó/d  ÊµÐÐ/v  ²»/d  µÇ/v  ÂÖ/Ng  ¼ì²é/vn  ÖÆ¶È/n  £¬/w  ÅäºÏ/v  ¸Û¿Ú/n  £²£´/m  Ð¡Ê±/n  ×÷Òµ/v  µÄ/u  ÌØµã/n  £¬/w  ÑÓ³¤/v  ¶ÔÍâ/vd  °ì¹«/v  Ê±¼ä/n  µÈ/u  £¬/w  ²¢/c  ²ÉÓÃ/v  ¹ú¼Ê/n  Á÷ÐÐ/v  µÄ/u  µç×Ó/n  £Å£Ä£É/nx  ÎÞ/v  Ö½/n  ±¨¹Ø/vn  ÏµÍ³/n  £¬/w  Óë/p  ¸Û¿Ú/n  µçÄÔ/n  ÊµÐÐ/v  ÁªÍø/v  £¬/w  Ê¹/v  »õÂÖ/n  µÖ´ï/v  Ç°/f  ¼´¿É/v  ¿ªÊ¼/v  ´¦Àí/v  ½ø/v  ¸Û/j  »õÎï/n  £¬/w  Ê¹/v  Í¨¹Ø/vn  ËÙ¶È/n  ³É±¶/d  Ôö³¤/v  £»/w  ²¢/c  Óë/p  ÂëÍ·/n  ¹«Ë¾/n  Ç©Êð/v  ÁË/u  ¡¶/w  ¹ØÓÚ/p  ÑÎÌï¸Û/ns  ¼¯×°Ïä/n  ×ª/v  ¹Ø/n  ÔËÊä/v  µÄ/u  ºÏ×÷/vn  ±¸ÍüÂ¼/n  ¡·/w  £¬/w  °Ñ/p  ·çÏÕ/n  ¹ÜÀí/vn  »úÖÆ/n  ÒýÈë/v  º£¹Ø/n  ¼à¹Ü/vn  Ö®ÖÐ/f  £¬/w  Ëæ/p  Ö®/r  ÓÖ/d  Ìá³ö/v  ¡°/w  Õ¢¿Ú/n  Í¨µÀÊ½/b  ¡±/w  µÄ/u  ¼à¹Ü/vn  ÖÆ¶È/n  £¬/w  Ê¹/v  »õÎï/n  µÄ/u  Ñé·Å/vn  ËÙ¶È/n  Ìá¸ß/v  £±£°/m  ±¶/q  ÒÔÉÏ/f  £»/w  Í¨¹ý/p  Óë/p  ¹ã¶«Ê¡/ns  ÄÚ/f  ËùÓÐ/b  º£¹Ø/n  µçÄÔ/n  ÁªÍø/vn  £¬/w  ÑÎÌï¸ÛÇø/ns  Í¨¹Ø/vn  »·¾³/n  µÃµ½/v  ½øÒ»²½/d  ¸ÄÉÆ/v  ¡£/w  £¨/w  Óà/nr  ³¯¶«/nr  £©/w  

19980203-02-011-001/m  ÄÏ·½/s  ²¿·Ö/m  ×÷Îï/n  ÊÜ/v  ¶³Ñ©/n  Î£º¦/vn  ¸÷µØ/r  Ó¦/v  ¼°Ôç/d  ¼ÓÇ¿/v  ºó¶¬/t  Ìï¼ä¹ÜÀí/l  
19980203-02-011-002/m  ÐÂ»ªÉç/nt  ±±¾©/ns  £²ÔÂ/t  £²ÈÕ/t  µç/n  ¾Ý/p  [ÖÐ¹ú/ns  ÆøÏó/n  ¿ÆÑ§/n  ÑÐ¾¿Ôº/n]nt  Ìá¹©/v  µÄ/u  ÏûÏ¢/n  £¬/w  ÄÏ·½/s  ´ó²¿/m  µØÇø/n  ½ü/a  Á½/m  Ñ®/Ng  ½µÎÂ/v  ½µÑ©/v  £¬/w  Â¡¶¬/t  Êª/a  Àä/a  £¬/w  ½­ÄÏ/ns  ¡¢/w  ¹óÖÝ/ns  µÈ/u  ²¿·Ö/m  µØÇø/n  ÓÍ²Ë/n  ¡¢/w  Ð¡Âó/n  µÈ/u  ¶¬×÷Îï/n  ÔâÊÜ/v  ¶³/v  ¡¢/w  Ñ©/n  Î£º¦/vn  ¡£/w  
19980203-02-011-003/m  »´ºÓ/ns  ÒÔÄÏ/f  ´ó²¿/m  µØÇø/n  ½ü/a  Á½/m  Ñ®/Ng  ³öÏÖ/v  ÁË/u  ½µÎÂ/v  ½µÑ©/v  ÌìÆø/n  ¡£/w  ±¾Ñ®/r  ³¤½­/ns  ÒÔÄÏ/f  ´ó²¿/m  µØÇø/n  ³ÖÐø/v  ½Ï/d  Ç¿/a  µÄ/u  ½µÎÂ/vn  ½µÑ©/vn  £¬/w  Æ½¾ù/a  ÆøÎÂ/n  ±È/p  ³£Äê/b  Í¬ÆÚ/f  Æ«/v  µÍ/a  £²/m  ¡ª/w  £³/m  ÉãÊÏ¶È/q  £¬/w  ¾Ö²¿/n  µØÇø/n  Æ«/v  µÍ/a  £´/m  ¡ª/w  £µ/m  ÉãÊÏ¶È/q  £»/w  ½­ÄÏ/ns  ÖÐÎ÷²¿/f  ¡¢/w  »ªÄÏ/ns  ´ó²¿/m  ¡¢/w  ´¨/j  ¹ó/j  ´ó²¿/m  Ñ®/Ng  ÈÕÕÕ/vn  Ê±Êý/n  ²»×ã/v  £²£°/m  Ð¡Ê±/n  £¬/w  ½­ÄÏ/ns  ºÍ/c  ¹óÖÝ/ns  ´ó²¿/m  ½µË®Á¿/n  ÈÔ/d  ±È/p  ³£Äê/b  Í¬ÆÚ/f  Ã÷ÏÔ/ad  Æ«/v  ¶à/a  £¬/w  ÒõÓê¹ÑÕÕ/l  ³ÖÐø/v  £¬/w  ÍÁÈÀ/n  ÈÔ/d  ´¦ÓÚ/v  ¹ý/d  Êª/a  ×´Ì¬/n  £¬/w  ¡°/w  ÀÃ/a  ¶¬/Tg  ¡±/w  ÑÏÖØ/a  £¬/w  ¼ÓÉÏ/v  ÆøÎÂ/n  Ã÷ÏÔ/ad  Æ«/v  µÍ/a  £¬/w  ÓÍ²Ë/n  ¡¢/w  Ð¡Âó/n  µÈ/u  ¶¬×÷Îï/n  Éú³¤/v  ÊÜµ½/v  ÁË/u  ÒÖÖÆ/vn  £¬/w  Ãç/n  Ð¡/a  ÊÝÈõ/a  £¬/w  ³¤ÊÆ/n  Æ«/v  ²î/a  £¬/w  ¿¹º®/vn  ¿¹¶³/vn  ÄÜÁ¦/n  µÍ/a  ¡£/w  ÔÚ/p  £±ÔÂ/t  £±£¹ÈÕ/t  ¡ª/w  £²£¶ÈÕ/t  µÄ/u  Ç¿/a  ½µÎÂ/vn  ½µÑ©/vn  ¹ý³Ì/n  ÖÐ/f  £¬/w  ½­»´/j  ¡¢/w  ½­ºº/ns  Ñ®/Ng  ¼«¶Ë/n  ×îµÍ/a  ÆøÎÂ/n  ´ï/v  ÁãÏÂ/s  £³/m  ¡ª/w  £±£°/m  ÉãÊÏ¶È/q  £¬/w  ½­ÄÏ/ns  ¡¢/w  ¹óÖÝ/ns  ´ï/v  ÁãÏÂ/s  £±/m  ¡ª/w  £¶/m  ÉãÊÏ¶È/q  £¬/w  ËÕÄÏ/ns  ¡¢/w  ÍîÄÏ/ns  ¡¢/w  ½­ÄÏ/ns  ¶«²¿/f  ºÍ/c  Î÷²¿/f  ¡¢/w  ¹óÖÝ/ns  ¡¢/w  ¹ãÎ÷/ns  Î÷²¿/f  µÈ/u  ²¿·Ö/m  µØÇø/n  µÄ/u  Ð¡Âó/n  ¡¢/w  ÓÍ²Ë/n  ³öÏÖ/v  ²»Í¬/a  ³Ì¶È/n  µÄ/u  ¶³º¦/n  ¡£/w  ÓÉÓÚ/p  ÌìÆø/n  º®Àä/a  £¬/w  »ýÑ©/n  ÄÑÒÔ/d  ÈÚ»¯/v  £¬/w  ½­ÄÏ/ns  ÖÐ±±²¿/f  ¡¢/w  ¹óÖÝ/ns  ¶«²¿/f  ±¾Ñ®/r  Ç°ÖÐÆÚ/t  »ýÑ©/n  Éî¶È/n  ´ï/v  £³/m  ¡ª/w  £±£°/m  ÀåÃ×/q  £¬/w  ²¿·Ö/m  µØÇø/n  ´ï/v  £±£°/m  ¡ª/w  £²£µ/m  ÀåÃ×/q  £¬/w  ¾Ö²¿/n  µØÇø/n  ¶¬×÷Îï/n  ÔâÊÜ/v  Ñ©/n  º¦/n  ¡£/w  
19980203-02-011-004/m  ¼øÓÚ/p  ÄÏ·½/s  ´ó²¿/m  µØÇø/n  ¶¬×÷Îï/n  ³¤ÊÆ/n  ÆÕ±é/ad  Æ«/v  ²î/a  µÄ/u  ×´¿ö/n  £¬/w  ¸÷µØ/r  Ó¦/v  ¸ù¾Ý/p  µ±µØ/s  ÌìÆø/n  Ìõ¼þ/n  £¬/w  ¼°Ôç/d  ¼ÓÇ¿/v  ºó¶¬/t  µÄ/u  Ìï¼ä¹ÜÀí/l  £¬/w  ×öºÃ/v  ÒÔÏÂ/f  ¹¤×÷/vn  £º/w  Ò»/m  ¡¢/w  ¸ãºÃ/v  Çå/v  ¹µ/n  ÀíÉÊ/v  £¬/w  ¼õÇá/v  Êª×Õ/n  Î£º¦/vn  £»/w  ¶þ/m  ¡¢/w  ÍÁÈÀ/n  ·ÊÁÏ/n  Á÷Ê§/v  ¶à/a  »ò/c  ÊÜ/v  ¶³Ñ©/n  Î£º¦/v  µÄ/u  Ìï¿é/n  £¬/w  Ó¦/v  ÊÊµ±/ad  Ê©·Ê/v  £¬/w  ´Ù/Vg  Ãç/n  ×ª/v  ×³/a  £»/w  Èý/m  ¡¢/w  Òò/p  ÍÁÈÀ/n  ¹ý/d  Êª/a  ÎÞ·¨/v  ½øÐÐ/v  Ìï¼ä¹ÜÀí/l  £¬/w  ÔÓ²Ý´ÔÉú/l  µÄ/u  µØ¿é/n  Ó¦/v  ×¥×¡/v  ÇçºÃ/a  ÌìÆø/n  ¼°Ê±/ad  Çå/v  ²Ý/n  £»/w  ËÄ/m  ¡¢/w  Ó¦/v  ¼ÌÐø/v  ×öºÃ/v  ºó¶¬/t  µÄ/u  ·Àº®/vn  ·À¶³/vn  ¹¤×÷/vn  £¬/w  È·±£/v  ¶¬×÷Îï/n  °²È«/ad  Ô½¶¬/v  ¡£/w  

19980203-02-012-001/m  ÏÂ¸Ú/vn  Å®¹¤/n  ÐÂ/a  ÌìµØ/n  
19980203-02-012-002/m  ±¾±¨/r  ¼ÇÕß/n  ÃÏ/nr  Î÷°²/nr  
19980203-02-012-003/m  ´óÄê³õÒ»/t  Çå³¿/t  £¬/w  µ±/p  ¼ÇÕß/n  ËæÍ¬/v  [Î÷°²ÊÐ/ns  ×Ü¹¤»á/n]nt  Ö÷Ï¯/n  Âí/nr  ÈðÏÉ/nr  ºÍ/c  ¸±/b  Ö÷Ï¯/n  ³Â/nr  ÖÒ/nr  µÈ/u  ÇÃ/v  ¿ª/v  [Î÷°²/ns  Ë÷ÇÇº£³½/nz  Æû³µ/n  ÓÃÆ·/n  ¹«Ë¾/n]nt  ×Ü¾­Àí/n  Ìï/nr  ÍíÏ¼/nr  ¼ÒÃÅ/n  µÄ/u  Ê±ºò/n  £¬/w  Ã»/d  ÁÏµ½/v  £¬/w  ËûÃÇ/r  Ò»/m  ¼Ò/q  »¹/d  ÔÚ/d  ÊÕÊ°/v  ·¿¼ä/n  £¬/w  ×òÍí/t  Ï´/v  µÄ/u  ÒÂ·þ/n  »¹/d  Ã»ÓÐ/d  ÁÀ¸É/v  ÄØ/y  ¡£/w  
19980203-02-012-004/m  ¡°/w  ×òÌì/t  Ã¦»î/v  ÁË/u  ÕûÕû/d  Ò»/m  Ìì/q  £¬/w  Ï´/v  ÁË/u  £´£°/m  ¶à/m  Á¾/q  Æû³µ/n  ¡£/w  ¡±/w  Ìï/nr  ÍíÏ¼/nr  Ð¦Ò÷Ò÷/z  µØ/u  Ëµ/v  £¬/w  ¡°/w  µ±/p  ÐÂÄê/t  ÖÓÉù/n  ÇÃÏì/v  µÄ/u  Ê±ºò/n  £¬/w  °³/r  ÕýÔÚ/d  ±ß/d  ¿´/v  µçÊÓ/n  ±ß/d  Ï´/v  ÒÂ·þ/n  £¬/w  ´Ó/p  È¥Äê/t  Ï´/v  µ½/v  ÁË/u  ½ñÄê/t  £¡/w  ¡±/w  
19980203-02-012-005/m  ¡°/w  Äã/r  ÐÁ¿à/a  ÁË/y  £¬/w  Äã/r  Îª/p  È«ÊÐ/n  ÏÂ¸Ú/vn  Ö°¹¤/n  ÔÙ/d  ¾ÍÒµ/v  ×ö³ö/v  ÁË/u  °ñÑù/n  ¡£/w  ¡±/w  Âí/nr  ÈðÏÉ/nr  ´ú±í/v  È«ÊÐ/n  ¹¤ÈË/n  Ïò/p  Ëý/r  °ÝÄê/v  ¡£/w  Ç°À´/v  Ïò/p  Ëý/r  °ÝÄê/v  µÄ/u  Í¬Ö¾/n  ÃÇ/k  ÎÕ×¡/v  Ëý/r  µÄ/u  ÊÖ/n  ÎÊ³¤ÎÊ¶Ì/i  ¡£/w  
19980203-02-012-006/m  Ìï/nr  ÍíÏ¼/nr  Ô­/d  ÊÇ/v  [Î÷°²ÊÐ/ns  ·ìÈÒ»ú/n  Ì¨°å³§/n]nt  ¹¤ÈË/n  ¡£/w  Ç°/f  ¼¸/m  Äê/q  £¬/w  Òò/p  ÆóÒµ/n  ×ª²ú/v  £¬/w  Ëý/r  ºÍ/p  ³§/n  Àï/f  Ò»°ë/m  Ö°¹¤/n  Ò»Æð/s  ÏÂ/v  ÁË/u  ¸Ú/n  ¡£/w  £±£¹£¹£¶Äê/t  ´º/Tg  £¬/w  Ëý/r  ÔÚ/p  ÏÌÑô/ns  ·ÀºéÇþ/n  ´óÂ·/n  ±ß/f  ×âÓÃ/v  ÁË/u  Ò»/m  ¿é/q  µØ/n  ÐÞ/v  ÎÝ/n  ´îÅï/v  £¬/w  ³ÉÁ¢/v  ÁË/u  È«Ê¡/n  µÚÒ»/m  ¼Ò/q  ÃÀ¹ú/ns  ¡°/w  ¹ê/Ng  ²©Ê¿/n  ¡±/w  Æû³µ/n  ÃÀÈÝ/vn  ±£Ñø/vn  ÎÝ/n  ¡£/w  ²»/d  µ½/v  Ò»¸ö/m  ÔÂ/n  £¬/w  ¾Í/d  ÊÕ»Ø/v  ÁË/u  ×â½ð/n  ºÍ/c  Í¶Èë/n  £¬/w  µ½/p  Äêµ×/t  ×¬/v  »Ø/v  ÁË/u  £±£°/m  ¶à/m  Íò/m  Ôª/q  ¡£/w  
19980203-02-012-007/m  £±£¹£¹£·Äê/t  £¬/w  Ëý/r  ÓÖ/d  ÔÚ/p  ÕÉ·ò/n  ¸ß/nr  ÐËÀû/nr  µÄ/u  Ö§³Ö/vn  ÏÂ/f  £¬/w  ³ÉÁ¢/v  ÁË/u  Æû³µ/n  ÓÃÆ·/n  ÓÐÏÞ¹«Ë¾/n  £¬/w  Ëý/r  ×Ô/d  ÈÎ/v  ×Ü¾­Àí/n  ¡£/w  µ½/p  È¥Äê/t  Äêµ×/t  £¬/w  ¹«Ë¾/n  ¹Ì¶¨×Ê²ú/l  ÒÑ/d  ´ï/v  £·£°/m  ¶à/m  Íò/m  Ôª/q  ¡£/w  Ëý/r  Ëµ/v  £º/w  ¡°/w  ÏÂ¸Ú/v  Ç§Íò/d  ²»/d  ÄÜ/v  ¶ª/v  Ö¾/n  £¡/w  Ò»¶¨/d  Òª/v  ×ª±ä/v  ¹ÛÄî/n  £¬/w  Ãé×¼/v  ÊÐ³¡/n  £¬/w  »í/v  Ãü/n  È¥/v  ¸É/v  £¬/w  ¿ªÍØ/v  ³ö/v  Ò»/m  Æ¬/q  ÔÙ/d  ¾ÍÒµ/v  µÄ/u  ÐÂ/a  ÌìµØ/n  ¡£/w  ¡±/w  

19980203-03-001-001/m  °Í¸ñ´ï/ns  £º/w  ½«/d  ¼ÌÐø/v  Í¬/p  [ÁªºÏ¹ú/nt  ÌØÎ¯»á/j]nt  ºÏ×÷/v  
19980203-03-001-002/m  ÐÂ»ªÉç/nt  °Í¸ñ´ï/ns  £²ÔÂ/t  £±ÈÕ/t  µç/n  £¨/w  ¼ÇÕß/n  ¹Ë/nr  ÕýÁú/nr  £©/w  ÒÁÀ­¿Ë/ns  Íâ½»²¿³¤/n  Èø¹þ·ò/nr  £±ÈÕ/t  Íí/Tg  ÔÚ/p  ÕâÀï/r  Ëµ/v  £¬/w  ÒÁÀ­¿Ë/ns  ×¼±¸/v  °´/p  [ÁªºÏ¹ú/nt  °²Àí»á/j]nt  £¶£¸£·/m  ºÅ/q  ¾öÒé/n  ¼ÌÐø/v  Í¬/p  ÁªºÏ¹ú/nt  Ïú»Ù/v  ÒÁÀ­¿Ë/ns  »¯Ñ§/n  ¡¢/w  ÉúÎï/n  ºÍ/c  ºËÎäÆ÷/n  ÌØ±ð/a  Î¯Ô±»á/n  £¨/w  ÌØÎ¯»á/j  £©/w  ºÏ×÷/v  ¡£/w  
19980203-03-001-003/m  Èø¹þ·ò/nr  ÔÚ/p  ¼ÇÕß/n  ÕÐ´ý»á/n  ÉÏ/f  Ö¸³ö/v  £¬/w  ÒÁÀ­¿Ë/ns  ÒÔÇ°/f  Ã»ÓÐ/d  £¬/w  ÏÖÔÚ/t  Ò²/d  ²»/d  »á/v  ×è°­/v  ÁªºÏ¹ú/nt  ÎäÆ÷/n  ºË²é/vn  Ð¡×é/n  µÄ/u  ºË²é/vn  ¹¤×÷/vn  ¡£/w  Ëû/r  ÈÏÎª/v  £¬/w  ÌØÎ¯»á/j  µÄ/u  ¹¤×÷/vn  ÊÂÊµ/n  ÉÏ/f  ÒÑ¾­/d  È¡µÃ/v  ÁË/u  ½øÕ¹/vn  ¡£/w  
19980203-03-001-004/m  Èø¹þ·ò/nr  Ëµ/v  £¬/w  Ô½À´Ô½/d  ¶à/a  µÄ/u  ¹ú¼Ò/n  Õý/d  ¶Ô/p  µ±Ç°/t  ÎäÆ÷/n  ºË²é/vn  Î£»ú/n  ±íÊ¾/v  ²»°²/a  £¬/w  ²¢/c  ÔÚ/d  »ý¼«/ad  ½øÐÐ/v  Íâ½»/n  ÎÓÐý/vn  ¡£/w  Ëû/r  Ç¿µ÷/v  £¬/w  Íâ½»/n  Å¬Á¦/an  ÊÇ/v  ½â¾ö/v  Î£»ú/n  µÄ/u  Î¨Ò»/b  Í¾¾¶/n  £¬/w  µ«/c  Òª/v  ½â¾ö/v  Õâ/r  ³¡/q  Î£»ú/n  £¬/w  ²»/d  ÄÜ/v  ½ö½ö/d  ÒªÇó/v  ÒÁÀ­¿Ë/ns  ×ö/v  Ê²Ã´/r  £¬/w  »ò/c  ²»/d  ×ö/v  Ê²Ã´/r  £¬/w  Î£»ú/n  µÄ/u  ÓÐ¹Ø/vn  ¸÷·½/r  ¶¼/d  Ó¦/v  ÓÐËù/v  ±íÊ¾/vn  ¡£/w  
19980203-03-001-005/m  Èø¹þ·ò/nr  Ç¿ÁÒ/ad  Ç´Ôð/v  ÃÀ¹ú/ns  ºÍ/c  Ó¢¹ú/ns  ÔÚ/p  ÎäÆ÷/n  ºË²é/vn  ÎÊÌâ/n  ÉÏ/f  ¶Ô/p  ÒÁÀ­¿Ë/ns  ²ÉÈ¡/v  Âù²»½²Àí/l  µÄ/u  ¶ñÁÓ/a  Ì¬¶È/n  ¡£/w  Ëû/r  Ëµ/v  £¬/w  ×èÄÓ/v  ÌØÎ¯»á/j  ¹¤×÷/vn  ºÍ/c  ²»¶Ï/d  ÖÆÔì/v  ÎäÆ÷/n  ºË²é/vn  Î£»ú/n  µÄ/u  ²»/d  ÊÇ/v  ±ðÈË/r  £¬/w  ÕýÊÇ/v  ÃÀ¹ú/ns  ºÍ/c  Ó¢¹ú/ns  ¡£/w  Ëû/r  ±íÊ¾/v  Ï£Íû/v  £¬/w  ÃÀ/j  Ó¢/j  ²»Òª/d  ÔÙ/d  ¸ÉÉæ/v  Ä¿Ç°/t  Õý/d  ÔÚ/p  °Í¸ñ´ï/ns  ¾ÙÐÐ/v  µÄ/u  ÎäÆ÷/n  ºË²é/vn  ¼¼Êõ/n  ÆÀ¹À/vn  »áÒé/n  £¬/w  ÒÔ/c  ±£Ö¤/v  ¸Ã/r  »áÒé/n  ÄÜ/v  Ë³Àû/ad  ½øÐÐ/v  £¬/w  ²¢/c  ¶Ô/p  ÎäÆ÷/n  ºË²é/vn  Çé¿ö/n  ×ö³ö/v  ¿Í¹Û/a  ¹«Õý/a  µÄ/u  ½áÂÛ/n  ¡£/w  
19980203-03-001-006/m  Èø¹þ·ò/nr  Ëµ/v  £¬/w  [ÁªºÏ¹ú/nt  ÌØÎ¯»á/j]nt  Ö÷Ï¯/n  °ÍÌØÀÕ/nr  ÈÕÇ°/t  ·¢±í/v  Ì¸»°/n  Ê±/Ng  ÈÏÎª/v  £¬/w  Ä¿Ç°/t  Õý/d  ÔÚ/p  °Í¸ñ´ï/ns  ¾ÙÐÐ/v  µÄ/u  ÎäÆ÷/n  ºË²é/vn  ¼¼Êõ/n  ÆÀ¹À/vn  »áÒé/n  ²»/d  »á/v  ¶Ô/p  ÒÁÀ­¿Ë/ns  ÓÐÀû/a  ¡£/w  Èø¹þ·ò/nr  ±íÊ¾/v  £¬/w  Ëû/r  ¶Ô/p  °ÍÌØÀÕ/nr  µÄ/u  Ì¸»°/n  Éî¸Ð/v  ¾ªÑÈ/a  ¡£/w  Èø¹þ·ò/nr  Ç¿µ÷/v  Ëµ/v  £¬/w  °ÍÌØÀÕ/nr  ¹ØÓÚ/p  ÒÁÀ­¿Ë/ns  ÈÔ/d  ÓµÓÐ/v  µ¼µ¯/n  ºÍ/c  ÉúÎïÎäÆ÷/l  µÄ/u  Ì¸»°/n  ´¿Êô/v  »ÑÑÔ/n  ¡£/w  
19980203-03-001-007/m  Èø¹þ·ò/nr  Ö¸³ö/v  £¬/w  ÒÁÀ­¿Ë/ns  ÒÑ¾­/d  ×÷/v  ºÃ/a  ¿¹»÷/v  ÍâÀ´/b  ÇÖÂÔ/vn  µÄ/u  ×¼±¸/vn  ¡£/w  °üÀ¨/v  ËùÓÐ/b  ÄÚ¸ó/n  ²¿³¤/n  ÔÚÄÚ/u  µÄ/u  £±£°£°/m  ¶à/m  Íò/m  ÒÁÀ­¿Ë/ns  ¹«Ãñ/n  ´Ó/p  ¼´ÈÕ/t  Æð/f  ÒÑ¾­/d  ¿ªÊ¼/v  ½ÓÊÜ/v  ÎªÆÚ/v  £³/m  ¸ö/q  ÔÂ/n  µÄ/u  ¾üÑµ/vn  ¡£/w  
19980203-03-002-001/m  ¹ú¼Ê/n  Éç»á/n  ¶Ô/p  ÒÁ/j  ÎäÆ÷/n  ºË²é/vn  Î£»ú/n  µÄ/u  ·´Ó¦/vn  
19980203-03-002-002/m  ¾Ý/p  ÐÂ»ªÉç/nt  °Í¸ñ´ï/ns  £²ÔÂ/t  £±ÈÕ/t  µç/n  £¨/w  ¼ÇÕß/n  ¹Ë/nr  ÕýÁú/nr  £©/w  ¶íÂÞË¹/ns  ×ÜÍ³/n  ÌØÊ¹/n  ¡¢/w  Íâ½»²¿/nt  ¸±/b  ²¿³¤/n  ²¨ËÕÍßÁø¿Ë/nr  £±ÈÕ/t  Íí/Tg  µÖ´ï/v  ÒÁÀ­¿Ë/ns  Ê×¶¼/n  °Í¸ñ´ï/ns  £¬/w  ¼ÌÐø/v  Æä/r  Ñ°Çó/v  ½â¾ö/v  ÎäÆ÷/n  ºË²é/vn  Î£»ú/n  µÄ/u  ¼èÄÑ/a  Ê¹Ãü/n  ¡£/w  Õâ/r  ÊÇ/v  Ëû/r  Ò»/m  ÖÜ/q  Ö®ÄÚ/f  µÚ¶þ/m  ´Î/q  ·ÃÎÊ/v  °Í¸ñ´ï/ns  ¡£/w  
19980203-03-002-003/m  ×¤/v  °Í¸ñ´ï/ns  µÄ/u  ¶íÂÞË¹/ns  Íâ½»/n  ÈËÊ¿/n  ¶Ô/p  ¼ÇÕß/n  Ëµ/v  £¬/w  ²¨ËÕÍßÁø¿Ë/nr  ÊÇ/v  ÊÜ/v  Ò¶ÀûÇÕ/nr  ×ÜÍ³/n  µÄ/u  ÔÙ´Î/d  Ö¸ÅÉ/v  £¬/w  ½ô¼±/ad  ·ÃÎÊ/v  °Í¸ñ´ï/ns  µÄ/u  ¡£/w  Ëû/r  ´øÀ´/v  ÁË/u  Ò¶ÀûÇÕ/nr  ×ÜÍ³/n  ÖÂ/v  Èø´ïÄ·/nr  ×ÜÍ³/n  ÓÐ¹Ø/p  ½â¾ö/v  Ä¿Ç°/t  Õâ/r  ³¡/q  ÎäÆ÷/n  ºË²é/vn  Î£»ú/n  µÄ/u  µÚ¶þ/m  ·â/q  ÐÅ/n  £¬/w  ²¢/c  ½«/d  Í¬/p  ÒÁÀ­¿Ë/ns  Áìµ¼ÈË/n  ¾Í/p  ÎäÆ÷/n  ºË²é/vn  Î£»ú/n  µÄ/u  ×îÐÂ/a  ·¢Õ¹/vn  ½»»»/v  Òâ¼û/n  ¡£/w  µ«/c  ¸Ã/r  ÈËÊ¿/n  ¾Ü¾ø/v  Í¸Â¶/v  Ò¶ÀûÇÕ/nr  Õâ/r  ·â/q  ÐÅ/n  µÄ/u  ¾ßÌå/a  ÄÚÈÝ/n  ¡£/w  
19980203-03-002-004/m  ¾Ý/p  ÐÂ»ªÉç/nt  ¿ÆÍþÌØ/ns  £²ÔÂ/t  £²ÈÕ/t  µç/n  £¨/w  ¼ÇÕß/n  ·ü/nr  °ØÁÖ/nr  £©/w  ¿ÆÍþÌØ/ns  £±ÈÕ/t  Íí/Tg  ºôÓõ/v  ¹ú¼Ê/n  Éç»á/n  Í¨¹ý/p  Íâ½»/n  ÊÖ¶Î/n  ½â¾ö/v  ÒÁÀ­¿Ë/ns  Óë/p  ÁªºÏ¹ú/nt  ¼ä/f  µÄ/u  Î£»ú/n  £¬/w  ´Ó¶ø/c  ±£Ö¤/v  ÒÁÀ­¿Ë/ns  Óë/p  ÁªºÏ¹ú/nt  Ïú»Ù/v  ÒÁÀ­¿Ë/ns  »¯Ñ§/n  ¡¢/w  ÉúÎï/n  ºÍ/c  ºËÎäÆ÷/n  ÌØ±ð/a  Î¯Ô±»á/n  ½øÐÐ/v  È«Ãæ/a  µÄ/u  ºÏ×÷/vn  ¡£/w  
19980203-03-002-005/m  ¿ÆÍþÌØ/ns  °£Ã×¶ûÐ»ºÕ¡¤¼Ö±È¶û¡¤°¬¹þÂõµÂ¡¤Èø°ÍºÕ/nr  µ±Íí/t  Óë/p  À´·Ã/v  µÄ/u  ÃÀ¹ú/ns  ¹úÎñÇä/n  °Â¶û²¼ÀµÌØ/nr  ¾ÙÐÐ/v  ÁË/u  »áÌ¸/v  ¡£/w  ¿ÆÍþÌØ/ns  ÄÚ¸ó/n  ÊÂÎñ/n  ¹úÎñ/n  ´ó³¼/n  °¢²·¶ÅÀÕ¡¤°¢Æë×È¡¤´ïÏ£ÀÕ/nr  ÔÚ/p  »áÌ¸/v  ½áÊø/v  ºó/f  ·¢±í/v  Ì¸»°/n  Ëµ/v  £¬/w  ¿ÆÍþÌØ/ns  Ö§³Ö/v  ÃÀ¹ú/ns  µÄ/u  ¼á¶¨/a  Á¢³¡/n  £¬/w  ¼´/v  ÒÁÀ­¿Ë/ns  ±ØÐë/d  ÍêÈ«/ad  Ö´ÐÐ/v  ÁªºÏ¹ú/nt  µÄ/u  ÓÐ¹Ø/vn  ¾öÒé/n  ¡£/w  
19980203-03-002-006/m  ¾Ý/p  ÐÂ»ªÉç/nt  À­°ÍÌØ/ns  £²ÔÂ/t  £±ÈÕ/t  µç/n  £¨/w  ¼ÇÕß/n  Öî¸ð/nr  ²Ö÷ë/nr  £©/w  [ÒÁË¹À¼/nz  »áÒé/n  ×éÖ¯/n]nt  ÃØÊé³¤/n  ½ñÌì/t  ´ú±í/v  Õû¸ö/b  ÒÁË¹À¼/nz  ÊÀ½ç/n  ¶Ô/p  º£Íå/n  µØÇø/n  ½ôÕÅ/a  ¾ÖÊÆ/n  ¼±¾ç/d  Éý¼¶/v  ±íÊ¾/v  ¡°/w  ÉîÉî/z  ÓÇÂÇ/vn  ¡±/w  ¡£/w  
19980203-03-002-007/m  ¾Ý/p  [Ä¦Âå¸ç/ns  Í¨Ñ¶Éç/n]nt  ±¨µÀ/v  £¬/w  Õâ/r  Î»/q  ÃØÊé³¤/n  ÔÚ/p  ÖÂ/v  ÁªºÏ¹ú/nt  ÃØÊé³¤/n  °²ÄÏ/nr  µÄ/u  ÐÅ/n  ÖÐ/f  Ëµ/v  £¬/w  ¡°/w  ÒÁÀ­¿Ë/ns  ºÍ/c  ÁªºÏ¹ú/nt  ¸ºÔð/v  Ïú»Ù/v  ÒÁÀ­¿Ë/ns  »¯Ñ§/n  ¡¢/w  ÉúÎï/n  ºÍ/c  ºËÎäÆ÷/n  ÌØ±ð/a  Î¯Ô±»á/n  ¹ØÏµ/n  µÄ/u  ¶ñ»¯/vn  ¶ø/c  Ôì³É/v  µÄ/u  º£Íå/n  ½ôÕÅ/a  ¾ÖÊÆ/n  ¼±¾ç/d  Éý¼¶/v  £¬/w  ÒÔ¼°/c  ÓÉ´Ë/d  ²úÉú/v  µÄ/u  ¶Ô/p  ÒÁÀ­¿Ë/ns  ²ÉÈ¡/v  ¾üÊÂ/n  ÐÐ¶¯/vn  µÄ/u  ¿ÉÄÜÐÔ/n  £¬/w  Ê¹/v  Õû¸ö/b  ÒÁË¹À¼/nz  ÊÀ½ç/n  Éî¸Ð/v  ²»°²/a  ¡±/w  ¡£/w  
19980203-03-002-008/m  ¾Ý/p  ÐÂ»ªÉç/nt  ÂÞÂí/ns  £²ÔÂ/t  £±ÈÕ/t  µç/n  £¨/w  ¼ÇÕß/n  Ô¬/nr  ½õÁÖ/nr  £©/w  Òâ´óÀû/ns  Íâ³¤/n  µÏÄá/nr  £±ÈÕ/t  Ð´ÐÅ/v  ¸ø/v  ÒÁÀ­¿Ë/ns  ¸±/b  ×ÜÀí/n  °¢Æë×È/nr  £¬/w  ¾Í/p  »º½â/v  Ä¿Ç°/t  Òò/p  ÎäÆ÷/n  ºË²é/vn  ÒýÆð/v  µÄ/u  Î£»ú/n  Ìá³ö/v  ÁË/u  ½¨Òé/n  ¡£/w  
19980203-03-002-009/m  [Òâ´óÀû/ns  Íâ½»²¿/n]nt  ÔÚ/p  µ±Ìì/t  ÍíÉÏ/t  ·¢±í/v  µÄ/u  Ò»/m  ·Ý/q  ÐÂÎÅ¹«±¨/l  ÖÐ/f  Ëµ/v  £¬/w  µÏÄá/nr  Ïò/p  °Â¶û²¼ÀµÌØ/nr  ±íÊ¾/v  £¬/w  ¡°/w  Òâ´óÀû/ns  ½«/d  ×ö/v  Ëü/r  Ó¦/v  ×ö/v  µÄ/u  ÄÇ/r  Ò»/m  ·Ý/q  ÊÂ/n  ¡±/w  ¡£/w  
19980203-03-002-010/m  ¾Ý/p  ÐÂ»ªÉç/nt  °²¿¨À­/ns  £²ÔÂ/t  £±ÈÕ/t  µç/n  £¨/w  ¼ÇÕß/n  Ö£/nr  ½ð·¢/nr  £©/w  [ÍÁ¶úÆä/ns  ×ÜÀí¸®/n]nt  £±ÈÕ/t  ·¢±í/v  ÉùÃ÷/n  Ðû²¼/v  £¬/w  ÍÁ/j  ½«/d  ÅÉÇ²/v  Íâ½»²¿³¤/n  ½ÜÄ·/nr  ¸°/v  ÒÁÀ­¿Ë/ns  Ê×¶¼/n  °Í¸ñ´ï/ns  £¬/w  ¾Í/p  ÃÀ¹ú/ns  ºÍ/c  ÒÁÀ­¿Ë/ns  Ö®¼ä/f  ÈÕÒæ/d  ÑÏÖØ/a  µÄ/u  ÎäÆ÷/n  ºË²é/vn  Î£»ú/n  ½øÐÐ/v  µ÷½â/vn  ¡£/w  
19980203-03-002-011/m  ÕâÏî/r  ÉùÃ÷/n  ÊÇ/v  ÔÚ/p  ÍÁ¶úÆä/ns  ×ÜÀí/n  Ò®¶ûÂí×È/nr  Ö÷³Ö/v  ÕÙ¿ª/v  ¹ØÓÚ/p  ÃÀ/j  ÒÁ/j  ÎäÆ÷/n  ºË²é/vn  Î£»ú/n  ×îÐÂ/a  ¾ÖÊÆ/n  »áÒé/n  ºó/f  ·¢±í/v  µÄ/u  ¡£/w  ÉùÃ÷/n  Ëµ/v  £¬/w  ÍÁ¶úÆä/ns  Ï£Íû/v  Í¨¹ý/p  Íâ½»/n  Í¾¾¶/n  ½â¾ö/v  ÃÀ/j  ÒÁ/j  ÎäÆ÷/n  ºË²é/vn  Î£»ú/n  £¬/w  ²¢/c  ºôÓõ/v  [ÒÁÀ­¿Ë/ns  Õþ¸®/n]nt  ×ñÊØ/v  [ÁªºÏ¹ú/nt  °²Àí»á/j]nt  ÓÐ¹Ø/vn  ¾öÒé/n  ¡£/w  
19980203-03-002-012/m  ¾Ý/p  ÐÂ»ªÉç/nt  °¢¶û¼°¶û/ns  £²ÔÂ/t  £±ÈÕ/t  µç/n  £¨/w  ¼ÇÕß/n  Íõ/nr  Á¬Ö¾/nr  £©/w  [°¢¶û¼°ÀûÑÇ/ns  Ö§³Ö/v  ÒÁÀ­¿Ë/ns  ÈËÃñ/n  Î¯Ô±»á/n]nt  ½ñÌì/t  ·¢±í/v  ¹«±¨/n  £¬/w  Éù³Æ/v  ÈÎºÎ/r  ¶Ô/p  ÒÁÀ­¿Ë/ns  ÈËÃñ/n  µÄ/u  ¾üÊÂ/n  ÐÐ¶¯/vn  ¶¼/d  ÊÇ/v  ¶Ô/p  °¢À­²®/ns  ÈËÃñ/n  ×ðÑÏ/n  µÄ/u  ÑÏÖØ/a  ÉËº¦/vn  ¡£/w  
19980203-03-002-013/m  ¹«±¨/n  Ç¿µ÷/v  £¬/w  ËßÖîÎäÁ¦/l  ¸ù±¾/d  ²»/d  ¿ÉÄÜ/v  ½â¾ö/v  Ä¿Ç°/t  Õâ/r  ³¡/q  ÎäÆ÷/n  ºË²é/vn  Î£»ú/n  ¡£/w  

19980203-03-003-001/m  ²Î¼Ó/v  ÊÀ½ç/n  ¾­¼Ã/n  ÂÛÌ³/n  Äê»á/n  Àî/nr  á°Çå/nr  »á¼û/v  [ÈðÊ¿/ns  Áª°î/n]ns  Ö÷Ï¯/n  
19980203-03-003-002/m  ÐÂ»ªÉç/nt  ´ïÎÖË¹/ns  £¨/w  ÈðÊ¿/ns  £©/w  £²ÔÂ/t  £±ÈÕ/t  µç/n  £¨/w  ¼ÇÕß/n  ³Â/nr  Î¬±ó/nr  ¡¢/w  ÑÏ/nr  Ã÷/nr  £©/w  Õý/d  ÔÚ/p  ÈðÊ¿/ns  ´ïÎÖË¹/ns  ²Î¼Ó/v  [ÊÀ½ç/n  ¾­¼Ã/n  ÂÛÌ³/n  Äê»á/n]nz  µÄ/u  ¹úÎñÔº/nt  ¸±/b  ×ÜÀí/n  Àî/nr  á°Çå/nr  £±ÈÕ/t  »á¼û/v  ÁË/u  [ÈðÊ¿/ns  Áª°î/n]ns  Ö÷Ï¯/n  ¼æ/v  Íâ½»²¿³¤/n  ¸¥À­Î¬°Â¡¤¿ÆµÙ/nr  ¡£/w  
19980203-03-003-003/m  Àî/nr  á°Çå/nr  ÔÚ/p  »á¼û/v  ÖÐ/f  Ëµ/v  £¬/w  ÖÐ/j  Èð/j  ¹ØÏµ/n  ±£³Ö/v  ÁË/u  Á¼ºÃ/a  µÄ/u  ·¢Õ¹/vn  ÊÆÍ·/n  ¡£/w  ¸ß²ã/n  Áìµ¼ÈË/n  »¥·Ã/v  Æµ·±/a  £¬/w  Ôö½ø/v  ÁË/u  Ïà»¥/b  ÁË½â/vn  £¬/w  ¶Ô/p  ÍÆ¶¯/v  ÖÐ/j  Èð/j  Á½/m  ¹ú/n  ¹ØÏµ/n  µÄ/u  È«Ãæ/a  ·¢Õ¹/vn  ·¢»Ó/v  ÁË/u  ²»¿É/v  Ìæ´ú/v  µÄ/u  ×÷ÓÃ/n  ¡£/w  Á½/m  ¹ú/n  ¾­Ã³/j  ºÏ×÷/vn  ·¢Õ¹/v  Ë³Àû/a  £¬/w  Ã³Ò×¶î/n  ³ÖÐø/vd  ÉÏÉý/v  £¬/w  ÈðÊ¿/ns  ÔÚ/p  »ª/j  ÆóÒµ/n  Ô½À´Ô½/d  ¶à/a  ¡£/w  
19980203-03-003-004/m  Ëû/r  Ëµ/v  £¬/w  ÖÐ¹ú/ns  ÖØÊÓ/v  ·¢Õ¹/v  Í¬/p  ÈðÊ¿/ns  µÄ/u  ¹ØÏµ/n  £¬/w  ¸ß¶È/d  ÆÀ¼Û/v  [ÈðÊ¿/ns  Õþ¸®/n]nt  ¼á³Ö/v  ·îÐÐ/v  Ò»¸ö/m  ÖÐ¹ú/ns  µÄ/u  Ô­Ôò/n  Á¢³¡/n  ¡£/w  ÖÐ/j  Èð/j  Ö®¼ä/f  Ã»/d  ÓÐ/v  ¸ù±¾/a  µÄ/u  Àûº¦/n  ³åÍ»/vn  £¬/w  ÔÚ/p  ¹ú¼Ê/n  ÊÂÎñ/n  ÖÐ/f  ÓÐ/v  ²»ÉÙ/m  ÏàÍ¬/a  »ò/c  ÏàËÆ/a  µÄ/u  ¿´·¨/n  ¡£/w  Á½/m  ¹ú/n  ¾­¼Ã/n  »¥²¹ÐÔ/n  ½Ï/d  Ç¿/a  £¬/w  ºÏ×÷/vn  Ç±Á¦/n  ºÜ/d  ´ó/a  ¡£/w  ÖÐ·½/n  Ô¸/v  Óë/p  Èð·½/n  ¹²Í¬/d  Å¬Á¦/a  £¬/w  ·¢Õ¹/v  ³¤ÆÚ/b  ÎÈ¶¨/a  µÄ/u  ÖÐ/j  Èð/j  ÓÑºÃ/a  ºÏ×÷/vn  ¹ØÏµ/n  ¡£/w  
19980203-03-003-005/m  ¿ÆµÙ/nr  ¶Ô/p  Àî/nr  á°Çå/nr  ·ÃÎÊ/v  ÈðÊ¿/ns  ±íÊ¾/v  »¶Ó­/v  ¡£/w  Ëû/r  ÔÞÑï/v  Èð/j  ÖÐ/j  Á½/m  ¹ú/n  ÓÐ×Å/v  Á¼ºÃ/a  µÄ/u  ¹ØÏµ/n  £¬/w  Á½/m  ¹ú/n  ÔÚ/p  ¸÷/r  ÁìÓò/n  µÄ/u  ½»Íù/vn  Óë/c  ºÏ×÷/vn  ÈÕÒæ/d  ÃÜÇÐ/a  ¡£/w  Ëû/r  »¹/d  »ØÒä/v  Æð/v  ¶Ô/p  ÖÐ¹ú/ns  À¥Ã÷/ns  µÄ/u  ·ÃÎÊ/vn  £¬/w  ±íÊ¾/v  ÈðÊ¿/ns  Ô­Ôò/n  ÉÏ/f  ½«/d  Ó¦Ñû/v  ²Î¼Ó/v  ÓÚ/p  £±£¹£¹£¹Äê/t  ¾ÙÐÐ/v  µÄ/u  À¥Ã÷/ns  ÊÀ½ç/n  Ô°ÒÕ/n  ²©ÀÀ»á/n  ¡£/w  Àî/nr  á°Çå/nr  ¶Ô/p  ´Ë/r  ±íÊ¾/v  ¸ÐÐ»/v  ¡£/w  
19980203-03-003-006/m  Àî/nr  á°Çå/nr  ºÍ/c  ¿ÆµÙ/nr  »¹/d  ¾Í/p  ¶«ÑÇ/ns  ½ðÈÚ/n  Î£»ú/n  ½»»»/v  ÁË/u  ¿´·¨/n  ¡£/w  ¿ÆµÙ/nr  Ëµ/v  £¬/w  ÖÐ¹ú/ns  ¾ö¶¨/v  ÈËÃñ±Ò/n  ²»/d  ±áÖµ/v  ÊÇ/v  ¸º/v  ÔðÈÎ/n  µÄ/u  ¾ö²ß/n  £¬/w  ±íÃ÷/v  ÁË/u  ÖÐ¹ú/ns  ¶Ô/p  ÊÀ½ç/n  ¾­¼Ã/n  ¸ß¶È/d  ¸ºÔð/v  µÄ/u  Ì¬¶È/n  ¡£/w  Ë«·½/n  Í¬Òâ/v  ÔÚ/p  ½ðÈÚ/n  ¼à¹Ü/vn  ÈËÔ±/n  ÅàÑµ/vn  µÈ/u  ·½Ãæ/n  ¼ÓÇ¿/v  ºÏ×÷/v  ¡£/w  

19980203-03-004-001/m  ¹ú¼Ê/n  ÖªÃûÈËÊ¿/n  ÈÏÎª/v  ÈËÈ¨/n  ÐûÑÔ/n  Ó¦/v  Ç¿µ÷/v  ÈË/n  ¶Ô/p  Éç»á/n  µÄ/u  ÔðÈÎ/n  ºÍ/c  ÒåÎñ/n  
19980203-03-004-002/m  ÐÂ»ªÉç/nt  °ÍÂ×Î÷ÑÇ/ns  £¨/w  Î÷°àÑÀ/ns  £©/w  £²ÔÂ/t  £±ÈÕ/t  µç/n  £¨/w  ¼ÇÕß/n  ÑÕ/nr  ÎªÃñ/nr  £©/w  ÔÚ/p  ÁªºÏ¹ú/nt  ÈËÈ¨/n  ÐûÑÔ/n  ·¢±í/v  £µ£°/m  ÖÜÄê/q  Ö®¼Ê/f  £¬/w  ¼¸/m  Î»/q  ¹ú¼Ê/n  ÖªÃûÈËÊ¿/n  ÔÚ/p  ½ÓÊÜ/v  ±¾Éç/r  ¼ÇÕß/n  ²É·Ã/v  Ê±/Ng  Ò»ÖÂ/ad  ÈÏÎª/v  £¬/w  ÈËÈ¨/n  ÐûÑÔ/n  ÔÚ/p  Î¬»¤/v  ¸öÈË/n  È¨Àû/n  µÄ/u  Í¬Ê±/n  £¬/w  Ó¦/v  Ç¿µ÷/v  ÈË/n  ¶Ô/p  ¹ú¼Ò/n  ºÍ/c  Éç»á/n  ³Ðµ£/v  µÄ/u  ÔðÈÎ/n  ºÍ/c  ÒåÎñ/n  ¡£/w  
19980203-03-004-003/m  [Ó¢/j  Áª°î/n]nt  ÃØÊé³¤/n  ¡¢/w  ÄáÈÕÀûÑÇ/ns  Ç°/f  Íâ³¤/n  °¢Äá°Â¿â/nr  Ëµ/v  £¬/w  £±£¹£´£¸Äê/t  ÁªºÏ¹ú/nt  ·¢±í/v  µÄ/u  ÈËÈ¨/n  ÐûÑÔ/n  ÊÇ/v  µ±Ê±/t  ÀúÊ·/n  »·¾³/n  µÄ/u  ²úÎï/n  £¬/w  Æä/r  ±¾Éí/r  ÓÐ/v  ÑÏÖØ/a  µÄ/u  ²»×ã/an  £¬/w  Ëü/r  ºöÊÓ/v  ÁË/u  ÈËÀà/n  ÔÚ/p  Î¬»¤/v  ×ÔÉí/r  È¨Àû/n  µÄ/u  Í¬Ê±/n  Ó¦/v  ¶Ô/p  Éç»á/n  ³Ðµ£/v  µÄ/u  ÔðÈÎ/n  ºÍ/c  ÒåÎñ/n  ¡£/w  
19980203-03-004-004/m  °¢Äá°Â¿â/nr  Õý/d  ÔÚ/p  ÕâÀï/r  ²Î¼Ó/v  [ÁªºÏ¹ú/nt  ½Ì¿ÆÎÄ/j  ×éÖ¯/n]nt  Îª/p  ÈËÈ¨/n  ÐûÑÔ/n  ·¢±í/v  £µ£°/m  ÖÜÄê/q  ¾ÙÐÐ/v  µÄ/u  Ò»¸ö/m  ÌâÎª/v  ¡°/w  £²£±/m  ÊÀ¼Í/n  ÈË/n  µÄ/u  ÔðÈÎ/n  ºÍ/c  ÒåÎñ/n  ¡±/w  µÄ/u  ¹ú¼Ê/n  ÑÐÌÖ»á/n  ¡£/w  Ëû/r  Ëµ/v  £¬/w  ÈËÈ¨/n  ÐûÑÔ/n  µÄ/u  Ö¸µ¼/vn  Ô­Ôò/n  ÊÇ/v  ¡°/w  ¸öÈË/n  È¨Àû/n  ÖÁÉÏ/v  ¡±/w  £¬/w  ÊÇ/v  ÒÔ/p  ¡°/w  Î÷·½ÈË/n  µÄ/u  ¼ÛÖµ¹Û/n  ¡±/w  Îª/v  ³ö·¢µã/n  µÄ/u  ¡£/w  ÕâÖÖ/r  ¡°/w  È¨Àû/n  ÖÁÉÏ/v  ¡±/w  µÄ/u  ÈËÈ¨/n  ÀíÂÛ/n  ±»/p  Î÷·½/s  Ò»Ð©/m  ÈË/n  ÍÆ³ç/v  £¬/w  µ«/c  ÔÚ/p  ¹ã´ó/b  µÄ/u  ·ÇÖÞ/ns  ºÍ/c  ÑÇÖÞ/ns  µÈ/u  ·¢Õ¹ÖÐ¹ú¼Ò/l  ÒÑ/d  Ã÷ÏÔ/ad  Óöµ½/v  ¡°/w  ÕÏ°­/n  ºÍ/c  ÌôÕ½/vn  ¡±/w  £¬/w  ÒòÎª/c  ÕâÐ©/r  ¹ú¼Ò/n  Õý/d  ÃæÁÙ/v  Ç°ËùÎ´ÓÐ/i  µÄ/u  ¾­¼Ã/n  Éç»á/n  ·¢Õ¹/vn  »úÓö/n  £¬/w  Ê×ÏÈ/d  ÐèÒª/v  µÄ/u  ÊÇ/v  ¸öÈË/n  ¶Ô/p  ¡°/w  ¹ú¼Ò/n  ºÍ/c  Éç»á/n  µÄ/u  ÔðÈÎ/n  ºÍ/c  ÒåÎñ/n  ¡±/w  ¡£/w  Ëû/r  ÈÏÎª/v  £¬/w  ¸öÈË/n  µÄ/u  È¨Àû/n  ºÍ/c  ¸öÈË/n  ¶Ô/p  Éç»á/n  µÄ/u  ÔðÈÎ/n  ºÍ/c  ÒåÎñ/n  £¬/w  ÓÌÈç/v  Ò»/m  Ã¶/q  Ó²±Ò/n  Ò»Ñù/u  £¬/w  ¡°/w  Ö»ÓÐ/c  Á½/m  Ãæ/q  ²Å/c  ÓÐ/v  ¼ÛÖµ/n  ¡±/w  ¡£/w  
19980203-03-004-005/m  °¢Äá°Â¿â/nr  Ëµ/v  £¬/w  ÁªºÏ¹ú/nt  ÔÚ/p  £µ£°/m  Äê/q  Ç°/f  ·¢±í/v  ÈËÈ¨/n  ÐûÑÔ/n  Ê±/Ng  £¬/w  »áÔ±¹ú/n  ²»/d  ³¬¹ý/v  £¶£°/m  ¸ö/q  £¬/w  Ä¿Ç°/t  ÁªºÏ¹ú/nt  ³ÉÔ±/n  ÒÑ/d  ³¬¹ý/v  £±£¸£°/m  ¸ö/q  £¬/w  ²¢ÇÒ/c  ÈËÀà/n  µÄ/u  »î¶¯/vn  ÒÑ/d  ¸ß¶È/d  È«Çò»¯/v  £¬/w  Òò´Ë/c  ÍêÉÆ/v  ºÍ/c  ·¢Õ¹/v  µ±³õ/t  ÓÉ/p  ÉÙÊý/m  ³ÉÔ±¹ú/n  ÖÆ¶©/v  µÄ/u  ÈËÈ¨/n  ÐûÑÔ/n  ¾Í/d  ³ÉÎª/v  ¡°/w  ÀúÊ·/n  µÄ/u  ±ØÈ»/n  ¡±/w  ¡£/w  
19980203-03-004-006/m  Ç°/f  [ÁªºÏ¹ú/nt  ½Ì¿ÆÎÄ/j  ×éÖ¯/n]nt  ×Ü/b  ¸ÉÊÂ/n  ÄÉÒÁÂü/nr  Ëµ/v  £¬/w  ÁªºÏ¹ú/nt  ÈËÈ¨/n  ÐûÑÔ/n  ·¢±í/v  £µ£°/m  Äê/q  À´/f  £¬/w  ÈËÃÇ/n  ¡°/w  Ô½À´Ô½/d  ·¢ÏÖ/v  £¬/w  ²»/d  ÄÜ/v  Ö»/d  Ì¸/v  ÈË/n  µÄ/u  È¨Àû/n  £¬/w  ¶ø/c  ²»/d  Ì¸/v  ÈË/n  µÄ/u  Éç»á/n  ÔðÈÎ/n  ºÍ/c  ÒåÎñ/n  ¡±/w  ¡£/w  Ëû/r  Ç¿µ÷/v  Òª/v  ¶Ô/p  ÈËÈ¨/n  ×÷/v  ¡°/w  ÐÂ/a  µÄ/u  ½âÊÍ/vn  £¬/w  Òª/v  ²àÖØ/v  ¼¯Ìå/n  ºÍ/c  Éç»á/n  ¡±/w  ¡£/w  
19980203-03-004-007/m  Ôø/d  ÈÎ/v  ÂíÀ´Î÷ÑÇ/ns  ÄÚÕþ/n  ºÍ/c  Íâ½»²¿³¤/n  µÄ/u  É³·Æ/nr  Ëµ/v  £¬/w  Î÷·½/s  Ò»Ð©/m  ÈË/n  °Ñ/p  ÒÔ/p  ¡°/w  ¸öÈË/n  Îª/v  ÖÐÐÄ/n  µÄ/u  ¡±/w  ÈËÈ¨¹Û/n  Ëµ/v  µÃ/u  ¹ÚÃáÌÃ»Ê/i  £¬/w  ÈÃ/v  ÑÇÖÞ/ns  ÈË/n  ½ÓÊÜ/v  ËûÃÇ/r  µÄ/u  ¼ÛÖµ¹Û/n  ¡£/w  Ëû/r  ÈÏÎª/v  £¬/w  ÑÇÖÞ/ns  ÈË/n  Ó¦¸Ã/v  ¼á³Ö/v  ×Ô¼º/r  µÄ/u  ¼ÛÖµ¹Û/n  £¬/w  ½²/v  ¡°/w  ¹²Ê¶/n  ºÍ/c  ¹²Ïí/v  ¡±/w  £¬/w  ½²/v  ¸öÈË/n  ¡°/w  ¶Ô/p  ¼¯Ìå/n  ºÍ/c  ¹ú¼Ò/n  µÄ/u  ÔðÈÎ/n  ºÍ/c  ÒåÎñ/n  ¡±/w  £¬/w  ÞðÆú/v  ¡°/w  ËðÈËÀû¼º/i  ¡±/w  µÈ/u  ¹ÛÄî/n  ¡£/w  
19980203-03-004-008/m  ÄÏ·Ç/ns  ´ó·¨¹Ù/n  ¸êµÂË¹Í¨/nr  Ëµ/v  £¬/w  ÁªºÏ¹ú/nt  Ó¦¸Ã/v  ÖÆ¶©/v  Ò»/m  ²¿/q  ¹ØÓÚ/p  ÈË/n  µÄ/u  È¨Àû/n  ºÍ/c  ÒåÎñ/n  µÄ/u  ÏÜÕÂ/n  ¡£/w  ¸öÈË/n  ºÍ/c  Éç»á»î¶¯/l  ÖÐ/f  ±ØÐë/d  ±£³Ö/v  ¡°/w  È¨Àû/n  ºÍ/c  ÒåÎñ/n  µÄ/u  Æ½ºâ/an  ¡±/w  ¡£/w  
19980203-03-004-009/m  Ó¢¹ú/ns  ºËÎïÀíÑ§¼Ò/n  ¡¢/w  £±£¹£¹£µÄê/t  [Åµ±´¶û/nr  ºÍÆ½½±/n]nz  »ñµÃÕß/n  ÂÞÌØ²¼À­ÌØ/nr  Ôò/d  Ç¿µ÷/v  £¬/w  ÈËÈ¨/n  ÖÐ/f  ¡°/w  Ó¦¸Ã/v  ÖØÊÓ/v  ÈË/n  µÄ/u  ºÍÆ½È¨/n  ºÍ/c  Éú´æÈ¨/n  ¡±/w  £¬/w  ×ðÖØ/v  ÈË/n  µÄ/u  ºÍÆ½È¨/n  ºÍ/c  Éú´æÈ¨/n  Ôò/d  ÊÇ/v  ÈËÀà/n  ¼´½«/d  ½øÈë/v  £²£±/m  ÊÀ¼Í/n  µÄ/u  ¡°/w  ×î/d  ´ó/a  ÔðÈÎ/n  ¡±/w  ¡£/w  

19980203-03-005-001/m  Î¯/j  ²µ³â/v  ÃÀ¹ú/ns  ÈËÈ¨/n  ±¨¸æ/n  
19980203-03-005-002/m  ¾Ý/p  ÐÂ»ªÉç/nt  ¼ÓÀ­¼ÓË¹/ns  £²ÔÂ/t  £±ÈÕ/t  µç/n  [Î¯ÄÚÈðÀ­/ns  ×ÜÍ³¸®/n]nt  ÃØÊé³¤/n  ¼æ/v  ¹ú¼Ò/n  ÈËÈ¨/n  Î¯Ô±/n  Ö÷Ï¯/n  °¢¼ªÑÇ¶û/nr  ½ñÌì/t  ¾Í/p  [ÃÀ¹ú/ns  Õþ¸®/n]nt  ¹«²¼/v  µÄ/u  £±£¹£¹£·/m  Äê¶È/n  ÈËÈ¨/n  ±¨¸æ/n  ·¢±í/v  ÆÀÂÛ/vn  £¬/w  ÅúÆÀ/v  ÃÀ¹ú/ns  ÆóÍ¼/v  µ¥·½Ãæ/d  ¶Ô/p  ±ð¹ú/r  µÄ/u  ÈËÈ¨/n  ×´¿ö/n  ¼ÓÒÔ/v  ¿ØÖÆ/vn  £¬/w  ÇÖ·¸/v  ÁË/u  ±ð¹ú/r  Ö÷È¨/n  ¡£/w  
19980203-03-005-003/m  ÃÀ¹ú/ns  µÄ/u  ÈËÈ¨/n  ±¨¸æ/n  ÖÐ/f  Ëµ/v  £¬/w  Î¯ÄÚÈðÀ­/ns  µÄ/u  ÈËÈ¨/n  ×´¿ö/n  ÊÇ/v  ¡°/w  ²»/d  ÁîÈËÂúÒâ/l  µÄ/u  ¡±/w  £¬/w  ¸Ã¹ú/r  µÄ/u  Õþ¸®/n  ¹ÙÔ±/n  ºÍ/c  ¾üÈË/n  ÉæÏÓ/v  Ë½Éè/v  ¹«ÌÃ/n  £¬/w  ·Ç·¨/d  ½øÐÐ/v  ÐÌÑ¶/n  ¡¢/w  ¼à½û/vn  ºÍ/c  Ä±É±/vn  £¬/w  È´/d  åÐÒ£·¨Íâ/i  ¡£/w  ±¨¸æ/n  »¹/d  ÁÐ¾Ù/v  ÁË/u  Ò»/m  ÏµÁÐ/q  µÄ/u  ²»¹«/a  ÏÖÏó/n  ¡£/w  
19980203-03-005-004/m  °¢¼ªÑÇ¶û/nr  Ëµ/v  £¬/w  [Î¯ÄÚÈðÀ­/ns  Õþ¸®/n]nt  ½ÓÊÜ/v  Æä/r  ¹ú¼Ò/n  ÈËÈ¨/n  Î¯Ô±»á/n  ¡¢/w  [ÃÀÖÞ/ns  ·¨Ôº/n]nt  ºÍ/c  [ÁªºÏ¹ú/nt  ÈËÈ¨/n  Î¯Ô±»á/n]nt  Ìá³ö/v  µÄ/u  ÓÐ¹Ø/vn  ¾ö¶¨/n  ºÍ/c  ½¨Òé/n  £¬/w  µ«ÊÇ/c  £¬/w  ÃÀ¹ú/ns  µÄ/u  ÈËÈ¨/n  ±¨¸æ/n  ÕÕ°á/v  Î¯ÄÚÈðÀ­/ns  Ò»Ð©/m  ·ÇÕþ¸®/b  ×éÖ¯/n  Ìá¹©/v  µÄ/u  ²ÄÁÏ/n  £¬/w  ÕâÐ©/r  ²ÄÁÏ/n  ÖÐ/f  ÓÐ¹Ø/p  Î¯/j  Õþ¸®/n  Ï÷¼õ/v  Éç»á/n  ÁìÓò/n  µÄ/u  Ô¤Ëã/n  µÈ/u  Ëµ·¨/n  ÊÇ/v  ²»/d  ÊôÊµ/a  µÄ/u  ¡£/w  
19980203-03-005-005/m  Õâ/r  Î»/q  ¹ÙÔ±/n  Ëµ/v  £¬/w  Î¯ÄÚÈðÀ­/ns  ÕýÔÚ/d  Å¬Á¦/ad  »Ö¸´/v  ¾­¼Ã/n  £¬/w  ¼ÓÇ¿/v  ÃñÖ÷/an  ºÍ/c  ×ÔÓÉ/an  µÄ/u  ÖÆ¶È»¯/vn  ¡£/w  Ä¿Ç°/t  Òª/v  ×ö/v  µÄ/u  »¹/d  ºÜ/d  ¶à/a  £¬/w  µ«ÊÇ/c  ²»/d  ÄÜ/v  Ä¨É·/v  ÈËÃÇ/n  Îª/p  ¼ÓÇ¿/v  Ë¾·¨/n  ºÍ/c  Éç»á/n  °²È«/an  £¬/w  ½¨Éè/v  ×ðÖØ/v  ºÍ/c  ±£ÕÏ/v  ÈËÈ¨/n  µÄ/u  ÎÄ»¯/n  Ëù/u  ×ö³ö/v  µÄ/u  Å¬Á¦/an  ¡£/w  

19980203-03-006-001/m  Ê®Íò/m  ÃÀÔª/q  ¹é/v  Ê§Ö÷/n  
19980203-03-006-002/m  ÐÂ»ªÉç/nt  ¼ÇÕß/n  ºú/nr  »ý¿µ/nr  
19980203-03-006-003/m  Õâ/r  ¼¸/m  Ìì/q  £¬/w  ³ö×âÆû³µ/l  Ë¾»ú/n  À³°ºÄÚ¶û¡¤¿Æ¶ûÎÖ/nr  Ê°½ð²»ÃÁ/i  µÄ/u  ÊÂ¼£/n  ÔÚ/p  ÎÚÀ­¹ç/ns  ¹ãÎª´«ËÌ/l  ¡£/w  
19980203-03-006-004/m  £±ÔÂ/t  £³£°ÈÕ/t  £¬/w  £µ£²/m  Ëê/q  µÄ/u  ¿Æ¶ûÎÖ/nr  Ïñ/v  Íù³£/t  Ò»Ñù/u  £¬/w  ¿ª/v  ×Å/u  ³ö×â³µ/n  ±¼²¨/v  ÔÚ/p  ÎÚÀ­¹ç/ns  º£±õ/s  ³ÇÊÐ/n  ¶«/f  ½Ç/n  ¹ú¼Ê/n  »ú³¡/n  ºÍ/c  ³¤Í¾Æû³µÕ¾/n  Ö®¼ä/f  ¡£/w  ÉÏÎç/t  £¬/w  Ò»/m  Î»/q  £³£°/m  Ëê/q  ×óÓÒ/m  µÄ/u  ½ð·¢/n  Å®ÀÉ/n  Ìá/v  ×Å/u  Èý/m  ¼þ/q  ÐÐÀî/n  £¬/w  ±³×Å/v  Ò»¸ö/m  Ë«¼ç°ü/n  ×ø/v  ÉÏ/v  Ëû/r  µÄ/u  Æû³µ/n  ¡£/w  Ëý/r  Ëµ/v  Òª/v  È¥/v  ³¤Í¾Æû³µÕ¾/n  £¬/w  Ò»/m  ¸±/q  »ð¼±»ðÁÇ/z  µÄ/u  Ñù×Ó/n  ¡£/w  ÏÂ³µ/v  Ê±/Ng  £¬/w  Å®ÀÉ/n  °Ñ/p  Ë«¼ç°ü/n  Íü/v  ÔÚ/p  ³µ/n  Àï/f  ¡£/w  »Øµ½/v  »ú³¡/n  ºó/f  £¬/w  ¿Æ¶ûÎÖ/nr  ²Å/d  ·¢ÏÖ/v  Õâ¸ö/r  °ü/n  ¡£/w  Ëû/r  ´ò¿ª/v  °ü/n  £¬/w  Ï£Íû/v  ÄÜ/v  ÕÒµ½/v  Ê§Ö÷/n  µÄ/u  Ö¤¼þ/n  »ò/c  µç»°/n  £¬/w  ÒÔ±ã/d  ¾¡Ôç/d  °Ñ/p  Ëü/r  ËÍ/v  »ØÈ¥/v  ¡£/w  Ë­/r  »á/v  ÁÏµ½/v  £¬/w  °ü/n  Àï/f  ¾¹/d  ×°/v  ×Å/u  ºñºñµÄ/z  ¼¸/m  À¦/q  ÃÀ³®/n  ¡£/w  Ëû/r  ´ÖÂÔ/ad  Êý/v  ÁË/u  Ò»ÏÂ/m  £¬/w  ×ã×ã/d  ÓÐ/v  £±£°Íò/m  ÃÀÔª/q  ¡£/w  
19980203-03-006-005/m  ¿Æ¶ûÎÖ/nr  Ò»±²×Ó/m  Ò²/d  Ã»ÓÐ/d  ¼û/v  ¹ý/u  ÕâÃ´/r  ¶à/a  Ç®/n  £¡/w  Ëû/r  Ïë/v  £¬/w  Ê§Ö÷/n  Ò»¶¨/d  ·Ç³£/d  ×Å¼±/a  ¡£/w  ¿É/c  ´ËÊ±/t  Ê§Ö÷/n  ÔÚ/v  ÄÄÀï/r  ÄØ/y  £¿/w  Ëû/r  ¿ª/v  ×Å/u  ³µ/n  £¬/w  ÔÚ/p  ¶«/f  ½Ç/n  µÄ/u  ´ó½ÖÐ¡Ïï/i  Àï/f  ×ªÓÆ/v  £¬/w  Ï£Íû/v  ÄÜ/v  ÒâÍâ/a  µØ/u  ÅöÉÏ/v  Ê§Ö÷/n  ¡£/w  µ«ÊÇ/c  £¬/w  Ëû/r  µÄ/u  Ï£Íû/n  Âä¿Õ/v  ÁË/y  ¡£/w  
19980203-03-006-006/m  Ô­À´/d  £¬/w  Å®ÀÉ/n  ÊÇ/v  °¢¸ùÍ¢/ns  ÈË/n  £¬/w  ´Ë´Î/r  À´/v  ÎÚÀ­¹ç/ns  ÂÃÓÎ/v  ¡£/w  Ëý/r  ·¢ÏÖ/v  ¾Þ¿î/n  ¶ªÊ§/v  £¬/w  ¼±/v  µÃ/u  ÍÅÍÅ×ª/i  ¡£/w  Ëý/r  Ã»/d  ¼Ç/v  ³ö×â³µ/n  µÄ/u  ³µÅÆ/n  £¬/w  Ã£Ã£/z  ÈËº£/n  £¬/w  µ½/v  ÄÄ¶ù/r  È¥/v  ÕÒ/v  £¿/w  ÎÞÄÎ/a  Ö®ÖÐ/f  £¬/w  Ëý/r  È¥/v  ÁË/u  µ±µØ/s  µÄ/u  ¹ã²¥/vn  µçÌ¨/n  £¬/w  ²¥·¢/v  ÁË/u  Ò»¸ö/m  Ê§Îï/n  ÆôÊÂ/n  ¡£/w  ÆäÊµ/d  £¬/w  Ëý/r  ¶Ô/p  ÕÒ»Ø/v  ¾Þ¿î/n  Ã»/d  ±§/v  ÈÎºÎ/r  Ï£Íû/n  ¡£/w  Ëý/r  ¾õµÃ/v  £¬/w  £±£°Íò/m  ÃÀÔª/q  £¬/w  Ë­/r  ¼û/v  ÁË/u  ¶¼/d  »á/v  ¶¯ÐÄ/v  ¡£/w  
19980203-03-006-007/m  ÕýÇÉ/d  ¿Æ¶ûÎÖ/nr  ´Ó/p  ÊÕÒô»ú/n  Àï/f  Ìýµ½/v  Õâ/r  Ôò/q  Ê§Îï/n  ÆôÊÂ/n  ¡£/w  Ëû/r  Ò»Õó/m  ¸ßÐË/a  £¬/w  Á¢¼´/d  Çý³µ/v  ±¼/v  Ïò/p  Ê§Îï/n  ÆôÊÂ/n  Ìá¹©/v  µÄ/u  µØµã/n  ¡£/w  
19980203-03-006-008/m  ¿Æ¶ûÎÖ/nr  ÖÕÓÚ/d  ÕÒµ½/v  ÁË/u  Ê§Ö÷/n  £¬/w  °Ñ/p  £±£°Íò/m  ÃÀÔª/q  Á¬Í¬/p  ÄÇ¸ö/r  Ë«¼ç°ü/n  µÝ¸ø/v  ÁË/u  Ëý/r  ¡£/w  Ê§Ö÷/n  ¼¤¶¯/a  µÃ/u  ²»/d  Öª/v  Ëµ/v  Ê²Ã´/r  ºÃ/a  ¡£/w  ¿Æ¶ûÎÖ/nr  ¸ßÐË/a  µØ/u  Ëµ/v  £º/w  ¡°/w  ×ÜËã/d  Îï¹éÔ­Ö÷/i  ÁË/y  £¡/w  ¡±/w  È»ºó/c  £¬/w  Ëû/r  ÇÄÇÄ/d  µØ/u  ¿ª/v  ×Å/u  ³µ/n  ×ß/v  ÁË/y  ¡£/w  µÈ/u  Å®ÀÉ/n  ÐÑÎò/v  ¹ýÀ´/v  µÄ/u  Ê±ºò/n  £¬/w  ³ö×â³µ/n  ÒÑ/d  ÏûÊ§/v  ÔÚ/p  ¹ö¹ö/z  ³µÁ÷/n  Ö®ÖÐ/f  ¡£/w  
19980203-03-006-009/m  ¿Æ¶ûÎÖ/nr  ÊÇ/v  Ò»/m  Ãû/q  ÆÕÍ¨/a  ³ö×â³µ/n  Ë¾»ú/n  £¬/w  Ã¿Ìì/r  ¶¼/d  Òª/v  ±¼²¨/v  £±£°/m  ¶à/m  ¸ö/q  Ð¡Ê±/n  £¬/w  µ«/c  ÊÕÈë/n  ²»/d  ¸ß/a  £¬/w  Éú»î/v  Ò²/d  ²¢/d  ²»/d  ¸»Ô£/a  ¡£/w  ¿Æ¶ûÎÖ/nr  µÄ/u  Í¬ÊÂ/n  ¼¥Ð¦/v  Ëµ/v  £¬/w  ¡°/w  Äã/r  °×°×/d  µØ/u  ·ÅÆú/v  ÁË/u  ·¢²Æ/v  µÄ/u  »ú»á/n  £¬/w  Õæ/d  Éµ/a  £¡/w  ¡±/w  ¿Æ¶ûÎÖ/nr  È´/d  º©ºñ/a  µØ/u  Ð¦Ð¦/v  Ëµ/v  £º/w  ¡°/w  ±ðÈË/r  µÄ/u  ¶«Î÷/n  Ó¦¸Ã/v  »¹¸ø/v  ÈË¼Ò/r  ¡£/w  ¡±/w  
19980203-03-006-010/m  ÎÚÀ­¹ç/ns  ÊÇ/v  Ò»¸ö/m  ÂÃÓÎ/vn  ¹ú¼Ò/n  ¡£/w  È¥Äê/t  £¬/w  Õâ¸ö/r  ÈË¿Ú/n  ½ö/d  £³£±£°Íò/m  µÄ/u  Ð¡¹ú/n  £¬/w  ½Ó´ý/v  ÁË/u  £²£µ£°Íò/m  Íâ¹ú/n  ÓÎ¿Í/n  £¬/w  Îª/v  ÄÏÃÀ/ns  µÚ¶þ/m  ¸ö/q  ½Ó´ý/v  Íâ¹ú/n  ÂÃÓÎÕß/n  ×î/d  ¶à/a  µÄ/u  ¹ú¼Ò/n  ¡£/w  ÎÚÀ­¹çÈË/n  ³£/d  Ëµ/v  £¬/w  ·¢Õ¹/v  ÂÃÓÎ/v  ²»/d  ÄÜ/v  È«/d  ¿¿/v  ¿ÕÆø/n  ¡¢/w  É³Ì²/n  ºÍ/c  º£Ë®/n  £¬/w  »¹Òª/v  ¿¿/v  È«Ìå/n  ÈËÃñ/n  µÄ/u  ÈÈÇé/an  ºÍ/c  Õæ³Ï/an  ¡£/w  ´Ó/p  ¿Æ¶ûÎÖ/nr  ÉíÉÏ/s  £¬/w  ÈËÃÇ/n  ¿ÉÒÔ/v  ÁìÂÔ/v  µ½/v  ÎÚÀ­¹ç/ns  µÄ/u  ÷ÈÁ¦/n  ¡£/w  Ò»¸ö/m  ¹ú¼Ò/n  ÈËÃñ/n  µÄ/u  ËØÖÊ/n  ²Å/d  ÊÇ/v  ×î/d  ±¦¹ó/a  µÄ/u  ÂÃÓÎ/vn  ×ÊÔ´/n  ¡£/w  
19980203-03-006-011/m  £¨/w  ÐÂ»ªÉç/nt  ÃÉµÃÎ¬µÄÑÇ/ns  £²ÔÂ/t  £±ÈÕ/t  µç/n  £©/w  

19980203-03-007-001/m  Å¦Ô¼/ns  ¹ýÄê/v  µÄ/u  ¸Ð¾õ/n  
19980203-03-007-002/m  ±¾±¨/r  ×¤/v  ÁªºÏ¹ú/nt  ¼ÇÕß/n  ÖÜ/nr  µÂÎä/nr  
19980203-03-007-003/m  Éí¾Ó/v  ÃÀ¹ú/ns  £¬/w  Ðí¶à/m  ÖÐ¹ú/ns  ÈË/n  ²»µÃ²»/d  ÈëÏçËæË×/i  ¹ý/v  Ê¥µ®/t  ¡¢/w  ·Å/v  ³¤¼Ù/n  £¬/w  µ«/d  ÕæÕý/d  ÄÜ/v  ÕÒµ½/v  ¹ýÄê/vn  ¸Ð¾õ/n  µÄ/u  »¹/d  µÃ/v  ÊÇ/v  ÖÐ¹ú/ns  Å©Àú/n  ÐÂÄê/t  ¡£/w  [Å¦Ô¼/ns  µØÇø/n]ns  µÄ/u  ÁôÑ§Éú/n  Ê®·Ö/m  ¿´ÖØ/v  ²Î¼Ó/v  ÔÚ/p  [ÖÐ¹ú/ns  ÁôÑ§ÈËÔ±/n  ·þÎñ/vn  ÖÐÐÄ/n]nt  ¾Ù°ì/vn  µÄ/u  ´º½Ú/t  Áª»¶»á/n  ¡£/w  
19980203-03-007-004/m  ³öÏ¯/v  ÕâÌì/r  Íí»á/n  µÄ/u  ¼È/c  ÓÐ/v  ÔÚ/p  ¸÷×Ô/r  Ñ§Êõ/n  ºÍ/c  ×¨Òµ/n  ÁìÓò/n  ×÷³ö/v  Í»³ö/a  ³É¼¨/n  £¬/w  ²¢/c  ÔÚ/p  ´óÑ§/n  ¡¢/w  ÑÐ¾¿/vn  »ú¹¹/n  ºÍ/c  ¹«Ë¾/n  ÖÐ/f  ÈÎÖ°/v  µÄ/u  ½ÌÊÚ/n  ¡¢/w  ÑÐ¾¿Ô±/n  £¬/w  Ò²/d  ÓÐ/v  [¹ú¼Ò/n  ÁôÑ§/vn  »ù½ð/n  Î¯Ô±»á/n]nt  ÅÉ³ö/v  µÄ/u  ·ÃÎÊ/vn  Ñ§Õß/n  £¬/w  ¸ü/d  ¶à/a  µÄ/u  Ôò/d  ÊÇ/v  ÔÚÐ£/v  ÇóÑ§/v  µÄ/u  Ý·Ý·Ñ§×Ó/n  ¡£/w  
19980203-03-007-005/m  Å¦Ô¼/ns  µÄ/u  Ò¹Íí/t  Ð¡Óê/n  ÃÉÃÉ/z  £¬/w  Â·ÉÏ/s  ÐÐÈË/n  Ï¡ÉÙ/a  ¡£/w  µ«/c  ÁôÑ§/vn  ·þÎñ/vn  ÖÐÐÄ/n  ´óÌü/n  ÄÚ/f  ÈËÍ·ÔÜ¶¯/l  £¬/w  Å¯Òâ/n  ÈÚÈÚ/z  ¡£/w  ¸ß¸ß¹ÒÆð/l  µÄ/u  ´óºì/b  µÆÁý/n  °Ñ/p  ÈËÃÇ/n  µÄ/u  ÊÓÏß/n  Òý/v  Ïò/p  ÎèÌ¨/n  ¡£/w  Å¦Ô¼/ns  ²»½ö/c  ÜöÝÍ/v  ÁË/u  ÖÐ¹ú/ns  Ðí¶à/m  ÓÅÐã/a  µÄ/u  ¿Æ¼¼/n  ¡¢/w  ¾­¼Ã/n  µÈ/u  ÈË²Å/n  £¬/w  ¶øÇÒ/c  »¹ÓÐ/v  Ò»/m  Åú/q  ÖøÃû/a  µÄ/u  ÎÄÒÕ½ç/n  ÈËÊ¿/n  ÔÚ/p  ÕâÀï/r  ·ÃÎÊ/v  ¡¢/w  ÇóÑ§/v  »ò/c  ¹¤×÷/v  ¡£/w  ËûÃÇ/r  ²»¸ºÖÚÍû/l  £¬/w  ¹²Í¬/d  Ï×/v  ÉÏ/v  ÁË/u  Ò»/m  Ì¨/q  ¾«²Ê/a  µÄ/u  ½ÚÄ¿/n  ¡£/w  
19980203-03-007-006/m  Ã¿·ê¼Ñ½Ú±¶Ë¼Ç×/l  ¡£/w  Íí»á/n  ±íÑÝÕß/n  Ò»/m  Çú/q  ¡¶/w  ¸¸ÀÏÏçÇ×/l  ¡·/w  ÈÃ/v  ¶àÉÙ/r  Ñ§×Ó/n  ÈÈÀáÓ¯¿ô/l  ¡£/w  ÖøÃû/a  ¾©¾ç/n  ´óÊ¦/n  ÕÅ/nr  Ñ§½ò/nr  ¡¢/w  Àî/nr  ³¤´º/nr  µÈ/u  ÈË/n  ºÏÑÝ/v  µÄ/u  ¡¶/w  É³¼Òäº/ns  ¡·/w  Ñ¡¶Î/n  £¬/w  Áî/v  ¾©¾çÃÔ/n  ÃÇ/k  ´ó/d  ±¥/v  ¶ú¸£/n  ¡£/w  ´Ó/p  ÉÏº£/ns  ×¨³Ì/d  À´/v  ÃÀ/j  µÄ/u  [ÉÏº£ÊÐ/ns  ÉÙÄê¹¬/n]nt  Îèµ¸°à/n  Ð¡ÅóÓÑ/n  ±íÑÝ/v  µÄ/u  ¡¶/w  Ìì¶ìºþ/ns  ¡·/w  £¬/w  ÈÃ/v  ÈËÃÇ/n  ³ä·Ö/ad  ÁìÂÔ/v  µ½/v  ÖÐ¹ú/ns  ºóÆðÖ®Ðã/i  µÄ/u  ´ÏÓ±/an  ¡£/w  ÓÉ/p  [±±¾©/ns  ÈËÃñ/n  ÒÕÊõ/n  ¾çÔº/n]ns  ´´×÷/v  µÄ/u  ¡¶/w  ÇøÇø/b  Ð¡ÊÂ/n  ¡·/w  Ð¡Æ·/n  Ò²/d  ±»/p  °á/v  ÉÏ/v  ½ñÌì/t  µÄ/u  ÎèÌ¨/n  £¬/w  ÈÃ/v  ÁôÑ§Éú/n  ÃÇ/k  ×ÅÊµ/d  ¸Ð¾õ/v  µ½/v  ×æ¹ú/n  ÐÂÏÊ/a  µÄ/u  Éú»î/vn  ÆøÏ¢/n  ¡£/w  
19980203-03-007-007/m  ½ü/a  Èý/m  ¸ö/q  Ð¡Ê±/n  µÄ/u  Íí»á/n  ÔÚ/p  ²»Öª²»¾õ/i  ÖÐ/f  ½áÊø/v  £¬/w  ´ó¼Ò/r  ÒÀÒÀ²»Éá/i  £¬/w  Ïà»¥/d  µÀ±ð/v  £¬/w  ×£Ô¸/v  À´Äê/t  Èç»¢ÌíÒí/i  £¬/w  Éú»î/v  ¡¢/w  ¹¤×÷/v  ³äÂú/v  »¢»¢ÉúÆø/i  ¡£/w  £¨/w  ±¾±¨/r  Å¦Ô¼/ns  £²ÔÂ/t  £±ÈÕ/t  µç/n  £©/w  

19980203-03-008-001/m  ÎìÒú/t  ÐÂ´º/t  ÔÚ/p  ºº±¤/ns  
19980203-03-008-002/m  ±¾±¨/r  ×¤/v  µÂ¹ú/ns  ¼ÇÕß/n  ½­/nr  ½¨¹ú/nr  
19980203-03-008-003/m  ÔÚ/p  Å·ÖÞ/ns  £¬/w  µÂ¹ú/ns  Í¬/p  Ó¢¹ú/ns  ¡¢/w  ·¨¹ú/ns  ²»Í¬/a  £¬/w  Ã»ÓÐ/v  »ªÇÈ/n  »ªÈË/n  ¾Û¾Ó/v  µÄ/u  ÌÆÈË½Ö/ns  ¡£/w  Æ½ÈÕ/t  Àï/f  ´ó¼Ò/r  ¸÷×Ô/r  Ã¦/v  ÊÂÒµ/n  ¡¢/w  Ã¦/v  Éú¼Æ/n  £¬/w  ÄÑµÃ/v  Ò»/d  ¾Û/v  £¬/w  Òò´Ë/c  Ò»ÄêÒ»¶È/i  µÄ/u  ´º½Ú/t  Áª»¶/vn  ºÍ/c  ¾Û»á/vn  ¾Í/d  ¾ßÓÐ/v  ÌØÊâ/a  µÄ/u  ÎüÒýÁ¦/n  ¡£/w  £±ÔÂ/t  £²£µÈÕ/t  ÏÂÎç/t  £¬/w  µ±/p  ¼ÇÕß/n  Ó¦/v  ÎÒ¹ú/n  ×¤/v  ºº±¤/ns  ×ÜÁìÊÂ¹Ý/n  Ö®/u  Ñû/vn  £¬/w  À´µ½/v  ºº±¤/ns  ÒôÀÖÌü/n  µÄ/u  Ð¡/a  ÀñÌÃ/n  ²Î¼Ó/v  µÂ¹ú/ns  ±±²¿/f  »ªÇÈ/n  »ªÈË/n  µÄ/u  ´º½Ú/t  Áª»¶»á/n  Ê±/Ng  £¬/w  Ö»¼û/v  ÀñÌÃ/n  ÄÚ/f  ÎõÎõÈÁÈÁ/i  £¬/w  Â¥ÉÏ/f  Â¥ÏÂ/f  ÎåÁù°Ù/m  ¸ö/q  ×ùÎ»/n  »ù±¾/ad  ÂúÔ±/v  £¬/w  ÐË¸ß²ÉÁÒ/i  µÄ/u  º¢×Ó/n  ÃÇ/k  ÅÜ/v  ³ö/v  ÅÜ/v  ½ø/v  £¬/w  Ç°ºó/f  ×óÓÒ/f  µ½´¦/d  Ìýµ½/v  ¡°/w  ÐÂÄê/t  ºÃ/a  ¡±/w  µÄ/u  ×£Ô¸/vn  £¬/w  ÑóÏ±¸¾/n  ¡¢/w  ÑóÅ®Ðö/n  ÃÇ/k  Ò²/d  ÓÃ/p  ººÓï/nz  Ïò/p  ÅóÓÑ/n  ÃÇ/k  µÀ/v  ¡°/w  ÐÂÄê/t  ºÃ/a  ¡±/w  ¡£/w  ³ö×Ô/v  [ºº±¤/ns  ´óÑ§/n]nt  ÖÐÎÄ/nz  ½ÌÊÚ/n  ¹Ø/nr  ÓÞÇ«/nr  ²©Ê¿/n  Ö®/u  ÊÖ/n  µÄ/u  ¡°/w  »¶¶È/v  ´º½Ú/t  ¡±/w  ËÄ/m  ¸ö/q  ´ó×Ö/n  Ðü¹Ò/v  ÔÚ/p  ÎèÌ¨/n  ÌìÄ»/n  ÉÏ/f  £¬/w  ÄÇ/r  Æ½ÈÕ/t  ÉÙ¼û/a  µÄ/u  ºì/a  Ö½/n  ºÍ/c  Ã«±Ê/n  ÐÐÊéÌå/n  ÆËÃæ/vd  ËÍ/v  À´/v  Ò»/m  ¹É/q  Å¯ÑóÑó/z  µÄ/u  ´ºÌì/t  ÆøÏ¢/n  ¡£/w  
19980203-03-008-004/m  ÑÝ³ö/v  ÕýÊ½/ad  ¿ªÊ¼/v  ÁË/y  ¡£/w  ÈÃ/v  ¼ÇÕß/n  ¸Ðµ½/v  ¾ªÆæ/a  µÄ/u  ÊÇ/v  £¬/w  [ºº±¤/ns  µØÇø/n]ns  »ªÇÈ/n  »ªÈË/n  ÖÐ/f  ÈË²Å/n  Èç´Ë/r  Ö®/u  ¶à/Ng  £¬/w  ÑÝ³ö/vn  Ë®Æ½/n  Èç´Ë/r  Ö®/u  ¸ß/Ng  ¡£/w  µ£ÈÎ/v  ±¨Ä»/v  µÄ/u  ÊÇ/v  À´×Ô/v  ºÚÁú½­/ns  µÄ/u  Ê©/nr  ÑÒ/nr  £¬/w  Ëû/r  ÔÚ/p  ºÕºÕÓÐÃû/i  µÄ/u  [Ê©Ì¹Íþ/nz  ¸ÖÇÙ/n  ¹«Ë¾/n]nt  µ£ÈÎ/v  ÖÊÁ¿/n  ¼ì²é¹Ù/n  £¬/w  ÊÇ/v  ÖÐ¹ú/ns  »ñµÃ/v  ¡°/w  ¸ÖÇÙ/n  ÖÆÔì/vn  ´óÊ¦/n  ¡±/w  ³ÆºÅ/n  µÄ/u  µÚÒ»/m  ÈË/n  £»/w  ±ÏÒµ/v  ÓÚ/p  [ËÄ´¨/ns  ÒôÀÖ/n  Ñ§Ôº/n]nt  µÄ/u  ¹Å/nr  Ó×Áá/nr  Å®Ê¿/n  Ò»/m  Çú/q  ¡¶/w  ³¤½­/ns  Ö®/u  ¸è/n  ¡·/w  Ó®µÃ/v  ÁË/u  ¾­¾Ã²»Ï¢/i  µÄ/u  ÕÆÉù/n  £»/w  ±ÏÒµ/v  ÓÚ/p  [ÖÐÑë/n  ÒôÀÖ/n  Ñ§Ôº/n  ¸è¾çÏµ/n]nt  £¬/w  ÏÖ/Tg  ÔÚ/p  ºº±¤/ns  ¹ú¼Ò/n  ¸è¾çÔº/n  µ£ÈÎ/v  ÑÝÔ±/n  µÄ/u  Å®¸ßÒô/n  ¸è³ª¼Ò/n  ³Ì/nr  ¹ðÏÉ/nr  ºÍ/c  Ëý/r  µÄ/u  ÕÉ·ò/n  ¡¢/w  µ¥»É¹Ü/n  ÑÝ×à¼Ò/n  Îâ/nr  ÓåÇ¿/nr  ÒÔ¼°/c  ËûÃÇ/r  µÄ/u  Å®¶ù/n  Îâ/nr  Çí/nr  Í¬/v  Ì¨/n  ÑÝ³ö/v  µÄ/u  ÈýÖØ×à/v  £¬/w  ²©µÃ/v  Ò»/m  Æ¬/q  ¡°/w  ²¼À­ÎÖ/e  ¡±/w  £¨/w  ºÃ/a  £©/w  µÄ/u  ºÈ²Ê/vn  £»/w  ÔÚ/p  [²»À´Ã·/ns  ¸è¾çÔº/n]ns  ¾ÍÖ°/v  µÄ/u  ÄÐÖÐÒô/n  ¸è³ª¼Ò/n  Ð»/nr  Õ÷Ðù/nr  ÀÊËÐ/v  µÄ/u  Ê«¸è/n  ¡¶/w  Ïç³î/n  ¡·/w  ÒýÆð/v  »ªÇÈ/n  »ªÈË/n  ÃÇ/k  µÄ/u  ¹²Ãù/vn  £»/w  À´×Ô/v  Ìì½ò/ns  µÄ/u  Å®/b  Ä§ÊõÊ¦/n  ²Ì/nr  Ñà»ª/nr  ÄÇË«/r  ÉñÆæ/a  µÄ/u  ÊÖ/n  £¬/w  ÓÈÆä/d  ÒýÆð/v  ÔÚ³¡/v  µÄ/u  Ð¡/a  ¹ÛÖÚ/n  µÄ/u  ßõßõ³ÆÆæ/l  ¡­¡­/w  µ±/p  ¼¸/m  Î»/q  ¸è³ª¼Ò/n  ×îºó/f  Òý¿Ô¸ß¸è/i  ÄÇ/r  Ê×/q  ¼ÒÓ÷»§Ïþ/i  µÄ/u  ¡¶/w  ÎÒ/r  µÄ/u  ×æ¹ú/n  ¡·/w  Ê±/Ng  £¬/w  Ì¨ÉÏ/s  Ì¨ÏÂ/s  Ò»Æð/d  »÷½Ú¶ø¸è/l  £¬/w  ¡°/w  Ò»/m  Ìõ/q  ´óºÓ/n  ²¨ÀË/n  ¿í/a  £¬/w  ·ç/n  ´µ/v  µ¾»¨/n  Ïã/a  Á½°¶/n  ¡±/w  µÄ/u  ÐýÂÉ/n  »Øµ´/v  ÔÚ/p  ÒôÀÖÌü/n  ÄÚ/f  £¬/w  °Ñ/p  Áª»¶»á/n  ÍÆÏò/v  ¸ß³±/n  ¡£/w  
19980203-03-008-005/m  ÎÒ/r  ×¤/v  ºº±¤/ns  ×ÜÁìÊÂ/n  ÌÕ/nr  ¼ÒÕð/nr  ºÍ/c  ¸±/b  ×ÜÁìÊÂ/n  Ò¦/nr  ÑÅÕä/nr  ¶Ô/p  ¼ÇÕß/n  Ëµ/v  £¬/w  ½üÄêÀ´/l  µ½/v  µÂ¹ú/ns  µÄ/u  ÖÐ¹ú/ns  ÈË/n  ÒÑ¾­/d  ¸Ä±ä/v  ÁË/u  ÀÏÒ»±²/n  »ªÇÈ/n  »ªÈË/n  ¿ª/v  ²Í¹Ý/n  µÄ/u  ´«Í³/n  £¬/w  ÔÚ/p  ¾­¼Ã½ç/n  ÖªÊ¶½ç/n  ¾ÍÖ°/v  µÄ/u  Ô½À´Ô½/d  ¶à/a  £¬/w  »ªÇÈ/n  »ªÈË/n  ¶¼/d  ·Ç³£/d  »¶Ó­/v  ´º½Ú/t  Áª»¶»á/n  ÕâÖÖ/r  Ôö½ø/v  ÍÅ½á/an  µÄ/u  »î¶¯/vn  £¬/w  ÓÐ/v  Ç®/n  ³ö/v  Ç®/n  £¬/w  ÓÐ/v  Á¦/n  ³ö/v  Á¦/n  £¬/w  Ê®·Ö/m  Ó»Ô¾/a  ¡£/w  Íí»á/n  ºó/f  µÄ/u  ³é½±/vn  »î¶¯/vn  µÄ/u  ½±Æ·/n  ¾ÍÊÇ/v  ´ÓÊÂ/v  ¾­Ã³/j  »î¶¯/vn  µÄ/u  »ªÇÈ/n  »ªÈË/n  ¾èÔù/v  µÄ/u  ¡£/w  
19980203-03-008-006/m  £¨/w  ±¾±¨/r  ²¨¶÷/ns  £²ÔÂ/t  £±ÈÕ/t  µç/n  £©/w  

19980203-03-009-001/m  »¢Äê/t  ´º½Ú/t  ÄÖ/v  °ÍÀè/ns  
19980203-03-009-002/m  ±¾±¨/r  ×¤/v  ·¨¹ú/ns  ¼ÇÕß/n  ¹û/nr  ÓÀÒã/nr  
19980203-03-009-003/m  ½øÈë/v  ÖÐ¹ú/ns  Å©Àú/n  À°ÔÂ¶þÊ®/t  ÒÔºó/f  £¬/w  ÔÚ/p  °ÍÀè/ns  ¾Í/d  ¿ÉÒÔ/v  ¸ÐÊÜ/v  µ½/v  Ô½À´Ô½/d  ¶à/a  µÄ/u  ´º½Ú/t  ÆøÏ¢/n  ¡£/w  ´«Í³/n  µÄ/u  ÖÐ¹ú»õ/n  ÉÌµê/n  Àï/f  £¬/w  ¹ºÂò/v  Äê»õ/n  µÄ/u  ÈËÈº/n  ¼·/v  µÃ/u  Ë®Ð¹²»Í¨/i  ¡£/w  µØÃæ/n  ÉÏ/f  ºì/a  µ×/n  ºÚ/a  ×Ö/n  µÄ/u  ÐÐ²Ý/n  ¡°/w  »¢/n  ¡±/w  ×Ö/n  £¬/w  ·ÖÍâ/d  ÈÇ/v  ÈË/n  ×¢Ä¿/v  £¬/w  ÎüÒý/v  ÁË/u  ²»ÉÙ/m  ·¨¹úÈË/n  ×¤×ã/v  ¹Û¿´/v  ¡£/w  
19980203-03-009-004/m  ¼ÇÕß/n  ÔÚ/p  Éç½»/n  »î¶¯/vn  ÖÐ/f  Óöµ½/v  µÄ/u  ·¨¹ú/ns  ÅóÓÑ/n  £¬/w  ´ó¶¼/d  Ê®·Ö/m  ¹ØÐÄ/v  ÓÐ¹Ø/p  ÖÐ¹ú/ns  ´º½Ú/t  µÄ/u  Ñ¶Ï¢/n  ¡£/w  ÔÚ/p  [·¨¹ú/ns  Íâ½»²¿/nt]nt  ¸ü»»/v  £±£¹£¹£¸Äê/t  ¼ÇÕßÖ¤/n  Ê±/Ng  £¬/w  ¾­°ì/v  ¹ÙÔ±/n  À­Æë¼ÓµÂ/nr  ·òÈË/n  Ïò/p  ¼ÇÕß/n  ºØÄê/v  ºó/f  £¬/w  »¹/d  ºÜ/d  Ö£ÖØ/a  µØ/u  Ñ¯ÎÊ/v  ÖÐ¹ú/ns  ´º½Ú/t  µÄ/u  ¾ßÌå/a  ÈÕÆÚ/n  ¼°/c  ÓÐ¹Ø/vn  Ï°Ë×/n  ¡£/w  
19980203-03-009-005/m  À°ÔÂ/t  ¶þÊ®ËÄ/m  £¬/w  °ÍÀè/ns  ÖøÃû/a  µÄ/u  ºÀ»ª/a  ËÄÐÇ/n  ¾Æµê/n  [Ð­ºÏ¡ªÀ­·¨Ò®ÌØ/nz  ´ó¾Æµê/n]nt  Â¡ÖØ/ad  ÍÆ³ö/v  ÎªÆÚ/v  °ë/m  ÔÂ/n  µÄ/u  ¡°/w  ÖÐ¹ú/ns  ÎÄ»¯/n  Ñ®/Ng  ¡±/w  »î¶¯/vn  £¬/w  Í¨¹ý/p  ½éÉÜ/v  ÖÐ»ª/nz  ÃÀÊ³/n  ¡¢/w  Õ¹Ê¾/v  ÖÐ¹ú/ns  ÒÕÊõ/n  £¬/w  °ïÖú/v  ·¨¹ú/ns  ÈËÃñ/n  ¸ü/d  ¶à/a  µØ/u  ÁË½â/v  ÖÐ¹ú/ns  £¬/w  Ôö½ø/v  ·¨/j  ÖÐ/j  Á½/m  ¹ú/n  ¼ä/f  µÄ/u  ´«Í³/n  ÓÑÒê/n  ¡£/w  
19980203-03-009-006/m  ´óÄê³õÒ»/t  £¬/w  [°ÍÀè/ns  »ªÇÈ/n  »ªÈË/n  ÉçÍÅ/n]nt  ÁªºÏ/v  Çì×£/v  ÎìÒúÄê/t  ´º½Ú/t  ÍÅ°Ý/vn  Áª»¶»á/n  £¬/w  ¼Ù×ù/v  °ÍÀè/ns  £±£³/m  Çø/n  ÇøÕþ¸®/n  ½ÚÇì/nz  ´óÌü/n  Â¡ÖØ/ad  ¾ÙÐÐ/v  ¡£/w  ·¨¹ú/ns  °ÍÀè/ns  £±£³/m  Çø/n  Çø³¤/n  ¶ÅÅî/nr  Óë/p  ÖÐ¹ú/ns  ×¤/v  ·¨/j  ´óÊ¹/n  ²Ì/nr  ·½°Ø/nr  ºÍ/c  ¸÷½ç/r  ÏÍ´ï/n  ¼°/c  µ±µØ/s  ¾ÓÃñ/n  Êý°Ù/m  ÈË/n  »¶¾ÛÒ»ÌÃ/i  ¡£/w  ¶ÅÅî/nr  ÏÈÉú/n  ¶Ô/p  ÂÃ/Vg  ·¨/j  »ªÈË/n  ³É¹¦/a  µØ/u  ÈÚÈë/v  ·¨¹ú/ns  Éç»á/n  ±íÊ¾/v  ÔÞÉÍ/v  ¡£/w  ²Ì/nr  ´óÊ¹/n  Ëµ/v  £¬/w  ÖÐ/j  ·¨/j  ÈËÊ¿/n  »¶¾ÛÒ»ÌÃ/i  ±¾Éí/r  ¾Í/d  Ö¤Ã÷/v  ÁË/u  Á½/m  ¹ú/n  ÈËÃñ/n  µÄ/u  ÓÑºÃ/a  ¹ØÏµ/n  ÕýÔÚ/d  ²»¶Ï/d  ·¢Õ¹/v  ¡£/w  Ëû/r  ÔÚ/p  Ïò/p  »ªÒá/n  °ÝÄê/v  µÄ/u  Í¬Ê±/n  £¬/w  Ò²/d  Ïò/p  ·¨¹ú/ns  ÈËÃñ/n  ×£¸£/v  ÐÂ´º/t  ¡£/w  
19980203-03-009-007/m  Ëæ×Å/p  ÖÐ¹ú/ns  ¹ú¼Ê/n  Ó°Ïì/vn  µÄ/u  ÈÕÒæ/d  À©´ó/v  ºÍ/c  ÖÐ/j  ·¨/j  ÓÑºÃ/a  ¹ØÏµ/n  µÄ/u  ²»¶Ï/d  ¼ÓÉî/v  £¬/w  ·¨¹ú/ns  ÈËÃñ/n  ¶Ô/p  ÖÐ¹ú/ns  ´º½Ú/t  µÄ/u  ÐËÈ¤/n  ½«/d  »á/v  Ò»/m  Äê/q  ¸ü/d  Ê¤/v  Ò»/m  Äê/q  ¡£/w  £¨/w  ±¾±¨/r  °ÍÀè/ns  £²ÔÂ/t  £±ÈÕ/t  µç/n  £©/w  

19980203-03-010-001/m  Ó¢¹ú/ns  ¡°/w  ÐÅÏ¢/n  ½»Í¨/n  ¡±/w  ¶Â³µ/v  ¡°/w  Èí¼þ/n  ÂìÒÏ/n  ¡±/w  ÊèÉ¢/v  
19980203-03-010-002/m  ÐÂ»ªÉç/nt  Â×¶Ø/ns  £²ÔÂ/t  £±ÈÕ/t  µç/n  £¨/w  ¼ÇÕß/n  Ã«/nr  ÀÚ/nr  £©/w  [Ó¢¹ú/ns  µçÐÅ/n  ¹«Ë¾/n]nt  µÄ/u  ÑÐ¾¿/vn  ÈËÔ±/n  ×î½ü/t  Ðû²¼/v  ÑÐÖÆ/v  ³ö/v  ÄÜ/v  ×Ô¶¯/d  ´¦Àí/v  Í¨ÐÅ/vn  ÍøÂç/n  ÐÅÏ¢/n  ×èÈû/vn  ÎÊÌâ/n  µÄ/u  ¡°/w  Èí¼þ/n  ÂìÒÏ/n  ¡±/w  ¡£/w  
19980203-03-010-003/m  ÕâÖÖ/r  ËùÎ½/v  µÄ/u  ¡°/w  Èí¼þ/n  ÂìÒÏ/n  ¡±/w  £¬/w  ÊÇ/v  Ò»Ð©/m  ÓÃ/p  £ÃÓïÑÔ/n  ±àÖÆ/v  µÄ/u  £±£°£°/m  ÐÐ/q  ×óÓÒ/m  µÄ/u  Ð¡/a  ³ÌÐò/n  ¡£/w  µ±/p  ÕâÐ©/r  Ð¡/a  ³ÌÐò/n  ·¢ÏÖ/v  Í¨ÐÅ/vn  ÍøÂç/n  ÖÐ/f  Ä³´¦/r  ÐÅÏ¢/n  ½»»»Á¿/n  ¸ºµ£/n  ¹ýÖØ/v  Ê±/Ng  £¬/w  ÄÜ/v  ×Ô¶¯/d  Îª/p  ¾­¹ý/v  Õâ¸ö/r  ÐÅÏ¢/n  ½»Í¨/n  ¡°/w  ·±Ã¦/a  µØ´ø/n  ¡±/w  µÄ/u  ÐÅÏ¢/n  ÖØÐÂ/d  ÉèÖÃ/v  Â·¾¶/n  £¬/w  Æð/v  µ½/v  ÊèÉ¢/v  µÄ/u  ×÷ÓÃ/n  ¡£/w  
19980203-03-010-004/m  ÑÐ¾¿/vn  ÈËÔ±/n  ½éÉÜ/v  Ëµ/v  £¬/w  ËûÃÇ/r  µÄ/u  Õâ/r  Ò»/m  Ë¼Â·/n  À´×Ô/v  ×ÔÈ»½ç/n  ÖÐ/f  ÂìÒÏ/n  µÄ/u  Ä³Ð©/r  ÐÐÎª/n  ¡£/w  ÂìÒÏ/n  Ñ°ÕÒ/v  Ê³Îï/n  µÄ/u  ÐÐÎª/n  ¹ý³Ì/n  Îª/p  Èí¼þ/n  ¹¤³ÌÊ¦/n  ÃÇ/k  ½â¾ö/v  Í¨ÐÅ/vn  ÍøÂç/n  ÎÊÌâ/n  Ìá¹©/v  ÁË/u  ÀíÏë/a  µÄ/u  Ä£Ê½/n  ¡£/w  ÑÐ¾¿/vn  ÈËÔ±/n  Ä¿Ç°/t  »¹/d  ÔÚ/d  ¶Ô/p  ÂìòÆ/n  µÈ/u  ÆäËü/r  À¥³æ/n  µÄ/u  ÐÐÎª/n  ·½Ê½/n  ½øÐÐ/v  ÑÐ¾¿/vn  £¬/w  ÒÔ/c  ÎüÈ¡/v  ÕâÐ©/r  ÉúÎï/n  ÔÚ/p  Êý°ÙÍò/m  Äê/q  µÄ/u  ÑÝ»¯/vn  ¹ý³Ì/n  ÖÐ/f  Ëù/u  ÐÎ³É/vn  µÄ/u  ÌØÓÐ/b  ¡°/w  ÖÇ»Û/n  ¡±/w  ¡£/w  

19980203-03-011-001/m  Â×¶Ø/ns  »ªÈË/n  Çì/Vg  ÐÂ´º/t  £¨/w  ¸½/v  Í¼Æ¬/n  £²/m  ÕÅ/q  £©/w  
19980203-03-011-002/m  ¶þÔÂ/t  Ò»ÈÕ/t  £¬/w  [Â×¶Ø/ns  À³Ë¹ÌØ/nz  ¹ã³¡/n]ns  ÕÅµÆ½á²Ê/i  ¡£/w  ³ÉÇ§ÉÏÍò/i  ²»Í¬/a  ·ôÉ«/n  µÄ/u  ÈË/n  »á¾Û/v  ÔÚ/p  ÕâÀï/r  £¬/w  ¹Û¿´/v  ÓÉ/p  [Â×¶Ø/ns  »ª²º/n  ½Ö·»/n  »á/n]nt  ×éÖ¯/v  µÄ/u  »ªÈË/n  »¶¶È/v  ÐÂ´º/t  »î¶¯/vn  ¡£/w  Ã¿Äê/r  Å©Àú/n  ÕýÔÂ³õÒ»/t  ¹ý/v  ºó/f  µÄ/u  µÚÒ»/m  ¸ö/q  ÖÜÄ©/t  £¬/w  Â×¶Ø/ns  »ªÈË/n  ¶¼/d  Òª/v  ÔÚ/p  [À³Ë¹ÌØ/nz  ¹ã³¡/n]ns  ¾ÙÐÐ/v  Ï²Çì/vn  »î¶¯/vn  ¡£/w  
19980203-03-011-003/m  £±/m  ¡¢/w  Í¼/n  Îª/v  ²ÆÉñÒ¯/n  Ïò/p  ¹ÛÖÚ/n  Ôù/v  ÐÒÔË/a  Ç®/n  ¡£/w  
19980203-03-011-004/m  £²/m  ¡¢/w  Í¼/n  Îª/v  ÎèÊ¨/vn  ±íÑÝ/vn  ¡£/w  £¨/w  ÐÂ»ªÉç/nt  ¼ÇÕß/n  ÅÓ/nr  Î°Á¼/nr  Éã/Vg  £©/w  

19980203-03-012-001/m  »ªÊ¢¶Ù/ns  £º/w  ÓÐ/v  È¨/n  µ¥¶À/d  ¶Ô/p  ÒÁ/j  ²ÉÈ¡/v  ¾üÊÂ/n  ÐÐ¶¯/vn  £¨/w  ¸½/v  Í¼Æ¬/n  £±/m  ÕÅ/q  £©/w  
19980203-03-012-002/m  ÐÂ»ªÉç/nt  »ªÊ¢¶Ù/ns  £²ÔÂ/t  £±ÈÕ/t  µç/n  £¨/w  ¼ÇÕß/n  ·û/nr  ÈªÉú/nr  £©/w  ÃÀ¹ú/ns  ¹úÎñÇä/n  °Â¶û²¼ÀµÌØ/nr  £±ÈÕ/t  Ëµ/v  £¬/w  ÃÀ¹ú/ns  ÓÐ/v  È¨/n  µ¥¶À/d  ²ÉÈ¡/v  ÐÐ¶¯/vn  £¬/w  ¶Ô/p  ÒÁÀ­¿Ë/ns  ÊµÊ©/v  ¾üÊÂ/n  ´ò»÷/vn  ¡£/w  
19980203-03-012-003/m  °Â¶û²¼ÀµÌØ/nr  ÔÚ/p  µÖ´ï/v  ¿ÆÍþÌØ/ns  ºó/f  ½ÓÊÜ/v  [ÃÀ¹ú/ns  ÓÐÏß/b  ÐÂÎÅ/n  ¹ã²¥/vn  ¹«Ë¾/n]nt  ¼ÇÕß/n  ²É·Ã/v  Ê±/Ng  Ëµ/v  £¬/w  ÃÀ¹ú/ns  ²¢/d  ²»/d  ÈÏÎª/v  £¬/w  ÃÀ¹ú/ns  ÐèÒª/v  [ÁªºÏ¹ú/nt  °²Àí»á/j]nt  Í¨¹ý/v  Ò»/m  Ïî/q  ÐÂ/a  µÄ/u  ¾öÒé/n  Ö®ºó/f  ²Å/d  ÄÜ/v  ¶Ô/p  ÒÁÀ­¿Ë/ns  ¶¯Îä/v  ¡£/w  
19980203-03-012-004/m  Ëý/r  Ëµ/v  £¬/w  Èç¹û/c  ½øÐÐ/v  ÕâÑù/r  µÄ/u  ¾üÊÂ/n  ´ò»÷/vn  £¬/w  ÄÇ/r  ¼È/c  ²»/d  ÊÇ/v  ¼¸/m  Ìì/q  Ö®ÄÚ/f  µÄ/u  ÊÂ/n  £¬/w  Ò²/d  ²»/d  ÊÇ/v  ¼¸/m  ÔÂ/n  Ö®ÄÚ/f  µÄ/u  ÊÂ/n  £¬/w  ¶øÊÇ/c  ¼¸/m  ÖÜ/q  Ö®ÄÚ/f  µÄ/u  ÊÂ/n  ¡£/w  
19980203-03-012-005/m  °Â¶û²¼ÀµÌØ/nr  Í¬Ê±/d  ±íÊ¾/v  £¬/w  ÃÀ¹ú/ns  Ô¸Òâ/v  Í¨¹ý/p  Íâ½»/n  Í¾¾¶/n  ½â¾ö/v  Ä¿Ç°/t  ³öÏÖ/v  µÄ/u  ÒÁÀ­¿Ë/ns  ÎäÆ÷/n  ºË²é/vn  Î£»ú/n  ¡£/w  µ«ÊÇ/c  Ëý/r  Ëµ/v  £¬/w  Íâ½»/n  ½â¾ö/vn  µÄ/u  Ê±¼ä/n  ¡°/w  Ô½À´Ô½/d  ÉÙ/a  ¡±/w  ¡£/w  
19980203-03-012-006/m  ÔÚ/p  ÒÁÀ­¿Ë/ns  ÎäÆ÷/n  ºË²é/vn  Î£»ú/n  ÖÐ/f  £¬/w  ÊÀ½ç/n  ÉÏ/f  Ðí¶à/m  ¹ú¼Ò/n  Ö÷ÕÅ/v  Í¨¹ý/p  Ì¸ÅÐ/v  ½â¾ö/v  ·ÖÆç/n  £¬/w  ·´¶Ô/v  ¶Ô/p  ÒÁÀ­¿Ë/ns  ¶¯Îä/v  ¡£/w  °Â¶û²¼ÀµÌØ/nr  Ä¿Ç°/t  Õý/d  ÔÚ/p  ÖÐ¶«/ns  ·ÃÎÊ/v  £¬/w  Ä¿µÄ/n  ÊÇ/v  Ïò/p  ÖÐ¶«/ns  ÓÐ¹Ø/vn  ¹ú¼Ò/n  ½âÊÍ/v  ÃÀ¹ú/ns  ¿ÉÄÜ/v  ²ÉÈ¡/v  ¾üÊÂ/n  ÐÐ¶¯/vn  µÄ/u  ÀíÓÉ/n  £¬/w  ²¢/c  ÕùÈ¡/v  ËüÃÇ/r  µÄ/u  Ö§³Ö/vn  ¡£/w  Ëý/r  Ôø/d  ÒÔ/p  Í¬Ñù/b  µÄ/u  Ä¿µÄ/n  ·ÃÎÊ/v  ÁË/u  Ò»Ð©/m  Å·ÖÞ/ns  ¹ú¼Ò/n  ¡£/w  
19980203-03-012-007/m  ÃÀ¹ú/ns  ¹ú·À²¿³¤/n  ¿Æ¶÷/nr  Ò»/m  Ìì/q  Ç°/f  ÔÚ/p  Îå½Ç´óÂ¥/n  ¾ÙÐÐ/v  µÄ/u  ¼ÇÕß/n  ÕÐ´ý»á/n  ÉÏ/f  Ëµ/v  £¬/w  ¿ËÁÖ¶Ù/nr  ×ÜÍ³/n  Ò»µ©/d  ×÷³ö/v  ¾ö¶¨/n  £¬/w  ÄÇÃ´/c  ÃÀ¹ú/ns  ½«/d  ¶Ô/p  ÒÁÀ­¿Ë/ns  ½øÐÐ/v  Ò»/m  ´Î/q  ÖØ´ó/a  µÄ/u  ¾üÊÂ/n  ´ò»÷/vn  ¡£/w  
19980203-03-012-008/m  Í¼Æ¬/n  £º/w  
19980203-03-012-009/m  £±ÔÂ/t  £³£±ÈÕ/t  £¬/w  ÃÀ¹ú/ns  ¹úÎñÇä/n  °Â¶û²¼ÀµÌØ/nr  Í¬/p  Ó¢¹ú/ns  Íâ½»´ó³¼/n  ¿â¿Ë/nr  ÔÚ/p  Â×¶Ø/ns  ¾ÙÐÐ/v  »áÌ¸/vn  ºó/f  ±íÊ¾/v  £¬/w  Î÷·½/s  ½«/d  ²ÉÈ¡/v  Ò»ÇÐ/r  ÊÖ¶Î/n  À´/u  È·±£/v  ÁªºÏ¹ú/nt  ÎäÆ÷/n  ºË²é/vn  Ð¡×é/n  ×ÔÓÉ/ad  ½øÈë/v  ÒÁÀ­¿Ë/ns  ÎäÆ÷/n  »ùµØ/n  ¼ì²é/v  ´ó¹æÄ£/b  É±ÉËÐÔ/n  ÎäÆ÷/n  ¡£/w  £¨/w  ÐÂ»ªÉç/nt  ·¢/v  ÃÀÁªÉç/nt  ÕÕÆ¬/n  £©/w  

19980203-03-013-001/m  [Ó¡Äá/ns  ÑëÐÐ/j]nt  ÏÞÖÆ/v  Íâ±Ò/n  ´æ¿î/vn  ºÍ/c  Ìá¿î/vn  º«¹ú/ns  £±ÔÂ·Ý/t  Ã³Ò×/vn  ÊÕÖ§/n  Ó¯Óà/v  £±£¶ÒÚ/m  ÃÀÔª/q  
19980203-03-013-002/m  ¾Ý/p  ÐÂ»ªÉç/nt  ÑÅ¼Ó´ï/ns  £²ÔÂ/t  £²ÈÕ/t  µç/n  £¨/w  ¼ÇÕß/n  ºé/nr  ±üÃ÷/nr  £©/w  [Ó¡¶ÈÄáÎ÷ÑÇ/ns  ÖÐÑë/n  ÒøÐÐ/n]nt  £±ÈÕ/t  ×÷³ö/v  ¹æ¶¨/n  £¬/w  ¶Ô/p  ¹úÄÚ/s  ¸÷/r  ÒøÐÐ/n  µÄ/u  Íâ±Ò/n  ´æ¿î/v  ºÍ/c  Ìá¿î/v  ½øÐÐ/v  ÏÞÖÆ/vn  ¡£/w  
19980203-03-013-003/m  ¾Ý/p  £±ÈÕ/t  Íí/Tg  [Ó¡Äá/ns  ÖÐÑë/n  ÒøÐÐ/n]nt  ·¢²¼/v  µÄ/u  ÐÂÎÅ¹«±¨/l  £¬/w  ¹æ¶¨/v  ÏÞÖÆ/v  µÄ/u  ·¶Î§/n  °üÀ¨/v  ÉÌÒµ/n  ºÍ/c  ·ÇÉÌÒµ/n  ÓÃ/v  Íâ±Ò/n  ´æ¿î/vn  ºÍ/c  Ìá¿î/vn  ÒÔ¼°/c  ³ö¾ß/v  ÐÅÓÃÖ¤/n  µÄ/u  ¿îÏî/n  ¡£/w  
19980203-03-013-004/m  [Ó¡Äá/ns  ÖÐÑë/n  ÒøÐÐ/n]nt  ¾­Àí/n  À­Ï£µÂ/nr  Ö¸³ö/v  £¬/w  Î¥·´/v  ¹æ¶¨/n  µÄ/u  ÒøÐÐ/n  ½«/d  ±»/p  Ö¸¿Ø/v  ÇÖÍÌ/v  ¹ú¼Ò/n  ×Ê½ð/n  »ò/c  ¹«ÖÚ/n  »ù½ð/n  ¡£/w  
19980203-03-013-005/m  [Ó¡Äá/ns  ÖÐÑë/n  ÒøÐÐ/n]nt  ×÷³ö/v  Õâ/r  Ò»/m  ¹æ¶¨/n  ÊÇ/v  ÎªÁË/p  ¶ôÖÆ/v  Íâ±Ò/n  Í¶»úÐÔ/n  ½»Ò×/vn  £¬/w  ÒÔ/c  ÎÈ¶¨/v  Ó¡Äá¶Ü/n  µÄ/u  »ãÂÊ/n  ¡£/w  
19980203-03-013-006/m  ¾Ý/p  ÐÂ»ªÉç/nt  ºº³Ç/ns  £²ÔÂ/t  £²ÈÕ/t  µç/n  £¨/w  ¼ÇÕß/n  Öì/nr  ¿Ë´¨/nr  £©/w  º«¹ú/ns  £±ÔÂ·Ý/t  ³ö¿Ú/vn  Ã³Ò×/vn  Ôö¼Ó/v  ¶ø/c  ½ø¿Ú/vn  Ã³Ò×/vn  Èñ¼õ/v  £¬/w  ÊÕÖ§/n  Ó¯Óà/n  ¸ß/a  ´ï/v  £±£¶ÒÚ/m  ÃÀÔª/q  ¡£/w  
19980203-03-013-007/m  ¾Ý/p  [º«¹ú/ns  Í¨ÉÌ/vn  ²úÒµ²¿/n]nt  ½ñÌì/t  ¹«²¼/v  µÄ/u  ×ÊÁÏ/n  £¬/w  º«¹ú/ns  ½ñÄê/t  £±ÔÂ/t  µÄ/u  ³ö¿Ú/vn  ×Ü¶î/n  ÊÇ/v  £¹£±ÒÚ/m  ÃÀÔª/q  £¬/w  ±È/p  È¥Äê/t  Í¬ÆÚ/f  Ôö³¤/v  ÁË/u  £±¡¤£´£¥/m  £¬/w  ½ø¿Ú/vn  ×Ü¶î/n  ÊÇ/v  £·£µÒÚ/m  ÃÀÔª/q  £¬/w  ±È/p  È¥Äê/t  Í¬ÆÚ/f  ¼õÉÙ/v  ÁË/u  £³£¹£¥/m  ¡£/w  £±ÔÂ·Ý/t  µÄ/u  Ã³Ò×/vn  ÊÕÖ§/n  Ó¯Óà/n  ´ï/v  £±£¶ÒÚ/m  ÃÀÔª/q  £¬/w  ´´/Vg  Ò»¸ö/m  ÔÂ/n  Ã³Ò×/vn  Ó¯Óà¶î/n  ×î¸ß/a  ¼ÍÂ¼/n  ¡£/w  

19980203-04-001-001/m  ÌÎÉù/n  ÒÀ¾É/z  
19980203-04-001-002/m  ³Â/nr  ·Æ/nr  
19980203-04-001-003/m  ÓÑÇé/n  £¬/w  ÊÇ/v  Ò»¸ö/m  ¼È/c  ¹ÅÀÏ/a  ¶ø/c  ÓÖ/c  ÏÊ»î/a  µÄ/u  »°Ìâ/n  £¬/w  ÊÇ/v  Ò»/m  ÖÖ/q  ±»/p  ÉÌÒµ/n  Éç»á/n  ÈÕÇ÷/d  µ­»¯/v  ¶ø/c  ÓÖ/d  ºô»½/v  »Ø¹é/v  µÄ/u  Ë¼Î¬/n  £¬/w  ÊÇ/v  Ò»/m  ·Ý/q  Îª/v  ÏÖ´úÈË/n  ÆÄ¸Ð/v  Ç×ÇÐ/a  ¶ø/c  ÓÖ/d  ÄÑÓÚ/v  åâåË/v  µÄ/u  »úÔµ/n  ¡£/w  
19980203-04-001-004/m  µ±/p  ÎÒ/r  »Ó±Ê/v  Ð´/v  ÏÂ/v  ¡°/w  ÓÑÇé/n  ¡±/w  µÄ/u  ×ÖÑÛ/n  £¬/w  ÓÐ/v  Ò»/m  ÖÖ/q  »áÎî/v  ¾ÉÊ±/t  ÁµÈË/n  µÄ/u  ¸Ð¾õ/n  £¬/w  ¼È/c  ±¥º¬/v  ¼¤¶¯/a  µÄ/u  ²üÀõ/vn  ÓÖ/c  °éËæ/v  ¿àÉ¬/a  µÄ/u  à°Ì¾/vn  ¡£/w  ²»/d  ÊÇ/v  ÓÐ/v  Ò»/m  Ê×/q  ºÜ/d  Á÷ÐÐ/a  µÄ/u  ¸è/n  ½Ð/v  ¡¶/w  ÌÎÉù/n  ÒÀ¾É/z  ¡·/w  Âð/y  £¿/w  ´ËÊ±/t  £¬/w  ÎÒ/r  ´Ó/p  ¼¸/m  Î»/q  ±¥¾­²×É£/i  µÄ/u  ÀÏÈË/n  µÄ/u  ÐðËµ/vn  ÖÐ/f  £¬/w  ÌåÎò/v  µ½/v  ÓÑÇé/n  µÄ/u  ÌÎÉù/n  ÒÀ¾É/z  ¡£/w  
19980203-04-001-005/m  °ÍÀÏ/nr  ¾ÅËÄ/m  ³õ/d  ¶È/v  Ö®¼Ê/f  £¬/w  ÎÒ/r  ¶Á/v  µ½/v  ÊÙ/Ng  µÇ/v  ¾Å¶þ/m  µÄ/u  ÎÄ»¯/n  ÀÏÈË/n  »Æ/nr  Ô´/nr  Ì¸/v  °Í½ð/nr  µÄ/u  ÎÄÕÂ/n  ¡£/w  »ÆÀÏ/nr  Ëµ/v  £¬/w  °Í½ð/nr  ÊÇ/v  ¸ö/q  Ê®·Ö/m  ÖØ/v  ÓÑÒê/n  ¡¢/w  ÖØ/v  ÇéÒå/n  µÄ/u  ÈË/n  ¡£/w  ËûÁ©/r  ½¨Á¢/v  ÎÄÑ§/n  ÒòÔµ/n  Ê¼ÓÚ/v  ÈýÊ®/m  Äê´ú/n  ³õÆÚ/f  £¬/w  ¾¡¹Ü/c  ºóÀ´/t  ×ß/v  µÄ/u  Â·/n  ²»/d  ÍêÈ«/a  Ò»Ñù/a  £¬/w  µ«/c  ÐÄ/n  ÊÇ/v  Ìù½ü/v  µÄ/u  ¡£/w  ÉÏº£/ns  ½â·Å/v  Ö®/u  Ê±/Ng  £¬/w  »Æ/nr  Ô´/nr  Ëæ/p  ²¿¶Ó/n  ½ø×¤/v  £¬/w  µ£ÈÎ/v  [»ª¶«/ns  ¾üÕþ/n  Î¯Ô±»á/n  ÎÄ»¯²¿/n]nt  ¸±/b  ²¿³¤/n  £¬/w  ¿´Íû/v  µÄ/u  ÅóÓÑ/n  µÚÒ»/m  Î»/q  ±ãÊÇ/v  °Í½ð/nr  ¡£/w  »Æ/nr  Ô´/nr  µ±Äê/t  Àë¿ª/v  ÉÏº£/ns  Ê±/Ng  £¬/w  Ôø/d  ÓÐ/v  Á½/m  Êé¼Ü/q  µÄ/u  Êé/n  ÍÐ/v  °Í½ð/nr  ±£´æ/v  £¬/w  °Í½ð/nr  ½«/p  Êé/n  ¡°/w  Íêèµ¹éÕÔ/i  ¡±/w  £¬/w  Ò»/m  ±¾/q  ²»/d  ÉÙ/v  ¡£/w  »Æ/nr  Ô´/nr  ±»/p  ´í/vd  »®/v  ÓÒÅÉ/n  ºó/f  £¬/w  °Í½ð/nr  Ò»Ö±/d  ¹ØÐÄ/v  Ëû/r  µÄ/u  ÃüÔË/n  £¬/w  ¹ØÐÄ/v  Ëû/r  ÄÜ·ñ/v  ÊÜ/v  µÃ/u  Æð/v  ÕâÑù/r  µÄ/u  ´ò»÷/vn  ¡£/w  ÎÄ¸ï/j  ºÆ½Ù/n  ÖÐ/f  £¬/w  °Í½ð/nr  ±»/p  ÎÜÏÝ/v  ÊÜµ½/v  ÑÏÖØ/a  ÆÈº¦/vn  £¬/w  µ±/p  ×¨°¸×é/n  µÄ/u  ÈË/n  À´/v  ÕÒ/v  »Æ/nr  Ô´/nr  µ÷²é/v  Ê±/Ng  £¬/w  »Æ/nr  Ô´/nr  Ëµ/v  £¬/w  ¹ØÓÚ/p  °Í½ð/nr  £¬/w  Â³Ñ¸/nr  ÏÈÉú/n  ÓÐ/v  ÆÀ¼Û/vn  £¬/w  ÄãÃÇ/r  ¿ÉÒÔ/v  È¥/v  ²é/v  Êé/n  ¡£/w  ·ÛËé/v  ¡°/w  ËÄÈË°ï/j  ¡±/w  ºó/f  £¬/w  »Æ/nr  Ô´/nr  ÅÉ/v  ¶ù×Ó/n  È¥/v  ÉÏº£/ns  ¿´Íû/v  °Í½ð/nr  ¡£/w  ÊÇ/v  Ò»/m  ÖÖ/q  Ê²Ã´/r  Á¦Á¿/n  ½«/p  ËûÃÇ/r  Ç£Òý/v  ÔÚ/p  Ò»Æð/s  £¿/w  Õý/d  Èç/v  »ÆÀÏ/nr  Ëù/u  Ëµ/v  £¬/w  Ëû/r  Óë/p  °Í½ð/nr  ½»Íù/v  ÁùÊ®/m  ¶à/m  ¸ö/q  ´ºÇï/n  £¬/w  ¸ø/p  ÈË/n  Ó¡Ïó/n  ×î/d  Éî/a  µÄ/u  ÊÇ/v  Ëû/r  µÄ/u  ÈËÆ·/n  £¬/w  Ëû/r  ÇÚ·Ü/a  ¡¢/w  ÕýÖ±/a  ¡¢/w  ÕýÅÉ/a  ¡¢/w  ÕæÊµ/a  ¡£/w  ÎÒ/r  ÎÞÐë/d  ½â¶Á/v  ÁË/y  £¬/w  ´ÓÖÐ/d  ÌåÎò/v  µ½/v  ÓÑÇé/n  µÄ/u  ÌÎÉù/n  ÒÀ¾É/z  ¡£/w  
19980203-04-001-006/m  °ÍÀÏ/nr  ¾ÅËÄ/m  »ªµ®/n  Ö®/u  Ï²/Ng  £¬/w  Óë/p  °ÍÀÏ/nr  ºÏ×÷/v  ÊýÊ®/m  Äê/q  µÄ/u  [ÈËÃñ/n  ÎÄÑ§/n  ³ö°æÉç/n]nt  ÔðÈÎ/n  ±à¼­/n  Íõ/nr  Ñö³¿/nr  £¬/w  ÌØÒâ/d  ´Ó/p  ±±¾©/ns  ¸ÏÀ´/v  £¬/w  ËÍ/v  ÉÏ/v  ¸Õ¸Õ/d  ³ö°æ/v  µÄ/u  ¡¶/w  °Í½ð/nr  Êé¼ò/n  ¡·/w  ¡£/w  Õâ/r  ±¾/q  Êé/n  ÊÕÂ¼/v  ÁË/u  °ÍÀÏ/nr  ÔÚ/p  ÈýÊ®/m  ¶à/m  Äê¼ä/n  Ð´/v  ¸ø/v  Íõ/nr  Ñö³¿/nr  µÄ/u  Èý°Ù/m  ¶à/m  ·â/q  ÐÅ/n  ¡£/w  °ÍÀÏ/nr  ÔÚ/p  ¸ÃÊé/r  µÄ/u  Ð¡/a  Ðò/n  ÖÐ/f  ÉîÇé/d  µØ/u  Ð´µÀ/v  £º/w  ¡°/w  ÎÒ/r  Éú»î/v  £¬/w  ÎÒ/r  Ð´×÷/v  £¬/w  ×Ü/d  Àë/v  ²»/d  ¿ª/v  ÅóÓÑ/n  £¬/w  Ê÷»ù/nr  ¾ÍÊÇ/v  ÆäÖÐ/r  µÄ/u  Ò»/m  Î»/q  ¡£/w  ¿ÉÒÔ/v  Ëµ/v  £¬/w  ÎÒ/r  µÄ/u  ²»ÉÙ/m  Êé/n  ¶¼/d  ÓÐ/v  Ëû/r  µÄ/u  ÐÄÑª/n  ¡±/w  £¬/w  ¡°/w  ÏÖÔÚ/t  £¬/w  ÎÒ/r  °Ñ/p  Õâ/r  ±¾/q  Êé/n  Ï×¸ø/v  Ëû/r  ¡±/w  ¡£/w  Ê÷»ù/nr  ¼´/v  Íõ/nr  Ñö³¿/nr  ÏÈÉú/n  £¬/w  Ëû/r  ÔÚ/p  ¡¶/w  °ë/m  ¸ö/q  ÊÀ¼Í/n  µÄ/u  ÓÑÒê/n  ¡·/w  Ò»/m  ÎÄ/Ng  ÖÐ/f  Ò²/d  ÉîÇé/d  µØ/u  Ð´µÀ/v  £º/w  ¡°/w  °Í½ð/nr  Í¬Ö¾/n  ÊÇ/v  ¼«/d  ÖØ/v  ÓÑÇé/n  µÄ/u  ÈË/n  ¡£/w  Ëû/r  ×ÜÊÇ/d  Âú»³/v  ÈÈÇé/a  µØ/u  ¸ø/v  Ëû/r  ÖÜÎ§/f  µÄ/u  ÅóÓÑ/n  ÒÔ/p  °®/vn  ºÍ/c  ÎÂÅ¯/an  ¡¢/w  Ï£Íû/n  ºÍ/c  ¹ÄÎè/an  ¡±/w  £¬/w  ¡°/w  ÓÑÇé/n  Ê¹/v  ÎÒÃÇ/r  µÄ/u  ÐÄ/n  Ê®·Ö/m  Ìù½ü/v  ¡£/w  ÎÒÃÇ/r  Ò»Æð/d  ¶È¹ý/v  ÁË/u  ÔÖÄÑ/n  ºÍ/c  Í´¿à/an  ¡¢/w  ¿ìÀÖ/an  ºÍ/p  »¶Ð¦/v  Ïà/d  ½»µü/v  µÄ/u  Õâ/r  °ë/m  ¸ö/q  ¶à/m  ÊÀ¼Í/n  ¡±/w  ¡£/w  ´Ó/p  ÕâÐ©/r  ÖÊÆÓ/a  ¡¢/w  ÂÊÕæ/a  ÇÒ/c  ¾­Àú/v  ÊýÊ®/m  Äê/q  ´¸Á¶/v  ¶ø/c  ³É/v  µÄ/u  ÎÄ×Ö/n  ÖÐ/f  £¬/w  ÎÒ/r  ÌåÎò/v  µ½/v  ÓÑÇé/n  µÄ/u  ÌÎÉù/n  ÒÀ¾É/z  ¡£/w  
19980203-04-001-007/m  ÊÀ¼ä/n  µÄ/u  ÊÂ/n  ÎÞ¶ÀÓÐÅ¼/i  ¡£/w  Óë´ËÍ¬Ê±/c  £¬/w  Õýµ±/p  [ÖÐÑë/n  µçÊÓÌ¨/n]nt  ²¥³ö/v  µçÊÓ¾ç/n  ¡¶/w  ÅË/nr  ººÄê/nr  ¡·/w  Ö®¼Ê/f  £¬/w  ¡¶/w  ÈËÃñÈÕ±¨/nz  ¡·/w  »ª¶«/ns  °æ/n  ¿¯³ö/v  ²É·Ã/v  Áõ/nr  ÈËÊÙ/nr  µÄ/u  ÎÄÕÂ/n  £¬/w  ÒýÆð/v  ÎÒ/r  Å¨ºñ/a  µÄ/u  ÐËÈ¤/n  ¡£/w  Áõ/nr  ÈËÊÙ/nr  Ê®°Ë/m  Ëê/q  Ê±/Ng  ±¼¸°/v  ÑÓ°²/ns  £¬/w  ºó/f  ¾­/p  ×éÖ¯/n  ÅÉÇ²/v  £¬/w  »Øµ½/v  ÉÏº£/ns  £¬/w  ³ÉÎª/v  ÅË/nr  ººÄê/nr  Çé±¨/n  ÏµÍ³/n  µÄ/u  Ò»/m  Ô±/q  ¡£/w  ½â·Åºó/t  £¬/w  Ëû/r  Ôø/d  µ£ÈÎ/v  ÉÏº£ÊÐ/ns  ÒªÖ°/n  £¬/w  £±£¹£µ£µÄê/t  ¡°/w  ÅË/nr  ººÄê/nr  °¸/Ng  ¡±/w  ·¢Éú/v  £¬/w  Ç£Á¬/v  Éõ/Dg  ¹ã/a  £¬/w  Áõ/nr  ÈËÊÙ/nr  Á½/m  ¶È/q  ÈëÓü/v  ´ï/v  Ê®°Ë/m  Äê/q  ¡£/w  ÏÖÔÚ/t  £¬/w  ÁõÀÏ/nr  Æ½µ­/a  Èç/v  Ë®/n  £¬/w  ÂñÍ·/v  ÓÚ/p  ºÆå«/z  µÄ/u  Ê·ÁÏ/n  ÖÐ/f  ¡£/w  Ëû/r  Ëµ/v  £º/w  ¡°/w  ÓÐ/v  ¶àÉÙ/r  Õ½ÓÑ/n  ¿´²»µ½/v  ½â·Å/v  £¬/w  ÅË/nr  ººÄê/nr  ÖÁ/v  ËÀ/v  Ò²/d  ±³×Å/v  ¡®/w  ÄÚ¼é/n  ¡¯/w  µÄ/u  Ãû/Ng  ¡£/w  ÎÒ/r  »î/v  ×Å/u  £¬/w  ¶øÇÒ/c  ºÜ/d  ºÃ/a  £¬/w  ÎÒ/r  ÔõÃ´/r  ÄÜ/v  »¹ÓÐ/v  ÒªÇó/vn  ÄØ/y  £¿/w  ¡±/w  Ëû/r  Ö»ÊÇ/d  Íü/v  ²»/d  ÁË/v  ÔÚ/p  Âþ³¤/a  µÄ/u  Ìú´°/n  ËêÔÂ/n  ÖÐ/f  £¬/w  ×Ô¼º/r  ÎÞÂÛÈçºÎ/l  Ò²/d  ²»/d  Ã÷°×/v  ÅË/nr  ººÄê/nr  ÔõÃ´/r  ¾Í/d  ³É/v  ÁË/u  ¡°/w  ÄÚ¼é/n  ¡±/w  £¿/w  Òò´Ë/c  µ±/p  Ëû/r  ÔÚ/p  £±£¹£·£¹Äê/t  »ñ/v  Æ½·´/vn  ºó/f  £¬/w  ¾Í/d  ÒÔ/p  ÑÐ¾¿/v  ÅË/nr  ººÄê/nr  Îª/v  ×Ô¼º/r  µÄ/u  Ö°Ôð/n  ¡£/w  Ëû/r  Ëµ/v  £º/w  ¡°/w  ÅË/nr  ººÄê/nr  µÄ/u  ÊÂÇé/n  ²»/d  ¸ã/v  Çå³þ/a  £¬/w  ÎÒ/r  ÖÕÉú/m  ÒÅº¶/a  £¡/w  ¡±/w  Ëû/r  Ö»ÊÇ/d  Íü/v  ²»/d  ÁË/v  ÔÚ/p  £±£¹£¸£³Äê/t  £´ÔÂ/t  £¬/w  Ëû/r  ±»/p  ÅÉ/v  Íù/p  [ºþÄÏ/ns  ²èÁêÏØ/ns  ›¦½­/ns  ²è³¡/n]ns  ¡ª¡ª¡ª/w  ÅË/nr  ººÄê/nr  ×îºó/f  µÄ/u  Á½/m  Äê/q  ËêÔÂ/n  ¾Í/d  ÊÇ/v  ÔÚ/p  ÄÇÀï/r  ¶È¹ý/v  µÄ/u  £¬/w  Ñ°/v  »Ø/v  ÅË/nr  ººÄê/nr  µÄ/u  ¹Ç»Ò/n  Ì³×Ó/n  µÄ/u  Çé¾°/n  ¡£/w  Ëû/r  Ö»ÊÇ/d  Íü/v  ²»/d  ÁË/v  µ±ÔÂ/t  £±£´ÈÕ/t  £¬/w  ÅË/nr  ººÄê/nr  ÊÅÊÀ/v  Áù/m  ÖÜÄê/q  Ö®/u  ÈÕ/Ng  £¬/w  Õâ¸ö/r  ÕÑÑ©/v  µÄ/u  Áé»ê/n  ±»/p  »¤ËÍ/v  ÖÁ/p  ±±¾©/ns  °Ë±¦É½/ns  ¡£/w  ¿´/v  ×Å/u  ÏÊÑÞ/a  µÄ/u  µ³Æì/n  ¸²¸Ç/v  ÔÚ/p  ÅË/nr  ººÄê/nr  µÄ/u  ¹Ç»ÒºÐ/n  ÉÏ/f  £¬/w  ÄÇ/r  Ò»¿Ì/m  £¬/w  Ëû/r  ÐÄ³±Æð·ü/i  £¬/w  ²»/d  ÄÜ/v  ×Ô³Ö/v  ¡£/w  ÁõÀÏ/nr  ÏàÐÅ/v  £º/w  ¡°/w  ÁãÂä/v  ³É/v  Äà/n  Äë/v  ×÷/v  ³¾/Ng  £¬/w  Ö»ÓÐ/d  Ïã/n  Èç¹Ê/v  ¡£/w  ¡±/w  ÎÒ/r  ´Ó/p  Õâ/r  Ôò/q  ¸ÐÈË·Î¸­/i  ¡¢/w  ´ßÈËÀáÏÂ/i  µÄ/u  ¼Ñ»°/n  ÖÐ/f  £¬/w  ÌåÎò/v  µ½/v  ÓÑÇé/n  µÄ/u  ÌÎÉù/n  ÒÀ¾É/z  ¡£/w  
19980203-04-001-008/m  ÓÑÇé/n  µÄ/u  ÌÎÉù/n  ÒÀ¾É/z  ¡£/w  Õâ/r  ÓÑÇé/n  ¸ùÖ²/v  ÓÚ/p  ÖÐ¹ú/ns  Éîºñ/a  µÄ/u  »ÆÍÁµØ/n  £¬/w  ³ÐÊÜ/v  ×Å/u  »ªÏÄ/n  ÎÄ»¯/n  Óë/c  Ë¼Ïë/n  µÄ/u  ×ÌÈó/an  £¬/w  ÄÇ/r  ·±Ö¦Ã¯Ò¶/i  ÏÔÊ¾/v  ³ö/v  ÖÐ»ªÃñ×å/n  µÄ/u  ÈË¸ñ/n  É«²Ê/n  ºÍ/c  µÀµÂ/n  Ö®/u  ¹â/n  ¡£/w  
19980203-04-001-009/m  ÓÑÇé/n  µÄ/u  ÌÎÉù/n  ÒÀ¾É/z  ¡£/w  ¾­µÃÆð/v  Ê±¼ä/n  ¿¼Ñé/v  µÄ/u  ÓÑÇé/n  £¬/w  ¾­ÊÜ/v  ×¡/v  ·çÀË/n  ³å»÷/v  µÄ/u  ÓÑÇé/n  £¬/w  ÄÇ/r  ÊÇ/v  ÐÄ/n  µÄ/u  Ìù½ü/vn  £¬/w  Áé/Ng  µÄ/u  ÈÚÇ¢/vn  £»/w  ÄÇ/r  ÊÇ/v  ¸Îµ¨ÏàÕÕ/i  £¬/w  ÈÙÈèÓë¹²/i  £¬/w  Ï²Å­ÏàÍ¨/l  £¬/w  °§ÀÖ/n  ÏàÓ¦/v  £»/w  ÄÇ/r  ÊÇ/v  ´º¹â/n  ÖÐ/f  Ð¯ÊÖ²¢¼ç/i  £¬/w  Óê/n  Ñ©/n  Àï/f  ·ö³Ö/v  ºÇ»¤/v  £»/w  ÄÇ/r  ÊÇ/v  ÄæÂÃ°ÏÉæ/l  Ö¾/n  ²»/d  ¸Ä/v  £¬/w  µÀÂ·/n  ¿²¿À/a  Çé/n  ²»/d  ±ä/v  ¡£/w  Õâ/r  ²Å/d  ÊÇ/v  ÕæÕý/b  µÄ/u  ÓÑÇé/n  ¡£/w  
19980203-04-001-010/m  ÓÑÇé/n  µÄ/u  ÌÎÉù/n  ÒÀ¾É/z  ¡£/w  ÕæÕý/b  µÄ/u  ÓÑÇé/n  £¬/w  ÄËÊÇ/v  ×·Çó/v  Á¼Öª/n  Ö®/u  ÏàÆõ/vn  £¬/w  ÐÅ·î/v  ÀíÄî/n  Ö®/u  Ïà½ü/an  £¬/w  ÄËÊÇ/v  ÐØ»³/n  ²©´ó/a  Ö®/u  ÊæÕ¹/an  £¬/w  ÊÓÒ°/n  ¿ªÀ«/v  Ö®/u  ×ÝÄ¿/vn  £¬/w  ÈÝ/v  ²»/d  µÃ/v  Ò»/m  ¼º/r  Ö®/u  ÔÓÄî/n  £¬/w  ÉáÆú/v  µô/v  Ò»/m  ¼º/r  Ö®/u  Ë½Óû/n  £¬/w  ¼È/c  ·Ç/Vg  ×êÓª/v  ¹¦Ãû/n  ¶ø/c  Í¬/v  Æø/n  £¬/w  Òà/d  ·Ç/Vg  Ì°Çó/v  Ë½Àû/n  ¶ø/c  ºÏ»ï/v  £¬/w  µ´µ´/z  ºõ/y  ¾ý×Ó/n  Ö®/u  ·ç/n  £¬/w  Î¡Î¡/z  ÔÕ/y  ¸ßÉ½/n  Ö®/u  µÂ/n  ¡£/w  
19980203-04-001-011/m  ÓÑÇé/n  µÄ/u  ÌÎÉù/n  ÒÀ¾É/z  ¡£/w  ÎÒ/r  ¼áÐÅ/v  ×Å/u  ¡£/w  £¨/w  ×÷Õß/n  µ¥Î»/n  £º/w  [½­Î÷Ê¡/ns  Æ¼ÏçÊÐ/ns  ÎÄ»¯¾Ö/n]nt  £©/w  

19980203-04-002-001/m  ÏæÎ÷/ns  Ôú»¨Å®/n  
19980203-04-002-002/m  Åí/nr  Ñ§Ã÷/nr  
19980203-04-002-003/m  ÎÒ/r  ¹Û¿´/v  ÁË/u  ÏæÎ÷/ns  ¸èÎè¾ç/n  ¡¶/w  Ôú»¨Å®/n  ¡·/w  £¬/w  µ±/p  ÒôÀÖ/n  ºÍ/c  Îèµ¸/n  ¶¼/d  ÔÚ/p  Ò»Ãæ/f  ²¼/n  ÉÏ/f  Á÷¶¯/v  Ê±/Ng  £¬/w  ÎÒ/r  ¾ª²ï/a  ÁË/y  £¬/w  ÏæÎ÷/ns  ¡ª¡ª¡ª/w  ÎÒ/r  µÄ/u  ¸¸Ä¸/n  Ö®/u  °î/Ng  £¬/w  ¾¹È»/d  »¹ÓÐ/v  Èç´Ë/r  ÃÀÃî¾øÂ×/l  µÄ/u  ÀÍ¶¯/vn  ËÌÊ«/n  £¡/w  
19980203-04-002-004/m  Ò»/m  ¶ä/q  »¨/n  £¬/w  Ò»/m  ¶ä/q  ÑôÈ¸/n  µÄ/u  »¨/n  £¬/w  ¿ª/v  ÔÚ/p  Ò»/m  ¿é/q  Í»Ø£/v  µÄ/u  ÍÁ±¤/n  ÉÏ/f  ¡£/w  
19980203-04-002-005/m  Ò»/m  Æ¬/q  »¨/n  £¬/w  Ò»/m  Æ¬/q  ¹·×¦×Ó»¨/n  £¬/w  ÍÅ/v  ÔÚ/p  Ò»/m  Íä/q  ÍÝ/a  ÆÂÆÂ/n  ÅÔ/f  ¡£/w  
19980203-04-002-006/m  Ò»/m  É½/n  Ò»/m  É½/n  µÄ/u  Í©×Ó»¨/n  ¡£/w  Ò»/m  É½/n  Ò»/m  É½/n  µÄ/u  ½ðÒø»¨/n  ¡£/w  »¹ÓÐ/v  Ò»/m  É½/n  Ò»/m  É½/n  ½Ð/v  ²»/d  ³ö/v  Ãû/n  µÄ/u  »¨/n  £¬/w  ¶¼/d  ³Á×í/v  ÔÚ/p  ´ºÌì/t  µÄ/u  ÐØÌÅ/n  ¡£/w  
19980203-04-002-007/m  »¨´Ô/n  Àï/f  £¬/w  Ò»/m  Èº/q  ÄñÉù/n  ×ß/v  À´/v  ¡£/w  ÄñÉù/n  Àï/f  £¬/w  Ò»/m  Ìõ/q  ºÓÁ÷/n  ×ß/v  À´/v  ¡£/w  ºÓÁ÷/n  µÄ/u  ÖÜÎ§/f  £¬/w  Ê«/n  »­/n  µÄ/u  Í¯»°/n  Ò»Ò»/d  ÆÌÕ¹/v  ¡£/w  ÓÆÓÆ/z  Í²³µ/n  ¡£/w  ôÁôÁ/z  Îíá°/n  ¡£/w  ëüëü/z  ´å×¯/n  ¡£/w  •Ó•Ó/z  ÊïÉ«/n  ¡£/w  ¶¼/d  º¬ÇéÂöÂö/i  µØ/u  ÃÖÂþ/v  ×Å/u  Ò»/m  ÖÖ/q  ÃÎ»Ã/n  ¡£/w  ÌìÁÁ/v  ÁË/y  £¬/w  ´º/Tg  ÐÑ/v  ÁË/y  £¬/w  Ì«Ñô/n  ¹«¹«/n  Æð´²/v  ÁË/y  ¡£/w  Ò»/m  Ãæ/q  ËØÉ«/n  µÄ/u  ÍÁ²¼/n  £¬/w  ¿ªÊ¼/v  Îª/p  ´ºÌì/t  ³ª¸è/v  ¡£/w  
19980203-04-002-008/m  Õâ/r  Ãæ/q  ËØÉ«/n  µÄ/u  ÍÁ²¼/n  £¬/w  ÊÇ/v  Ôú»¨Å®/n  µÄ/u  ÐÄÎÑÎÑ/n  ·Ä/v  µÄ/u  £¬/w  ÊÇ/v  ÐÄÉÏÈË/n  µÄ/u  Èâ¶â¶â/n  Ö¯/v  µÄ/u  ¡£/w  ¼¸Ê®¼¸°Ù/m  ¸ö/q  ÈÕÈÕÒ¹Ò¹/i  £¬/w  ÃÀÀö/a  ¶àÇé/a  µÄ/u  Ôú»¨Å®/n  ¾Í/d  ÄÇÃ´/r  ±³/n  ÒÀ/v  ÇàÉ½ÂÌË®/i  £¬/w  Ãæ¶Ô/v  ÈÕÔÂÐÇ³½/n  £¬/w  ·Ä/v  °¡/y  £¬/w  ·Ä/v  °¡/y  £¬/w  ·Ä/v  ³ö/v  ÁË/u  Ò»ÂÆÂÆ/m  Ë¿Ïß/n  ¡¢/w  Ò»Ä¨Ä¨/m  Ñô¹â/n  £¬/w  ·Ä/v  ³ö/v  ÁË/u  Ò»ÏßÏß/m  ÇåÄÛ/a  µÄ/u  Á÷Èª/n  ¡£/w  Ò»/m  °Ñ/q  ï£ÁÁ/a  µÄ/u  Å£½ÇËó/n  £¬/w  ÊÇ/v  ÐÄÉÏÈË/n  Çé/n  Ôù/v  µÄ/u  ÐÅÎï/n  £¬/w  ÈÃ/v  Ëý/r  °Ñ/p  ¸ù¸ù/q  Ë¿Ïß/n  Ö¯³É/v  Ò»/m  Æ¬/q  ÌìÄ»/n  ¡¢/w  Ò»/m  ¹Ò/q  ·ÉÆÙ/n  £¬/w  Ö¯³É/v  Çé¸ç/n  Ò»/m  ÉÈ/q  ÎÂÈá/a  µÄ/u  ÐØ¸¬/n  ¡£/w  ÏÖÔÚ/t  £¬/w  Õâ/r  ÉÈ/q  ÐØ¸¬/n  ¾Í/d  ÔÚ/p  Ôú»¨Å®/n  µÄ/u  ÑÛÇ°/s  ÐË·Ü/a  µØ/u  Æð·ü/v  ×Å/u  £¬/w  ÈÎ/v  Ò»/m  Ë«/q  Ðå»¨/v  µÄ/u  ÊÖÕÆ/n  ÔÚ/p  ÉÏÃæ/f  ²ü¶¶/v  ¡£/w  ÔúÈ¾/v  ÔúÈ¾/v  £¬/w  ÏÈ/d  Ôú/v  ºó/f  È¾/v  £¬/w  ÄÇÃ´/c  £¬/w  Ôú/v  Ê²Ã´/r  ÄØ/y  £¿/w  
19980203-04-002-009/m  Ôú/v  Â·±ß/s  µÄ/u  »¨²Ý/n  ¡£/w  
19980203-04-002-010/m  Ôú/v  »¨´Ô/n  µÄ/u  ºûµû/n  ¡£/w  
19980203-04-002-011/m  Ôú/v  Ë®µ×/s  µÄ/u  ÓãÏº/n  ¡£/w  
19980203-04-002-012/m  Ôú/v  ÌìÉÏ/s  µÄ/u  Ã÷ÔÂ/n  ¡£/w  
19980203-04-002-013/m  Ôú/v  °¢Âè/n  µÄ/u  ÇàË¿ÅÁ/n  ¡£/w  
19980203-04-002-014/m  Ôú/v  °¢°Ö/n  µÄ/u  Ë®ÑÌ´ü/n  ¡£/w  
19980203-04-002-015/m  Ôú/v  Çé¸ç¸ç/n  Ë®ÍôÍô/z  µÄ/u  ÑÛ¾¦/n  ¡¢/w  ÒøÉÁÉÁ/z  µÄ/u  ½ÅÁå/n  ¡£/w  
19980203-04-002-016/m  ÔÚ/p  ÕëÏß/n  µÄ/u  ´éºÏ/vn  ÏÂ/f  £¬/w  Á­µ¶/n  ºÍ/c  ³úÍ·/n  ×ß/v  ÏÂ/v  É½¸Ú/n  £¬/w  ÔÚ/p  ÍÁ²¼/n  ÉÏ/f  Âä×ù/v  ¡£/w  Ôú»¨Å®/n  ÊÖ/n  Ö¸/v  ¹ý/u  µÄ/u  µØ·½/n  £¬/w  ÃÎÏë/v  Óë/c  Ï£Íû/v  ¶¼/d  Èç/v  ´ó¶¹/n  ¸ßÁ»/n  Ò»Ñù/u  ³¤/v  ³öÀ´/v  £¬/w  ×é³É/v  Ò»·ù·ù/m  ÃÀÃî/a  µÄ/u  Í¼»­/n  £¬/w  Óë/p  Ôú»¨Å®/n  ×ø/v  Ì¸/v  ¡£/w  
19980203-04-002-017/m  ÔÚ/p  ×ø/v  Ì¸/v  µÄ/u  ¹â¾°/n  Àï/f  £¬/w  Ã¿/r  Ò»/m  Î»/q  ÄÐ×Ó/n  ¿Ú/n  º¬/v  Ò»/m  Æ¬/q  Ä¾Ò¶/n  £¬/w  ²È/v  ×Å/u  »¶¿ì/a  µÄ/u  Çú×Ó/n  £¬/w  ¿ñ»¶/v  ¶ø/c  À´/v  ¡£/w  Ä¾Ò¶/n  ÓÆÓÆ/z  £¬/w  Îè²½/n  ´Ò´Ò/z  £¬/w  ÄÐÈË/n  µÄ/u  ÐÄÊÂ/n  £¬/w  Í¸¹ý/v  Ä¾Ò¶/n  ºÍ/c  Îè²½/n  £¬/w  ´«ËÍ/v  ¸ø/v  Ôú/v  »¨/n  µÄ/u  Å®×Ó/n  ÃÇ/k  ¡£/w  ÕâÐ©/r  ÄÐÈË/n  £¬/w  ÊÇ/v  ÌìÉú/b  µÄ/u  Îèµ¸¼Ò/n  ºÍ/c  ¸èÊÖ/n  £¬/w  ¼¸/m  ÕÐ/q  åüÃÄ/a  ¶ø/c  Ò°ÐÔ/n  µÄ/u  µ÷Çé/vn  Óë/c  Ìô¶º/vn  £¬/w  Ôú/v  »¨/n  µÄ/u  Å®×Ó/n  ¾Í/d  Ö¹/v  ²»/d  ×¡/v  ÁË/y  £¬/w  ÐÄ»ÅÒâÂÒ/i  µØ/u  ²È/v  ×Å/u  Îè²½/n  Óë/p  Çú×Ó/n  £¬/w  Ó­·ç/v  ÆðÎè/v  ¡£/w  Îèµ¸/n  ÊÇ/v  ÕæÊµ/a  µÄ/u  £¬/w  ÕæÊµ/a  µÃ/u  ÈçÍ¬/v  Ä¸Ç×/n  ÔÚ/p  Ô°ÆÔ/n  Àï/f  ³¶/v  Ò»/m  ¶µ/q  °×²Ë/n  £»/w  Îèµ¸/n  ÊÇ/v  ¿äÕÅ/v  µÄ/u  £¬/w  ¿äÕÅ/v  µÃ/u  ÈçÍ¬/v  ¸¸Ç×/n  ´©/v  ×Å/u  Ò»/m  Ìõ/q  ¿ªñÉ¿ã/n  £¬/w  ÈÃ/v  Äã/r  ´Ì¼¤/v  ¡¢/w  ÐË·Ü/v  £¬/w  »ØÎ¶ÎÞÇî/i  ¡£/w  Îè/v  ×Å/u  Îè/v  ×Å/u  £¬/w  Ã¿/r  Ò»¶Ô/m  ÄÐÅ®/n  £¬/w  ºÜ¿ì/d  ¶ÔºÅÈë×ù/l  ¡£/w  ¼ç/n  Óë/c  ¼ç/n  ¿¿/v  ÔÚ/p  Ò»Æð/s  ¡£/w  Á³/n  Óë/c  Á³/n  Ìù/v  ÔÚ/p  Ò»Æð/s  ¡£/w  ÑÛ/n  Óë/c  ÑÛ/n  Íû/v  ÔÚ/p  Ò»Æð/s  ¡£/w  ÐØ/Ng  Óë/c  ÐØ/Ng  Ìù/v  ÔÚ/p  Ò»Æð/s  ¡£/w  Ò»/m  Ãæ/q  ËØÉ«/n  ÍÁ²¼/n  £¬/w  ÊÇ/v  Ôú»¨Å®/n  ×î/d  ×¥/v  ÈËÐÄ/n  µÄ/u  µÀ¾ß/n  £¬/w  Ò»/m  ÊÖ/n  ·É/v  È¥/v  £¬/w  ¾Í/d  °Ñ/p  ÄÐÈË/n  ÀÎÀÎ/d  ¹ü/v  ×¡/v  £¬/w  Ïñ/p  ÉþË÷/n  £¬/w  °Ñ/p  ÄÐÈË/n  Ô½/d  À¦/v  Ô½/d  ½ô/a  £¬/w  È»ºó/c  ±»/p  Ç£/v  Ïò/p  È¾·¿/n  ¡£/w  
19980203-04-002-018/m  Ä¾ÖÆ/b  µÄ/u  È¾·¿/n  £¬/w  Ôî»ð/n  Õý/d  Íú/a  £¬/w  ¸ß´ó/a  µÄ/u  È¾Í°/n  £¬/w  Çá/a  ÑÌ/n  ÕôÌÚ/v  ¡£/w  ¼¸/m  ¸ù/q  ³¤³¤µÄ/z  È¾¸Ü/n  ÉÏ/f  £¬/w  Ðü/v  ÁÀ/v  ×Å/u  Ò»¶Î¶Î/m  È¾/v  ¹ý/u  µÄ/u  ÍÁ²¼/n  £¬/w  µåË®/n  äÀäÀÁ¤Á¤/z  ¡£/w  Ç½ÉÏ/s  ¡¢/w  µØÉÏ/s  £¬/w  µ½´¦/d  ÊÇ/v  µåÀ¶/b  µåÇà/b  µÄ/u  È¾ÁÏ/n  ¡£/w  Í°/n  ±ä³É/v  ÁË/u  µåÀ¶/b  µåÇà/b  £¬/w  ÈË/n  ±ä³É/v  ÁË/u  µåÀ¶/b  µåÇà/b  £¬/w  ÎÝ¶¥/n  ÎÝ/n  Íâ/f  Æ®/v  ³ö/v  µÄ/u  ²ñ/n  ÑÌ/n  Ò²/d  ±ä³É/v  ÁË/u  µåÀ¶/b  µåÇà/b  ¡£/w  Ã¦Âµ/a  µÄ/u  ÄÐÅ®/n  £¬/w  Î§/v  ×Å/u  È¾Í°/n  £¬/w  »ò/c  ½Á/v  »ò/c  °è/v  £¬/w  »ò/c  É¹/v  »ò/c  È¾/v  ¡£/w  ±ÊÖ±/z  µÄ/u  È¾¹÷/n  £¬/w  ÊÇ/v  Ò»/m  ¸Ë/q  ±ÊÖ±/z  µÄ/u  Ä«¹Ü/n  £¬/w  Á÷/v  ×Å/u  À¶/a  Ä«/n  £¬/w  Ð´/v  ×Å/u  À¶/a  ×Ö/n  £¬/w  »æ/v  ×Å/u  À¶Í¼/n  ¡£/w  ²»/d  Ð¡ÐÄ/a  £¬/w  È¾ÁÏ/n  ½¦/v  ÁË/u  ³öÀ´/v  £¬/w  Ìø/v  µ½/v  ºìÄÐÂÌÅ®/i  µÄ/u  ÉíÉÏ/s  ¡¢/w  Á³ÉÏ/s  £¬/w  ÓÃ/p  ÊÖ/n  Ò»/d  Ä¨/v  £¬/w  »îÍÑÍÑ/z  Ò»¸ö/m  ´ó»¨Á³/n  £¡/w  ÓÚÊÇ/c  £¬/w  ¾Í/d  ÓÐ/v  Å®ÈË/n  Ð¦/v  µÃ/u  Ö±/v  ²»/d  Æð/v  Ñü/n  £¬/w  ¾Í/d  ÓÐ/v  ÄÐÈË/n  Ð¦/v  µÃ/u  Æ¨¹É/n  ÇÌ/v  ÉÏ/v  ÁË/u  Ìì/n  £¬/w  ¸ü/d  ÓÐ/v  ÄÐÄÐÅ®Å®/l  £¬/w  Õº/v  ÁË/u  È¾ÁÏ/n  £¬/w  Íù/p  ±ðÈË/r  µÄ/u  Á³ÉÏ/s  Ä¨/v  ¡£/w  Ð¦Éù/n  Óë/c  »¶ÀÖ/an  °Ñ/p  ÎÝ¶¥/n  ¼·³ö/v  Ò»/m  ÉÈ/q  Ìì´°/n  £¬/w  Æ®/v  Ïò/p  Ò°Íâ/s  ¡£/w  ÄÐÈË/n  µÄ/u  Çé¸Ð/n  Ô½/d  ½Á/v  Ô½/d  »ì/a  £¬/w  Ô½/d  È¾/v  Ô½/d  Å¨/a  ¡£/w  Å®ÈË/n  µÄ/u  Çé¸Ð/n  Ô½/d  ½Á/v  Ô½/d  ÂÒ/a  £¬/w  Ô½/d  È¾/v  Ô½/Vg  Éî/a  ¡£/w  Ò»/m  Ãæ/q  Ôú/v  »¨/n  µÄ/u  ËØÉ«/n  ÍÁ²¼/n  £¬/w  ³É/v  ÁË/u  Ò»/m  Ìõ/q  À¶É«/n  µÄ/u  ºÓÁ÷/n  £¬/w  Î¢²¨/n  ²»/d  ÐË/v  ¡£/w  ÆÕÍ¨/a  µÄ/u  È¾·¿/n  £¬/w  ³É/v  ÁË/u  Ò»¸ö/m  ÎÂÜ°/a  µÄ/u  Ì¥ÅÌ/n  £¬/w  ÈÃ/v  °®Çé/n  ºÍ/c  ÃÀÀö/an  »³ÔÐ/v  ¡¢/w  ÁÙ²ú/v  ¡£/w
[truncated: 8,578,873 more chars]
