# Supplementary material for: Constructing marine expert management knowledge graph based on Trellisnet-CRF
Source: PeerJ Comput Sci. 2022 Sep 5;8:e1083. doi: 10.7717/peerj-cs.1083 (PMC9455288; doi:10.7717/peerj-cs.1083)
Supplement: Supplemental Information 2 [file peerj-cs-08-1083-s002.zip › Peopleí»s Daily Corpus-raw data/corpus_data/199803.txt]

19980301-01-001-001/m  °Ë/m  ½ì/q  ÈË´ó/j  ³£Î¯»á/j  µÚ£³£°/m  ´Î/q  »áÒé/n  ±Õ/v  
19980301-01-001-002/m  ÇÇ/nr  Ê¯/nr  Ö÷³Ö/v  »áÒé/n  Í¨¹ý/v  ¾Å/m  ½ì/q  [È«¹ú/n  ÈË´ó/j]nt  Ò»/m  ´Î/q  »áÒé/n  ÓÐ¹Ø/vn  Òé°¸/n  
19980301-01-001-003/m  ±¾±¨/r  ±±¾©/ns  £²ÔÂ/t  £²£¸ÈÕ/t  Ñ¶/Ng  ¼ÇÕß/n  ËÕ/nr  Äþ/nr  ±¨µÀ/v  £º/w  °Ë/m  ½ì/q  [È«¹ú/n  ÈË´ó/j  ³£Î¯»á/j]nt  µÚÈýÊ®/m  ´Î/q  »áÒé/n  ½ñÌì/t  ÏÂÎç/t  ÔÚ/p  ¾©/j  ±ÕÄ»/v  £¬/w  ÇÇ/nr  Ê¯/nr  Î¯Ô±³¤/n  Ö÷³Ö/v  »áÒé/n  ¡£/w  
19980301-01-001-004/m  »áÒé/n  Ê×ÏÈ/d  ±í¾ö/v  Í¨¹ý/v  ÁË/u  °Ë/m  ½ì/q  [È«¹ú/n  ÈË´ó/j  ³£Î¯»á/j  ´ú±í/n  ×Ê¸ñ/n  Éó²é/vn  Î¯Ô±»á/n]nt  ¹ØÓÚ/p  ¾Å/m  ½ì/q  [È«¹ú/n  ÈË´ó/j]nt  ´ú±í/n  µÄ/u  ´ú±í/n  ×Ê¸ñ/n  Éó²é/vn  ±¨¸æ/n  £¬/w  ²¢/c  ¾ö¶¨/v  ½«/p  ¾Å/m  ½ì/q  [È«¹ú/n  ÈË´ó/j]nt  Ò»/m  ´Î/q  »áÒé/n  Òé³Ì/n  £¨/w  ²Ý°¸/n  £©/w  ÌáÇë/v  ¾Å/m  ½ì/q  [È«¹ú/n  ÈË´ó/j]nt  Ò»/m  ´Î/q  »áÒé/n  Ô¤±¸/vn  »áÒé/n  ÉóÒé/v  £¬/w  ¾ö¶¨/v  ½«/p  ¾Å/m  ½ì/q  [È«¹ú/n  ÈË´ó/j]nt  Ò»/m  ´Î/q  »áÒé/n  Ö÷Ï¯ÍÅ/n  ºÍ/c  ÃØÊé³¤/n  Ãûµ¥/n  £¨/w  ²Ý°¸/n  £©/w  ÌáÇë/v  ¾Å/m  ½ì/q  [È«¹ú/n  ÈË´ó/j]nt  Ò»/m  ´Î/q  »áÒé/n  Ô¤±¸/vn  »áÒé/n  Ñ¡¾Ù/v  ¡£/w  »áÒé/n  »¹/d  ±í¾ö/v  Í¨¹ý/v  ÁË/u  [È«¹ú/n  ÈË´ó/j  ³£Î¯»á/j]nt  ¹¤×÷/vn  ±¨¸æ/n  £¬/w  ¾ö¶¨/v  ÌáÇë/v  ¾Å/m  ½ì/q  [È«¹ú/n  ÈË´ó/j]nt  Ò»/m  ´Î/q  »áÒé/n  ÉóÒé/v  ¡£/w  »áÒé/n  ¾ö¶¨/v  ÁË/u  ¾Å/m  ½ì/q  [È«¹ú/n  ÈË´ó/j]nt  Ò»/m  ´Î/q  »áÒé/n  ÁÐÏ¯/vn  ÈËÔ±/n  Ãûµ¥/n  £¬/w  Í¨¹ý/v  ÁË/u  [È«¹ú/n  ÈË´ó/j  ³£Î¯»á/j]nt  ¹ØÓÚ/p  Åú×¼/v  ¹úÎñÔº/nt  Ìá³ö/v  µÄ/u  ÓÉ/p  ²ÆÕþ²¿/nt  ·¢ÐÐ/v  ÌØ±ð/a  ¹úÕ®/n  ²¹³ä/v  ¹úÓÐ/vn  ¶À×Ê/b  ÉÌÒµ/n  ÒøÐÐ/n  ×Ê±¾½ð/n  µÄ/u  ¾öÒé/n  ¡¢/w  [È«¹ú/n  ÈË´ó/j  ³£Î¯»á/j]nt  ¹ØÓÚ/p  Åú×¼/v  ¡¶/w  ÖÐ»ªÈËÃñ¹²ºÍ¹ú/ns  ºÍ/c  ¹þÈø¿ËË¹Ì¹¹²ºÍ¹ú/ns  ¹ØÓÚ/p  ÖÐ/j  ¹þ/j  ¹ú½ç/n  µÄ/u  ²¹³ä/vn  Ð­¶¨/n  ¡·/w  µÄ/u  ¾ö¶¨/n  ¡£/w  »áÒé/n  »¹/d  Í¨¹ý/v  ÁË/u  ÈÎÃü/vn  Ãûµ¥/n  ¡£/w  
19980301-01-001-005/m  Ìï/nr  ¼ÍÔÆ/nr  ¡¢/w  Íõ/nr  ºº±ó/nr  ¡¢/w  Äß/nr  Ö¾¸£/nr  ¡¢/w  ³Â/nr  Ä½»ª/nr  ¡¢/w  ·Ñ/nr  Ð¢Í¨/nr  ¡¢/w  À×/nr  ½àÇí/nr  ¡¢/w  Àî/nr  ÎýÃú/nr  ¡¢/w  Íõ/nr  ±ûÇ¬/nr  ¡¢/w  ÅÁ°ÍÀ­¡¤¸ñÁÐÀÊ½Ü/nr  ¡¢/w  Íõ/nr  ¹âÓ¢/nr  ¡¢/w  ³Ì/nr  Ë¼Ô¶/nr  ¡¢/w  Â¬/nr  ¼ÎÎý/nr  ¡¢/w  ²¼ºÕ/nr  ¡¢/w  ÌúÄ¾¶û¡¤´ïÍßÂòÌá/nr  ¡¢/w  Îâ/nr  ½×Æ½/nr  ¸±/b  Î¯Ô±³¤/n  ºÍ/c  ²Ü/nr  Ö¾/nr  ÃØÊé³¤/n  ³öÏ¯/v  »áÒé/n  ¡£/w  ¹úÎñÎ¯Ô±/n  ³Ù/nr  ºÆÌï/nr  ¡¢/w  [×î¸ß/a  ÈËÃñ/n  ·¨Ôº/n]nt  Ôº³¤/n  ÈÎ/nr  ½¨ÐÂ/nr  ¡¢/w  [×î¸ß/a  ÈËÃñ/n  ¼ì²ìÔº/n]nt  ¼ì²ì³¤/n  ÕÅ/nr  Ë¼Çä/nr  ÁÐÏ¯/v  »áÒé/n  ¡£/w  

19980301-01-002-001/m  [È«¹ú/n  ÈË´ó/j  ³£Î¯»á/j]nt  ¹«¸æ/n  
19980301-01-002-002/m  ÐÂ»ªÉç/nt  ±±¾©/ns  £²ÔÂ/t  £²£¸ÈÕ/t  µç/n  [È«¹ú/n  ÈËÃñ/n  ´ú±í´ó»á/n  ³£Îñ/b  Î¯Ô±»á/n]nt  ¹«¸æ/n  
19980301-01-002-003/m  ÖÐ»ªÈËÃñ¹²ºÍ¹ú/ns  µÚ¾Å/m  ½ì/q  [È«¹ú/n  ÈËÃñ/n  ´ú±í´ó»á/n]nt  ´ú±í/n  £¬/w  °´ÕÕ/p  ¡¶/w  [ÖÐ»ªÈËÃñ¹²ºÍ¹ú/ns  È«¹ú/n  ÈËÃñ/n  ´ú±í´ó»á/n]nt  ºÍ/c  µØ·½/n  ¸÷¼¶/r  ÈËÃñ/n  ´ú±í´ó»á/n  Ñ¡¾Ù·¨/n  ¡·/w  ¡¢/w  ¡¶/w  [ÖÐ¹ú/ns  ÈËÃñ/n  ½â·Å¾ü/n]nt  Ñ¡¾Ù/v  [È«¹ú/n  ÈËÃñ/n  ´ú±í´ó»á/n]nt  ºÍ/c  ÏØ¼¶/b  ÒÔÉÏ/f  µØ·½/n  ¸÷¼¶/r  ÈËÃñ/n  ´ú±í´ó»á/n  ´ú±í/n  µÄ/u  °ì·¨/n  ¡·/w  ¡¢/w  ¡¶/w  ÖÐ»ªÈËÃñ¹²ºÍ¹ú/ns  µÚ°Ë/m  ½ì/q  [È«¹ú/n  ÈËÃñ/n  ´ú±í´ó»á/n]nt  µÚÎå/m  ´Î/q  »áÒé/n  ¹ØÓÚ/p  µÚ¾Å/m  ½ì/q  [È«¹ú/n  ÈËÃñ/n  ´ú±í´ó»á/n]nt  ´ú±í/n  Ãû¶î/n  ºÍ/c  Ñ¡¾Ù/vn  ÎÊÌâ/n  µÄ/u  ¾ö¶¨/n  ¡·/w  ¡¢/w  ¡¶/w  [ÖÐ»ªÈËÃñ¹²ºÍ¹ú/ns  Ïã¸Û/ns  ÌØ±ð/a  ÐÐÕþÇø/n]ns  Ñ¡¾Ù/v  µÚ¾Å/m  ½ì/q  [È«¹ú/n  ÈËÃñ/n  ´ú±í´ó»á/n]nt  ´ú±í/n  µÄ/u  °ì·¨/n  ¡·/w  ºÍ/c  [È«¹ú/n  ÈËÃñ/n  ´ú±í´ó»á/n  ³£Îñ/b  Î¯Ô±»á/n]nt  Åú×¼/v  µÄ/u  ¡¶/w  µÚ¾Å/m  ½ì/q  [È«¹ú/n  ÈËÃñ/n  ´ú±í´ó»á/n]nt  ÉÙÊýÃñ×å/n  ´ú±í/n  Ãû¶î/n  ·ÖÅä/vn  ·½°¸/n  ¡·/w  ¡¢/w  ¡¶/w  Ì¨ÍåÊ¡/ns  ³öÏ¯/v  µÚ¾Å/m  ½ì/q  [È«¹ú/n  ÈËÃñ/n  ´ú±í´ó»á/n]nt  ´ú±í/n  Ð­ÉÌ/vn  Ñ¡¾Ù/vn  ·½°¸/n  ¡·/w  £¬/w  ÒÑ¾­/d  ÓÉ/p  ¸÷/r  Ê¡/n  ¡¢/w  ×ÔÖÎÇø/n  ¡¢/w  Ö±Ï½ÊÐ/n  ¡¢/w  [Ïã¸Û/ns  ÌØ±ð/a  ÐÐÕþÇø/n]ns  ºÍ/c  [ÖÐ¹ú/ns  ÈËÃñ/n  ½â·Å¾ü/n]nt  µÈ/u  £³£´/m  ¸ö/q  Ñ¡¾Ù/vn  µ¥Î»/n  ·Ö±ð/d  Ñ¡¾Ù/v  ²úÉú/v  ¡£/w  ¹²/d  Ñ¡³ö/v  µÚ¾Å/m  ½ì/q  [È«¹ú/n  ÈËÃñ/n  ´ú±í´ó»á/n]nt  ´ú±í/n  £²£¹£¸£°/m  Ãû/q  ¡£/w  [È«¹ú/n  ÈËÃñ/n  ´ú±í´ó»á/n  ³£Îñ/b  Î¯Ô±»á/n]nt  ¸ù¾Ý/p  ´ú±í/n  ×Ê¸ñ/n  Éó²é/vn  Î¯Ô±»á/n  Ìá³ö/v  µÄ/u  Éó²é/vn  ±¨¸æ/n  £¬/w  È·ÈÏ/v  £²£¹£¸£°/m  Ãû/q  ´ú±í/n  µÄ/u  ´ú±í/n  ×Ê¸ñ/n  È«²¿/m  ÓÐÐ§/a  ¡£/w  [Ïã¸Û/ns  ÌØ±ð/a  ÐÐÕþÇø/n]ns  Ñ¡¾Ù/v  µÄ/u  [È«¹ú/n  ÈË´ó/j]nt  ´ú±í/n  ÁÎ/nr  ÁÒ¿Æ/nr  ÔÚ/p  Ñ¡³ö/v  ºó/f  ÊÅÊÀ/v  £¬/w  ÏÖ/Tg  ÊµÓÐ/v  µÚ¾Å/m  ½ì/q  [È«¹ú/n  ÈËÃñ/n  ´ú±í´ó»á/n]nt  ´ú±í/n  £²£¹£·£¹/m  Ãû/q  ¡£/w  ÏÖ/Tg  ½«/p  µÚ¾Å/m  ½ì/q  [È«¹ú/n  ÈËÃñ/n  ´ú±í´ó»á/n]nt  ´ú±í/n  Ãûµ¥/n  ÓèÒÔ/v  ¹«²¼/vn  ¡£/w  
19980301-01-002-004/m  [È«¹ú/n  ÈËÃñ/n  ´ú±í´ó»á/n  ³£Îñ/b  Î¯Ô±»á/n]nt  
19980301-01-002-005/m  £±£¹£¹£¸Äê/t  £²ÔÂ/t  £²£¸ÈÕ/t  

19980301-01-003-001/m  ¾Å/m  ½ì/q  [È«¹ú/n  ÈË´ó/j]nt  ´ú±í/n  Ãûµ¥/n  ¹«²¼/v  È·ÈÏ/v  ¶þÇ§¾Å°Ù°ËÊ®/m  Ãû/q  ´ú±í/n  µÄ/u  ´ú±í/n  ×Ê¸ñ/n  È«²¿/m  ÓÐÐ§/a  
19980301-01-003-002/m  ½­/nr  ÔóÃñ/nr  Àî/nr  Åô/nr  Öì/nr  éF»ù/nr  Àî/nr  Èð»·/nr  ºú/nr  ½õÌÎ/nr  Î¾/nr  ½¡ÐÐ/nr  Àî/nr  á°Çå/nr  ÔÚ/p  ²»Í¬/a  ´ú±íÍÅ/n  ·Ö±ð/d  µ±Ñ¡/v  
19980301-01-003-003/m  ÐÂ»ªÉç/nt  ±±¾©/ns  £²ÔÂ/t  £²£¸ÈÕ/t  µç/n  £¨/w  ¼ÇÕß/n  ÕÅ/nr  ËÞÌÃ/nr  ¡¢/w  Íõ/nr  À×Ãù/nr  £©/w  °Ë/m  ½ì/q  [È«¹ú/n  ÈË´ó/j  ³£Î¯»á/j]nt  µÚÈýÊ®/m  ´Î/q  »áÒé/n  ½ñÌì/t  ÏÂÎç/t  Í¨¹ý/p  ±í¾ö/v  £¬/w  Í¬Òâ/v  [È«¹ú/n  ÈË´ó/j  ³£Î¯»á/j  ´ú±í/n  ×Ê¸ñ/n  Éó²é/vn  Î¯Ô±»á/n]nt  ¹ØÓÚ/p  ¾Å/m  ½ì/q  [È«¹ú/n  ÈË´ó/j]nt  ´ú±í/n  µÄ/u  ´ú±í/n  ×Ê¸ñ/n  µÄ/u  Éó²é/vn  ±¨¸æ/n  £¬/w  È·ÈÏ/v  £²£¹£¸£°/m  Ãû/q  ¾Å/m  ½ì/q  [È«¹ú/n  ÈË´ó/j]nt  ´ú±í/n  µÄ/u  ´ú±í/n  ×Ê¸ñ/n  È«²¿/m  ÓÐÐ§/a  £¬/w  Í¬Ê±/c  ¾ö¶¨/v  ¹«²¼/v  ´ú±í/n  Ãûµ¥/n  ¡£/w  ÓÉÓÚ/c  ´ú±í/n  Ñ¡³ö/v  ºó/f  £¬/w  ÆäÖÐ/r  Ò»/m  ÈË/n  Òò/p  ²¡/n  ÊÅÊÀ/v  £¬/w  ¾Å/m  ½ì/q  [È«¹ú/n  ÈË´ó/j]nt  ÏÖ/Tg  Êµ/ad  ÓÐ/v  ´ú±í/n  £²£¹£·£¹/m  Ãû/q  ¡£/w  £¨/w  Ãûµ¥/n  ¼û/v  µÚ¶þ/m  ¡¢/w  Èý/m  °æ/n  £©/w  
19980301-01-003-004/m  ½­/nr  ÔóÃñ/nr  ¡¢/w  Àî/nr  Åô/nr  ¡¢/w  Öì/nr  éF»ù/nr  ¡¢/w  Àî/nr  Èð»·/nr  ¡¢/w  ºú/nr  ½õÌÎ/nr  ¡¢/w  Î¾/nr  ½¡ÐÐ/nr  ¡¢/w  Àî/nr  á°Çå/nr  µÈ/u  Áìµ¼/n  Í¬Ö¾/n  ·Ö±ð/d  ÔÚ/p  ²»Í¬/a  µÄ/u  ´ú±íÍÅ/n  µ±Ñ¡/v  Îª/v  ¾Å/m  ½ì/q  [È«¹ú/n  ÈË´ó/j]nt  ´ú±í/n  ¡£/w  
19980301-01-003-005/m  ÓÉ/p  £³£²/m  ¸ö/q  Ê¡/n  ¡¢/w  ×ÔÖÎÇø/n  ¡¢/w  Ö±Ï½ÊÐ/n  ºÍ/c  [Ïã¸Û/ns  ÌØ±ð/a  ÐÐÕþÇø/n]ns  ¡¢/w  [ÖÐ¹ú/ns  ÈËÃñ/n  ½â·Å¾ü/n]nt  °´/p  ÓÐ¹Ø/vn  ·¨ÂÉ/n  ¹æ¶¨/n  Ñ¡¾Ù/v  ²úÉú/v  µÄ/u  µÚ¾Å/m  ½ì/q  [È«¹ú/n  ÈË´ó/j]nt  ´ú±í/n  ¹²/d  £²£¹£¸£°/m  Ãû/q  ¡£/w  ´ú±í/n  Ñ¡³ö/v  ºó/f  £¬/w  Ïã¸Û/ns  Ñ¡³ö/v  µÄ/u  ´ú±í/n  ÁÎ/nr  ÁÒ¿Æ/nr  Òò/p  ²¡/n  ÊÅÊÀ/v  ¡£/w  ¶Ô/p  Ïã¸Û/ns  ³ö/v  È±/v  µÄ/u  Ò»/m  Ãû/q  ´ú±í/n  Ãû¶î/n  £¬/w  ´ú±í/n  ×Ê¸ñ/n  Éó²é/vn  Î¯Ô±»á/n  ½¨Òé/v  £¬/w  ¾Å/m  ½ì/q  [È«¹ú/n  ÈË´ó/j  ³£Î¯»á/j]nt  ×÷³ö/v  ¾ö¶¨/n  ºó/f  £¬/w  ÔÙÐÐ/d  ²¹Ñ¡/v  ¡£/w  
19980301-01-003-006/m  ¾Ý/p  ÁË½â/v  £¬/w  ¾Å/m  ½ì/q  [È«¹ú/n  ÈË´ó/j]nt  ´ú±í/n  ¾ßÓÐ/v  ¹ã·ºÐÔ/n  ¡¢/w  ´ú±íÐÔ/n  ¡£/w  ÔÚ/p  Ñ¡³ö/v  µÄ/u  ´ú±í/n  ÖÐ/f  £¬/w  ÎÒ¹ú/n  £µ£¶/m  ¸ö/q  Ãñ×å/n  ¶¼/d  ÓÐ/v  ¸÷×Ô/r  µÄ/u  ´ú±í/n  £¬/w  ÆäÖÐ/r  £µ£µ/m  ¸ö/q  ÉÙÊýÃñ×å/n  ¹²ÓÐ/v  ´ú±í/n  £´£²£¸/m  Ãû/q  £¬/w  Õ¼/v  ´ú±í/n  ×ÜÊý/n  µÄ/u  £±£´¡¤£³£¶£¥/m  ¡£/w  ´ú±í/n  ÖÐ/f  £¬/w  ¹¤ÈË/n  Å©Ãñ/n  £µ£¶£³/m  Ãû/q  £¬/w  Õ¼/v  ´ú±í/n  ×ÜÊý/n  µÄ/u  £±£¸¡¤£¸£¹£¥/m  £»/w  ÖªÊ¶·Ö×Ó/n  £¶£²£¸/m  Ãû/q  £¬/w  Õ¼/v  ´ú±í/n  ×ÜÊý/n  £²£±¡¤£°£·£¥/m  £»/w  ¸É²¿/n  £¹£¸£¸/m  Ãû/q  £¬/w  Õ¼/v  ´ú±í/n  ×ÜÊý/n  µÄ/u  £³£³¡¤£±£¶£¥/m  £»/w  ÃñÖ÷µ³ÅÉ/n  ºÍ/c  ÎÞµ³ÅÉ/n  °®¹úÈËÊ¿/n  £´£¶£°/m  Ãû/q  £¬/w  Õ¼/v  ´ú±í/n  ×ÜÊý/n  µÄ/u  £±£µ¡¤£´£´£¥/m  £»/w  ¹é¹ú/vn  »ªÇÈ/n  £³£·/m  Ãû/q  ¡£/w  ¸¾Å®/n  ´ú±í/n  Îª/v  £¶£µ£°/m  Ãû/q  £¬/w  ±È/p  °Ë/m  ½ì/q  Ôö¼Ó/v  £²£´/m  Ãû/q  £¬/w  Õ¼/v  ´ú±í/n  ×ÜÊý/n  µÄ/u  £²£±¡¤£¸£±£¥/m  ¡£/w  
19980301-01-003-007/m  Óë/p  °Ë/m  ½ì/q  [È«¹ú/n  ÈË´ó/j]nt  Ïà±È/v  £¬/w  ¾Å/m  ½ì/q  ÈË´ó/j  µÄ/u  ´ú±íÍÅ/n  ÓÉ/p  £³£²/m  ¸ö/q  Ôö¼Ó/v  ÖÁ/p  £³£´/m  ¸ö/q  £¬/w  ÖØÇì/ns  Ö±Ï½ÊÐ/n  ºÍ/c  [Ïã¸Û/ns  ÌØ±ð/a  ÐÐÕþÇø/n]ns  ¾ù/d  Îª/v  µÚÒ»/m  ´Î/q  ¶ÀÁ¢/ad  ×éÍÅ/v  £¬/w  Æä/r  ´ú±í/n  ÈËÊý/n  ·Ö±ð/d  Îª/v  £µ£¸/m  Ãû/q  ºÍ/c  £³£µ/m  Ãû/q  ¡£/w  ¸÷/r  ´ú±íÍÅ/n  ÖÐ/f  £¬/w  [ÖÐ¹ú/ns  ÈËÃñ/n  ½â·Å¾ü/n]nt  ´ú±íÍÅ/n  ÈËÊý/n  ×î/d  ¶à/a  £¬/w  Îª/v  £²£¶£¸/m  Ãû/q  £»/w  Æä´Î/r  ·Ö±ð/d  Îª/v  É½¶«Ê¡/ns  £±£¸£µ/m  Ãû/q  £¬/w  ¹ã¶«Ê¡/ns  £±£¶£¶/m  Ãû/q  £¬/w  ºÓÄÏÊ¡/ns  £±£¶£³/m  Ãû/q  ¡£/w  ÓÉ/p  ÔÚ/p  ×æ¹ú/n  ´óÂ½/n  ¹¤×÷/v  ºÍ/c  Éú»î/v  µÄ/u  Ì¨Íå/ns  ¼®/Ng  ÈËÊ¿/n  ×é³É/v  µÄ/u  Ì¨Íå/ns  ´ú±íÍÅ/n  ÓÐ/v  ´ú±í/n  £±£³/m  Ãû/q  ¡£/w  
19980301-01-003-008/m  Óë/p  °Ë/m  ½ì/q  [È«¹ú/n  ÈË´ó/j]nt  Ïà±È/v  £¬/w  ¾Å/m  ½ì/q  ÈË´ó´ú±í/n  ¼ÌÐø/v  ÄêÇá»¯/v  £¬/w  Æ½¾ù/a  ÄêÁä/n  ÓÉ/p  ÉÏ½ì/b  µÄ/u  £µ£³¡¤£±£³/m  Ëê/q  £¬/w  ÏÂ½µ/v  Îª/v  £µ£²¡¤£²£·/m  Ëê/q  ¡£/w  ´ú±í/n  ÖÐ/f  £¬/w  £³£±/m  Ëê/q  ÖÁ/p  £·£°/m  Ëê/q  µÄ/u  ´ú±í/n  Õ¼/v  ´ú±í/n  ×ÜÊý/n  µÄ/u  £¹£·¡¤£³£²£¥/m  £¬/w  ÆäÖÐ/r  £´£±/m  Ëê/q  ÖÁ/p  £¶£°/m  Ëê/q  µÄ/u  Õ¼/v  ×ÜÊý/n  µÄ/u  £·£°¡¤£´£°£¥/m  ¡£/w  £·£±/m  Ëê/q  ÒÔÉÏ/f  µÄ/u  ´ú±í/n  ÓÉ/p  ÉÏ½ì/b  µÄ/u  £±£°£¹/m  Ãû/q  £¬/w  ¼õÉÙ/v  µ½/p  ±¾/r  ½ì/q  µÄ/u  £³£µ/m  Ãû/q  £¬/w  Õ¼/v  ´ú±í/n  ×ÜÊý/n  µÄ/u  £±¡¤£±£·£¥/m  ¡£/w  £³£°/m  Ëê/q  ÒÔÏÂ/f  µÄ/u  ´ú±í/n  Îª/v  £´£µ/m  Ãû/q  £¬/w  Õ¼/v  ´ú±í/n  ×ÜÊý/n  µÄ/u  £±¡¤£µ£±£¥/m  ¡£/w  ´ú±í/n  ÖÐ/f  ÄêÁä/n  ×î/d  ´ó/a  µÄ/u  ÊÇ/v  £¸£¸/m  Ëê/q  µÄ/u  ÖÐ¿ÆÔº/j  ÔºÊ¿/n  Ôø/nr  ³Ê¿ü/nr  £»/w  ÄêÁä/n  ×î/d  Ð¡/a  µÄ/u  ÊÇ/v  £²£³/m  Ëê/q  µÄ/u  [¸ÊËàÊ¡/ns  »ýÊ¯É½/ns  ±£°²×å/nz  ¶«Ïç×å/nz  ÈöÀ­×å/nz  ×ÔÖÎÏØ/n]ns  ´óºÓ¼ÒÏç/ns  Ã·ÆÂ´å/ns  Å©Ãñ/n  Âí/nr  ÏãÃ·/nr  ¡£/w  
19980301-01-003-009/m  ¾Å/m  ½ì/q  [È«¹ú/n  ÈË´ó/j]nt  ´ú±í/n  µÄ/u  ÎÄ»¯/n  ³Ì¶È/n  ÓÐ/v  ÁË/u  ´ó/a  ·ù¶È/n  Ìá¸ß/vn  ¡£/w  ¾ßÓÐ/v  ´ó×¨/n  ÒÔÉÏ/f  ÎÄ»¯/n  ³Ì¶È/n  µÄ/u  ÓÉ/p  °Ë/m  ½ì/q  Ê±/Ng  µÄ/u  £¶£¸¡¤£·£´£¥/m  ÉÏÉý/v  µ½/p  £¸£±¡¤£²£°£¥/m  ¡£/w  ÔÚ/p  £²£¹£·£¹/m  Ãû/q  ´ú±í/n  ÖÐ/f  £¬/w  ÐÂ/d  µ±Ñ¡/v  Îª/v  [È«¹ú/n  ÈË´ó/j]nt  ´ú±í/n  µÄ/u  Õ¼/v  ×ÜÊý/n  µÄ/u  £·£´¡¤£°£µ£¥/m  £¬/w  ±È/p  ÉÏ½ì/b  Ìá¸ß/v  ½ü/a  £³/m  ¸ö/q  °Ù·Öµã/n  ¡£/w  

19980301-01-004-001/m  [ÖÜ/nr  ¶÷À´/nr  µË/nr  Ó±³¬/nr  ¼ÍÄî¹Ý/n]ns  ÔÚ/p  ½ò/j  ¿ª/v  ¹Ý/Ng  ½­/nr  ÔóÃñ/nr  ÌâÐ´/v  ¹ÝÃû/n  Àî/nr  Åô/nr  Àî/nr  Èð»·/nr  Àî/nr  á°Çå/nr  Ìâ´Ê/v  
19980301-01-004-002/m  ±¾±¨/r  Ìì½ò/ns  £²ÔÂ/t  £²£¸ÈÕ/t  µç/n  ¼ÇÕß/n  ³Â/nr  ½Ü/nr  ±¨µÀ/v  £º/w  ½ñÌì/t  ÉÏÎç/t  £¬/w  Ìì½òÊÐ/ns  ÔÚ/p  ÐÂ½¨/v  µÄ/u  [ÖÜ/nr  ¶÷À´/nr  µË/nr  Ó±³¬/nr  ¼ÍÄî¹Ý/n]ns  Ç°/f  ¹ã³¡/n  £¬/w  Â¡ÖØ/ad  ¾ÙÐÐ/v  ¼ÍÄî/v  ÖÜ/nr  ¶÷À´/nr  °ÙÄê/m  µ®³½/n  ôß/c  [ÖÜ/nr  ¶÷À´/nr  µË/nr  Ó±³¬/nr  ¼ÍÄî¹Ý/n]ns  Âä³É/v  ¿ª/v  ¹Ý/Ng  ÒÇÊ½/n  ¡£/w  ½­/nr  ÔóÃñ/nr  ×ÜÊé¼Ç/n  Îª/p  ¼ÍÄî¹Ý/n  ÌâÐ´/v  ÁË/u  ¹ÝÃû/n  £¬/w  Àî/nr  Åô/nr  ¡¢/w  Àî/nr  Èð»·/nr  ¡¢/w  Àî/nr  á°Çå/nr  ·Ö±ð/d  Îª/p  ¼ÍÄî¹Ý/n  Ìâ´Ê/v  ¡£/w  
19980301-01-004-003/m  ËÎ/nr  Æ½/nr  Í¬Ö¾/n  ºÍ/c  [Ìì½ò/ns  ÊÐÎ¯/n]nt  Êé¼Ç/n  ¡¢/w  ÊÐ³¤/n  ÕÅ/nr  Á¢²ý/nr  Ò»Æð/d  Îª/p  ¼ÍÄî¹Ý/n  Âä³É/v  ½ÒÄ»/v  £¬/w  ²¢/c  ·Ö±ð/d  ´ú±í/v  ÖÜ/nr  ¶÷À´/nr  µË/nr  Ó±³¬/nr  ÉúÇ°/t  Éí±ß/s  ¹¤×÷/vn  ÈËÔ±/n  ºÍ/c  [Ìì½ò/ns  ÊÐÎ¯/n]nt  ¡¢/w  ÊÐ/n  ÈË´ó/j  ¡¢/w  ÊÐÕþ¸®/n  ¡¢/w  ÊÐÕþÐ­/j  ºÍ/c  [Ìì½ò/ns  ¾¯±¸Çø/n]nt  Ïò/p  ÖÜ/nr  ¶÷À´/nr  µË/nr  Ó±³¬/nr  ºº°×Óñ/n  µñÏñ/n  ¾´Ï×/v  »¨Àº/n  ¡£/w  ¾´Ï×/v  »¨Àº/n  µÄ/u  »¹/d  ÓÐ/v  ÖÜ/nr  ¶÷À´/nr  µË/nr  Ó±³¬/nr  µÄ/u  Ç×Êô/n  ºÍ/c  ¸÷½ç/r  ÈºÖÚ/n  µÄ/u  ´ú±í/n  ¡£/w  
19980301-01-004-004/m  ÖÜ/nr  ¶÷À´/nr  µË/nr  Ó±³¬/nr  ÇàÄê/n  Ê±´ú/n  Í¬/d  ÔÚ/p  Ìì½ò/ns  ÇóÑ§/v  £¬/w  ²¢/c  ´Ó´Ë/d  ×ß/v  ÉÏ/v  Âþ³¤/a  µÄ/u  ¸ïÃü/vn  Õ÷³Ì/n  ¡£/w  ËûÃÇ/r  ÉúÇ°/t  Ò»Ö±/d  ¹Ø×¢/v  ×Å/u  Ìì½ò/ns  µÄ/u  ·¢Õ¹/vn  £¬/w  °Ñ/p  Ìì½ò/ns  ÊÓÎª/v  ×Ô¼º/r  µÄ/u  ¡°/w  µÚ¶þ/m  ¹ÊÏç/n  ¡±/w  ¡£/w  [ÖÜ/nr  ¶÷À´/nr  µË/nr  Ó±³¬/nr  ¼ÍÄî¹Ý/n]ns  µÄ/u  Âä³É/vn  £¬/w  Îª/p  ÊÀ´ú/n  Ãú¼Ç/v  ºÍ/c  Ãå»³/v  Î°ÈË/n  µÄ/u  ³ç¸ß/a  ¾«Éñ/n  Ìá¹©/v  ÁË/u  ÖØÒª/a  µÄ/u  ¼ÍÄî/vn  ³¡Ëù/n  ¡£/w  
19980301-01-004-005/m  ·ç¸ñ/n  ×¯ÖØ/a  ¶ø/c  µäÑÅ/a  µÄ/u  [ÖÜ/nr  ¶÷À´/nr  µË/nr  Ó±³¬/nr  ¼ÍÄî¹Ý/n]ns  Î»ÓÚ/v  [ÄÏ¿ª/ns  ´óÑ§/n]nt  ÄÏ²à/f  £¬/w  Õ¼µØ/v  £¶/m  ¹«Çê/q  £¬/w  ÊÕ²Ø/v  ÖÜ/nr  ¶÷À´/nr  µË/nr  Ó±³¬/nr  µÄ/u  ÎÄÎï/n  ¡¢/w  ÎÄÏ×/n  ¡¢/w  ÕÕÆ¬/n  ¼°/c  ÆäËü/r  Ê·ÁÏ/n  £¸£°£°£°/m  ¶à/m  ¼þ/q  £¬/w  Õ¹Ìü/n  °üÀ¨/v  Õ°ÑöÌü/n  ¡¢/w  ÉúÆ½Ìü/n  ¡¢/w  Çé»³Ìü/n  ¼°/c  éºÁªÌü/n  ¡¢/w  Êé»­Ìü/n  ¡£/w  ´Ó/p  ¡°/w  ·ç²É/n  ¡±/w  ¡¢/w  ¡°/w  ×·Çó/v  ÕæÀí/n  ¡±/w  ¡¢/w  ¡°/w  ×ÜÀí/n  ¹úÎñ/n  ¡±/w  ¡¢/w  ¡°/w  Áìµ¼/v  ¸¾ÔË/j  ¡±/w  ¡¢/w  ¡°/w  Á¦Íì¿ñÀ½/i  ¡±/w  ¡¢/w  ¡°/w  ¼Ì³Ð/v  Î°Òµ/n  ¡±/w  µÈ/u  ²àÃæ/f  £¬/w  È«Ãæ/ad  Õ¹Ê¾/v  ÖÜ/nr  ¶÷À´/nr  µË/nr  Ó±³¬/nr  ²¨À½×³À«/i  µÄ/u  Ò»Éú/n  ¡£/w  ÆäÖÐ/r  £¬/w  ÖÜ/nr  ¶÷À´/nr  Óë/c  µË/nr  Ó±³¬/nr  ºÏÓÃ/v  µÄ/u  Í¬Ò»¸ö/b  ¹Ç»ÒºÐ/n  £¬/w  ÒÔ¼°/c  ËûÃÇ/r  Ò»Æð/d  ½»ÄÉ/v  µ³·Ñ/n  µÄ/u  ÊÕ¾Ý/n  ¡¢/w  ¹²Í¬/b  µÄ/u  ²ØÊé/n  ¡¢/w  ¹²ÓÃ/b  µÄ/u  ¼Ò¾ß/n  ²Í¾ß/n  ¡¢/w  ÍùÀ´/v  µÄ/u  Í¨ÐÅ/vn  ÊÖ¸å/n  µÈ/u  Ò»/m  Åú/q  Õä¹ó/a  ÎÄÎï/n  £¬/w  ÊÇ/v  µÚÒ»/m  ´Î/q  Óë/p  ¹«ÖÚ/n  ¼ûÃæ/v  ¡£/w  
19980301-01-004-006/m  ÖÐÑë/n  ºÍ/c  ¹ú¼Ò/n  ÓÐ¹Ø/vn  ²¿ÃÅ/n  µÄ/u  ¸ºÔð/vn  Í¬Ö¾/n  ¡¢/w  ¹úÄÚÍâ/s  ÑÐ¾¿/v  ÖÜ/nr  ¶÷À´/nr  µË/nr  Ó±³¬/nr  µÄ/u  ×¨¼Ò/n  Ñ§Õß/n  ¡¢/w  º£Íâ/s  ÓÑºÃ/a  ÈËÊ¿/n  µÄ/u  ´ú±í/n  Ò²/d  ²Î¼Ó/v  ÁË/u  ¼ÍÄî¹Ý/n  Âä³É/v  ¿ª/v  ¹Ý/Ng  ÒÇÊ½/n  ¡£/w  ½ØÖÁ/v  ½ñÌì/t  £¬/w  Ô¤Ô¼/v  ²Î¹Û/v  ¼ÍÄî¹Ý/n  µÄ/u  ¸÷½ç/r  ÈºÖÚ/n  ÒÑ/d  ´ï/v  £³£¹Íò/m  ¶à/m  ÈË/n  ¡£/w  

19980301-01-005-001/m  ¾®¸ÔÉ½/ns  ¼Ó´ó/v  Á¦¶È/n  ·öÆ¶/v  ¹¥¼á/v  È¥Äê/t  È«ÊÐ/n  ÌØÀ§»§/n  ÈË¾ù/j  ÔöÊÕ/v  £³£°£°/m  ¶à/m  Ôª/q  
19980301-01-005-002/m  ±¾±¨/r  Ñ¶/Ng  ¸ïÃü/vn  Ò¡Àº/n  ½­Î÷Ê¡/ns  ¾®¸ÔÉ½ÊÐ/ns  ·¢Ñï/v  ¹âÈÙ/a  ¸ïÃü/vn  ´«Í³/n  £¬/w  ¼¯ÖÐ/v  Á¦Á¿/n  ´ò/v  ºÃ/a  ·öÆ¶/vn  ¹¥¼áÕ½/n  £¬/w  ¼Ó¿ì/v  ÁË/u  Æ¶À§»§/n  ÍÑÆ¶ÖÂ¸»/l  ²½·¥/n  ¡£/w  £±£¹£¹£·Äê/t  È«ÊÐ/n  ÌØÀ§»§/n  ÈË¾ù/j  ÔöÊÕ/v  £³£²£°/m  Ôª/q  ÒÔÉÏ/f  £¬/w  £¹£¸£¥/m  µÄ/u  ±»/p  °ï·ö»§/n  ½â¾ö/v  ÁË/u  ÎÂ±¥/n  ¡£/w  
19980301-01-005-003/m  ½üÄêÀ´/l/%  £¬/w  ¾®¸ÔÉ½ÊÐ/ns  µÄ/u  Æ¶À§/a  ÈË¿Ú/n  ÈÕ½¥/d  ¼õÉÙ/v  £¬/w  µ«/c  ·öÆ¶/v  µÄ/u  ÄÑ¶È/n  È´/d  Ô½À´Ô½/d  ´ó/a  ¡£/w  ÊÐÎ¯/n  ¡¢/w  ÊÐÕþ¸®/n  ÈÏÎª/v  £¬/w  Òª/v  ½â¾ö/v  Õâ/r  ²¿·Ö/n  ÌØÀ§»§/n  µÄ/u  ÎÂ±¥/n  £¬/w  ±ØÐë/d  °Ñ/p  °ï·ö/vn  ¹¤×÷/vn  ÂäÊµ/v  µ½/v  »§/Ng  ¡£/w  ËûÃÇ/r  ²ÉÈ¡/v  ¡°/w  Èý/m  °ï/v  Ò»/m  ´ø/v  ¡±/w  µÄ/u  °ì·¨/n  £¬/w  °ï/v  ³ï/v  ×Ê½ð/n  ¡¢/w  °ï/v  Ñ¡/v  ÏîÄ¿/n  ¡¢/w  °ï/v  ´«/v  ¼¼Êõ/n  £¬/w  ´ø¶¯/v  Æ¶À§»§/n  ÍÑÆ¶ÖÂ¸»/l  ¡£/w  ÊÐ/n  £¶/m  Ì×/q  °à×Ó/n  ³ÉÔ±/n  ÉíÌåÁ¦ÐÐ/i  £¬/w  Óë/p  ÌØÀ§»§/n  ½á/v  ¶Ô×Ó/n  £¬/w  ¡°/w  ÅÊ/v  ÇîÇ×/n  ¡±/w  ¡¢/w  °ì/v  ÊµÊÂ/n  £¬/w  Ð§¹û/n  ÏÔÖø/a  ¡£/w  
19980301-01-005-004/m  È¥Äê/t  £¬/w  È«ÊÐ/n  ×éÖ¯/v  ¸É²¿/n  ÔÚ/p  ÌïÔ°»¯/vn  ¹¤³Ì/n  ¡¢/w  Ë®Àû¹¤³Ì/l  ¡¢/w  Â·/n  ÇÅ/n  ½¨Éè/vn  ¡¢/w  µçÁ¦/n  Í¨Ñ¶/n  µÈ/u  ÊÂÒµ/n  ÖÐ/f  ÒåÎñ/d  Í¶/v  ÀÍ/Ng  £³Íò/m  ¸ö/q  ¹¤ÈÕ/n  £¬/w  Ê¹/v  È«ÊÐ/n  Ã¿¸ö/r  ´å/n  ¶¼/d  ÊµÏÖ/v  ÁË/u  ¡°/w  ËÄ/m  Í¨/v  ËÄ/m  ÓÐ/v  ¡±/w  £º/w  Í¨/v  Â·/n  ¡¢/w  Í¨/v  µç/n  ¡¢/w  Í¨/v  ¹ã²¥/vn  µçÊÓ/n  ¡¢/w  Í¨/v  µç»°/n  £»/w  ÓÐ/v  ´å/n  ²¿/n  ¡¢/w  ÓÐ/v  Ñ§Ð£/n  ¡¢/w  ÓÐ/v  ÎÀÉúËù/n  ¡¢/w  ÓÐ/v  ÎÄ»¯/n  »î¶¯ÊÒ/n  ¡£/w  ¸÷¼¶/r  °ü´å/vn  ²¿ÃÅ/n  »¹/d  ¼·³ö/v  ×Ê½ð/n  £·£°Íò/m  Ôª/q  £¬/w  ½¨Á¢/v  ÏçÕò/n  Ê¾·¶/vn  »ùµØ/n  £³/m  ¸ö/q  ¡¢/w  ´å¼¶/b  Ê¾·¶/vn  »ùµØ/n  £²£²/m  ¸ö/q  £¬/w  Í¨¹ý/p  »ùµØ/n  µÄ/u  Ê¾·¶/vn  ·øÉä/vn  ×÷ÓÃ/n  £¬/w  ÊµÊµÔÚÔÚ/z  µØ/u  Òýµ¼/v  Å©Ãñ/n  ÍÑÆ¶ÖÂ¸»/l  ¡£/w  
19980301-01-005-005/m  ¡°/w  ·öÆ¶/v  ÏÈ/d  ·ö/v  ÖÇ/Ng  ¡±/w  ¡£/w  ¾®¸ÔÉ½/ns  ÔÚ/p  °ï·ö/vn  ¹¤×÷/vn  ÖÐ/f  £¬/w  ´óÁ¦/d  ÊµÊ©/v  ¿Æ¼¼/n  ·öÆ¶/vn  £¬/w  ±ä/v  Ç®Îï/n  ¾È¼Ã/vn  Îª/v  ¿ª·¢Ê½/b  ·öÆ¶/vn  ¡£/w  È¥Äê/t  ¹²/d  ¾Ù°ì/v  ¸÷ÖÖ/r  ÊµÓÃ/vn  ¼¼Êõ/n  ÅàÑµ°à/n  £±£³£°/m  ÆÚ/q  £¬/w  ÅàÑµ/v  Å©Ãñ/n  £·£³£°£°/m  ÈË´Î/q  £¬/w  ÔùËÍ/v  Å©Òµ/n  ¿Æ¼¼/n  Êé¼®/n  £±£°£°£°/m  Óà/m  ²á/q  ¡£/w  £¨/w  Àî/nr  ±þ»ª/nr  ºú/nr  ¸ÕÒã/nr  £©/w  

19980301-01-006-001/m  Çé/n  ¼Ä/v  ÖÜ/nr  ×ÜÀí/n  
19980301-01-006-002/m  ±¾±¨/r  ¼ÇÕß/n  ¹¨/nr  ÓÀÈª/nr  
19980301-01-006-003/m  £²ÔÂ/t  £²£¸ÈÕ/t  £¬/w  ¼ÍÄî/v  ÖÜ/nr  ¶÷À´/nr  °ÙÄê/m  µ®³½/n  ¡°/w  ÐÄÁ¬ÐÄ/l  ¡±/w  ´óÐÍ/b  ÎÄÒÕ/n  ÑÝ³ö/vn  ÔÚ/p  ½­ËÕ/ns  »´°²/ns  ¾ÙÐÐ/v  ¡£/w  
19980301-01-006-004/m  ÑÝ³ö/vn  ³¡µØ/n  Éè/v  ÔÚ/p  [ÖÜ/nr  ¶÷À´/nr  ¼ÍÄî¹Ý/n]ns  ¹ã³¡/n  ÉÏ/f  £¬/w  ÎèÌ¨/n  ÒÔ/p  ¼ÍÄî¹Ý/n  Îª/v  ±³¾°/n  £¬/w  ÑØ/p  Æ½Ì¨/n  Ë³ÊÆ/d  ¶ø/c  ½¨/v  ¡£/w  ²Î¼Ó/v  ÑÝ³ö/v  µÄ/u  ÓÐ/v  ²»ÉÙ/m  ÀÏ/a  ÒÕÊõ¼Ò/n  £º/w  Íõ/nr  À¥/nr  ¡¢/w  ºú/nr  ËÉ»ª/nr  ¡¢/w  ²Åµ©×¿Âê/nr  ¡¢/w  ¹ù/nr  ËÌ/nr  ¡¢/w  µË/nr  Óñ»ª/nr  ¡¢/w  Âí/nr  ÓñÌÎ/nr  ¡¢/w  ¼Ö/nr  ÊÀ¿¥/nr  µÈ/u  £¬/w  ËûÃÇ/r  ÑÝ³ª/v  µÄ/u  ¸èÇú/n  ¶¼/d  ÊÇ/v  ÖÜ/nr  ×ÜÀí/n  ÉúÇ°/t  Ê®·Ö/m  Ï²°®/v  µÄ/u  ¸èÇú/n  £¬/w  ÓÐµÄ/r  »¹/d  ÊÇ/v  ÔÚ/p  ÖÜ/nr  ×ÜÀí/n  Ö±½Ó/ad  ¹Ø»³/v  ÏÂ/f  ´´×÷/v  ³öÀ´/v  µÄ/u  ¡£/w  ºú/nr  ËÉ»ª/nr  Ëµ/v  £º/w  ÖÜ/nr  ×ÜÀí/n  ÔÚ/p  Éó/v  ¿´/v  ÒôÀÖ/n  Îèµ¸/n  Ê·Ê«/n  ¡¶/w  ¶«·½ºì/nz  ¡·/w  Ê±/Ng  £¬/w  Ö¸Ê¾/v  Ó¦ÓÐ/v  Ò»/m  Ö§/q  »¶¿ì/a  µÄ/u  ÃÉ¹Å×å/nz  ¸èÇú/n  £¬/w  Ëû/r  Á¬Ò¹/d  ´´×÷/v  £¬/w  Ò»ÆøºÇ³É/i  Ð´/v  ³É/v  ÁË/u  ¡¶/w  ÔÞ¸è/n  ¡·/w  £¬/w  ×ÜÀí/n  ºÜ/d  ÂúÒâ/v  £»/w  µË/nr  Óñ»ª/nr  Ëµ/v  £º/w  ÎÒ/r  ÊÇ/v  [Ãº¿ó/n  ÎÄ¹¤ÍÅ/n]nt  µÄ/u  ÑÝÔ±/n  £¬/w  ÖÜ/nr  ×ÜÀí/n  ¶Ô/p  ÎÒ/r  Ëµ/v  £¬/w  Ãº¿ó/n  ¹¤ÈË/n  ºÜ/d  ÐÁ¿à/a  £¬/w  ÖÕÈÕ/m  ²»¼û/v  Ñô¹â/n  £¬/w  ÄãÃÇ/r  Òª/v  ºÜ/d  ºÃ/a  µØ/u  Îª/p  ËûÃÇ/r  ÑÝ³ª/v  £»/w  ¼Ö/nr  ÊÀ¿¥/nr  Ëµ/v  £º/w  ÖÜ/nr  ×ÜÀí/n  ÔÚ/p  ²¡/n  ÖØ/a  Ê±/Ng  £¬/w  ¾Í/d  ÊÇ/v  ºß/v  ×Å/u  ¡°/w  ¸ïÃü/vn  ÀíÏë/n  ¸ßÓÚ/v  Ìì/n  ¡±/w  Í¬/p  ²¡Ä§/n  ×÷/v  ×îºó/f  ¶·Õù/vn  µÄ/u  ¡£/w  
19980301-01-006-005/m  ¡¶/w  Èý/m  ³ª/v  ÖÜ/nr  ×ÜÀí/n  ¡·/w  £¬/w  ¸Õ/d  ³ª/v  ÁË/u  Ò»°ë/m  £¬/w  º«/nr  Ö¥Æ¼/nr  ÒÑ/d  ÊÇ/v  ÀáÁ÷ÂúÃæ/l  ¡£/w  º«/nr  Ö¥Æ¼/nr  ¸æËß/v  ¼ÇÕß/n  £º/w  ¡°/w  µË/nr  Ó±³¬/nr  Í¬Ö¾/n  ÉúÇ°/t  Ò²/d  ºÜ/d  °®/v  Ìý/v  Õâ/r  Ê×/q  ¸è/n  £¬/w  ÏÖÔÚ/t  £²£²/m  Äê/q  ¹ýÈ¥/v  ÁË/y  £¬/w  ÈËÃÇ/n  »¹/d  ÊÇ/v  ÄÇÑù/r  »³Äî/v  ÖÜ/nr  ×ÜÀí/n  £¬/w  ËµÃ÷/v  ÁË/u  ÖÜ/nr  ×ÜÀí/n  ¾«Éñ/n  ºÍ/c  ÈË¸ñ/n  µÄ/u  ÷ÈÁ¦/n  £¡/w  ¡±/w  
19980301-01-006-006/m  ¡°/w  Ò»/m  Éù/q  ÖÜ/nr  ×ÜÀí/n  £¬/w  Ë«/m  Àá/n  Âä/v  ½óÇ°/s  ¡±/w  ¡£/w  ÒÕÊõÍÅ/n  ÖÐ/f  ²»½ö/c  ÓÐ/v  ÀÏÖÐÇà/j  ÎÄÒÕ¹¤×÷Õß/n  £¬/w  »¹/c  ÓÐ/v  Í¬/p  ÖÜ/nr  ×ÜÀí/n  ½»Íù/v  ¹ý/u  µÄ/u  ¸÷½ç/r  ÈËÊ¿/n  ¡£/w  À´×Ô/v  ´óÕ¯/ns  µÄ/u  ¹ù/nr  ·ïÁ«/nr  ¡¢/w  ´óÇì/ns  ÀÍ¶¯Ä£·¶/n  Â¬/nr  ¾Õ/nr  ¡¢/w  ÀÏ/a  Ò»´ú/n  ÖªÊ¶ÇàÄê/l  ÐÏ/nr  Ñà×Ó/nr  ¡¢/w  µÇ/v  ÉÏ/v  ÖéÄÂÀÊÂê·å/ns  µÄ/u  Å®/b  µÇÉ½¶ÓÔ±/n  ÅË¶à/nr  ¡¢/w  £²£¶/m  ½ì/q  ÊÀÆ¹Èü/j  Å®µ¥/j  ¹Ú¾ü/n  Çð/nr  ÖÓ»Ý/nr  ¡¢/w  Ô­/b  ×ÜÀí/n  ×¨»ú/n  »ú³¤/n  Áõ/nr  ³ç¸£/nr  ¡¢/w  [ºìÆäÀ­¸¦/nz  ÆøÏó/n  µ¼º½Õ¾/n]nt  ÀÏ/a  Õ¾³¤/n  Ñï/nr  ºéÓ¡/nr  £¬/w  ËûÃÇ/r  ÓÃ/p  ¼ò½à/a  µÄ/u  ÓïÑÔ/n  £¬/w  ´©²å/vd  ½²Êö/v  ÁË/u  ×Ô¼º/r  Í¬/p  ÖÜ/nr  ×ÜÀí/n  ½»Íù/v  ºÍ/c  ÊÜµ½/v  µÄ/u  ½Ì»å/vn  £¬/w  ¼¤Æð/v  È«³¡/n  Ò»Õó/m  ÓÖ/d  Ò»Õó/m  µÄ/u  ÕÆÉù/n  ¡£/w  
19980301-01-006-007/m  ¶Ì/a  ¾ç/n  ¡¶/w  ÓÀºã/z  µÄ/u  Ë²¼ä/t  ¡·/w  £¬/w  ÔÙÏÖ/v  ÁË/u  µçÓ°/n  ¡¶/w  ÖÜ/nr  ¶÷À´/nr  ¡·/w  ÖÐ/f  µÄ/u  Ò»/m  ¶Î/q  ³¡¾°/n  £¬/w  ÄÇ/r  ÊÇ/v  ¹úÇì/t  £³£µ/m  ÖÜÄê/q  ÕÐ´ý»á/n  £¬/w  ¸÷½ç/r  ÈËÊ¿/n  »¶¾ÛÒ»ÌÃ/i  £¬/w  µ±/p  Íõ/nr  Ìú³É/nr  °çÑÝ/v  µÄ/u  ÖÜ/nr  ×ÜÀí/n  ´Ó/p  ¼ÍÄî¹Ý/n  ÖÐ/f  ×ß/v  ³öÀ´/v  ²¢/c  ½²»°/v  Ê±/Ng  £¬/w  È«³¡/n  Ò»/m  Æ¬/q  ÔÞÌ¾Éù/n  £¬/w  °Ñ/p  ÑÝ³ö/v  ÍÆÏò/v  ÁË/u  ¸ß³±/n  ¡£/w  
19980301-01-006-008/m  µ¼ÑÝ/n  Áõ/nr  ÌúÃñ/nr  Ëµ/v  £¬/w  ÑÝ³ö/vn  Í»³ö/v  Ò»¸ö/m  Çé/n  ×Ö/n  £¬/w  ²»½ö/c  ÊÇ/v  ÒÔ/p  Çé/n  ¶¯/v  ÈË/n  £¬/w  ¸ü/d  ÒÔ/p  Çé/n  ¹ÄÎè/v  ÈË/n  £¬/w  Òª/v  ÓÃ/p  ¸Ä¸ï/v  ¿ª·Å/v  µÄ/u  ³É¾Í/n  ºÍ/c  Ï²ÔÃ/an  Ïò/p  ¾´°®/v  µÄ/u  ÖÜ/nr  ×ÜÀí/n  »ã±¨/v  ¡£/w  

19980301-01-007-001/m  ÕþÐ­/j  Î¯Ô±/n  Â½Ðø/d  µÖ¾©/v  £¨/w  ¸½/v  Í¼Æ¬/n  £³/m  ÕÅ/q  £©/w  
19980301-01-007-002/m  £²ÔÂ/t  £²£¸ÈÕ/t  £¬/w  ³öÏ¯/v  ÕþÐ­/j  ¾Å/m  ½ì/q  Ò»/m  ´Î/q  »áÒé/n  µÄ/u  ÕþÐ­/j  Î¯Ô±/n  Â½Ðø/d  µ½´ï/v  ±±¾©/ns  ¡£/w  
19980301-01-007-003/m  £±/m  £º/w  À´×Ô/v  ¹ãÎ÷/ns  µÄ/u  ²¿·Ö/m  Î¯Ô±/n  »³×Å/v  Ï²ÔÃ/a  µÄ/u  ÐÄÇé/n  ×ß/v  ÏÂ/v  ·É»ú/n  £»/w  
19980301-01-007-004/m  £²/m  £º/w  Î¯Ô±/n  ÃÇ/k  ÔÚ/p  ±¨µ½´¦/n  Ç©µ½/v  £»/w  
19980301-01-007-005/m  £³/m  £º/w  Ò¢Î÷¡¤Ë÷ÀÊ×¿Âê/nr  ÓÖ/d  ¼ûµ½/v  ÁË/u  ÀÏÅóÓÑ/n  ¡£/w  £¨/w  ±¾±¨/r  ¼ÇÕß/n  Íõ/nr  ÖÒ¼Ò/nr  Ðì/nr  ìÇ/nr  Éã/Vg  £©/w  

19980301-01-008-001/m  Íô/nr  Ð¥·ç/nr  ÈÎ/v  º£ÄÏÊ¡/ns  ´úÊ¡³¤/n  
19980301-01-008-002/m  ÐÂ»ªÉç/nt  º£¿Ú/ns  £²ÔÂ/t  £²£¸ÈÕ/t  µç/n  £¨/w  ¼ÇÕß/n  ÕÅ/nr  ´«Ðû/nr  £©/w  ×òÌì/t  £¬/w  º£ÄÏÊ¡/ns  Ò»/m  ½ì/q  ÈË´ó/j  ³£Î¯»á/j  µÚÈýÊ®ËÄ/m  ´Î/q  »áÒé/n  £¬/w  ¸ù¾Ý/p  ¡¶/w  ÖÐ»ªÈËÃñ¹²ºÍ¹ú/ns  µØ·½/n  ¸÷¼¶/r  ÈËÃñ/n  ´ú±í´ó»á/n  ºÍ/c  µØ·½/n  ¸÷¼¶/r  ÈËÃñÕþ¸®/l  ×éÖ¯·¨/n  ¡·/w  µÚ¶þÊ®Æß/m  Ìõ/q  ¹æ¶¨/n  £¬/w  ¾ö¶¨/v  ½ÓÊÜ/v  Èî/nr  ³çÎä/nr  ´ÇÈ¥/v  º£ÄÏÊ¡/ns  Ê¡³¤/n  Ö°Îñ/n  µÄ/u  ÇëÇó/n  £»/w  Í¬Ê±/c  ¸ù¾Ý/p  µÚËÄÊ®ËÄ/m  Ìõ/q  ¹æ¶¨/n  £¬/w  ¾ö¶¨/v  Íô/nr  Ð¥·ç/nr  ´úÀí/v  º£ÄÏÊ¡/ns  Ê¡³¤/n  Ö°Îñ/n  ¡£/w  

19980301-01-009-001/m  Îª/p  ½øÒ»²½/d  ÓÐÐ§/ad  ·À·¶/v  ½ðÈÚ/n  ·çÏÕ/n  [È«¹ú/n  ÈË´ó/j  ³£Î¯»á/j]nt  Åú×¼/v  ·¢ÐÐ/v  ÌØ±ð/a  ¹úÕ®/n  
19980301-01-009-002/m  ÐÂ»ªÉç/nt  ±±¾©/ns  £²ÔÂ/t  £²£¸ÈÕ/t  µç/n  [È«¹ú/n  ÈËÃñ/n  ´ú±í´ó»á/n  ³£Îñ/b  Î¯Ô±»á/n]nt  ¹ØÓÚ/p  Åú×¼/v  ¹úÎñÔº/nt  Ìá³ö/v  µÄ/u  ÓÉ/p  ²ÆÕþ²¿/nt  ·¢ÐÐ/v  ÌØ±ð/a  ¹úÕ®/n  ²¹³ä/v  ¹úÓÐ/vn  ¶À×Ê/b  ÉÌÒµ/n  ÒøÐÐ/n  ×Ê±¾½ð/n  µÄ/u  ¾öÒé/n  
19980301-01-009-003/m  £±£¹£¹£¸Äê/t  £²ÔÂ/t  £²£¸ÈÕ/t  µÚ°Ë/m  ½ì/q  [È«¹ú/n  ÈËÃñ/n  ´ú±í´ó»á/n  ³£Îñ/b  Î¯Ô±»á/n]nt  µÚÈýÊ®/m  ´Î/q  »áÒé/n  Í¨¹ý/v  
19980301-01-009-004/m  µÚ°Ë/m  ½ì/q  [È«¹ú/n  ÈËÃñ/n  ´ú±í´ó»á/n  ³£Îñ/b  Î¯Ô±»á/n]nt  µÚÈýÊ®/m  ´Î/q  »áÒé/n  ÉóÒé/v  ÁË/u  ¡¶/w  ¹úÎñÔº/nt  ¹ØÓÚ/p  ÌáÇë/v  ÉóÒé/v  ²ÆÕþ²¿/nt  ·¢ÐÐ/v  ÌØ±ð/a  ¹úÕ®/n  ²¹³ä/v  ¹úÓÐ/vn  ¶À×Ê/b  ÉÌÒµ/n  ÒøÐÐ/n  ×Ê±¾½ð/n  µÄ/u  Òé°¸/n  ¡·/w  ¡£/w  
19980301-01-009-005/m  »áÒé/n  ÈÏÎª/v  £¬/w  ¹úÎñÔº/nt  Ìá³ö/v  µÄ/u  ÓÉ/p  ²ÆÕþ²¿/nt  ·¢ÐÐ/v  ÌØ±ð/a  ¹úÕ®/n  ²¹³ä/v  ¹úÓÐ/vn  ¶À×Ê/b  ÉÌÒµ/n  ÒøÐÐ/n  ×Ê±¾½ð/n  µÄ/u  Òé°¸/n  £¬/w  ¶ÔÓÚ/p  Ìá¸ß/v  ÎÒ¹ú/n  ¹úÓÐ/vn  ¶À×Ê/b  ÉÌÒµ/n  ÒøÐÐ/n  µÄ/u  ×ÊÐÅ¶È/n  ºÍ/c  ÔÚ/p  ¹ú¼Ê/n  ½ðÈÚ/n  ÊÐ³¡/n  ÉÏ/f  µÄ/u  ¾ºÕù/vn  ÄÜÁ¦/n  £¬/w  ÔöÇ¿/v  ÈËÃñ/n  ÈºÖÚ/n  ¶Ô/p  ¹úÓÐ/vn  ¶À×Ê/b  ÉÌÒµ/n  ÒøÐÐ/n  µÄ/u  ÐÅÐÄ/n  £¬/w  ·À·¶/v  ½ðÈÚ/n  ·çÏÕ/n  £¬/w  ÊÇ/v  Ê®·Ö/m  ±ØÒª/a  µÄ/u  ¡£/w  »áÒé/n  ¾ö¶¨/v  £¬/w  Åú×¼/v  ¹úÎñÔº/nt  Ìá³ö/v  µÄ/u  Õâ¸ö/r  ·½°¸/n  ¡£/w  ½ñºó/t  £¬/w  ¸÷/r  ¹úÓÐ/vn  ¶À×Ê/b  ÉÌÒµ/n  ÒøÐÐ/n  Òª/v  ÑÏ¸ñ/a  °´ÕÕ/p  ¡¶/w  [ÖÐ»ªÈËÃñ¹²ºÍ¹ú/ns  ÉÌÒµ/n  ÒøÐÐ·¨/n]nz  ¡·/w  µÄ/u  ÒªÇó/n  £¬/w  ¼ÓÇ¿/v  ¹ÜÀí/v  £¬/w  Éî»¯/v  ¸Ä¸ï/v  £¬/w  Ç¿»¯/v  Ô¼Êø/v  £¬/w  Ìá¸ß/v  Ð§Òæ/n  £¬/w  ±£³Ö/v  ·¨¶¨/b  µÄ/u  ×Ê±¾/n  ³ä×ãÂÊ/n  £¬/w  ÓÐÐ§/ad  ·À·¶/v  ½ðÈÚ/n  ·çÏÕ/n  ¡£/w  

19980301-01-010-001/m  ÑÎ³Ø/ns  ³ÉÎª/v  Î÷/j  º£/j  ¹Ì/j  Ê×/m  ¸ö/q  ÍÑÆ¶/vn  ÏØ/n  
19980301-01-010-002/m  ±¾±¨/r  Òø´¨/ns  £²ÔÂ/t  £²£¸ÈÕ/t  µç/n  ¼ÇÕß/n  ºú/nr  ¼Ìºè/nr  ±¨µÀ/v  £º/w  ÄþÏÄ/ns  ·öÆ¶/vn  ¹¥¼á/vn  ¹¤×÷/vn  È¡µÃ/v  Ã÷ÏÔ/a  ³ÉÐ§/n  ¡£/w  È¥Äê/t  £¬/w  ÑÎ³ØÏØ/ns  ÔÚ/p  ¡°/w  Æ¶¿à/a  ¼×ÌìÏÂ/l  ¡±/w  µÄ/u  [Î÷/j  º£/j  ¹Ì/j  µØÇø/n]ns  ÂÊÏÈ/d  ÊµÏÖ/v  ÍÑÆ¶/v  ¡£/w  ÔÚ/p  ÔâÊÜ/v  ¸Éºµ/a  µÈ/u  ÑÏÖØ/a  ×ÔÈ»ÔÖº¦/l  µÄ/u  Çé¿ö/n  ÏÂ/f  £¬/w  È«Çø/n  £²£¹Íò/m  Æ¶À§/a  ÈË¿Ú/n  Ï²/v  µÃ/v  ÎÂ±¥/n  £¬/w  Æ¶À§/a  ÈË¿Ú/n  ÓÉ/p  £±£¹£¹£¶Äê/t  µÄ/u  £·£¶Íò/m  ÏÂ½µ/v  µ½/v  £´£·Íò/m  ¡£/w  
19980301-01-010-003/m  È«Çø/n  ¾­¼Ã/n  ×î/d  Âäºó/a  ¡¢/w  Æ¶À§/a  ÈË¿Ú/n  ×î/d  ¼¯ÖÐ/a  µÄ/u  Î÷/j  º£/j  ¹Ì/j  £¸/m  ¸ö/q  ÏØ/n  £¬/w  È¥Äê/t  ½øÒ»²½/d  ¼Ó´ó/v  ÁË/u  ·öÆ¶/v  ¿ª·¢/v  ºÍ/c  Í¶Èë/v  µÄ/u  Á¦¶È/n  £¬/w  ·öÆ¶/v  µ½/v  ´å/n  µ½/v  »§/Ng  £¬/w  ´ó¾Ù/d  ÍÆ¹ã/v  ´ò¾®/v  ´ò½Ñ/v  ¡¢/w  ÐÞÔì/v  ÌÝÌï/n  ¡¢/w  µØÄ¤/n  ¸²¸Ç/vn  ¡¢/w  ½ÚË®/vd  ¹à¸È/v  µÈ/u  Ôö²ú/vn  ´ëÊ©/n  £¬/w  ÓÐÐ§/a  µØ/u  ÔöÇ¿/v  ÁË/u  ¿¹ºµ/vn  ÄÜÁ¦/n  ºÍ/c  Å©Òµ/n  Éú²ú/vn  ÄÜÁ¦/n  ¡£/w  È¥Äê/t  £¬/w  Î÷/j  º£/j  ¹Ì/j  £¸/m  ÏØ/n  ¹²/d  ÖÖÖ²/v  µØÄ¤/n  ÓñÃ×/n  £´£·Íò/m  Ä¶/q  £¬/w  ÐÂ/d  ÐÞ/v  ºµ×÷/vn  Å©Ìï/n  £³£¶Íò/m  Ä¶/q  £¬/w  ´ò/v  ºÏ¸ñ/vn  Ë®½Ñ/n  £·£®£¶Íò/m  ÑÛ/q  ¡£/w  ¸Éºµ/a  ÉÙ/a  Óê/n  ¡¢/w  ·ç/n  ´ó/a  É³/n  ¶à/a  £¬/w  ×ÔÈ»/n  Ìõ¼þ/n  Ê®·Ö/m  ¶ñÁÓ/a  µÄ/u  ÑÎ³ØÏØ/ns  £¬/w  È¥Äê/t  ÓÐ/v  £±£®£µÍò/m  ¶à/m  ÈË/n  °ÚÍÑ/v  Æ¶À§/an  £¬/w  ´Ó¶ø/c  Ê¹/v  È«ÏØ/n  »ù±¾/ad  ÊµÏÖ/v  ÍÑÆ¶/v  £¬/w  ³ÉÎª/v  ÄþÏÄ/ns  [Î÷/j  º£/j  ¹Ì/j  µØÇø/n]ns  µÚÒ»/m  ¸ö/q  ÍÑÆ¶/vn  ÏØ/n  ¡£/w  

19980301-01-011-001/m  ÔÆÄÏ/ns  Á¦Õù/v  ½ñÄê/t  ÔÙ/d  ÍÑÆ¶/v  °ÙÍò/m  ÈË/n  
19980301-01-011-002/m  ±¾±¨/r  À¥Ã÷/ns  £²ÔÂ/t  £²£¸ÈÕ/t  µç/n  ¼ÇÕß/n  ÕÅ/nr  ·«/nr  ±¨µÀ/v  £º/w  £±£¹£¹£·Äê/t  ½â¾ö/v  ÁË/u  £±£°£°Íò/m  Æ¶À§/a  ÈË¿Ú/n  ÎÂ±¥/n  ÎÊÌâ/n  µÄ/u  ÔÆÄÏÊ¡/ns  £¬/w  ¼ÌÐø/v  ¼Ó´ó/v  ·öÆ¶/vn  ¹¥¼á/vn  Á¦¶È/n  £¬/w  ÕùÈ¡/v  £±£¹£¹£¸Äê/t  ÔÙ/d  ½â¾ö/v  £±£°£°Íò/m  Æ¶À§/a  ÈË¿Ú/n  µÄ/u  ÎÂ±¥/n  ÎÊÌâ/n  ¡£/w  
19980301-01-011-003/m  Ä¿Ç°/t  £¬/w  ÔÆÄÏÊ¡/ns  Ê£ÏÂ/v  µÄ/u  £´£´£°Íò/m  Æ¶À§/a  ÈË¿Ú/n  ÖÐ/f  £¬/w  ´ó¶àÊý/m  ¾Ó×¡/v  ÔÚ/p  ¸ßº®/b  É½Çø/n  ¡¢/w  ÑÒÈÜ/n  µØÇø/n  ¡¢/w  Ê¯É½Çø/n  ¡¢/w  ÉîÉ½Çø/n  ºÍ/c  ÉÙÊýÃñ×å/n  µØÇø/n  £¬/w  ²¿·Ö/m  É¥Ê§/v  ÁË/u  »ù±¾/a  Éú²ú/vn  ¡¢/w  Éú»î/vn  Ìõ¼þ/n  £¬/w  ½â¾ö/v  ÎÂ±¥/n  µÄ/u  ÄÑ¶È/n  Ïàµ±/d  ´ó/a  ¡£/w  ÈÎÎñ/n  ÖØ/a  ¡¢/w  Ê±¼ä/n  ½ô/a  ¡¢/w  Ìõ¼þ/n  ¿à/a  £¬/w  [ÔÆÄÏ/ns  Ê¡Î¯/n]nt  ºÍ/c  ÐÂ/a  Ò»/m  ½ì/q  Ê¡Õþ¸®/n  Áìµ¼°à×Ó/n  Ìá³ö/v  £¬/w  Òª/v  ¼á³Ö²»Ð¸/i  ´ò/v  ºÃ/a  ¹¥¼áÕ½/n  £¬/w  È·±£/v  £²£°£°£°Äê/t  ÊµÏÖ/v  »ù±¾/ad  ½â¾ö/v  Å©´å/n  Æ¶À§/a  ÈË¿Ú/n  ÎÂ±¥/n  µÄ/u  Ä¿±ê/n  ¡£/w  
19980301-01-011-004/m  Ê¡Î¯/n  ¡¢/w  Ê¡Õþ¸®/n  ¾ö¶¨/v  ÔÚ/p  È¥Äê/t  ²¦¸¶/v  £²£²ÒÚ/m  Ôª/q  ·öÆ¶/vn  ×Ê½ð/n  µÄ/u  »ù´¡/n  ÉÏ/f  £¬/w  ½ñÄê/t  ÔÙ/d  Ôö¼Ó/v  £±ÒÚ/m  Ôª/q  £»/w  ÐÂÔö/v  Ë®Àû/n  ½¨Éè/vn  ×Ê½ð/n  µÄ/u  £´£°£¥/m  Òª/v  Í¶Èë/v  µ½/v  Æ¶À§/a  µØÇø/n  Ë®Àû/n  ½¨Éè/vn  ÉÏ/f  ¡£/w  Ê¡/n  ²ÆÕþ/n  ½«/d  Ôö¼Ó/v  ¿Æ¼¼/n  ·öÆ¶/vn  ×Ê½ð/n  £±£°£°£°Íò/m  Ôª/q  £¬/w  ÖØµã/d  ÓÃÓÚ/v  ¿Æ¼¼/n  Ê¾·¶Ïç/n  ¡¢/w  ´å/n  µÄ/u  ½¨Éè/vn  £¬/w  Í¬Ê±/c  £¬/w  ¼ÌÐø/v  ×¥½ô/v  ×¥ºÃ/v  °ÙÍò/m  ÈË/n  ÅàÑµ/vn  ¼Æ»®/n  ºÍ/c  °Ù/m  Ïî/q  ÊµÓÃ/vn  ¼¼Êõ/n  ÍÆ¹ã/vn  ¼Æ»®/n  ¡£/w  ÔÚ/p  ·öÆ¶/vn  ´û¿î/n  µÄ/u  Ê¹ÓÃ/vn  ÉÏ/f  £¬/w  ½«/d  È·±£/v  ×Ê½ð/n  ÖØµã/d  ÓÃ/v  ÔÚ/v  ½â¾ö/v  ÈºÖÚ/n  ÎÂ±¥/n  ÎÊÌâ/n  ÉÏ/f  ¡£/w  Ê¡Î¯/n  ×éÖ¯²¿/n  Ìá³ö/v  £¬/w  ÕùÈ¡/v  Ê¹/v  Ã¿¸ö/r  Æ¶À§»§/n  ¶¼/d  ÓÐ/v  ¸É²¿/n  ¶Ô¿Ú/vd  °ï·ö/v  £¬/w  ×öµ½/v  ²»/d  ÍÑÆ¶/v  ¡¢/w  ²»/d  ÍÑ¹³/v  ¡£/w  

19980301-01-013-001/m  ²¹³ä/v  ¹úÓÐ/vn  ¶À×Ê/b  ÉÌÒµ/n  ÒøÐÐ/n  ×Ê±¾½ð/n  ²ÆÕþ²¿/nt  ½«/d  ·¢ÐÐ/v  ¶þÇ§Æß°ÙÒÚ/m  ÌØ±ð/a  ¹úÕ®/n  
19980301-01-013-002/m  ÐÂ»ªÉç/nt  ±±¾©/ns  £²ÔÂ/t  £²£¸ÈÕ/t  µç/n  ½ü/a  ¼¸/m  Äê/q  £¬/w  ÒøÐÐ/n  ×Ê²ú/n  Ñ¸ËÙ/ad  À©´ó/v  £¬/w  ×Ê±¾/n  Ïà¶Ô/d  ²»×ã/a  ¡£/w  ÎªÁË/p  ±£ÕÏ/v  ¹úÓÐ/vn  ¶À×Ê/b  ÉÌÒµ/n  ÒøÐÐ/n  µÄ/u  ÎÈ½¡/a  ¾­Óª/vn  £¬/w  °Ë/m  ½ì/q  [È«¹ú/n  ÈË´ó/j  ³£Î¯»á/j]nt  µÚÈýÊ®/m  ´Î/q  »áÒé/n  ½ñÌì/t  ÉóÒé/v  Í¨¹ý/v  ÁË/u  ¹úÎñÔº/nt  ÌáÇë/v  ÉóÒé/v  µÄ/u  ¡¶/w  ²ÆÕþ²¿/nt  ·¢ÐÐ/v  ÌØ±ð/a  ¹úÕ®/n  ²¹³ä/v  ¹úÓÐ/vn  ¶À×Ê/b  ÉÌÒµ/n  ÒøÐÐ/n  ×Ê±¾½ð/n  ¡·/w  µÄ/u  Òé°¸/n  ¡£/w  ²ÆÕþ²¿/nt  ½«/d  ¶¨Ïò/d  ·¢ÐÐ/v  ÌØ±ð/a  ¹úÕ®/n  £¬/w  ÌØ±ð/a  ¹úÕ®/n  ·¢ÐÐ/vn  ×Ü¶î/n  Îª/v  £²£·£°£°ÒÚ/m  Ôª/q  £¬/w  Ëù/u  ³ï¼¯/v  µÄ/u  ×Ê½ð/n  ²¦/v  ²¹/v  ¹úÓÐ/vn  ¶À×Ê/b  ÉÌÒµ/n  ÒøÐÐ/n  ×Ê±¾½ð/n  ¡£/w  
19980301-01-013-003/m  ¹úÓÐ/vn  ¶À×Ê/b  ÉÌÒµ/n  ÒøÐÐ/n  £¨/w  ¼´/v  [ÖÐ¹ú/ns  ¹¤ÉÌ/n  ÒøÐÐ/n]nt  ¡¢/w  [ÖÐ¹ú/ns  Å©Òµ/n  ÒøÐÐ/n]nt  ¡¢/w  ÖÐ¹úÒøÐÐ/nt  ºÍ/c  [ÖÐ¹ú/ns  ½¨Éè/vn  ÒøÐÐ/n]nt  £©/w  ÊÇ/v  ÎÒ¹ú/n  ½ðÈÚ/n  ÌåÏµ/n  µÄ/u  Ö÷Ìå/n  £¬/w  ÔÚ/p  ÎÒ¹ú/n  µÄ/u  ¾­¼Ã/n  ºÍ/c  Éç»á/n  ·¢Õ¹/vn  ÖÐ/f  Æð/v  ×Å/u  ÖØ´ó/a  ×÷ÓÃ/n  £¬/w  ÔÚ/p  ÈËÃñ/n  ÈºÖÚ/n  ÐÄÄ¿/n  ÖÐ/f  ÏíÓÐ/v  Á¼ºÃ/a  ÐÅÓþ/n  ¡£/w  ÊµÐÐ/v  Õâ/r  Ïî/q  ´ëÊ©/n  ºó/f  £¬/w  ¹úÓÐ/vn  ¶À×Ê/b  ÉÌÒµ/n  ÒøÐÐ/n  µÄ/u  ×Ê±¾/n  ³ä×ãÂÊ/n  ½«/d  ´ïµ½/v  ¡¶/w  [ÖÐ»ªÈËÃñ¹²ºÍ¹ú/ns  ÉÌÒµ/n  ÒøÐÐ·¨/n]nz  ¡·/w  ºÍ/c  ¹ú¼Ê/n  ÓÐ¹Ø/vn  Ð­Òé/n  ¹æ¶¨/v  µÄ/u  £¸£¥/m  ¡£/w  Õâ/r  ¶ÔÓÚ/p  Ìá¸ß/v  ¹úÓÐ/vn  ¶À×Ê/b  ÉÌÒµ/n  ÒøÐÐ/n  µÄ/u  ×ÊÐÅ¶È/n  ºÍ/c  ÔÚ/p  ¹ú¼Ê/n  ½ðÈÚ/n  ÊÐ³¡/n  ÉÏ/f  µÄ/u  ¾ºÕùÁ¦/n  £¬/w  ½øÒ»²½/d  ÓÐÐ§/ad  ·À·¶/v  ½ðÈÚ/n  ·çÏÕ/n  £¬/w  ´Ù½ø/v  ÎÒ¹ú/n  ¾­¼Ã/n  Óë/c  Éç»á/n  ÎÈ¶¨/vd  ·¢Õ¹/v  £¬/w  ¾ßÓÐ/v  Ê®·Ö/m  ÖØÒª/a  µÄ/u  ÒâÒå/n  ¡£/w  

19980301-02-001-001/m  ÖÐ»ªÈËÃñ¹²ºÍ¹ú/ns  µÚ¾Å/m  ½ì/q  [È«¹ú/n  ÈËÃñ/n  ´ú±í´ó»á/n]nt  ´ú±í/n  Ãûµ¥/n  £¨/w  £²£¹£·£¹/m  Ãû/q  £©/w  
19980301-02-001-002/m  ±±¾©ÊÐ/ns  £¨/w  £µ£¹/m  Ãû/q  £©/w  
19980301-02-001-003/m  Íõ/nr  ÎÄ¾©/nr  ¡¢/w  Íõ/nr  ÖÒ³Ï/nr  ¡¢/w  Íõ/nr  Áá·É/nr  £¨/w  Å®/b  £©/w  ¡¢/w  Íõ/nr  ÕÑîá/nr  ¡¢/w  Íõ/nr  Ñ¡/nr  ¡¢/w  Íõ/nr  Èó/nr  ¡¢/w  Íõ/nr  Î¬³Ç/nr  ¡¢/w  Ã«/nr  ´ïÈç/nr  ¡¢/w  Øë/nr  ÕñÁÁ/nr  £¨/w  »Ø×å/nz  £©/w  ¡¢/w  ´ú/nr  ÊçÀ¼/nr  £¨/w  Å®/b  £©/w  ¡¢/w  ¹ý/nr  »Û·Ò/nr  £¨/w  Å®/b  £©/w  ¡¢/w  ±Ï/nr  Èº/nr  ¡¢/w  ÈÎ/nr  Ã÷/nr  £¨/w  Å®/b  £©/w  ¡¢/w  ×¯/nr  Òã/nr  £¨/w  Å®/b  £©/w  ¡¢/w  Áõ/nr  ³¤è¤/nr  £¨/w  Å®/b  £©/w  ¡¢/w  Áõ/nr  ºì¾ü/nr  ¡¢/w  Áõ/nr  Ó¢/nr  £¨/w  Å®/b  £©/w  ¡¢/w  ½­/nr  Ð¡çæ/nr  £¨/w  Å®/b  £©/w  ¡¢/w  Ëï/nr  Î¬¸Õ/nr  ¡¢/w  Àî/nr  ÎÄº£/nr  ¡¢/w  Àî/nr  ½ðº£/nr  ¡¢/w  Àî/nr  Ç¬¹¹/nr  ¡¢/w  Àî/nr  ÃúÌÕ/nr  ¡¢/w  Àî/nr  Åô/nr  ¡¢/w  Àî/nr  ¸£³É/nr  ¡¢/w  Ñî/nr  ÖÜÄÏ/nr  £¨/w  Å®/b  £©/w  ¡¢/w  Îâ/nr  Ê÷Çà/nr  ¡¢/w  ºÎ/nr  Â³Àö/nr  £¨/w  Å®/b  £©/w  ¡¢/w  Óà/nr  ÓÀÄþ/nr  ¡¢/w  Íô/nr  Í³/nr  ¡¢/w  Íô/nr  ¼ÒéH/nr  £¨/w  Å®/b  £©/w  ¡¢/w  ËÎ/nr  ÊÀÐÛ/nr  ¡¢/w  ÕÅ/nr  Õ¼ÁÖ/nr  ¡¢/w  ÕÅ/nr  Á¼»ù/nr  ¡¢/w  ÕÅ/nr  ¹§Çì/nr  ¡¢/w  ÕÅ/nr  ½¡Ãñ/nr  £¨/w  Âú×å/nz  £©/w  ¡¢/w  ÕÅ/nr  ¸£É­/nr  ¡¢/w  Â½/nr  ÉÆÕò/nr  ¡¢/w  ³Â/nr  Â×·Ò/nr  £¨/w  Å®/b  £©/w  ¡¢/w  Ó¢/nr  Èô³Ï/nr  £¨/w  Âú×å/nz  £©/w  ¡¢/w  ÁÖ/nr  Ã÷ÃÀ/nr  £¨/w  Å®/b  £©/w  ¡¢/w  ÉÐ/nr  ÐãÔÆ/nr  £¨/w  Å®/b  £©/w  ¡¢/w  ÂÞ/nr  Òæ·æ/nr  ¡¢/w  ½ð/nr  ÈËÇì/nr  ¡¢/w  ÃÏ/nr  Ö¾Ôª/nr  ¡¢/w  ºú/nr  ÑÇÃÀ/nr  £¨/w  Å®/b  £©/w  ¡¢/w  ¶Î/nr  ±úÈÊ/nr  ¡¢/w  ºé/nr  ç¦Ôø/nr  ¡¢/w  ¼Ö/nr  ÇìÁÖ/nr  ¡¢/w  ¹Ë/nr  °ºÈ»/nr  ¡¢/w  ¹Ë/nr  ÃÀÁá/nr  £¨/w  Å®/b  £©/w  ¡¢/w  Ç®/nr  Çà/nr  £¨/w  Å®/b  £©/w  ¡¢/w  Ðì/nr  ±þÖÒ/nr  ¡¢/w  Áè/nr  °®ÒË/nr  £¨/w  Å®/b  £©/w  ¡¢/w  ¸ß/nr  ÀöÆÓ/nr  £¨/w  Å®/b  £©/w  ¡¢/w  ÌÕ/nr  Î÷Æ½/nr  ¡¢/w  ¸µ/nr  ÌúÉ½/nr  £ª/w  ¡¢/w  ²Ì/nr  ÑþÏ³/nr  £¨/w  Å®/b  £©/w  ¡¢/w  »ô/nr  ´ï/nr  £¨/w  Å®/b  £¬/w  »Ø×å/nz  £©/w  
19980301-02-001-004/m  Ìì½òÊÐ/ns  £¨/w  £´£µ/m  Ãû/q  £©/w  
19980301-02-001-005/m  ÓÚ/nr  ÊçÕä/nr  £¨/w  Å®/b  £©/w  ¡¢/w  Íõ/nr  ¹âÓ¢/nr  ¡¢/w  Íõ/nr  Ã÷Ê±/nr  ¡¢/w  Íõ/nr  ¼Òè¤/nr  ¡¢/w  Â¬/nr  ½ð·¢/nr  ¡¢/w  Æ¤/nr  Ç­Éú/nr  ¡¢/w  Ê¦/nr  ´ºÉú/nr  ¡¢/w  Öì/nr  Ì¹/nr  ¡¢/w  ÇÇ/nr  ÏþÑô/nr  ¡¢/w  Áõ/nr  Õ×¸£/nr  ¡¢/w  Áõ/nr  Èççù/nr  ¡¢/w  Áõ/nr  Ö¾¼Î/nr  ¡¢/w  Áõ/nr  ½ú·å/nr  ¡¢/w  Ä²/nr  »³ÉÆ/nr  ¡¢/w  Àî/nr  ²®ÓÂ/nr  ¡¢/w  Àî/nr  Ñ§ÇÙ/nr  £¨/w  Å®/b  £©/w  ¡¢/w  Àî/nr  Ê¢ÁØ/nr  ¡¢/w  Àî/nr  Èð»·/nr  ¡¢/w  Ñî/nr  ¼Ò½Ü/nr  ¡¢/w  ºÎ/nr  ÈÙÁÖ/nr  ¡¢/w  Ó¦/nr  ËÉÄê/nr  ¡¢/w  Éò/nr  ½¨Òµ/nr  £¨/w  Å®/b  £©/w  ¡¢/w  ÕÅ/nr  ÔªÁú/nr  ¡¢/w  ÕÅ/nr  Á¢²ý/nr  ¡¢/w  ÕÅ/nr  Ó¦¼ª/nr  ¡¢/w  ÕÅ/nr  ºêÈÊ/nr  ¡¢/w  ÕÅ/nr  »ÛÁá/nr  £¨/w  Å®/b  £¬/w  ³¯ÏÊ×å/nz  £©/w  ¡¢/w  ³Â/nr  ³¬Ó¢/nr  ¡¢/w  Ö£/nr  Òå/nr  £¨/w  ×³×å/nz  £©/w  ¡¢/w  µ¥/nr  Æ½/nr  ¡¢/w  ÃÏ/nr  ÕÑÈð/nr  ¡¢/w  ÕÔ/nr  ¿ËÕý/nr  ¡¢/w  ÕÔ/nr  Â½Ò»/nr  ¡¢/w  ÕÔ/nr  ¹ð·Ò/nr  £¨/w  Å®/b  £©/w  ¡¢/w  ºî/nr  ×ÔÐÂ/nr  ¡¢/w  Ò¦/nr  ºÍÇå/nr  ¡¢/w  Äô/nr  èµ³õ/nr  ¡¢/w  ¸ß/nr  µÂÕ¼/nr  ¡¢/w  ´Þ/nr  Ê¿¹â/nr  ¡¢/w  ¿Ü/nr  Ê¿Çå/nr  ¡¢/w  À×/nr  ÊÀ¾û/nr  ¡¢/w  ²Ì/nr  ÊÀÑå/nr  ¡¢/w  ÅË/nr  ÒåÇå/nr  ¡¢/w  ÄÂ/nr  ÏéÓÑ/nr  ¡¢/w  ´÷/nr  ÎýÃÏ/nr  £¨/w  Å®/b  £©/w  
19980301-02-001-006/m  ºÓ±±Ê¡/ns  £¨/w  £±£²£°/m  Ãû/q  £©/w  
19980301-02-001-007/m  ÓÚ/nr  ÌìÈð/nr  ¡¢/w  Ã´/nr  Ö¾Òå/nr  ¡¢/w  Âí/nr  À¼´ä/nr  £¨/w  Å®/b  £©/w  ¡¢/w  Âí/nr  ¼Òæ÷/nr  £¨/w  Âú×å/nz  £©/w  ¡¢/w  Íõ/nr  ÌìÒå/nr  ¡¢/w  Íõ/nr  ¼ÓÁÖ/nr  ¡¢/w  Íõ/nr  Ó×»Ô/nr  ¡¢/w  Íõ/nr  ¹âÃ÷/nr  ¡¢/w  Íõ/nr  ÐãÕä/nr  £¨/w  Å®/b  £©/w  ¡¢/w  Íõ/nr  ±¦Òø/nr  ¡¢/w  Íõ/nr  ³ÐÐ§/nr  ¡¢/w  Íõ/nr  ±£Ïé/nr  ¡¢/w  Íõ/nr  ¾Õ/nr  £¨/w  Å®/b  £©/w  ¡¢/w  Íõ/nr  ¸¨½Ý/nr  ¡¢/w  Íõ/nr  ÈðÖÐ/nr  ¡¢/w  Íõ/nr  ÉØ»ª/nr  ¡¢/w  ¿×/nr  µ¤/nr  ¡¢/w  Áú/nr  ×¯Î°/nr  £¨/w  Ãç×å/nz  £©/w  ¡¢/w  Ò¶/nr  Á¬ËÉ/nr  ¡¢/w  Éê/nr  Àñ³É/nr  ¡¢/w  Éê/nr  ¹ðÈã/nr  £¨/w  Å®/b  £©/w  ¡¢/w  ´Ô/nr  ¸£¿ü/nr  ¡¢/w  ³É/nr  Ë¼Î£/nr  ¡¢/w  ±Ï/nr  ÓÖ³Î/nr  £¨/w  Å®/b  £©/w  ¡¢/w  Çú/nr  ÐÞÏ¼/nr  £¨/w  Å®/b  £©/w  ¡¢/w  ÂÀ/nr  ¼ªÔó/nr  ¡¢/w  Áõ/nr  ÎÄÔª/nr  £¨/w  Å®/b  £©/w  ¡¢/w  Áõ/nr  ººÕÂ/nr  ¡¢/w  Áõ/nr  ½ðÓã/nr  £¨/w  Å®/b  £©/w  ¡¢/w  Áõ/nr  ÒË¹ó/nr  ¡¢/w  Áõ/nr  Ñå±ò/nr  ¡¢/w  Áõ/nr  º£Ê¤/nr  ¡¢/w  Áõ/nr  ÊçÃô/nr  £¨/w  Å®/b  £¬/w  »Ø×å/nz  £©/w  ¡¢/w  Áõ/nr  º×/nr  ¡¢/w  ¹Ø/nr  ·¼Çï/nr  £¨/w  Å®/b  £¬/w  Âú×å/nz  £©/w  ¡¢/w  ÌÀ/nr  ¹ú»ª/nr  £¨/w  Å®/b  £©/w  ¡¢/w  °²/nr  Â·ÇÚ/nr  ¡¢/w  Ðí/nr  ÓÀÔ¾/nr  ¡¢/w  Ëï/nr  ÐãÀ¼/nr  £¨/w  Å®/b  £©/w  ¡¢/w  Àî/nr  ³¤¸ý/nr  ¡¢/w  Àî/nr  ÓÀ»³/nr  ¡¢/w  Àî/nr  ÊÙÁä/nr  ¡¢/w  Àî/nr  Ðã·Ò/nr  £¨/w  Å®/b  £¬/w  »Ø×å/nz  £©/w  ¡¢/w  Àî/nr  ±¦Ôª/nr  ¡¢/w  Àî/nr  ½¨²ý/nr  ¡¢/w  Àî/nr  ¿¡Çþ/nr  ¡¢/w  Àî/nr  ±þÁ¼/nr  ¡¢/w  Àî/nr  ¶÷¸´/nr  ¡¢/w  Ñî/nr  Ç¨/nr  £¨/w  Å®/b  £©/w  ¡¢/w  Îâ/nr  ÑâÌï/nr  ¡¢/w  Îâ/nr  µÂÜ°/nr  £¨/w  Å®/b  £©/w  ¡¢/w  ºÎ/nr  ÎÄ½Ü/nr  ¡¢/w  ºÎ/nr  ÐËÉí/nr  ¡¢/w  ºÎ/nr  ÏãÌÎ/nr  ¡¢/w  Ù¡/nr  Ö¾¹ã/nr  ¡¢/w  Ù¡/nr  ÊçÜ¿/nr  £¨/w  Å®/b  £¬/w  Âú×å/nz  £©/w  ¡¢/w  Íô/nr  Àû¾ê/nr  £¨/w  Å®/b  £¬/w  Âú×å/nz  £©/w  ¡¢/w  ÕÅ/nr  ¶þ³½/nr  ¡¢/w  ÕÅ/nr  Óñ½­/nr  ¡¢/w  ÕÅ/nr  Çì»ª/nr  ¡¢/w  ÕÅ/nr  Ü¿Áá/nr  £¨/w  Å®/b  £©/w  ¡¢/w  ÕÅ/nr  ÖªÑ§/nr  ¡¢/w  ÕÅ/nr  ºÍ/nr  ¡¢/w  ÕÅ/nr  ±¦Òå/nr  ¡¢/w  ÕÅ/nr  ÇïÑô/nr  ¡¢/w  ÕÅ/nr  »ÀÓà/nr  £¨/w  Âú×å/nz  £©/w  ¡¢/w  ÕÅ/nr  ÐÂ½¨/nr  ¡¢/w  ÕÅ/nr  ¾²/nr  £¨/w  Å®/b  £©/w  ¡¢/w  ÕÅ/nr  Õð»·/nr  ¡¢/w  ³Â/nr  ÊÀÀ¤/nr  ¡¢/w  ³Â/nr  ±ûÕä/nr  £¨/w  Å®/b  £©/w  ¡¢/w  ·¶/nr  ÃÀÀö/nr  £¨/w  Å®/b  £©/w  ¡¢/w  ÉÐ/nr  ½ðËø/nr  ¡¢/w  ÂÞ/nr  È«ÖÐ/nr  ¡¢/w  ½ð/nr  ÖÙÃù/nr  £¨/w  Âú×å/nz  £©/w  ¡¢/w  ÖÜ/nr  ÕñµÂ/nr  ¡¢/w  Ö£/nr  ÓñÏã/nr  £¨/w  Å®/b  £©/w  ¡¢/w  ÃÏ/nr  ÏÜÕÂ/nr  ¡¢/w  ÕÔ/nr  ¾ü/nr  ¡¢/w  ÕÔ/nr  ¹úÖÒ/nr  ¡¢/w  ÕÔ/nr  Õñ¹ú/nr  £¨/w  »Ø×å/nz  £©/w  ¡¢/w  ÕÔ/nr  ÌúÁ·/nr  ¡¢/w  ÕÔ/nr  µîÐù/nr  ¡¢/w  ÕÔ/nr  µÂÆ½/nr  ¡¢/w  ºú/nr  ¹â±¦/nr  ¡¢/w  Òª/nr  ÊÀÍþ/nr  ¡¢/w  Óá/nr  Ôóéà/nr  ¡¢/w  ÎÅ/nr  Ö¾¿í/nr  £¨/w  »Ø×å/nz  £©/w  ¡¢/w  ºé/nr  ÌìÃô/nr  ¡¢/w  Ò¦/nr  Ð¡Ò¢/nr  ¡¢/w  Ò¦/nr  Ï£ÏÍ/nr  ¡¢/w  ÇØ/nr  ³¯Õò/nr  ¡¢/w  ½ú/nr  ÐÄ´ä/nr  £¨/w  Å®/b  £©/w  ¡¢/w  ¼Ö/nr  ÌåÐÂ/nr  £¨/w  Å®/b  £©/w  ¡¢/w  ÏÄ/nr  ºàìä/nr  ¡¢/w  Ðì/nr  ¶ØÐÅ/nr  ¡¢/w  Ðì/nr  ¼½/nr  ¡¢/w  Òó/nr  ±ûÐç/nr  ¡¢/w  ¹ù/nr  ³ÉÖ¾/nr  ¡¢/w  ¹ù/nr  ×ÔÈ»/nr  ¡¢/w  ¹ù/nr  ½¨Ä£/nr  ¡¢/w  ¹ù/nr  º£Ðã/nr  £¨/w  Å®/b  £©/w  ¡¢/w  ¹ù/nr  µÂÃñ/nr  ¡¢/w  ÌÆ/nr  Ë³Òå/nr  ¡¢/w  ²Ü/nr  ±¦»ª/nr  ¡¢/w  ´Þ/nr  Ïè/nr  ¡¢/w  ¿µ/nr  ÇìµÂ/nr  ¡¢/w  ÑÖ/nr  ÎÄ±ò/nr  ¡¢/w  ÑÖ/nr  ¶÷ÈÙ/nr  ¡¢/w  ¶­/nr  Åà³Ç/nr  ¡¢/w  º«/nr  ÉúÓê/nr  ¡¢/w  º«/nr  Õñ¹ú/nr  ¡¢/w  º«/nr  ÝáÕä/nr  £¨/w  Å®/b  £©/w  ¡¢/w  ³Ì/nr  ÓÐÖ¾/nr  ¡¢/w  ³Ì/nr  Î¬¸ß/nr  ¡¢/w  ¸µ/nr  ¹óÎä/nr  £¨/w  ÃÉ¹Å×å/nz  £©/w  ¡¢/w  ÆÑ/nr  Ìì»Ý/nr  ¡¢/w  Àµ/nr  ÔÚ¿¹/nr  ¡¢/w  ½â/nr  ÈÊÒå/nr  ¡¢/w  ²Ì/nr  ¶«³¿/nr  
19980301-02-001-008/m  É½Î÷Ê¡/ns  £¨/w  £¶£¸/m  Ãû/q  £©/w  
19980301-02-001-009/m  Âí/nr  ÇÉÕä/nr  £¨/w  Å®/b  £©/w  ¡¢/w  Âí/nr  ÁÖ·ï/nr  £¨/w  Å®/b  £©/w  ¡¢/w  Íõ/nr  ÒÔÃú/nr  £¨/w  »Ø×å/nz  £©/w  ¡¢/w  Íõ/nr  ÊéÃ÷/nr  ¡¢/w  Íõ/nr  ÓñÌï/nr  £¨/w  Å®/b  £©/w  ¡¢/w  Íõ/nr  ¼ÍÈÊ/nr  ¡¢/w  Íõ/nr  ÃÎ·É/nr  ¡¢/w  Íõ/nr  Ñ©Æ¼/nr  £¨/w  Å®/b  £©/w  ¡¢/w  Íõ/nr  Ô¾Ê¤/nr  ¡¢/w  ¿º/nr  ÁúÌï/nr  ¡¢/w  Â¬/nr  ¹¦Ñ«/nr  ¡¢/w  Â¬/nr  ½ð³Ç/nr  ¡¢/w  Éê/nr  ¼ÍÀ¼/nr  £¨/w  Å®/b  £©/w  ¡¢/w  Éê/nr  Î¬³½/nr  ¡¢/w  Éê/nr  Áª±ò/nr  ¡¢/w  Ìï/nr  ¹ðÀ¼/nr  £¨/w  Å®/b  £©/w  ¡¢/w  ·ë/nr  Æä¸£/nr  ¡¢/w  ÆÓ/nr  ÓÀÕÜ/nr  £¨/w  ³¯ÏÊ×å/nz  £©/w  ¡¢/w  Çú/nr  »ÛÃô/nr  £¨/w  Å®/b  £©/w  ¡¢/w  Öì/nr  Àñºñ/nr  £¨/w  Å®/b  £©/w  ¡¢/w  ÖÙ/nr  ¼ÃÑ§/nr  ¡¢/w  ÈÎ/nr  ½¨ÐÂ/nr  ¡¢/w  Ëï/nr  ÎÄÊ¢/nr  ¡¢/w  ¶Å/nr  Îå°²/nr  ¡¢/w  ¶Å/nr  ÓñÁÖ/nr  ¡¢/w  Àî/nr  ´ó¶«/nr  ¡¢/w  Àî/nr  Ë«Á¼/nr  ¡¢/w  Àî/nr  Á¢¹¦/nr  ¡¢/w  Àî/nr  Ó¢Ã÷/nr  ¡¢/w  Àî/nr  ÕñÉú/nr  ¡¢/w  Àî/nr  ÕñÎá/nr  ¡¢/w  Ñî/nr  ×Ï/nr  ¡¢/w  À´/nr  ÓñÁú/nr  ¡¢/w  À´/nr  ½ðÁÒ/nr  ¡¢/w  Îâ/nr  ¾ÕÏÉ/nr  £¨/w  Å®/b  £©/w  ¡¢/w  ÕÅ/nr  °îÓ¦/nr  ¡¢/w  ÕÅ/nr  ¹âÓñ/nr  ¡¢/w  ÕÅ/nr  ¹úÏé/nr  ¡¢/w  ÕÅ/nr  ¿ü/nr  ¡¢/w  ÕÅ/nr  ¿¡ÁÖ/nr  ¡¢/w  ³Â/nr  Åô·É/nr  ¡¢/w  Å·/nr  Ñ§Áª/nr  £¨/w  Å®/b  £©/w  ¡¢/w  ÖÜ/nr  ÅåÓñ/nr  £¨/w  Å®/b  £©/w  ¡¢/w  ÖÜ/nr  ÂúÏé/nr  ¡¢/w  Ö£/nr  ÓÑÈý/nr  ¡¢/w  Ö£/nr  ½¨°î/nr  ¡¢/w  ÕÔ/nr  ½Ü/nr  ¡¢/w  ÕÔ/nr  ½¨Õê/nr  £¨/w  Å®/b  £©/w  ¡¢/w  ÕÔ/nr  ÏþÓ±/nr  £¨/w  Å®/b  £©/w  ¡¢/w  ÕÔ/nr  ËøÏé/nr  ¡¢/w  ºú/nr  ¸»¹ú/nr  ¡¢/w  ¶Î/nr  ÀöÇä/nr  £¨/w  Å®/b  £©/w  ¡¢/w  Ò¦/nr  Æô»Ô/nr  £¨/w  Å®/b  £©/w  ¡¢/w  ÇØ/nr  Ïþ/nr  ¡¢/w  ¹¢/nr  ¸ùÏ²/nr  ¡¢/w  ¸ß/nr  ÓñÎÄ/nr  ¡¢/w  »Æ/nr  ÓÐÈª/nr  ¡¢/w  ²Ü/nr  ÖÐºñ/nr  ¡¢/w  ²Ü/nr  ¸£³É/nr  ¡¢/w  Áº/nr  ¹úÓ¢/nr  ¡¢/w  Áº/nr  Ó³¹â/nr  ¡¢/w  Áº/nr  Ô¥ÇØ/nr  £¨/w  Å®/b  £©/w  ¡¢/w  Åí/nr  À¤Ü¯/nr  ¡¢/w  ¶­/nr  ÕÑ/nr  £¨/w  Å®/b  £©/w  ¡¢/w  º«/nr  ³¤°²/nr  ¡¢/w  ³Ì/nr  Ã÷Ô¶/nr  ¡¢/w  Ì·/nr  »ªÉú/nr  ¡¢/w  Îº/nr  µÂÇä/nr  
19980301-02-001-010/m  [ÄÚÃÉ¹Å/ns  ×ÔÖÎÇø/n]ns  £¨/w  £µ£·/m  Ãû/q  £©/w  
19980301-02-001-011/m  ÓÚ/nr  ÐËÂ¡/nr  £¨/w  ÃÉ¹Å×å/nz  £©/w  ¡¢/w  ÓÚ/nr  Ìú·ò/nr  £¨/w  ÃÉ¹Å×å/nz  £©/w  ¡¢/w  Âí/nr  ÁÖ/nr  ¡¢/w  Âí/nr  µÂº£/nr  ¡¢/w  Íõ/nr  ÏÈÊ¿/nr  ¡¢/w  Íõ/nr  ÏÈ½ø/nr  ¡¢/w  Íõ/nr  ÉÜÕê/nr  £¨/w  Å®/b  £©/w  ¡¢/w  Íõ/nr  Î¬É½/nr  £¨/w  ÃÉ¹Å×å/nz  £©/w  ¡¢/w  ÔÆ¶þÖù/nr  £¨/w  ÃÉ¹Å×å/nz  £©/w  ¡¢/w  ÔÆ/nr  ÎÄ¹ã/nr  £¨/w  ÃÉ¹Å×å/nz  £©/w  ¡¢/w  ÔÆ/nr  ²¼Áú/nr  £¨/w  ÃÉ¹Å×å/nz  £©/w  ¡¢/w  ÔÆ/nr  µÂ¿ü/nr  £¨/w  ÃÉ¹Å×å/nz  £©/w  ¡¢/w  Å£/nr  ÓñÈå/nr  £¨/w  ÃÉ¹Å×å/nz  £©/w  ¡¢/w  ¿×/nr  Áîºê/nr  ¡¢/w  ²¼ºÕ/nr  £¨/w  ÃÉ¹Å×å/nz  £©/w  ¡¢/w  Æ½/nr  ×ÓÁ¼/nr  ¡¢/w  Ìï/nr  Ó¢/nr  £¨/w  Å®/b  £¬/w  Âú×å/nz  £©/w  ¡¢/w  °ü/nr  ½ðÉ½/nr  £¨/w  ÃÉ¹Å×å/nz  £©/w  ¡¢/w  ·ë/nr  Ê¿ÁÁ/nr  ¡¢/w  ·ë/nr  óÒ/nr  ¡¢/w  Çú/nr  ÎÄ/nr  £¨/w  ¶õÂ×´º×å/nz  £©/w  ¡¢/w  ÂÀ/nr  Çï¶ð/nr  £¨/w  Å®/b  £©/w  ¡¢/w  ÈÎ/nr  Ó¢³¬/nr  ¡¢/w  Áõ/nr  Ã÷×æ/nr  ¡¢/w  ¶Å/nr  ¹Å/nr  £¨/w  ¶õÎÂ¿Ë×å/nz  £©/w  ¡¢/w  Àî/nr  ÈÙìû/nr  ¡¢/w  Àî/nr  Õñ¶«/nr  ¡¢/w  Àî/nr  ²©/nr  ¡¢/w  Ñî/nr  »ÀÓÐ/nr  ¡¢/w  Îâ/nr  ³ç²Æ/nr  ¡¢/w  ËÎ/nr  Ö¾Ãñ/nr  ¡¢/w  ÕÅ/nr  ¹¦Æ½/nr  ¡¢/w  ÕÅ/nr  Àö»ª/nr  £¨/w  Å®/b  £©/w  ¡¢/w  ÕÅ/nr  Ï²Îä/nr  ¡¢/w  ³Â/nr  ÊÙÅó/nr  ¡¢/w  ³Â/nr  ÅóÉ½/nr  £¨/w  Å®/b  £©/w  ¡¢/w  ÆæÓ¢³É/nr  £¨/w  ÃÉ¹Å×å/nz  £©/w  ¡¢/w  ÄÁÀ¼/nr  £¨/w  Å®/b  £¬/w  ÃÉ¹Å×å/nz  £©/w  ¡¢/w  ÖÜ/nr  Á¢ÐÂ/nr  ¡¢/w  ÖÜ/nr  Ç¿/nr  ¡¢/w  ÃÏ/nr  Ö¾Òã/nr  £¨/w  ´ïÎÓ¶û×å/nz  £©/w  ¡¢/w  ÕÔ/nr  »Û/nr  £¨/w  Å®/b  £©/w  ¡¢/w  ºÂ/nr  ÎÄÐã/nr  £¨/w  Å®/b  £©/w  ¡¢/w  ºú/nr  ÓñÁÖ/nr  £¨/w  Å®/b  £©/w  ¡¢/w  ºú´ï¹ÅÀ­/nr  £¨/w  Å®/b  £¬/w  ÃÉ¹Å×å/nz  £©/w  ¡¢/w  ²é¸É/nr  £¨/w  Å®/b  £¬/w  ÃÉ¹Å×å/nz  £©/w  ¡¢/w  Û¬/nr  ÑåÈã/nr  £¨/w  Å®/b  £©/w  ¡¢/w  ×£/nr  ¹ãÛî/nr  ¡¢/w  Äª/nr  ½¨³É/nr  ¡¢/w  ¼Ö/nr  ²Å/nr  ¡¢/w  ÌØÄ¾¶û°ÍÌØ¶û/nr  £¨/w  ÃÉ¹Å×å/nz  £©/w  ¡¢/w  ¸ß/nr  ¹ðÕä/nr  £¨/w  Å®/b  £©/w  ¡¢/w  Ë¹¶û¼ª¸ÂÍß/nr  £¨/w  ÃÉ¹Å×å/nz  £©/w  ¡¢/w  º«/nr  Ö¾È»/nr  £¨/w  ÃÉ¹Å×å/nz  £©/w  ¡¢/w  ³¯¿Ë/nr  £¨/w  ¶õÎÂ¿Ë×å/nz  £©/w  ¡¢/w  Ð»/nr  ºê×æ/nr  ¡¢/w  À×¡¤¶î¶ûµÂÄá/nr  £¨/w  ÃÉ¹Å×å/nz  £©/w  
19980301-02-001-012/m  ÁÉÄþÊ¡/ns  £¨/w  £±£±£¶/m  Ãû/q  £©/w  
19980301-02-001-013/m  ¶¡/nr  µÂÎÄ/nr  ¡¢/w  ÓÚ/nr  ÊÀ´º/nr  ¡¢/w  ÓÚ/nr  ÖÎÈ¨/nr  ¡¢/w  ÓÚ/nr  Ñ§Ïé/nr  ¡¢/w  ÓÚ/nr  ½¨»ª/nr  £¨/w  Å®/b  £©/w  ¡¢/w  ÓÚ/nr  ¶÷¹â/nr  ¡¢/w  Íõ/nr  ×ÓÇä/nr  ¡¢/w  Íõ/nr  ÌìÈ»/nr  ¡¢/w  Íõ/nr  »ª±ò/nr  ¡¢/w  Íõ/nr  ÊØ±ò/nr  ¡¢/w  Íõ/nr  Ðã·Ò/nr  £¨/w  Å®/b  £©/w  ¡¢/w  Íõ/nr  »³Ô¶/nr  ¡¢/w  Íõ/nr  ¹úÑ«/nr  ¡¢/w  Íõ/nr  ÕñÇï/nr  ¡¢/w  Íõ/nr  ÊçæÂ/nr  £¨/w  Å®/b  £©/w  ¡¢/w  Íõ/nr  ¸£³É/nr  ¡¢/w  Ã«/nr  ·áÃÀ/nr  £¨/w  Âú×å/nz  £©/w  ¡¢/w  °Í¸£ÈÙ/nr  £¨/w  Å®/b  £¬/w  Âú×å/nz  £©/w  ¡¢/w  °Íµîè±/nr  ¡¢/w  ×ó/nr  ³¤ÁÖ/nr  ¡¢/w  ´Ô/nr  ÕýÁú/nr  ¡¢/w  °ü/nr  ÐÅºÍ/nr  ¡¢/w  °ü/nr  ÈðÁá/nr  £¨/w  Å®/b  £¬/w  ÃÉ¹Å×å/nz  £©/w  ¡¢/w  ·ë/nr  ÓñÖÒ/nr  ¡¢/w  ÐÏ/nr  º×ÁÖ/nr  £¨/w  ÃÉ¹Å×å/nz  £©/w  ¡¢/w  ÂÀ/nr  ÐÂ¾Ã/nr  ¡¢/w  Öì/nr  ÏàÔ¶/nr  ¡¢/w  Öì/nr  ±þÁº/nr  ¡¢/w  Áõ/nr  ¹ãÕ÷/nr  £¨/w  Å®/b  £©/w  ¡¢/w  Áõ/nr  «d/nr  ¡¢/w  Áõ/nr  ±¦ÁÖ/nr  ¡¢/w  Áõ/nr  ÏàÈÙ/nr  £¨/w  »Ø×å/nz  £©/w  ¡¢/w  Áõ/nr  ºé´ï/nr  £¨/w  Âú×å/nz  £©/w  ¡¢/w  ¹Ø/nr  ¹ãÉú/nr  £¨/w  Âú×å/nz  £©/w  ¡¢/w  Æî/nr  ÑÅÃñ/nr  £¨/w  Å®/b  £¬/w  Âú×å/nz  £©/w  ¡¢/w  Ðí/nr  ÎÀ¹ú/nr  ¡¢/w  Ðí/nr  »À¸Õ/nr  ¡¢/w  Ëï/nr  ÐËÎä/nr  £¨/w  Îý²®×å/nz  £©/w  ¡¢/w  Àî/nr  ÕýµÂ/nr  ¡¢/w  Àî/nr  »ªÖÒ/nr  ¡¢/w  Àî/nr  ¾­/nr  ¡¢/w  Àî/nr  ¹óÏÊ/nr  ¡¢/w  Àî/nr  ¹ðÇÛ/nr  £¨/w  Å®/b  £¬/w  ÃÉ¹Å×å/nz  £©/w  ¡¢/w  Àî/nr  ¹ðÁ«/nr  £¨/w  Å®/b  £©/w  ¡¢/w  Àî/nr  Ïþ°²/nr  ¡¢/w  Àî/nr  ºè±ö/nr  £¨/w  »Ø×å/nz  £©/w  ¡¢/w  Àî/nr  Ï²Æ½/nr  ¡¢/w  Àî/nr  ¾²ÎÄ/nr  £¨/w  Å®/b  £©/w  ¡¢/w  Ñî/nr  ÎÄÍ¨/nr  ¡¢/w  Ñî/nr  ½Ü/nr  £¨/w  Å®/b  £¬/w  »Ø×å/nz  £©/w  ¡¢/w  Îâ/nr  Æô³É/nr  ¡¢/w  Îâ/nr  Ñ§·æ/nr  ¡¢/w  ºÎ/nr  ´ó´¨/nr  £¨/w  Å®/b  £©/w  ¡¢/w  Àä/nr  ÊçÃ·/nr  £¨/w  Å®/b  £©/w  ¡¢/w  ËÎ/nr  Ä¾ÎÄ/nr  ¡¢/w  ÕÅ/nr  ¶¡»ª/nr  ¡¢/w  ÕÅ/nr  ÎÄ³É/nr  ¡¢/w  ÕÅ/nr  ¶«Éú/nr  ¡¢/w  ÕÅ/nr  Àñ¾©/nr  ¡¢/w  ÕÅ/nr  ÔÚ»ª/nr  £¨/w  Å®/b  £©/w  ¡¢/w  ÕÅ/nr  Àû·ª/nr  ¡¢/w  ÕÅ/nr  ¹ú¹â/nr  ¡¢/w  ÕÅ/nr  Ã÷Ôª/nr  ¡¢/w  ÕÅ/nr  ÈÙÃ¯/nr  ¡¢/w  ÕÅ/nr  ¹óÐÐ/nr  ¡¢/w  ÕÅ/nr  Ç°½­/nr  £¨/w  »Ø×å/nz  £©/w  ¡¢/w  ÕÅ/nr  ÕñÎä/nr  ¡¢/w  ÕÅ/nr  ÐÂÖ¾/nr  ¡¢/w  ÕÅ/nr  Ø¹Ã¯/nr  ¡¢/w  ÕÅ/nr  º×Áä/nr  ¡¢/w  ³Â/nr  ·½ºì/nr  £¨/w  Å®/b  £©/w  ¡¢/w  ³Â/nr  Ã÷ÔÂ/nr  ¡¢/w  ³Â/nr  ÖÒ±í/nr  ¡¢/w  ³Â/nr  ËØÖ¥/nr  £¨/w  Å®/b  £¬/w  Âú×å/nz  £©/w  ¡¢/w  ³Â/nr  »Û/nr  £¨/w  Å®/b  £©/w  ¡¢/w  ·¶/nr  ·½Æ½/nr  ¡¢/w  ·¶/nr  ¾´ÒË/nr  ¡¢/w  ÔÀ/nr  Õñ¶«/nr  ¡¢/w  ½ð/nr  Öñ»¨/nr  £¨/w  Å®/b  £¬/w  ³¯ÏÊ×å/nz  £©/w  ¡¢/w  ½ð/nr  Á¬Îä/nr  £¨/w  Âú×å/nz  £©/w  ¡¢/w  ÖÜ/nr  ÒøÐ£/nr  ¡¢/w  ÎÅ/nr  ÊÀÕð/nr  ¡¢/w  Ò¦/nr  Ó½/nr  £¨/w  Å®/b  £©/w  ¡¢/w  Ò¦/nr  »Ô/nr  ¡¢/w  ÇØ/nr  °ÙÀ¼/nr  £¨/w  Å®/b  £©/w  ¡¢/w  Ô¬/nr  ¸£Ðã/nr  ¡¢/w  ¼Ö/nr  Òã/nr  ¡¢/w  ¹Ë/nr  ½ð³Ø/nr  ¡¢/w  ¹Ë/nr  ËÐ·Ò/nr  ¡¢/w  ²ñ/nr  ÌìÓÓ/nr  ¡¢/w  Ðì/nr  Í¢Éú/nr  ¡¢/w  ¸ß/nr  ÎÄÌï/nr  ¡¢/w  ¸ß/nr  ÒæÈÙ/nr  ¡¢/w  ¸ß/nr  ¼ÌÖÐ/nr  ¡¢/w  ¹ù/nr  ×Ú²ý/nr  ¡¢/w  Ï¯/nr  »À¾Ã/nr  £¨/w  Âú×å/nz  £©/w  ¡¢/w  »Æ/nr  î±/nr  £¨/w  Å®/b  £©/w  ¡¢/w  »Æ/nr  ËØÇÙ/nr  £¨/w  Å®/b  £©/w  ¡¢/w  »Æ/nr  ¶÷Ôª/nr  ¡¢/w  ÆÝ/nr  Æä·¶/nr  ¡¢/w  ¹¨/nr  ÉÐÎä/nr  ¡¢/w  Áº/nr  ÔöïÚ/nr  ¡¢/w  ¶­/nr  ÍòµÂ/nr  ¡¢/w  ¶­/nr  ÁîêÝ/nr  £¨/w  Å®/b  £¬/w  Âú×å/nz  £©/w  ¡¢/w  ¶­/nr  Æô·ï/nr  £¨/w  Å®/b  £©/w  ¡¢/w  ³Ì/nr  ¹¢¶«/nr  ¡¢/w  ³Ì/nr  Ê¢ÖÐ/nr  ¡¢/w  Â·/nr  ÎÄ·¼/nr  £¨/w  Å®/b  £¬/w  ÃÉ¹Å×å/nz  £©/w  ¡¢/w  Â·/nr  ³ÉÓñ/nr  £¨/w  Å®/b  £©/w  ¡¢/w  ±«/nr  Õñ¶«/nr  £¨/w  ÃÉ¹Å×å/nz  £©/w  ¡¢/w  ñÒ/nr  ¹âÓî/nr  ¡¢/w  Ä½/nr  ËçÐÂ/nr  ¡¢/w  ëø/nr  ÎÀÆ½/nr  ¡¢/w  ÅË/nr  Õ×¿ý/nr  ¡¢/w  ±¡/nr  ÎõÀ´/nr  ¡¢/w  Îº/nr  ±£Íþ/nr  £¨/w  Âú×å/nz  £©/w  
19980301-02-001-014/m  ¼ªÁÖÊ¡/ns  £¨/w  £·£²/m  Ãû/q  £©/w  
19980301-02-001-015/m  Âí/nr  Äþ/nr  £¨/w  Å®/b  £©/w  ¡¢/w  Âí/nr  ¼¾´º/nr  ¡¢/w  Âí/nr  ¿¡Çå/nr  ¡¢/w  Íõ/nr  ÔÆÀ¤/nr  ¡¢/w  Íõ/nr  ÇìÖ¥/nr  £¨/w  Å®/b  £©/w  ¡¢/w  Íõ/nr  ´¿/nr  ¡¢/w  Íõ/nr  ¹ú·¢/nr  ¡¢/w  Íõ/nr  ±þ»ª/nr  ¡¢/w  Íõ/nr  ¼Òæë/nr  ¡¢/w  Íõ/nr  »ÀÓÀ/nr  ¡¢/w  Íõ/nr  Î¬ÖÒ/nr  ¡¢/w  Íõ/nr  Î¬³Î/nr  ¡¢/w  Íõ/nr  ÕÕ»·/nr  ¡¢/w  ÎÚÈÕÍ¼/nr  £¨/w  ÃÉ¹Å×å/nz  £©/w  ¡¢/w  Òü/nr  °®Èº/nr  ¡¢/w  Â¬/nr  Ö¾Ãñ/nr  ¡¢/w  Ò¶/nr  ²ÅÃñ/nr  ¡¢/w  ³É/nr  ×ÔÉê/nr  ¡¢/w  Áõ/nr  ÖÐÊ÷/nr  ¡¢/w  Áõ/nr  ·ïÓ¢/nr  £¨/w  Å®/b  £©/w  ¡¢/w  Áõ/nr  ÓñÁÖ/nr  ¡¢/w  Áõ/nr  ÓÀÐÂ/nr  ¡¢/w  Áõ/nr  ÐËÔ¶/nr  ¡¢/w  Áõ/nr  Ê«¿¡/nr  ¡¢/w  Áõ/nr  Èóè±/nr  ¡¢/w  Áõ/nr  ÊçÓ¨/nr  £¨/w  Å®/b  £©/w  ¡¢/w  Áõ/nr  Ïè/nr  ¡¢/w  Ä²/nr  Àö·¼/nr  £¨/w  Å®/b  £©/w  ¡¢/w  Àî/nr  ±¾/nr  ¡¢/w  Àî/nr  ÐãÁÖ/nr  ¡¢/w  Àî/nr  Êö/nr  ¡¢/w  Àî/nr  ´ºÃô/nr  ¡¢/w  Àî/nr  Ê÷/nr  ¡¢/w  Àî/nr  Ç¿/nr  £¨/w  Âú×å/nz  £©/w  ¡¢/w  Àî/nr  ½õ±ó/nr  ¡¢/w  Ñî/nr  ÉÜÃ÷/nr  ¡¢/w  Ñî/nr  Ïæá°/nr  £¨/w  Å®/b  £©/w  ¡¢/w  Ñî/nr  ÐÂÈË/nr  ¡¢/w  Á¬/nr  ½¨Éè/nr  ¡¢/w  Îâ/nr  ³¤Êç/nr  £¨/w  ³¯ÏÊ×å/nz  £©/w  ¡¢/w  Îâ/nr  Ê½Êà/nr  ¡¢/w  ±ð/nr  Ê¤Ñ§/nr  ¡¢/w  ¹È/nr  ³¤´º/nr  ¡¢/w  ÕÅ/nr  Áú¿¡/nr  £¨/w  ³¯ÏÊ×å/nz  £©/w  ¡¢/w  ÕÅ/nr  Ã÷Ô¶/nr  ¡¢/w  ÕÅ/nr  ¿¡ÏÈ/nr  ¡¢/w  ÕÅ/nr  µÂ½­/nr  ¡¢/w  ½ð/nr  Ë¶ÈÊ/nr  £¨/w  ³¯ÏÊ×å/nz  £©/w  ¡¢/w  ÕÔ/nr  ¼ª±ó/nr  ¡¢/w  ºÂ/nr  ¸»Ï¼/nr  £¨/w  Å®/b  £©/w  ¡¢/w  ÄÏ/nr  Ïà¸£/nr  £¨/w  ³¯ÏÊ×å/nz  £©/w  ¡¢/w  ÄÏ/nr  Ë³¼§/nr  £¨/w  Å®/b  £¬/w  ³¯ÏÊ×å/nz  £©/w  ¡¢/w  °Ø/nr  ³ÐÇ¿/nr  ¡¢/w  ½ª/nr  ´ºÔÆ/nr  ¡¢/w  ·Ñ/nr  °²ÄÈ/nr  £¨/w  Å®/b  £©/w  ¡¢/w  Âæ/nr  µÂ´º/nr  ¡¢/w  Ô¬/nr  °ØÐÛ/nr  ¡¢/w  ¹¢/nr  ÕÑ½Ü/nr  ¡¢/w  Ðì/nr  ÈçÈË/nr  ¡¢/w  É£/nr  ·êÎÄ/nr  ¡¢/w  É£/nr  ÔÁ´º/nr  £¨/w  Âú×å/nz  £©/w  ¡¢/w  »Æ/nr  °ÙÇþ/nr  ¡¢/w  ²Ü/nr  ºÍÆ½/nr  ¡¢/w  ½Ã/nr  ÕýÖÐ/nr  ¡¢/w  ¸µ/nr  Ý¼Ü¿/nr  £¨/w  Å®/b  £©/w  ¡¢/w  ½¹/nr  º£À¤/nr  ¡¢/w  Â³/nr  ±¦·ï/nr  £¨/w  Å®/b  £©/w  ¡¢/w  Ôø/nr  ·²ìã/nr  ¡¢/w  Ôø/nr  Ð¢óð/nr  ¡¢/w  Ð»/nr  °²É½/nr  ¡¢/w  Ð»/nr  Ìúæê/nr  ¡¢/w  Åá/nr  ·î¿ü/nr  £¨/w  ³¯ÏÊ×å/nz  £©/w  
19980301-02-001-016/m  ºÚÁú½­Ê¡/ns  £¨/w  £±£°£µ/m  Ãû/q  £©/w  
19980301-02-001-017/m  ¶¡/nr  ÄË½ñ/nr  ¡¢/w  ÓÚ/nr  ÍòÁë/nr  ¡¢/w  Âí/nr  ³É¹û/nr  ¡¢/w  Âí/nr  ¾ü/nr  ¡¢/w  Âí/nr  ÊçÇÙ/nr  £¨/w  Å®/b  £©/w  ¡¢/w  Âí/nr  µÂ/nr  ¡¢/w  Íõ/nr  Ö®ð¥/nr  £¨/w  Å®/b  £©/w  ¡¢/w  Íõ/nr  ÓñÁÖ/nr  ¡¢/w  Íõ/nr  Ö¾±ó/nr  ¡¢/w  Íõ/nr  Á¬ï£/nr  ¡¢/w  Íõ/nr  Á¼³¼/nr  ¡¢/w  Íõ/nr  ¹úÑ§/nr  ¡¢/w  Íõ/nr  ½¨¹¦/nr  ¡¢/w  Íõ/nr  ´ºÃ·/nr  £¨/w  Å®/b  £©/w  ¡¢/w  Íõ/nr  ¹ðÎÄ/nr  £¨/w  Å®/b  £©/w  ¡¢/w  Íõ/nr  ÌÎ/nr  ¡¢/w  ÓÈ/nr  ½¨ºê/nr  £¨/w  Å®/b  £¬/w  ºÕÕÜ×å/nz  £©/w  ¡¢/w  ·½/nr  ´º×Ó/nr  £¨/w  Å®/b  £¬/w  ³¯ÏÊ×å/nz  £©/w  ¡¢/w  ¸Ê/nr  ×ÓÓñ/nr  ¡¢/w  ¹Å/nr  Ðû»Ô/nr  ¡¢/w  Ìï/nr  ·ïÉ½/nr  ¡¢/w  Ìï/nr  ÓêÊ±/nr  ¡¢/w  ·ë/nr  ÓÀÃ÷/nr  ¡¢/w  ÆÓ/nr  Ôª¿ü/nr  £¨/w  ³¯ÏÊ×å/nz  £©/w  ¡¢/w  Öì/nr  ÖÓÖ²/nr  £¨/w  ³¯ÏÊ×å/nz  £©/w  ¡¢/w  Öì/nr  »ÝÔÆ/nr  £¨/w  Å®/b  £©/w  ¡¢/w  Îé/nr  ÔöÈÙ/nr  £¨/w  Å®/b  £©/w  ¡¢/w  Áõ/nr  ×Ó³É/nr  ¡¢/w  Áõ/nr  ÊÀÓ¢/nr  £¨/w  »Ø×å/nz  £©/w  ¡¢/w  Áõ/nr  ÀöÇï/nr  £¨/w  Å®/b  £¬/w  Âú×å/nz  £©/w  ¡¢/w  Áõ/nr  º£Éú/nr  ¡¢/w  Ëï/nr  Ø§ÎÄ/nr  ¡¢/w  Ëï/nr  ÓÀ´¿/nr  ¡¢/w  Ëï/nr  ¹ð»ª/nr  £¨/w  Å®/b  £©/w  ¡¢/w  Ëï/nr  Î¬±¾/nr  ¡¢/w  Ëï/nr  ÆÕÑ¡/nr  ¡¢/w  ËÕ/nr  ÔÚÐË/nr  ¡¢/w  ËÕ/nr  ÑÞÏ¼/nr  £¨/w  Å®/b  £©/w  ¡¢/w  ¶Å/nr  ÏÔÖÒ/nr  ¡¢/w  Àî/nr  ÓñÖ¥/nr  £¨/w  Å®/b  £©/w  ¡¢/w  Àî/nr  ¶«´º/nr  £¨/w  ³¯ÏÊ×å/nz  £©/w  ¡¢/w  Àî/nr  Ê÷Ìï/nr  ¡¢/w  Àî/nr  ÇåÁÖ/nr  ¡¢/w  Ñî/nr  Ê¿ÇÚ/nr  ¡¢/w  Ñî/nr  ÐÅ/nr  ¡¢/w  Ñî/nr  Ï²¾ü/nr  ¡¢/w  Îâ/nr  ÇìÑØ/nr  ¡¢/w  Îâ/nr  ½Ü¿­/nr  £¨/w  Âú×å/nz  £©/w  ¡¢/w  Îâ/nr  ÄÏ¿¡/nr  £¨/w  ³¯ÏÊ×å/nz  £©/w  ¡¢/w  ºÎ/nr  Ïþ´º/nr  £¨/w  Å®/b  £¬/w  ´ïÎÓ¶û×å/nz  £©/w  ¡¢/w  ºÎ/nr  ÊçÀ¼/nr  £¨/w  Å®/b  £©/w  ¡¢/w  Éò/nr  ¸ùÈÙ/nr  ¡¢/w  ËÎ/nr  ÑÇ¶«/nr  ¡¢/w  ËÎ/nr  ÊØÇÚ/nr  ¡¢/w  ËÎ/nr  ¶÷»ª/nr  ¡¢/w  ËÎ/nr  ÊçÏã/nr  £¨/w  Å®/b  £©/w  ¡¢/w  ³Ù/nr  ÙíÉú/nr  £¨/w  Å®/b  £©/w  ¡¢/w  ³Ù/nr  º£±õ/nr  ¡¢/w  ÕÅ/nr  ³Ú/nr  ¡¢/w  ÕÅ/nr  Á¬Éú/nr  ¡¢/w  ÕÅ/nr  Ê÷Æ½/nr  ¡¢/w  ÕÅ/nr  ºéÌï/nr  ¡¢/w  ÕÅ/nr  ¾Ù/nr  ¡¢/w  ÕÅ/nr  Ð÷Îä/nr  ¡¢/w  Â½/nr  ÑàÝ¥/nr  ¡¢/w  ÉÛ/nr  ºê´ó/nr  ¡¢/w  ·¶/nr  ¹ã¾Ù/nr  ¡¢/w  Å·Ñô/nr  Ò÷/nr  ¡¢/w  ÉÐ/nr  ÏÊÀû/nr  £¨/w  Å®/b  £©/w  ¡¢/w  ½ð/nr  ¿ËÄþ/nr  ¡¢/w  ÖÜ/nr  ÔªÉú/nr  £¨/w  »Ø×å/nz  £©/w  ¡¢/w  ÖÜ/nr  ÊÀ²ý/nr  ¡¢/w  ÖÜ/nr  ÓÐ²Æ/nr  ¡¢/w  µ¥/nr  ÈÙ·¶/nr  ¡¢/w  ÃÏ/nr  ¹ãËì/nr  ¡¢/w  ÕÔ/nr  ½ð´¿/nr  £¨/w  Âú×å/nz  £©/w  ¡¢/w  ÕÔ/nr  ×ÚÒÒ/nr  ¡¢/w  ÕÔ/nr  ¹ðÓ¢/nr  £¨/w  Å®/b  £¬/w  Âú×å/nz  £©/w  ¡¢/w  ¶Î/nr  ²ýÊ¢/nr  ¡¢/w  ÎÅ/nr  Ñ©ÓÑ/nr  ¡¢/w  ½ª/nr  Òà¶°/nr  ¡¢/w  ½ª/nr  ½Ü/nr  ¡¢/w  ½ª/nr  ºè±ó/nr  ¡¢/w  ºØ/nr  ÈÙ·¼/nr  ¡¢/w  ÇØ/nr  Óñº£/nr  ¡¢/w  ÇØ/nr  ³Ø½­/nr  ¡¢/w  Ô¬/nr  Ïþ÷ì/nr  £¨/w  Å®/b  £©/w  ¡¢/w  ¼Ö/nr  ÉÜ»þ/nr  ¡¢/w  ¼Ö/nr  Ê÷¶û/nr  £¨/w  Å®/b  £©/w  ¡¢/w  Ðì/nr  ÓÐ·¼/nr  ¡¢/w  Ðì/nr  Õñºþ/nr  ¡¢/w  Ðì/nr  ¸£ºÍ/nr  ¡¢/w  Òó/nr  ÐãÃ·/nr  £¨/w  Å®/b  £©/w  ¡¢/w  ¸ß/nr  ºìÑÒ/nr  £¨/w  Å®/b  £©/w  ¡¢/w  ¸ß/nr  Ã÷Èý/nr  ¡¢/w  ÈøÈÊ¸ßÍÞ/nr  £¨/w  Å®/b  £¬/w  ÃÉ¹Å×å/nz  £©/w  ¡¢/w  ²Ü/nr  ¹ãÁÁ/nr  ¡¢/w  Ê¢/nr  ×æºê/nr  ¡¢/w  ³ª/nr  ½­»ª/nr  ¡¢/w  ÑÖ/nr  Ê÷ÖÒ/nr  ¡¢/w  Î¾/nr  ½¡ÐÐ/nr  ¡¢/w  ¶­/nr  ÊÀÃ÷/nr  ¡¢/w  º«/nr  ¹ðÖ¥/nr  £¨/w  Å®/b  £©/w  ¡¢/w  Ð»/nr  ÓÂ/nr  ¡¢/w  »ô/nr  ÔÆÏ¼/nr  £¨/w  Å®/b  £©/w  
19980301-02-001-018/m  ÉÏº£ÊÐ/ns  £¨/w  £¶£·/m  Ãû/q  £©/w  
19980301-02-001-019/m  ÓÚ/nr  ½¨Ãô/nr  £¨/w  Å®/b  £©/w  ¡¢/w  Íò/nr  ¹úÉ­/nr  ¡¢/w  Âí/nr  ¹ðÄþ/nr  ¡¢/w  Íõ/nr  Ð¡ÚÓ/nr  ¡¢/w  Íõ/nr  Ö®/nr  ¡¢/w  Íõ/nr  Îç¶¦/nr  ¡¢/w  Íõ/nr  ºèÓ¢/nr  £¨/w  Å®/b  £©/w  ¡¢/w  Ê¯/nr  ÀñÎÄ/nr  ¡¢/w  Ò¶/nr  Êå»ª/nr  £¨/w  Å®/b  £©/w  ¡¢/w  Ìï/nr  ¶¨Óî/nr  ¡¢/w  °×/nr  Í¬Ë·/nr  £¨/w  Âú×å/nz  £©/w  ¡¢/w  Öì/nr  Ê¿Ã÷/nr  ¡¢/w  Öì/nr  ¿ªÐù/nr  ¡¢/w  Öì/nr  Ã÷µÂ/nr  ¡¢/w  Úù/nr  Â¶Â¶/nr  £¨/w  Å®/b  £©/w  ¡¢/w  Áõ/nr  Ô¥Ñô/nr  £¨/w  Å®/b  £©/w  ¡¢/w  ½­/nr  ÔóÃñ/nr  ¡¢/w  ½­/nr  ½¨ÖÐ/nr  ¡¢/w  ÌÀ/nr  ÕÂ³Ç/nr  ¡¢/w  Ðí/nr  ÊÀÔ¶/nr  ¡¢/w  Ðí/nr  ×æÐÛ/nr  ¡¢/w  Ëï/nr  ¹óè°/nr  ¡¢/w  ÑÏ/nr  ÒåÛ÷/nr  ¡¢/w  ËÕ/nr  Åà»ù/nr  ¡¢/w  Àî/nr  ´óÇ±/nr  ¡¢/w  Àî/nr  Ã÷Ô¥/nr  £¨/w  Å®/b  £©/w  ¡¢/w  Àî/nr  ½ðÉú/nr  ¡¢/w  Àî/nr  Êçï£/nr  £¨/w  Å®/b  £©/w  ¡¢/w  Àî/nr  ¿ûÄÏ/nr  £¨/w  Å®/b  £©/w  ¡¢/w  Ñî/nr  ÆæÇì/nr  £¨/w  »Ø×å/nz  £©/w  ¡¢/w  Îâ/nr  ½×Æ½/nr  ¡¢/w  Îâ/nr  ÉùÀ×/nr  ¡¢/w  Îâ/nr  Äî×æ/nr  ¡¢/w  Îâ/nr  ÀòÀò/nr  £¨/w  Å®/b  £©/w  ¡¢/w  ºÎ/nr  ÉÆÈ¨/nr  ¡¢/w  ºÎ/nr  ¾²Ö¥/nr  £¨/w  Å®/b  £©/w  ¡¢/w  ÐÁ/nr  ¾ÙµÂ/nr  ¡¢/w  ÕÅ/nr  ÓÑöÁ/nr  ¡¢/w  ÕÅ/nr  À¼Éú/nr  ¡¢/w  ÕÅ/nr  ÖÙÀñ/nr  ¡¢/w  ³Â/nr  ÀöÁä/nr  £¨/w  Å®/b  £©/w  ¡¢/w  ³Â/nr  ×÷Òå/nr  ¡¢/w  ³Â/nr  ¹ð·Ò/nr  £¨/w  Å®/b  £©/w  ¡¢/w  ³Â/nr  ÌúµÏ/nr  £¨/w  Å®/b  £©/w  ¡¢/w  ³Â/nr  Ïé÷ë/nr  ¡¢/w  ÉÛ/nr  Õä/nr  £¨/w  Å®/b  £©/w  ¡¢/w  ·¶/nr  µÂ¹Ù/nr  ¡¢/w  ÖÜ/nr  Ö¥Ê¯/nr  ¡¢/w  ÖÜ/nr  ¼Ò´º/nr  ¡¢/w  Ö£/nr  ½¡Áä/nr  ¡¢/w  ÕÔ/nr  ¼Ò¸ä/nr  ¡¢/w  ºú/nr  ì¿/nr  ¡¢/w  ×£/nr  ¾ùÒ»/nr  ¡¢/w  ÏÄ/nr  ¿ËÇ¿/nr  ¡¢/w  ÏÄ/nr  ÐãÈØ/nr  £¨/w  Å®/b  £©/w  ¡¢/w  Ðì/nr  ¿ïµÏ/nr  ¡¢/w  Ðì/nr  Æä»ª/nr  ¡¢/w  ¸ß/nr  Â¬÷ë/nr  ¡¢/w  ¹ù/nr  ½¨»ª/nr  ¡¢/w  »Æ/nr  Ææ·«/nr  ¡¢/w  »Æ/nr  ¾Õ/nr  ¡¢/w  ¶­/nr  ºÆÁÖ/nr  ¡¢/w  º«/nr  èÌ±õ/nr  ¡¢/w  »Ý/nr  ÓÀÕý/nr  ¡¢/w  Ñ¦/nr  È«ÈÙ/nr  ¡¢/w  Ñ¦/nr  Ã÷Â×/nr  ¡¢/w  Îº/nr  ¹â°®/nr  £¨/w  Å®/b  £¬/w  »Ø×å/nz  £©/w  
19980301-02-001-020/m  ½­ËÕÊ¡/ns  £¨/w  £±£µ£±/m  Ãû/q  £©/w  
19980301-02-001-021/m  ¶¡/nr  ÅåÁá/nr  £¨/w  Å®/b  £©/w  ¡¢/w  ¶¡/nr  ½âÃñ/nr  ¡¢/w  ÓÚ/nr  ¹ãÖÞ/nr  ¡¢/w  ÓÚ/nr  Ë³»ª/nr  ¡¢/w  ÓÚ/nr  »ù·Ú/nr  ¡¢/w  Íõ/nr  ÓÀË³/nr  ¡¢/w  Íõ/nr  ÇìÔÆ/nr  ¡¢/w  Íõ/nr  ÐËÑÇ/nr  ¡¢/w  Íõ/nr  »³Æ¼/nr  £¨/w  Å®/b  £©/w  ¡¢/w  Íõ/nr  ºêÃñ/nr  ¡¢/w  Íõ/nr  ÁÖÔÆ/nr  ¡¢/w  Íõ/nr  Õñ»ª/nr  ¡¢/w  Ã«/nr  ºéÃ·/nr  £¨/w  Å®/b  £©/w  ¡¢/w  ¹«/nr  Ø§Ïé/nr  ¡¢/w  ·½/f  /nr  ¡¢/w  Òü/nr  ¹úÐÂ/nr  ¡¢/w  ¸Ê/nr  ÀèÃ÷/nr  £¨/w  Å®/b  £©/w  ¡¢/w  °¬/nr  ½ðÃ·/nr  £¨/w  Å®/b  £©/w  ¡¢/w  Ò¶/nr  ¼á/nr  ¡¢/w  °ü/nr  ÎÄÏ¼/nr  £¨/w  Å®/b  £©/w  ¡¢/w  ·ë/nr  À¼Ã÷/nr  ¡¢/w  ·ë/nr  ËÕÏé/nr  ¡¢/w  ·ë/nr  ½¡Ç×/nr  ¡¢/w  ¹ý/nr  ÏæÇÙ/nr  £¨/w  Å®/b  £©/w  ¡¢/w  Öì/nr  Îå»ª/nr  ¡¢/w  Öì/nr  ÕýÁÖ/nr  ¡¢/w  Öì/nr  ½¨Æ½/nr  ¡¢/w  Öì/nr  ¼Ò±Ú/nr  ¡¢/w  Öì/nr  Æ¼/nr  £¨/w  Å®/b  £©/w  ¡¢/w  ×¯/nr  Ó¡·¼/nr  £¨/w  Å®/b  £©/w  ¡¢/w  Áõ/nr  Ðãèó/nr  ¡¢/w  Áõ/nr  º×ÕÂ/nr  ¡¢/w  Ðí/nr  ÖÙè÷/nr  ¡¢/w  Ðí/nr  ÖÒÐË/nr  ¡¢/w  Ëï/nr  ½¡¹ú/nr  ¡¢/w  ¼Í/nr  ²Êºç/nr  £¨/w  Å®/b  £©/w  ¡¢/w  »¨/nr  ·¨ÈÙ/nr  ¡¢/w  ËÕ/nr  ¶¨Ç¿/nr  ¡¢/w  Àî/nr  ÓñÀ¤/nr  ¡¢/w  Àî/nr  ÏÈ¹ú/nr  ¡¢/w  Àî/nr  È«ÁÖ/nr  ¡¢/w  Àî/nr  á°Çå/nr  ¡¢/w  Àî/nr  Çà/nr  ¡¢/w  Àî/nr  â×ÄÏ/nr  £¨/w  Å®/b  £©/w  ¡¢/w  Àî/nr  ÀÙ/nr  £¨/w  Å®/b  £©/w  ¡¢/w  Ñî/nr  ¹úèå/nr  ¡¢/w  Ñî/nr  ¹ðÆ½/nr  £¨/w  Å®/b  £©/w  ¡¢/w  Ê±/nr  ¿ï/nr  ¡¢/w  Îâ/nr  ÓÐÉú/nr  ¡¢/w  Îâ/nr  ÃÀÇÙ/nr  £¨/w  Å®/b  £©/w  ¡¢/w  Îâ/nr  ÈðÁÖ/nr  ¡¢/w  Îâ/nr  ÐÂÐÛ/nr  ¡¢/w  ºÎ/nr  ´»ÁØ/nr  ¡¢/w  ÙÜ/nr  ÒåºÍ/nr  ¡¢/w  É³/nr  ´ºÔª/nr  £¨/w  »Ø×å/nz  £©/w  ¡¢/w  Éò/nr  ÎÄÈÙ/nr  ¡¢/w  Éò/nr  ´ïÈË/nr  ¡¢/w  Éò/nr  ÐÁÝ¥/nr  ¡¢/w  Éò/nr  ÆôÅô/nr  ¡¢/w  Éò/nr  Öé½­/nr  ¡¢/w  Éò/nr  ¸£Ïé/nr  ¡¢/w  ËÎ/nr  ³ÏÓî/nr  ¡¢/w  ÕÅ/nr  ´ó´º/nr  ¡¢/w  ÕÅ/nr  ÓñÌ¨/nr  ¡¢/w  ÕÅ/nr  ÐñÉý/nr  ¡¢/w  ÕÅ/nr  »³Î÷/nr  ¡¢/w  ÕÅ/nr  Æ·»ª/nr  ¡¢/w  ÕÅ/nr  ºéÎõ/nr  ¡¢/w  ÕÅ/nr  ÐÛ/nr  ¡¢/w  ÕÅ/nr  ÄÞ/nr  £¨/w  Å®/b  £©/w  ¡¢/w  ÕÅ/nr  å«/nr  ¡¢/w  Â½/nr  ÎÀ¹ú/nr  ¡¢/w  Â½/nr  Ñ§ÒÕ/nr  ¡¢/w  ³Â/nr  ÍòÄê/nr  ¡¢/w  ³Â/nr  Ò¶¿¡/nr  £¨/w  Å®/b  £©/w  ¡¢/w  ³Â/nr  Ã÷/nr  ¡¢/w  ³Â/nr  »ÀÓÑ/nr  ¡¢/w  ³Â/nr  ÏæÁê/nr  ¡¢/w  ³Â/nr  ÎýÉú/nr  ¡¢/w  ³Â/nr  µÂÃú/nr  ¡¢/w  ÉÛ/nr  ÈÙÊÀ/nr  £¨/w  Å®/b  £©/w  ¡¢/w  ÂÞ/nr  ÓñÁá/nr  £¨/w  Å®/b  £©/w  ¡¢/w  ½ð/nr  ÒÔÃú/nr  ¡¢/w  ½ð/nr  »³ÓÑ/nr  ¡¢/w  ½ð/nr  ÖÒÇà/nr  ¡¢/w  ÖÜ/nr  ´óÆ½/nr  ¡¢/w  ÖÜ/nr  Ð¡Í¬/nr  £¨/w  Å®/b  £©/w  ¡¢/w  ÖÜ/nr  ¹Å³Ç/nr  £¨/w  Å®/b  £©/w  ¡¢/w  ÖÜ/nr  Ðãæ÷/nr  ¡¢/w  ÖÜ/nr  É£äô/nr  ¡¢/w  ÖÜ/nr  Ò«Í¥/nr  ¡¢/w  Ö£/nr  ´ó´È/nr  ¡¢/w  Ö£/nr  Ë¹ÁÖ/nr  ¡¢/w  ÃÏ/nr  ½ðÔª/nr  ¡¢/w  ÕÔ/nr  ÆæÉ®/nr  ¡¢/w  ÕÔ/nr  Ñ§·ï/nr  ¡¢/w  ºÂ/nr  ²¨/nr  ¡¢/w  ÈÙ/nr  ¼Ê¿­/nr  ¡¢/w  ºú/nr  µÂ·¼/nr  £¨/w  Å®/b  £©/w  ¡¢/w  °Ø/nr  ËÕÄþ/nr  £¨/w  Å®/b  £©/w  ¡¢/w  ºî/nr  ½¨Î°/nr  £¨/w  Å®/b  £©/w  ¡¢/w  Óá/nr  ÐËµÂ/nr  ¡¢/w  Óá/nr  ¾´ÖÒ/nr  ¡¢/w  Ê©/nr  Ñ§µÀ/nr  ¡¢/w  ½ª/nr  ÓÀÈÙ/nr  ¡¢/w  ½ª/nr  ÕÜ/nr  ¡¢/w  ½ª/nr  µÂÃ÷/nr  ¡¢/w  Ò¦/nr  ÕñÑ×/nr  ¡¢/w  Ò¦/nr  ¸£±¦/nr  £¨/w  Å®/b  £©/w  ¡¢/w  ÇØ/nr  Ë³Í¤/nr  ¡¢/w  ÏÄ/nr  ¸û/nr  ¡¢/w  ¹Ë/nr  Ü¼/nr  £¨/w  Å®/b  £©/w  ¡¢/w  ¹Ë/nr  ¹ÚÈº/nr  ¡¢/w  ¹Ë/nr  ÏþËÉ/nr  ¡¢/w  ¹Ë/nr  ºÆ/nr  ¡¢/w  ¹Ë/nr  »Æ³õ/nr  ¡¢/w  ¹Ë/nr  ìÏ÷ë/nr  ¡¢/w  Ç®/nr  ÔÂ±¦/nr  £¨/w  Å®/b  £©/w  ¡¢/w  Ç®/nr  ºìÁâ/nr  £¨/w  Å®/b  £©/w  ¡¢/w  Ç®/nr  Ò×/nr  £¨/w  Å®/b  £©/w  ¡¢/w  Ç®/nr  º£öÎ/nr  ¡¢/w  Ðì/nr  ¼Ò»ù/nr  ¡¢/w  Ðì/nr  µÂÓô/nr  £¨/w  Å®/b  £©/w  ¡¢/w  ¹ù/nr  Ð¡¶¡/nr  ¡¢/w  »Æ/nr  ÎªÒ»/nr  ¡¢/w  »Æ/nr  ´äÓñ/nr  £¨/w  Å®/b  £©/w  ¡¢/w  ²Ü/nr  Ó×îç/nr  ¡¢/w  ²Ü/nr  ºèÃù/nr  ¡¢/w  ´Þ/nr  ¹ðÁÁ/nr  ¡¢/w  ÑÖ/nr  ³ÉÃ×/nr  ¡¢/w  ½¯/nr  ½ø/nr  ¡¢/w  ½¯/nr  Ê÷Éù/nr  ¡¢/w  ³Ì/nr  ÑÇÃñ/nr  ¡¢/w  ¸µ/nr  ÊÙÖÙ/nr  ¡¢/w  Í¯/nr  ¸µ/nr  ¡¢/w  Ð»/nr  ÃÀÀ¼/nr  £¨/w  Å®/b  £©/w  ¡¢/w  Â¥/nr  ÎÄÓ¢/nr  £¨/w  Å®/b  £©/w  ¡¢/w  ÓÝ/nr  ÔÆÒ«/nr  ¡¢/w  ÓÝ/nr  Ö¾Ãô/nr  £¨/w  Å®/b  £©/w  ¡¢/w  ²Ì/nr  ÐãÃñ/nr  ¡¢/w  ¹Ü/nr  Ïþºç/nr  £¨/w  Å®/b  £©/w  ¡¢/w  Ì·/nr  Èªº£/nr  ¡¢/w  µÔ/nr  ºÆ»Ô/nr  ¡¢/w  ÐÜ/nr  ´ä»¨/nr  £¨/w  Å®/b  £¬/w  »Ø×å/nz  £©/w  ¡¢/w  çÑ/nr  ²ýÎÄ/nr  ¡¢/w  ÑÕ/nr  ¸£ÐÇ/nr  ¡¢/w  ÅË/nr  Ò»ÀÖ/nr  ¡¢/w  ÅË¶à/nr  £¨/w  Å®/b  £¬/w  ²Ø×å/nz  £©/w  ¡¢/w  Ñ¦/nr  ÊØÇÙ/nr  £¨/w  Å®/b  £©/w  ¡¢/w  ÄÂ/nr  Î÷ÄÏ/nr  ¡¢/w  ¾Ï/nr  ±¦²Å/nr  
19980301-02-001-022/m  Õã½­Ê¡/ns  £¨/w  £¸£¹/m  Ãû/q  £©/w  
19980301-02-001-023/m  ²·/nr  ÕÑêÍ/nr  ¡¢/w  Íõ/nr  Óñæ·/nr  £¨/w  Å®/b  £©/w  ¡¢/w  Íõ/nr  ÓÀÃ÷/nr  ¡¢/w  Íõ/nr  Åå¾ý/nr  £¨/w  Å®/b  £©/w  ¡¢/w  Íõ/nr  »ÔÖÒ/nr  ¡¢/w  Ã«/nr  ÕÑÎú/nr  ¡¢/w  Ã«/nr  ±öÒ¢/nr  ¡¢/w  Â¬/nr  ÎÄô´/nr  ¡¢/w  Ò¶/nr  ÎÄÁá/nr  £¨/w  Å®/b  £©/w  ¡¢/w  Ò¶/nr  ÈçÌÄ/nr  ¡¢/w  Ò¶/nr  ÕÜÃ÷/nr  ¡¢/w  Ò¶/nr  ¼Ì¸ï/nr  ¡¢/w  °×/nr  æè/nr  ¡¢/w  ·ë/nr  Ã÷¹â/nr  ¡¢/w  ÐÏ/nr  êÚË¼/nr  ¡¢/w  ³É/nr  ÑëÕä/nr  £¨/w  Å®/b  £©/w  ¡¢/w  ÂÀ/nr  ´ÏÃô/nr  ¡¢/w  ×¯/nr  Æô´«/nr  ¡¢/w  Ðí/nr  ÐÐ¹á/nr  ¡¢/w  Ëï/nr  Ñ×±ë/nr  ¡¢/w  ¶Å/nr  ×Ôºë/nr  ¡¢/w  Àî/nr  Èç³É/nr  ¡¢/w  Àî/nr  ÔóÃñ/nr  ¡¢/w  Àî/nr  ¾ÓÐù/nr  ¡¢/w  Àî/nr  ÁáÎµ/nr  £¨/w  Å®/b  £©/w  ¡¢/w  Ñî/nr  ³ÉÌÎ/nr  ¡¢/w  Ñî/nr  ¹ú¶°/nr  ¡¢/w  Ñî/nr  Ã÷Ö¾/nr  ¡¢/w  Íô/nr  »Ý·¼/nr  £¨/w  Å®/b  £©/w  ¡¢/w  Éò/nr  °®ÇÙ/nr  £¨/w  Å®/b  £©/w  ¡¢/w  Éò/nr  ¾²Öé/nr  £¨/w  Å®/b  £©/w  ¡¢/w  ÕÅ/nr  ÈýÀò/nr  £¨/w  Å®/b  £©/w  ¡¢/w  ÕÅ/nr  Ðã·ò/nr  ¡¢/w  ÕÅ/nr  Äî´È/nr  ¡¢/w  ÕÅ/nr  ¼ÒÈÊ/nr  ¡¢/w  ÕÅ/nr  ÎµÎÄ/nr  ¡¢/w  ³Â/nr  »ªæ¯/nr  £¨/w  Å®/b  £©/w  ¡¢/w  ³Â/nr  ºì±ù/nr  £¨/w  Å®/b  £©/w  ¡¢/w  ³Â/nr  ´ºÓ¢/nr  £¨/w  Å®/b  £©/w  ¡¢/w  ³Â/nr  ¿¡ÁÁ/nr  ¡¢/w  ³Â/nr  ¼ÌÀ´/nr  ¡¢/w  ³Â/nr  ÃôÕÂ/nr  ¡¢/w  Ã©/nr  ÍþÌÎ/nr  £¨/w  Å®/b  £©/w  ¡¢/w  ÁÖ/nr  »ªÖÐ/nr  ¡¢/w  ÁÖ/nr  Ï£²Å/nr  ¡¢/w  ½ð/nr  öÎ/nr  ¡¢/w  Ö£/nr  Ð¡Ã÷/nr  ¡¢/w  Ö£/nr  ÉÐ½ð/nr  ¡¢/w  Ïî/nr  ±üÑ×/nr  ¡¢/w  Ïî/nr  ½£Æ¼/nr  £¨/w  Å®/b  £©/w  ¡¢/w  ÕÔ/nr  ÁÖÖÐ/nr  ¡¢/w  ÄÏ/nr  ´æ»Ô/nr  ¡¢/w  ¿Â/nr  ÜçÜç/nr  £¨/w  Å®/b  £©/w  ¡¢/w  ÖÓ/nr  Ð¡Ã«/nr  £¨/w  î´×å/nz  £©/w  ¡¢/w  ÖÓ/nr  É½/nr  ¡¢/w  Ò¦/nr  ¿Ë/nr  ¡¢/w  Ò¦/nr  º£¸ù/nr  ¡¢/w  Ô¬/nr  ÈÙÏé/nr  ¡¢/w  ÏÄ/nr  Òæ²ý/nr  ¡¢/w  ²ñ/nr  ËÉÔÀ/nr  ¡¢/w  Ç®/nr  ÐËÖÐ/nr  ¡¢/w  Ðì/nr  Ö¾´¿/nr  ¡¢/w  Ðì/nr  ³Ðéª/nr  ¡¢/w  Ðì/nr  ³¯ÐË/nr  ¡¢/w  ÎÌ/nr  Àñ»ª/nr  ¡¢/w  ¹ù/nr  Ñ§»À/nr  ¡¢/w  »Æ/nr  Ð¡Á¬/nr  £¨/w  Å®/b  £©/w  ¡¢/w  Ê¢/nr  ²ýÀè/nr  £¨/w  Å®/b  £©/w  ¡¢/w  ³£/nr  É³ÄÈ/nr  £¨/w  Å®/b  £¬/w  Âú×å/nz  £©/w  ¡¢/w  ÕÂ/nr  ·ïÏÉ/nr  £¨/w  Å®/b  £©/w  ¡¢/w  ÕÂ/nr  ÃÍ½ø/nr  ¡¢/w  ÕÂ/nr  ½õÏæ/nr  £¨/w  Å®/b  £©/w  ¡¢/w  Åí/nr  «ÔÆ/nr  £¨/w  Å®/b  £©/w  ¡¢/w  ¸ð/nr  Ó¢×Ë/nr  £¨/w  Å®/b  £©/w  ¡¢/w  ¶­/nr  Î°Æ½/nr  £¨/w  Å®/b  £©/w  ¡¢/w  ¶­/nr  ¾ýÊæ/nr  ¡¢/w  ½¯/nr  ¸£µÜ/nr  £¨/w  »Ø×å/nz  £©/w  ¡¢/w  ¸µ/nr  Ò»Ãù/nr  £¨/w  Å®/b  £©/w  ¡¢/w  Â³/nr  ¹ÚÇò/nr  ¡¢/w  Ð»/nr  Çì½¡/nr  ¡¢/w  À×/nr  ÕÐÖé/nr  £¨/w  Å®/b  £¬/w  î´×å/nz  £©/w  ¡¢/w  ÓÝ/nr  ÖÐÓ¢/nr  ¡¢/w  Òá/nr  ¸ùæ·/nr  £¨/w  Å®/b  £©/w  ¡¢/w  Åá/nr  Â³Çà/nr  £¨/w  Å®/b  £©/w  ¡¢/w  ·®/nr  Ê½ÖÞ/nr  ¡¢/w  ·®/nr  ²ÊÉù/nr  ¡¢/w  ëø/nr  ÔöÊÙ/nr  ¡¢/w  ÅË/nr  ÔÆº×/nr  ¡¢/w  ÅË/nr  ´º¾ê/nr  £¨/w  Å®/b  £©/w  
19980301-02-001-024/m  °²»ÕÊ¡/ns  £¨/w  £±£±£²/m  Ãû/q  £©/w  
19980301-02-001-025/m  ¶¡/nr  Ê¿¿ï/nr  ¡¢/w  ¶¡/nr  Ã÷Î°/nr  ¡¢/w  ÓÚ/nr  ×æÒ¢/nr  ¡¢/w  Íò/nr  ÀûÔÆ/nr  £¨/w  Å®/b  £©/w  ¡¢/w  Âí/nr  Ôª·É/nr  ¡¢/w  Âí/nr  ÐË½Ì/nr  ¡¢/w  Âí/nr  »³Öù/nr  ¡¢/w  Íõ/nr  ¹ãÆ½/nr  ¡¢/w  Íõ/nr  °î½Ü/nr  ¡¢/w  Íõ/nr  ¼ªÅô/nr  ¡¢/w  Íõ/nr  »ªÇå/nr  £¨/w  Å®/b  £©/w  ¡¢/w  Íõ/nr  ÉÜ»ª/nr  ¡¢/w  Íõ/nr  Ð§½ð/nr  ¡¢/w  ·ï/nr  í®Èó/nr  ¡¢/w  ·½/nr  Õ×Ïé/nr  ¡¢/w  ¿×/nr  ·±³¬/nr  ¡¢/w  Ò¶/nr  Ðã»ª/nr  £¨/w  Å®/b  £©/w  ¡¢/w  ·ë/nr  ÎÄ³É/nr  ¡¢/w  Î÷/nr  »³Ó¢/nr  £¨/w  Å®/b  £©/w  ¡¢/w  »Ø/nr  Á¼Óñ/nr  £¨/w  »Ø×å/nz  £©/w  ¡¢/w  Öì/nr  ÓñÃ÷/nr  ¡¢/w  Öì/nr  ÔËÀ«/nr  £¨/w  »Ø×å/nz  £©/w  ¡¢/w  Öì/nr  ÇåÊ±/nr  ¡¢/w  Öì/nr  Î¬·¼/nr  £¨/w  Å®/b  £©/w  ¡¢/w  Áõ/nr  ¹ã²Å/nr  ¡¢/w  Áõ/nr  Î°/nr  ¡¢/w  Ðí/nr  Ã·»¨/nr  £¨/w  Å®/b  £©/w  ¡¢/w  Ëï/nr  ¹ãÔÆ/nr  £¨/w  Å®/b  £©/w  ¡¢/w  ¶Å/nr  ÒËèª/nr  ¡¢/w  Àî/nr  Ò»·å/nr  £¨/w  Å®/b  £©/w  ¡¢/w  Àî/nr  ÖÐÓ¹/nr  ¡¢/w  Àî/nr  ·½ÎÄ/nr  ¡¢/w  Àî/nr  ÏòÁá/nr  £¨/w  Å®/b  £©/w  ¡¢/w  Àî/nr  Ñ¸/nr  ¡¢/w  Àî/nr  ºÍÖÐ/nr  ¡¢/w  Àî/nr  ºÆ/nr  ¡¢/w  Àî/nr  µÀÔ¥/nr  ¡¢/w  Ñî/nr  ÁøÇà/nr  £¨/w  Å®/b  £©/w  ¡¢/w  Ñî/nr  Õñ»³/nr  ¡¢/w  Ñî/nr  Õñ±ó/nr  ¡¢/w  Ñî/nr  °®¹â/nr  ¡¢/w  Ñî/nr  ÄÜÓñ/nr  ¡¢/w  Ñî/nr  ÐøÏ²/nr  ¡¢/w  Êø/nr  »³µÂ/nr  ¡¢/w  Ð¤/nr  Õýº£/nr  ¡¢/w  Îâ/nr  °î¹ú/nr  ¡¢/w  Îâ/nr  »ªÏÄ/nr  ¡¢/w  Îâ/nr  Àò·¼/nr  £¨/w  Å®/b  £©/w  ¡¢/w  ºÎ/nr  Æ½/nr  ¡¢/w  ºÎ/nr  ³É¹ú/nr  ¡¢/w  Íô/nr  ºÓ³Ø/nr  £¨/w  Å®/b  £¬/w  ÍÁ¼Ò×å/nz  £©/w  ¡¢/w  Íô/nr  ´ºÀ¼/nr  £¨/w  Å®/b  £©/w  ¡¢/w  Íô/nr  Ñó/nr  ¡¢/w  ³Ù/nr  ÇïÑà/nr  £¨/w  Å®/b  £©/w  ¡¢/w  ÕÅ/nr  ÎÄ³¬/nr  ¡¢/w  ÕÅ/nr  ÓñÃ·/nr  £¨/w  Å®/b  £©/w  ¡¢/w  ÕÅ/nr  ×ÔÁ¢/nr  £¨/w  »Ø×å/nz  £©/w  ¡¢/w  ÕÅ/nr  ±ü³¼/nr  ¡¢/w  ÕÅ/nr  ºØÁÖ/nr  ¡¢/w  ÕÅ/nr  ¼ÒË³/nr  ¡¢/w  ÕÅ/nr  Ñ©·Ò/nr  £¨/w  Å®/b  £©/w  ¡¢/w  ÕÅ/nr  ÁÕ/nr  £¨/w  Å®/b  £©/w  ¡¢/w  ÕÅ/nr  »Ô/nr  ¡¢/w  ÕÅ/nr  µÂ³Ï/nr  ¡¢/w  ³Â/nr  ÐÄÕÑ/nr  ¡¢/w  ³Â/nr  ËÉÁÖ/nr  ¡¢/w  ³Â/nr  ×ÚÃ÷/nr  ¡¢/w  ³Â/nr  ÈÙÕä/nr  ¡¢/w  ÉÐ/nr  ´«±Ú/nr  ¡¢/w  ½ð/nr  »áÇì/nr  ¡¢/w  ½ð/nr  º£Æ»/nr  £¨/w  Å®/b  £©/w  ¡¢/w  ÖÜ/nr  ¹«Ë³/nr  ¡¢/w  ÖÜ/nr  ÕýÇì/nr  ¡¢/w  ÖÜ/nr  ¹ÅÁ®/nr  ¡¢/w  ÖÜ/nr  ±¾Á¢/nr  ¡¢/w  ÖÜ/nr  ¹âÕÙ/nr  ¡¢/w  ÖÜ/nr  ¹âÈ«/nr  ¡¢/w  Ö£/nr  ÓÀ·É/nr  ¡¢/w  Ö£/nr  ÄÁÃñ/nr  ¡¢/w  ÃÏ/nr  ¸»ÁÖ/nr  ¡¢/w  ÕÔ/nr  Ê¦Çì/nr  ¡¢/w  ÕÔ/nr  ¹úÆÁ/nr  ¡¢/w  ÕÔ/nr  ò£ÄÏ/nr  £¨/w  Å®/b  £©/w  ¡¢/w  ºú/nr  Æ½Æ½/nr  £¨/w  Å®/b  £©/w  ¡¢/w  ºú/nr  ÉÜË®/nr  ¡¢/w  ºú/nr  Ïþ»ª/nr  ¡¢/w  ºî/nr  Â¶/nr  £¨/w  Å®/b  £©/w  ¡¢/w  ºé/nr  ÌìÇó/nr  ¡¢/w  ÏÄ/nr  ´æÁæ/nr  ¡¢/w  ²ñ/nr  ÐÞÁ¬/nr  ¡¢/w  Ðì/nr  Á¢È«/nr  ¡¢/w  Ðì/nr  Ñ×/nr  ¡¢/w  Ðì/nr  ±¦Ûß/nr  ¡¢/w  ¸ß/nr  ×ÓÀ¼/nr  £¨/w  Å®/b  £©/w  ¡¢/w  ¸ß/nr  ¸£Ã÷/nr  £¨/w  Å®/b  £©/w  ¡¢/w  Ï¯/nr  ÎµÝ¼/nr  £¨/w  Å®/b  £©/w  ¡¢/w  ½¯/nr  ×÷¾ý/nr  ¡¢/w  ³Ì/nr  ·ï¹È/nr  ¡¢/w  ³Ì/nr  ½¨¹ú/nr  ¡¢/w  ¸µ/nr  °®¹ú/nr  ¡¢/w  ´¢/nr  ½ðÏ¼/nr  £¨/w  Å®/b  £©/w  ¡¢/w  Í¯/nr  »³Î°/nr  ¡¢/w  Ð»/nr  Èº/nr  ¡¢/w  ½ù/nr  ÎõÂ×/nr  ¡¢/w  Â·/nr  ·ïÃù/nr  ¡¢/w  ²Ì/nr  Æä»ª/nr  £¨/w  Å®/b  £©/w  ¡¢/w  ²Ì/nr  ºèÆð/nr  ¡¢/w  ê°/nr  ÊÀ¿­/nr  ¡¢/w  ÅË/nr  »ª/nr  £¨/w  Å®/b  £©/w  ¡¢/w  ÅË/nr  ½ð¸ù/nr  ¡¢/w  ±¡/nr  Ñà»³/nr  £¨/w  Å®/b  £©/w  ¡¢/w  ´÷/nr  çù/nr  £¨/w  Å®/b  £©/w  
19980301-02-001-026/m  ¸£½¨Ê¡/ns  £¨/w  £¶£´/m  Ãû/q  £©/w  
19980301-02-001-027/m  µË/nr  Á¦Æ½/nr  ¡¢/w  µË/nr  ÏþÞ±/nr  £¨/w  Å®/b  £©/w  ¡¢/w  Â¬/nr  ºàÆë/nr  ¡¢/w  Â¬/nr  ½ðÀ´/nr  ¡¢/w  Ë§/nr  ½ð¸ß/nr  ¡¢/w  ·ë/nr  ÓñÀ¼/nr  £¨/w  Å®/b  £©/w  ¡¢/w  Ðí/nr  ½ðºÍ/nr  ¡¢/w  ËÕ/nr  ²ýÅà/nr  ¡¢/w  Î×/nr  ÐãÃÀ/nr  £¨/w  Å®/b  £©/w  ¡¢/w  Àî/nr  ´¨/nr  ¡¢/w  Àî/nr  ÌìÉ­/nr  ¡¢/w  Àî/nr  Ë³µÌ/nr  ¡¢/w  Àî/nr  ¼Ò±¦/nr  ¡¢/w  Ñî/nr  ´º²¨/nr  ¡¢/w  Ñî/nr  ÒøÓñ/nr  £¨/w  Å®/b  £©/w  ¡¢/w  Îâ/nr  ÄË¹ú/nr  ¡¢/w  Îâ/nr  ½¨»ª/nr  ¡¢/w  ºÎ/nr  ÉÙ´¨/nr  ¡¢/w  ºÎ/nr  Á¢·å/nr  ¡¢/w  ÕÅ/nr  ºº»Ô/nr  ¡¢/w  ÕÅ/nr  ·«/nr  ¡¢/w  ÕÅ/nr  »ª°²/nr  ¡¢/w  ÕÅ/nr  ¼ÒÀ¤/nr  ¡¢/w  ÕÅ/nr  ±óÉú/nr  ¡¢/w  ³Â/nr  ÈÕÁÁ/nr  ¡¢/w  ³Â/nr  ¹âÒã/nr  ¡¢/w  ³Â/nr  Ã÷Òå/nr  ¡¢/w  ³Â/nr  Ã÷Êà/nr  ¡¢/w  ³Â/nr  Ã÷¿ý/nr  ¡¢/w  ³Â/nr  ½¨Éú/nr  ¡¢/w  ³Â/nr  ÕÂÁ¼/nr  ¡¢/w  ³Â/nr  »Ô¸ý/nr  ¡¢/w  ³Â/nr  ¸£Ê¤/nr  ¡¢/w  ³Â/nr  »ÛÖé/nr  £¨/w  Å®/b  £©/w  ¡¢/w  ÁÖ/nr  Ðã¶ð/nr  £¨/w  Å®/b  £©/w  ¡¢/w  ÁÖ/nr  Ç¿/nr  ¡¢/w  ÁÖ/nr  Èº/nr  ¡¢/w  Å·Ñô/nr  ÔªºÍ/nr  ¡¢/w  ÂÞ/nr  ¸É/nr  ¡¢/w  ÖÜ/nr  ½ð»ï/nr  ¡¢/w  ÖÜ/nr  êÝ´Í/nr  ¡¢/w  Ö£/nr  ÐãÇÙ/nr  £¨/w  Å®/b  £©/w  ¡¢/w  ÖÓ/nr  Ã·ÔÊ/nr  £¨/w  Å®/b  £¬/w  î´×å/nz  £©/w  ¡¢/w  ÈÄ/nr  ×÷Ñ«/nr  ¡¢/w  ºé/nr  ÓÀÊÀ/nr  ¡¢/w  ºØ/nr  ¹úÇ¿/nr  ¡¢/w  Ô¬/nr  ÆôÍ®/nr  ¡¢/w  Ðì/nr  ³ÐÔÆ/nr  ¡¢/w  ÎÌ/nr  ¸£ÁÕ/nr  ¡¢/w  ¸ß/nr  ¼ÑÃô/nr  £¨/w  Å®/b  £©/w  ¡¢/w  ¸ß/nr  Ïè/nr  £¨/w  Å®/b  £©/w  ¡¢/w  »Æ/nr  ³¤Ïª/nr  ¡¢/w  »Æ/nr  ÎÄ÷ë/nr  ¡¢/w  »Æ/nr  Ì©¿µ/nr  ¡¢/w  Áº/nr  ÍñÇä/nr  £¨/w  Å®/b  £©/w  ¡¢/w  Ôø/nr  ½ð·ï/nr  £¨/w  Å®/b  £©/w  ¡¢/w  ÓÎ/nr  ÏÜÉú/nr  ¡¢/w  Ð»/nr  ÓÀÎä/nr  ¡¢/w  Ð»/nr  Áª»Ô/nr  ¡¢/w  ¿¬/nr  Çåº£/nr  £¨/w  ¸ßÉ½×å/nz  £©/w  ¡¢/w  Àµ/nr  °®¹â/nr  ¡¢/w  ²Ì/nr  Ææ/nr  ¡¢/w  Ñ¦/nr  ¹úÇ¿/nr  ¡¢/w  Îº/nr  ¿ÉÃ¾/nr  
19980301-02-001-028/m  ½­Î÷Ê¡/ns  £¨/w  £·£¹/m  Ãû/q  £©/w  
19980301-02-001-029/m  ÓÚ/nr  ¹û/nr  ¡¢/w  Íõ/nr  ÊËóÞ/nr  £¨/w  Å®/b  £©/w  ¡¢/w  Íõ/nr  ¼á/nr  ¡¢/w  Íõ/nr  Ã÷ÉÆ/nr  ¡¢/w  Íõ/nr  ÓãÃÅ/nr  ¡¢/w  À÷/nr  Ö¾³É/nr  ¡¢/w  Â¬/nr  ÐãÕä/nr  £¨/w  Å®/b  £©/w  ¡¢/w  Ò¶/nr  ÈçÃÀ/nr  £¨/w  Å®/b  £©/w  ¡¢/w  À¼/nr  ÓñÕÐ/nr  £¨/w  Å®/b  £¬/w  î´×å/nz  £©/w  ¡¢/w  Öì/nr  ÓÑÁÖ/nr  ¡¢/w  Öì/nr  ÕÅ²Å/nr  ¡¢/w  Öì/nr  ÓýÀí/nr  ¡¢/w  Öì/nr  ÂÌç²/nr  £¨/w  Å®/b  £©/w  ¡¢/w  Îé/nr  ×ÔÒ¢/nr  ¡¢/w  Îé/nr  ÏÔË¶/nr  ¡¢/w  Î£/nr  ³¯°²/nr  ¡¢/w  Áõ/nr  Î°Æ½/nr  ¡¢/w  Áõ/nr  Ô¶³¤/nr  ¡¢/w  Áõ/nr  Ñ×Áá/nr  £¨/w  Å®/b  £©/w  ¡¢/w  Áõ/nr  ÒË°Ø/nr  ¡¢/w  Áõ/nr  ÕþÃñ/nr  ¡¢/w  Áõ/nr  ÏÄÊ¯/nr  ¡¢/w  ½­/nr  Ð¡Ó¨/nr  £¨/w  Å®/b  £©/w  ¡¢/w  Ðí/nr  ½øÀ´/nr  £¨/w  ¸ßÉ½×å/nz  £©/w  ¡¢/w  Ðí/nr  Ñ×Á«/nr  £¨/w  Å®/b  £©/w  ¡¢/w  ÑÏ/nr  Ö¾¾þ/nr  £¨/w  Å®/b  £©/w  ¡¢/w  Àî/nr  Ð¡Æ½/nr  ¡¢/w  Àî/nr  ÇìÔÆ/nr  ¡¢/w  Ñî/nr  ½¨ÐË/nr  ¡¢/w  Ñî/nr  ½¡/nr  ¡¢/w  Ð¤/nr  Òã/nr  ¡¢/w  Îâ/nr  Ã÷»Ô/nr  ¡¢/w  Óà/nr  Æ·»ª/nr  £¨/w  Å®/b  £©/w  ¡¢/w  Óà/nr  ÐÞÑ×/nr  ¡¢/w  Óà/nr  ¶¦¸ï/nr  ¡¢/w  ËÎ/nr  ¾ü/nr  ¡¢/w  ÕÅ/nr  »Ýºâ/nr  £¨/w  Å®/b  £©/w  ¡¢/w  ÕÅ/nr  Ô£ºâ/nr  ¡¢/w  ³Â/nr  ÊÀÐñ/nr  ¡¢/w  ³Â/nr  ´ïºã/nr  ¡¢/w  ³Â/nr  ³ÉÖ®/nr  ¡¢/w  ³Â/nr  Àþ/nr  £¨/w  Å®/b  £©/w  ¡¢/w  ³Â/nr  ¹ï×ð/nr  ¡¢/w  ÂÞ/nr  Ã÷/nr  ¡¢/w  ÖÜ/nr  ÉÜÉ­/nr  ¡¢/w  ÖÜ/nr  ÈºÖé/nr  £¨/w  Å®/b  £©/w  ¡¢/w  Ö£/nr  ÁøÓ¢/nr  £¨/w  Å®/b  £©/w  ¡¢/w  ºú/nr  ÕñÅô/nr  ¡¢/w  ºú/nr  Êç»ª/nr  £¨/w  Å®/b  £©/w  ¡¢/w  Áø/nr  ±ó/nr  ¡¢/w  ÖÓ/nr  °ËÁ«/nr  £¨/w  Å®/b  £©/w  ¡¢/w  ÖÓ/nr  Æð»Í/nr  ¡¢/w  ½ª/nr  ÁÁ/nr  ¡¢/w  ¹¬/nr  Õý/nr  ¡¢/w  Äß/nr  ÏÍÎé/nr  ¡¢/w  Ðì/nr  ¿¡Èç/nr  ¡¢/w  Ðì/nr  ÏþÈª/nr  ¡¢/w  Ðì/nr  ÐÂÃ÷/nr  ¡¢/w  ¸ß/nr  ÔË¼×/nr  ¡¢/w  Í¿/nr  Ð÷Õä/nr  ¡¢/w  »Æ/nr  Ìì×Ý/nr  ¡¢/w  »Æ/nr  ÖÇÈ¨/nr  ¡¢/w  Ã·/nr  ÃÀ»ª/nr  £¨/w  Å®/b  £©/w  ¡¢/w  ²Ü/nr  ¶þÙµ/nr  ¡¢/w  ²Ü/nr  ÂÞÉú/nr  ¡¢/w  ÆÝ/nr  ÉÆºê/nr  ¡¢/w  ´Þ/nr  ÄË·ò/nr  ¡¢/w  ´Þ/nr  ÑôÉú/nr  ¡¢/w  Åí/nr  ºêËÉ/nr  ¡¢/w  º«/nr  ¾°²ý/nr  ¡¢/w  Êæ/nr  Ê¥ÓÓ/nr  ¡¢/w  Êæ/nr  ÏþÇÙ/nr  £¨/w  Å®/b  £©/w  ¡¢/w  Êæ/nr  »Ý¹ú/nr  ¡¢/w  Ôø/nr  Çìºì/nr  ¡¢/w  ÎÂ/nr  ÐÂ»ª/nr  ¡¢/w  À×/nr  ¼ÍÎÄ/nr  £¨/w  î´×å/nz  £©/w  ¡¢/w  ÓÝ/nr  ÖÐÒ»/nr  ¡¢/w  Óº/nr  ÖÒ³Ï/nr  ¡¢/w  ÑÕ/nr  Áú°²/nr  
19980301-02-001-030/m  É½¶«Ê¡/ns  £¨/w  £±£¸£µ/m  Ãû/q  £©/w  
19980301-02-001-031/m  ¶¡/nr  ÖÒÆ½/nr  £¨/w  »Ø×å/nz  £©/w  ¡¢/w  ÓÚ/nr  Ï£ÐÅ/nr  ¡¢/w  Íò/nr  ÉºÉº/nr  £¨/w  Å®/b  £©/w  ¡¢/w  Âí/nr  ÏÈ¸»/nr  ¡¢/w  Âí/nr  ÖÙ²Å/nr  ¡¢/w  Âí/nr  ½ðÖÒ/nr  ¡¢/w  Âí/nr  Ë¼°®/nr  £¨/w  »Ø×å/nz  £©/w  ¡¢/w  Íõ/nr  ÒåÎý/nr  ¡¢/w  Íõ/nr  ·òÏÈ/nr  ¡¢/w  Íõ/nr  ÓÑ²ý/nr  ¡¢/w  Íõ/nr  Óñ·Ò/nr  ¡¢/w  Íõ/nr  ÓñÃ·/nr  £¨/w  Å®/b  £©/w  ¡¢/w  Íõ/nr  ¸Õ/nr  ¡¢/w  Íõ/nr  Í¢´¡/nr  ¡¢/w  Íõ/nr  ÑÓ¿µ/nr  ¡¢/w  Íõ/nr  ÊØ¶«/nr  ¡¢/w  Íõ/nr  Ö¾ÖÐ/nr  ¡¢/w  Íõ/nr  Ö¾Ãñ/nr  ¡¢/w  Íõ/nr  Àö/nr  £¨/w  Å®/b  £¬/w  »Ø×å/nz  £©/w  ¡¢/w  Íõ/nr  Ðã¾ý/nr  ¡¢/w  Íõ/nr  µè½­/nr  ¡¢/w  Íõ/nr  Æô³É/nr  ¡¢/w  Íõ/nr  ÌÎ/nr  £¨/w  Å®/b  £©/w  ¡¢/w  Íõ/nr  ¼ÒÈð/nr  ¡¢/w  Íõ/nr  ¾´¶«/nr  ¡¢/w  Íõ/nr  ÐÂ´º/nr  ¡¢/w  Å£/nr  »ÝÀ¼/nr  £¨/w  Å®/b  £©/w  ¡¢/w  Òü/nr  Ñæ/nr  £¨/w  Å®/b  £©/w  ¡¢/w  µË/nr  ±¦½ð/nr  £¨/w  Å®/b  £©/w  ¡¢/w  Ê¯/nr  ¾ü/nr  ¡¢/w  Â¬/nr  ÁÖÔª/nr  ¡¢/w  Ìï/nr  ËØ»ª/nr  £¨/w  Å®/b  £©/w  ¡¢/w  Ìï/nr  µÂÈ«/nr  ¡¢/w  ·ë/nr  âùÉú/nr  ¡¢/w  ±Ï/nr  ËÄº£/nr  ¡¢/w  Çú/nr  ¸ñÆ½/nr  ¡¢/w  ×¯/nr  Íò/nr  £¨/w  Å®/b  £©/w  ¡¢/w  Áõ/nr  Òå·¢/nr  ¡¢/w  Áõ/nr  ·ï/nr  £¨/w  Å®/b  £¬/w  ÃÉ¹Å×å/nz  £©/w  ¡¢/w  Áõ/nr  ·ïÏÉ/nr  £¨/w  Å®/b  £©/w  ¡¢/w  Áõ/nr  ¼ÓÀ¤/nr  ¡¢/w  Áõ/nr  Î°/nr  ¡¢/w  Áõ/nr  ÇìÁá/nr  £¨/w  Å®/b  £©/w  ¡¢/w  Áõ/nr  Ñ§¾°/nr  ¡¢/w  Áõ/nr  ½¨Ö¾/nr  ¡¢/w  Áõ/nr  Õþ/nr  ¡¢/w  Áõ/nr  Í³ÏÀ/nr  ¡¢/w  Áõ/nr  ÕñÑÇ/nr  ¡¢/w  Áõ/nr  ÐÂ¹ú/nr  £¨/w  ÃÉ¹Å×å/nz  £©/w  ¡¢/w  ¹Ø/nr  ÃÀ»ª/nr  £¨/w  Å®/b  £©/w  ¡¢/w  ½­/nr  ±£°²/nr  ¡¢/w  ÌÀ/nr  ½¨Ã·/nr  £¨/w  Å®/b  £¬/w  »Ø×å/nz  £©/w  ¡¢/w  ÌÀ/nr  ¼ÒÓÀ/nr  ¡¢/w  Ëï/nr  ¼ª·¼/nr  £¨/w  Å®/b  £©/w  ¡¢/w  Ëï/nr  ÊØè±/nr  ¡¢/w  Ëï/nr  ÆôÓñ/nr  ¡¢/w  Ëï/nr  Ã¯²Å/nr  ¡¢/w  Ëï/nr  Ô´Õý/nr  ¡¢/w  Ëï/nr  µÂºº/nr  ¡¢/w  Ä²/nr  ÊéÁî/nr  ¡¢/w  ¼Í/nr  Óñ¾ý/nr  ¡¢/w  ËÕ/nr  ÊÙÌÃ/nr  ¡¢/w  ¶Å/nr  µÂ¸»/nr  ¡¢/w  Àî/nr  ³¤Ë³/nr  ¡¢/w  Àî/nr  ·ïÔÆ/nr  £¨/w  Å®/b  £©/w  ¡¢/w  Àî/nr  ÎÄÈ«/nr  ¡¢/w  Àî/nr  ÓñÃÃ/nr  £¨/w  Å®/b  £©/w  ¡¢/w  Àî/nr  Ìïìñ/nr  ¡¢/w  Àî/nr  ÐãÓ¢/nr  £¨/w  Å®/b  £©/w  ¡¢/w  Àî/nr  ¹úÏÍ/nr  £¨/w  Å®/b  £©/w  ¡¢/w  Àî/nr  ½¨»ª/nr  ¡¢/w  Àî/nr  ´ºÍ¤/nr  ¡¢/w  Àî/nr  ´ºÆÔ/nr  ¡¢/w  Àî/nr  ÏÌÍ¤/nr  ¡¢/w  Àî/nr  Ñ¡Ãñ/nr  ¡¢/w  Àî/nr  ºéÐÅ/nr  ¡¢/w  Àî/nr  Àò/nr  £¨/w  Å®/b  £©/w  ¡¢/w  Àî/nr  ¹ðÏé/nr  ¡¢/w  Àî/nr  Ã··¼/nr  £¨/w  Å®/b  £©/w  ¡¢/w  Àî/nr  ¾°³£/nr  ¡¢/w  Àî/nr  µÇº£/nr  ¡¢/w  Àî/nr  µÂÕÂ/nr  ¡¢/w  Ñî/nr  ÐË¸»/nr  ¡¢/w  Ñî/nr  ½ð¾µ/nr  ¡¢/w  Ñî/nr  ÇïÆ¼/nr  £¨/w  Å®/b  £©/w  ¡¢/w  Ñî/nr  Á÷/nr  ¡¢/w  Ñî/nr  ÊçÓ¢/nr  £¨/w  Å®/b  £©/w  ¡¢/w  Ñî/nr  ÃàÃà/nr  £¨/w  Å®/b  £©/w  ¡¢/w  Á¬/nr  ·½/nr  £¨/w  Å®/b  £©/w  ¡¢/w  Îâ/nr  ÎÀÆ½/nr  ¡¢/w  Îâ/nr  ÌìÎÄ/nr  ¡¢/w  Îâ/nr  ÔóºÆ/nr  ¡¢/w  Îâ/nr  ¹ÙÕý/nr  ¡¢/w  Çñ/nr  Îªá¿/nr  ¡¢/w  Óà/nr  ³Ï¸Õ/nr  ¡¢/w  ¹È/nr  ½¨·Ò/nr  £¨/w  Å®/b  £©/w  ¡¢/w  ×Þ/nr  ÏÜ¹â/nr  ¡¢/w  Íô/nr  Ï¿/nr  ¡¢/w  ËÎ/nr  Ê÷É­/nr  ¡¢/w  ËÎ/nr  ÒæÇÇ/nr  ¡¢/w  ³Ù/nr  Óñ²Å/nr  ¡¢/w  ÕÅ/nr  Ê¿Æ½/nr  ¡¢/w  ÕÅ/nr  ·ïÏé/nr  ¡¢/w  ÕÅ/nr  ÀÖÁë/nr  ¡¢/w  ÕÅ/nr  Ö´Õþ/nr  ¡¢/w  ÕÅ/nr  Í¢¹ó/nr  ¡¢/w  ÕÅ/nr  Ö¾/nr  £¨/w  Å®/b  £©/w  ¡¢/w  ÕÅ/nr  ½¨¹ú/nr  ¡¢/w  ÕÅ/nr  ¼ÒÁë/nr  ¡¢/w  ÕÅ/nr  Ãô/nr  ¡¢/w  ÕÅ/nr  ÈØ/nr  £¨/w  Å®/b  £©/w  ¡¢/w  ÕÅ/nr  »Û¾ê/nr  £¨/w  Å®/b  £©/w  ¡¢/w  ³Â/nr  ÓÀÐË/nr  ¡¢/w  ³Â/nr  ¹â/nr  ¡¢/w  ³Â/nr  ±¦²ý/nr  ¡¢/w  ³Â/nr  ½¡/nr  ¡¢/w  ÉÛ/nr  ·å¾§/nr  £¨/w  Å®/b  £©/w  ¡¢/w  ÁÖ/nr  ÊéÏã/nr  ¡¢/w  ½ð/nr  À¼Ó¢/nr  £¨/w  Å®/b  £¬/w  »Ø×å/nz  £©/w  ¡¢/w  ½ð/nr  ÖÙÓ¢/nr  £¨/w  »Ø×å/nz  £©/w  ¡¢/w  ÖÜ/nr  ·ïÏÈ/nr  ¡¢/w  ÖÜ/nr  °Ù·ï/nr  £¨/w  Å®/b  £©/w  ¡¢/w  ÖÜ/nr  ºñ½¡/nr  ¡¢/w  ÖÜ/nr  ºèÐË/nr  ¡¢/w  ÖÜ/nr  Ñþç÷/nr  ¡¢/w  Ö£/nr  ÍòÉý/nr  ¡¢/w  Ö£/nr  ºÍÆ½/nr  ¡¢/w  ÃÏ/nr  ºìÏ¼/nr  £¨/w  Å®/b  £©/w  ¡¢/w  ÃÏ/nr  ÏÜîì/nr  ¡¢/w  ÕÔ/nr  ÓñÀ¼/nr  £¨/w  Å®/b  £©/w  ¡¢/w  ÕÔ/nr  ÓñÃÀ/nr  £¨/w  Å®/b  £©/w  ¡¢/w  ÕÔ/nr  Æ½Äê/nr  ¡¢/w  ÕÔ/nr  Ö¾±ù/nr  £¨/w  Å®/b  £©/w  ¡¢/w  ÕÔ/nr  Ö¾ºÆ/nr  ¡¢/w  ÕÔ/nr  Ê÷´Ô/nr  ¡¢/w  ÕÔ/nr  º£Áá/nr  £¨/w  Å®/b  £©/w  ¡¢/w  ºÂ/nr  ½¨Ö¦/nr  £¨/w  Å®/b  £©/w  ¡¢/w  Ïà/nr  ½¨º£/nr  ¡¢/w  åÌ/nr  ÏÈÖª/nr  ¡¢/w  ½ª/nr  ½¡/nr  £¨/w  Å®/b  £©/w  ¡¢/w  ½ª/nr  ´ä²¨/nr  £¨/w  Å®/b  £©/w  ¡¢/w  ¹¬/nr  ºéÆ½/nr  £¨/w  Å®/b  £©/w  ¡¢/w  ºØ/nr  ¶Ë/nr  ¡¢/w  ÇØ/nr  ²ÓÊ¯/nr  ¡¢/w  ¼Ö/nr  ÍòÖ¾/nr  ¡¢/w  ÏÄ/nr  Á¢µÂ/nr  ¡¢/w  êË/nr  ÖÐÊ¤/nr  ¡¢/w  Ðì/nr  ÒúÉú/nr  ¡¢/w  ÞÉ/nr  Ï¼/nr  £¨/w  Å®/b  £¬/w  Âú×å/nz  £©/w  ¡¢/w  ÎÌ/nr  Î¬È¨/nr  ¡¢/w  ¸ß/nr  ÈÊÈË/nr  ¡¢/w  ¸ß/nr  ÃùÑà/nr  ¡¢/w  ¹ù/nr  Õ×ÐÅ/nr  ¡¢/w  ¹ù/nr  Ô¾½ø/nr  £¨/w  Å®/b  £©/w  ¡¢/w  ¹ù/nr  ï£/nr  £¨/w  Å®/b  £©/w  ¡¢/w  ÌÆ/nr  ÓëÉ½/nr  ¡¢/w  ÌÆ/nr  ºñÔË/nr  ¡¢/w  ÑÉ/nr  ÈÙÖñ/nr  ¡¢/w  »Æ/nr  ¿É»ª/nr  ¡¢/w  »Æ/nr  Ê¤/nr  ¡¢/w  »Æ/nr  ÌÎ/nr  ¡¢/w  ¹¨/nr  Ó¦Õä/nr  £¨/w  Å®/b  £©/w  ¡¢/w  ³£/nr  ´º·¢/nr  ¡¢/w  ´Þ/nr  Ñ§ÎÄ/nr  ¡¢/w  ´Þ/nr  Ô¢Ç­/nr  £¨/w  Å®/b  £©/w  ¡¢/w  ¿µ/nr  ·ïÓ¢/nr  £¨/w  Å®/b  £©/w  ¡¢/w  Åí/nr  ¿ªÖæ/nr  ¡¢/w  ¸ð/nr  ºéÉý/nr  ¡¢/w  ¶­/nr  ÒËÏé/nr  ¡¢/w  ¶­/nr  ´äÄÈ/nr  £¨/w  Å®/b  £©/w  ¡¢/w  ½¯/nr  Ã÷÷ë/nr  ¡¢/w  º«/nr  Ï²¿­/nr  ¡¢/w  Ôø/nr  ÎÄ³å/nr  ¡¢/w  Ôø/nr  ³Ê¿ü/nr  ¡¢/w  ÎÂ/nr  æÚ½­/nr  ¡¢/w  Ð»/nr  ÒåÐÐ/nr  ¡¢/w  Ð»/nr  ÓñÌÃ/nr  ¡¢/w  Ð»/nr  Á¢ÐÅ/nr  ¡¢/w  ½â/nr  ¼ÒÓ¢/nr  £¨/w  Å®/b  £©/w  ¡¢/w  ²Ì/nr  Çï·¼/nr  £¨/w  Å®/b  £©/w  ¡¢/w  ¹Ü/nr  »ªÊ«/nr  ¡¢/w  Ì·/nr  ¸£µÂ/nr  ¡¢/w  µÔ/nr  ÊØ²Å/nr  ¡¢/w  »ô/nr  ¿¡Æ¼/nr  £¨/w  Å®/b  £©/w  ¡¢/w  ¾Ï/nr  Á¢Ãñ/nr  
19980301-02-001-032/m  ºÓÄÏÊ¡/ns  £¨/w  £±£¶£³/m  Ãû/q  £©/w  
19980301-02-001-033/m  ¶¡/nr  ¹ãÖÎ/nr  £¨/w  »Ø×å/nz  £©/w  ¡¢/w  Íò/nr  Â¡/nr  ¡¢/w  Âí/nr  ÍòÁî/nr  ¡¢/w  Âí/nr  Âêè§/nr  £¨/w  Å®/b  £¬/w  »Ø×å/nz  £©/w  ¡¢/w  Âí/nr  ÖÒ³¼/nr  ¡¢/w  Âí/nr  Ê÷±ò/nr  ¡¢/w  Âí/nr  ÏÜÕÂ/nr  £¨/w  »Ø×å/nz  £©/w  ¡¢/w  Íõ/nr  ×Ó¸ä/nr  ¡¢/w  Íõ/nr  ÉÙÇä/nr  ¡¢/w  Íõ/nr  Óñ»ª/nr  £¨/w  Å®/b  £©/w  ¡¢/w  Íõ/nr  ÓñÓî/nr  £¨/w  Å®/b  £©/w  ¡¢/w  Íõ/nr  ·¢Ë®/nr  ¡¢/w  Íõ/nr  ³ÉÀ´/nr  ¡¢/w  Íõ/nr  È«Êé/nr  ¡¢/w  Íõ/nr  ¼ÍÄê/nr  ¡¢/w  Íõ/nr  ÁôÈÙ/nr  £¨/w  Å®/b  £©/w  ¡¢/w  Íõ/nr  ÃÎË¡/nr  ¡¢/w  Íõ/nr  ÒøÖÒ/nr  ¡¢/w  Íõ/nr  ÊçÃ·/nr  £¨/w  Å®/b  £©/w  ¡¢/w  Íõ/nr  ¸»Áú/nr  ¡¢/w  Íõ/nr  ¸»¾ù/nr  ¡¢/w  Íõ/nr  µîÑ«/nr  ¡¢/w  Å£/nr  Ñ§ÖÒ/nr  ¡¢/w  ·½/nr  ¸Õ/nr  ¡¢/w  ·½/nr  ÏþÓî/nr  ¡¢/w  ¿×/nr  Óñ·¼/nr  £¨/w  Å®/b  £©/w  ¡¢/w  µË/nr  ÑÇÆ¼/nr  £¨/w  Å®/b  £©/w  ¡¢/w  µË/nr  Í¬ÃÀ/nr  ¡¢/w  µË/nr  Ö¾·¼/nr  £¨/w  Å®/b  £©/w  ¡¢/w  Éê/nr  ¾°ÈÊ/nr  ¡¢/w  Ìï/nr  ³ÐÖÒ/nr  ¡¢/w  Ê·/nr  À´ºØ/nr  ¡¢/w  Ê·/nr  ÅàµÂ/nr  ¡¢/w  ¸¶/nr  À¼Ïã/nr  £¨/w  Å®/b  £©/w  ¡¢/w  ¸¶/nr  Ö¾·½/nr  ¡¢/w  °×/nr  Çå²Å/nr  ¡¢/w  ·ë/nr  ´ººÓ/nr  ¡¢/w  ·ë/nr  ÁèÔÆ/nr  ¡¢/w  ÂÀ/nr  Ã¯Ê¢/nr  ¡¢/w  ÂÀ/nr  ÐÅêÝ/nr  ¡¢/w  Öì/nr  ÖÎ¹ú/nr  £¨/w  »Ø×å/nz  £©/w  ¡¢/w  ÇÇ/nr  ½ðÁë/nr  ¡¢/w  ÈÎ/nr  ¿ËÀñ/nr  ¡¢/w  Áõ/nr  ÖÐÒ»/nr  ¡¢/w  Áõ/nr  Óñ/nr  £¨/w  Å®/b  £©/w  ¡¢/w  Áõ/nr  ÊÀÃú/nr  £¨/w  Å®/b  £©/w  ¡¢/w  Áõ/nr  Ö¾»ª/nr  £¨/w  Å®/b  £©/w  ¡¢/w  Áõ/nr  ÆäÎÄ/nr  ¡¢/w  Áõ/nr  µäÁ¢/nr  ¡¢/w  Áõ/nr  Ñ§ÇÚ/nr  ¡¢/w  Áõ/nr  ±¦çù/nr  £¨/w  »Ø×å/nz  £©/w  ¡¢/w  Áõ/nr  ±þÒø/nr  ¡¢/w  Áõ/nr  ÃôÉº/nr  £¨/w  Å®/b  £©/w  ¡¢/w  Áõ/nr  Ôö½Ü/nr  ¡¢/w  ¹Ø/nr  ¸£²ý/nr  £¨/w  Âú×å/nz  £©/w  ¡¢/w  Ðí/nr  Ö¾µÀ/nr  ¡¢/w  Ëï/nr  À¼Çä/nr  ¡¢/w  Ëï/nr  ÐãÀ¼/nr  £¨/w  Å®/b  £©/w  ¡¢/w  Ëï/nr  ÉÐ¼ó/nr  ¡¢/w  Ëï/nr  Ç°¾Û/nr  ¡¢/w  Ëï/nr  ºèÁÒ/nr  ¡¢/w  ÂòÓÀÁá/nr  £¨/w  Å®/b  £¬/w  »Ø×å/nz  £©/w  ¡¢/w  ÂòÍûÕæ/nr  £¨/w  »Ø×å/nz  £©/w  ¡¢/w  ¼Í/nr  »ª/nr  £¨/w  Å®/b  £¬/w  Âú×å/nz  £©/w  ¡¢/w  Àî/nr  Òå³¬/nr  ¡¢/w  Àî/nr  ÈÕÐñ/nr  ¡¢/w  Àî/nr  ³ÉÓñ/nr  £¨/w  »Ø×å/nz  £©/w  ¡¢/w  Àî/nr  ÖÁÐË/nr  ¡¢/w  Àî/nr  »³Çå/nr  ¡¢/w  Àî/nr  ËÉÎä/nr  ¡¢/w  Àî/nr  ¹ú°²/nr  £¨/w  »Ø×å/nz  £©/w  ¡¢/w  Àî/nr  Ñ§±ó/nr  ¡¢/w  Àî/nr  ¾­Ä±/nr  ¡¢/w  Àî/nr  ¾Õ¸ù/nr  ¡¢/w  Àî/nr  ±ó/nr  ¡¢/w  Àî/nr  µÀÃñ/nr  ¡¢/w  Àî/nr  ÐÂÃñ/nr  ¡¢/w  Àî/nr  ¸£Ç¬/nr  ¡¢/w  Ñî/nr  ¾°Óî/nr  ¡¢/w  Ñî/nr  µÂ¹§/nr  ¡¢/w  Ð¤/nr  ºì/nr  £¨/w  Âú×å/nz  £©/w  ¡¢/w  Îâ/nr  ÌìÏ²/nr  £¨/w  »Ø×å/nz  £©/w  ¡¢/w  Îâ/nr  ÖÒÏà/nr  ¡¢/w  Îâ/nr  ×æìÏ/nr  ¡¢/w  Óà/nr  ÓÀºì/nr  £¨/w  Å®/b  £©/w  ¡¢/w  Óà/nr  ºã/nr  ¡¢/w  Óà/nr  ²ÊÁ«/nr  £¨/w  Å®/b  £©/w  ¡¢/w  ËÎ/nr  ·áÄê/nr  ¡¢/w  ËÎ/nr  ¹ú»ª/nr  ¡¢/w  ËÎ/nr  ÇïÃ·/nr  £¨/w  Å®/b  £¬/w  ×³×å/nz  £©/w  ¡¢/w  ËÎ/nr  ºéÎä/nr  ¡¢/w  ÕÅ/nr  ¹ãÐË/nr  ¡¢/w  ÕÅ/nr  ÊÀÁØ/nr  ¡¢/w  ÕÅ/nr  ººÓ¢/nr  £¨/w  Å®/b  £©/w  ¡¢/w  ÕÅ/nr  °ÙÁ¼/nr  ¡¢/w  ÕÅ/nr  À¥Í©/nr  ¡¢/w  ÕÅ/nr  ±£Õñ/nr  ¡¢/w  ÕÅ/nr  ËØ¾°/nr  £¨/w  Å®/b  £©/w  ¡¢/w  ÕÅ/nr  ¶÷Öé/nr  £¨/w  Å®/b  £©/w  ¡¢/w  ÕÅ/nr  çô¾û/nr  ¡¢/w  ÕÅ/nr  º£/nr  ¡¢/w  ÕÅ/nr  º£Ñà/nr  £¨/w  Å®/b  £©/w  ¡¢/w  ÕÅ/nr  Ãô/nr  £¨/w  Å®/b  £©/w  ¡¢/w  ÕÅ/nr  ð©Èô/nr  ¡¢/w  ÕÅ/nr  ÐÂÑÇ/nr  ¡¢/w  ÕÅ/nr  µÂ¹ã/nr  ¡¢/w  ³Â/nr  Òå³õ/nr  ¡¢/w  ³Â/nr  È«¹ú/nr  ¡¢/w  ³Â/nr  ÐãÃ·/nr  £¨/w  Å®/b  £©/w  ¡¢/w  ³Â/nr  ¹úèå/nr  ¡¢/w  ³Â/nr  Ð§¹ú/nr  ¡¢/w  ³Â/nr  ÄÑÏÈ/nr  ¡¢/w  ³Â/nr  Ï×ÖÇ/nr  ¡¢/w  ·¶/nr  Õ×Ô´/nr  ¡¢/w  ÁÖ/nr  °¬Ó¢/nr  £¨/w  Å®/b  £©/w  ¡¢/w  ÁÖ/nr  ×÷é®/nr  ¡¢/w  »¢/nr  ÃÀÁá/nr  £¨/w  Å®/b  £¬/w  »Ø×å/nz  £©/w  ¡¢/w  ºÍ/nr  ÈðÖ¥/nr  £¨/w  Å®/b  £©/w  ¡¢/w  ¼¾/nr  ÐÂ²ý/nr  £¨/w  ÃÉ¹Å×å/nz  £©/w  ¡¢/w  ½ð/nr  ºêÒ»/nr  £¨/w  Å®/b  £¬/w  »Ø×å/nz  £©/w  ¡¢/w  ½ð/nr  ÐÇ/nr  £¨/w  Å®/b  £©/w  ¡¢/w  ÖÜ/nr  ÒÔÖÒ/nr  ¡¢/w  ÖÜ/nr  Ïþ´º/nr  £¨/w  Å®/b  £©/w  ¡¢/w  ·â/nr  ÀøÐÐ/nr  ¡¢/w  ÕÔ/nr  ´æÏ×/nr  ¡¢/w  ÕÔ/nr  Ã÷¶÷/nr  ¡¢/w  ÕÔ/nr  ÖÓºã/nr  ¡¢/w  ÕÔ/nr  ±þÉê/nr  ¡¢/w  ÕÔ/nr  Ìú´¸/nr  ¡¢/w  ºú/nr  Ö¾Í¨/nr  ¡¢/w  ÄÏ/nr  ÕñÖÐ/nr  ¡¢/w  ÖÓ/nr  Á¦Éú/nr  ¡¢/w  ºî/nr  ×Ú±ö/nr  ¡¢/w  Ò¦/nr  ÎÄ¿¡/nr  ¡¢/w  Ò¦/nr  ÐãÈÙ/nr  £¨/w  Å®/b  £©/w  ¡¢/w  Ò¦/nr  ¾Û´¨/nr  ¡¢/w  Ô¬/nr  ³çæÚ/nr  ¡¢/w  ¹¢/nr  ½¨¹ú/nr  ¡¢/w  ¼Ö/nr  Á¬³¯/nr  ¡¢/w  ¼Ö/nr  ÈðÇÙ/nr  £¨/w  Å®/b  £¬/w  »Ø×å/nz  £©/w  ¡¢/w  ÏÄ/nr  ×ÚÓÂ/nr  ¡¢/w  Ðì/nr  ¼Ã³¬/nr  ¡¢/w  ¸ß/nr  ·ïÀ´/nr  ¡¢/w  ¸ß/nr  ¹úÍÅ/nr  £¨/w  Å®/b  £©/w  ¡¢/w  ¹ù/nr  ÖÐ¿ü/nr  ¡¢/w  ¹ù/nr  ×Ô°²/nr  ¡¢/w  ¹ù/nr  ÕñÇ¬/nr  ¡¢/w  ÌÆ/nr  ×æÐû/nr  ¡¢/w  ÌÕ/nr  Àö»ª/nr  £¨/w  Å®/b  £©/w  ¡¢/w  ÌÕ/nr  ÐÂÏ¼/nr  £¨/w  Å®/b  £©/w  ¡¢/w  »Æ/nr  Í¢Ô¶/nr  ¡¢/w  »Æ/nr  ÐËÎ¬/nr  ¡¢/w  »Æ/nr  º£áÔ/nr  ¡¢/w  ²Ü/nr  ²ßÎÊ/nr  ¡¢/w  ´Þ/nr  ÐÂ·¼/nr  £¨/w  Å®/b  £©/w  ¡¢/w  Áº/nr  ³¤¼ó/nr  ¡¢/w  ¶­/nr  À¼Ïã/nr  £¨/w  Å®/b  £©/w  ¡¢/w  ÊÍ/nr  ÓÀÐÅ/nr  ¡¢/w  Â³/nr  ¹úÍ¤/nr  ¡¢/w  Â·/nr  ·¨Ò¢/nr  ¡¢/w  Åá/nr  Èº¹ú/nr  ¡¢/w  Ñ¦/nr  ¶¨º£/nr  ¡¢/w  ¼½/nr  ±ûÏé/nr  
19980301-02-001-034/m  ºþ±±Ê¡/ns  £¨/w  £±£²£¶/m  Ãû/q  £©/w  
19980301-02-001-035/m  Íò/nr  °²Åà/nr  ¡¢/w  Âí/nr  ½ð¿ý/nr  ¡¢/w  Âí/nr  ÈÙ»ª/nr  ¡¢/w  Âí/nr  ÏþÁá/nr  £¨/w  Å®/b  £¬/w  »Ø×å/nz  £©/w  ¡¢/w  Âí/nr  Ô¾/nr  ¡¢/w  Íõ/nr  Æ½/nr  ¡¢/w  Íõ/nr  ÊØº£/nr  ¡¢/w  Íõ/nr  Àö/nr  £¨/w  Å®/b  £©/w  ¡¢/w  Íõ/nr  ºà¾ý/nr  £¨/w  Å®/b  £©/w  ¡¢/w  Íõ/nr  Á¼ÈÊ/nr  ¡¢/w  Íõ/nr  Ôóºé/nr  ¡¢/w  Íõ/nr  ½¨Èº/nr  ¡¢/w  Ã«/nr  ¿É´º/nr  £¨/w  Å®/b  £©/w  ¡¢/w  Ã«/nr  ¶¬Éù/nr  ¡¢/w  ÎÄ/nr  æÏ¶ð/nr  £¨/w  Å®/b  £©/w  ¡¢/w  ·½/nr  Õý½Ü/nr  ¡¢/w  ¼Æ/nr  »ª/nr  £¨/w  Å®/b  £©/w  ¡¢/w  µË/nr  ¹úÕþ/nr  ¡¢/w  Ò¶/nr  ²ý±£/nr  ¡¢/w  Ìï/nr  Óñ¿Æ/nr  £¨/w  Å®/b  £¬/w  ÍÁ¼Ò×å/nz  £©/w  ¡¢/w  Ë¾/nr  ¾ÃÒå/nr  ¡¢/w  Öì/nr  ×÷ÑÔ/nr  ¡¢/w  Öì/nr  ÀèÑô/nr  ¡¢/w  ÈÎ/nr  ÊÀÃ¯/nr  ¡¢/w  Ïò/nr  Ã÷Öé/nr  £¨/w  Å®/b  £©/w  ¡¢/w  Áõ/nr  ÓÑ·²/nr  ¡¢/w  Áõ/nr  ±¾ÈÊ/nr  ¡¢/w  Áõ/nr  ÑåÆ½/nr  ¡¢/w  Áõ/nr  çñ/nr  ¡¢/w  Áõ/nr  ¶÷Ñ§/nr  ¡¢/w  Áõ/nr  ¼Ò¶°/nr  ¡¢/w  Áõ/nr  Òø²ý/nr  £¨/w  ÍÁ¼Ò×å/nz  £©/w  ¡¢/w  Áõ/nr  Åô/nr  ¡¢/w  ¹Ø/nr  ¹ã¸»/nr  £¨/w  Âú×å/nz  £©/w  ¡¢/w  ½­/nr  ÔóÎõ/nr  £¨/w  Å®/b  £©/w  ¡¢/w  ³Ø/nr  Àò/nr  £¨/w  Å®/b  £©/w  ¡¢/w  Ðí/nr  Á¢Î°/nr  ¡¢/w  Ëï/nr  ÓÑÔª/nr  ¡¢/w  Ëï/nr  Ö¾¸Õ/nr  ¡¢/w  Ëï/nr  ²ýËÉ/nr  ¡¢/w  ¼Í/nr  ±¾ÌÎ/nr  ¡¢/w  »¨/nr  Â»É­/nr  ¡¢/w  ËÕ/nr  ÏþÔÆ/nr  £¨/w  ÍÁ¼Ò×å/nz  £©/w  ¡¢/w  ËÕ/nr  Ñà/nr  £¨/w  Å®/b  £©/w  ¡¢/w  ¶Å/nr  ÔÆÉú/nr  ¡¢/w  Àî/nr  ´ï¿ª/nr  ¡¢/w  Àî/nr  ¹ú½ø/nr  ¡¢/w  Àî/nr  Ã÷¹ó/nr  ¡¢/w  Àî/nr  ÑÒ/nr  ¡¢/w  Àî/nr  ×Úçù/nr  ¡¢/w  Àî/nr  Ð÷¶õ/nr  ¡¢/w  Îâ/nr  ÒÇ/nr  £¨/w  Å®/b  £©/w  ¡¢/w  Îâ/nr  Ãã¼á/nr  ¡¢/w  Óà/nr  ·çÊ¢/nr  ¡¢/w  Óà/nr  Ð¦Óè/nr  ¡¢/w  Íô/nr  ¶¨¹ú/nr  ¡¢/w  ÕÅ/nr  ÊÀ¶Ë/nr  ¡¢/w  ÕÅ/nr  ÀÖÎÄ/nr  £¨/w  Å®/b  £©/w  ¡¢/w  ÕÅ/nr  ÓÀÕþ/nr  ¡¢/w  ÕÅ/nr  ÊÙ/nr  ¡¢/w  ÕÅ/nr  ²ý¶û/nr  ¡¢/w  ÕÅ/nr  ÈÙ¹ú/nr  ¡¢/w  ÕÅ/nr  ±þ»Ý/nr  ¡¢/w  ÕÅ/nr  ¸»ÈÙ/nr  ¡¢/w  ÕÅ/nr  ÐÂ°²/nr  £¨/w  Å®/b  £©/w  ¡¢/w  Â½/nr  ÓÓé¹/nr  ¡¢/w  ³Â/nr  ÒÚÒã/nr  ¡¢/w  ³Â/nr  Éú¿¡/nr  £¨/w  Å®/b  £¬/w  ÍÁ¼Ò×å/nz  £©/w  ¡¢/w  ³Â/nr  ¶¬Ö¥/nr  £¨/w  Å®/b  £©/w  ¡¢/w  ³Â/nr  Á¢ÖÞ/nr  ¡¢/w  ³Â/nr  Ã÷½à/nr  ¡¢/w  ³Â/nr  ÓÂ/nr  ¡¢/w  ³Â/nr  Ð¦ÁØ/nr  £¨/w  Å®/b  £©/w  ¡¢/w  ³Â/nr  ÖÇÖÜ/nr  £¨/w  Å®/b  £©/w  ¡¢/w  ³Â/nr  ÐÂ/nr  ¡¢/w  ÉÛ/nr  Ê÷ÈË/nr  ¡¢/w  ÁÖ/nr  ÉÏÔª/nr  ¡¢/w  ÁÖ/nr  ×ÚÊÙ/nr  ¡¢/w  Ã÷/nr  ÔÆ³É/nr  ¡¢/w  ÂÞ/nr  ÈÕÑ×/nr  ¡¢/w  ÖÜ/nr  ÐËÈÊ/nr  ¡¢/w  ÖÜ/nr  Ðã·Ò/nr  £¨/w  Å®/b  £©/w  ¡¢/w  ÖÜ/nr  ×÷ÁÁ/nr  ¡¢/w  ÖÜ/nr  ±¦Éú/nr  ¡¢/w  ÖÜ/nr  ¼Ã/nr  ¡¢/w  ÃÏ/nr  ½ðÁê/nr  ¡¢/w  ÕÔ/nr  ¸ê/nr  ¡¢/w  ÕÔ/nr  Ë«¹ð/nr  £¨/w  Å®/b  £©/w  ¡¢/w  ÕÔ/nr  µØ/nr  £¨/w  Å®/b  £©/w  ¡¢/w  ÕÔ/nr  Ó½Çï/nr  £¨/w  Å®/b  £©/w  ¡¢/w  ºú/nr  ²ýÃñ/nr  ¡¢/w  ºî/nr  ½Ü²ý/nr  ¡¢/w  ºé/nr  ¿ÉÖù/nr  ¡¢/w  Ò¦/nr  ÉÜ±ó/nr  £¨/w  Ãç×å/nz  £©/w  ¡¢/w  ¼Ö/nr  Ö¾½Ü/nr  ¡¢/w  ÏÄ/nr  ¾Õ»¨/nr  £¨/w  Å®/b  £©/w  ¡¢/w  ÎÌ/nr  ÐÐµÂ/nr  ¡¢/w  ¹ù/nr  ´óÐ¢/nr  £¨/w  ÍÁ¼Ò×å/nz  £©/w  ¡¢/w  ¹ù/nr  ÉúÁ·/nr  ¡¢/w  ¹ù/nr  ÖÙ·ª/nr  ¡¢/w  ¹ù/nr  ÇìÔª/nr  ¡¢/w  ÌÕ/nr  Îä³É/nr  ¡¢/w  ÌÕ/nr  æá¾Ô/nr  ¡¢/w  ¼§/nr  ½¨Ç¿/nr  £¨/w  »Ø×å/nz  £©/w  ¡¢/w  »Æ/nr  ÀûÃù/nr  ¡¢/w  ¹¨/nr  Ï¼Áá/nr  £¨/w  Å®/b  £©/w  ¡¢/w  ÑÖ/nr  Ôö¸£/nr  ¡¢/w  Áº/nr  ½¨¹ú/nr  ¡¢/w  Åí/nr  ÓÂ/nr  ¡¢/w  ½¯/nr  ²ýÖÒ/nr  ¡¢/w  ½¯/nr  ×£Æ½/nr  ¡¢/w  ³Ì/nr  Ò«À¤/nr  ¡¢/w  Í¯/nr  »Ý¾ê/nr  £¨/w  Å®/b  £©/w  ¡¢/w  Í¯/nr  µÀÓÑ/nr  ¡¢/w  ÓÎ/nr  °²²Å/nr  ¡¢/w  Ð»/nr  Ê¥Ã÷/nr  ¡¢/w  Û³/nr  ÏÈ·ï/nr  £¨/w  Å®/b  £©/w  ¡¢/w  À×/nr  ÐÂÈª/nr  ¡¢/w  ¼ò/nr  Èº/nr  £¨/w  Å®/b  £¬/w  ÍÁ¼Ò×å/nz  £©/w  ¡¢/w  ±«/nr  Â¡Çå/nr  ¡¢/w  ²Ì/nr  ·½°Ø/nr  ¡¢/w  Ì·/nr  ¹¦Ñ×/nr  ¡¢/w  ÐÜ/nr  Í¬·¢/nr  ¡¢/w  ÐÜ/nr  ¼ÒÕä/nr  £¨/w  Å®/b  £©/w  ¡¢/w  çÑ/nr  Ë³/nr  £¨/w  Å®/b  £©/w  ¡¢/w  ´÷/nr  ÀöÀò/nr  £¨/w  Å®/b  £©/w  
19980301-02-001-036/m  ºþÄÏÊ¡/ns  £¨/w  £±£±£¹/m  Ãû/q  £©/w  
19980301-02-001-037/m  ¶¡/nr  ËÉ/nr  £¨/w  Å®/b  £©/w  ¡¢/w  Âí/nr  Ó¢/nr  £¨/w  Å®/b  £©/w  ¡¢/w  Íõ/nr  Í¡Ã÷/nr  ¡¢/w  Íõ/nr  Õ×ºç/nr  £¨/w  Å®/b  £©/w  ¡¢/w  Íõ/nr  ¿¹Ô®/nr  ¡¢/w  Íõ/nr  ¿ËÓ¢/nr  ¡¢/w  Íõ/nr  ËÎ´ó/nr  ¡¢/w  Íõ/nr  Ã¯ÁÖ/nr  ¡¢/w  Íõ/nr  µÀÉú/nr  ¡¢/w  Íõ/nr  Îý±þ/nr  £¨/w  ÍÁ¼Ò×å/nz  £©/w  ¡¢/w  Ã«/nr  ÔóÆ½/nr  ¡¢/w  ¿×/nr  ÁîÖ¾/nr  ¡¢/w  µË/nr  ¹úÇ¿/nr  ¡¢/w  µË/nr  ÍþÌØ/nr  £¨/w  ×³×å/nz  £©/w  ¡¢/w  À÷/nr  ÒÔÄþ/nr  ¡¢/w  Áú/nr  ¿ª¶ð/nr  £¨/w  Å®/b  £¬/w  ¶±×å/nz  £©/w  ¡¢/w  Áú/nr  Ö¾Æ½/nr  £¨/w  Ãç×å/nz  £©/w  ¡¢/w  Ìï/nr  ´óÂ×/nr  £¨/w  Å®/b  £©/w  ¡¢/w  ¿ï/nr  Ñå²©/nr  ¡¢/w  Öì/nr  Õý·¼/nr  ¡¢/w  Öì/nr  ½ðÁÕ/nr  £¨/w  Å®/b  £¬/w  ÍÁ¼Ò×å/nz  £©/w  ¡¢/w  Öì/nr  Íî/nr  £¨/w  Å®/b  £©/w  ¡¢/w  Öì/nr  éF»ù/nr  ¡¢/w  ÈÎ/nr  ±þÄÏ/nr  ¡¢/w  Áõ/nr  Óñ¶ð/nr  £¨/w  Å®/b  £©/w  ¡¢/w  Áõ/nr  ¶¬ÈÙ/nr  £¨/w  Å®/b  £©/w  ¡¢/w  Áõ/nr  ÓÀÉ½/nr  ¡¢/w  Áõ/nr  »¶Éú/nr  ¡¢/w  Áõ/nr  ãôÔª/nr  £¨/w  Å®/b  £©/w  ¡¢/w  Áõ/nr  Ñ§Ã÷/nr  ¡¢/w  Áõ/nr  ÕÔÇ­/nr  £¨/w  Å®/b  £©/w  ¡¢/w  Áõ/nr  ÃÀÇò/nr  £¨/w  Å®/b  £©/w  ¡¢/w  Áõ/nr  Ïþ/nr  ¡¢/w  Áõ/nr  ÏæÌÎ/nr  ¡¢/w  Áõ/nr  ÏæÈÜ/nr  ¡¢/w  Ðí/nr  ÔÆÕÑ/nr  ¡¢/w  Ðí/nr  ±þÌÃ/nr  ¡¢/w  Ëï/nr  ¾ÕËÄ/nr  ¡¢/w  Ëï/nr  ¾ÕÁ¼/nr  ¡¢/w  ¶Å/nr  Ô¶Ã÷/nr  ¡¢/w  Àî/nr  ÓÑÃÃ/nr  £¨/w  Å®/b  £¬/w  Ãç×å/nz  £©/w  ¡¢/w  Àî/nr  ½éÄÏ/nr  ¡¢/w  Àî/nr  ±Øºþ/nr  ¡¢/w  Àî/nr  ¸Õîú/nr  ¡¢/w  Àî/nr  °²/nr  ¡¢/w  Àî/nr  Ö¾»Ô/nr  ¡¢/w  Àî/nr  ËÉÁä/nr  ¡¢/w  Àî/nr  Ã÷¾Õ/nr  £¨/w  Å®/b  £©/w  ¡¢/w  Àî/nr  ³£Ë®/nr  ¡¢/w  Àî/nr  É÷µä/nr  ¡¢/w  Ñî/nr  ÕýÎç/nr  £¨/w  ÍÁ¼Ò×å/nz  £©/w  ¡¢/w  Ñî/nr  ÖØÏ²/nr  ¡¢/w  Ñî/nr  ÃôÖ®/nr  ¡¢/w  Îâ/nr  Ö¾Èª/nr  ¡¢/w  Îâ/nr  ¼ÑÃÃ/nr  £¨/w  Å®/b  £¬/w  Ãç×å/nz  £©/w  ¡¢/w  Îâ/nr  ×ÚÔ´/nr  £¨/w  ¶±×å/nz  £©/w  ¡¢/w  Îâ/nr  Õñºº/nr  ¡¢/w  ºÎ/nr  ÎÀºì/nr  £¨/w  Å®/b  £©/w  ¡¢/w  ºÎ/nr  Êö½ð/nr  ¡¢/w  Óà/nr  ¿Ë½¨/nr  ¡¢/w  Íô/nr  »Ô/nr  ¡¢/w  ÕÅ/nr  ÈÕÆ½/nr  ¡¢/w  ÕÅ/nr  Ðã·¢/nr  ¡¢/w  ÕÅ/nr  ²ýÆ½/nr  ¡¢/w  ÕÅ/nr  ±£»ª/nr  £¨/w  Å®/b  £©/w  ¡¢/w  ÕÅ/nr  ½£/nr  ¡¢/w  ³Â/nr  ÈËË®/nr  ¡¢/w  ³Â/nr  ±¾ÖÒ/nr  ¡¢/w  ³Â/nr  Êåºì/nr  ¡¢/w  ³Â/nr  Ïþ·¼/nr  £¨/w  Å®/b  £©/w  ¡¢/w  ³Â/nr  µÂîý/nr  ¡¢/w  ³Â/nr  Â¶Ï¼/nr  £¨/w  Å®/b  £©/w  ¡¢/w  Îä/nr  ¼ªº£/nr  £¨/w  Ãç×å/nz  £©/w  ¡¢/w  Îä/nr  ¿¡Ñþ/nr  ¡¢/w  ÂÞ/nr  º£·ª/nr  ¡¢/w  ÂÞ/nr  é¦âÖ/nr  ¡¢/w  ÖÜ/nr  ººÏæ/nr  £¨/w  Å®/b  £©/w  ¡¢/w  ÖÜ/nr  Õ×´ï/nr  ¡¢/w  ÖÜ/nr  ²®»ª/nr  ¡¢/w  ÖÜ/nr  µÀ¾¼/nr  ¡¢/w  ÖÜ/nr  Èº³õ/nr  ¡¢/w  Ö£/nr  Ã¯Çå/nr  ¡¢/w  ¹Ù/nr  ´ºÔÆ/nr  £¨/w  ÃÉ¹Å×å/nz  £©/w  ¡¢/w  ÕÔ/nr  Ð¡¸Õ/nr  ¡¢/w  ÕÔ/nr  ÈÙ/nr  £¨/w  Ñþ×å/nz  £©/w  ¡¢/w  ºú/nr  ×ÊÉú/nr  ¡¢/w  ÖÓ/nr  ÃûÖÇ/nr  ¡¢/w  ÖÓ/nr  Ö¾»ª/nr  ¡¢/w  ¶Î/nr  ÓÐÁÖ/nr  ¡¢/w  Ò¦/nr  ï£/nr  ¡¢/w  Ô¬/nr  Îõ/nr  £¨/w  Å®/b  £©/w  ¡¢/w  ¼Ö/nr  ÓÀ»ª/nr  ¡¢/w  Ðì/nr  ¹úÎä/nr  ¡¢/w  Áè/nr  Óî/nr  £¨/w  Ãç×å/nz  £©/w  ¡¢/w  ¸ß/nr  µÂ/nr  ¡¢/w  ÌÆ/nr  ÃÀÓ¢/nr  £¨/w  Å®/b  £©/w  ¡¢/w  »Æ/nr  Åà¾¢/nr  ¡¢/w  »Æ/nr  ÇíÑþ/nr  £¨/w  Å®/b  £©/w  ¡¢/w  »Æ/nr  ÏæÆ½/nr  ¡¢/w  ²Ü/nr  ÑÇ/nr  £¨/w  Å®/b  £©/w  ¡¢/w  ÕÂ/nr  Èñ·ò/nr  ¡¢/w  Áº/nr  ÎÈ¸ù/nr  ¡¢/w  Åí/nr  Ñ§Ã÷/nr  £¨/w  ÍÁ¼Ò×å/nz  £©/w  ¡¢/w  Åí/nr  ¼Ò¾û/nr  £¨/w  Å®/b  £¬/w  ÍÁ¼Ò×å/nz  £©/w  ¡¢/w  ¶­/nr  Ö¾ÎÄ/nr  ¡¢/w  ½¯/nr  ÔËÓî/nr  ¡¢/w  ½¯/nr  ½¨¹ú/nr  ¡¢/w  ³Ì/nr  Á¢ÐÂ/nr  £¨/w  Å®/b  £©/w  ¡¢/w  ´¢/nr  ²¨/nr  ¡¢/w  Ôø/nr  ÇìÑ×/nr  ¡¢/w  Ôø/nr  ½¨»Õ/nr  ¡¢/w  Ôø/nr  óãÆ¼/nr  £¨/w  Å®/b  £©/w  ¡¢/w  Ð»/nr  Æ½/nr  ¡¢/w  Ð»/nr  ÓÓÇä/nr  ¡¢/w  Ð»/nr  ²®Ñô/nr  ¡¢/w  Ð»/nr  ¿µÉú/nr  ¡¢/w  ²Ì/nr  Á¦·å/nr  ¡¢/w  ÅË/nr  ¹óÓñ/nr  £¨/w  Å®/b  £©/w  ¡¢/w  ´÷/nr  ¾Õ·¼/nr  £¨/w  Å®/b  £©/w  
19980301-02-001-038/m  ¹ã¶«Ê¡/ns  £¨/w  £±£¶£¶/m  Ãû/q  £©/w  
19980301-02-001-039/m  Íõ/nr  ÖñÃ·/nr  £¨/w  Å®/b  £©/w  ¡¢/w  Íõ/nr  Õ×³É/nr  ¡¢/w  Íõ/nr  Õ×ÁÖ/nr  ¡¢/w  Íõ/nr  áªÉ½/nr  ¡¢/w  Íõ/nr  ·ðËÉ/nr  ¡¢/w  Íõ/nr  ÆôÈË/nr  ¡¢/w  Íõ/nr  ¹ðÕä/nr  £¨/w  Å®/b  £©/w  ¡¢/w  Íõ/nr  ¿¥/nr  ¡¢/w  Ã«/nr  Óî¶ë/nr  £¨/w  Å®/b  £¬/w  Âú×å/nz  £©/w  ¡¢/w  ·½/nr  °ú/nr  ¡¢/w  µË/nr  ×æÑ¡/nr  ¡¢/w  ¹Å/nr  »ªÃñ/nr  ¡¢/w  ¹Å/nr  Õ×Ê¥/nr  ¡¢/w  ¹Å/nr  Íþ/nr  ¡¢/w  Â¬/nr  ÖÓº×/nr  ¡¢/w  Â¬/nr  Èð»ª/nr  ¡¢/w  Ò¶/nr  ÐÛ¸É/nr  ¡¢/w  Éê/nr  µ¤/nr  £¨/w  Å®/b  £©/w  ¡¢/w  Ìï/nr  ¼ÍÔÆ/nr  ¡¢/w  Ê·/nr  Ð¡Óè/nr  ¡¢/w  ÂÀ/nr  Ñ©ÁÁ/nr  ¡¢/w  Öì/nr  Ìí»ª/nr  ¡¢/w  Öì/nr  É­ÁÖ/nr  ¡¢/w  ×¯/nr  ÀñÏé/nr  ¡¢/w  Áõ/nr  Ö®È¯/nr  ¡¢/w  Áõ/nr  ÎÄ½Ü/nr  ¡¢/w  Áõ/nr  Äþ/nr  ¡¢/w  Áõ/nr  »á³å/nr  ¡¢/w  Áõ/nr  ¹ÛËÍ/nr  ¡¢/w  Áõ/nr  ÈÝÉ­/nr  ¡¢/w  Áõ/nr  Ò«Áá/nr  ¡¢/w  ½­/nr  ¶«º£/nr  ¡¢/w  Ðí/nr  Ñã/nr  £¨/w  Å®/b  £©/w  ¡¢/w  Ëï/nr  ÖÉ³û/nr  ¡¢/w  ºìÏßÅ®/nr  £¨/w  Å®/b  £©/w  ¡¢/w  Âó/nr  ºì/nr  ¡¢/w  ËÕ/nr  ×ÓÈñ/nr  ¡¢/w  ËÕ/nr  Ö¾¸Õ/nr  ¡¢/w  ËÕ/nr  ÔóÈº/nr  ¡¢/w  ¶Å/nr  ÔªÁ÷/nr  ¡¢/w  Àî/nr  Á¦/nr  £¨/w  Å®/b  £©/w  ¡¢/w  Àî/nr  ×Ó±ò/nr  ¡¢/w  Àî/nr  ÔªÔª/nr  ¡¢/w  Àî/nr  ³¤´º/nr  ¡¢/w  Àî/nr  Óñ¾ê/nr  £¨/w  Å®/b  £©/w  ¡¢/w  Àî/nr  À¼·¼/nr  £¨/w  Å®/b  £¬/w  Âú×å/nz  £©/w  ¡¢/w  Àî/nr  Ö¾»ª/nr  ¡¢/w  Àî/nr  ÅæÈ»/nr  ¡¢/w  Àî/nr  ¹ú½Ü/nr  ¡¢/w  Àî/nr  ¹úÇ¿/nr  ¡¢/w  Àî/nr  ±¦Èº/nr  £¨/w  Å®/b  £©/w  ¡¢/w  Àî/nr  ÃÏÂ½/nr  ¡¢/w  Àî/nr  ÉÜÕä/nr  £¨/w  Å®/b  £©/w  ¡¢/w  Àî/nr  ¾­Î³/nr  ¡¢/w  Àî/nr  Ïþ·½/nr  £¨/w  Å®/b  £©/w  ¡¢/w  Àî/nr  ÒøÏ¼/nr  £¨/w  Å®/b  £¬/w  ×³×å/nz  £©/w  ¡¢/w  Àî/nr  ºèÖÒ/nr  ¡¢/w  Àî/nr  ÈðÔ´/nr  ¡¢/w  Àî/nr  ÐÂ¼Ò/nr  ¡¢/w  Ñî/nr  »ªÎ¬/nr  ¡¢/w  Ñî/nr  Ðãö©/nr  £¨/w  Å®/b  £©/w  ¡¢/w  Ñî/nr  ÇÕ»¶/nr  ¡¢/w  Ð¤/nr  Ñï/nr  ¡¢/w  Ð¤/nr  ¸Ö/nr  ¡¢/w  Îâ/nr  ¹ãÇò/nr  ¡¢/w  Îâ/nr  »ªÄÏ/nr  ¡¢/w  Çñ/nr  ½¡ÐÐ/nr  ¡¢/w  ºÎ/nr  ºêÃú/nr  £¨/w  ×³×å/nz  £©/w  ¡¢/w  ºÎ/nr  ÎäÈ«/nr  ¡¢/w  ºÎ/nr  ºñîü/nr  ¡¢/w  ºÎ/nr  ¼óÇ¿/nr  ¡¢/w  ºÎ/nr  ÃÀÒÇ/nr  £¨/w  Å®/b  £©/w  ¡¢/w  ºÎ/nr  µÂÏÈ/nr  ¡¢/w  Ö¾¹ã/nr  ¡¢/w  Ù¡/nr  ÐÇ/nr  ¡¢/w  Óà/nr  ÉÐÁÖ/nr  ¡¢/w  ÕÅ/nr  ººÇà/nr  ¡¢/w  ÕÅ/nr  Î°»ù/nr  ¡¢/w  ÕÅ/nr  Ö¾Æ¼/nr  £¨/w  Å®/b  £©/w  ¡¢/w  ÕÅ/nr  Ã÷±ë/nr  ¡¢/w  ÕÅ/nr  ´ºÁÖ/nr  ¡¢/w  ÕÅ/nr  ÁÁ/nr  ¡¢/w  ÕÅ/nr  ¹ðÏª/nr  ¡¢/w  ÕÅ/nr  Ã·Ó±/nr  £¨/w  Å®/b  £©/w  ¡¢/w  ÕÅ/nr  àþÓ¢/nr  £¨/w  Å®/b  £©/w  ¡¢/w  ÕÅ/nr  ÃúÎõ/nr  ¡¢/w  ÕÅ/nr  ³¬Çò/nr  ¡¢/w  ÕÅ/nr  ÏæÎ°/nr  ¡¢/w  Â½/nr  °Ù¸¦/nr  ¡¢/w  ³Â/nr  Æ½ÀÖ/nr  £¨/w  Å®/b  £©/w  ¡¢/w  ³Â/nr  Î°ÖÒ/nr  ¡¢/w  ³Â/nr  Î°ÈÙ/nr  ¡¢/w  ³Â/nr  ±ù/nr  ¡¢/w  ³Â/nr  ÀöÄÝ/nr  £¨/w  Å®/b  £©/w  ¡¢/w  ³Â/nr  ÃîÕä/nr  £¨/w  Å®/b  £©/w  ¡¢/w  ³Â/nr  ¹úÇ¿/nr  ¡¢/w  ³Â/nr  Ã÷µÂ/nr  ¡¢/w  ³Â/nr  Ñ§Ï£/nr  ¡¢/w  ³Â/nr  ½¨»Ô/nr  ¡¢/w  ³Â/nr  Áá/nr  £¨/w  Å®/b  £©/w  ¡¢/w  ³Â/nr  Ñ©Ó¢/nr  £¨/w  Å®/b  £©/w  ¡¢/w  ³Â/nr  ×ÏÜ¿/nr  £¨/w  Å®/b  £©/w  ¡¢/w  ³Â/nr  ÉÆÔÆ/nr  ¡¢/w  ³Â/nr  ×ÌÓ¢/nr  ¡¢/w  ÁÖ/nr  Ê÷É­/nr  ¡¢/w  ÁÖ/nr  ÕñÖÐ/nr  ¡¢/w  ÁÖ/nr  Ü­/nr  ¡¢/w  ÁÖ/nr  Êï¹â/nr  ¡¢/w  Å·/nr  ÉÜÑà/nr  £¨/w  Å®/b  £©/w  ¡¢/w  ÂÞ/nr  Ó¢·¢/nr  ¡¢/w  ÂÞ/nr  ¸»ºÍ/nr  ¡¢/w  ÖÜ/nr  ÈÕ·½/nr  ¡¢/w  ÖÜ/nr  ÀøÈº/nr  £¨/w  Å®/b  £©/w  ¡¢/w  Ö£/nr  ÓñÊé/nr  ¡¢/w  Ö£/nr  ×¿»Ô/nr  ¡¢/w  ÕÔ/nr  ÐãÕä/nr  £¨/w  Å®/b  £¬/w  Ñþ×å/nz  £©/w  ¡¢/w  ºú/nr  ±þÁñ/nr  ¡¢/w  ¿Â/nr  ÕýÆ½/nr  ¡¢/w  ¿Â/nr  ÑÒ/nr  £¨/w  Å®/b  £¬/w  Âú×å/nz  £©/w  ¡¢/w  Áø/nr  ´«Ö¾/nr  ¡¢/w  ÖÓ/nr  ¹â³¬/nr  ¡¢/w  ÖÓ/nr  Ñ§Òå/nr  ¡¢/w  ÖÓ/nr  »ÛÆ¼/nr  £¨/w  Å®/b  £©/w  ¡¢/w  Áè/nr  ²®ÌÄ/nr  ¡¢/w  Áè/nr  ÑÞ/nr  £¨/w  Å®/b  £©/w  ¡¢/w  ÌÆ/nr  ÐÇéÔ/nr  ¡¢/w  ÌÆ/nr  º£Ó¢/nr  £¨/w  Å®/b  £¬/w  Ñþ×å/nz  £©/w  ¡¢/w  ÌÆ/nr  ÊçÈØ/nr  £¨/w  Å®/b  £©/w  ¡¢/w  »Æ/nr  ×ÓÇ¿/nr  ¡¢/w  »Æ/nr  ÁúÔÆ/nr  ¡¢/w  »Æ/nr  Î°¹â/nr  ¡¢/w  »Æ/nr  ¹Û»ª/nr  ¡¢/w  »Æ/nr  Àö»Ô/nr  ¡¢/w  »Æ/nr  ¹úÊ¤/nr  ¡¢/w  »Æ/nr  ÖÒÓÂ/nr  ¡¢/w  »Æ/nr  ±þÕÂ/nr  ¡¢/w  »Æ/nr  ¸£ÓÀ/nr  ¡¢/w  »Æ/nr  µÂÃ÷/nr  ¡¢/w  ´Þ/nr  Ñ«/nr  ¡¢/w  Áº/nr  ¹ã´ó/nr  ¡¢/w  Áº/nr  ¸êÎÄ/nr  ¡¢/w  Áº/nr  Î°·¢/nr  ¡¢/w  Áº/nr  ÉÜÌÄ/nr  ¡¢/w  Áº/nr  ÌíÊ¤/nr  ¡¢/w  Áº/nr  ìãºê/nr  ¡¢/w  Åí/nr  ÎÄÐÇ/nr  ¡¢/w  ½¯/nr  º£Ó¥/nr  £¨/w  Å®/b  £©/w  ¡¢/w  ñû/nr  ÎÀ¶«/nr  ¡¢/w  ³Ì/nr  Ö¾Çà/nr  £¨/w  Å®/b  £©/w  ¡¢/w  ¸µ/nr  ººä­/nr  ¡¢/w  Ôø/nr  ÇìÉê/nr  ¡¢/w  Ôø/nr  ÕÑ¿Æ/nr  ¡¢/w  ÎÂ/nr  Åô³Ì/nr  ¡¢/w  ÎÂ/nr  Ò«Éî/nr  ¡¢/w  ÓÎ/nr  ¾°Óñ/nr  £¨/w  Å®/b  £©/w  ¡¢/w  Ð»/nr  Ð¡Òø/nr  £¨/w  Å®/b  £©/w  ¡¢/w  Ð»/nr  Ì«¼ó/nr  ¡¢/w  Ð»/nr  ÏÈµÂ/nr  ¡¢/w  Ð»/nr  ·Ç/nr  ¡¢/w  Ð»/nr  ËÌ¿­/nr  ¡¢/w  Ð»/nr  Ç¿»ª/nr  ¡¢/w  ÁÎ/nr  Ò«ÏÜ/nr  ¡¢/w  Ì·/nr  ¹úÈÙ/nr  ¡¢/w  »ô/nr  Ó¦²¨/nr  ¡¢/w  »ô/nr  ¸£»ª/nr  ¡¢/w  ´÷/nr  ½Ü/nr  
19980301-02-001-040/m  [¹ãÎ÷/ns  ×³×å/nz  ×ÔÖÎÇø/n]ns  £¨/w  £¹£°/m  Ãû/q  £©/w  
19980301-02-001-041/m  ¶¡/nr  Í¢Ä£/nr  ¡¢/w  ¶¡/nr  ¹Ø¸ù/nr  ¡¢/w  Íõ/nr  ÊéÇì/nr  ¡¢/w  Î¤/nr  ÔÂÈÙ/nr  £¨/w  Å®/b  £¬/w  ×³×å/nz  £©/w  ¡¢/w  Î¤/nr  ÎÄÁÖ/nr  £¨/w  ×³×å/nz  £©/w  ¡¢/w  Î¤/nr  ×ÔÁ¦/nr  £¨/w  Ã«ÄÏ×å/nz  £©/w  ¡¢/w  Î¤/nr  Õ×ÖÒ/nr  £¨/w  ×³×å/nz  £©/w  ¡¢/w  Î¤/nr  ÈªÓ¢/nr  £¨/w  Å®/b  £¬/w  ×³×å/nz  £©/w  ¡¢/w  Î¤/nr  ¼Ò½Ü/nr  £¨/w  ×³×å/nz  £©/w  ¡¢/w  Î¤/nr  ¼ÌËÉ/nr  £¨/w  ×³×å/nz  £©/w  ¡¢/w  Î¤/nr  Ãô´ä/nr  £¨/w  Å®/b  £¬/w  ×³×å/nz  £©/w  ¡¢/w  Î¤/nr  ÇåÎÄ/nr  ¡¢/w  Î¤/nr  ÃÄ·Ò/nr  £¨/w  Å®/b  £©/w  ¡¢/w  ³µ/nr  ÈÙ¸£/nr  ¡¢/w  ÎÄ/nr  ºÍÈº/nr  £¨/w  Å®/b  £©/w  ¡¢/w  ·½/nr  ð©/nr  ¡¢/w  µË/nr  ÎÄ/nr  £¨/w  ×³×å/nz  £©/w  ¡¢/w  Â¬/nr  ÎÀÖÐ/nr  ¡¢/w  Â¬/nr  Àö·Ò/nr  £¨/w  Å®/b  £¬/w  ×³×å/nz  £©/w  ¡¢/w  Â¬/nr  Ê¢±þ/nr  £¨/w  Ãç×å/nz  £©/w  ¡¢/w  ³É/nr  ¿Ë½Ü/nr  £¨/w  ×³×å/nz  £©/w  ¡¢/w  Áõ/nr  ÇìÄþ/nr  £¨/w  ×³×å/nz  £©/w  ¡¢/w  Áõ/nr  ºé/nr  ¡¢/w  Áõ/nr  ±ÌÇå/nr  £¨/w  Å®/b  £©/w  ¡¢/w  Ëï/nr  è¤/nr  £¨/w  ×³×å/nz  £©/w  ¡¢/w  ÑÏ/nr  ¿ËÇ¿/nr  £¨/w  ×³×å/nz  £©/w  ¡¢/w  Àî/nr  Á¢Ã÷/nr  £¨/w  ×³×å/nz  £©/w  ¡¢/w  Àî/nr  ×ÔÃ÷/nr  ¡¢/w  Àî/nr  Õ×ìÌ/nr  £¨/w  ×³×å/nz  £©/w  ¡¢/w  Ñî/nr  ²ÅÊÙ/nr  ¡¢/w  Ñî/nr  ±þÖÒ/nr  £¨/w  ×³×å/nz  £©/w  ¡¢/w  Ñî/nr  µÀÏ²/nr  ¡¢/w  Îâ/nr  ³ÐµÂ/nr  £¨/w  Ãç×å/nz  £©/w  ¡¢/w  á¯/nr  ºèÆ½/nr  ¡¢/w  ºÎ/nr  Áá/nr  £¨/w  Å®/b  £¬/w  ¾©×å/nz  £©/w  ¡¢/w  ºÎ/nr  ÅàáÔ/nr  £¨/w  ×³×å/nz  £©/w  ¡¢/w  ÙÜ/nr  ¹úÐÅ/nr  ¡¢/w  ×Þ/nr  ½ÚÃ÷/nr  ¡¢/w  ËÎ/nr  ¼Ì¶«/nr  ¡¢/w  ËÎ/nr  ¼¯Ë¼/nr  ¡¢/w  ËÎ/nr  ¸£Ãñ/nr  ¡¢/w  ÕÅ/nr  ÔÂÓ¢/nr  £¨/w  Å®/b  £©/w  ¡¢/w  ÕÅ/nr  Í¢µÇ/nr  £¨/w  ×³×å/nz  £©/w  ¡¢/w  ÕÅ/nr  ×æÄÏ/nr  £¨/w  ×³×å/nz  £©/w  ¡¢/w  ÕÅ/nr  ¾°µÂ/nr  £¨/w  ×³×å/nz  £©/w  ¡¢/w  ÕÅ/nr  Ä½½à/nr  £¨/w  Å®/b  £©/w  ¡¢/w  Â½/nr  ÔÆ/nr  £¨/w  Å®/b  £¬/w  ×³×å/nz  £©/w  ¡¢/w  Â½/nr  ÓñÓ¢/nr  £¨/w  Å®/b  £¬/w  ×³×å/nz  £©/w  ¡¢/w  Â½/nr  ÄþÄþ/nr  £¨/w  Å®/b  £¬/w  ×³×å/nz  £©/w  ¡¢/w  Â½/nr  ±þ»ª/nr  £¨/w  ×³×å/nz  £©/w  ¡¢/w  ·î/nr  ºã¸ß/nr  £¨/w  Ñþ×å/nz  £©/w  ¡¢/w  ÁÖ/nr  ¶«³Ø/nr  £¨/w  Å®/b  £¬/w  ×³×å/nz  £©/w  ¡¢/w  ÁÖ/nr  ²Ó/nr  £¨/w  ×³×å/nz  £©/w  ¡¢/w  ÂÞ/nr  Éç¸ß/nr  £¨/w  ×³×å/nz  £©/w  ¡¢/w  ÖÜ/nr  Ó¢Ã÷/nr  £¨/w  ×³×å/nz  £©/w  ¡¢/w  ÖÜ/nr  ×æÉ­/nr  £¨/w  Ñþ×å/nz  £©/w  ¡¢/w  ÃÏ/nr  ¹ú²Å/nr  ¡¢/w  ÕÔ/nr  Ð¡æÈ/nr  £¨/w  Å®/b  £©/w  ¡¢/w  ÕÔ/nr  ¸»ÁÖ/nr  ¡¢/w  ºú/nr  ½­Ò«/nr  £¨/w  ¶±×å/nz  £©/w  ¡¢/w  ¿Â/nr  ¼ÒÇì/nr  ¡¢/w  Ò¦/nr  ÃÀÀ¼/nr  £¨/w  Å®/b  £©/w  ¡¢/w  Äª/nr  ¾ü/nr  £¨/w  ×³×å/nz  £©/w  ¡¢/w  Äª/nr  Õñºº/nr  £¨/w  ×³×å/nz  £©/w  ¡¢/w  ÏÄ/nr  ±¦·¼/nr  £¨/w  Å®/b  £©/w  ¡¢/w  Äß/nr  ÁúÉú/nr  ¡¢/w  ÌÆ/nr  ÅåÖé/nr  £¨/w  Å®/b  £¬/w  ×³×å/nz  £©/w  ¡¢/w  »Æ/nr  À¼Ó¢/nr  £¨/w  Å®/b  £¬/w  ×³×å/nz  £©/w  ¡¢/w  »Æ/nr  ³Ï/nr  £¨/w  ×³×å/nz  £©/w  ¡¢/w  »Æ/nr  ¸ñÊ¤/nr  £¨/w  ×³×å/nz  £©/w  ¡¢/w  »Æ/nr  µÀÎ°/nr  ¡¢/w  ²Ü/nr  ²®´¿/nr  ¡¢/w  Òø¾°Éú/nr  £¨/w  ØïÀÐ×å/nz  £©/w  ¡¢/w  Áº/nr  ÓêÏé/nr  ¡¢/w  Áº/nr  »ÀÐÂ/nr  ¡¢/w  ½¯/nr  ´¿»ù/nr  ¡¢/w  ñû/nr  ·¼Æ½/nr  £¨/w  ×³×å/nz  £©/w  ¡¢/w  ñû/nr  ÐãÈ«/nr  £¨/w  ×³×å/nz  £©/w  ¡¢/w  ñû/nr  ½¨Æ½/nr  £¨/w  ×³×å/nz  £©/w  ¡¢/w  ñû/nr  çç/nr  £¨/w  Å®/b  £¬/w  ×³×å/nz  £©/w  ¡¢/w  ñû/nr  ÈðÏé/nr  ¡¢/w  ñû/nr  ¸£Öé/nr  £¨/w  Ñþ×å/nz  £©/w  ¡¢/w  ³Ì/nr  Ë¼Ô¶/nr  ¡¢/w  ÎÂ/nr  ¼ª/nr  ¡¢/w  Õ²/nr  ×ÚÓÓ/nr  £¨/w  ×³×å/nz  £©/w  ¡¢/w  ²Ì/nr  ÓÀÂ×/nr  ¡¢/w  ÁÎ/nr  ÄÜ³É/nr  £¨/w  ×³×å/nz  £©/w  ¡¢/w  ÐÜ/nr  ±þ¸Õ/nr  £¨/w  ×³×å/nz  £©/w  ¡¢/w  ÅË/nr  ÈÌæ¯/nr  £¨/w  Å®/b  £¬/w  ×³×å/nz  £©/w  ¡¢/w  ÅË/nr  °®Èº/nr  £¨/w  Å®/b  £¬/w  ×³×å/nz  £©/w  
19980301-02-001-042/m  º£ÄÏÊ¡/ns  £¨/w  £±£¸/m  Ãû/q  £©/w  
19980301-02-001-043/m  ¶¡/nr  Ê¯Ëï/nr  ¡¢/w  Íõ/nr  ¹âÐË/nr  ¡¢/w  Íõ/nr  ·¨ÈÊ/nr  ¡¢/w  Íõ/nr  ÐÅÌï/nr  ¡¢/w  Íõ/nr  ¹ðÀ¼/nr  £¨/w  Å®/b  £¬/w  Àè×å/nz  £©/w  ¡¢/w  Íõ/nr  /nr  £¨/w  Å®/b  £©/w  ¡¢/w  Íõ/nr  Ô½·á/nr  £¨/w  Àè×å/nz  £©/w  ¡¢/w  Èî/nr  ³çÎä/nr  ¡¢/w  ¶Å/nr  ÇàÁÖ/nr  ¡¢/w  ¶Å/nr  ±ÌÀ¼/nr  £¨/w  Å®/b  £©/w  ¡¢/w  Îâ/nr  ¿û¹â/nr  ¡¢/w  Íô/nr  Ð¥·ç/nr  ¡¢/w  ³Â/nr  ËïÎÄ/nr  ¡¢/w  ³Â/nr  Ö¾ÈÙ/nr  £¨/w  Àè×å/nz  £©/w  ¡¢/w  ³Â/nr  ¹ð»¨/nr  £¨/w  Å®/b  £¬/w  Àè×å/nz  £©/w  ¡¢/w  ÁÖ/nr  ÓñÈ¨/nr  ¡¢/w  ÖÜ/nr  ËÉ/nr  ¡¢/w  »Æ/nr  ÎÄÊ¤/nr  £¨/w  Àè×å/nz  £©/w  
19980301-02-001-044/m  £¨/w  £Â/nx  ¡¢/w  £Ã/nx  £©/w  
19980301-02-001-045/m  ÖØÇìÊÐ/ns  £¨/w  £µ£¸/m  Ãû/q  £©/w  
19980301-02-001-046/m  ÓÚ/nr  ººÇä/nr  ¡¢/w  Íõ/nr  ÔÆÁú/nr  ¡¢/w  Íõ/nr  ÊÀ¸µ/nr  ¡¢/w  Íõ/nr  ÀûÃ÷/nr  ¡¢/w  ¸Ê/nr  ÓîÆ½/nr  ¡¢/w  °×/nr  ÀñÎ÷/nr  ¡¢/w  ÐÏ/nr  ÔªÃô/nr  £¨/w  Å®/b  £©/w  ¡¢/w  Ïò/nr  ÖÙ»³/nr  ¡¢/w  Áõ/nr  ÖÐ»Û/nr  £¨/w  Å®/b  £¬/w  ÍÁ¼Ò×å/nz  £©/w  ¡¢/w  Áõ/nr  ¼ÍÔ­/nr  ¡¢/w  Áõ/nr  Ö¾ÖÒ/nr  ¡¢/w  Áõ/nr  ÖØÀ´/nr  ¡¢/w  ½­/nr  ´ÓÊÙ/nr  ¡¢/w  Ðí/nr  ÓÉ/nr  ¡¢/w  Ðí/nr  Ö¾ÇÙ/nr  £¨/w  Å®/b  £©/w  ¡¢/w  Ðí/nr  ¼Îè´/nr  ¡¢/w  Ëï/nr  ÓÀ¸£/nr  ¡¢/w  Àî/nr  ³Ðçû/nr  £¨/w  Å®/b  £¬/w  ÍÁ¼Ò×å/nz  £©/w  ¡¢/w  Àî/nr  ÃÎ¾Å/nr  ¡¢/w  Àî/nr  µÂË®/nr  ¡¢/w  Ñî/nr  Ã¯³¬/nr  ¡¢/w  Êø/nr  Ò»µÂ/nr  ¡¢/w  Ð¤/nr  ÔÊ»Õ/nr  ¡¢/w  Îâ/nr  Ðñ·å/nr  ¡¢/w  Óà/nr  Ãô/nr  £¨/w  Å®/b  £©/w  ¡¢/w  Íô/nr  ÁÖÁÖ/nr  ¡¢/w  ÕÅ/nr  ÔªÖý/nr  ¡¢/w  ÕÅ/nr  ´«±ó/nr  ¡¢/w  ÕÅ/nr  ¹ú°²/nr  ¡¢/w  ÕÅ/nr  ×Úº£/nr  ¡¢/w  ÕÅ/nr  µÂÁÚ/nr  ¡¢/w  ³Â/nr  ÍòÖ¾/nr  ¡¢/w  ³Â/nr  ÍòÀï/nr  ¡¢/w  ³Â/nr  ÉÏ»ª/nr  ¡¢/w  ³Â/nr  ¼ªÔª/nr  ¡¢/w  ³Â/nr  ¹ú·Ò/nr  £¨/w  Å®/b  £©/w  ¡¢/w  ³Â/nr  ºè/nr  ¡¢/w  ÂÞ/nr  ÖÐÁ¢/nr  ¡¢/w  ÂÞ/nr  º£¾ù/nr  ¡¢/w  ½ð/nr  ÁÒ/nr  ¡¢/w  ÕÔ/nr  ¹«Çä/nr  ¡¢/w  ÕÔ/nr  Ñ§Çå/nr  ¡¢/w  Ò¦/nr  ½¨È«/nr  ¡¢/w  Ò¦/nr  ÕäÞ±/nr  £¨/w  Å®/b  £©/w  ¡¢/w  Ô¬/nr  ²ýÓñ/nr  £¨/w  Å®/b  £©/w  ¡¢/w  Ç®/nr  ÊéÔ¶/nr  £¨/w  Ãç×å/nz  £©/w  ¡¢/w  ¹ù/nr  ´úÒÇ/nr  ¡¢/w  ÑÉ/nr  »ªÕ÷/nr  ¡¢/w  »Æ/nr  Æô­b/nr  £¨/w  Å®/b  £©/w  ¡¢/w  »Æ/nr  Ï¯éÐ/nr  £¨/w  »Ø×å/nz  £©/w  ¡¢/w  »Æ/nr  ¼Ò·ò/nr  £¨/w  Ãç×å/nz  £©/w  ¡¢/w  Åí/nr  ¸´Éú/nr  ¡¢/w  ¶­/nr  µÂÃ÷/nr  ¡¢/w  Ôø/nr  ÔªÂ»/nr  ¡¢/w  Ð»/nr  Æ½/nr  £¨/w  Å®/b  £©/w  ¡¢/w  ÆÑ/nr  º£Çå/nr  ¡¢/w  ÁÎ/nr  ³¤¹â/nr  ¡¢/w  ÐÜ/nr  Ðã½Ü/nr  £¨/w  Å®/b  £©/w  
19980301-02-001-047/m  ËÄ´¨Ê¡/ns  £¨/w  £±£µ£±/m  Ãû/q  £©/w  
19980301-02-001-048/m  ÓÚ/nr  Ã÷Ç¿/nr  ¡¢/w  ÍÁµÇÄáÂê/nr  £¨/w  ²Ø×å/nz  £©/w  ¡¢/w  Âí/nr  ¿ªÃ÷/nr  £¨/w  ÒÍ×å/nz  £©/w  ¡¢/w  Âí/nr  ¹óÕä/nr  £¨/w  Å®/b  £¬/w  ÒÍ×å/nz  £©/w  ¡¢/w  Íõ/nr  Á¦/nr  ¡¢/w  Íõ/nr  ¿ÉÖ²/nr  ¡¢/w  Íõ/nr  ³äÎÌ/nr  £¨/w  Å®/b  £¬/w  ²Ø×å/nz  £©/w  ¡¢/w  Íõ/nr  °²µÄ/nr  £¨/w  Å®/b  £©/w  ¡¢/w  Íõ/nr  ÈçÜË/nr  ¡¢/w  Íõ/nr  ÓêË³/nr  £¨/w  ²Ø×å/nz  £©/w  ¡¢/w  Íõ/nr  ½ðÏé/nr  ¡¢/w  Íõ/nr  ÖÎÖÙ/nr  ¡¢/w  Íõ/nr  Ê«ÎÄ/nr  £¨/w  Å®/b  £¬/w  ²Ø×å/nz  £©/w  ¡¢/w  Íõ/nr  ÈÙÐù/nr  ¡¢/w  Íõ/nr  ¼Ò¸£/nr  ¡¢/w  Íõ/nr  ¾°ÈÙ/nr  ¡¢/w  Ë®ÆÕÀÏÃ«/nr  £¨/w  ÒÍ×å/nz  £©/w  ¡¢/w  Òü/nr  Ö¾¾ý/nr  ¡¢/w  µË/nr  ½£/nr  ¡¢/w  Â¬/nr  µÀ²Â/nr  ¡¢/w  ¼×µÆ¡¤ÂåÈÞÏò°Í/nr  £¨/w  ²Ø×å/nz  £©/w  ¡¢/w  Ìï/nr  ¼ÌÍò/nr  ¡¢/w  Ê·/nr  ÓÐ×÷/nr  £¨/w  Å®/b  £¬/w  ÒÍ×å/nz  £©/w  ¡¢/w  ´ú/nr  ÏÈÂ»/nr  ¡¢/w  °×/nr  ÉÐÎä/nr  ¡¢/w  ÄáÃÃ/nr  £¨/w  Å®/b  £¬/w  ²Ø×å/nz  £©/w  ¡¢/w  Öì/nr  Ìì¿ª/nr  ¡¢/w  Öì/nr  ÎÄÃ÷/nr  £¨/w  Å®/b  £©/w  ¡¢/w  Öì/nr  ×æÁ¼/nr  ¡¢/w  Öì/nr  Ê¢¿Æ/nr  ¡¢/w  Îé/nr  ¾«»ª/nr  £¨/w  ÒÍ×å/nz  £©/w  ¡¢/w  ÈÎ/nr  ÕýÂ¡/nr  ¡¢/w  ÈÎ/nr  ×÷çø/nr  £¨/w  Å®/b  £©/w  ¡¢/w  Áõ/nr  ÔËÉú/nr  ¡¢/w  Áõ/nr  ÓÓÁÖ/nr  ¡¢/w  Áõ/nr  Ó¦Ã÷/nr  ¡¢/w  Áõ/nr  ÆäÉ½/nr  £¨/w  Ãç×å/nz  £©/w  ¡¢/w  Áõ/nr  ²ý½Ü/nr  ¡¢/w  Áõ/nr  Ïþ·ï/nr  £¨/w  Å®/b  £©/w  ¡¢/w  Áõ/nr  Ïþ·å/nr  ¡¢/w  Ðí/nr  ¾ý½¡/nr  ¡¢/w  Ä²/nr  Ð÷çñ/nr  £¨/w  ÍÁ¼Ò×å/nz  £©/w  ¡¢/w  ¼Í/nr  ¾¡ÉÆ/nr  ¡¢/w  ¶Å/nr  ÔªÒ«/nr  ¡¢/w  ¶Å/nr  ½­/nr  ¡¢/w  ¶Å/nr  ¶¨»Û/nr  £¨/w  Å®/b  £©/w  ¡¢/w  Àî/nr  Ö®ÏÀ/nr  ¡¢/w  Àî/nr  ·½Õþ/nr  ¡¢/w  Àî/nr  Æ½Î°/nr  ¡¢/w  Àî/nr  ÀÖÃñ/nr  ¡¢/w  Àî/nr  ´ï²ý/nr  ¡¢/w  Àî/nr  ¿ËÃ÷/nr  ¡¢/w  Àî/nr  ¼ÒË³/nr  ¡¢/w  Àî/nr  ¼Ì¿ª/nr  ¡¢/w  Àî/nr  ¶Ø²®/nr  ¡¢/w  Àî/nr  ÃÉ/nr  ¡¢/w  Ñî/nr  Õ¼²ý/nr  ¡¢/w  Ñî/nr  Àñ¿µ/nr  ¡¢/w  Ñî/nr  ¸Õ²Å/nr  ¡¢/w  Ñî/nr  ÈçÀ¼/nr  £¨/w  Å®/b  £©/w  ¡¢/w  Ñî/nr  Ö¾ÎÄ/nr  ¡¢/w  Ñî/nr  Îö×Û/nr  ¡¢/w  Ñî/nr  ËÉÓ¢/nr  £¨/w  Å®/b  £¬/w  Ç¼×å/nz  £©/w  ¡¢/w  Ñî/nr  ×ÚÒå/nr  ¡¢/w  Ñî/nr  ½à/nr  £¨/w  Å®/b  £¬/w  ÒÍ×å/nz  £©/w  ¡¢/w  Ñî/nr  Ãô/nr  £¨/w  Å®/b  £©/w  ¡¢/w  Ñî/nr  Â·/nr  ¡¢/w  Ð¤/nr  ³ØÈ¨/nr  £¨/w  Å®/b  £©/w  ¡¢/w  Îâ/nr  ÒòÒ×/nr  ¡¢/w  Îâ/nr  ÏþÆ¼/nr  £¨/w  Å®/b  £©/w  ¡¢/w  Îâ/nr  µÇ²ý/nr  ¡¢/w  ºÎ/nr  ³ÉÀñ/nr  ¡¢/w  ºÎ/nr  Ã÷·Ò/nr  £¨/w  Å®/b  £©/w  ¡¢/w  ºÎ/nr  ÇåÈð/nr  ¡¢/w  ºÎ/nr  ÇíÓ¢/nr  £¨/w  Å®/b  £©/w  ¡¢/w  ºÎ/nr  ±ÌÓ¢/nr  £¨/w  Å®/b  £©/w  ¡¢/w  ÙÜ/nr  ¹ú»ª/nr  ¡¢/w  Óà/nr  ´óÈ«/nr  ¡¢/w  ×Þ/nr  ¹ãÑÏ/nr  ¡¢/w  ×Þ/nr  ¼Ò»ª/nr  ¡¢/w  ×Þ/nr  ³¯±Ì/nr  £¨/w  Å®/b  £©/w  ¡¢/w  ËÎ/nr  ºÏÉú/nr  ¡¢/w  ËÎ/nr  ±¦Èð/nr  ¡¢/w  ÕÅ/nr  ÖÐÎ°/nr  ¡¢/w  ÕÅ/nr  °²¾Ó/nr  ¡¢/w  ÕÅ/nr  ×÷¹þ/nr  £¨/w  ÒÍ×å/nz  £©/w  ¡¢/w  ÕÅ/nr  Ó¦ÎÄ/nr  ¡¢/w  ÕÅ/nr  Á¼º×/nr  ¡¢/w  ÕÅ/nr  ÁÖ/nr  ¡¢/w  ÕÅ/nr  ¹ú»Ô/nr  ¡¢/w  ÕÅ/nr  ÓýÈÊ/nr  ¡¢/w  ÕÅ/nr  ¾ÓÆ½/nr  ¡¢/w  ÕÅ/nr  »Ý¹ú/nr  ¡¢/w  ÕÅ/nr  ÕÕÈÙ/nr  ¡¢/w  ³Â/nr  ´óÅô/nr  ¡¢/w  ³Â/nr  ¿ÉÎª/nr  ¡¢/w  ³Â/nr  ´ï·Ò/nr  £¨/w  Å®/b  £©/w  ¡¢/w  ³Â/nr  µÂ¾²/nr  ¡¢/w  ¹¶/nr  ÑåÔÆ/nr  ¡¢/w  ·¶/nr  Ôª/nr  ¡¢/w  ÁÖ/nr  ×óÃù/nr  ¡¢/w  Å·/nr  Ñô³Ç/nr  ¡¢/w  Ôó°Í×ã/nr  £¨/w  ²Ø×å/nz  £©/w  ¡¢/w  ÃÏ/nr  ¿¡ÐÞ/nr  ¡¢/w  ÕÔ/nr  Æ½/nr  £¨/w  Å®/b  £©/w  ¡¢/w  ÕÔ/nr  ×ÚÕþ/nr  £¨/w  °××å/nz  £©/w  ¡¢/w  ÕÔ/nr  Ãô¹â/nr  ¡¢/w  ºú/nr  ÏÈ´º/nr  ¡¢/w  ºú/nr  »ª³¬/nr  ¡¢/w  ºú/nr  Ãô/nr  ¡¢/w  Å¥/nr  Ð¡Ã÷/nr  £¨/w  Å®/b  £©/w  ¡¢/w  ¶Î/nr  Î¬Òå/nr  ¡¢/w  ·Ñ/nr  ×ÓÎÄ/nr  ¡¢/w  Ò¦/nr  ÖÒÒÇ/nr  £¨/w  Å®/b  £©/w  ¡¢/w  ºØ/nr  Ð¡Æ½/nr  £¨/w  Å®/b  £¬/w  ²¼ÒÀ×å/nz  £©/w  ¡¢/w  Ô¬/nr  ¾°¿û/nr  ¡¢/w  Ë÷/nr  ¹ÛÌÎ/nr  £¨/w  Å®/b  £¬/w  ²Ø×å/nz  £©/w  ¡¢/w  ÏÄ/nr  ºè»Ô/nr  ¡¢/w  êÌ/nr  ÓñÇå/nr  ¡¢/w  Ðì/nr  ËÉÄÏ/nr  ¡¢/w  Ðì/nr  ¾²/nr  £¨/w  Å®/b  £©/w  ¡¢/w  ¸ß/nr  ÏÔÃ÷/nr  ¡¢/w  ÌÆ/nr  Äþ/nr  ¡¢/w  Ì¸/nr  Í¢·ï/nr  £¨/w  Å®/b  £©/w  ¡¢/w  ÌÕ/nr  ÎäÏÈ/nr  ¡¢/w  ÌÕ/nr  »Þ/nr  ¡¢/w  »Æ/nr  ¹¤ÀÖ/nr  ¡¢/w  »Æ/nr  ÓÀ¹â/nr  ¡¢/w  »Æ/nr  Ñ§¾Á/nr  ¡¢/w  »Æ/nr  Ñ§ÃÀ/nr  £¨/w  Å®/b  £©/w  ¡¢/w  »Æ/nr  ÒúåÓ/nr  ¡¢/w  »Æ/nr  ½õ»ª/nr  ¡¢/w  ²Ü/nr  ÇìÔó/nr  ¡¢/w  Áº/nr  ´ó±Ì/nr  £¨/w  Å®/b  £©/w  ¡¢/w  Áº/nr  µÂÈÙ/nr  £¨/w  Å®/b  £©/w  ¡¢/w  ¸ð/nr  ÁÇÔ­/nr  ¡¢/w  ½¯/nr  ÊÀÖÒ/nr  £¨/w  »Ø×å/nz  £©/w  ¡¢/w  Êæ/nr  Î¬Ë«/nr  ¡¢/w  ÆÕ/nr  ÌìÓ¢/nr  £¨/w  Å®/b  £¬/w  ÒÍ×å/nz  £©/w  ¡¢/w  Ôø/nr  Ð¢Æ½/nr  ¡¢/w  Ôø/nr  ÏÜÁÖ/nr  ¡¢/w  Ð»/nr  Ìì¸Õ/nr  ¡¢/w  Ð»/nr  ÊÀ½Ü/nr  ¡¢/w  Ð»/nr  Ã÷µÀ/nr  ¡¢/w  À¶/nr  ÐÂ¹ú/nr  ¡¢/w  Åá/nr  ¾ê/nr  £¨/w  Å®/b  £©/w  ¡¢/w  µÔ/nr  ÎÄÈØ/nr  £¨/w  Å®/b  £©/w  ¡¢/w  ·®/nr  ÊÀÓ¢/nr  ¡¢/w  ëø/nr  ÓñºÍ/nr  ¡¢/w  ëø/nr  ²ÊÔª/nr  ¡¢/w  ºâ/nr  Óñ·¼/nr  £¨/w  Å®/b  £©/w  
19980301-02-001-049/m  ¹óÖÝÊ¡/ns  £¨/w  £¶£¶/m  Ãû/q  £©/w  
19980301-02-001-050/m  Íõ/nr  ¹ãÏÜ/nr  ¡¢/w  Íõ/nr  Ïò¹æ/nr  ¡¢/w  Íõ/nr  ÊÙÍ¤/nr  ¡¢/w  Íõ/nr  Ó¦Ñ§/nr  ¡¢/w  Íõ/nr  ¹ú²ý/nr  ¡¢/w  Íõ/nr  Ë¼Ã÷/nr  £¨/w  ²¼ÒÀ×å/nz  £©/w  ¡¢/w  Íõ/nr  ³¯ÎÄ/nr  £¨/w  Ãç×å/nz  £©/w  ¡¢/w  Î¤/nr  ÔÂ²Ê/nr  £¨/w  Å®/b  £¬/w  Ë®×å/n  £©/w  ¡¢/w  Áú/nr  Ã÷Îé/nr  £¨/w  Ãç×å/nz  £©/w  ¡¢/w  Áú/nr  Ò«ºê/nr  £¨/w  ¶±×å/nz  £©/w  ¡¢/w  Â¬/nr  ÍòÀï/nr  ¡¢/w  À¼/nr  ÌìÈ¨/nr  £¨/w  Ãç×å/nz  £©/w  ¡¢/w  Îé/nr  ÕýÀ¼/nr  £¨/w  Å®/b  £¬/w  ²¼ÒÀ×å/nz  £©/w  ¡¢/w  Ïò/nr  µÂºé/nr  ¡¢/w  Áõ/nr  ·½ÈÊ/nr  ¡¢/w  Áõ/nr  ÓñÁÖ/nr  ¡¢/w  Áõ/nr  Ïþ¿­/nr  £¨/w  Ãç×å/nz  £©/w  ¡¢/w  ½­/nr  ¹úÐË/nr  £¨/w  ¶±×å/nz  £©/w  ¡¢/w  Ëï/nr  ¹úÇ¿/nr  ¡¢/w  ËÕ/nr  ÏþÇì/nr  £¨/w  Å®/b  £©/w  ¡¢/w  Àî/nr  ´óÑ§/nr  ¡¢/w  Àî/nr  Æ½/nr  ¡¢/w  Àî/nr  ½ðÉú/nr  ¡¢/w  Àî/nr  ±ÌÔÆ/nr  £¨/w  Å®/b  £¬/w  Ãç×å/nz  £©/w  ¡¢/w  Ñî/nr  ³¤»±/nr  £¨/w  ¶±×å/nz  £©/w  ¡¢/w  Ñî/nr  Êå¾Ô/nr  £¨/w  ¶±×å/nz  £©/w  ¡¢/w  Ñî/nr  Çí/nr  £¨/w  Å®/b  £¬/w  Ãç×å/nz  £©/w  ¡¢/w  Ñî/nr  ÓºÕÜ/nr  ¡¢/w  Ñî/nr  »ÛÖé/nr  £¨/w  Å®/b  £©/w  ¡¢/w  Îâ/nr  ÒàÏÀ/nr  ¡¢/w  Îâ/nr  Ñ§Ïã/nr  ¡¢/w  Îâ/nr  Öþ»Ý/nr  £¨/w  Å®/b  £©/w  ¡¢/w  ºÎ/nr  ³ÉÓñ/nr  £¨/w  ÃÉ¹Å×å/nz  £©/w  ¡¢/w  ×Þ/nr  ¿ªÁ¼/nr  ¡¢/w  ÕÅ/nr  Óñ»·/nr  ¡¢/w  ÕÅ/nr  Ö¥Í¥/nr  ¡¢/w  ÕÅ/nr  ´º/nr  £¨/w  Å®/b  £¬/w  Ãç×å/nz  £©/w  ¡¢/w  ³Â/nr  ÌìÎÄ/nr  £¨/w  ²¼ÒÀ×å/nz  £©/w  ¡¢/w  ³Â/nr  Ñ¸/nr  ¡¢/w  ³Â/nr  Ô¶Îä/nr  ¡¢/w  Îä/nr  ºè÷ë/nr  ¡¢/w  Ò×/nr  Ê¤½ð/nr  ¡¢/w  ÂÞ/nr  ·¼ºã/nr  £¨/w  Å®/b  £¬/w  ²¼ÒÀ×å/nz  £©/w  ¡¢/w  ÂÞ/nr  ÉÐ²Å/nr  £¨/w  ²¼ÒÀ×å/nz  £©/w  ¡¢/w  ÖÜ/nr  Íò³É/nr  ¡¢/w  ÖÜ/nr  ½õ/nr  £¨/w  Å®/b  £©/w  ¡¢/w  ÖÜ/nr  µÂ·Ò/nr  £¨/w  Å®/b  £©/w  ¡¢/w  ÕÔ/nr  ¼ÒÐË/nr  ¡¢/w  ºú/nr  ½õÌÎ/nr  ¡¢/w  Ïà/nr  Ð¡Çà/nr  ¡¢/w  Ê©/nr  ÐËÌÒ/nr  £¨/w  Å®/b  £©/w  ¡¢/w  Ò¦/nr  Çí/nr  £¨/w  Å®/b  £¬/w  ØîÀÐ×å/nz  £©/w  ¡¢/w  °à/nr  °²·Ò/nr  £¨/w  Å®/b  £¬/w  Ãç×å/nz  £©/w  ¡¢/w  Ô¬/nr  ÖÜ/nr  ¡¢/w  Äª/nr  Ê±ÈÊ/nr  £¨/w  ²¼ÒÀ×å/nz  £©/w  ¡¢/w  ¹Ë/nr  Çì½ð/nr  ¡¢/w  Ðì/nr  ¶Ë·ò/nr  ¡¢/w  Òó/nr  ÎÄÏ¼/nr  £¨/w  Å®/b  £©/w  ¡¢/w  »Æ/nr  Á¢¶°/nr  £¨/w  ÍÁ¼Ò×å/nz  £©/w  ¡¢/w  »Æ/nr  ¿µÉú/nr  £¨/w  ²¼ÒÀ×å/nz  £©/w  ¡¢/w  ²Ü/nr  Ö¾/nr  ¡¢/w  Áº/nr  Ã÷µÂ/nr  ¡¢/w  ¸µ/nr  ´«Ô¾/nr  ¡¢/w  Â»ÌìÐñ/nr  £¨/w  ÒÍ×å/nz  £©/w  ¡¢/w  Â»ÎÄ±ó/nr  £¨/w  ÒÍ×å/nz  £©/w  ¡¢/w  ´÷/nr  Õñ»ª/nr  £¨/w  ÍÁ¼Ò×å/nz  £©/w  
19980301-02-001-051/m  ÔÆÄÏÊ¡/ns  £¨/w  £¸£¸/m  Ãû/q  £©/w  
19980301-02-001-052/m  Âí/nr  ÖÒÈÊ/nr  £¨/w  ¶ÀÁú×å/nz  £©/w  ¡¢/w  Íõ/nr  Ììçô/nr  £¨/w  ÒÍ×å/nz  £©/w  ¡¢/w  Íõ/nr  ÊÀÀ¤/nr  ¡¢/w  Íõ/nr  ÓÀ¿ü/nr  £¨/w  ×³×å/nz  £©/w  ¡¢/w  Íõ/nr  Ö¾¶«/nr  ¡¢/w  Íõ/nr  Ã÷Áú/nr  ¡¢/w  Íõ/nr  ¼ÑÃô/nr  £¨/w  Å®/b  £¬/w  Ãç×å/nz  £©/w  ¡¢/w  Íõ/nr  Ñ§ÈÊ/nr  ¡¢/w  Íõ/nr  Ñ§ÖÇ/nr  ¡¢/w  Òü/nr  ¿¡/nr  £¨/w  °××å/nz  £©/w  ¡¢/w  Áú/nr  À¼/nr  £¨/w  Å®/b  £¬/w  ÒÍ×å/nz  £©/w  ¡¢/w  Â¬/nr  ÔÆÎé/nr  ¡¢/w  Â¬/nr  °îÕý/nr  £¨/w  ÒÍ×å/nz  £©/w  ¡¢/w  Â¬/nr  ²ýÌ©/nr  £¨/w  ×³×å/nz  £©/w  ¡¢/w  °×/nr  ³ÉÁÁ/nr  £¨/w  ¹þÄá×å/nz  £©/w  ¡¢/w  Áîºü/nr  °²/nr  ¡¢/w  ·ë/nr  ¼Ò´Ï/nr  ¡¢/w  ±Ï/nr  ºç/nr  £¨/w  Å®/b  £¬/w  ÒÍ×å/nz  £©/w  ¡¢/w  Çú/nr  Á¼/nr  £¨/w  ÀüËÛ×å/nz  £©/w  ¡¢/w  Çú/nr  Â·/nr  £¨/w  Å­×å/nz  £©/w  ¡¢/w  Öì/nr  Ö¾Ç¿/nr  ¡¢/w  Öì/nr  Î¬»ª/nr  ¡¢/w  ½­/nr  ÆÕÉú/nr  ¡¢/w  Àî/nr  ÎªÃñ/nr  £¨/w  Å®/b  £¬/w  ¹þÄá×å/nz  £©/w  ¡¢/w  Àî/nr  ÓñÑ©/nr  £¨/w  Å®/b  £©/w  ¡¢/w  Àî/nr  ÏòÑô/nr  £¨/w  ²Ø×å/nz  £©/w  ¡¢/w  Àî/nr  ÈçÖÒ/nr  £¨/w  À­ìï×å/nz  £©/w  ¡¢/w  Àî/nr  ºìÃñ/nr  £¨/w  Å®/b  £¬/w  ÒÍ×å/nz  £©/w  ¡¢/w  Àî/nr  ÂêÁÕ/nr  £¨/w  Å®/b  £©/w  ¡¢/w  Àî/nr  ÏÖÎä/nr  £¨/w  °××å/nz  £©/w  ¡¢/w  Àî/nr  ±¦Á«/nr  £¨/w  Å®/b  £¬/w  µÂ°º×å/nz  £©/w  ¡¢/w  Àî/nr  ÕäÁ«/nr  £¨/w  Å®/b  £¬/w  Ñþ×å/nz  £©/w  ¡¢/w  Àî/nr  Ó³µÂ/nr  £¨/w  °××å/nz  £©/w  ¡¢/w  Àî/nr  ºé¸¨/nr  £¨/w  »Ø×å/nz  £©/w  ¡¢/w  Àî/nr  ÓÂ/nr  £¨/w  ¹þÄá×å/nz  £©/w  ¡¢/w  Àî/nr  ÌúÓ³/nr  ¡¢/w  Àî/nr  º£Ó¢/nr  £¨/w  Å®/b  £¬/w  ÒÍ×å/nz  £©/w  ¡¢/w  Àî/nr  Î¬ÁÖ/nr  ¡¢/w  Àî/nr  Ô£¹â/nr  ¡¢/w  Àî/nr  ¼ÎÍ¢/nr  £¨/w  ÒÍ×å/nz  £©/w  ¡¢/w  Ñî/nr  ¿ªÃ÷/nr  ¡¢/w  Ñî/nr  ÐË·¢/nr  £¨/w  ÒÍ×å/nz  £©/w  ¡¢/w  Ñî/nr  Ó¦éª/nr  ¡¢/w  Ñî/nr  ½¨¼×/nr  ¡¢/w  Ñî/nr  ³çÁú/nr  ¡¢/w  Ñî/nr  Ð÷¼Ñ/nr  ¡¢/w  Ñî/nr  ¸£Éú/nr  £¨/w  ¹þÄá×å/nz  £©/w  ¡¢/w  Îâ/nr  ¼ÒÁº/nr  ¡¢/w  Çñ/nr  ÈýÒæ/nr  £¨/w  ÀüËÛ×å/nz  £©/w  ¡¢/w  Óà/nr  ¼ª°²/nr  ¡¢/w  Éò/nr  °²²¨/nr  ¡¢/w  ÕÅ/nr  ³ÉÒú/nr  ¡¢/w  ÕÅ/nr  ±¦Èý/nr  ¡¢/w  ÕÅ/nr  ÒñÁÖ/nr  £¨/w  Å®/b  £©/w  ¡¢/w  ÕÅ/nr  ÃÀÇí/nr  £¨/w  Å®/b  £¬/w  »ùÅµ×å/nz  £©/w  ¡¢/w  ÕÅ/nr  Åà¹â/nr  ¡¢/w  ÕÅ/nr  íµ/nr  ¡¢/w  ³Â/nr  ¼Ò»á/nr  £¨/w  Å®/b  £©/w  ¡¢/w  ÁÖ/nr  ÎÄÀ¼/nr  ¡¢/w  ÁÖ/nr  íÃñ/nr  £¨/w  Å®/b  £©/w  ¡¢/w  ÑÒ×¯/nr  £¨/w  ´ö×å/nz  £©/w  ¡¢/w  ÂÞ/nr  Õý¸»/nr  £¨/w  ÒÍ×å/nz  £©/w  ¡¢/w  ÂÞ/nr  Ö¾Ôó/nr  £¨/w  ´ö×å/nz  £©/w  ¡¢/w  ÂÞ/nr  »Ý°²/nr  £¨/w  Å®/b  £©/w  ¡¢/w  ºÍ/nr  ¶Îç÷/nr  £¨/w  ÄÉÎ÷×å/nz  £©/w  ¡¢/w  ºÍÈó²Å/nr  £¨/w  ÆÕÃ××å/nz  £©/w  ¡¢/w  Õ÷Åô/nr  £¨/w  ´ö×å/nz  £©/w  ¡¢/w  ÅÓ/nr  Îý¾û/nr  ¡¢/w  Ö£/nr  ³ÉË¼/nr  ¡¢/w  Ö£/nr  ´ºÃô/nr  ¡¢/w  ×ÚÓ¹×¿Âê/nr  £¨/w  Å®/b  £¬/w  ²Ø×å/nz  £©/w  ¡¢/w  ÕÔ/nr  ÈÊÈ«/nr  £¨/w  °××å/nz  £©/w  ¡¢/w  ÕÔ/nr  îÚ/nr  ¡¢/w  ¶Î/nr  ÐËÏé/nr  ¡¢/w  ÙººìÁ«/nr  £¨/w  Å®/b  £¬/w  ²¼ÀÊ×å/nz  £©/w  ¡¢/w  Äß/nr  ¹â×æ/nr  ¡¢/w  ²Ü/nr  ÔÆÖÒ/nr  ¡¢/w  Åí/nr  ÔöÃ·/nr  £¨/w  Å®/b  £¬/w  ÒÍ×å/nz  £©/w  ¡¢/w  Ëø·É/nr  £¨/w  »Ø×å/nz  £©/w  ¡¢/w  ÆÕÔÆÉ½/nr  £¨/w  ÒÍ×å/nz  £©/w  ¡¢/w  ÆÕ/nr  ³¯Öù/nr  ¡¢/w  À×/nr  ·ëÇì/nr  £¨/w  ¾°ÆÄ×å/nz  £©/w  ¡¢/w  À×/nr  ÎÌÍÅ/nr  £¨/w  °¢²ý×å/nz  £©/w  ¡¢/w  ÌÚ¶þÕÙ/nr  £¨/w  ´ö×å/nz  £©/w  ¡¢/w  ¹Ü/nr  ¹ú·¼/nr  £¨/w  Å®/b  £¬/w  ´ö×å/nz  £©/w  ¡¢/w  ÐÜ/nr  ½ðÇí/nr  £¨/w  Å®/b  £¬/w  Ãç×å/nz  £©/w  ¡¢/w  ëø/nr  ÌÙ/nr  ¡¢/w  Îº/nr  Ñ§ÏÈ/nr  £¨/w  Øô×å/nz  £©/w  
19980301-02-001-053/m  [Î÷²Ø/ns  ×ÔÖÎÇø/n]ns  £¨/w  £²£°/m  Ãû/q  £©/w  
19980301-02-001-054/m  ²ÅÍú°àµä/nr  £¨/w  ²Ø×å/nz  £©/w  ¡¢/w  Íõ/nr  ½¨Æ½/nr  ¡¢/w  ÓÀÖÙ¸ÂÍß/nr  £¨/w  ²Ø×å/nz  £©/w  ¡¢/w  ´ï±À/nr  £¨/w  çó°Í×å/nz  £©/w  ¡¢/w  ÁÐÈ·/nr  £¨/w  ²Ø×å/nz  £©/w  ¡¢/w  ¶à¼ª´ÎÈÊ/nr  £¨/w  ²Ø×å/nz  £©/w  ¡¢/w  ¶à¼ªÔóÈÊ/nr  £¨/w  ²Ø×å/nz  £©/w  ¡¢/w  ´ÎÈÊ/nr  £¨/w  ²Ø×å/nz  £©/w  ¡¢/w  ½­´åÂÞ²¼/nr  £¨/w  ²Ø×å/nz  £©/w  ¡¢/w  Àî/nr  ¹ú»ª/nr  £¨/w  Å®/b  £©/w  ¡¢/w  °¢Åæ¡¤²Åµ©×¿¸Â/nr  £¨/w  Å®/b  £¬/w  ²Ø×å/nz  £©/w  ¡¢/w  ³Â/nr  ¿üÔª/nr  ¡¢/w  ÅÁ°ÍÀ­¡¤¸ñÁÐÀÊ½Ü/nr  £¨/w  ²Ø×å/nz  £©/w  ¡¢/w  µ¥Ôö´ÎÍú/nr  £¨/w  ÃÅ°Í×å/nz  £©/w  ¡¢/w  ÂåÉ£/ns  £¨/w  ²Ø×å/nz  £©/w  ¡¢/w  ÂåÉ£½­´å/nr  £¨/w  ²Ø×å/nz  £©/w  ¡¢/w  ÈÈµØ/nr  £¨/w  ²Ø×å/nz  £©/w  ¡¢/w  ÒæÎ÷Ñë×Ú/nr  £¨/w  Å®/b  £¬/w  ²Ø×å/nz  £©/w  ¡¢/w  ¿µ½ð/nr  £¨/w  ²Ø×å/nz  £©/w  ¡¢/w  Áº/nr  µî³¼/nr  
19980301-02-001-055/m  ÉÂÎ÷Ê¡/ns  £¨/w  £¶£·/m  Ãû/q  £©/w  
19980301-02-001-056/m  ¶¡/nr  ÖÐÖÇ/nr  ¡¢/w  ÓÚ/nr  Ð¡ÎÄ/nr  £¨/w  Å®/b  £©/w  ¡¢/w  Íò/nr  Ñ§Ô¶/nr  ¡¢/w  Íò/nr  ÉÜ·Ò/nr  £¨/w  Å®/b  £©/w  ¡¢/w  É½ÂØ/nr  ¡¢/w  Âí/nr  ´óÄ±/nr  ¡¢/w  Âí/nr  ÖÐÆ½/nr  ¡¢/w  Âí/nr  Æ½/nr  ¡¢/w  Âí/nr  Æ½Ò»/nr  £¨/w  »Ø×å/nz  £©/w  ¡¢/w  Âí/nr  ¿ËÄþ/nr  £¨/w  Å®/b  £©/w  ¡¢/w  Âí/nr  ÌúÉ½/nr  ¡¢/w  Íõ/nr  Î÷¾©/nr  ¡¢/w  Íõ/nr  ÊùÌÃ/nr  ¡¢/w  Íõ/nr  Î°/nr  ¡¢/w  Íõ/nr  Àî¹ã/nr  ¡¢/w  Íõ/nr  Ýá´æ/nr  ¡¢/w  Å£/nr  ÓñÇÙ/nr  £¨/w  Å®/b  £©/w  ¡¢/w  ¿×/nr  ÏéÃ·/nr  £¨/w  Å®/b  £©/w  ¡¢/w  °¬/nr  Ø§ÉÆ/nr  ¡¢/w  Â¬/nr  ¸Õ/nr  ¡¢/w  Ê·/nr  ÐËÈ«/nr  ¡¢/w  ·ë/nr  ìã³õ/nr  ¡¢/w  ¹®/nr  µÂË³/nr  ¡¢/w  Áõ/nr  ÈýÑô/nr  ¡¢/w  Áõ/nr  »ª¹ú/nr  ¡¢/w  Áõ/nr  Ð¢ÎÄ/nr  ¡¢/w  ³Ø/nr  Èº/nr  £¨/w  Å®/b  £©/w  ¡¢/w  Àî/nr  Ôª»¢/nr  ¡¢/w  Àî/nr  ³É²©/nr  £¨/w  Âú×å/nz  £©/w  ¡¢/w  Àî/nr  »ª/nr  ¡¢/w  Àî/nr  ½¨¹ú/nr  ¡¢/w  Àî/nr  ÚÔ/nr  £¨/w  Å®/b  £©/w  ¡¢/w  Àî/nr  µîÈÙ/nr  ¡¢/w  Ñî/nr  ÖÒ/nr  ¡¢/w  Ù¡/nr  ÉÜ³É/nr  £¨/w  Âú×å/nz  £©/w  ¡¢/w  Íô/nr  ÕÑÏÍ/nr  ¡¢/w  ÕÅ/nr  Ð¡¿É/nr  ¡¢/w  ÕÅ/nr  Á¢Í¬/nr  £¨/w  Å®/b  £©/w  ¡¢/w  ÕÅ/nr  º£ÄÏ/nr  ¡¢/w  ÕÅ/nr  Ñà/nr  £¨/w  Å®/b  £©/w  ¡¢/w  ³Â/nr  Ë«È«/nr  ¡¢/w  ³Â/nr  ÓÐµÂ/nr  ¡¢/w  ³Â/nr  ÒËºà/nr  ¡¢/w  ÖÜ/nr  ÎÀ½¡/nr  £¨/w  Å®/b  £©/w  ¡¢/w  ÖÜ/nr  ÈôÆî/nr  ¡¢/w  ÖÜ/nr  Á®/nr  ¡¢/w  ÅÓ/nr  ¼ÒîÚ/nr  ¡¢/w  ¾Ó/nr  ÁÖ»ª/nr  ¡¢/w  ÕÔ/nr  ÀèÃ÷/nr  ¡¢/w  ÈÙ/nr  º£/nr  ¡¢/w  Áø/nr  ËæÄê/nr  ¡¢/w  ¹ð/nr  ÖÐÔÀ/nr  ¡¢/w  µ³/nr  ÀÚ/nr  ¡¢/w  Ðì/nr  É½ÁÖ/nr  ¡¢/w  Ðì/nr  ±£·ï/nr  £¨/w  Å®/b  £©/w  ¡¢/w  ¸ß/nr  ´æµÂ/nr  ¡¢/w  ¸ß/nr  ËØ»ª/nr  £¨/w  Å®/b  £©/w  ¡¢/w  ¹ù/nr  ·ïÁ«/nr  £¨/w  Å®/b  £©/w  ¡¢/w  »Æ/nr  ÖÓ/nr  ¡¢/w  ²Ü/nr  Á«Ö¥/nr  £¨/w  Å®/b  £©/w  ¡¢/w  ³£/nr  ÎÄÖÊ/nr  ¡¢/w  ½¯/nr  Õý»ª/nr  ¡¢/w  º«/nr  Î°/nr  ¡¢/w  º«/nr  Ò«Îä/nr  ¡¢/w  ³Ì/nr  °²¶«/nr  ¡¢/w  À×/nr  ÈÊÒå/nr  ¡¢/w  ´÷/nr  Ö¤Á¼/nr  
19980301-02-001-057/m  ¸ÊËàÊ¡/ns  £¨/w  £´£¶/m  Ãû/q  £©/w  
19980301-02-001-058/m  ¶¡/nr  ÔóÉú/nr  £¨/w  »Ø×å/nz  £©/w  ¡¢/w  Âí/nr  ¹ú²ý/nr  £¨/w  »Ø×å/nz  £©/w  ¡¢/w  Âí/nr  ÏãÃ·/nr  £¨/w  Å®/b  £¬/w  ±£°²×å/nz  £©/w  ¡¢/w  Âí/nr  ºèÁÒ/nr  ¡¢/w  Íõ/nr  ¹úÎÄ/nr  ¡¢/w  Íõ/nr  ½ðÌÃ/nr  ¡¢/w  Íõ/nr  ËØÒø/nr  £¨/w  Å®/b  £©/w  ¡¢/w  Â¬/nr  ¿Ë¼ó/nr  £¨/w  ²Ø×å/nz  £©/w  ¡¢/w  Éê/nr  Ð§Ôø/nr  ¡¢/w  °×/nr  ÊçÕê/nr  £¨/w  Å®/b  £¬/w  ¶«Ïç×å/nz  £©/w  ¡¢/w  ·ë/nr  ÔÆº£/nr  ¡¢/w  Öì/nr  Ö¾Á¼/nr  ¡¢/w  Öì/nr  ×÷ÓÂ/nr  ¡¢/w  Öì/nr  Á®±¦/nr  ¡¢/w  ÖÙ/nr  Õ×Â¡/nr  ¡¢/w  Æë/nr  ÎÄÑà/nr  £¨/w  Å®/b  £©/w  ¡¢/w  °²/nr  ÓÀºì/nr  £¨/w  Ô£¹Ì×å/nz  £©/w  ¡¢/w  Ëï/nr  Ó¢/nr  ¡¢/w  Àî/nr  ×ÓÆæ/nr  ¡¢/w  Àî/nr  ·¢Éì/nr  ¡¢/w  Àî/nr  ´ºÓ¢/nr  £¨/w  Å®/b  £¬/w  »Ø×å/nz  £©/w  ¡¢/w  Ñî/nr  ½ðÒå/nr  ¡¢/w  Ñî/nr  É­/nr  £¨/w  »Ø×å/nz  £©/w  ¡¢/w  ÕÅ/nr  º£À¼/nr  £¨/w  Å®/b  £©/w  ¡¢/w  ³Â/nr  ÊØ½Ü/nr  ¡¢/w  ³Â/nr  Ñ§ºà/nr  ¡¢/w  ÕÔ/nr  ½ð±£/nr  ¡¢/w  ÕÔ/nr  ±¦Éú/nr  ¡¢/w  ºÂ/nr  ÏþÁá/nr  £¨/w  Å®/b  £©/w  ¡¢/w  ºî/nr  µîÂ»/nr  ¡¢/w  ÈÄ/nr  ·ïôã/nr  ¡¢/w  Ò¦/nr  Ì´¶°/nr  ¡¢/w  Äô/nr  ´ó½­/nr  ¡¢/w  Äß/nr  °²Ãñ/nr  £¨/w  Å®/b  £©/w  ¡¢/w  Ðì/nr  Ë©Áú/nr  ¡¢/w  ¸ß/nr  ÎÄ»ª/nr  ¡¢/w  ¸ß/nr  ½ðÈÙ/nr  £¨/w  Å®/b  £©/w  ¡¢/w  ¸ß/nr  ¸´/nr  ¡¢/w  ¹ù/nr  çû/nr  ¡¢/w  ÑÖ/nr  º£Íú/nr  ¡¢/w  ¶­/nr  Êç·¼/nr  £¨/w  Å®/b  £©/w  ¡¢/w  ¶­/nr  Ï²º£/nr  ¡¢/w  ½¯/nr  ÑÓ¶«/nr  ¡¢/w  ÎÂ/nr  ¼Ò±¦/nr  ¡¢/w  ¼ÎÄ¾Ñù¡¤ÂåÉ£¾ÃÃÀ¡¤Í¼µ¤È´¼ªÄáÂê/nr  £¨/w  ²Ø×å/nz  £©/w  ¡¢/w  µÂÍÛ²Ö/nr  £¨/w  ²Ø×å/nz  £©/w  
19980301-02-001-059/m  Çàº£Ê¡/ns  £¨/w  £±£¹/m  Ãû/q  £©/w  
19980301-02-001-060/m  Âí/nr  Åà»ª/nr  ¡¢/w  Âí/nr  ¸£º£/nr  £¨/w  »Ø×å/nz  £©/w  ¡¢/w  Íõ/nr  ººÃñ/nr  ¡¢/w  µË/nr  ±¾Ì«/nr  £¨/w  ²Ø×å/nz  £©/w  ¡¢/w  Ìï/nr  ³ÉÆ½/nr  ¡¢/w  °×/nr  ¶÷Åà/nr  ¡¢/w  ÈÎ/nr  ½ð¸£/nr  ¡¢/w  ½­/nr  ¸ñ/nr  £¨/w  ²Ø×å/nz  £©/w  ¡¢/w  ½­/nr  è¤/nr  £¨/w  Å®/b  £©/w  ¡¢/w  Ñî/nr  ·Æ·Æ/nr  £¨/w  Å®/b  £©/w  ¡¢/w  ÕÅ/nr  Ð¤/nr  £¨/w  Å®/b  £©/w  ¡¢/w  ×¿Âê¼ª/nr  £¨/w  Å®/b  £¬/w  ²Ø×å/nz  £©/w  ¡¢/w  »Â¾ô²ÅÀÉ/nr  £¨/w  ²Ø×å/nz  £©/w  ¡¢/w  ¸ß/nr  ÓÀºì/nr  £¨/w  ÃÉ¹Å×å/nz  £©/w  ¡¢/w  ½¯/nr  ÐÄÐÛ/nr  ¡¢/w  ½¯/nr  ½àÃô/nr  ¡¢/w  º«/nr  ÉÐÎÄ/nr  £¨/w  ÈöÀ­×å/nz  £©/w  ¡¢/w  À®±üÀñ/nr  £¨/w  »Ø×å/nz  £©/w  ¡¢/w  ±«/nr  ÒåÖ¾/nr  £¨/w  ÍÁ×å/nz  £©/w  
19980301-02-001-061/m  [ÄþÏÄ/ns  »Ø×å/nz  ×ÔÖÎÇø/n]ns  £¨/w  £±£¸/m  Ãû/q  £©/w  
19980301-02-001-062/m  Âí/nr  ÍòÁÖ/nr  £¨/w  »Ø×å/nz  £©/w  ¡¢/w  Âí/nr  ÆôÖÇ/nr  £¨/w  »Ø×å/nz  £©/w  ¡¢/w  Âí/nr  ²ýÒá/nr  £¨/w  »Ø×å/nz  £©/w  ¡¢/w  Âí/nr  ½ð»¢/nr  £¨/w  »Ø×å/nz  £©/w  ¡¢/w  Âí/nr  ¹ð·Ò/nr  £¨/w  Å®/b  £¬/w  Î¬Îá¶û×å/nz  £©/w  ¡¢/w  Âí/nr  ÈðÎÄ/nr  £¨/w  »Ø×å/nz  £©/w  ¡¢/w  Ã«/nr  Èç°Ø/nr  ¡¢/w  ·ë/nr  Ö®¿£/nr  £¨/w  »Ø×å/nz  £©/w  ¡¢/w  Öì/nr  ÕñÁÖ/nr  ¡¢/w  Ñî/nr  ÉúÀñ/nr  £¨/w  »Ø×å/nz  £©/w  ¡¢/w  ÕÅ/nr  Ð¡ËØ/nr  £¨/w  Å®/b  £©/w  ¡¢/w  ºú/nr  ÇìºÍ/nr  £¨/w  Å®/b  £©/w  ¡¢/w  ºé/nr  Î¬×Ú/nr  £¨/w  »Ø×å/nz  £©/w  ¡¢/w  Ç®/nr  Æäè¡/nr  ¡¢/w  Ðì/nr  ¹ó/nr  ¡¢/w  ¸ß/nr  ÓÀÄê/nr  £¨/w  Å®/b  £©/w  ¡¢/w  º«/nr  ÓÐÎª/nr  £¨/w  »Ø×å/nz  £©/w  ¡¢/w  ôÃ/nr  Ö¾ÐÂ/nr  
19980301-02-001-063/m  [ÐÂ½®/ns  Î¬Îá¶û/nz  ×ÔÖÎÇø/n]ns  £¨/w  £µ£¹/m  Ãû/q  £©/w  
19980301-02-001-064/m  Âí/nr  Á¦¿Ë/nr  £¨/w  ÎÚ×Î±ð¿Ë×å/nz  £©/w  ¡¢/w  ÂíºÏÄ¾Ìá¡¤ÂòÂòÌá/nr  £¨/w  Î¬Îá¶û×å/nz  £©/w  ¡¢/w  Íõ/nr  ÀÖÈª/nr  ¡¢/w  Íõ/nr  ´«ÓÑ/nr  ¡¢/w  Íõ/nr  Í©/nr  ¡¢/w  Ä¾ºÏÂòÌá/nr  £¨/w  ËþËþ¶û×å/nz  £©/w  ¡¢/w  ÍßÊ²æØ¡¤ÀöÔú¡¤Àö´ï/nr  £¨/w  Å®/b  £¬/w  ¶íÂÞË¹×å/nz  £©/w  ¡¢/w  Òü/nr  ¿ËÉý/nr  ¡¢/w  ÓñËØÒò¡¤ÓñËØ¸¦/nr  £¨/w  Î¬Îá¶û×å/nz  £©/w  ¡¢/w  °¬×ÎÔÙÄ·¡¤°¬ÂòÌá/nr  £¨/w  Å®/b  £¬/w  Î¬Îá¶û×å/nz  £©/w  ¡¢/w  ²¼Â³æØ/nr  £¨/w  Å®/b  £¬/w  ÃÉ¹Å×å/nz  £©/w  ¡¢/w  Ë¾ÂíÒå¡¤¹þÌá¸¦/nr  £¨/w  Î¬Îá¶û×å/nz  £©/w  ¡¢/w  ÍÂ¶ûÑ·ÄÈÒÀ¡¤ÒÀ²¼À­Òô½­/nr  £¨/w  Å®/b  £¬/w  Î¬Îá¶û×å/nz  £©/w  ¡¢/w  Èâ×Î¡¤¹ÅÁ¦°ÍÒÀ/nr  £¨/w  Ëþ¼ª¿Ë×å/nz  £©/w  ¡¢/w  Öì/nr  ½¡/nr  £¨/w  »Ø×å/nz  £©/w  ¡¢/w  ÒÁµÜÀûË¹¡¤°¢²»¶¼ÈÈËÕÀÕ/nr  £¨/w  Î¬Îá¶û×å/nz  £©/w  ¡¢/w  Áõ/nr  ´«Õñ/nr  ¡¢/w  Áõ/nr  ÊØÈÊ/nr  ¡¢/w  ¹Ø/nr  ¹ðÕä/nr  £¨/w  Å®/b  £¬/w  Îý²®×å/nz  £©/w  ¡¢/w  Ðí/nr  Åô/nr  ¡¢/w  ÂòÂòÌáÃ÷¡¤ÑÀÉú/nr  £¨/w  Î¬Îá¶û×å/nz  £©/w  ¡¢/w  ÂêÒÀÅ¬¶û¡¤¹þË¹Ä¾/nr  £¨/w  Å®/b  £¬/w  Î¬Îá¶û×å/nz  £©/w  ¡¢/w  ËÕµ¤¡¤ÕÅ²¨À­ÍÐ·ò/nr  £¨/w  ¹þÈø¿Ë×å/nz  £©/w  ¡¢/w  Àî/nr  ºê¹æ/nr  ¡¢/w  ºÎ/nr  ±üÏÍ/nr  ¡¢/w  ¿â¶û°à½­¡¤ÂòÂòÌá/nr  £¨/w  Î¬Îá¶û×å/nz  £©/w  ¡¢/w  É³µØ¿Ë¡¤¿¨ÈÕ°¢¼ª/nr  £¨/w  Î¬Îá¶û×å/nz  £©/w  ¡¢/w  ÕÅ/nr  ÔÆ´¨/nr  ¡¢/w  ÕÅ/nr  ÈðÆÔ/nr  ¡¢/w  °¢É½°Ý¿Ë¡¤ÍÂ¶ûµØ/nr  £¨/w  ¿Â¶û¿Ë×Î×å/nz  £©/w  ¡¢/w  °¢ÔúÌá¡¤ËÕÀïÌ¹/nr  £¨/w  Î¬Îá¶û×å/nz  £©/w  ¡¢/w  °¢Ä¾¶¬¡¤ÄáÑÀ×Î/nr  £¨/w  Î¬Îá¶û×å/nz  £©/w  ¡¢/w  °¢²»ÁÐ×Î¡¤ÅÅ×æÀ­/nr  £¨/w  Î¬Îá¶û×å/nz  £©/w  ¡¢/w  °¢²»À´Ìá¡¤°¢²»¶¼ÈÈÎ÷Ìá/nr  £¨/w  Î¬Îá¶û×å/nz  £©/w  ¡¢/w  °¢²»¶¼ÈÈºÏÂü¡¤°¬Á¦/nr  £¨/w  Î¬Îá¶û×å/nz  £©/w  ¡¢/w  °¢²»¶¼ÈÈºÏÂú¡¤¿ËÈ»Ä¾/nr  £¨/w  Î¬Îá¶û×å/nz  £©/w  ¡¢/w  °¢µÏÁ¦¡¤ÎáÊØ¶û/nr  £¨/w  Î¬Îá¶û×å/nz  £©/w  ¡¢/w  °¢ÀÕ²¼Ë¹°Ý¡¤À­ºÏÄ¾/nr  £¨/w  ¹þÈø¿Ë×å/nz  £©/w  ¡¢/w  ÁÖ/nr  ÌìÎý/nr  ¡¢/w  µÏÀ­ÄÈ¡¤°¬É½/nr  £¨/w  Å®/b  £¬/w  Î¬Îá¶û×å/nz  £©/w  ¡¢/w  ÅÁÁ¦µ©¡¤°¢²»¶¼ÈÈºÏÂü/nr  £¨/w  Å®/b  £¬/w  Î¬Îá¶û×å/nz  £©/w  ¡¢/w  ÅÁÁ¦µ©¡¤°¢µÂ¶ûº¹/nr  £¨/w  Å®/b  £¬/w  ¹þÈø¿Ë×å/nz  £©/w  ¡¢/w  ÖÜ/nr  ½¨»ª/nr  £¨/w  »Ø×å/nz  £©/w  ¡¢/w  ÖÜ/nr  Öé»ª/nr  £¨/w  Å®/b  £©/w  ¡¢/w  ¾ÓÀ´Ìá¡¤ÂòÂòÌáÃ÷/nr  £¨/w  Î¬Îá¶û×å/nz  £©/w  ¡¢/w  ÕÔ/nr  ¹úÓñ/nr  ¡¢/w  ¿ÂÈü½­¡¤ÈüÁ¦ºÌ¼Ó/nr  £¨/w  ¹þÈø¿Ë×å/nz  £©/w  ¡¢/w  ¹þÄá°Ý¡¤Âí¸ñ´ï/nr  £¨/w  ¹þÈø¿Ë×å/nz  £©/w  ¡¢/w  ¹þ×Î¡¤°¬ÂòÌá/nr  £¨/w  Î¬Îá¶û×å/nz  £©/w  ¡¢/w  ×æÀö·Ææ«¡¤°¢²»¶¼¿¨µÂ¶û/nr  £¨/w  Å®/b  £¬/w  Î¬Îá¶û×å/nz  £©/w  ¡¢/w  Ò¦/nr  ÓÀ·å/nr  ¡¢/w  ÌúÄ¾¶û¡¤´ïÍßÂòÌá/nr  £¨/w  Î¬Îá¶û×å/nz  £©/w  ¡¢/w  Ðì/nr  Ë¼Òæ/nr  ¡¢/w  ¸ß/nr  ½¨¹¦/nr  ¡¢/w  ¹ù/nr  Ãô½Ü/nr  ¡¢/w  ½â/nr  ÉúÈð/nr  ¡¢/w  »ô/nr  Òã/nr  ¡¢/w  ´÷/nr  Ã÷è÷/nr  ¡¢/w  öÄ/nr  ÎÄÖÇ/nr  
19980301-02-001-065/m  [Ïã¸Û/ns  ÌØ±ð/a  ÐÐÕþÇø/n]ns  £¨/w  £³£µ/m  Ãû/q  £©/w  
19980301-02-001-066/m  Âí/nr  Á¦/nr  ¡¢/w  Íõ/nr  Ó¢Î°/nr  ¡¢/w  Íõ/nr  Ãô¸Õ/nr  ¡¢/w  Â¬/nr  ÖØÐË/nr  ¡¢/w  Úù/nr  Î¬Ó¹/nr  ¡¢/w  Áõ/nr  ÅåÇí/nr  £¨/w  Å®/b  £©/w  ¡¢/w  Àî/nr  Î°Í¥/nr  ¡¢/w  Àî/nr  Á¬Éú/nr  ¡¢/w  Àî/nr  ÔóÌí/nr  ¡¢/w  Àî/nr  ×ÚµÂ/nr  ¡¢/w  Àî/nr  Åô·É/nr  ¡¢/w  Ñî/nr  Ò«ÖÒ/nr  ¡¢/w  Îâ/nr  ¿µÃñ/nr  ¡¢/w  Îâ/nr  Çå»Ô/nr  ¡¢/w  Â½/nr  ´ï¼æ/nr  ¡¢/w  ³Â/nr  ÓÀÆå/nr  ¡¢/w  ³Â/nr  ÓÐÇì/nr  ¡¢/w  ·¶/nr  Ðì/nr  ÀöÌ©/nr  £¨/w  Å®/b  £©/w  ¡¢/w  ÂÞ/nr  ÊåÇå/nr  ¡¢/w  Ö£/nr  Ò«ÌÄ/nr  ¡¢/w  ½ª/nr  ¶÷Öù/nr  ¡¢/w  ·Ñ/nr  ì³/nr  £¨/w  Å®/b  £©/w  ¡¢/w  Ô¬/nr  Îä/nr  ¡¢/w  Äß/nr  ÉÙ½Ü/nr  ¡¢/w  »Æ/nr  ¹âºº/nr  ¡¢/w  »Æ/nr  ÒËºë/nr  ¡¢/w  »Æ/nr  ±£ÐÀ/nr  ¡¢/w  ²Ü/nr  ºêÍþ/nr  ¡¢/w  ÊÍÖÇ»Û/nr  ¡¢/w  Ôø/nr  ÏÜè÷/nr  ¡¢/w  Ôø/nr  µÂ³É/nr  ¡¢/w  ÎÂ/nr  ¼ÎÐý/nr  ¡¢/w  ¼ò/nr  ¸£âÂ/nr  ¡¢/w  Ì·/nr  »ÝÖé/nr  £¨/w  Å®/b  £©/w  ¡¢/w  Ñ¦/nr  ·ïÐý/nr  
19980301-02-001-067/m  Ì¨ÍåÊ¡/ns  £¨/w  £±£³/m  Ãû/q  £©/w  
19980301-02-001-068/m  Áõ/nr  ÒàÃú/nr  ¡¢/w  Ñî/nr  ¹úÇì/nr  ¡¢/w  ÕÅ/nr  ÓÀ¾û/nr  ¡¢/w  ÕÅ/nr  Ï£¶«/nr  ¡¢/w  ³Â/nr  ¹óÖÝ/ns  ¡¢/w  ³Â/nr  ÎµÎÄ/nr  ¡¢/w  ·¶/nr  ÔöÊ¤/nr  ¡¢/w  ºú/nr  ÑÇ·¼/nr  £¨/w  Å®/b  £¬/w  ¸ßÉ½×å/nz  £©/w  ¡¢/w  ºé/nr  ÌÎ/nr  ¡¢/w  Áº/nr  Ñà¾ý/nr  £¨/w  Å®/b  £©/w  ¡¢/w  ²Ì/nr  Ê¤¶¨/nr  ¡¢/w  ÁÎ/nr  ÔÆÁú/nr  ¡¢/w  Îº/nr  Àö»Ý/nr  £¨/w  Å®/b  £©/w  
19980301-02-001-069/m  [ÖÐ¹ú/ns  ÈËÃñ/n  ½â·Å¾ü/n]nt  £¨/w  £²£¶£¸/m  Ãû/q  £©/w  
19980301-02-001-070/m  ¶¡/nr  Óñ²Å/nr  ¡¢/w  ¶¡/nr  Õ×Ç¬/nr  £¨/w  »Ø×å/nz  £©/w  ¡¢/w  ¶¡/nr  ÊÙÔÀ/nr  ¡¢/w  ²·/nr  Çì¾ý/nr  ¡¢/w  ÓÚ/nr  ÓÀ²¨/nr  £¨/w  Âú×å/nz  £©/w  ¡¢/w  ÓÚ/nr  ÕñÎä/nr  ¡¢/w  Âí/nr  ÎÀ¶«/nr  £¨/w  ²Ø×å/nz  £©/w  ¡¢/w  Âí/nr  Î°Ã÷/nr  ¡¢/w  Âí/nr  µîÊ¥/nr  ¡¢/w  Íõ/nr  ÈÊÒø/nr  ¡¢/w  Íõ/nr  ÎÄ»Ý/nr  ¡¢/w  Íõ/nr  ÓÀÄþ/nr  ¡¢/w  Íõ/nr  Î°/nr  ¡¢/w  Íõ/nr  Ö¾³É/nr  ¡¢/w  Íõ/nr  Ö¾Ñ§/nr  ¡¢/w  Íõ/nr  Ö¾ºÀ/nr  ¡¢/w  Íõ/nr  ¿Ë/nr  ¡¢/w  Íõ/nr  Á¼Íú/nr  ¡¢/w  Íõ/nr  Ó¢ÖÞ/nr  ¡¢/w  Íõ/nr  ¹úÌï/nr  ¡¢/w  Íõ/nr  ÓýÃô/nr  £¨/w  Å®/b  £©/w  ¡¢/w  Íõ/nr  ÔóÃñ/nr  ¡¢/w  Íõ/nr  ¹óÇÚ/nr  ¡¢/w  Íõ/nr  ÏÜ/nr  ¡¢/w  Íõ/nr  ×æÑµ/nr  ¡¢/w  Íõ/nr  Í³Òµ/nr  ¡¢/w  Íõ/nr  ÌÎ/nr  ¡¢/w  Íõ/nr  ç÷/nr  ¡¢/w  Íõ/nr  ÈðÁÖ/nr  ¡¢/w  Íõ/nr  ÐÂ·ç/nr  ¡¢/w  Ã«/nr  ÓÃÔó/nr  ¡¢/w  ·½/nr  µÇ»ª/nr  ¡¢/w  ¿×/nr  ÏéïÏ/nr  ¡¢/w  °Í/nr  ÖÒ/nr  ¡¢/w  µË/nr  ÓÀÁ¼/nr  ¡¢/w  µË/nr  ºê/nr  ¡¢/w  µË/nr  ²ýÓÑ/nr  ¡¢/w  µË/nr  ºèÄ£/nr  ¡¢/w  Ê¯/nr  ±¦Ô´/nr  ¡¢/w  Â¬/nr  ÆÕÑô/nr  ¡¢/w  Â¬/nr  µÇ»ª/nr  ¡¢/w  Ò¶/nr  °®Èº/nr  ¡¢/w  Ìï/nr  Êé¸ù/nr  ¡¢/w  Ìï/nr  ÉÜÆæ/nr  ¡¢/w  Ê·/nr  ÓñÐ¢/nr  ¡¢/w  Ê·/nr  ÓÀÉÆ/nr  ¡¢/w  °×/nr  Á¬ºÏ/nr  £¨/w  Âú×å/nz  £©/w  ¡¢/w  À¼/nr  ±£¾°/nr  ¡¢/w  Å«¶ûÂü¡¤¿ËÀïÄ¾/nr  £¨/w  Å®/b  £¬/w  Î¬Îá¶û×å/nz  £©/w  ¡¢/w  ¼ª/nr  Ö¾¾ü/nr  ¡¢/w  Çú/nr  ·½»¸/nr  ¡¢/w  Öì/nr  ÎÄÈª/nr  ¡¢/w  Öì/nr  ÓÀÇå/nr  ¡¢/w  ÏÈ/nr  ¿ªÈó/nr  ¡¢/w  ÈÎ/nr  ÀöÎµ/nr  £¨/w  Å®/b  £©/w  ¡¢/w  ÈÎ/nr  Ååè¤/nr  ¡¢/w  Áõ/nr  ¾Ã¾ü/nr  ¡¢/w  Áõ/nr  ³¤¸»/nr  ¡¢/w  Áõ/nr  ÊéÃ÷/nr  ¡¢/w  Áõ/nr  ÓÀÖÎ/nr  ¡¢/w  Áõ/nr  ÑÇºì/nr  ¡¢/w  Áõ/nr  Â×ÏÍ/nr  ¡¢/w  Áõ/nr  Ö¾ÑÞ/nr  ¡¢/w  Áõ/nr  Ã÷è±/nr  ¡¢/w  Áõ/nr  Òñ³¬/nr  ¡¢/w  Áõ/nr  ÕñÀ´/nr  £¨/w  »Ø×å/nz  £©/w  ¡¢/w  Áõ/nr  ·ê¾ý/nr  ¡¢/w  Ðí/nr  Ö¾Áú/nr  ¡¢/w  Ðí/nr  Ê¤/nr  ¡¢/w  Ëï/nr  Õ×Èº/nr  ¡¢/w  Ëï/nr  Ö¾Ç¿/nr  ¡¢/w  Ëï/nr  ÀöÓ¢/nr  £¨/w  Å®/b  £¬/w  Âú×å/nz  £©/w  ¡¢/w  Ëï/nr  ÖÒÍ¬/nr  ¡¢/w  Ëï/nr  ³Ð¾ü/nr  ¡¢/w  Ëï/nr  ÌÃ/nr  ¡¢/w  ¶Å/nr  Ìú»·/nr  ¡¢/w  Àî/nr  ¾ÅÁú/nr  ¡¢/w  Àî/nr  ·ïÖÞ/nr  ¡¢/w  Àî/nr  ÎÄ¹â/nr  ¡¢/w  Àî/nr  ÓÀÖÒ/nr  ¡¢/w  Àî/nr  ÓÀÌ©/nr  £¨/w  ³¯ÏÊ×å/nz  £©/w  ¡¢/w  Àî/nr  ÓÀµÂ/nr  ¡¢/w  Àî/nr  Í¬Ã¯/nr  ¡¢/w  Àî/nr  À´Öù/nr  ¡¢/w  Àî/nr  ±ø/nr  ¡¢/w  Àî/nr  ÏÍÓñ/nr  £¨/w  Å®/b  £¬/w  ³¯ÏÊ×å/nz  £©/w  ¡¢/w  Àî/nr  ±üÇÅ/nr  ¡¢/w  Àî/nr  Ñ§Í¨/nr  ¡¢/w  Àî/nr  ´ººÓ/nr  ¡¢/w  Àî/nr  ËØÆ½/nr  £¨/w  Å®/b  £©/w  ¡¢/w  Àî/nr  ÏþÀ¤/nr  ¡¢/w  Àî/nr  ¶÷/nr  ¡¢/w  Àî/nr  ÐÂÁ¼/nr  ¡¢/w  Àî/nr  ºâ/nr  ¡¢/w  Ñî/nr  ÊéÁú/nr  ¡¢/w  Ñî/nr  ÓñÊé/nr  ¡¢/w  Ñî/nr  Î°Ñ×/nr  ¡¢/w  Ñî/nr  ÔËÖÒ/nr  ¡¢/w  Ñî/nr  Àö/nr  £¨/w  Å®/b  £©/w  ¡¢/w  Ñî/nr  Ó¢²ý/nr  ¡¢/w  Ñî/nr  Ñ§¾ü/nr  ¡¢/w  Ñî/nr  ³¯¿í/nr  ¡¢/w  Ñî/nr  ÈØæ«/nr  £¨/w  Å®/b  £©/w  ¡¢/w  Ñî/nr  Òã¸Õ/nr  ¡¢/w  Ñî/nr  ³ÎÓî/nr  ¡¢/w  Ð¤/nr  ÐËÃ÷/nr  ¡¢/w  Ê±/nr  È¨/nr  ¡¢/w  Îâ/nr  ÁáÁá/nr  £¨/w  Å®/b  £¬/w  »Ø×å/nz  £©/w  ¡¢/w  Îâ/nr  ¼Ì¿Æ/nr  ¡¢/w  Çñ/nr  ½ð¿­/nr  ¡¢/w  Çñ/nr  ÑÜºº/nr  ¡¢/w  Çñ/nr  ½¡/nr  ¡¢/w  ºÎ/nr  ÄËÃ÷/nr  ¡¢/w  ºÎ/nr  ÊÀ±ë/nr  ¡¢/w  ºÎ/nr  Æ½/nr  £¨/w  Å®/b  £©/w  ¡¢/w  ºÎ/nr  ÉÆ¸£/nr  ¡¢/w  ¹È/nr  ÉÆÇì/nr  ¡¢/w  ×Þ/nr  ÓÀîÈ/nr  ¡¢/w  Íô/nr  µÂÔ´/nr  ¡¢/w  Íô/nr  ³±º£/nr  ¡¢/w  Éò/nr  ÈÙ¿¥/nr  ¡¢/w  Éò/nr  Ïþ»Ô/nr  ¡¢/w  Éò/nr  Ñ©ÔÕ/nr  ¡¢/w  Éò/nr  ÉÆÎÄ/nr  ¡¢/w  ËÎ/nr  ÎÄºº/nr  ¡¢/w  ËÎ/nr  ×æÓ¢/nr  £¨/w  Å®/b  £¬/w  Ãç×å/nz  £©/w  ¡¢/w  ËÎ/nr  ÇåÎ¼/nr  ¡¢/w  ³Ù/nr  ºÆÌï/nr  ¡¢/w  ÕÅ/nr  ÍòÄê/nr  ¡¢/w  ÕÅ/nr  ÈÊÖÒ/nr  ¡¢/w  ÕÅ/nr  ÎÄÌ¨/nr  ¡¢/w  ÕÅ/nr  ¶«Ê¢/nr  ¡¢/w  ÕÅ/nr  Á¢Ö¾/nr  ¡¢/w  ÕÅ/nr  ÒÁÄþ/nr  ¡¢/w  ÕÅ/nr  ½ø±¦/nr  ¡¢/w  ÕÅ/nr  Á¬ÖÒ/nr  ¡¢/w  ÕÅ/nr  Ï£¹â/nr  ¡¢/w  ÕÅ/nr  ÐòÈý/nr  ¡¢/w  ÕÅ/nr  ¹ú³õ/nr  ¡¢/w  ÕÅ/nr  Ã÷Ô¶/nr  ¡¢/w  ÕÅ/nr  Ñ§¶«/nr  ¡¢/w  ÕÅ/nr  ±¦¿µ/nr  ¡¢/w  ÕÅ/nr  Ê÷ÔÆ/nr  ¡¢/w  ÕÅ/nr  Ê÷Ìï/nr  ¡¢/w  ÕÅ/nr  Õñ»ª/nr  ¡¢/w  ÕÅ/nr  Àò/nr  £¨/w  Å®/b  £©/w  ¡¢/w  ÕÅ/nr  º£Ìì/nr  ¡¢/w  ÕÅ/nr  ÃÞÉú/nr  ¡¢/w  ÕÅ/nr  ÖÇ/nr  ¡¢/w  Â½/nr  ·ï±ò/nr  ¡¢/w  ³Â/nr  ¿ªÀñ/nr  ¡¢/w  ³Â/nr  Óñ½Ü/nr  ¡¢/w  ³Â/nr  Õýºº/nr  ¡¢/w  ³Â/nr  ÇìÔÆ/nr  ¡¢/w  ³Â/nr  Ã÷É½/nr  ¡¢/w  ³Â/nr  ÏÔ»ª/nr  ¡¢/w  ³Â/nr  ÕÂÔª/nr  ¡¢/w  ³Â/nr  ÌíÁÖ/nr  ¡¢/w  ³Â/nr  ½õ±ë/nr  ¡¢/w  ³Â/nr  ´äÆ¼/nr  £¨/w  Å®/b  £©/w  ¡¢/w  ³Â/nr  Ç±/nr  ¡¢/w  ·¶/nr  ³¤Áú/nr  ¡¢/w  ÁÖ/nr  ÓÀÄê/nr  ¡¢/w  Å·/nr  ½ð¹È/nr  ¡¢/w  ÔÀ/nr  ÐûÒå/nr  ¡¢/w  ½ð/nr  ÈÊÛÆ/nr  £¨/w  ³¯ÏÊ×å/nz  £©/w  ¡¢/w  ½ð¹Å°¢¸ñ/nr  £¨/w  ÒÍ×å/nz  £©/w  ¡¢/w  ½ð/nr  Ã¬/nr  ¡¢/w  ½ð/nr  ²ý¼ª/nr  £¨/w  ³¯ÏÊ×å/nz  £©/w  ¡¢/w  ÖÜ/nr  ÓÑÁ¼/nr  ¡¢/w  ÖÜ/nr  ÎÄÔª/nr  ¡¢/w  ÖÜ/nr  ¿ËÓñ/nr  ¡¢/w  ÖÜ/nr  À¤ÈÊ/nr  ¡¢/w  ÖÜ/nr  ÃÀ»ª/nr  ¡¢/w  ÖÜ/nr  ÓöÆæ/nr  ¡¢/w  Ö£/nr  ÉêÏÀ/nr  ¡¢/w  Ö£/nr  ÊË³¬/nr  ¡¢/w  Ö£/nr  ÊØÔö/nr  ¡¢/w  Ö£/nr  ½ðÀ×/nr  ¡¢/w  Ö£/nr  ±þÇå/nr  ¡¢/w  Ö£/nr  ºéÌÎ/nr  ¡¢/w  ÕÔ/nr  ÎÀ¹ú/nr  ¡¢/w  ÕÔ/nr  ÔÂÐÂ/nr  ¡¢/w  ÕÔ/nr  ÊéÔÂ/nr  ¡¢/w  ÕÔ/nr  ¿ÉÃú/nr  ¡¢/w  ÕÔ/nr  ´Ô/nr  £¨/w  Âú×å/nz  £©/w  ¡¢/w  ÕÔ/nr  ÐËÂ¼/nr  ¡¢/w  ÕÔ/nr  Ó¢¸»/nr  ¡¢/w  ÕÔ/nr  ¹ú¾û/nr  ¡¢/w  ÕÔ/nr  Ë©Áú/nr  ¡¢/w  ÕÔ/nr  ÈÙÌÃ/nr  ¡¢/w  ÕÔ/nr  ÐÂÏÈ/nr  ¡¢/w  ºú/nr  ÊÀÏé/nr  ¡¢/w  ºú/nr  ´º¸£/nr  ¡¢/w  ºú/nr  °®Áá/nr  £¨/w  Å®/b  £©/w  ¡¢/w  Áø/nr  ·ï¾Ù/nr  ¡¢/w  ÖÓ/nr  ÉùÇÙ/nr  ¡¢/w  ºî/nr  ¸Õ/nr  ¡¢/w  Ê©/nr  °²Í¢/nr  ¡¢/w  ÂåÉ£ÇúÕä/nr  £¨/w  Å®/b  £¬/w  ²Ø×å/nz  £©/w  ¡¢/w  ¹¬/nr  ÔÆÕ½/nr  ¡¢/w  Âæ/nr  ÕýÆ½/nr  ¡¢/w  ÇØ/nr  ½­²ý/nr  ¡¢/w  Ô¬/nr  ÐË»ª/nr  ¡¢/w  ¹¢/nr  Á«·ï/nr  £¨/w  Å®/b  £©/w  ¡¢/w  Äô/nr  Á¦/nr  £¨/w  Å®/b  £©/w  ¡¢/w  Äª/nr  ËÄº£/nr  £¨/w  ×³×å/nz  £©/w  ¡¢/w  ¼Ö/nr  µ¤±ø/nr  £¨/w  Å®/b  £©/w  ¡¢/w  ¼Ö/nr  ÎÄÏÈ/nr  ¡¢/w  ¼Ö/nr  Ã¯ÈÙ/nr  ¡¢/w  ¼Ö/nr  ¸»À¤/nr  ¡¢/w  Ðì/nr  ÓÖÒú/nr  ¡¢/w  Ðì/nr  ³ÐÔÆ/nr  ¡¢/w  Ðì/nr  ÕñÖÒ/nr  ¡¢/w  Ðì/nr  ¸ù³õ/nr  ¡¢/w  Ðì/nr  »Ý×Ì/nr  ¡¢/w  ¸ß/nr  Í¬Éù/nr  ¡¢/w  ¸ß/nr  ÊØÎ¬/nr  ¡¢/w  ¹ù/nr  ·ïáª/nr  ¡¢/w  ¹ù/nr  ÓñÏé/nr  ¡¢/w  ÌÆ/nr  Ìì±ê/nr  ¡¢/w  »Æ/nr  ÓñÕÂ/nr  ¡¢/w  »Æ/nr  ÃñÇ¿/nr  ¡¢/w  »Æ/nr  ÓÂ/nr  £¨/w  ÃÉ¹Å×å/nz  £©/w  ¡¢/w  »Æ/nr  ËØ¼Î/nr  £¨/w  Å®/b  £©/w  ¡¢/w  ²Ü/nr  Ë«Ã÷/nr  ¡¢/w  ²Ü/nr  Ñ§µÂ/nr  ¡¢/w  ÆÝ/nr  ÇìÂ×/nr  ¡¢/w  ¹¨/nr  »ÝÜ¿/nr  £¨/w  Å®/b  £©/w  ¡¢/w  ´Þ/nr  Òã/nr  ¡¢/w  ·û/nr  Í¢¹ó/nr  ¡¢/w  ¿µ/nr  ³ÉÔª/nr  ¡¢/w  Áº/nr  ¼ÆÇï/nr  ¡¢/w  Áº/nr  ±£½õ/nr  ¡¢/w  ¿Ü/nr  ÏÜÏé/nr  ¡¢/w  Ëå/nr  ÓÀ¾Ù/nr  ¡¢/w  Ëå/nr  ÉþÎä/nr  ¡¢/w  Úó/nr  ¸£ÁÙ/nr  £¨/w  Âú×å/nz  £©/w  ¡¢/w  Åí/nr  Ð¡·ã/nr  ¡¢/w  Åí/nr  ³þÕþ/nr  £¨/w  ÍÁ¼Ò×å/nz  £©/w  ¡¢/w  Åí/nr  ´ä·å/nr  ¡¢/w  ¸ð/nr  ³ÉÎÄ/nr  ¡¢/w  ¸ð/nr  Õñ·å/nr  ¡¢/w  ¶­/nr  Á¼¾Ô/nr  ¡¢/w  º«/nr  Éú·å/nr  ¡¢/w  º«/nr  ½ð±ª/nr  ¡¢/w  º«/nr  Èð½×/nr  ¡¢/w  ËÚ/nr  ÈÖÉú/nr  £¨/w  ¶±×å/nz  £©/w  ¡¢/w  ¾°/nr  Ñ§ÇÚ/nr  ¡¢/w  ³Ì/nr  ±¦É½/nr  ¡¢/w  ³Ì/nr  Ïþ½¡/nr  £¨/w  Å®/b  £©/w  ¡¢/w  ¸µ/nr  È«ÓÐ/nr  ¡¢/w  ¸µ/nr  ºè»ù/nr  ¡¢/w  ¸µ/nr  ²³º£/nr  ¡¢/w  ¸µ/nr  ´äºÍ/nr  ¡¢/w  Í¯/nr  ÌìÔÆ/nr  ¡¢/w  ÎÂ/nr  ÓñÖù/nr  ¡¢/w  ÎÂ/nr  ¹â´º/nr  ¡¢/w  Ð»/nr  ¹â/nr  ¡¢/w  ÆÑ/nr  ÈÙÏé/nr  ¡¢/w  ÃÉ/nr  ½øÏ²/nr  ¡¢/w  Õ²/nr  ÖÒ¸»/nr  ¡¢/w  ²Ì/nr  ÈÊÉ½/nr  ¡¢/w  ²Ì/nr  ¼Ì±í/nr  ¡¢/w  ê°/nr  ÎÄÇå/nr  ¡¢/w  ÐÜ/nr  ×ÔÈÊ/nr  ¡¢/w  ·®/nr  ¸ùÉî/nr  ¡¢/w  Îº/nr  ³¤°²/nr  
19980301-02-001-071/m  £¨/w  ÐÂ»ªÉç/nt  ·¢/v  £©/w  

19980301-03-001-001/m  Ïã¸Û/ns  Íâ»ã/n  ´¢±¸/vn  ¾Å°Ù°ËÊ®Ò»ÒÚ/m  ÃÀÔª/q  ±È/p  È¥Äêµ×/t  Ôö/v  ÎåÊ®ÈýÒÚ/m  ÃÀÔª/q  Î»/Ng  ÁÐ/v  ÊÀ½ç/n  µÚÈý/m  
19980301-03-001-002/m  ±¾±¨/r  Ïã¸Û/ns  £²ÔÂ/t  £²£¸ÈÕ/t  µç/n  ¼ÇÕß/n  ·ë/nr  Ïö/nr  ±¨µÀ/v  £º/w  [Ïã¸Û/ns  ½ðÈÚ/n  ¹ÜÀí¾Ö/n]nt  ÈÕÇ°/t  Ðû²¼/v  £¬/w  Á¬Í¬/p  ÍÁµØ/n  »ù½ð/n  ÔÚÄÚ/u  £¬/w  Ïã¸Û/ns  ÓÚ/p  £±£¹£¹£¸Äê/t  £±ÔÂ/t  µ×/f  µÄ/u  ¹Ù·½/n  Íâ±Ò/n  ×Ê²ú/n  Îª/v  £¹£¸£±ÒÚ/m  ÃÀÔª/q  £¬/w  ½Ï/p  £±£¹£¹£·Äê/t  £±£²ÔÂ/t  µ×/f  µÄ/u  £¹£²£¸ÒÚ/m  ÃÀÔª/q  £¬/w  Ôö¼Ó/v  £µ£³ÒÚ/m  ÃÀÔª/q  ¡£/w  Ïã¸Û/ns  µÄ/u  Íâ»ã/n  ´¢±¸/vn  Ä¿Ç°/t  Î»/Ng  ÁÐ/v  ÊÀ½ç/n  µÚÈý/m  Î»/q  £¬/w  ½ö´ÎÓÚ/v  ÈÕ±¾/ns  Óë/c  ×æ¹ú/n  ´óÂ½/n  ¡£/w  
19980301-03-001-003/m  ½ñÄê/t  £±ÔÂ/t  µ×/f  £¬/w  Ïã¸Û/ns  Íâ»ã/n  »ù½ð/n  ³ÖÓÐ/v  µÄ/u  Íâ±Ò/n  ×Ê²ú/n  Îª/v  £¸£°£³ÒÚ/m  ÃÀÔª/q  £¬/w  ÍÁµØ/n  »ù½ð/n  ³ÖÓÐ/v  µÄ/u  Íâ±Ò/n  ×Ê²ú/n  Îª/v  £±£·£¸ÒÚ/m  ÃÀÔª/q  £¬/w  Ïã¸Û/ns  Íâ±Ò/n  ×Ê²ú/n  ×Ü¶î/n  £¹£¸£±ÒÚ/m  ÃÀÔª/q  £¬/w  Ïàµ±/v  ÓÚ/p  Á÷Í¨/vn  »õ±Ò/n  µÄ/u  £¸/m  ±¶/q  »ò/c  Ô¼/d  Õ¼/v  ¸ÛÔª/n  »õ±Ò/n  ¹©Ó¦/vn  £Í£³/nx  µÄ/u  £´£µ£¥/m  ¡£/w  
19980301-03-001-004/m  ¾Ý/p  ½ð¹Ü¾Ö/j  ·ÖÎö/v  £¬/w  ½ñÄê/t  £±ÔÂ/t  Íâ±Ò/n  Ôö¼Ó/vn  Ö÷Òª/d  ÊÇ/v  ÊÜµ½/v  ¼¾½ÚÐÔ/n  ÒòËØ/n  Ó°Ïì/vn  £¬/w  £±ÔÂ·Ý/t  ÒøÐÐ/n  ·¢/v  ÐÂ³®/n  Ó¦¸¶/v  Å©Àú/n  ÐÂÄê/t  ÆÚ¼ä/f  µÄ/u  ÐèÇó/n  ¡£/w  ÔÚ/p  ÏÖÐÐ/b  »õ±Ò/n  ·¢ÐÐ/vn  ÖÆ¶È/n  ÏÂ/f  £¬/w  ·¢³®ÐÐ/j  ·¢/v  ³®/Ng  Ðè/v  Ïò/p  Íâ»ã/n  »ù½ð/n  ´æÈë/v  ÃÀÔª/n  ¡£/w  Áí/r  Ò»/m  Ô­Òò/n  ÊÇ/v  Õþ¸®/n  £±ÔÂ·Ý/t  °Ñ/p  ÔÂ/n  ÄÚ/f  ÊÕµ½/v  µÄ/u  Ë°¿î/n  ´æÈë/v  Íâ»ã/n  »ù½ð/n  ¡£/w  
19980301-03-001-005/m  µ½/p  ½ñÄê/t  £±ÔÂ/t  µ×/f  Ö¹/v  £¬/w  ÈÕ±¾/ns  ÈÔ/d  Îª/v  ÓµÓÐ/v  ×î/d  ÅÓ´ó/a  Íâ»ã/n  ´¢±¸/vn  µÄ/u  ¹ú¼Ò/n  £¬/w  ×Ü¶î/n  Îª/v  £²£²£±£µÒÚ/m  ÃÀÔª/q  ¡£/w  

19980301-03-002-001/m  ¼ÍÄî/v  ÖÜ/nr  ¶÷À´/nr  ³ö°æÎï/n  Â½Ðø/d  ÍÆ³ö/v  ¡¶/w  ÖÜ/nr  ¶÷À´/nr  ´«/Ng  ¡·/w  µÈ/u  ½ü/v  °Ù/m  ÖÖ/q  Í¼Êé/n  »­²á/n  ¹ã/ad  ÊÜ/v  »¶Ó­/vn  

19980301-03-002-002/m  ¾Ý/p  ÐÂ»ªÉç/nt  ±±¾©/ns  £²ÔÂ/t  £²£·ÈÕ/t  µç/n  £¨/w  ¼ÇÕß/n  Çú/nr  Ö¾ºì/nr  £©/w  ¼ÇÕß/n  ÔÚ/p  ½ñÌì/t  ¾ÙÐÐ/v  µÄ/u  ³ö°æ½ç/n  ¼ÍÄî/v  ÖÜ/nr  ¶÷À´/nr  µ®³½/n  £±£°£°/m  ÖÜÄê/q  ×ùÌ¸»á/n  ÉÏ/f  ÁË½â/v  µ½/v  £¬/w  ÎÒ¹ú/n  ³ö°æ½ç/n  ´Ó/p  È¥Äê/t  ÏÂ°ëÄê/t  ¿ªÊ¼/v  ¾Í/d  »ý¼«/ad  ×éÖ¯/v  ²ß»®/v  ÓÐ¹Ø/vn  ÖÜ/nr  ¶÷À´/nr  µÄ/u  ¸÷ÖÖ/r  ³ö°æ/vn  Ñ¡Ìâ/n  £¬/w  µ½/p  Ä¿Ç°/t  ÎªÖ¹/v  £¬/w  ÒÑ/d  ÓÐ/v  £´£°/m  ¶à/m  ¼Ò/q  ³ö°æÉç/n  Â½Ðø/d  ÍÆ³ö/v  ÁË/u  ½ü/v  °Ù/m  ÖÖ/q  Í¼Êé/n  ¡¢/w  »­²á/n  ¡¢/w  ¹ÒÀú/n  ºÍ/c  µç×Ó/n  ³ö°æÎï/n  µÈ/u  £¬/w  ÊÜµ½/v  ÊÐ³¡/n  ºÍ/c  ¶ÁÕß/n  µÄ/u  ¹ã·º/a  »¶Ó­/vn  ¡£/w  
19980301-03-002-003/m  ÆäÖÐ/r  ÓÐ/v  ÖÜ/nr  ¶÷À´/nr  ÉúÇ°/t  µÄ/u  ¸÷ÖÖ/r  ÎÄÕÂ/n  ÎÄ¼¯/n  £¬/w  Èç/v  ¡¶/w  ÖÜ/nr  ¶÷À´/nr  ¾üÊÂ/n  ÎÄ¼¯/n  ¡·/w  ¡¢/w  ¡¶/w  ÖÜ/nr  ¶÷À´/nr  ÔçÆÚ/t  ÎÄ¼¯/n  ¡·/w  ¡¢/w  ¡¶/w  ÖÜ/nr  ¶÷À´/nr  ÎÄ»¯/n  ÎÄÑ¡/n  ¡·/w  µÈ/u  £¬/w  Îª/p  ÑÐ¾¿/v  ÖÜ/nr  ¶÷À´/nr  µÄ/u  Ë¼Ïë/n  ·¢Õ¹/vn  Ìá¹©/v  ÁË/u  µÚÒ»ÊÖ/b  Õä¹ó/a  ×ÊÁÏ/n  ¡£/w  Ò»/m  Åú/q  ÏµÍ³/ad  ½éÉÜ/v  ÖÜ/nr  ¶÷À´/nr  ÉúÆ½/n  µÄ/u  Í¼Êé/n  ÊÜµ½/v  ¶ÁÕß/n  µÄ/u  ¹ã·º/a  »¶Ó­/vn  £¬/w  Èç/v  [¼ªÁÖ/ns  ÈËÃñ/n  ³ö°æÉç/n]nt  µÄ/u  ¡¶/w  ÖÜ/nr  ¶÷À´/nr  µÄ/u  Ò»Éú/n  ¡·/w  ¡¢/w  [½â·Å¾ü/n  ÎÄÒÕ/n  ³ö°æÉç/n]nt  µÄ/u  ¡¶/w  ÖÜ/nr  ¶÷À´/nr  µÄ/u  Àú³Ì/n  ¡·/w  µÈ/u  ¡£/w  [ÖÐÑë/n  ÎÄÏ×/n  ³ö°æÉç/n]nt  µÄ/u  ¡¶/w  ÖÜ/nr  ¶÷À´/nr  ´«/Ng  ¡·/w  £¬/w  Òò/p  Æä/r  È¨ÍþÐÔ/n  ºÍ/c  ÏµÍ³ÐÔ/n  ÆÄ/d  ÊÜ/v  Çàíù/v  £¬/w  ÉÏÊÐ/v  ²»¾Ã/m  ¾Í/d  ÒÑ/d  ·¢ÐÐ/v  £±£µÍò/m  Ì×/q  ¡£/w  Ðí¶à/m  ³ö°æÉç/n  »¹/d  ³ö°æ/v  ÁË/u  »­²á/n  ¡¢/w  ¹ÒÀú/n  ¡¢/w  Ðû´«»­/n  £¬/w  Èç/v  [ÖÐÑë/n  ÎÄÏ×/n  ³ö°æÉç/n]nt  µÄ/u  ¡¶/w  ÖÜ/nr  ¶÷À´/nr  ºÍ/c  µË/nr  Ó±³¬/nr  ¡·/w  ¡¢/w  [ÐÂ»ª/nz  ³ö°æÉç/n]nt  µÄ/u  ¡¶/w  ÖÜ/nr  ¶÷À´/nr  ¡·/w  ¡¢/w  [Î÷Ô·/ns  ³ö°æÉç/n]nt  µÄ/u  ¡¶/w  ÖÐÄÏº£/ns  Î÷»¨Ìü/ns  ¡ª¡ª¡ª/w  ÖÜ/nr  ¶÷À´/nr  ¡¢/w  µË/nr  Ó±³¬/nr  ¹¤×÷/v  ¾Ó×¡/v  ¹ý/u  µÄ/u  µØ·½/n  ¡·/w  µÈ/u  ¡£/w  
19980301-03-002-004/m  ±¾±¨/r  ÄÏ¾©/ns  £²ÔÂ/t  £²£¸ÈÕ/t  µç/n  ¼ÇÕß/n  ¹¨/nr  ÓÀÈª/nr  ±¨µÀ/v  £º/w  £²ÔÂ/t  £²£¶ÈÕ/t  £¬/w  ½­ËÕÊ¡/ns  ¼ÍÄî/v  ÖÜ/nr  ¶÷À´/nr  °ÙÄê/m  µ®³½/n  ÏµÁÐ/n  ³ö°æÎï/n  Ê×·¢Ê½/n  ÔÚ/p  ÄÏ¾©/ns  ¾ÙÐÐ/v  ¡£/w  ÏµÁÐ/n  ³ö°æÎï/n  °üÀ¨/v  £º/w  ¹úÄÚ/s  µÚÒ»/m  Ì×/q  ¼ÍÄî/v  ÖÜ/nr  ¶÷À´/nr  °ÙÄê/m  µ®³½/n  µÄ/u  ¶àÃ½Ìå/n  ¹âÅÌ/n  £¬/w  Ò»/m  ÅÌ/q  ¸èËÌ/v  ×ÜÀí/n  µÄ/u  £Ö£Ã£Ä/nx  £¬/w  £±£²/m  ÖÖ/q  ÄÚÈÝ/n  ·á¸»/a  ¡¢/w  ×°Ö¡/n  ¾«ÃÀ/a  µÄ/u  ¼ÍÄî/vn  Í¼Êé/n  ºÍ/c  »­²á/n  £¬/w  ¹²/d  £¸£°£°/m  ¶à/m  Íò/m  ×Ö/n  ¡¢/w  £±£µ£°£°/m  ¶à/m  ·ù/q  Í¼»­/n  ºÍ/c  ÕÕÆ¬/n  ¡£/w  
19980301-03-002-005/m  £±£²/m  ÖÖ/q  Í¼Êé/n  ÖÐ/f  £¬/w  ÓÐ/v  ÖÜ/nr  ¶÷À´/nr  Ç×Êô/n  ±àÖø/v  µÄ/u  ¡¶/w  ÖÜ/nr  ¶÷À´/nr  Ê«/n  Áª/Ng  ¼¯/Ng  ¼ã×¢/n  ¡·/w  £¬/w  ÓÐ/v  [ÖÐÑë/n  ÎÄÏ×/n  ÑÐ¾¿ÊÒ/n]nt  ¡¢/w  ×ÜÀí/n  Ç×Êô/n  ¼°/c  ÖøÃû/a  ×¨¼Ò/n  Ñ§Õß/n  Ö÷±à/v  µÄ/u  ¡¶/w  ÖÜ/nr  ¶÷À´/nr  ´óÊÂ/n  ±¾Ä©/n  ¡·/w  ¡¢/w  ¡¶/w  °ÙÄê/m  ¶÷À´/nr  ¡·/w  £¨/w  ´óÐÍ/b  µçÊÓ/n  ×¨Ìâ/n  ÒÕÊõÆ¬/n  ÎÄÑ§/n  ±¾/n  £©/w  ¡¢/w  ¡¶/w  °Ù/m  ÈË/n  ·ÃÌ¸/vn  ¡ª¡ª¡ª/w  ÖÜ/nr  ¶÷À´/nr  ¡·/w  £¬/w  ÒÔ¼°/c  Á¬»·»­/n  ¡¶/w  ÖÜ/nr  ¶÷À´/nr  µÄ/u  ÊÀ¼Í/n  ¡ª¡ª¡ª/w  Ò»¸ö/m  Î°´ó/a  µÄ/u  ¹ÊÊÂ/n  ¡·/w  µÈ/u  £¬/w  ´Ó/p  ²»Í¬/a  ½Ç¶È/n  ÕæÊµ/a  ¶ø/c  Éú¶¯/a  µØ/u  Õ¹ÏÖ/v  ÁË/u  ÖÜ/nr  ×ÜÀí/n  µÄ/u  Î°´ó/a  Ò»Éú/n  £¬/w  ¼«/d  ¾ß/Vg  È¨ÍþÐÔ/n  ¡¢/w  ×¼È·ÐÔ/n  ºÍ/c  Ê·ÁÏÐÔ/n  £¬/w  ÊÊºÏ/v  ´Ó/p  Áìµ¼/n  ¸É²¿/n  µ½/p  ÉÙÄê¶ùÍ¯/l  ²»Í¬/a  ²ã´Î/n  µÄ/u  ¶ÁÕß/n  ÔÄ¶Á/v  ÐÀÉÍ/v  ¡£/w  

19980301-03-003-001/m  Àî/nr  Åô/nr  ³ä·Ö/ad  ¿Ï¶¨/v  µçÊÓ¾ç/n  ¡¶/w  ºÎÐë/d  ÔÙ/d  »ØÊ×/v  ¡·/w  [ÖÐÑë/n  ×ÛÖÎÎ¯/j]nt  ÔÚ/p  »¦/j  ÕÙ¿ª/v  ±à´´/vn  ×ùÌ¸»á/n  
19980301-03-003-002/m  ¾Ý/p  ÐÂ»ªÉç/nt  ÉÏº£/ns  ¶þÔÂ/t  ¶þÊ®ÆßÈÕ/t  µç/n  [ÖÐÑë/n  Éç»á/n  ÖÎ°²/n  ×ÛºÏÖÎÀí/l  Î¯Ô±»á/n  °ì¹«ÊÒ/n]nt  ½ñÌì/t  ÔÚ/p  ÉÏº£/ns  ÕÙ¿ª/v  µçÊÓ/n  Á¬Ðø¾ç/n  ¡¶/w  ºÎÐë/d  ÔÙ/d  »ØÊ×/v  ¡·/w  ±à´´/vn  ¹¤×÷/vn  ×ùÌ¸»á/n  ¡£/w  
19980301-03-003-003/m  [ÖÐÑë/n  Õþ·¨Î¯/j]nt  ¸±/b  ÃØÊé³¤/n  ¡¢/w  [ÖÐÑë/n  ×ÛÖÎ°ì/j]nt  Ö÷ÈÎ/n  ³Â/nr  ¼½Æ½/nr  Ö÷³Ö/v  »áÒé/n  ²¢/c  ½²»°/v  ¡£/w  Ëû/r  Ëµ/v  £¬/w  Àî/nr  Åô/nr  ×ÜÀí/n  ¶Ô/p  ¡¶/w  ºÎÐë/d  ÔÙ/d  »ØÊ×/v  ¡·/w  ¸øÓè/v  ³ä·Ö/a  ¿Ï¶¨/an  £¬/w  ÌåÏÖ/v  ÁË/u  µ³ÖÐÑë/nt  ¡¢/w  ¹úÎñÔº/nt  ¶Ô/p  Éç»á/n  ÖÎ°²/n  ×ÛºÏÖÎÀí/l  ¡¢/w  ¶Ô/p  ÐÌÊÍ½â½Ì/j  ÈËÔ±/n  °²ÖÃ/vn  °ï½Ì/vn  ¹¤×÷/vn  µÄ/u  ¸ß¶È/d  ÖØÊÓ/v  ¡£/w  ÎÒÃÇ/r  Ò»¶¨/d  Òª/v  ÈÏÕæ/ad  Áì»á/v  Àî/nr  Åô/nr  ×ÜÀí/n  µÄ/u  ½²»°/n  ¾«Éñ/n  £¬/w  °Ñ/p  ÐÌÊÍ½â½Ì/j  ÈËÔ±/n  µÄ/u  °²ÖÃ/vn  °ï½Ì/vn  ¹¤×÷/vn  °Ú/v  Èë/v  ¸÷¼¶/r  µ³Î¯/n  ¡¢/w  Õþ¸®/n  µÄ/u  ÒéÊÂÈÕ³Ì/n  £¬/w  °Ñ/p  Õâ/r  Ïî/q  ¹¤×÷/vn  ¼ÌÐø/v  ÍÆÏò/v  ÉîÈë/a  £¬/w  Îª/p  ´´Ôì/v  Á¼ºÃ/a  µÄ/u  Éç»á/n  ÖÎ°²/n  »·¾³/n  ¡¢/w  ±£³Ö/v  Éç»á/n  µÄ/u  ³¤ÆÚ/d  ÎÈ¶¨/v  £¬/w  µì¶¨/v  ¸ü¼Ó/d  ¼áÊµ/a  µÄ/u  »ù´¡/n  ¡£/w  
19980301-03-003-004/m  »áÉÏ/t  £¬/w  ¸Ã/r  ¾ç/n  µÄ/u  ±à¾ç/n  ¡¢/w  µ¼ÑÝ/n  ¡¢/w  Ö÷Òª/b  ÑÝÖ°ÈËÔ±/n  ³©Ì¸/v  ÁË/u  ±àÑÝ/v  ¡¶/w  ºÎÐë/d  ÔÙ/d  »ØÊ×/v  ¡·/w  µÄ/u  ¸ÐÊÜ/vn  ºÍ/c  ¶Ô/p  ¸ãºÃ/v  ÐÌÊÍ½â½Ì/j  ÈËÔ±/n  °²ÖÃ/vn  °ï½Ì/vn  ¹¤×÷/vn  µÄ/u  ÈÏÊ¶/n  ¡£/w  Õâ/r  ²¿/q  µçÊÓ¾ç/n  µÄ/u  ÒÕÊõ/n  Ô­ÐÍ/n  [ÉÏº£ÊÐ/ns  ¡º/w  ÆßÒ»/m  ¡»/w  ÔËÊä/vn  ¹«Ë¾/n]nt  ¡¢/w  [º£Áª/nz  ÔËÊä/vn  ¹«Ë¾/n]nt  ½éÉÜ/v  ÁË/u  ±¾/r  µ¥Î»/n  °²ÖÃ/v  °ï½Ì/v  ÐÌÊÍ½â½Ì/j  ÈËÔ±/n  µÄ/u  ¾­Ñé/n  ¡£/w  [ÉÏº£/ns  ÊÐÎ¯/n]nt  ¡¢/w  ÊÐÕþ¸®/n  ÓÐ¹Ø/vn  ²¿ÃÅ/n  µÄ/u  ¸ºÔð/vn  Í¬Ö¾/n  ²Î¼Ó/v  ÁË/u  »áÒé/n  ¡£/w  

19980301-03-004-001/m  [¹ú¼Ò/n  Ë°Îñ/n  ×Ü¾Ö/n]nt  ÒªÇó/v  ¼ÓÇ¿/v  ¶Ô/p  ¸öÈË/n  ´ÓÊÂ/v  Ò½ÁÆ/n  »î¶¯/vn  ¸öÈËËùµÃË°/n  Õ÷¹Ü/j  
19980301-03-004-002/m  ÐÂ»ªÉç/nt  ±±¾©/ns  £²ÔÂ/t  £²£¸ÈÕ/t  µç/n  £¨/w  ¼ÇÕß/n  ¶¡/nr  ¼áÃú/nr  £©/w  [¹ú¼Ò/n  Ë°Îñ/n  ×Ü¾Ö/n]nt  ½üÈÕ/t  ·¢³ö/v  Í¨Öª/n  £¬/w  ÒªÇó/v  ¼ÓÇ¿/v  ¶Ô/p  ¸öÈË/n  ´ÓÊÂ/v  Ò½ÁÆ/n  ·þÎñ/vn  »î¶¯/vn  ¸öÈËËùµÃË°/n  µÄ/u  Õ÷ÊÕ/vn  ¹ÜÀí/vn  ¡£/w  
19980301-03-004-003/m  [¹ú¼Ò/n  Ë°Îñ/n  ×Ü¾Ö/n]nt  ÔÚ/p  Í¨Öª/n  ÖÐ/f  Ç¿µ÷/v  £¬/w  ¸öÈË/n  ¾­/p  Õþ¸®/n  ÓÐ¹Ø/vn  ²¿ÃÅ/n  Åú×¼/v  £¬/w  È¡µÃ/v  Ö´ÕÕ/n  £¬/w  ÒÔ/p  ÃÅÕï²¿/n  ¡¢/w  ÕïËù/n  ¡¢/w  ÎÀÉúËù/n  £¨/w  ÊÒ/n  £©/w  ¡¢/w  ÎÀÉúÔº/n  ¡¢/w  Ò½Ôº/n  µÈ/u  Ò½ÁÆ/n  »ú¹¹/n  ÐÎÊ½/n  ´ÓÊÂ/v  ¼²²¡/n  Õï¶Ï/vn  ¡¢/w  ÖÎÁÆ/vn  ¼°/c  ÊÛ/v  Ò©/n  µÈ/u  ·þÎñ/vn  »î¶¯/vn  £¬/w  Ó¦/v  ÒÔ/p  ´Ë/r  Ò½ÁÆ/n  »ú¹¹/n  µÄ/u  È¡µÃ/v  µÄ/u  ËùµÃ/n  £¬/w  ×÷Îª/v  ¸öÈË/n  µÄ/u  Ó¦/v  ÄÉË°/v  ËùµÃ/n  £¬/w  °´ÕÕ/p  ¡°/w  ¸öÌå/n  ¹¤ÉÌ»§/n  µÄ/u  Éú²ú/vn  ¡¢/w  ¾­Óª/vn  ËùµÃ/n  ¡±/w  Ó¦/v  Ë°/n  ÏîÄ¿/n  ½ÉÄÉ/v  ¸öÈËËùµÃË°/n  ¡£/w  ¸öÈË/n  Î´/d  ¾­/p  Õþ¸®/n  ÓÐ¹Ø/vn  ²¿ÃÅ/n  Åú×¼/v  £¬/w  ×ÔÐÐ/d  Á¬Ðø/ad  ´ÓÊÂ/v  Ò½ÁÆ/n  ·þÎñ/vn  »î¶¯/vn  £¬/w  ²»¹Ü/c  ÊÇ·ñ/v  ÓÐ/v  ¾­Óª/vn  ³¡Ëù/n  £¬/w  Æä/r  È¡µÃ/v  Óë/p  Ò½ÁÆ/n  ·þÎñ/vn  »î¶¯/vn  Ïà¹Ø/v  µÄ/u  ËùµÃ/n  £¬/w  ±ØÐë/d  °´/p  ¡°/w  ¸öÌå/n  ¹¤ÉÌ»§/n  µÄ/u  Éú²ú/vn  ¡¢/w  ¾­Óª/vn  ËùµÃ/n  ¡±/w  Ó¦/v  Ë°/n  ÏîÄ¿/n  ½ÉÄÉ/v  ¸öÈËËùµÃË°/n  ¡£/w  
19980301-03-004-004/m  Í¨Öª/n  ¹æ¶¨/v  £¬/w  ¶ÔÓÚ/p  ÓÉ/p  ¼¯Ìå/n  ¡¢/w  ºÏ»ï/v  »ò/c  ¸öÈË/n  ³ö×Ê/v  µÄ/u  Ïç´å/n  ÎÀÉúÊÒ/n  £¨/w  Õ¾/n  £©/w  £¬/w  ÓÉ/p  Ò½Éú/n  ³Ð°ü/v  ¾­Óª/v  £¬/w  ¾­Óª/vn  ³É¹û/n  ¹é/v  Ò½Éú/n  ¸öÈË/n  ËùÓÐ/v  £¬/w  ³Ð°üÈË/n  È¡µÃ/v  µÄ/u  ËùµÃ/n  £¬/w  ±ØÐë/d  ±ÈÕÕ/v  ¡°/w  ¶Ô/p  ÆóÊÂÒµ/n  µ¥Î»/n  µÄ/u  ³Ð°ü/vd  ¾­Óª/v  ¡¢/w  ³Ð×â/vd  ¾­Óª/v  ËùµÃ/n  ¡±/w  Ó¦/v  Ë°/n  ÏîÄ¿/n  ½ÉÄÉ/v  ¸öÈËËùµÃË°/n  ¡£/w  Ïç´å/n  ÎÀÉúÊÒ/n  £¨/w  Õ¾/n  £©/w  µÄ/u  Ò½Îñ/b  ÈËÔ±/n  È¡µÃ/v  µÄ/u  ËùµÃ/n  £¬/w  °´/p  ¡°/w  ¹¤×Ê/n  ¡¢/w  Ð½½ð/n  ËùµÃ/n  ¡±/w  Ó¦/v  Ë°/n  ÏîÄ¿/n  ½ÉÄÉ/v  ¸öÈËËùµÃË°/n  ¡£/w  ÊÜ/v  Ò½ÁÆ/n  »ú¹¹/n  ÁÙÊ±/d  Æ¸Çë/v  ×ø/v  ÌÃ/Ng  ÃÅÕï/n  ¼°/c  ÊÛ/v  Ò©/n  £¬/w  ÓÉ/p  Õâ/r  Ò»/m  Ò½ÁÆ/n  »ú¹¹/n  Ö§¸¶/v  ±¨³ê/n  £¬/w  »ò/c  ÊÕÈë/n  Óë/p  Õâ/r  Ò»/m  Ò½ÁÆ/n  »ú¹¹/n  °´/p  ±ÈÀý/n  ·Ö³É/v  µÄ/u  ÈËÔ±/n  £¬/w  Æä/r  È¡µÃ/v  µÄ/u  ËùµÃ/n  £¬/w  °´/p  ¡°/w  ÀÍÎñ/n  ±¨³ê/n  ËùµÃ/n  ¡±/w  Ó¦/v  Ë°/n  ÏîÄ¿/n  ½ÉÄÉ/v  ¸öÈËËùµÃË°/n  ¡£/w  
19980301-03-004-005/m  Í¨Öª/n  Í¬Ê±/c  Ã÷È·/ad  ¹æ¶¨/v  £¬/w  ¾­/p  Õþ¸®/n  ÓÐ¹Ø/vn  ²¿ÃÅ/n  Åú×¼/v  ¶ø/c  È¡µÃ/v  Ðí¿ÉÖ¤/n  £¨/w  Ö´ÕÕ/n  £©/w  µÄ/u  ¸öÈË/n  £¬/w  Ó¦µ±/v  ÔÚ/p  ÁìÈ¡/v  Ö´ÕÕ/n  ºó/f  £³£°/m  Ìì/q  ÄÚ/f  Ïò/p  µ±µØ/s  Ö÷¹Ü/v  Ë°Îñ/n  »ú¹Ø/n  Éê±¨/v  °ìÀí/v  Ë°Îñ/n  µÇ¼Ç/vn  ¡£/w  Î´¾­/d  Åú×¼/v  ¶ø/c  ×ÔÐÐ/d  ¿ªÒµ/v  µÄ/u  ¸öÈË/n  £¬/w  Ó¦/v  ÔÚ/p  ¿ªÊ¼/v  Ò½ÁÆ/n  ·þÎñ/vn  »î¶¯/vn  ºó/f  £³£°/m  Ìì/q  ÄÚ/f  Ïò/p  µ±µØ/s  Ö÷¹Ü/v  Ë°Îñ/n  »ú¹Ø/n  Éê±¨/v  °ìÀí/v  Ë°Îñ/n  µÇ¼Ç/vn  ¡£/w  

19980301-03-005-001/m  [È«¹ú/n  ÈË´ó/j  ³£Î¯»á/j]nt  Åú×¼/v  ÈÎÃü/vn  Ãûµ¥/n  
19980301-03-005-002/m  ÐÂ»ªÉç/nt  ±±¾©/ns  £²ÔÂ/t  £²£¸ÈÕ/t  µç/n  [È«¹ú/n  ÈËÃñ/n  ´ú±í´ó»á/n  ³£Îñ/b  Î¯Ô±»á/n]nt  Åú×¼/v  ÈÎÃü/v  µÄ/u  Ãûµ¥/n  
19980301-03-005-003/m  £±£¹£¹£¸Äê/t  £²ÔÂ/t  £²£¸ÈÕ/t  µÚ°Ë/m  ½ì/q  [È«¹ú/n  ÈËÃñ/n  ´ú±í´ó»á/n  ³£Îñ/b  Î¯Ô±»á/n]nt  µÚÈýÊ®/m  ´Î/q  »áÒé/n  Í¨¹ý/v  
19980301-03-005-004/m  Ò»/m  ¡¢/w  Åú×¼/v  ÈÎÃü/v  Ðí/nr  º£·å/nr  Îª/v  [±±¾©ÊÐ/ns  ÈËÃñ/n  ¼ì²ìÔº/n]nt  ¼ì²ì³¤/n  ¡£/w  
19980301-03-005-005/m  ¶þ/m  ¡¢/w  Åú×¼/v  ÈÎÃü/v  ºî/nr  ÀÚ/nr  Îª/v  [ºÓ±±Ê¡/ns  ÈËÃñ/n  ¼ì²ìÔº/n]nt  ¼ì²ì³¤/n  ¡£/w  
19980301-03-005-006/m  Èý/m  ¡¢/w  Åú×¼/v  ÈÎÃü/v  ×ó/nr  Ïé/nr  Îª/v  [É½Î÷Ê¡/ns  ÈËÃñ/n  ¼ì²ìÔº/n]nt  ¼ì²ì³¤/n  ¡£/w  
19980301-03-005-007/m  ËÄ/m  ¡¢/w  Åú×¼/v  ÈÎÃü/v  Íõ/nr  ÉÐÂÞ/nr  Îª/v  [ÄÚÃÉ¹Å/ns  ×ÔÖÎÇø/n  ÈËÃñ/n  ¼ì²ìÔº/n]nt  ¼ì²ì³¤/n  ¡£/w  
19980301-03-005-008/m  Îå/m  ¡¢/w  Åú×¼/v  ÈÎÃü/v  Ñî/nr  ÒµÇÚ/nr  Îª/v  [ÁÉÄþÊ¡/ns  ÈËÃñ/n  ¼ì²ìÔº/n]nt  ¼ì²ì³¤/n  ¡£/w  
19980301-03-005-009/m  Áù/m  ¡¢/w  Åú×¼/v  ÈÎÃü/v  Ë÷/nr  Î¬¶«/nr  Îª/v  [¼ªÁÖÊ¡/ns  ÈËÃñ/n  ¼ì²ìÔº/n]nt  ¼ì²ì³¤/n  ¡£/w  
19980301-03-005-010/m  Æß/m  ¡¢/w  Åú×¼/v  ÈÎÃü/v  ÓÚ/nr  ÍòÁë/nr  Îª/v  [ºÚÁú½­Ê¡/ns  ÈËÃñ/n  ¼ì²ìÔº/n]nt  ¼ì²ì³¤/n  ¡£/w  
19980301-03-005-011/m  °Ë/m  ¡¢/w  Åú×¼/v  ÈÎÃü/v  Îâ/nr  ¹âÔ£/nr  Îª/v  [ÉÏº£ÊÐ/ns  ÈËÃñ/n  ¼ì²ìÔº/n]nt  ¼ì²ì³¤/n  ¡£/w  
19980301-03-005-012/m  ¾Å/m  ¡¢/w  Åú×¼/v  ÈÎÃü/v  ÕÅ/nr  Æ·»ª/nr  Îª/v  [½­ËÕÊ¡/ns  ÈËÃñ/n  ¼ì²ìÔº/n]nt  ¼ì²ì³¤/n  ¡£/w  

19980301-03-005-013/m  Ê®/m  ¡¢/w  Åú×¼/v  ÈÎÃü/v  ¸ð/nr  Ê¥Æ½/nr  Îª/v  [Õã½­Ê¡/ns  ÈËÃñ/n  ¼ì²ìÔº/n]nt  ¼ì²ì³¤/n  ¡£/w  
19980301-03-005-014/m  Ê®Ò»/m  ¡¢/w  Åú×¼/v  ÈÎÃü/v  ËÎ/nr  Ð¢ÏÍ/nr  Îª/v  [°²»ÕÊ¡/ns  ÈËÃñ/n  ¼ì²ìÔº/n]nt  ¼ì²ì³¤/n  ¡£/w  
19980301-03-005-015/m  Ê®¶þ/m  ¡¢/w  Åú×¼/v  ÈÎÃü/v  ±«/nr  ÉÜÀ¤/nr  Îª/v  [¸£½¨Ê¡/ns  ÈËÃñ/n  ¼ì²ìÔº/n]nt  ¼ì²ì³¤/n  ¡£/w  
19980301-03-005-016/m  Ê®Èý/m  ¡¢/w  Åú×¼/v  ÈÎÃü/v  ãÚ/nr  ¹óÉÆ/nr  Îª/v  [½­Î÷Ê¡/ns  ÈËÃñ/n  ¼ì²ìÔº/n]nt  ¼ì²ì³¤/n  ¡£/w  
19980301-03-005-017/m  Ê®ËÄ/m  ¡¢/w  Åú×¼/v  ÈÎÃü/v  Àî/nr  Ñ§±ó/nr  Îª/v  [ºÓÄÏÊ¡/ns  ÈËÃñ/n  ¼ì²ìÔº/n]nt  ¼ì²ì³¤/n  ¡£/w  
19980301-03-005-018/m  Ê®Îå/m  ¡¢/w  Åú×¼/v  ÈÎÃü/v  ½ù/nr  ¾ü/nr  Îª/v  [ºþ±±Ê¡/ns  ÈËÃñ/n  ¼ì²ìÔº/n]nt  ¼ì²ì³¤/n  ¡£/w  
19980301-03-005-019/m  Ê®Áù/m  ¡¢/w  Åú×¼/v  ÈÎÃü/v  Àî/nr  Ö¾»Ô/nr  Îª/v  [ºþÄÏÊ¡/ns  ÈËÃñ/n  ¼ì²ìÔº/n]nt  ¼ì²ì³¤/n  ¡£/w  
19980301-03-005-020/m  Ê®Æß/m  ¡¢/w  Åú×¼/v  ÈÎÃü/v  ÕÅ/nr  Ñ§¾ü/nr  Îª/v  [¹ã¶«Ê¡/ns  ÈËÃñ/n  ¼ì²ìÔº/n]nt  ¼ì²ì³¤/n  ¡£/w  
19980301-03-005-021/m  Ê®°Ë/m  ¡¢/w  Åú×¼/v  ÈÎÃü/v  ¹ù/nr  ÓÀÔË/nr  Îª/v  [¹ãÎ÷/ns  ×³×å/nz  ×ÔÖÎÇø/n  ÈËÃñ/n  ¼ì²ìÔº/n]nt  ¼ì²ì³¤/n  ¡£/w  
19980301-03-005-022/m  Ê®¾Å/m  ¡¢/w  Åú×¼/v  ÈÎÃü/v  º«/nr  ÖÒÐÅ/nr  Îª/v  [ËÄ´¨Ê¡/ns  ÈËÃñ/n  ¼ì²ìÔº/n]nt  ¼ì²ì³¤/n  ¡£/w  
19980301-03-005-023/m  ¶þÊ®/m  ¡¢/w  Åú×¼/v  ÈÎÃü/v  Íõ/nr  °²ÐÂ/nr  Îª/v  [¹óÖÝÊ¡/ns  ÈËÃñ/n  ¼ì²ìÔº/n]nt  ¼ì²ì³¤/n  ¡£/w  
19980301-03-005-024/m  ¶þÊ®Ò»/m  ¡¢/w  Åú×¼/v  ÈÎÃü/v  ½ª/nr  ÐË³¤/nr  Îª/v  [ÔÆÄÏÊ¡/ns  ÈËÃñ/n  ¼ì²ìÔº/n]nt  ¼ì²ì³¤/n  ¡£/w  
19980301-03-005-025/m  ¶þÊ®¶þ/m  ¡¢/w  Åú×¼/v  ÈÎÃü/v  ÕÅ/nr  ÎÄÐû/nr  Îª/v  [ÉÂÎ÷Ê¡/ns  ÈËÃñ/n  ¼ì²ìÔº/n]nt  ¼ì²ì³¤/n  ¡£/w  
19980301-03-005-026/m  ¶þÊ®Èý/m  ¡¢/w  Åú×¼/v  ÈÎÃü/v  Àî/nr  µÂ¿ü/nr  Îª/v  [¸ÊËàÊ¡/ns  ÈËÃñ/n  ¼ì²ìÔº/n]nt  ¼ì²ì³¤/n  ¡£/w  
19980301-03-005-027/m  ¶þÊ®ËÄ/m  ¡¢/w  Åú×¼/v  ÈÎÃü/v  Áõ/nr  Ïþ/nr  Îª/v  [Çàº£Ê¡/ns  ÈËÃñ/n  ¼ì²ìÔº/n]nt  ¼ì²ì³¤/n  ¡£/w  
19980301-03-005-028/m  ¶þÊ®Îå/m  ¡¢/w  Åú×¼/v  ÈÎÃü/v  ÂòÂòÌá¡¤ÓñËØ¸¦/nr  Îª/v  [ÐÂ½®/ns  Î¬Îá¶û/nz  ×ÔÖÎÇø/n  ÈËÃñ/n  ¼ì²ìÔº/n]nt  ¼ì²ì³¤/n  ¡£/w  

19980301-03-006-001/m  [È«¹ú/n  ÈË´ó/j  ³£Î¯»á/j]nt  ÈÎÃü/vn  Ãûµ¥/n  
19980301-03-006-002/m  ÐÂ»ªÉç/nt  ±±¾©/ns  £²ÔÂ/t  £²£¸ÈÕ/t  µç/n  [È«¹ú/n  ÈËÃñ/n  ´ú±í´ó»á/n  ³£Îñ/b  Î¯Ô±»á/n]nt  ÈÎÃü/vn  Ãûµ¥/n  
19980301-03-006-003/m  £±£¹£¹£¸Äê/t  £²ÔÂ/t  £²£¸ÈÕ/t  µÚ°Ë/m  ½ì/q  [È«¹ú/n  ÈËÃñ/n  ´ú±í´ó»á/n  ³£Îñ/b  Î¯Ô±»á/n]nt  µÚÈýÊ®/m  ´Î/q  »áÒé/n  Í¨¹ý/v  
19980301-03-006-004/m  ÈÎÃü/v  Ê¯/nr  ¼ªÖÞ/nr  Îª/v  [ÖÐ¹ú/ns  ÈËÃñ/n  ½â·Å¾ü/n  ¾üÊÂ/n  ¼ì²ìÔº/n]nt  ¼ì²ì³¤/n  ¡£/w  

19980301-03-007-001/m  Ã÷Ìì/t  ÆøÏó/n  Ô¤±¨/vn  £¨/w  £³ÔÂ/t  £±ÈÕ/t  £²£°Ê±/t  ¡ª/w  £³ÔÂ/t  £²ÈÕ/t  £²£°Ê±/t  £©/w  
19980301-03-007-002/m  ÌìÆø/n  Ç÷ÊÆ/n  ·ÖÎö/vn  
19980301-03-007-003/m  ¾Ý/p  [ÖÐÑë/n  ÆøÏóÌ¨/n]nt  Ìá¹©/v  µÄ/u  ÐÅÏ¢/n  £¬/w  Àä¿ÕÆø/n  µÄ/u  Ç°·æ/n  £²£¸ÈÕ/t  ÏÂÎç/t  Î»ÓÚ/v  ÄÏº£/ns  ±±²¿/f  Ò»´ø/n  £¬/w  Ô¤Ê¾/v  ×Å/u  Ëü/r  ¶Ô/p  ÎÒ¹ú/n  µÄ/u  Ó°Ïì/vn  Ç÷ÓÚ/v  ½áÊø/v  £»/w  ÄÏ·½/f  ´ó²¿/m  µØÇø/n  £±ÈÕ/t  ¿ªÊ¼/v  ×Ô/p  Î÷/f  Ïò/p  ¶«/f  »¹ÓÐ/v  Ò»/m  ´Î/q  Ã÷ÏÔ/a  ½µË®/vn  ¹ý³Ì/n  ¡£/w  Ô¤¼Æ/v  £³ÔÂ/t  £±ÈÕ/t  £²£°Ê±/t  ÖÁ/v  £²ÈÕ/t  £¬/w  ÐÂ½®/ns  Î÷²¿/f  ¡¢/w  [Çà²Ø/j  ¸ßÔ­/n]ns  ¶«²¿/f  ÓÐ/v  Ð¡µ½ÖÐÑ©/l  »ò/c  Óê¼ÐÑ©/l  £¬/w  Î÷ÄÏ/s  µØÇø/n  ¶«²¿/f  ¡¢/w  ººË®/ns  Á÷Óò/n  ´ó²¿/m  ¡¢/w  ½­ÄÏ/ns  ´ó²¿/m  ¡¢/w  »ªÄÏ/ns  ´ó²¿/m  ½«/d  ÓÐ/v  Ð¡µ½ÖÐÓê/l  £¬/w  ²¿·Ö/m  µØÇø/n  ÓÐ/v  ´óÓê/n  ¡£/w  

19980301-03-008-001/m  ¾Í/p  ÒÁÀ­¿Ë/ns  ÎäÆ÷/n  ºË²é/vn  ÎÊÌâ/n  ¾öÒé/n  ²Ý°¸/n  °²Àí»á/j  ¼ÌÐø/v  ´èÉÌ/v  
19980301-03-008-002/m  ±¾±¨/r  ÁªºÏ¹ú/nt  £²ÔÂ/t  £²£·ÈÕ/t  µç/n  ¼ÇÕß/n  ·û/nr  ¸£Ô¨/nr  ¡¢/w  ÖÜ/nr  µÂÎä/nr  ±¨µÀ/v  £º/w  [ÁªºÏ¹ú/nt  °²Àí»á/j]nt  ½ñÌì/t  ¾Í/p  Ó¢/j  ¡¢/w  ÈÕ/j  Ìá³ö/v  µÄ/u  ¹ØÓÚ/p  ÒÁÀ­¿Ë/ns  ÎäÆ÷/n  ºË²é/vn  ÎÊÌâ/n  µÄ/u  ¾öÒé/n  ²Ý°¸/n  ½øÐÐ/v  ´èÉÌ/vn  ¡£/w  
19980301-03-008-003/m  ÖÐ/j  ¡¢/w  ·¨/j  ¡¢/w  ¶í/j  ¼°/c  °²Àí»á/j  ÄÚ/f  £·/m  ¸ö/q  ²»½áÃË/vn  ¹ú¼Ò/n  ´ú±í/n  ÔÚ/p  ÌÖÂÛ/v  ÖÐ/f  ´ï³É/v  ÁË/u  ËÄ/m  µã/q  ¹²Ê¶/n  ¡£/w  µÚÒ»/m  £¬/w  ¾öÒé/n  Ó¦µ±/v  Ç¿µ÷/v  °²Àí»á/j  Åú×¼/v  ÁªºÏ¹ú/nt  Óë/c  [ÒÁÀ­¿Ë/ns  Õþ¸®/n]nt  ´ï³É/v  µÄ/u  ÁÂ½â/vn  ±¸ÍüÂ¼/n  ÄÚÈÝ/n  £¬/w  ¶ø/c  ²»½ö½ö/d  ÊÇ/v  ¶Ô/p  Ç©Êð/v  Ð­Òé/n  ±¾Éí/r  ±íÊ¾/v  ÔÞÍ¬/v  ¡£/w  µÚ¶þ/m  £¬/w  ×î/d  ºÃ/a  µÄ/u  ²âÊÔ/vn  ·½·¨/n  ÊÇ/v  ¾¡Ôç/d  È«Ãæ/ad  ÊµÊ©/v  ±¸ÍüÂ¼/n  ¡£/w  µÚÈý/m  £¬/w  Ó¦µ±/v  ÌåÏÖ/v  ÕâÑù/r  Ò»¸ö/m  Ô­Ôò/n  £¬/w  ¼´/v  Èç¹û/c  ÒÁÀ­¿Ë/ns  ×ñÊØ/v  Ð­Òé/n  µÄ»°/u  £¬/w  ½â³ý/v  ¶Ô/p  ÒÁÀ­¿Ë/ns  ÖÆ²Ã/v  ÊÇ/v  ÓÐ/v  Ï£Íû/vn  µÄ/u  ¡£/w  µÚËÄ/m  £¬/w  Èç¹û/c  ¾öÒé/n  ÖÐ/f  °üÀ¨/v  ¶Ô/p  ÒÁÀ­¿Ë/ns  ¾¯¸æ/v  µÈ/u  ´Ê¾ä/n  £¬/w  µ«/c  ²»/d  ÄÜ/v  °µÊ¾/v  Î´À´/t  ÓÐ/v  ×Ô¶¯/d  ÊÚÈ¨/v  ¶¯Îä/v  µÄ/u  È¨Á¦/n  £¬/w  ÊÇ·ñ/v  Ê¹ÓÃ/v  ÎäÁ¦/n  Ó¦µ±/v  ÓÉ/p  °²Àí»á/j  ÁíÐÐ/d  ÌÖÂÛ/v  ¾ö¶¨/v  ¡£/w  ¾Ý/p  Í¸Â¶/v  £º/w  °²Àí»á/j  Ðí¶à/m  ³ÉÔ±¹ú/n  ½ñÌì/t  ¿ªÊ¼/v  Ìá³ö/v  ×Ô¼º/r  µÄ/u  ÐÞÕý°¸/n  ¡£/w  Ô¤ÁÏ/v  °²Àí»á/j  ÏÂÖÜ/t  ³õ/f  ½«/d  ¾Í/p  ¾öÒé/n  ²Ý°¸/n  ÕýÊ½/ad  ½øÐÐ/v  Í¶Æ±/vn  ±í¾ö/vn  ¡£/w  

19980301-03-009-001/m  Ó¢¹ú/ns  ³ö°æÉç/n  ¾Ü¾ø/v  ³ö°æ/v  Åí/nr  ¶¨¿µ/nr  ÓÐ/v  ·´/v  »ª/j  ÄÚÈÝ/n  Êé/n  
19980301-03-009-002/m  ¾Ý/p  [ÐÂ»ªÉç/nt  Â×¶Ø/ns  ·ÖÉç/n]nt  £²ÔÂ/t  £²£·ÈÕ/t  µç/n  £¨/w  ¼ÇÕß/n  ½­/nr  ÑÇÆ½/nr  £©/w  ¾Ý/p  Ó¢¹ú/ns  ÐÂÎÅ/n  Ã½Ìå/n  £²£·ÈÕ/t  ±¨µÀ/n  Ëµ/v  £¬/w  Ó¢¹ú/ns  ÔÚ/p  Ïã¸Û/ns  µÄ/u  ×îºó/f  Ò»/m  ÈÎ/q  ×Ü¶½/n  Åí/nr  ¶¨¿µ/nr  ×î½ü/t  Ëù/u  Ð´/v  µÄ/u  Êé/n  ¡¶/w  ¶«·½/f  Óë/c  Î÷·½/f  ¡·/w  Òò/c  ²»/d  ·ûºÏ/v  ³ö°æ/vn  ÒªÇó/n  ºÍ/c  ±ê×¼/n  ¶ø/c  ±»/p  Ó¢¹ú/ns  ÖøÃû/a  µÄ/u  [¹þÆÃ¡ª¿ÂÁÖË¹/nz  ³ö°æÉç/n]nt  ¾Ü¾ø/v  ³ö°æ/v  ¡£/w  
19980301-03-009-003/m  ±¨µÀ/n  Ëµ/v  £¬/w  [¹þÆÃ¡ª¿ÂÁÖË¹/nz  ³ö°æÉç/n]nt  Îª/p  ¹ú¼Ê/n  ±¨Òµ/n  ´óÍõ/n  Ä¬¶à¿Ë/nr  Ëù/u  ÓµÓÐ/v  £¬/w  µ±/p  Ëû/r  µÃÖª/v  Åí/nr  ¶¨¿µ/nr  µÄ/u  Êé/n  ÓÐ/v  ´óÁ¿/m  ·´/v  »ª/j  ÄÚÈÝ/n  ºó/f  £¬/w  ÔÚ/p  £²ÔÂ/t  £±£°ÈÕ/t  Ç××Ô/d  ´òµç»°/v  ¸ø/v  [¹þÆÃ¡ª¿ÂÁÖË¹/nz  ³ö°æÉç/n]nt  Éç³¤/n  £¬/w  Òª/v  Ëû/r  ÖÐÖ¹/v  Ô­À´/b  µÄ/u  ºÏÍ¬/n  £¬/w  Í£Ö¹/v  ³ö°æ/v  ¸ÃÊé/r  ¡£/w  
19980301-03-009-004/m  Åí/nr  ¶¨¿µ/nr  £±£¹£¹£²Äê/t  £·ÔÂ/t  ÖÁ/p  £±£¹£¹£·Äê/t  £¶ÔÂ/t  ÔÚ/p  Ïã¸Û/ns  ÈÎ/v  ×Ü¶½/n  ¡£/w  Ïã¸Û/ns  »Ø¹é/v  ºó/f  £¬/w  Ëû/r  Óë/p  [¹þÆÃ¡ª¿ÂÁÖË¹/nz  ³ö°æÉç/n]nt  Ç©/v  ¶¨/v  ÁË/u  ºÏÍ¬/n  £¬/w  ¿ªÊ¼/v  ½«/p  Ëû/r  ÔÚ/v  Ïã¸Û/ns  µÄ/u  ¾­Àú/n  Ð´/v  ³É/v  Êé/n  ¡£/w  Êé/n  Ô­¶¨/v  ½ñÄê/t  £³ÔÂ/t  £³£±ÈÕ/t  Íê¸å/v  £¬/w  £¹ÔÂ/t  ³ö°æ/v  ·¢ÐÐ/v  ¡£/w  µ«/c  µ±/p  Åí/nr  ¶¨¿µ/nr  ½«/p  Ç°/f  £¶/m  ÕÂ/q  µÄ/u  ÑùÊé/n  ¸ø/v  ³ö°æÉç/n  ºó/f  £¬/w  ³ö°æÉç/n  ÈÏÎª/v  ¸ÃÊé/r  ²»/d  ·ûºÏ/v  Ô­À´/b  µÄ/u  ÒªÇó/n  ºÍ/c  ³ö°æ/vn  ±ê×¼/n  ¡£/w  

19980301-03-010-001/m  °¢¶ûÏ£²¨·ò/nr  ÊÅÊÀ/v  
19980301-03-010-002/m  ±¾±¨/r  ÄªË¹¿Æ/ns  £²ÔÂ/t  £²£¸ÈÕ/t  µç/n  ¼ÇÕß/n  Ðí/nr  ºêÖÎ/nr  ±¨µÀ/v  £º/w  ÖÐ¹ú/ns  ÈËÃñ/n  µÄ/u  ÀÏÅóÓÑ/n  ¡¢/w  [¶í/j  ÖÐ/j  ÓÑºÃ/a  Ð­»á/n]nt  ÃûÓþ/n  Ö÷Ï¯/n  ÒÁÍò¡¤ÍßÎ÷ÀïÒ®Î¬Ææ¡¤°¢¶ûÏ£²¨·ò/nr  £¬/w  Òò/p  ²¡/n  ÓÚ/p  ½ñÌì/t  Áè³¿/t  ÊÅÊÀ/v  £¬/w  ÏíÄê/n  £¹£±/m  Ëê/q  ¡£/w  
19980301-03-010-003/m  °¢¶ûÏ£²¨·ò/nr  Ôø/d  ÈÎ/v  [ËÕÁª/ns  ²¿³¤»áÒé/n]nt  µÚÒ»/m  ¸±/b  Ö÷Ï¯/n  ¡£/w  £µ£°/m  Äê´ú/n  £¬/w  Ëû/r  Ôø/d  µ£ÈÎ/v  ËÕÁª/ns  ×¤»ª/vn  ¾­¼Ã/n  ×Ü/b  ¹ËÎÊ/n  £¬/w  ×¨¼Ò×é/n  ×Ü¸ºÔðÈË/n  £¬/w  Îª/p  ÐÂ/a  ÖÐ¹ú/ns  µÄ/u  ½¨Éè/vn  ÊÂÒµ/n  ×÷³ö/v  ÁË/u  ±¦¹ó/a  µÄ/u  ¹±Ï×/n  ¡£/w  °¢¶ûÏ£²¨·ò/nr  ÔÚ/p  ÖÐ¹ú/ns  ¹¤×÷/v  ¶àÄê/m  £¬/w  ºóÀ´/t  ÓÖ/d  Ôø/d  ¶à´Î/m  ·Ã»ª/v  £¬/w  Óë/p  ÖÐ¹ú/ns  ÈËÃñ/n  ½á/v  ÏÂ/v  ÁË/u  Éîºñ/a  µÄ/u  ÓÑÒê/n  ¡£/w  

19980301-04-001-001/m  Ãñ¼ä/n  ½»Á÷/vn  ±ä³É/v  Ê¡¼Ê/b  ¾ºÈü/vn  ¶õ/j  ÉÂ/j  ±ß½ç/n  °Ú¿ª/v  ¾­¼Ã/n  ÀÞÌ¨/n  
19980301-04-001-002/m  ±¾±¨/r  Îäºº/ns  £²ÔÂ/t  £²£¸ÈÕ/t  µç/n  ¶õ/j  ÉÂ/j  ÇØ°ÍÉ½/ns  ÄÏÂ´/f  µÄ/u  Å©Ãñ/n  ÃÇ/k  £¬/w  ÔÚ/p  ²»¾­Òâ/a  ¼ä/f  ³É/v  ÁË/u  ¾­¼Ã/n  ÀÞÌ¨/n  µÄ/u  Ö÷½Ç/n  ¡£/w  Ô­±¾/d  ÇÄÈ»/d  ½øÐÐ/v  µÄ/u  Ãñ¼ä/n  Å©Òµ/n  ¼¼Êõ/n  ½»Á÷/vn  ÑÜ/Vg  ³É/v  µÄ/u  ¾­¼Ã/n  ¾ºÈü/vn  £¬/w  ¾¹/d  ÒýÀ´/v  ÁË/u  Á½/m  Ê¡/n  Ê¡³¤/n  µ±/v  ¡°/w  ºóÌ¨/n  ¡±/w  ¡£/w  
19980301-04-001-003/m  ºþ±±/ns  ÖñÏªÏØ/ns  Óë/p  ÉÂÎ÷/ns  Æ½ÀûÏØ/ns  ÅþÁÚ/v  £¬/w  Í¬/d  Êô/v  Æ¶À§/a  É½Çø/n  ¡£/w  £±£¹£¹£°Äê/t  ÒÔÀ´/f  £¬/w  ¹Ø°¯/n  Á½±ß/f  µÄ/u  ÖñÏªÏØ/ns  ½¯¼ÒÑßÕò/ns  ºÍ/c  Æ½ÀûÏØ/ns  ³¤°²Ïç/ns  ´òÆÆ/v  ·ªÀé/n  £¬/w  »¥/d  ´«/v  Å©Òµ/n  ¿Æ¼¼/n  £¬/w  ´ø¶¯/v  ÁË/u  Ä§Óó/n  ¡¢/w  É£²Ï/n  ¡¢/w  Á¸ÓÍ/j  ¡¢/w  ÑÌÒ¶/n  ¡¢/w  Êß²Ë/n  µÈ/u  ²úÒµ/n  µÄ/u  ·¢Õ¹/vn  ¡£/w  È¥Äê/t  £±£²ÔÂ/t  £¬/w  ±¾±¨/r  ÒÔ/p  ¡¶/w  ¶õ/j  ÇØ/j  ±ß½ç/n  ´«/v  ÓÑÒê/n  ¡·/w  Îª/v  Ìâ/n  £¬/w  ¶Ô/p  Á½/m  ÏØ/n  µÄ/u  Å©Òµ/n  ¿Æ¼¼/n  ½»Á÷/vn  ºÍ/c  ¾­¼Ã/n  ¾ºÈü/vn  ×ö/v  ÁË/u  ±¨µÀ/vn  £¬/w  ÒýÆð/v  µØ·½/n  Õþ¸®/n  µÄ/u  ÖØÊÓ/vn  ¡£/w  
19980301-04-001-004/m  È¥Äêµ×/t  £¬/w  ÉÂÎ÷Ê¡/ns  Ê¡³¤/n  ³Ì/nr  °²¶«/nr  À´/v  ³¤°²Ïç/ns  µ÷ÑÐ/v  Ê±/Ng  £¬/w  µÃÖª/v  ºþ±±/ns  Ê®ÑßÊÐ/ns  ºÍ/c  ÖñÏªÏØ/ns  ¾­¼Ã/n  ·¢Õ¹/vn  ½Ï/d  ¿ì/a  £¬/w  ½¯¼ÒÑß/ns  Ò»/d  Ô¾/Vg  ³ÉÎª/v  È«¹ú/n  ×î/d  ´ó/a  µÄ/u  Ä§Óó/n  ¼¯É¢µØ/n  ºó/f  £¬/w  µ±¼´/d  ÕÙ¿ª/v  ÏÖ³¡/s  °ì¹«»á/n  £¬/w  Ìá³ö/v  ¡°/w  °²¿µ/ns  £µ/m  Äê/q  ³¬/v  Ê®ÑßÊÐ/ns  ¡¢/w  Æ½ÀûÏØ/ns  £³/m  Äê/q  ³¬/v  ÖñÏªÏØ/ns  ¡¢/w  ³¤°²Ïç/ns  Á½/m  Äê/q  ³¬/v  ½¯¼ÒÑß/ns  ¡±/w  µÄ/u  ·¢Õ¹/vn  Ä¿±ê/n  ¡£/w  
19980301-04-001-005/m  ¸Õ/d  Èë/v  »¢Äê/t  £¬/w  [ÉÂÎ÷/ns  Ê¡Õþ¸®/n]nt  ·ö³Ö/v  Æ½ÀûÏØ/ns  ºÍ/c  ³¤°²Ïç/ns  µÄ/u  ¸÷ÖÖ/r  ´ëÊ©/n  Ïà¼Ì/d  ÍÆ³ö/v  £¬/w  ÆäÖÐ/r  °üÀ¨/v  ÔÚ/p  ÉÂ/j  ¶õ/j  ±ß¾³/s  ½¨Éè/v  Ò»¸ö/m  Õ¼µØ/v  £±/m  Æ½·½¹«Àï/q  µÄ/u  ±ß½ç/n  ÊÐ³¡/n  ºÍ/c  ¼¯Õò/n  £¬/w  Ê¡/n  µØ/n  Á½/m  ¼¶/q  Ö§³Ö/v  Æ½ÀûÏØ/ns  ÊµÊ©/v  ¡°/w  É½µØ/n  ×ÛºÏ/vn  ¿ª·¢/vn  ¡±/w  ¼Æ»®/n  £¬/w  ·ö³Ö/v  »Æ½ª/n  Éú²ú/vn  ºÍ/c  ÖØ¾§Ê¯/n  ¿ª·¢/vn  £»/w  Îª/p  [Æ½ÀûÏØ/ns  ¹ÅÏÉ¶´/ns  µçÕ¾/n]nt  ½â¾ö/v  ×Ê½ð/n  £²£·£°£°Íò/m  Ôª/q  £»/w  Á¬½Ó/v  ¶õ/j  ÉÂ/j  µÄ/u  ±ß½ç/n  ´óÇÅ/n  ºÍ/c  £²£°/m  ¹«Àï/q  ½ÓÍ·/vn  ¹«Â·/n  Ò²/d  ¼Ó¿ì/v  ½¨Éè/vn  ²½·¥/n  ¡­¡­/w  

19980301-04-001-006/m  [ÖñÏª/ns  ÏØÎ¯/n]nt  ¡¢/w  ÏØÕþ¸®/n  ÓèÒÔ/v  »ý¼«/a  ÏìÓ¦/vn  £¬/w  ÖÆ¶©/v  ÁË/u  ¾ßÌå/a  µÄ/u  ¡°/w  Ó¦Õ½/vn  ¡±/w  ·½°¸/n  ¡£/w  ÔÚ½¨/v  µÄ/u  £µ/m  ¹«Àï/q  ¶õ/j  ÉÂ/j  ´óµÀ/n  ¼Ó½ô/v  Ê©¹¤/vn  £»/w  Ò»¸ö/m  ·â±Õ/v  µÄ/u  Å©Ã³ÊÐ³¡/n  ¼´½«/d  ¿¢¹¤/v  £»/w  ÐÂ½¨/v  µÄ/u  £³£°£°£°/m  ¶Ö/q  Ä§Óó/n  ¾«/a  ·Û/n  Éú²úÏß/n  Í¶²ú/v  ÔÚ¼´/v  ¡£/w  Ô¶ÔÚ/v  Îäºº/ns  µÄ/u  ºþ±±/ns  Ê¡³¤/n  ½¯/nr  ×£Æ½/nr  Ê®·Ö/m  ¹Ø×¢/v  ±ß½ç/n  µÄ/u  ¾ºÈü/vn  £¬/w  Ëû/r  ÒªÇó/v  Ê¡Ö±/j  ²¿ÃÅ/n  ÈÏÕæ/ad  ÑÐ¾¿/v  ±ß½ç/n  Õþ²ß/n  £¬/w  ÔÚ/p  ¼Ó´ó/v  ¶Ô/p  ±ß½ç/n  ¡°/w  ¿Ú×Ó/n  ¡±/w  Í¶Èë/v  µÄ/u  Í¬Ê±/n  £¬/w  ¾¡¿ÉÄÜ/d  ÒÔ/p  Õþ²ß/n  µÄ/u  ÓÅÊÆ/n  Ó®µÃ/v  ¾ºÕù/v  µÄ/u  ÓÅÊÆ/n  ¡£/w  ¾ÝÏ¤/v  £¬/w  Ê¡/n  ²ÆÕþ/n  ¡¢/w  ½»Í¨/n  ¡¢/w  ¹¤ÉÌ/n  µÈ/u  £±£°/m  ¶à/m  ¸ö/q  ²¿ÃÅ/n  ÕýÔÚ/d  ÑÐ¾¿/v  ¾ßÌå/a  µÄ/u  ´ëÊ©/n  È«Á¦/d  Ö§³Ö/v  ÖñÏª/ns  ¡£/w  
19980301-04-001-007/m  [ÖñÏª/ns  ÏØÎ¯/n]nt  Êé¼Ç/n  Ã÷/nr  °îÇì/nr  ¸æËß/v  ¼ÇÕß/n  £º/w  ¡°/w  ¶õ/j  ÉÂ/j  µÄ/u  Õâ/r  ³¡/q  ±ß½ç/n  ¾ºÈü/vn  £¬/w  ³ýÁË/p  Îï×Ê/n  ÉÏ/f  µÄ/u  °ïÖú/vn  Íâ/f  £¬/w  ¸ü/d  ÖØÒª/a  µÄ/u  ÊÇ/v  Õñ·Ü/v  ÁË/u  Æ¶À§/a  µØÇø/n  ¸ÉÈº/j  µÄ/u  ¾«Éñ/n  ¡£/w  ÎÒÃÇ/r  ½«/d  ×¥×¡/v  Õâ/r  Ò»/m  Á¼»ú/n  £¬/w  Òýµ¼/v  ¾ºÕù/vn  Á¼ÐÔ/b  ·¢Õ¹/vn  £¬/w  ´Ù½ø/v  Á½/m  Ê¡/n  ±ß½ç/n  ÈËÃñ/n  ÍÅ½á/a  ºÏ×÷/v  Í¬/d  ±¼/v  Ð¡¿µ/n  ¡£/w  ¡±/w  £¨/w  ¶Å/nr  ÈôÔ­/nr  ÕÅ/nr  Ã÷Ñï/nr  £©/w  

19980301-04-002-001/m  ÈËÃñ/n  ÈçºÎ/r  ×÷/v  Ö÷ÈË/n  ¡ª¡ª/w  ´Ó/p  Òé°¸/n  ¡°/w  ´°¿Ú/s  ¡±/w  ¿´/v  ÃñÖ÷/an  ·¨ÖÆ/n  ½¨Éè/vn  
19980301-04-002-002/m  ±¾±¨/r  ¼ÇÕß/n  ËÕ/nr  Äþ/nr  
19980301-04-002-003/m  ±àÕß°´/n  £º/w  ±¾ÆÚ/r  ¡¶/w  ÊÓµã/n  ¡·/w  ¶Ô/p  °Ë/m  ½ì/q  [È«¹ú/n  ÈË´ó/j]nt  Îå/m  Äê/q  À´/f  µÄ/u  Òé°¸/n  ¹¤×÷/vn  Çé¿ö/n  ×÷/v  Ò»¸ö/m  ¼òÒª/a  »Ø¹Ë/vn  £¬/w  ÊÔÍ¼/v  ´Ó/p  Ò»¸ö/m  ²àÃæ/f  Õ¹Ê¾/v  ÎÒÃÇ/r  ¹ú¼Ò/n  Éç»áÖ÷Òå/n  ÃñÖ÷/an  ºÍ/c  ·¨ÖÆ/n  ½¨Éè/vn  µÄ/u  ½øÕ¹/vn  £¬/w  ´Ó/p  Ò»¸ö/m  ²àÃæ/f  Õ¹Ê¾/v  ÈËÃñ/n  ÈºÖÚ/n  ÈçºÎ/r  ÐÐÊ¹/v  µ±¼Ò×÷Ö÷/l  µÄ/u  È¨Àû/n  £¬/w  ¶ÔÓÚ/p  ¼´½«/d  ÕÙ¿ª/v  µÄ/u  ¾Å/m  ½ì/q  [È«¹ú/n  ÈË´ó/j]nt  Ò»/m  ´Î/q  »áÒé/n  Ò²/d  ÊÇ/v  Ò»¸ö/m  ²ÎÕÕ/vn  ¡£/w  
19980301-04-002-004/m  ÓÐ/v  ÈË/n  Ëµ/v  £¬/w  ´ú±í/n  Òé°¸/n  ½¨Òé/n  µÄ/u  Ë®Æ½/n  £¬/w  ´Ó/p  Ò»¶¨/b  ÒâÒå/n  ÉÏ/f  Ëµ/v  £¬/w  ·´Ó³/v  ×Å/u  Ò»¸ö/m  ¹ú¼Ò/n  ¹«Ãñ/n  ²ÎÕþÒéÕþ/l  µÄ/u  Ë®Æ½/n  £¬/w  ·´Ó³/v  ×Å/u  Ãñ×å/n  µÄ/u  ÃñÖ÷/an  ÕþÖÎ/n  ËØÖÊ/n  ¡£/w  ¾Ý/p  ÓÐ¹Ø/vn  ·½Ãæ/n  ½éÉÜ/v  £¬/w  ½üÄêÀ´/l/%  £¬/w  ÈË´ó´ú±í/n  Òé°¸/n  ½¨Òé/n  µÄ/u  ÊýÁ¿/n  ÖðÄê/d  ÉÏÉý/v  £¬/w  ÖÊÁ¿/n  ÏÔÖø/ad  Ìá¸ß/v  ¡£/w  ¹ýÈ¥/t  Òé°¸/n  ½¨Òé/n  ÖÐ/f  Õ¼ÓÐ/v  Ïàµ±/d  ´ó/a  ±ÈÀý/n  µÄ/u  ÒªÇó/v  ²¦¿î/v  ¡¢/w  ÉÏ/v  ÏîÄ¿/n  ¡¢/w  ¼õÃâ/v  Ë°ÊÕ/n  µÄ/u  ÄÚÈÝ/n  Ô½À´Ô½/d  ÉÙ/a  ¡£/w  ´ú±í/n  ÃÇ/k  ÑÛ¹â/n  ÒÑ/d  ¸ü/d  ¶à/a  µØ/u  Ìø³ö/v  ÁË/u  Ò»Ê±/t  ¡¢/w  Ò»/m  ÊÂ/n  ¡¢/w  Ò»/m  µØ/n  µÄ/u  ¾ÖÏÞ/vn  £¬/w  ¸ü/d  ¶à/a  µØ/u  ¿¼ÂÇ/v  µÄ/u  ÊÇ/v  ÊÂ/n  ¹Ø/v  ¹ú¼Ò/n  ´óÕþ·½Õë/n  ¡¢/w  ³¤Ô¶/ad  ·¢Õ¹/v  µÄ/u  ´ó¾Ö/n  ¡£/w  Õâ/r  ¸ø/v  ÎÒÃÇ/r  Ò»¸ö/m  ÐÅÐÄ/n  £¬/w  Ëæ×Å/p  ÎÒ¹ú/n  Éç»áÖ÷Òå/n  ÃñÖ÷/an  Óë/c  ·¨ÖÆ/n  ½¨Éè/vn  µÄ/u  ²»¶Ï/d  ·¢Õ¹/v  ¡¢/w  ÍêÉÆ/v  £¬/w  Ëæ×Å/p  È«/a  Ãñ×å/n  ÕþÖÎ/n  ÎÄ»¯/n  ËØÖÊ/n  ºÍ/c  ·¨ÖÆ/n  ÒâÊ¶/n  µÄ/u  ²»¶Ï/d  Ìá¸ß/v  £¬/w  ×÷Îª/p  ¹ú¼Ò/n  ¸ù±¾/a  ÕþÖÎ/n  ÖÆ¶È/n  µÄ/u  ÈËÃñ/n  ´ú±í´ó»á/n  ÖÆ¶È/n  £¬/w  ÒÔ¼°/c  ¸÷¼¶/r  ÈË´ó´ú±í/n  ÔÚ/p  ¹ú¼Ò/n  ÕþÖÎ/n  Éú»î/vn  ÖÐ/f  ½«/d  ·¢»Ó/v  ¸ü/d  ÖØÒª/a  µÄ/u  ×÷ÓÃ/n  ¡£/w  
19980301-04-002-005/m  ÔÚ/p  ¹ú¼Ò/n  ×î¸ß/a  È¨Á¦/n  »ú¹Ø/n  Õâ/r  ×ù/q  ÉñÊ¥/a  µÄ/u  µîÌÃ/n  Àï/f  £¬/w  ÈË´ó´ú±í/n  ÊÇ/v  ÔõÑù/r  ÐÐÊ¹/v  ÈËÃñ/n  ¸³Óè/v  ËûÃÇ/r  µÄ/u  È¨Àû/n  ÄØ/y  £¿/w  ´ó»á/n  ÆÚ¼ä/f  £¬/w  Ïò/p  ´ó»á/n  Ö÷Ï¯ÍÅ/n  Ìá½»/v  Òé°¸/n  ºÍ/c  ¶Ô/p  Õþ¸®²¿ÃÅ/n  ¸÷Ïî/r  ¹¤×÷/vn  Ìá³ö/v  ½¨Òé/n  ¡¢/w  ÅúÆÀ/vn  ºÍ/c  Òâ¼û/n  £¬/w  ÊÇ/v  ÈËÃñ´ú±í/n  ²ÎÕþÒéÕþ/l  µÄ/u  ÖØÒª/a  ÇþµÀ/n  Ö®Ò»/r  ¡£/w  °Ë/m  ½ì/q  [È«¹ú/n  ÈË´ó/j]nt  ÒÔÀ´/f  µÄ/u  Îå/m  Äê/q  £¬/w  [È«¹ú/n  ÈËÃñ/n  ´ú±í´ó»á/n]nt  ÖÆ¶È/n  ½øÒ»²½/d  ·¢Õ¹/v  ÍêÉÆ/v  £¬/w  ´ú±í/n  µÄ/u  Òé°¸/n  ºÍ/c  ½¨Òé/n  ÎÞÂÛÊÇ/c  ÊýÁ¿/n  »¹ÊÇ/v  ÖÊÁ¿/n  ¶¼/d  ÓÐ/v  ÁË/u  ºÜ/d  ´ó/a  µÄ/u  Ìá¸ß/vn  £»/w  ¶Ô/p  Òé°¸/n  ½¨Òé/vn  µÄ/u  ´¦Àí/vn  ¹¤×÷/vn  Ò²/d  ÓÐ/v  ÁË/u  ³¤×ã/a  µÄ/u  ½ø²½/an  ¡£/w  Í¸¹ý/v  Õâ/r  ÉÈ/q  ´°¿Ú/s  £¬/w  ÎÒÃÇ/r  ¿ÉÒÔ/v  ¿´µ½/v  ÖÐ¹ú/ns  Éç»áÖ÷Òå/n  ÃñÖ÷/an  ÕþÖÎ/n  Ç°½ø/v  µÄ/u  ½Å²½/n  ¡£/w  
19980301-04-002-006/m  ÈºÖÚ/n  Ëù/u  Ïë/v  £¬/w  ´ú±í/n  Ëù/u  Ë¼/v  £º/w  ¸Ê/Ag  Îª/p  ÈËÃñ/n  ¹Ä/Vg  Óë/c  ºô/v  
19980301-04-002-007/m  Ã¿Äê/r  Ò»/m  ´Î/q  µÄ/u  ÈË´ó/j  »áÒé/n  £¬/w  ÊÇ/v  ÍòÖÚÖõÄ¿/l  µÄ/u  ´óÊÂ/n  ¡£/w  À´×Ô/v  È«¹ú/n  ¸÷µØ/r  µÄ/u  ÈË´ó´ú±í/n  £¬/w  »á¾Û/v  Ò»/m  ÌÃ/q  £¬/w  ¹²/d  ÉÌ/Vg  ¹úÊÇ/n  ¡£/w  Éç»á/n  ¸÷½ç/r  ¡¢/w  Æ½Ãñ/n  °ÙÐÕ/n  ÒéÂÛ/v  µÄ/u  ½¹µã/n  ÎÊÌâ/n  £¬/w  Ò²/d  ÍùÍù/d  ÊÇ/v  ´ú±í/n  Òé°¸/n  ºÍ/c  ½¨Òé/n  µÄ/u  ÈÈµã/n  ÎÊÌâ/n  ¡£/w  ÈË´ó´ú±í/n  ÉîÖª/v  ¸ºÓÐ/v  ÖØ´ó/a  Ê¹Ãü/n  £¬/w  ËûÃÇ/r  ±ØÐë/d  ×¼È·/a  ¶ø/c  È«Ãæ/a  µØ/u  ·´Ó³/v  ÈËÃñ/n  ÈºÖÚ/n  µÄ/u  Òâ¼û/n  ¡¢/w  Ô¸Íû/n  ºÍ/c  ºôÉù/n  £¬/w  ±ØÐë/d  ÄÃ/v  ³ö/v  ×Ô¼º/r  ¾­¹ý/p  ÉîË¼ÊìÂÇ/i  µÄ/u  ÖÎ¹ú/v  Ö®/u  ²ß/Ng  ¡£/w  ÎªÁË/p  ²»/d  ¸º/v  Ê¹Ãü/n  £¬/w  Ðí¶à/m  ´ú±í/n  Å»ÐÄÁ¤Ñª/i  £¬/w  ééË¼½ßÂÇ/i  £¬/w  Îª/p  ¹ú¼Ò/n  Îª/p  ÈËÃñ/n  Ï×¼ÆÏ×²ß/l  ¡£/w  
19980301-04-002-008/m  Ó¡Äá/ns  ¹éÇÈ/n  ¡¢/w  [±±¾©/ns  »¯¹¤/n  ¼¯ÍÅ/n  ¾­¼Ã/n  ¼¼Êõ/n  ÐÅÏ¢/n  ÑÐ¾¿Ëù/n]nt  ¸±/b  Ëù³¤/n  ÂÞ/nr  Òæ·æ/nr  µ±Ñ¡/v  [È«¹ú/n  ÈË´ó/j]nt  ´ú±í/n  µ½/p  ½ñÄê/t  ÒÑ¾­/d  ÕûÕû/d  Ê®/m  Äê/q  ÁË/y  ¡£/w  ×î½ü/t  £¬/w  Ëû/r  ÓÖ/d  ±»/p  [±±¾©ÊÐ/ns  ÈË´ú»á/j]nt  ÍÆÑ¡/v  Îª/v  µÚ¾Å/m  ½ì/q  [È«¹ú/n  ÈË´ó/j]nt  ´ú±í/n  ¡£/w  Ê®/m  Äê/q  À´/f  £¬/w  Ã¿/r  ´Î/q  Îª/p  ×¼±¸/v  Òé°¸/n  £¬/w  Ëû/r  ¶¼/d  Òª/v  ×ß·Ã/v  £µ£°£°/m  ÈË´Î/q  ÒÔÉÏ/f  µÄ/u  ¸÷/r  ½×²ã/n  ÈËÊ¿/n  £¬/w  ¼È/c  ÓÐ/v  ¹ú¼Ò/n  ²¿Î¯/j  µÄ/u  Ë¾¾Ö³¤/n  £¬/w  Ò²/d  ÓÐ/v  Èý°àµ¹/l  µÄ/u  ¹¤ÈË/n  £»/w  ¼È/c  ÓÐ/v  ³ö×â³µ/n  Ë¾»ú/n  £¬/w  Ò²/d  ÓÐ/v  ÉÌµê/n  ÊÛ»õÔ±/n  ¡¢/w  ¸öÌå»§/n  ¡£/w  ´Ó/p  ¼¯ÍÅ¹«Ë¾/n  ¡¢/w  ³§¿ó/j  ÆóÒµ/n  £¬/w  µ½/p  ¿ÆÑÐ/n  ÔºËù/n  ¡¢/w  ¸ßµÈÔºÐ£/n  £»/w  ´Ó/p  ÖÐÐ¡Ñ§Ð£/n  ¡¢/w  °Ù»õ/n  ÉÌ³¡/n  µ½/p  ½ÖµÀ/n  °ìÊÂ´¦/n  ¡¢/w  ¾ÓÎ¯»á/j  ¡­¡­/w  ÂÞ/nr  Òæ·æ/nr  ÉîÈë/v  ÈºÖÚ/n  £¬/w  ÁË½â/v  ÃñÒâ/n  £¬/w  Ìå²ì/v  ÃñÇé/n  £¬/w  Ä¿µÄ/n  ¾Í/d  ÊÇ/v  ÎªÁË/p  ×öºÃ/v  ÈºÖÚ/n  µÄ/u  ´úÑÔÈË/n  £¬/w  ÐÐÊ¹/v  ºÃ/a  ´ú±í/v  ÈËÃñ/n  µ±¼Ò×÷Ö÷/l  µÄ/u  È¨Àû/n  ¡£/w  °Ë/m  ½ì/q  [È«¹ú/n  ÈË´ó/j]nt  Îå/m  Äê/q  ¼ä/f  £¬/w  ÂÞ/nr  Òæ·æ/nr  ¹²/d  Ìá³ö/v  Òâ¼û/n  ¡¢/w  ½¨Òé/n  ¡¢/w  ÅúÆÀ/vn  ºÍ/c  ×ª/v  ÈËÃñ/n  À´ÐÅ/n  Óâ/Vg  °Ù/m  ¼þ/q  £¬/w  ÁìÏÎ/vd  Ìá³ö/v  ½¨Òé/v  ÖÆ¶¨/v  ¼à¶½·¨/n  µÈ/u  £±£°/m  ¼þ/q  Òé°¸/n  ¡£/w  
19980301-04-002-009/m  Õë¶Ô/p  ÈºÖÚ/n  ÆÕ±é/ad  ¹ØÐÄ/v  µÄ/u  ¹úÓÐ/vn  ÆóÒµ/n  ¸Ä¸ï/vn  ¡¢/w  Îï¼Û/n  ¡¢/w  Éç»á/n  ÖÎ°²/n  ¡¢/w  ¾«ÉñÎÄÃ÷/n  ½¨Éè/vn  ¡¢/w  ¿Æ¼¼/n  ½ø²½/vn  ¡¢/w  »·¾³/n  ±£»¤/vn  ¡¢/w  ½»Í¨/n  µÈ/u  ÈÈµã/n  ÎÊÌâ/n  £¬/w  ÂÞ/nr  Òæ·æ/nr  ²ÉÈ¡/v  ×¨Ìâ/n  µ÷ÑÐ/vn  ¡¢/w  ¿ª/v  ×ùÌ¸»á/n  µÈ/u  ¶àÖÖ/m  ÐÎÊ½/n  £¬/w  ¹ã·º/ad  ÌýÈ¡/v  ÈºÖÚ/n  Òâ¼û/n  £¬/w  ¾­¹ý/v  ÉîË¼ÊìÂÇ/i  £¬/w  ÔÚ/p  ÈË´ú»á/j  ÉÏ/f  ÒÔ/p  Òé°¸/n  »ò/c  ½¨Òé/n  µÄ/u  ÐÎÊ½/n  Ìá³ö/v  ¡£/w  ¾Ý/p  ½éÉÜ/v  £¬/w  Ëû/r  µÄ/u  Òé°¸/n  ÖÐ/f  ÓÐ/v  £·£°£¥/m  ±»/p  ÁÐÈë/v  ÕýÊ½/a  Òé°¸/n  £»/w  ½¨Òé/n  µÄ/u  ½â¾öÂÊ/n  ´ï/v  £¸£°£¥/m  £¬/w  ½â¾ö/v  ÁË/u  Ò»/m  Åú/q  ÈºÖÚ/n  ¹ØÐÄ/v  µÄ/u  ÈÈµã/n  ¡¢/w  ÄÑµã/n  ºÍ/c  ¾ßÌå/a  ÎÊÌâ/n  ¡£/w  
19980301-04-002-010/m  £±£¹£¹£¶Äê/t  £¬/w  ÂÞ/nr  Òæ·æ/nr  ÔÚ/p  ÈË´ú»á/j  ÉÏ/f  Ìá³ö/v  ÍÆ¹ã/v  ¡°/w  Ê¹ÓÃ/v  ÎÞ/v  Ç¦/n  ÆûÓÍ/n  £¬/w  ¼õÉÙ/v  »·¾³/n  ÎÛÈ¾/vn  ¡±/w  µÄ/u  ½¨Òé/n  ¡£/w  ÔÚ/p  ´Ë/r  Ö®Ç°/f  £¬/w  Ëû/r  ¾Í/p  ÎÞ/v  Ç¦/n  ÆûÓÍ/n  µÄ/u  Éú²ú/vn  ¡¢/w  Á÷Í¨/vn  ¡¢/w  ÏúÊÛ/vn  ¡¢/w  Ê¹ÓÃ/vn  µÈ/u  Öî/r  »·½Ú/n  ½øÐÐ/v  ÁË/u  ¹ã·º/a  µÄ/u  µ÷ÑÐ/vn  ºÍ/c  ¿ÉÐÐÐÔ/n  ÂÛÖ¤/vn  £¬/w  Òò´Ë/c  £¬/w  ½¨Òé/n  ÊÜµ½/v  ÓÐ¹Ø/vn  ²¿ÃÅ/n  µÄ/u  ¸ß¶È/d  ÖØÊÓ/v  ¡£/w  ´Ó/p  £±£¹£¹£·Äê/t  £¶ÔÂ/t  £±ÈÕ/t  Æð/f  £¬/w  ±±¾©/ns  µÈ/u  Ò»Ð©/m  ´ó/a  ³ÇÊÐ/n  ¿ªÊ¼/v  Ê¹ÓÃ/v  ÎÞ/v  Ç¦/n  ÆûÓÍ/n  £¬/w  Îª/p  ¾»»¯/v  ÈËÀà/n  ¾Ó×¡/v  µÄ/u  µØÇò/n  »·¾³/n  £¬/w  Âõ³ö/v  ÁË/u  ¿ÉÏ²/a  µÄ/u  Ò»/m  ²½/q  ¡£/w  
19980301-04-002-011/m  ÂÞ/nr  Òæ·æ/nr  £¬/w  Ö»/d  ÊÇ/v  £²£¹£°£°/m  ¶à/m  Ãû/q  ´ú±í/n  ÖÐ/f  µÄ/u  Ò»/m  Ô±/q  £¬/w  Ïñ/p  Ëû/r  ÕâÑù/r  ¸Ê/Ag  Îª/p  ÈËÃñ/n  ¹Ä/Vg  Óë/c  ºô/v  µÄ/u  ´ú±í/n  ²»Ê¤Ã¶¾Ù/i  £º/w  
19980301-04-002-012/m  [Õã½­Ê¡/ns  ÁÙº£ÊÐ/ns  ¶«ºþ´å/ns  µ³×ÜÖ§/n]nt  ¸±/b  Êé¼Ç/n  ÁÖ/nr  ÆÖÑã/nr  ÊÇ/v  Æß/m  ½ì/q  ¡¢/w  °Ë/m  ½ì/q  Á¬Ðø/ad  µ±Ñ¡/v  µÄ/u  [È«¹ú/n  ÈË´ó/j]nt  ´ú±í/n  £¬/w  Ëý/r  ÔÚ/p  ÈÎÆÚ/n  ÄÚ/f  ¶à´Î/m  ÁìÏÎ/vd  Ìá³ö/v  ½¨Òé/v  ÖÆ¶¨/v  ·´/v  »ßÂ¸/v  ·¨/n  ¡¢/w  ÎÄ»¯·¨/n  ¡¢/w  ¹úÓÐ/vn  ×Ê²ú/n  ·¨/n  µÈ/u  ¸÷ÖÖ/r  Òé°¸/n  ¡£/w  È¥Äê/t  [°Ë/m  ½ì/q  È«¹ú/n  ÈË´ó/j  Îå/m  ´Î/q  »áÒé/n]nz  ÆÚ¼ä/f  £¬/w  Ëý/r  ÓÖ/d  ÁìÏÎ/vd  Ìá³ö/v  ÁË/u  ½¨Òé/v  ÐÞ¸Ä/v  ÆÆ²ú·¨/n  £¬/w  ¼Ó¿ì/v  ÖÆ¶¨/v  ·´Â¢¶Ï·¨/n  ¡¢/w  ½¨Öþ·¨/n  ¡¢/w  Ô¤·À/v  ÇàÉÙÄê/n  ·¸×ï·¨/n  µÈ/u  ¶à/m  Ïî/q  Òé°¸/n  ¡£/w  
19980301-04-002-013/m  [Ãñ½¨/j  ÖÐÑë/n]nt  Î¯Ô±/n  ¡¢/w  [ÉÂÎ÷Ê¡/ns  Î÷°²ÊÐ/ns  ÕþÐ­/j]nt  ¸±/b  Ö÷Ï¯/n  ÓÚ/nr  Ð¡ÎÄ/nr  ºÍ/c  [ÉÏº£/ns  Éç»á/n  ¿ÆÑ§Ôº/n]nt  Ôº³¤/n  ÕÅ/nr  ÖÙÀñ/nr  ¶¼/d  ÊÇ/v  Æß/m  ¡¢/w  °Ë/m  ¡¢/w  ¾Å/m  Á¬Ðø/a  Èý/m  ½ì/q  µ±Ñ¡/v  µÄ/u  [È«¹ú/n  ÈË´ó/j]nt  ´ú±í/n  £¬/w  Ã¿/r  ´Î/q  ´ó»á/n  ÆÚ¼ä/f  £¬/w  ËûÃÇ/r  ¶¼/d  ·Ö±ð/d  ÁìÏÎ/vd  Ìá³ö/v  ¶à/a  Ïî/q  Òé°¸/n  ¡£/w  È¥Äê/t  °Ë/m  ½ì/q  Îå/m  ´Î/q  »áÒé/n  ÆÚ¼ä/f  £¬/w  ËûÃÇ/r  ÓÖ/d  ·Ö±ð/d  ÁìÏÎ/vd  Ìá³ö/v  ÁË/u  ½¨Òé/v  ÖÆ¶¨/v  ÆÚ»õ/n  ½»Ò×·¨/n  ¡¢/w  ¼Æ»®·¨/n  ¡¢/w  ÐÅÍÐ·¨/n  ¡¢/w  Éç»á±£ÏÕ·¨/n  ¡¢/w  Éç»á/n  ¾ÈÖú·¨/n  ÒÔ¼°/c  Óë/p  ¹ú¼Ê/n  ÈÚ×Ê/v  ×âÁÞ/v  ¡¢/w  ºê¹Û/n  ½ðÈÚ/n  ÎÈ¶¨/a  Ïà¹Ø/v  µÄ/u  ·¨ÂÉ/n  ¡£/w  
19980301-04-002-014/m  Ãæ¶Ô/v  Ò»´ò´ò/m  Òé°¸/n  ºÍ/c  ½¨Òé/n  £¬/w  ¿´µ½/v  Ò»Ò³Ò³/m  ×ÖÕå¾ä×Ã/i  ¡¢/w  ÐÞ¸Ä/v  ÁË/u  ¶à/a  ±é/q  µÄ/u  ÎÄ¸å/n  £¬/w  ÎÒÃÇ/r  »á/v  ºÜ/d  ×ÔÈ»/a  µØ/u  Ïëµ½/v  £¬/w  ÎªÁË/p  È«Ãæ/a  ×¼È·/a  µØ/u  ·´Ó³/v  ÈËÃñ/n  ÈºÖÚ/n  µÄ/u  Òâ¼û/n  ºÍ/c  ºôÉù/n  £¬/w  Ðí¶à/m  ÈË´ó´ú±í/n  ²»Öª/v  ºÍ/p  ¶àÉÙ/r  ÈºÖÚ/n  ÇãÐÄ/vd  ½»Ì¸/v  £¬/w  ²»Öª/v  ×ß¹ý/v  ¶àÉÙ/r  µØ·½/n  µ÷²é/v  ÑÐ¾¿/v  £¬/w  ²»Öª/v  °¾/v  ¹ý/u  ¶àÉÙ/r  ²»ÃßÖ®Ò¹/l  ¡£/w  Ò»·Ý·Ý/m  Òé°¸/n  ºÍ/c  ½¨Òé/n  ¾Í/d  ÊÇ/v  Ò»¿Å¿Å/m  Îª/p  ÈËÃñ/n  ¹Ä/Vg  Óë/c  ºô/v  µÄ/u  ³à×ÓÖ®ÐÄ/i  ¡£/w  
19980301-04-002-015/m  ÉÆÄÉÑÅÑÔ/l  £¬/w  ¼¯Ë¼¹ãÒæ/i  £º/w  ¶à/ad  Îª/p  ·¨ÖÆ/n  µì»ùÊ¯/n  
19980301-04-002-016/m  ¸ù¾Ý/p  ÏÜ·¨/n  ºÍ/c  ÓÐ¹Ø/vn  ·¨ÂÉ/n  µÄ/u  ¹æ¶¨/n  £¬/w  Ò»¸ö/m  ´ú±íÍÅ/n  »ò/c  ÓÐ/v  £³£°/m  Ãû/q  ÒÔÉÏ/f  µÄ/u  ´ú±í/n  ÁªÃû/v  £¬/w  ¿ÉÒÔ/v  Ïò/p  [È«¹ú/n  ÈË´ó/j]nt  Ìá³ö/v  ÊôÓÚ/v  [È«¹ú/n  ÈË´ó/j]nt  Ö°È¨/n  ·¶Î§/n  ÄÚ/f  µÄ/u  Òé°¸/n  ¡£/w  
19980301-04-002-017/m  ¾Ý/p  [È«¹ú/n  ÈË´ó/j]nt  È¨Íþ/a  ²¿ÃÅ/n  ½éÉÜ/v  £¬/w  °Ë/m  ½ì/q  [È«¹ú/n  ÈË´ó/j]nt  Îå/m  Äê/q  ¼ä/n  £¬/w  ´ú±í/n  ÃÇ/k  ¹²/d  Ìá³ö/v  Òé°¸/n  £³£³£¶£¹/m  ¼þ/q  £¬/w  ÆäÖÐ/r  ÓÐ/v  £µ£¶£¶/m  ¼þ/q  Óë/p  Á¢·¨/v  ÓÐ¹Ø/v  µÄ/u  Òé°¸/n  ÓÉ/p  ´ó»á/n  Ö÷Ï¯ÍÅ/n  ½»/v  ÓÉ/p  [È«¹ú/n  ÈË´ó/j]nt  £¸/m  ¸ö/q  ×¨ÃÅ/b  Î¯Ô±»á/n  ÉóÒé/v  ¡£/w  Ä¿Ç°/t  ÓÐµÄ/r  ÒÑ¾­/d  Á¢·¨/v  £¬/w  ÓÐµÄ/r  ÕýÔÚ/d  Æð²Ý/vn  ¡¢/w  ÉóÒé/vn  ¹ý³Ì/n  ÖÐ/f  £¬/w  ÓÐµÄ/r  ÁÐÈë/v  Á¢·¨/vn  ¹æ»®/n  ¡£/w  
19980301-04-002-018/m  £±£¹£¹£³Äê/t  £³ÔÂ/t  [°Ë/m  ½ì/q  È«¹ú/n  ÈË´ó/j  Ò»/m  ´Î/q  »áÒé/n]nz  ÆÚ¼ä/f  £¬/w  ¹ã¶«/ns  ´ú±í/n  Ìá³ö/v  µÄ/u  ¹ØÓÚ/p  ÉèÁ¢/v  [Ïã¸Û/ns  ÌØ±ð/a  ÐÐÕþÇø/n  ³ï±¸/vn  Î¯Ô±»á/n  Ô¤±¸/vn  ¹¤×÷/vn  Î¯Ô±»á/n]nt  µÄ/u  Òé°¸/n  £¬/w  ±»/p  ×î¸ß/a  È¨Á¦/n  »ú¹¹/n  ²ÉÄÉ/v  ¡£/w  Ëæºó/f  ÒÀ·¨/d  ÉèÁ¢/v  µÄ/u  [Ïã¸Û/ns  ÌØ±ð/a  ÐÐÕþÇø/n  ³ï±¸/vn  Î¯Ô±»á/n  Ô¤Î¯»á/j]nt  ºÍ/c  ³ï±¸/vn  Î¯Ô±»á/n  £¬/w  ¶Ô/p  ±£ÕÏ/v  Ïã¸Û/ns  µÄ/u  Æ½ÎÈ/a  ¹ý¶É/vn  ºÍ/c  ·±ÈÙ/an  ÎÈ¶¨/an  ·¢»Ó/v  ÁË/u  ÖØÒª/a  ×÷ÓÃ/n  ¡£/w  
19980301-04-002-019/m  Îª/p  ÊÊÓ¦/v  ½¨Á¢/v  Éç»áÖ÷Òå/n  ÊÐ³¡¾­¼Ã/n  £¬/w  Éî»¯/v  ¸Ä¸ï/v  ¡¢/w  À©´ó/v  ¿ª·Å/v  µÄ/u  ÐèÒª/n  £¬/w  ¼Ó¿ì/v  ¾­¼Ã/n  Á¢·¨/vn  £¬/w  ¹æ·¶/v  ÊÐ³¡/n  ÖÈÐò/n  £¬/w  ÐÞ¸Ä/v  ÍêÉÆ/v  ÏÖÓÐ/vn  ·¨ÂÉ/n  £¬/w  Ê¼ÖÕ/d  ÊÇ/v  ´ú±í/n  ÃÇ/k  ¹Ø×¢/v  µÄ/u  ½¹µã/n  £¬/w  Ðí¶à/m  Á¢·¨/v  µÄ/u  Òé°¸/n  Óë/p  ´Ë/r  Ïà¹Ø/v  ¡£/w  °Ë/m  ½ì/q  [È«¹ú/n  ÈË´ó/j]nt  ¼°Æä/c  ³£Î¯»á/j  ÔÚ/p  Æä/r  ÈÎÆÚ/n  ÄÚ/f  £¬/w  ¹²/d  ÉóÒé/v  ·¨ÂÉ/n  ºÍ/c  ÓÐ¹Ø/vn  ·¨ÂÉ/n  ÎÊÌâ/n  µÄ/u  ¾ö¶¨/n  ²Ý°¸/n  £±£²£¸/m  ¸ö/q  £»/w  Í¨¹ý/v  ·¨ÂÉ/n  £¸£µ/m  ¸ö/q  £¬/w  ÓÐ¹Ø/vn  ·¨ÂÉ/n  ÎÊÌâ/n  µÄ/u  ¾ö¶¨/n  £³£²/m  ¸ö/q  £¬/w  ¹²¼Æ/v  £±£±£·/m  ¸ö/q  ¡£/w  ÆäÖÐ/r  Ðí¶à/m  ÖØÒª/a  µÄ/u  ·¨ÂÉ/n  ÊÇ/v  ¸ù¾Ý/p  ´ú±í/n  ÃÇ/k  Ìá³ö/v  µÄ/u  Òé°¸/n  ½¨Òé/n  ÖÆ¶¨/v  µÄ/u  £¬/w  Ò²/d  ÓÐµÄ/r  ÊÇ/v  ÓÐ¹Ø/vn  ²¿ÃÅ/n  ±¾/d  ÒÑ/d  ½«/p  Æä/r  ÁÐÈë/v  Á¢·¨/vn  ¹æ»®/n  £¬/w  ¡°/w  Ó¢ÐÛËù¼ûÂÔÍ¬/l  ¡±/w  ¡£/w  ÀýÈç/v  £¬/w  ÔÚ/p  ¹æ·¶/v  ÊÐ³¡/n  Ö÷Ìå/n  ·½Ãæ/n  £¬/w  ÖÆ¶¨/v  ÁË/u  ¹«Ë¾·¨/n  ¡¢/w  ºÏ»ï/vn  ÆóÒµ·¨/n  ¡¢/w  ÉÌÒµ/n  ÒøÐÐ·¨/n  £»/w  ÔÚ/p  È·Á¢/v  ÊÐ³¡/n  ¹æÔò/n  ¡¢/w  Î¬»¤/v  ÊÐ³¡/n  ÖÈÐò/n  ·½Ãæ/n  £¬/w  ÖÆ¶¨/v  ÁË/u  ·´/v  ²»/d  Õýµ±/a  ¾ºÕù·¨/n  ¡¢/w  Ïû·ÑÕß/n  È¨Òæ/n  ±£»¤·¨/n  ¡¢/w  ³ÇÊÐ/n  ·¿µØ²ú/j  ¹ÜÀí·¨/n  ¡¢/w  ¹ã¸æ·¨/n  ¡¢/w  ÅÄÂô·¨/n  ¡¢/w  µ£±£·¨/n  ¡¢/w  Æ±¾Ý·¨/n  ¡¢/w  ±£ÏÕ·¨/n  ¡¢/w  ÖÙ²Ã·¨/n  µÈ/u  £»/w  ÔÚ/p  ÍêÉÆ/v  ºê¹Û/n  µ÷¿Ø/vn  ·½Ãæ/n  £¬/w  ÖÆ¶¨/v  ÁË/u  Ô¤Ëã·¨/n  ¡¢/w  Éó¼Æ·¨/n  ¡¢/w  [ÖÐ¹ú/ns  ÈËÃñ/n  ÒøÐÐ/n]nt  ·¨/n  ¡¢/w  ¼Û¸ñ·¨/n  µÈ/u  £»/w  ÔÚ/p  ½¨Á¢/v  Éç»á/n  ±£ÕÏ/vn  ÖÆ¶È/n  ·½Ãæ/n  £¬/w  ÖÆ¶¨/v  ÁË/u  ÀÍ¶¯·¨/n  µÈ/u  £»/w  ÔÚ/p  ¶ÔÍâ¿ª·Å/l  ·½Ãæ/n  £¬/w  ÖÆ¶¨/v  ÁË/u  ¶ÔÍâÃ³Ò×·¨/n  £»/w  ÔÚ/p  ÕñÐË/v  »ù´¡/n  ²úÒµ/n  µÄ/u  Ö§Öù/n  ²úÒµ/n  ·½Ãæ/n  £¬/w  ÖÆ¶¨/v  ÁË/u  Å©Òµ·¨/n  ¡¢/w  ÃñÓÃ/b  º½¿Õ/n  ·¨/n  ¡¢/w  µçÁ¦·¨/n  ¡¢/w  ¹«Â··¨/n  ¡¢/w  ÃºÌ¿·¨/n  ¡¢/w  ½ÚÔ¼/v  ÄÜÔ´/n  ·¨/n  ¡¢/w  ½¨Öþ·¨/n  µÈ/u  ¡£/w  
19980301-04-002-020/m  ÐÌ·¨/n  ºÍ/c  ÐÌÊÂËßËÏ·¨/n  µÄ/u  ÐÞ¸Ä/vn  ºÍ/c  ÍêÉÆ/vn  £¬/w  ÊÇ/v  ÎÒ¹ú/n  Éç»áÖ÷Òå/n  ·¨ÖÆ/n  ½¨Éè/vn  µÄ/u  ´óÊÂ/n  ¡£/w  ÀúÊ±/v  Ê®Îå/m  ÔØ/q  µÄ/u  ¡°/w  Á½/m  ·¨/n  ¡±/w  ÐÞ¶©/vn  £¬/w  ¼È/c  ÊÇ/v  ÎÞÊý/m  ×¨¼Ò/n  ¡¢/w  Ñ§Õß/n  ÖÇ»Û/n  µÄ/u  ½á¾§/n  £¬/w  Ò²/d  Äý¾Û/v  ÁË/u  Ðí¶à/m  ÈË´ó´ú±í/n  µÄ/u  ÐÄÑª/n  ¡£/w  ½ö/d  ÔÚ/p  °Ë/m  ½ì/q  [È«¹ú/n  ÈË´ó/j]nt  Èý/m  ´Î/q  »áÒé/n  ÉÏ/f  £¬/w  ¾Í/d  ÓÐ/v  £¹/m  ¸ö/q  Ê¡/n  ¡¢/w  ÊÐ/n  µÄ/u  £²£¸£°/m  ¶à/m  Ãû/q  ´ú±í/n  £¬/w  Ìá³ö/v  ÁË/u  £±£°/m  Ïî/q  ¹ØÓÚ/p  ÐÞ¸Ä/v  ÐÌ·¨/n  µÄ/u  Òé°¸/n  ¡£/w  ÐÞ¶©/v  ºó/f  µÄ/u  ¡°/w  Á½/m  ·¨/n  ¡±/w  £¬/w  ½øÒ»²½/d  ¸Ä¸ï/v  ºÍ/c  ÍêÉÆ/v  ÁË/u  ÐÌÊÂ/b  ËßËÏ/vn  ÖÆ¶È/n  ºÍ/c  Ë¾·¨/n  ÖÆ¶È/n  £¬/w  ¶ÔÓÚ/p  ×¼È·/a  ¡¢/w  ¼°Ê±/a  µØ/u  ²éÃ÷/v  ·¸×ï/vn  ÊÂÊµ/n  £¬/w  ³Í·£/v  ·¸×ï·Ö×Ó/n  £¬/w  ±£ÕÏ/v  ÎÞ×ï/v  µÄ/u  ÈË/n  ²»/d  ÊÜ/v  ÐÌÊÂ/b  ×·¾¿/vn  £¬/w  ¸ü/d  ºÃ/a  µØ/u  ±£»¤/v  ¹«Ãñ/n  µÄ/u  È¨Àû/n  £¬/w  Î¬»¤/v  Õý³£/a  Éç»á/n  ¾­¼Ã/n  ÖÈÐò/n  ºÍ/c  Éú»î/vn  ÖÈÐò/n  £¬/w  ¾ßÓÐ/v  ÖØÒª/a  ÒâÒå/n  ¡£/w  
19980301-04-002-021/m  ¸ù¾Ý/p  ´ú±í/n  ÃÇ/k  µÄ/u  Òé°¸/n  ½¨Òé/n  £¬/w  °Ë/m  ½ì/q  [È«¹ú/n  ÈË´ó/j]nt  ¼°Æä/c  ³£Î¯»á/j  ÔÚ/p  Éç»áÖ÷Òå/n  ÃñÖ÷/an  ÕþÖÎ/n  ½¨Éè/vn  ºÍ/c  ½ÌÓý/vn  ¡¢/w  ¿Æ¼¼/n  ¡¢/w  ÎÀÉú/an  ¡¢/w  ÌåÓý/n  ¡¢/w  »·±£/j  ¡¢/w  ¹ú·À/n  µÈ/u  ·½Ãæ/n  £¬/w  Ò²/d  ÖÆ¶¨/v  ºÍ/c  ÐÞ¸Ä/v  ÁË/u  Ò»/m  Åú/q  ÖØÒª/a  ·¨ÂÉ/n  ¡£/w  Îª/p  ±£ÕÏ/v  ¹«Ãñ/n  È¨Àû/n  £¬/w  ½¡È«/v  ¹ú¼Ò/n  »ú¹¹/n  µÄ/u  ×éÖ¯/n  ÖÆ¶È/n  £¬/w  ¹æ·¶/v  ¹ú¼Ò»ú¹Ø/l  ¼°Æä/c  ¹¤×÷/vn  ÈËÔ±/n  µÄ/u  ÐÐÎª/n  £¬/w  ÖÆ¶¨/v  ÁË/u  ÐÐÕþ´¦·£·¨/n  ¡¢/w  ÐÐÕþ/n  ¼à²ì·¨/n  ¡¢/w  ¹ú¼Ò/n  Åâ³¥·¨/n  ¡¢/w  ·¨¹Ù·¨/n  ¡¢/w  ¼ì²ì¹Ù·¨/n  ¡¢/w  ÈËÃñ¾¯²ì·¨/n  µÈ/u  £¬/w  ÐÞ¸Ä/v  ÁË/u  Ñ¡¾Ù·¨/n  ºÍ/c  µØ·½/n  ×éÖ¯·¨/n  £»/w  ÎªÁË/p  ±£ÕÏ/v  ºÍ/c  ´Ù½ø/v  ¿Æ½Ì/j  ÐË¹ú/vn  Õ½ÂÔ/n  µÄ/u  ÊµÊ©/vn  £¬/w  ÖÆ¶¨/v  ÁË/u  ½ÌÓý·¨/n  ¡¢/w  ½ÌÊ¦·¨/n  ¡¢/w  Ö°Òµ/n  ½ÌÓý·¨/n  ¡¢/w  ¿ÆÑ§¼¼Êõ/n  ½ø²½/vn  ·¨/n  ¡¢/w  ´Ù½ø/v  ¿Æ¼¼/n  ³É¹û/n  ×ª»¯·¨/n  µÈ/u  £»/w  ÎªÁË/p  ¹á³¹/v  ±£»¤/v  »·¾³/n  µÄ/u  »ù±¾/n  ¹ú²ß/n  £¬/w  ¼ÓÇ¿/v  ¶Ô/p  »·¾³/n  ÎÛÈ¾/vn  µÄ/u  ÖÎÀí/vn  £¬/w  ÖÆ¶¨/v  ÁË/u  ¹ÌÌå/n  ·ÏÎï/n  ÎÛÈ¾/v  »·¾³/n  ·ÀÖÎ·¨/n  ¡¢/w  »·¾³/n  ÔëÉù/n  ÎÛÈ¾/vn  ·ÀÖÎ·¨/n  £¬/w  ÐÞ¸Ä/v  ÁË/u  ´óÆø/n  ÎÛÈ¾/vn  ·ÀÖÎ·¨/n  ºÍ/c  Ë®ÎÛÈ¾/n  ·ÀÖÎ·¨/n  £»/w  ÎªÁË/p  ¼ÓÇ¿/v  ¹ú·À/n  ½¨Éè/vn  £¬/w  ÖÆ¶¨/v  ÁË/u  ¹ú·À·¨/n  ºÍ/c  ÈËÃñ/n  ·À¿Õ·¨/n  ¡£/w  
19980301-04-002-022/m  ÕâÐ©/r  ·¨ÂÉ/n  µÄ/u  ÖÆ¶¨/vn  £¬/w  Ìî²¹/v  ÁË/u  Ò»Ð©/m  ·½Ãæ/n  ·¨ÂÉ/n  µÄ/u  ¿ÕÈ±/n  £¬/w  ³äÊµ/v  ÁË/u  ·¨ÂÉ/n  ÌåÏµ/n  µÄ/u  ÄÚÈÝ/n  £¬/w  Ê¹/v  ¹ú¼Ò/n  ÕþÖÎ/n  Éú»î/vn  ¡¢/w  ¾­¼Ã/n  Éú»î/vn  ºÍ/c  Éç»á/n  Éú»î/vn  ½øÒ»²½/d  ×ß/v  ÉÏ/v  ÁË/u  ·¨ÖÆ»¯/v  µÄ/u  ¹ìµÀ/n  ¡£/w  
19980301-04-002-023/m  ¹ã/ad  ÄÉ/v  Á¼²ß/n  £¬/w  ºÝ×¥/v  ÂäÊµ/v  £º/w  ¶¨/d  ÈÃ/v  ÖÇ»Û/n  ½á/v  Ë¶¹û/n  
19980301-04-002-024/m  ¸ù¾Ý/p  ÓÐ¹Ø/vn  ·¨ÂÉ/n  µÄ/u  ¹æ¶¨/n  £¬/w  [È«¹ú/n  ÈË´ó/j]nt  ´ú±í/n  ¿ÉÒÔ/v  ¶Ô/p  Õþ¸®/n  »ú¹Ø/n  ¼°/c  Éç»á/n  ¸÷/r  ²¿ÃÅ/n  µÄ/u  ¹¤×÷/vn  Ìá³ö/v  ½¨Òé/n  ¡¢/w  ÅúÆÀ/vn  ºÍ/c  Òâ¼û/n  ¡£/w  °Ë/m  ½ì/q  [È«¹ú/n  ÈË´ó/j]nt  Îå/m  Äê/q  ¼ä/f  £¬/w  ´ú±í/n  ÃÇ/k  ¹²/d  Ìá³ö/v  ½¨Òé/n  ¡¢/w  ÅúÆÀ/vn  ºÍ/c  Òâ¼û/n  £±£±£·£³£°/m  ¼þ/q  £¬/w  ¼ÓÉÏ/v  ÓÉ/p  Òé°¸/n  ×ªÎª/v  ½¨Òé/n  ´¦Àí/v  µÄ/u  £²£¸£°£³/m  ¼þ/q  £¬/w  ¹²/d  £±£´£°£°£°/m  ¶à/m  ¼þ/q  ¡£/w  ÕâÐ©/r  ½¨Òé/n  ¡¢/w  ÅúÆÀ/vn  ºÍ/c  Òâ¼û/n  £¨/w  ÒÔÏÂ/f  ¼ò³Æ/v  ½¨Òé/n  £©/w  ·Ö±ð/d  ½»/v  ÓÉ/p  £±£¶£°/m  ¶à/m  ¸ö/q  ÖÐÑë/n  ºÍ/c  µØ·½/n  µÄ/u  ÓÐ¹Ø/vn  »ú¹Ø/n  ¡¢/w  ×éÖ¯/n  ÑÐ¾¿/v  ´¦Àí/v  ¡£/w  Ä¿Ç°/t  ÒÑ/d  »ù±¾/ad  °ìÀí/v  Íê±Ï/v  £¬/w  ²¢/c  Ö±½Ó/ad  ´ð¸´/v  ÁË/u  ´ú±í/n  ¡£/w  
19980301-04-002-025/m  ´ú±í/n  ÃÇ/k  Ëù/u  Ìá/v  ½¨Òé/n  Éæ¼°/v  ·¶Î§/n  ¹ã·º/a  £¬/w  °üÀ¨/v  Á®Õþ/n  ½¨Éè/vn  ¡¢/w  ¾­¼Ã/n  ÌåÖÆ/n  ¸Ä¸ï/vn  ¡¢/w  ¹¤Å©Òµ/n  Éú²ú/vn  ¡¢/w  ½»Í¨/n  ÔËÊä/vn  ¡¢/w  ³ÇÊÐ/n  ½¨Éè/vn  ¡¢/w  ¿Æ¼¼/n  ½ÌÓý/vn  ¡¢/w  ÎÄ»¯/n  ÎÀÉú/an  ¡¢/w  Ö§±ß/v  ·öÆ¶/v  ¡¢/w  Éç»á/n  ±£ÕÏ/vn  ¡¢/w  ÀÍ¶¯±£ÏÕ/l  ¡¢/w  »ú¹¹/n  ±àÖÆ/vn  µÈ/u  ·½Ãæ/n  £¬/w  ÆäÖÐ/r  Ðí¶à/m  ½¨Òé/n  ¶Ô/p  ¹ú¼Ò/n  µÄ/u  ¾­¼Ã/n  ½¨Éè/vn  ºÍ/c  Éç»á/n  ·¢Õ¹/vn  ¾ßÓÐ/v  »ý¼«/a  ÒâÒå/n  ¡£/w  Èç/v  Ëï/nr  Êþãä/nr  µÈ/u  ´ú±í/n  Ìá³ö/v  µÄ/u  ±ØÐë/d  ¼Ó´ó/v  Å©Òµ/n  ¿Æ¼¼/n  Í¶Èë/vn  µÄ/u  ½¨Òé/n  £¬/w  ±»/p  Å©Òµ²¿/nt  ÖÆ¶¨/v  ¡¶/w  Å©Òµ/n  ¿Æ¼¼/n  ·¢Õ¹/vn  ¡°/w  ¾ÅÎå/m  ¡±/w  ¼Æ»®/n  ºÍ/c  £²£°£±£°Äê/t  ³¤ÆÚ/b  ¹æ»®/n  ¡·/w  Ê±/Ng  ³ä·Ö/ad  ²ÉÄÉ/v  ¡£/w  Òª/nr  »ÀÄê/nr  ´ú±í/n  Ìá³ö/v  µÄ/u  ¹ØÓÚ/p  ³ÇÊÐ/n  µçÍø/n  ½¨Éè/vn  ºÍ/c  ¸ÄÔì/vn  ÖÐ/f  Òý½ø/v  ¼¼Êõ/n  ·½Ãæ/n  µÄ/u  ½¨Òé/n  £¬/w  [µçÁ¦/n  ¹¤Òµ²¿/n]nt  ´ð¸´/v  £º/w  ÎÒÃÇ/r  Ê®·Ö/m  ÔÞÍ¬/v  ½¨Òé/n  Ìá³ö/v  µÄ/u  Òý½ø/v  ¹úÍâ/s  ÏÈ½ø/a  ¼¼Êõ/n  Òª/v  ¿¼ÂÇ/v  Æä/r  ÏÈ½øÐÔ/n  £¬/w  »¹Òª/d  ½áºÏ/v  ÎÒ¹ú/n  Êµ¼Ê/a  Çé¿ö/n  £¬/w  ÒòµØÖÆÒË/i  ²ÉÓÃ/v  µÄ/u  Ô­Ôò/n  ¡£/w  ½¨Òé/n  Ëù/u  Ìá/v  ¡°/w  ÓÃ/p  ÏµÍ³¹¤³Ì/l  ¹Ûµã/n  ¿´/v  ³ÇÊÐ/n  µçÍø/n  ÖÐÐÔµã/n  ½ÓµØ/vn  ·½Ê½/n  ¡±/w  ÎÊÌâ/n  £¬/w  ¶Ô/p  ÎÒÃÇ/r  ÖÆ¶¨/v  ÓÐ¹Ø/vn  µçÁ¦/n  ÏµÍ³/n  ÖÐÐÔµã/n  ½ÓµØ/vn  ·½Ê½/n  µÄ/u  ¼¼Êõ/n  Õþ²ß/n  ¾ßÓÐ/v  ÖØÒª/a  µÄ/u  ²Î¿¼/vn  ¼ÛÖµ/n  ¡£/w  
19980301-04-002-026/m  ¾Ý/p  ÓÐ¹Ø/vn  ¸ºÔðÈË/n  ½éÉÜ/v  £¬/w  ¸÷/r  ³Ð°ì/vn  µ¥Î»/n  Ê®·Ö/m  ÖØÊÓ/v  ÈË´ó´ú±í/n  ½¨Òé/n  µÄ/u  °ìÀí/vn  ¹¤×÷/vn  £¬/w  °ìÀí/vn  ¹¤×÷/vn  ÖÆ¶È/n  ½øÒ»²½/d  ½¡È«/v  ¡£/w  ÀÍ¶¯²¿/nt  ÖÆ¶¨/v  ÁË/u  ¡¶/w  °ìÀí/v  ÈË´ó´ú±í/n  ½¨Òé/n  ¹¤×÷/vn  ·½·¨/n  ¡·/w  £¬/w  Ê¹/v  ½¨Òé/n  °ìÀí/vn  ¹¤×÷/vn  ÓÐÕÂ¿ÉÑ­/i  £¬/w  ±ÜÃâ/v  ÁË/u  Òò/p  Ö°ÄÜ/n  ·Ö¹¤/vn  µÄ/u  ±ä»¯/vn  ºÍ/c  ¾ßÌå/a  ³Ð°ì/vn  ÈËÔ±/n  µÄ/u  µ÷»»/vn  ¶ø/c  ¿ÉÄÜ/v  ÒýÆð/v  µÄ/u  ÍÏ/v  °ì/v  ¡¢/w  Â©/v  °ì/v  ÏÖÏó/n  ¡£/w  
19980301-04-002-027/m  [Çàµº/ns  ÊÐÎ¯/n]nt  ¡¢/w  ÊÐÕþ¸®/n  ½Óµ½/v  ÖÜ/nr  ¹ã¸£/nr  ´ú±í/n  Ìá³ö/v  µÄ/u  ¹ØÓÚ/p  ±£ÕÏ/v  ÆóÒµ/n  Å®/b  Ö°¹¤/n  ×¡·¿/n  ºÏ·¨/a  È¨Òæ/n  µÄ/u  ½¨Òé/n  ºó/f  £¬/w  Õë¶Ô/p  ÇàµºÊÐ/ns  Ðí¶à/m  µ¥Î»/n  ´æÔÚ/v  ÄÐÅ®/n  Ö°¹¤/n  ÔÚ/p  ·ÖÅä/v  ×¡·¿/n  ÎÊÌâ/n  ÉÏ/f  µÄ/u  ²»/d  Æ½µÈ/a  ÏÖÏó/n  £¬/w  ÖÆ¶¨/v  ÁË/u  ¡¶/w  ÇàµºÊÐ/ns  ±£ÕÏ/v  Å®/b  Ö°¹¤/n  ×¡·¿/n  È¨Òæ/n  ÔÝÐÐ/b  ¹æ¶¨/n  ¡·/w  ¡£/w  
19980301-04-002-028/m  Ðí¶à/m  ³Ð°ì/vn  µ¥Î»/n  ½áºÏ/v  ÈÕ³£/b  ÒµÎñ/n  ¹¤×÷/vn  °ìÀí/v  ´ú±í/n  ½¨Òé/n  £¬/w  ÈÏÕæ/ad  ÑÐ¾¿/v  ½â¾ö/v  ½¨Òé/n  ÖÐ/f  Ìá³ö/v  µÄ/u  ÎÊÌâ/n  £¬/w  ¼È/c  Ìá¸ß/v  ÁË/u  °ìÀí/vn  ÖÊÁ¿/n  £¬/w  Í¬Ê±/c  Ò²/d  ´Ù½ø/v  ÁË/u  ÈÕ³£/b  ÒµÎñ/n  ¹¤×÷/vn  µÄ/u  ¿ªÕ¹/vn  ¡£/w  [¹ú¼Ò/n  Ë°Îñ/n  ×Ü¾Ö/n]nt  ²Î¿¼/v  Àî/nr  Ðã·Ò/nr  ´ú±í/n  Ìá³ö/v  µÄ/u  ¹ØÓÚ/p  ¶Ô/p  ÐÂ/a  Ë°Æ±/n  µÄ/u  ¼¸/m  µã/q  ½¨Òé/n  £¬/w  ½áºÏ/v  ÐÂ/a  Ë°Æ±/n  Ê¹ÓÃ/vn  ÖÐ/f  ·¢ÏÖ/v  µÄ/u  ÎÊÌâ/n  £¬/w  ¾ö¶¨/v  °Ñ/p  ÔöÖµË°/n  ×¨ÓÃ/vn  ·¢Æ±/n  µÄ/u  Áª´Î/n  Ôö¼Ó/v  Îª/v  Æß/m  Áª/Ng  £¬/w  ²¢/c  ÓÚ/p  £±£¹£¹£´Äê/t  £·ÔÂ/t  £±ÈÕ/t  Æð/f  ÔÚ/p  È«¹ú/n  Ê¹ÓÃ/v  ¡£/w  
19980301-04-002-029/m  ÔÚ/p  °ìÀí/v  ´ú±í/n  ½¨Òé/n  ¹ý³Ì/n  ÖÐ/f  £¬/w  ²»ÉÙ/m  µ¥Î»/n  »¹/d  ²ÉÈ¡/v  ÉÏÃÅ/vd  ×ß·Ã/v  ¡¢/w  µç»°/n  ÁªÏµ/vn  ¡¢/w  ·¢/v  ·´À¡/vn  Òâ¼û/n  ±í/n  µÈ/u  ¶àÖÖ/m  ÐÎÊ½/n  £¬/w  Ö÷¶¯/ad  ºÍ/p  ´ú±í/n  ÁªÏµ/v  £¬/w  Ïò/p  ´ú±í/n  »ã±¨/v  °ìÀí/vn  Çé¿ö/n  £¬/w  Õ÷Çó/v  ´ú±í/n  µÄ/u  Òâ¼û/n  £¬/w  Á¦Çó/v  Ê¹/v  ´ú±í/n  ÂúÒâ/v  ¡£/w  [ºÓ±±/ns  Ê¡Õþ¸®/n]nt  ¶Ô/p  ³Ð°ì/v  µÄ/u  Ã¿/r  Ò»/m  ¼þ/q  ´ú±í/n  ½¨Òé/n  £¬/w  ¶¼/d  ÅÉ/v  ×¨ÈË/n  ¶Ô/p  ´ú±í/n  ½øÐÐ/v  ×ß·Ã/vn  £¬/w  Õ÷Çó/v  ´ú±í/n  ¶Ô/p  °ìÀí/vn  ½á¹û/n  µÄ/u  Òâ¼û/n  ¡£/w  ¶Ô/p  ÓÉÓÚ/p  Ìõ¼þ/n  Ëù/u  ÏÞ/v  £¬/w  Ò»Ê±/t  ½â¾ö/v  ²»/d  ÁË/v  µÄ/u  ÎÊÌâ/n  £¬/w  ³Ð°ì/vn  µ¥Î»/n  ÔÚ/p  ÊµÊÂÇóÊÇ/i  µØ/u  ËµÃ÷/v  Çé¿ö/n  µÄ/u  Í¬Ê±/n  £¬/w  Ö÷¶¯/ad  ·¢·Å/v  Õ÷Ñ¯/vn  Òâ¼û/n  ±í/n  £¬/w  Ïò/p  ´ú±í/n  Õ÷Çó/v  Òâ¼û/n  £¬/w  ÇóµÃ/v  ´ú±í/n  µÄ/u  Àí½â/vn  ºÍ/c  Ö§³Ö/vn  ¡£/w  
19980301-04-002-030/m  Îª/p  ½øÒ»²½/d  ¸Ä½ø/v  ÈË´ó´ú±í/n  ½¨Òé/n  °ìÀí/vn  ¹¤×÷/v  £¬/w  ½¨Òé/n  °ìÀí/vn  ´ó»§/n  [¹ú¼Ò/n  ¾­Ã³Î¯/j]nt  ºÍ/c  [¹ú¼Ò/n  ¼ÆÎ¯/j]nt  ×¨ÃÅ/d  Î¯ÅÉ/v  °ì¹«Ìü/n  ¸ºÔðÈË/n  ·Ö±ð/d  µ½/v  ÔÆÄÏÊ¡/ns  ¡¢/w  ÉÂÎ÷Ê¡/ns  ºÍ/c  ºÚÁú½­Ê¡/ns  ×ß·Ã/v  ÈË´ó´ú±í/n  £¬/w  Ïò/p  ´ú±í/n  ½éÉÜ/v  ½¨Òé/n  °ìÀí/vn  Çé¿ö/n  £¬/w  Õ÷Ñ¯/v  ¶Ô/p  °ìÀí/vn  ¹¤×÷/vn  µÄ/u  Òâ¼û/n  ¡£/w  ´ú±í/n  ÃÇ/k  ±íÊ¾/v  £¬/w  ÕâÐ©/r  ×ö·¨/n  £¬/w  ÌåÏÖ/v  ÁË/u  ¹ú¼Ò»ú¹Ø/l  ¶Ô/p  ´ú±í/n  µÄ/u  ×ðÖØ/vn  £¬/w  ÌåÏÖ/v  ÁË/u  ¹ú¼Ò»ú¹Ø/l  ÖØÊÓ/v  ÃñÖ÷/an  Óë/c  ·¨ÖÆ/n  ½¨Éè/vn  ºÍ/c  ¸Ä±ä/v  »ú¹Ø/n  ×÷·ç/n  µÄ/u  ÎñÊµ/vn  ¾«Éñ/n  ¡£/w  

19980301-04-003-001/m  ËÄ´¨/ns  ´óÖñ/ns  ²»¾ÐÒ»¸ñ/i  Ñ¡/v  ¡º/w  Í·Ñã/n  ¡»/w  Ç§/m  Ãû/q  Íâ³ö/vn  Ãñ¹¤/n  »ØÏç/v  µ±/v  ¡º/w  ´å/n  ¹Ù/n  ¡»/w  
19980301-04-003-002/m  ±¾±¨/r  ³É¶¼/ns  £²ÔÂ/t  £²£¸ÈÕ/t  µç/n  ¼ÇÕß/n  Áõ/nr  Ô£¹ú/nr  ±¨µÀ/v  £º/w  ÔÚ/p  ËÄ´¨/ns  ´óÖñÏØ/ns  Å©´å/n  £¬/w  ½ü/v  Ç§/m  Ãû/q  Ãñ¹¤/n  »ØÏç/v  ÏÈºó/d  µ±/v  ÉÏ/v  ¡°/w  ´å/n  ¹Ù/n  ¡±/w  £¬/w  µ£/v  Æð/v  ¡°/w  Îª/v  ¹Ù/n  Ò»/m  ´å/n  £¬/w  Ôì¸£Ò»·½/i  ¡±/w  µÄ/u  ÖØµ£/n  ¡£/w  ¾Ý/p  Í³¼Æ/v  £¬/w  »ØÏç/vn  Ãñ¹¤/n  ×ö/v  ¡°/w  ´å/n  ¹Ù/n  ¡±/w  µÄ/u  ´å/n  £¬/w  ÓÐ/v  £¶£²£¥/m  ÊµÏÖ/v  ÁË/u  ¡°/w  Ð¡¿µ/n  ¡±/w  ¡£/w  
19980301-04-003-003/m  ½üÄêÀ´/l/%  £¬/w  ´óÖñÏØ/ns  Ïà¼Ì/d  ÓÐ/v  £²£°Íò/m  Ãû/q  Å©´å/n  ÇàÄê/n  ×ß/v  ³ö/v  ¼ÒÃÅ/n  ´ò¹¤/v  £¬/w  Ã¿Äê/r  Îª/p  ÏØÀï/n  ´´Ôì/v  µÄ/u  ÀÍÎñ/n  ÊÕÈë/n  ´ï/v  £´/m  ¸ö/q  ÒÚ/m  ¡£/w  Ðí¶à/m  Íâ³ö/vn  ÇàÄê/n  ¿ªÊ¼/v  Ì¤/v  ÉÏ/v  »ØÏç/v  Ö®/u  Â·/n  £¬/w  Òª/v  ¹é¹¦/v  ÓÚ/p  ¼ÒÏç/n  ÊµÊ©/v  ÏØÓò/n  ¾­¼Ã/n  ·¢Õ¹/vn  Õ½ÂÔ/n  £¬/w  ÌØ±ð/d  ÊÇ/v  ÏØÎ¯/n  Ê¼ÖÕ²»Óå/i  µØ/u  ×¥/v  Å©´å/n  »ù²ã/n  ×éÖ¯/n  ½¨Éè/vn  £¬/w  ´óµ¨/ad  Ñ¡ÓÃ/v  ¡°/w  ÁìÍ·Ñã/n  ¡±/w  £¬/w  Îª/p  ÓÐ/v  Ö¾/n  ÇàÄê/n  Ìá¹©/v  ÁË/u  Ê©Õ¹/v  ²Å»ª/n  µÄ/u  ÎèÌ¨/n  ¡£/w  [¼ªÐÇÏç/ns  ¸ßÇÅÑß´å/ns  µ³Ö§²¿/n]nt  Ôø/d  ÊÇ/v  È«ÏØ/n  ÓÐÃû/a  µÄ/u  £¸/m  ¸ö/q  ÈíÈõ/a  »ÁÉ¢/a  µ³Ö§²¿/n  Ö®Ò»/r  £¬/w  £±£¹£¹£µÄê/t  £¬/w  Ïçµ³Î¯/n  °Ñ/p  ÔÚ/p  ÄÏ·½/f  ´ò¹¤/v  ¡¢/w  ÒÑ/d  ÊÇ/v  Ð¡/a  ¡°/w  °ü¹¤Í·/n  ¡±/w  µÄ/u  Å·/nr  µÂÈ«/nr  ÍÆ/v  ÉÏ/v  ÁË/u  ´å/n  µ³Ö§²¿/n  Êé¼Ç/n  µÄ/u  Î»ÖÃ/n  ¡£/w  Å·/nr  µÂÈ«/nr  ÒãÈ»/d  ·ÅÆú/v  ÔÚ/p  Íâ/f  µÄ/u  ¸ßÐ½/n  ÊÕÈë/n  £¬/w  »Øµ½/v  ´åÉÏ/n  µ£ÈÎ/v  ÁË/u  ´åÖ§²¿/n  Êé¼Ç/n  ¡£/w  Ëû/r  ºÍ/p  ´åÎ¯/n  Ò»°àÈË/l  ´øÁì/v  ÈºÖÚ/n  ÒòµØÖÆÒË/i  ·¢Õ¹/v  ÖÖÖ²/vn  ¡¢/w  ÑøÖ³/vn  ÏîÄ¿/n  £¬/w  µ±Äê/t  È«´å/n  ÈË¾ù/j  ´¿ÊÕÈë/n  ´ïµ½/v  £±£°£²£°/m  Ôª/q  £¬/w  ¼¯Ìå¾­¼Ã/l  ÊÕÈë/n  £¶£®£²Íò/m  Ôª/q  £¬/w  Ò»¾Ù/d  ¸Ä±ä/v  ÁË/u  Æ¶À§/a  ÃæÃ²/n  ¡£/w  
19980301-04-003-004/m  µ³×éÖ¯/n  ÔÚ/p  Íâ³ö/vn  Îñ¹¤ÈËÔ±/n  ÖÐ/f  ·¢ÏÖ/v  ºÍ/c  Ê¹ÓÃ/v  ÈË²Å/n  µÄ/u  ¾Ù´ë/n  £¬/w  Ç¿ÁÒ/a  µØ/u  ÎüÒý/v  ×Å/u  Íâ³ö/v  Îñ¹¤/v  µ³Ô±/n  ºÍ/c  ÇàÄê/n  ·µ»Ø/v  ¼ÒÏç/n  £¬/w  ÔÚ/p  Å©´å/n  Á½/m  ¸ö/q  ÎÄÃ÷/n  ½¨Éè/vn  ÖÐ/f  ´óÏÔÉíÊÖ/i  ¡£/w  Ä¿Ç°/t  £¬/w  È«ÏØ/n  Å©´å/n  »ØÏç/vn  ÇàÄê/n  ÖÐ/f  £¬/w  ÓÐ/v  £µ£±/m  ÈË/n  µ£ÈÎ/v  ÁË/u  ´åÖ§Êé/n  £¬/w  £¶£²/m  ÈË/n  µ±/v  ÉÏ/v  ÁË/u  ´åÖ÷ÈÎ/n  £¬/w  £µ£´£±/m  ÈË/n  µ£ÈÎ/v  ÁË/u  ÍÅ/n  Ö§Êé/n  £¬/w  ½ü/v  £´£°£°/m  ÈË/n  µ£ÈÎ/v  ´å¸É²¿/n  Ö°Îñ/n  ¡£/w  

19980301-04-004-001/m  ÒåÎñ/d  Ö²Ê÷/v  ÂÌ/a  È¾/v  É½´¨/n  ¹óÖÝ/ns  É­ÁÖ/n  Æß/m  Äê/q  ¾»Ôö/v  Á½Ç§/m  ¶à/m  Íò/m  Ä¶/q  
19980301-04-004-002/m  ±¾±¨/r  ¹óÑô/ns  £²ÔÂ/t  £²£¸ÈÕ/t  µç/n  ¼ÇÕß/n  ºú/nr  Ô¾Æ½/nr  ±¨µÀ/v  £º/w  ÈÕÇ°/t  £¬/w  ¹óÖÝÊ¡/ns  Áìµ¼°à×Ó/n  Ö÷Òª/b  ¸É²¿/n  ºÍ/c  ¹ã´ó/b  ÈºÖÚ/n  ¡¢/w  Îä¾¯/n  Õ½Ê¿/n  ÔÚ/p  ¹óÑô/ns  ±±½¼/s  µÄ/u  £²£°£°/m  Ä¶/q  É½ÆÂ/n  ÉÏ/f  ÔÔ/v  ÏÂ/v  ÁË/u  £µ£°£°£°/m  ¶à/m  Öê/q  ¹ð»¨/n  Ê÷/n  ¡¢/w  ÕÁÊ÷/n  ¡¢/w  Å®Õê/n  Ê÷/n  ¡£/w  ÖÁ´Ë/d  £¬/w  Ò»¸ö/m  ÒÔ/p  ¡°/w  ½¨Éè/v  É½´¨/n  ÐãÃÀ/a  µÄ/u  ÉúÌ¬/n  »·¾³/n  ¡±/w  Îª/v  Ö÷Ìâ/n  µÄ/u  ÒåÎñ/d  Ö²Ê÷/v  »î¶¯/vn  ÔÚ/p  È«Ê¡/n  ¸÷µØ/r  À­¿ª/v  ÁË/u  ÐòÄ»/n  ¡£/w  ÂÌ»¯/v  ¹óÖÝ/ns  £¬/w  ±£»¤/v  ºÍ/c  ¸ÄÉÆ/v  ÉúÌ¬/n  »·¾³/n  £¬/w  Èç½ñ/t  ÒÑ/d  ³ÉÎª/v  È«Ê¡/n  ÈËÃñ/n  µÄ/u  ×Ô¾õ/a  ÐÐ¶¯/vn  ¡£/w  ½ØÖÁ/v  Ä¿Ç°/t  £¬/w  È«Ê¡/n  É­ÁÖ/n  Ãæ»ý/n  ÓÉ/p  £±£¹£¹£°Äê/t  µÄ/u  £³£¹£°£°Íò/m  Ä¶/q  Ôö¼Ó/v  µ½/p  £¶£°£°£°Íò/m  Ä¶/q  £¬/w  É­ÁÖ/n  ¸²¸ÇÂÊ/n  ÓÉ/p  £±£²£®£¶£¥/m  Ìá¸ß/v  µ½/p  £²£°£®£¸£¥/m  ¡£/w  
19980301-04-004-003/m  ½üÄêÀ´/l/%  £¬/w  ¹óÖÝÊ¡/ns  ¸÷¼¶/r  µ³Õþ/j  ²¿ÃÅ/n  ÊµÐÐ/v  ÈÎÆÚ/n  ÔìÁÖ/vn  ÂÌ»¯/vn  Ä¿±ê/n  ÔðÈÎÖÆ/n  £¬/w  Ò»¼¶/b  °ì/v  ¸ø/v  Ò»¼¶/b  ¿´/v  £¬/w  Ò»¼¶/b  ´ø/v  ×Å/u  Ò»¼¶/b  ¸É/v  £¬/w  ¹²/d  ´´°ì/v  ÂÌ»¯/vn  Ê¾·¶µã/n  £´£±£°£°/m  ¶à/m  ¸ö/q  £¬/w  ÐÎ³É/v  ÁË/u  È«/a  Éç»á/n  °ì/v  ÁÖÒµ/n  µÄ/u  Æøºò/n  ¡£/w  È«Ê¡/n  ²ÉÈ¡/v  Áìµ¼/n  °ì/v  µã/n  Óë/p  È«Ãñ/n  ÒåÎñ/d  Ö²Ê÷/v  Ïà/d  ½áºÏ/v  £¬/w  ÖØµã/n  ¹¤³Ì/n  Óë/p  ÃæÉÏ/s  ÔìÁÖ/v  Ïà/d  ½áºÏ/v  £¬/w  ³ÇÕò/n  ÂÌ»¯/vn  Óë/p  ÐË°ì/v  ¡°/w  ÇàÄê/n  ÂÌ»¯/vn  ¹¤³Ì/n  ¡±/w  ¡¢/w  ¡°/w  Èý°Ë/t  ÂÌÉ«/n  ¹¤³Ì/n  ¡±/w  Ïà/d  ½áºÏ/v  £¬/w  Ö²Ê÷ÔìÁÖ/l  Óë/p  É½Çø/n  ×ÛºÏ/v  ¿ª·¢/v  ÐË°ì/v  ÂÌÉ«/n  ²úÒµ/n  Ïà/d  ½áºÏ/v  £¬/w  ÒåÎñ/d  Ö²Ê÷/v  »ùµØ/n  Óë/p  ÁÖ³¡/n  Ïà/d  ½áºÏ/v  µÈ/u  ¶àÖÖ/m  ÐÎÊ½/n  £¬/w  ÍÆ¶¯/v  ÁË/u  ÒåÎñ/d  Ö²Ê÷/v  ¹æ·¶»¯/vn  ½¨Éè/vn  ¡£/w  
19980301-04-004-004/m  ¹óÖÝÊ¡/ns  »¹/d  ³É¹¦/a  µØ/u  ÀûÓÃ/v  [ÊÀ½ç/n  ÒøÐÐ/n]nt  ´û¿î/n  ½¨³É/v  ÁË/u  °ÙÍò/m  Ä¶/q  ¸ß/a  ±ê×¼/n  ÉÌÆ·/n  ÓÃ²ÄÁÖ/n  »ùµØ/n  ¡£/w  ¹ú¼Ò/n  ÊµÊ©/v  µÄ/u  ³¤½­/ns  ÖÐÉÏÓÎ/f  ·À»¤ÁÖ/n  ¹¤³Ì/n  £¬/w  ¹óÖÝ/ns  ÓÐ/v  £²£°/m  ¸ö/q  ÏØ/n  Æô¶¯/v  £¬/w  ÓªÔì/v  ÁË/u  ÆäÖÐ/r  µÄ/u  £¸£°£°Íò/m  Ä¶/q  £¬/w  »¹/d  Íê³É/v  ÁË/u  ÁªºÏ¹ú/nt  Ô®½¨/v  µÄ/u  ÔìÁÖ/vn  ÏîÄ¿/n  ¡¢/w  ËÙÉú/vn  ·á²úÁÖ/n  »ùµØ/n  µÈ/u  Ò»/m  Åú/q  ÖØµã/n  ¹¤³Ì/n  ½¨Éè/vn  ¡£/w  ´ËÍâ/c  £¬/w  ´óÁ¦/d  µ÷Õû/v  ÁÖÖÖ/n  ºÍ/c  Ê÷ÖÖ/n  ½á¹¹/n  £¬/w  È«Ê¡/n  ÒÑ/d  ÓÐ/v  ¾­¼Ã/n  ¹ûÄ¾ÁÖ/n  £±£±£°£°Íò/m  Ä¶/q  £¬/w  Õ¼ÓÐ/v  ÁÖµØ/n  Ãæ»ý/n  µÄ/u  £²£°£¥/m  £¬/w  ¼Ó¿ì/v  ÁË/u  É½Çø/n  Å©Òµ/n  ×ÛºÏ/vd  ¿ª·¢/v  ºÍ/c  Å©´å/n  ÍÑÆ¶/v  µÄ/u  ½ø³Ì/n  ¡£/w  

19980301-04-005-001/m  ¹ðÁÖÊÐ/ns  ½»¾¯/j  Í³Ò»/vd  Ö´·¨/v  Ò»/m  ¾¯/Ng  ¶à/a  ÄÜ/Ng  
19980301-04-005-002/m  ±¾±¨/r  ¹ðÁÖ/ns  £²ÔÂ/t  £²£¸ÈÕ/t  µç/n  ¼ÇÕß/n  ÂÞ/nr  ²ý°®/nr  ±¨µÀ/v  £º/w  [¹ðÁÖÊÐ/ns  ¹«°²¾Ö/n  ½»¾¯/j  Ö§¶Ó/n]nt  È¥Äêµ×/t  ×é½¨/v  ÁË/u  Ò»/m  Ö§/q  ¼¯/Vg  µÀÂ·/n  ½»Í¨/n  Óë/p  ÖÎ°²/n  ¹ÜÀí/vn  ÓÚ/p  Ò»Ìå/n  µÄ/u  Ñ²Âß/vn  Ãñ¾¯/n  Ö§¶Ó/n  £¬/w  £²£µ£°/m  Ãû/q  Ñ²Âß/vn  Ãñ¾¯/n  ÈÕÇ°/t  ÉÏÂ·/v  Í³Ò»/vd  Ö´·¨/v  ¡£/w  
19980301-04-005-003/m  ÐÂ/d  ³ÉÁ¢/v  µÄ/u  [¹ðÁÖÊÐ/ns  ¹«°²¾Ö/n  ¹«Â·/n  Ñ²Âß/vn  Ãñ¾¯/n  Ö§¶Ó/n]nt  ¼°Ê±/ad  µ÷Õû/v  ÏÖÓÐ/vn  ¾¯Á¦/n  £¬/w  ³ý/p  ±£Áô/v  ¡°/w  È«¹ú/n  ÇàÄê/n  ÎÄÃ÷ºÅ/n  ¡±/w  ÑôÇÅ/nz  ¸ÚÌ¨/n  ×÷Îª/v  ÎÄÃ÷/n  Ê¾·¶/vn  ¸ÚÌ¨/n  Íâ/f  £¬/w  ÆäÓà/r  ËùÓÐ/b  ½»Í¨¸Ú/n  µÄ/u  Ãñ¾¯/n  ¸æ±ð/v  ÊÖÊÆ/n  Ö¸»Ó/vn  ×ß/v  ÉÏ/v  Â·Ãæ/n  Ñ²Âß/vn  ¡£/w  ÔÚ/p  ¾¯Á¦/n  ²¿Êð/vn  ·½Ãæ/n  Ö§¶Ó/n  ËùÊô/v  £¶/m  ¸ö/q  Â·Ãæ/n  ÇÚÎñ/n  ´ó¶Ó/n  È«²¿/m  ÊµÐÐ/v  µ¹°à/vd  Ñ²Âß/v  ÖÆ¶È/n  £¬/w  ²ÉÈ¡/v  Í½²½/d  Ñ²Âß/v  ºÍ/c  »ú¶¯³µ/n  Ñ²Âß/vn  Ïà/d  ½áºÏ/v  µÄ/u  °ì·¨/n  £¬/w  ÒÔ/p  £±£¹/m  ¸ö/q  ¹Ì¶¨/a  ¸Úµã/n  Îª/v  ³ÇÇø/n  Ñ²Âß/vn  ¾¯/Ng  µã/n  Ïò/p  ÖÜÎ§/f  µÀÂ·/n  ·øÉä/v  £¬/w  ÒÔ/p  £¸/m  ¸ö/q  Ñ²Âß/vn  ÖÐ¶Ó/n  ºÍ/c  £±/m  ¸ö/q  ÌØÇÚ/j  ´ó¶Ó/n  Îª/v  Ö÷Òª/b  »ú¶¯/a  Á¦Á¿/n  ·Ö±ð/d  ¶Ô/p  ³ÇÇø/n  ¡¢/w  ÊÐ½¼/s  µÀÂ·/n  ¡¢/w  ¹«Â·/n  ½øÐÐ/v  Ñ²²é/vn  £¬/w  °´ÕÕ/p  ¡°/w  ÒÔ/p  µã/n  ¹Ü/v  Ïß/n  ¡¢/w  ÒÔ/p  Ïß/n  ´ø/v  µã/n  ¡¢/w  µã/n  Ïß/n  ½áºÏ/v  ¡±/w  µÄ/u  ·½Ê½/n  ´ïµ½/v  È«·½Î»/n  ¼à¿Ø/vn  £¬/w  ´Ó¶ø/c  ¹¹Öþ/v  ÁË/u  ½»Í¨/n  ¡¢/w  ÖÎ°²/n  ¹ÜÀí/vn  ·À/vn  ¿Ø/vn  ÐÂ/a  ÌåÏµ/n  ¡£/w  

19980301-04-006-001/m  ¡°/w  Íø/n  ¡±/w  Á¬/v  Íò/m  ¼Ò/q  ¡°/w  Â·/n  ¡±/w  ´ï/v  ËÄº£/n  Äþ²¨/ns  ¿ªÍ¨/v  ¡°/w  ÐÅÏ¢¸Û/n  ¡±/w  
19980301-04-006-002/m  ±¾±¨/r  Äþ²¨/ns  £²ÔÂ/t  £²£¸ÈÕ/t  µç/n  ¼ÇÕß/n  ·¶/nr  Î°¹ú/nr  ±¨µÀ/v  £º/w  Äþ²¨/ns  ÊÐÖÐÐÄ/s  µÄ/u  [Ñô¹â/n  ¹ã³¡/n]ns  ½ñÌì/t  ÉÏÎç/t  ÌØ±ð/d  ÈÈÄÖ/a  £¬/w  £±£°£°/m  Ãû/q  ÖÐÑ§Éú/n  ¶Ë×ø/v  ÔÚ/p  £±£°£°/m  Ì¨/q  µçÄÔ/n  Ç°/f  ÈëÍø/v  åÛÓÎ/v  ¡£/w  Õâ/r  ÊÇ/v  [Äþ²¨/ns  ÐÅÏ¢¸Û/n]nt  ½ñÌì/t  ÕýÊ½/ad  ¿ªÍ¨/v  ºó/f  £¬/w  Îª/p  ÈºÖÚ/n  ÏÖ³¡/s  ÑÝÊ¾/vn  ¡£/w  
19980301-04-006-003/m  Äþ²¨/ns  ÐÅÏ¢¸Û/n  ¿í/a  ´ø/n  ¶àÃ½Ìå/n  ¹Ç¸ÉÍø/n  £¨/w  È«³Æ/n  £©/w  ÊÇ/v  [Äþ²¨/ns  ÊÐÕþ¸®/n]nt  µÄ/u  ÖØµã/n  ¹¤³Ì/n  £¬/w  ´Ó/p  £±£¹£¹£·Äê/t  £µÔÂ/t  ¿ªÊ¼/v  Æô¶¯/v  £¬/w  ÖÁ½ñ/d  ÒÑ/d  ÓÐ/v  £±£µ£°£°/m  ÏË¹«Àï/q  ¹âÀÂ/n  ¸²¸Ç/v  ÁË/u  ÊÐÇø/s  ºÍ/c  ÏÂÊô/v  £±£±/m  ¸ö/q  ÏØ/n  ÊÐÇø/s  µÄ/u  ³Ç¹Ø/ns  ¡£/w  ¹Ç¸ÉÍø/n  ²ÉÓÃ/v  ÁË/u  ¹ú¼Ê/n  ÏÈ½ø/a  µÄ/u  Òì²½/b  ´«Êä/vn  Ä£Ê½/n  £¬/w  ¾ßÓÐ/v  ¸ßËÙ/b  ¿í/a  ´ø/n  µÄ/u  ÌØÐÔ/n  £¬/w  ¼È/c  ÄÜ/v  ¿ìËÙ/d  ´«Êä/v  Êý¾Ý/n  £¬/w  »¹ÓÐ/v  ÊÓÆµ/n  »áÒé/n  ¡¢/w  ¿ÉÊÓµç»°/n  ¡¢/w  Ô¶³Ì/b  Ò½ÁÆ/n  ¡¢/w  Ô¶³Ì/b  ½ÌÓý/vn  µÈ/u  ¸÷ÖÖ/r  ¶àÃ½Ìå/n  µÄ/u  Ó¦ÓÃ/vn  ¡£/w  Ëü/r  ÄÜ/v  Í¨¹ý/p  ¹âÏË/n  »ò/c  µç»°/n  £¬/w  Á¬½Ó/v  µ½/v  Ã¿¼Ò/r  Ã¿»§/r  £¬/w  ²¢/c  ÄÜ/v  Áª½Ó/v  ÇøÓò/n  Íø/n  ¡¢/w  ¾ÖÓòÍø/n  ¡£/w  
19980301-04-006-004/m  Ä¿Ç°/t  £¬/w  Õâ/r  Ò»/m  ¹Ç¸ÉÍø/n  ÒÑ/d  ½¨Á¢/v  ÁË/u  Äþ²¨/ns  Óë/c  ±±¾©/ns  µÄ/u  ¸ßËÙ/b  ÎÀÐÇ/n  Í¨µÀ/n  £¬/w  Á¬½Ó/v  ÁË/u  ¹ú¼Ê/n  »¥ÁªÍø/n  ¡£/w  
19980301-04-006-005/m  Äþ²¨ÊÐ/ns  °Ñ/p  ÐÅÏ¢/n  ¹¤³Ì/n  ×÷Îª/v  ÖØµã/n  ²úÒµ/n  À´/v  ²Ù×÷/v  £¬/w  ÓÉ/p  £¶/m  ¼Ò/q  Óë/p  ÐÅÏ¢/n  ²úÒµ/n  ÓÐ¹Ø/v  µÄ/u  ÆóÊÂÒµ/n  µ¥Î»/n  ³ö/v  ¹É/n  £¬/w  ×é½¨/v  ³É/v  Ò»/m  ¼Ò/q  ¹É·Ý/n  ÓÐÏÞ¹«Ë¾/n  £»/w  ÔÚ/p  ½¨Éè/vn  ·½°¸/n  ÉÏ/f  ½øÐÐ/v  ³ä·Ö/a  µÄ/u  ÂÛÖ¤/vn  ºÍ/c  ±È½Ï/vn  ·ÖÎö/vn  £¬/w  Ê¹/v  Õâ/r  Ò»/m  ¸ßÐÂ¼¼Êõ/n  ¹¤³Ì/n  ÒÔ/p  ×î/d  ¿ì/a  µÄ/u  ËÙ¶È/n  ÔÚ/p  Äþ²¨/ns  ·¢»Ó/v  ÁË/u  ×÷ÓÃ/n  ¡£/w  

19980301-04-007-001/m  ±±¾©/ns  ÓÊÕþ/n  ´ú·¢/vn  Ôö/v  Ê±Ð§/n  
19980301-04-007-002/m  ±¾±¨/r  ±±¾©/ns  £²ÔÂ/t  £²£¸ÈÕ/t  Ñ¶/Ng  ¼ÇÕß/n  Ê©/nr  ·¼/nr  ±¨µÀ/v  £º/w  Ô½À´Ô½/d  ¶à/a  µÄ/u  ±±¾©/ns  ¶ÁÕß/n  Èç½ñ/t  Ã¿ÔÂ/r  ¶¼/d  ¿ÉÒÔ/v  ÊÕµ½/v  Âä¿î/v  ¡°/w  [±±¾©/ns  ÓÊÕþ/n  ÖÐÐÄ¾Ö/n  °üË¢´¦/n  Ë¢Ó¡¿Æ/n]nt  ´ú·¢/v  ¡±/w  ×ÖÑù/n  µÄ/u  ±¨¿¯/n  £¬/w  ÓÊÕþ/n  ´ú·¢/vn  ÕâÖÖ/r  ±ã½Ý/a  µÄ/u  ÓÊÕþ/n  ·þÎñ/vn  ·½Ê½/n  ½â³ý/v  ÁË/u  Ðí¶à/m  ±¨¿¯/n  ·¢ÐÐ/vn  ²¿ÃÅ/n  µÄ/u  ¡°/w  ºó¹ËÖ®ÓÇ/i  ¡±/w  ¡£/w  
19980301-04-007-003/m  Ã¿ÔÂ/r  ÓÊ¼Ä/v  ¼¸Íò/m  ÄËÖÁ/c  ¼¸Ê®Íò/m  ²á/q  ±¨¿¯/n  £¬/w  ¹â/d  ´ò°ü/v  ¡¢/w  °áÔË/v  Ö®Àà/r  µÄ/u  »î¼Æ/n  ¾Í/d  ÈÃ/v  ÔÓÖ¾Éç/n  »ò/c  ±¨Éç/n  ²»¿°/d  ÖØ¸º/n  £¬/w  ¶øÇÒ/c  ÖÐ¼ä/f  »·½Ú/n  ¶à/a  £¬/w  ±¨¿¯/n  ³Ù³Ù/d  µ½/v  ²»/d  ÁË/v  ¶ÁÕß/n  ÊÖÖÐ/s  ¡£/w  [±±¾©/ns  ÓÊÕþ/n  ÖÐÐÄ¾Ö/n]nt  ÊÊÊ±/ad  ÍÆ³ö/v  ÁË/u  ¡°/w  ÓÊÕþ/n  ´ú·¢/vn  ¡±/w  ÒµÎñ/n  £¬/w  ÔÓÖ¾Éç/n  »ò/c  ±¨Éç/n  Ö»/d  Ðè/v  Ìá¹©/v  Ò»/m  ·Ý/q  ÊÕ¼þÈË/n  Ãûµ¥/n  ºÍ/c  µØÖ·/n  £¬/w  ÆäÓà/r  µÄ/u  ¹¤×÷/vn  È«/d  ÓÉ/p  ÓÊ¾Ö/n  ´úÀÍ/v  £¬/w  ÓÊ¼Ä/vn  ÖÜÆÚ/n  Æ½¾ù/ad  Ëõ¶Ì/v  Ò»/m  µ½/p  Á½/m  Ìì/q  £¬/w  ±¨¿¯/n  ·¢ÐÐ/vn  ·ÑÓÃ/n  ½µµÍ/v  £±£°£¥/m  ×óÓÒ/m  ¡£/w  ÓÐ/v  ÁË/u  ÓÊÕþ/n  ÖÐÐÄ¾Ö/n  ÕâÑù/r  µÄ/u  ÖÐ½é/n  £¬/w  ±¨¿¯/n  ·¢ÐÐ/vn  ²¿ÃÅ/n  ¶Ô/p  ¶ÁÕß/n  µÄ/u  ÐÅÏ¢/n  ÁËÈçÖ¸ÕÆ/i  £¬/w  ¿ÉÒÔ/v  ËæÊ±/d  ¸ù¾Ý/p  ¶ÁÕß/n  µÄ/u  ÐèÒª/vn  ¸Ä½ø/v  ¹¤×÷/vn  ¡£/w  ¡¶/w  ÈËÃñ/n  ¹«°²/n  ¡·/w  ¡¢/w  ¡¶/w  Ö§²¿/n  Éú»î/vn  ¡·/w  ¡¢/w  ¡¶/w  Ã¿ÖÜ/r  µçÄÔ/n  ±¨/n  ¡·/w  ¡¢/w  ¡¶/w  ¾­Àí/n  ÊÀ½ç/n  ¡·/w  µÈ/u  Ê®/m  ¶à/m  ÖÖ/m  ±¨¿¯/n  ÏÖÔÚ/t  ¶¼/d  Í¨¹ý/p  ÕâÖÖ/r  ÇþµÀ/n  ·¢ÐÐ/v  £¬/w  Ã¿ÔÂ/r  µÄ/u  ·¢ÐÐ/vn  ×ÜÊý/n  ³¬¹ý/v  £´£°Íò/m  ·Ý/q  ¡£/w  

19980301-04-008-001/m  ÐÒ¸£/a  µÄ/u  ¹Â¶ù/n  £¨/w  Í¼Æ¬/n  £©/w  
19980301-04-008-002/m  [½­Î÷/ns  ÉÏÈÄÊÐ/ns  Éç»á/n  ¸£ÀûÔº/n]nt  ÊÕÑø/v  µÄ/u  ¼¸Ê®/m  Ãû/q  ¹Â¶ù/n  £¬/w  ÔÚ/p  ÔºÖÐ/n  ÊåÊå/n  ¡¢/w  °¢ÒÌ/n  µÄ/u  ¾«ÐÄ/ad  ¸§Ñø/v  ÏÂ/v  ½¡¿µ/ad  ³É³¤/v  ¡£/w  Í¼/n  Îª/v  ¸£ÀûÔº/n  Ö°¹¤/n  ÈÄ/nr  »ªÓ¢/nr  £¨/w  ×ó/f  ¶þ/m  £©/w  Ïñ/v  Ç×/a  ½ã½ã/n  Ò»Ñù/u  ÔÚ/d  ½Ì/v  ¹Â¶ù/n  ÈÏ×Ö/v  ¡£/w  
19980301-04-008-003/m  £¨/w  ÏÄ/nr  ÄÚÐÅ/nr  Éã/Vg  £©/w  

19980301-04-009-001/m  ¡°/w  °²¾Ó/vn  Â¥/n  ¡±/w  ¾Ó/v  ¶ø/c  ²»°²/a  °×/nr  Ê¡³¤/n  ÏÖ³¡/s  ´¦Àí/v  
19980301-04-009-002/m  ±¾±¨/r  ¼ÇÕß/n  Âí/nr  Ó¦Éº/nr  
19980301-04-009-003/m  Çàº£Ê¡/ns  ¸ö±ð/a  ÈË/n  ÆóÍ¼/v  ´Ó/p  ¼¯×Ê/vn  ½¨·¿/vn  »§/Ng  ÉíÉÏ/s  ·¢²Æ/v  £¬/w  Ê¹/v  Î÷ÄþÊÐ/ns  Ò»/m  °²¾Ó/vn  Â¥/n  ³ÉÎª/v  ¾Ó/v  ¶ø/c  ²»°²/a  µÄ/u  Î£·¿/n  ¡£/w  
19980301-04-009-004/m  £±£¹£¹£µÄê/t  µ×/f  £¬/w  [Çàº£Ê¡/ns  ½¨Öþ/vn  ¿±²ì/vn  Éè¼Æ/vn  ÑÐ¾¿Ôº/n]nt  µÄ/u  £¶£°/m  »§/q  ÎÞ·¿»§/n  ¼¯×Ê/v  ÐË½¨/v  °²¾Ó/vn  Â¥/n  ¡£/w  ¹¤³Ì/n  Á¢Ïî/v  ºó/f  £¬/w  ÏÈºó/d  ÓÐ/v  £±£¶/m  ¼Ò/q  ½¨Öþ/vn  µ¥Î»/n  Ïë/v  ²ÎÓë/v  ¾º±ê/v  £¬/w  µ«/c  Ê¡/n  ½¨Öþ/vn  ¿±²ì/vn  Éè¼Æ/vn  ÑÐ¾¿Ôº/n  È´/d  ÒªÇó/v  ³Ð½¨/vn  µ¥Î»/n  Ô¤/d  ½»/v  £³£°Íò/m  Ôª/q  µÄ/u  ÖÊÁ¿/n  ±£Ö¤½ð/n  £¬/w  ÏÅ/v  ×ß/v  ÁË/u  ÒªÇó/v  ³Ð½¨/v  ¹¤³Ì/n  µÄ/u  Õý¹æ/a  ½¨Öþ/vn  ¹«Ë¾/n  ¡£/w  ×îºó/f  £¬/w  Ê¡/n  ½¨ÉèÌü/n  Ò»/m  Î»/q  ¸±/b  Ìü³¤/n  ºÍ/c  Ê¡/n  ½¨Öþ/vn  ¿±²ì/vn  Éè¼Æ/vn  ÑÐ¾¿Ôº/n  Ò»/m  Î»/q  ¸±/b  Ôº³¤/n  ¾­¹ý/p  ¡°/w  ÑÐ¾¿/v  ¡±/w  £¬/w  °Ñ/p  Õâ/r  Ïî/q  ¹¤³Ì/n  ½»¸ø/v  ÁË/u  Ê¡/n  ½¨ÉèÌü/n  ÏÂÊô/v  µÄ/u  [Çàº£Ê¡/ns  ½¨Öþ/vn  ÊµÒµ/n  ·¢Õ¹/vn  ÖÐÐÄ/n]nt  £¬/w  ¶ø/c  Õâ/r  ¼Ò/q  µ¥Î»/n  ÓÖ/d  ½«/p  Ê©¹¤/vn  ÈÎÎñ/n  ×ª°ü/v  ¸ø/v  Ò»¸ö/m  Ë½Óª/b  Ê©¹¤¶Ó/n  ¡£/w  ÕâÑù/r  £¬/w  °²¾Ó¹¤³Ì/n  ÔÚ/p  ¼È/c  Ã»ÓÐ/v  ÕÐ±ê/vn  ÊÖÐø/n  ºÍ/c  ¼à¶½/vn  ÊÖÐø/n  £¬/w  ÓÖ/c  Ã»ÓÐ/v  Ê©¹¤/vn  ÊÖÐø/n  µÄ/u  Çé¿ö/n  ÏÂ/f  ÆÆÍÁ¶¯¹¤/l  ÁË/y  ¡£/w  ÓÉÓÚ/c  ¼¸/m  ¾­/p  ×ª°ü/v  £¬/w  ²ã²ã/q  °þ/v  Æ¤/n  £¬/w  ÖÊÁ¿/n  ²»/d  ÄÜ/v  ±£Ö¤/v  £¬/w  Ò²/d  Ã»ÓÐ/d  °´Ê±/d  ½»¸¶/v  Ê¹ÓÃ/v  ¡£/w  ¼¯×Ê/vn  ½¨·¿/vn  »§/Ng  ¶à´Î/m  Ïò/p  Ê¡/n  ½¨Öþ/vn  ¿±²ì/vn  Éè¼Æ/vn  ÑÐ¾¿Ôº/n  ·´Ó³/v  Çé¿ö/n  £¬/w  µ«/c  Ôº/n  Áìµ¼/n  ³Ù³Ù/d  ²»Àí/v  £¬/w  ¹¤³Ì/n  Ò»Ö±/d  ÍÏ/v  µ½/v  È¥Äê/t  £¸ÔÂ/t  ³õ/t  ²Å/d  Íê¹¤/v  ¡£/w  Ê¡/n  ÖÊ¼ìÕ¾/n  Á½/m  ´Î/q  ÑéÊÕ/v  £¬/w  ÈÏÎª/v  ÖÊÁ¿/n  ÓÐ/v  ÑÏÖØ/a  ÎÊÌâ/n  £¬/w  µ«/c  ¹¤³Ì/n  »¹ÊÇ/v  ¡°/w  ºÏ¸ñ/v  ¡±/w  µØ/u  ½»¹¤/v  ÁË/y  ¡£/w  £¶£°/m  ¼Ò/q  ¼¯×Ê/vn  »§/Ng  Ïà¼Ì/d  Èë/v  ×¡/v  ºó/f  £¬/w  ¼¸ºõ/d  ¼Ò¼Ò/q  ¶¼/d  ·¢ÏÖ/v  ·¿×Ó/n  ´æÔÚ/v  ÑÏÖØ/a  µÄ/u  ÖÊÁ¿/n  ÎÊÌâ/n  ¡£/w  ´ó¼Ò/r  ÁªÃû/vd  ÆðËß/v  ±¾Ôº/r  ÓÐ¹Ø/vn  Áìµ¼/n  ºÍ/c  ÓÐ¹Ø/vn  µ±ÊÂÈË/n  £¬/w  ²¢/c  ½«/p  Çé¿ö/n  Ïò/p  Ê¡Î¯/n  ¡¢/w  Ê¡Õþ¸®/n  ·´Ó³/v  ºÍ/c  Í¨±¨/v  ¸÷/r  ÐÂÎÅ/n  µ¥Î»/n  ¡£/w  
19980301-04-009-005/m  £²ÔÂ/t  £±£·ÈÕ/t  £¬/w  Çàº£Ê¡/ns  Ê¡³¤/n  °×/nr  ¶÷Åà/nr  »áÍ¬/v  ÓÐ¹Ø/vn  Áìµ¼/n  ºÍ/c  µ±ÊÂÈË/n  ÕÙ¿ª/v  ÏÖ³¡/s  °ì¹«»á/n  ¡£/w  ¼ÇÕß/n  ¿´µ½/v  £¬/w  ¡°/w  °²¾Ó/vn  Â¥/n  ¡±/w  ´°»§/n  ÉÏÏÂ/f  µÄ/u  Ç½/n  ¼°/c  ³ÐÖØÇ½/n  ¶¼/d  ÊÇ/v  ¸É/a  ×©/n  ÀÝ/v  Æö/v  ÆðÀ´/v  µÄ/u  £¬/w  °þ/v  È¥/v  ±íÃæ/n  µÄ/u  Ë®Äà/n  £¬/w  Ç½ÉÏ/s  µÄ/u  ×©/n  ¿ÉÒÔ/v  ÓÃ/p  ÊÖ/n  È¡/v  ÏÂÀ´/v  ¡£/w  ÓÐ/v  ²»ÉÙ/m  µÄ/u  ´°Ìå/n  ºÍ/c  ¹ýÁº/n  ÒÑ/d  ³öÏÖ/v  ÁÑ·ì/n  £¬/w  ²ÞËù/n  ¡¢/w  ³ø·¿/n  ¡¢/w  Å¯Æø/n  µÈ/u  ´¦/n  ¿É/v  ¼û/v  Â©Ë®/v  ¡£/w  ÖÊ¼ì/vn  ²¿ÃÅ/n  ¼ì²â/vn  ½á¹û/n  ±íÃ÷/v  £º/w  Õâ¶°/r  Í¶×Ê/v  £²£¶£°Íò/m  Ôª/q  µÄ/u  °²¾Ó/vn  Â¥/n  £¬/w  µØ»ù/n  ³ÐÌ¨Áº/n  £·£°£®£¸£¥/m  ²»/d  ºÏ¸ñ/v  £¬/w  Â¥ÌÝ/n  Áº/n  £·£°£¥/m  ´ï/v  ²»/d  µ½/v  Éè¼Æ/vn  ÒªÇó/n  ¡£/w  
19980301-04-009-006/m  °×/nr  Ê¡³¤/n  ´ú±í/v  Ê¡Î¯/n  ¡¢/w  Ê¡Õþ¸®/n  ×÷³ö/v  ´¦Àí/vn  ¾ö¶¨/n  £º/w  Ò»/m  ¡¢/w  ×éÖ¯/v  ×¨¼Ò/n  ÈÏÕæ/ad  ¼ì²â/v  £¬/w  ×÷³ö/v  ¿ÆÑ§/n  ½áÂÛ/n  ¡£/w  ¶þ/m  ¡¢/w  ¸ù¾Ý/p  ÖÊ¼ì/vn  ½áÂÛ/n  £¬/w  ÓÐ¹Ø/vn  ²¿ÃÅ/n  ÄÃ/v  ³ö/v  ×¼È·/a  µÄ/u  ´¦Àí/vn  Òâ¼û/n  ¡£/w  Èý/m  ¡¢/w  ±£»¤/v  Ïû·ÑÕß/n  µÄ/u  ºÏ·¨/a  È¨Òæ/n  £¬/w  ¼¯×Ê/vn  ÈºÖÚ/n  ²»/d  ÄÜ/v  Âò/v  ²»/d  ºÏ¸ñ/v  µÄ/u  Â¥·¿/n  £¬/w  Â¥·¿/n  ÖØÐÂ/d  ×÷¼Û/v  £¬/w  ²»/d  ºÏÀí/a  ²¿·Ö/n  ÍË/v  ¸ø/v  ÈºÖÚ/n  ¡£/w  ËÄ/m  ¡¢/w  ¶Ô/p  ´Ë/r  ÊÂ/n  ÒÀ·¨/d  Á¢°¸/v  £¬/w  ÉîÈë/ad  µ÷²é/v  £¬/w  ¶Ô/p  ÔðÈÎ/n  µ¥Î»/n  ¡¢/w  ÔðÈÎÈË/n  ÒÀ·¨/d  ×·¾¿/v  £¬/w  ÑÏËà/ad  ´¦Àí/v  ¡£/w  ±¾±¨/r  ½«/d  ¶Ô/p  ´¦Àí/vn  Çé¿ö/n  ×÷/v  ¼ÌÐø/v  ±¨µÀ/v  ¡£/w  

19980301-04-010-001/m  ÉîÛÚ/ns  µç»°Í¤/n  Àï/f  Ìí/v  »°²¾/j  
19980301-04-010-002/m  ±¾±¨/r  ÉîÛÚ/ns  £²ÔÂ/t  £²£¸ÈÕ/t  µç/n  ¼ÇÕß/n  Íõ/nr  ³þ/nr  ±¨µÀ/v  £º/w  ×òÈÕ/t  £¬/w  [ÉîÛÚÊÐ/ns  µç»°/n  ºÅÂë/n  ¹«Ë¾/n]nt  Ïò/p  ÂÞºþ/ns  ¿Ú°¶/n  Ç°/f  Ò»/m  ÅÅ/q  £É£Ã¿¨/n  µç»°Í¤/n  °Ú·Å/v  ¡¶/w  £±£¹£¹£¸Äê/t  ÉîÛÚÊÐ/ns  µç»°/n  ºÅÂë/n  ²¾/Ng  ¡·/w  ¡£/w  ¾ÝÏ¤/v  £¬/w  Ê×/m  Åú/q  °Ú·Å/v  »°²¾/j  µÄ/u  £±£°£°/m  ¸ö/q  µç»°Í¤/n  ¾ù/d  ÔÚ/v  ÄÖÊÐÇø/n  £¬/w  ¸Ã/r  ¹«Ë¾/n  ÒÔºó/f  ½«/d  Öð²½/d  Ïò/p  È«ÊÐ/n  £¶£°£°£°/m  ¶à/m  ¸ö/q  µç»°Í¤/n  °Ú·Å/v  »°²¾/j  ¡£/w  
19980301-04-010-003/m  Ïò/p  ¹«ÓÃµç»°Í¤/n  °Ú·Å/v  µç»°²¾/n  ÔÚ/p  ¹úÍâ/s  ÔçÒÑ/d  ÊµÐÐ/v  £¬/w  ÔÚ/p  ÎÒ¹ú/n  È´/d  ²»/d  ¶à/a  ¼û/v  ¡£/w  ¸Ã/r  ¹«Ë¾/n  ¸ºÔð/vn  Í¬Ö¾/n  ÈÏÎª/v  £¬/w  ÉîÛÚ/ns  ÊÇ/v  ¾­¼ÃÌØÇø/l  ¡¢/w  ¶ÔÍâ/vd  ½»Á÷/v  µÄ/u  ´°¿Ú/s  £¬/w  ÔÚ/p  µç»°Í¤/n  °Ú·Å/v  µç»°/n  ºÅÂë/n  ²¾/Ng  ·½±ã/v  ÓÃ»§/n  ²éÕÒ/v  £¬/w  µ«/c  ´Ë¾Ù/r  Òª/v  ´ïµ½/v  Ô¤ÆÚ/vn  Ð§¹û/n  £¬/w  Ðë/d  ¹ã´ó/b  ÓÃ»§/n  ¹ØÐÄ/v  °®»¤/v  ¡£/w  

19980302-01-001-001/m  ¸ß/ad  Ñï/Vg  Ò»/m  Ãæ/q  ÆìÖÄ/n  ¡ª¡ª/w  µËÐ¡Æ½ÀíÂÛ/n  Ö¸Òý/v  ÎÒÃÇ/r  À«²½/d  ÂõÏò/v  ÐÂ/a  ÊÀ¼Í/n  
19980302-01-001-002/m  ±¾±¨/r  ¼ÇÕß/n  ÕÅ/nr  »¢Éú/nr  ³Â/nr  Î¬Î°/nr  ¶Å/nr  ·É½ø/nr  
19980302-01-001-003/m  ±àÕß/n  µÄ/u  »°/n  £º/w  ¾Å/m  ½ì/q  [È«¹ú/n  ÈË´ó/j]nt  Ò»/m  ´Î/q  »áÒé/n  ºÍ/c  [È«¹ú/n  ÕþÐ­/j]nt  ¾Å/m  ½ì/q  Ò»/m  ´Î/q  »áÒé/n  ¼´½«/d  Â¡ÖØ/ad  ¿ªÄ»/v  ¡£/w  Õâ/r  ÊÇ/v  ¼Ì/Vg  µ³/n  µÄ/u  Ê®Îå´ó/j  Ö®ºó/f  ÎÒ¹ú/n  ¸÷×å/r  ÈËÃñ/n  ÕþÖÎ/n  Éú»î/vn  ÖÐ/f  µÄ/u  ÓÖ/d  Ò»/m  ¼þ/q  ´óÊÂ/n  ¡£/w  ¹ýÈ¥/v  µÄ/u  £µ/m  Äê/q  £¬/w  ³É¾Í/n  ¾Þ´ó/a  £¬/w  ºÜ/d  ²»/d  Æ½·²/a  ¡£/w  ±¾±¨/r  ´Ó/p  ½ñÌì/t  Æð/f  Â½Ðø/d  ÍÆ³ö/v  Æß/m  Æª/q  ¡°/w  Á½»á/j  ÌØ/Ag  ¸å/Ng  ¡±/w  £¬/w  Õ¹Ê¾/v  ÎÒ¹ú/n  ÔÚ/p  ¹ýÈ¥/v  £µ/m  Äê/q  ¹â»Ô/n  Àú³Ì/n  ÖÐ/f  µÄ/u  ¾«²Ê/a  ÆªÕÂ/n  £¬/w  Ó­½Ó/v  ¿ç/v  ÊÀ¼Í/n  µÄ/u  ÐÂ/a  Ò»/m  ½ì/q  ÈË´ó/j  ¡¢/w  ÕþÐ­/j  µÚÒ»/m  ´Î/q  È«Ìå/n  »áÒé/n  µÄ/u  ÕÙ¿ª/vn  ¡£/w  
19980302-01-001-004/m  Õâ/r  Æß/m  Æª/q  ÌØ/Ag  ¸å/Ng  ÊÇ/v  £º/w  
19980302-01-001-005/m  ¸ß/ad  Ñï/Vg  Ò»/m  Ãæ/q  ÆìÖÄ/n  
19980302-01-001-006/m  ¼á³Ö/v  Ò»¸ö/m  Ä¿±ê/n  
19980302-01-001-007/m  ³«µ¼/v  Ò»/m  ÖÖ/q  ·çÉÐ/n  
19980302-01-001-008/m  ÕÆÎÕ/v  Ò»/m  ÖÖ/q  ·½·¨/n  
19980302-01-001-009/m  ÓªÔì/v  Ò»¸ö/m  »·¾³/n  
19980302-01-001-010/m  ÍÆ½ø/v  Ò»¸ö/m  ·½ÂÔ/n  
19980302-01-001-011/m  ÍêÉÆ/v  Ò»¸ö/m  ÖÆ¶È/n  
19980302-01-001-012/m  ´º/Tg  ¹é/v  ·¼²Ý/n  ÂÌ/a  £¬/w  Ñô/Ng  ºÍ/Ag  Îïºò/n  ÐÂ/a  ¡£/w  
19980302-01-001-013/m  Ó­/v  ×Å/u  ´ß/v  ÈË/n  ·Ü½ø/v  µÄ/u  ¶«·ç/n  £¬/w  ¿çÔ½/v  ÊÀ¼Í/n  µÄ/u  ÐÂ/a  Ò»/m  ½ì/q  [È«¹ú/n  ÈË´ó/j]nt  ºÍ/c  [È«¹ú/n  ÕþÐ­/j]nt  µÚÒ»/m  ´Î/q  È«Ìå/n  »áÒé/n  ¼´½«/d  Â¡ÖØ/ad  ¿ªÄ»/v  ¡£/w  
19980302-01-001-014/m  ¹ýÈ¥/v  µÄ/u  £µ/m  Äê/q  £¬/w  ÊÇ/v  µ³/n  µÄ/u  Ê®Ò»/m  ½ì/q  ÈýÖÐÈ«»á/j  ¿ª´´/v  µÄ/u  ½ü/a  £²£°/m  Äê/q  ÀúÊ·/n  ÐÂ/a  Ê±ÆÚ/n  ÖÐ/f  £¬/w  ¼«/d  ²»/d  Æ½·²/a  ¡¢/w  ÂúÔØ/v  »Ô»Í/a  µÄ/u  £µ/m  Äê/q  £¬/w  ÊÇ/v  ¹²ºÍ¹ú/n  ·¢Õ¹Ê·/n  ÉÏ/f  ×î/d  ºÃ/a  µÄ/u  Ê±ÆÚ/n  Ö®Ò»/r  ¡£/w  
19980302-01-001-015/m  ×î/d  ÖØÒª/a  µÄ/u  Õ½ÂÔ/n  ¾ö²ß/vn  
19980302-01-001-016/m  ´Ó/p  µ³/n  µÄ/u  Ê®ËÄ´ó/j  Ç°/f  Ð¡Æ½/nr  Í¬Ö¾/n  Ö÷¶¯/ad  ´ÇÈ¥/v  Áìµ¼/n  Ö°Îñ/n  £¬/w  µ½/p  µ³/n  µÄ/u  Ê®Îå´ó/j  ÕÙ¿ª/v  Ç°/f  Ò»/m  ´ú/q  Î°ÈË/n  ÓëÊÀ³¤´Ç/i  £¬/w  ÒÔ/p  ½­/nr  ÔóÃñ/nr  Í¬Ö¾/n  Îª/v  ºËÐÄ/n  µÄ/u  µ³ÖÐÑë/nt  Ê¸Ö¾²»Óå/l  µØ/u  ¼á³Ö/v  µËÐ¡Æ½ÀíÂÛ/n  ¡£/w  µ³/n  µÄ/u  Ê®Îå´ó/j  ×÷³ö/v  µÄ/u  ×î/d  ÖØÒª/a  µÄ/u  Õ½ÂÔ/n  ¾ö²ß/vn  £¬/w  ¾Í/d  ÊÇ/v  ¸ß¾Ù/v  µËÐ¡Æ½ÀíÂÛ/n  Î°´ó/a  ÆìÖÄ/n  £¬/w  °Ñ/p  Õâ/r  Ò»/m  ¹â»Ô/a  ÀíÂÛ/n  È·Á¢/v  Îª/v  µ³/n  µÄ/u  Ö¸µ¼/vn  Ë¼Ïë/n  ¡£/w  Õâ/r  ÊÇ/v  µ³/n  ºÍ/c  ÈËÃñ/n  µÄ/u  ÒâÖ¾/n  £¬/w  ÊÇ/v  ´Ó/p  ÀúÊ·/n  ºÍ/c  ÏÖÊµ/n  ÖÐ/f  µÃ³ö/v  µÄ/u  ²»¿É/v  ¶¯Ò¡/v  µÄ/u  ½áÂÛ/n  ¡£/w  
19980302-01-001-017/m  ÎÒÃÇ/r  µ³/n  ºÍ/c  ¹ú¼Ò/n  ÊµÏÖ/v  Î°´ó/a  ÀúÊ·/n  ×ªÕÛ/vn  ½ü/a  £²£°/m  Äê/q  µÄ/u  Êµ¼ù/vn  £¬/w  ÌØ±ð/d  ÊÇ/v  µ³/n  µÄ/u  µÚÈý/m  ´ú/q  Áìµ¼/n  ¼¯Ìå/n  £µ/m  Äê/q  À´/f  Àø¾«Í¼ÖÎ/i  ¡¢/w  ¸»ÓÐ/v  ´´ÔìÐÔ/n  µÄ/u  Êµ¼ù/vn  £¬/w  ÎÞ¿ÉÕù±ç/l  µØ/u  Ö¤Ã÷/v  £º/w  Ö»ÓÐ/c  µËÐ¡Æ½ÀíÂÛ/n  ¶ø/c  Ã»ÓÐ/v  ±ðµÄ/r  ÀíÂÛ/n  ÄÜ¹»/v  ½â¾ö/v  µ±´ú/t  ÖÐ¹ú/ns  Éç»áÖ÷Òå/n  µÄ/u  Ç°Í¾/n  ºÍ/c  ÃüÔË/n  ÎÊÌâ/n  £¬/w  Ö»ÓÐ/c  Õâ¸ö/r  ÀíÂÛ/n  ¶ø/c  Ã»ÓÐ/v  ±ðµÄ/r  ÀíÂÛ/n  ÄÜ¹»/v  Ö¸µ¼/v  ÎÒÃÇ/r  ½¨Éè/v  ¸»Ç¿/a  ¡¢/w  ÃñÖ÷/a  ¡¢/w  ÎÄÃ÷/a  µÄ/u  Éç»áÖ÷Òå/n  ÏÖ´ú»¯/vn  ¹ú¼Ò/n  ¡£/w  µËÐ¡Æ½ÀíÂÛ/n  ÊÇ/v  µ³/n  µÄ/u  ×î/d  ¿É/v  Õä¹ó/a  µÄ/u  ¾«Éñ/n  ²Æ¸»/n  £¬/w  ÊÇ/v  ÖÎ¹ú°²°î/l  µÄ/u  ·¨±¦/n  £¬/w  ÊÇ/v  £±£²ÒÚ/m  ÖÐ¹ú/ns  ¸÷×å/r  ÈËÃñ/n  °Ñ/p  ½¨Éè/v  ÓÐ/v  ÖÐ¹ú/ns  ÌØÉ«/n  Éç»áÖ÷Òå/n  ÊÂÒµ/n  È«Ãæ/ad  ÍÆÏò/v  £²£±/m  ÊÀ¼Í/n  µÄ/u  Ö÷ÐÄ¹Ç/n  ¡£/w  È«¹ú/n  ÀÍ¶¯Ä£·¶/n  ¡¢/w  [Ìì½ò/ns  ÊÐ½¼/s  º£ºÓÍå´å/ns  µ³×ÜÖ§/n]nt  Êé¼Ç/n  ¹¨/nr  ÊÀÈ¨/nr  µÀ/v  ³ö/v  ÁË/u  ÒÚÍò/m  Å©Ãñ/n  µÄ/u  ÐÄÀï»°/n  £º/w  ¡°/w  Ã«/nr  Ö÷Ï¯/n  Áìµ¼/v  ÎÒÃÇ/r  ·­Éí/v  ×÷/v  Ö÷ÈË/n  £¬/w  µË/nr  Ð¡Æ½/nr  Áìµ¼/v  ÎÒÃÇ/r  ÖÂ¸»/v  ±¼/v  Ð¡¿µ/n  ¡£/w  ÑÛ/n  ³ò/v  ×Å/u  Õâ/r  Ò»/m  Äê/q  Ò»/m  ±ä/v  µÄ/u  ºÃ/a  ¾°É«/n  £¬/w  ¸¸ÀÏÏçÇ×/l  ²»/d  Íü/v  Ëû/r  µÄ/u  ºÃ/a  ÀíÂÛ/n  °¡/y  £¡/w  ¡±/w  ÉÏº£ÊÐ/ns  ¼¸/m  Î»/q  [È«¹ú/n  ÕþÐ­/j]nt  Î¯Ô±/n  Ëµ/v  £¬/w  ÉÏº£/ns  ÈËÃñ/n  ÔÚ/p  È«¹ú/n  ÂÊÏÈ/d  ¹¹Öþ/v  ÏÖ´ú/t  ÆóÒµ/n  ÖÆ¶È/n  µÄ/u  »ù±¾/a  ¿ò¼Ü/n  £¬/w  ³õ/d  ÏÖ/v  ÏÖ´ú»¯/vn  ½ðÈÚ/n  ÖÐÐÄ/n  µÄ/u  ÂÖÀª/n  £¬/w  ÐÎ³É/v  ÁË/u  ÒÔ/p  ÉÏº£/ns  Îª/v  ÁúÍ·/n  ¡¢/w  ÓÉ/p  £±£´/m  ¸ö/q  ³ÇÊÐ/n  ×é³É/v  µÄ/u  ³¤½­/ns  Èý½ÇÖÞ/n  ¾­¼ÃÈ¦/n  £¬/w  Õâ/r  Ò»ÇÐ/r  ºÏ×à/v  ³ö/v  Ò»/m  Ê×/q  ¸ß¿º/a  ÐÛ×³/a  µÄ/u  ÆìÖÄ/n  ËÌ/Vg  ¡£/w  
19980302-01-001-018/m  Ó®µÃ/v  Î´À´/t  µÄ/u  ³¤Ô¶/a  ´ó¼Æ/n  
19980302-01-001-019/m  ¡°/w  ÈËÉú/n  ×î¸ß/a  Ö®/u  ÀíÏë/n  £¬/w  ÔÚ/v  Çó/v  ´ï/v  ÓÚ/p  ÕæÀí/n  ¡£/w  ¡±/w  £¨/w  Àî/nr  ´óîÈ/nr  Óï/Ng  £©/w  Ôç/a  ÔÚ/p  ÎÒÃÇ/r  µ³/n  ³ÉÁ¢/v  Ö®/u  ³õ/f  £¬/w  Âí¿ËË¼ÁÐÄþÖ÷Òå/n  ¾Í/d  ÒÑ/d  ºÕÈ»/z  Ð´/v  ÔÚ/p  ×Ô¼º/r  ÏÊºì/z  µÄ/u  ÆìÖÄ/n  ÉÏ/f  ¡£/w  ÔÚ/p  £·£°/m  ¶à/m  Äê/q  ¼èÄÑÇúÕÛ/l  µÄ/u  ¸ïÃü/vn  ºÍ/c  ½¨Éè/vn  ÖÐ/f  £¬/w  ¸»ÓÚ/v  ÀíÂÛ/n  ´´Ôì/vn  ¾«Éñ/n  µÄ/u  ÖÐ¹ú/ns  ¹²²úµ³ÈË/n  £¬/w  ÔÚ/p  °Ñ/p  Âí¿ËË¼Ö÷Òå/n  Í¬/p  ÖÐ¹ú/ns  Êµ¼Ê/n  ½áºÏ/v  µÄ/u  ¹ý³Ì/n  ÖÐ/f  £¬/w  ÏÈºó/d  ´´Á¢/v  ÁË/u  Ã«Ôó¶«Ë¼Ïë/n  ºÍ/c  µËÐ¡Æ½ÀíÂÛ/n  £¬/w  ÊµÏÖ/v  ÁË/u  Á½/m  ´Î/q  ÀúÊ·ÐÔ/n  ·ÉÔ¾/vn  ¡£/w  ÔÚ/p  µ±´ú/t  ÖÐ¹ú/ns  £¬/w  ¼á³Ö/v  µËÐ¡Æ½ÀíÂÛ/n  £¬/w  ¾Í/d  ÊÇ/v  ÕæÕý/d  ¼á³Ö/v  Âí¿ËË¼ÁÐÄþÖ÷Òå/n  ¡¢/w  Ã«Ôó¶«Ë¼Ïë/n  ¡£/w  
19980302-01-001-020/m  Õý/d  ÒòÎª/p  Èç´Ë/r  £¬/w  Ò»¸ö/m  ²¨À½×³À«/i  µÄ/u  Ñ§Ï°/v  µËÐ¡Æ½ÀíÂÛ/n  µÄ/u  ÈÈ³±/n  ±é¼°/v  ³¤³Ç/ns  ÄÚÍâ/f  £¬/w  ´ó½­ÄÏ±±/l  ¡£/w  ¼ÇÕß/n  ´Ó/p  ÓÐ¹Ø/vn  ²¿ÃÅ/n  »ñÏ¤/v  £¬/w  ¡¶/w  µË/nr  Ð¡Æ½/nr  ÎÄÑ¡/n  ¡·/w  µÚÈý/m  ¾í/q  Æù½ñ/d  ÒÑ/d  ·¢ÐÐ/v  £²£³£°£°/m  ¶à/m  Íò/m  ²á/q  £¬/w  ÐÞ¶©/v  ³ö°æ/v  µÄ/u  ¡¶/w  µË/nr  Ð¡Æ½/nr  ÎÄÑ¡/n  ¡·/w  µÚÒ»/m  ¡¢/w  µÚ¶þ/m  ¾í/q  ·¢ÐÐ/vn  ×ÜÊý/n  ´ï/v  £±£·£¶£°/m  ¶à/m  Íò/m  ²á/q  ¡£/w  ´Ó/p  £±£¹£¹£³Äê/t  ÖÁ/p  ½ñ/Tg  £¬/w  È«¹ú/n  ²Î¼Ó/v  ¸÷ÖÖ/r  ÐÎÊ½/n  ÍÑ²ú/vn  Ñ§Ï°/vn  µÄ/u  ¸É²¿/n  ¶à/a  ´ï/v  ÊýÇ§Íò/m  ÈË´Î/q  £¬/w  £¹£°£¥/m  ÒÔÉÏ/f  µÄ/u  ÏØ´¦¼¶/b  ÒÔÉÏ/f  ¸É²¿/n  Í¨¶Á/v  ÁË/u  ¡¶/w  µË/nr  Ð¡Æ½/nr  ÎÄÑ¡/n  ¡·/w  µÚÈý/m  ¾í/q  £¬/w  Ñ¡¶Á/v  ÁË/u  ¡¶/w  µË/nr  Ð¡Æ½/nr  ÎÄÑ¡/n  ¡·/w  µÚÒ»/m  ¾í/q  ¡¢/w  µÚ¶þ/m  ¾í/q  µÄ/u  ÖØµã/n  ÆªÕÂ/n  ¡£/w  Ñ§Ï°/v  ÔËÓÃ/v  µËÐ¡Æ½ÀíÂÛ/n  ½â¾ö/v  µ±Ç°/t  ÖÐ¹ú/ns  µÄ/u  Êµ¼Ê/a  ÎÊÌâ/n  £¬/w  Õâ/r  ±íÃ÷/v  ÎÒÃÇ/r  µ³/n  Õý/d  ÔÚ/p  ÀíÂÛ/n  ÉÏ/f  ×ßÏò/v  ³ÉÊì/a  £¬/w  Õâ/r  ÊÇ/v  ÊµÏÖ/v  Ãñ×å/n  ÕñÐË/v  ¡¢/w  ¹ú¼Ò/n  ¸»Ç¿/a  ¡¢/w  ÈËÃñ/n  ÐÒ¸£/a  µÄ/u  Ç¿´ó/a  ¾«Éñ/n  Ö§Öù/n  ¡£/w  
19980302-01-001-021/m  ¡°/w  µËÐ¡Æ½ÀíÂÛ/n  ÊÇ/v  Ò»¸ö/m  ¿ÆÑ§/a  µÄ/u  ÌåÏµ/n  ¡£/w  Ëü/r  ¹á´©/v  ½â·ÅË¼Ïë/i  ¡¢/w  ÊµÊÂÇóÊÇ/i  µÄ/u  ºì/a  Ïß/n  £¬/w  ¹áÍ¨/v  Âí¿ËË¼Ö÷Òå/n  µÄ/u  ¸÷¸ö/r  ×é³É²¿·Ö/l  £¬/w  Î§ÈÆ/v  ¡®/w  Ê²Ã´/r  ÊÇ/v  Éç»áÖ÷Òå/n  ¡¢/w  ÔõÑù/r  ½¨Éè/v  Éç»áÖ÷Òå/n  ¡¯/w  Õâ¸ö/r  Ê×Òª/b  µÄ/u  ¸ù±¾/a  ÎÊÌâ/n  £¬/w  µÚÒ»/m  ´Î/q  ±È½Ï/d  ÏµÍ³/a  µØ/u  ³õ²½/d  »Ø´ð/v  ÁË/u  ÖÐ¹ú/ns  Éç»áÖ÷Òå/n  ·¢Õ¹/v  µÄ/u  Ò»/m  ÏµÁÐ/q  »ù±¾/a  ÎÊÌâ/n  ¡£/w  µ³ÖÐÑë/nt  ²»¾ÃÇ°/t  ×÷³ö/v  ¾ö¶¨/vn  £¬/w  ÐËÆð/v  Ò»¸ö/m  Ñ§Ï°/v  ÂíÁÐÖ÷Òå/n  ¡¢/w  Ã«Ôó¶«Ë¼Ïë/n  ÌØ±ð/d  ÊÇ/v  µËÐ¡Æ½ÀíÂÛ/n  µÄ/u  ÐÂ/a  ¸ß³±/n  £¬/w  ÊµÔÚ/d  ÊÇ/v  Ó®µÃ/v  Ê¤Àû/vn  ¡¢/w  Ó®µÃ/v  Î´À´/t  µÄ/u  ³¤Ô¶/a  ´ó¼Æ/n  ¡£/w  ¡±/w  [ÖÐ¹²ÖÐÑë/nt  µ³Ê·/n  ÑÐ¾¿ÊÒ/n]nt  ¸±/b  Ö÷ÈÎ/n  ¡¢/w  [È«¹ú/n  ÕþÐ­/j]nt  Î¯Ô±/n  ¹¨/nr  ÓýÖ®/nr  Èç/v  ÊÇ/r  Ëµ/v  ¡£/w  
19980302-01-001-022/m  ½­/nr  ÔóÃñ/nr  Í¬Ö¾/n  ÔÚ/p  ¼ÍÄî/v  Ð¡Æ½/nr  Í¬Ö¾/n  ÊÅÊÀ/v  Ò»/m  ÖÜÄê/q  µÄ/u  ÎÄÕÂ/n  ÖÐ/f  ¾«±Ù/a  µØ/u  Ö¸³ö/v  £º/w  ¡°/w  Òª/v  ÔÚ/p  °ÑÎÕ/v  µËÐ¡Æ½ÀíÂÛ/n  µÄ/u  ¿ÆÑ§/a  ÌåÏµ/n  ºÍ/c  Áì»á/v  Ëü/r  µÄ/u  ¾«Éñ/n  ÊµÖÊ/n  ÉÏ/f  ÏÂ/v  ¹¦·ò/n  £¬/w  ÓÈÆä/d  Òª/v  ×ÅÖØ/vd  Áì»á/v  ½â·ÅË¼Ïë/i  ¡¢/w  ÊµÊÂÇóÊÇ/i  Õâ¸ö/r  µËÐ¡Æ½ÀíÂÛ/n  µÄ/u  ¾«Ëè/n  ¡£/w  ¡±/w  Õâ/r  Îª/p  ÎÒÃÇ/r  ÉîÈë/ad  Ñ§Ï°/v  µËÐ¡Æ½ÀíÂÛ/n  Ö¸Ã÷/v  ÁË/u  ·½Ïò/n  ¡£/w  ÀúÊ·/n  ºÍ/c  ÏÖÊµ/n  µÄ/u  ¾­Ñé/n  Ö¤Ã÷/v  £¬/w  ÕýÊÇ/v  ÒÀ¿¿/v  ºÍ/c  ÔËÓÃ/v  Õâ¸ö/r  ¾«Ëè/n  £¬/w  Ò»/m  ´ú/q  Ò»/m  ´ú/q  µÄ/u  Âí¿ËË¼Ö÷ÒåÕß/n  ÔÚ/p  ÊµÏÖ/v  ºÍ/c  ·¢Õ¹/v  Éç»áÖ÷Òå/n  ÊÂÒµ/n  µÄ/u  ÀúÊ·/n  ½ø³Ì/n  ÖÐ/f  £¬/w  Í¨¹ý/p  ¼È/c  ¼Ì³Ð/v  Ç°ÈË/n  ÓÖ/c  Í»ÆÆ/v  ´«Í³/n  ¡¢/w  ¼È/c  ÅÅ³ý/v  ´íÎó/n  ÇãÏò/n  ¸ÉÈÅ/vn  ÓÖ/c  ÎüÈ¡/v  Ê§Îó/vn  ½ÌÑµ/n  £¬/w  ²»¶Ï/d  ½â¾ö/v  ÐÂ/a  ¿ÎÌâ/n  £¬/w  ¿ªÍØ/v  ÐÂ/a  ¾³½ç/n  £¬/w  ÊµÏÖ/v  ÐÂ/a  ·ÉÔ¾/vn  ¡£/w  
19980302-01-001-023/m  ÀíÂÛ/n  ºÍ/c  ÕþÖÎ/n  ³ÉÊì/a  µÄ/u  ±êÖ¾/n  
19980302-01-001-024/m  ²ÎÌì´óÊ÷/n  Àë/v  ²»/d  ¿ª/v  ÎÖÍÁ/n  ¡£/w  Î°´ó/a  ÀíÂÛ/n  µÄ/u  ¾Þ´ó/a  ÍþÁ¦/n  ºÍ/c  ÍúÊ¢/a  ÉúÃüÁ¦/n  £¬/w  ¾Í/d  ÔÚÓÚ/v  Í¬/p  ÈËÃñ/n  ÈºÖÚ/n  µÄ/u  Î°´ó/a  Êµ¼ù/vn  ½ôÃÜ/ad  ½áºÏ/v  ¡£/w  »Ø¹Ë/v  ¸Ä¸ï/v  ¿ª·Å/v  ½ü/a  £²£°/m  Äê/q  ¡¢/w  ÌØ±ð/d  ÊÇ/v  ¹ýÈ¥/t  £µ/m  Äê/q  µÄ/u  Àú³Ì/n  £¬/w  Ò»/m  Ìõ/q  ¹ÜÓÃ/a  µÄ/u  ÖØÒª/a  ¾­Ñé/n  ÊÇ/v  £º/w  Ñ§Ï°/v  µËÐ¡Æ½ÀíÂÛ/n  £¬/w  Ò»¶¨/d  Òª/v  ÈÚ»á¹áÍ¨/i  £¬/w  Ñ§ÒÔÖÂÓÃ/i  ¡£/w  
19980302-01-001-025/m  µ³/n  µÄ/u  Ê®ËÄ´ó/j  ÒÔÀ´/f  £¬/w  ÒÔ/p  ½­/nr  ÔóÃñ/nr  Í¬Ö¾/n  Îª/v  ºËÐÄ/n  µÄ/u  µ³ÖÐÑë/nt  £¬/w  ´Ó/p  ÎÒÃÇ/r  ÕýÔÚ/d  ½¨Éè/v  µÄ/u  ÓÐ/v  ÖÐ¹ú/ns  ÌØÉ«/n  Éç»áÖ÷Òå/n  £¬/w  ÕýÔÚ/d  ½øÐÐ/v  µÄ/u  ¸Ä¸ï/vn  ¿ª·Å/vn  ºÍ/c  ÏÖ´ú»¯/vn  ½¨Éè/vn  µÄ/u  Êµ¼Ê/n  ³ö·¢/v  £¬/w  ´´ÔìÐÔ/n  µØ/u  ÔËÓÃ/v  µËÐ¡Æ½ÀíÂÛ/n  £¬/w  ×ÅÑÛ/v  ÓÚ/p  Êµ¼Ê/n  ÎÊÌâ/n  µÄ/u  ÀíÂÛ/n  Ë¼¿¼/vn  £¬/w  ×ÅÑÛ/v  ÓÚ/p  ÐÂ/a  µÄ/u  Êµ¼ù/vn  ºÍ/c  ÐÂ/a  µÄ/u  ·¢Õ¹/vn  £¬/w  Î°´ó/a  ×æ¹ú/n  ÕþÖÎ/n  ÎÈ¶¨/a  £¬/w  ¾­¼Ã/n  ·¢Õ¹/v  £¬/w  Ãñ×å/n  ÍÅ½á/a  £¬/w  Éç»á/n  ½ø²½/a  £¬/w  ½¨Éè/v  ÓÐ/v  ÖÐ¹ú/ns  ÌØÉ«/n  Éç»áÖ÷Òå/n  Î°´ó/a  ÊÂÒµ/n  ½øÈë/v  ÁË/u  Åî²ª/ad  ·¢Õ¹/v  µÄ/u  ÐÂ/a  ½×¶Î/n  ¡£/w  Õâ/r  ¾Í/d  Îª/p  ÎÒÃÇ/r  Ê÷Á¢/v  ÁË/u  ÀíÂÛ/n  ÁªÏµ/v  Êµ¼Ê/n  £¬/w  ÔÚ/p  Êµ¼ù/v  ÖÐ/f  ·á¸»/v  ºÍ/c  ·¢Õ¹/v  ÀíÂÛ/n  µÄ/u  ¹â»Ô/n  µä·¶/n  ¡£/w  
19980302-01-001-026/m  Ã«/nr  Ôó¶«/nr  Í¬Ö¾/n  Ôø/d  °Ñ/p  ÀíÂÛ/n  Óë/c  Êµ¼Ê/n  µÄ/u  ¹ØÏµ/n  ÐÎÏó/a  µØ/u  ±ÈÓ÷/v  Îª/v  ¡°/w  Ê¸/Ng  ¡±/w  ºÍ/c  ¡°/w  µÄ/Ng  ¡±/w  µÄ/u  ¹ØÏµ/n  £¬/w  Ö¸³ö/v  Àë¿ª/v  ÖÐ¹ú/ns  ¸ïÃü/vn  Êµ¼ù/vn  µÄ/u  ÐèÒª/vn  ¿ÕÌ¸/v  ÀíÂÛ/n  £¬/w  ²»½ö/c  ºÁÎÞ/v  ÒâÒå/n  £¬/w  ¶øÇÒ/c  ¼«Æä/d  ÓÐº¦/a  ¡£/w  µË/nr  Ð¡Æ½/nr  Í¬Ö¾/n  Ò»ÔÙ/d  ¸æ½ë/v  ÎÒÃÇ/r  £¬/w  ÀíÂÛ/n  ²»/d  ÄÜ/v  ÍÑÀë/v  Êµ¼Ê/n  ¡£/w  Ëû/r  Ö¸³ö/v  £¬/w  Ö»ÓÐ/c  ½áºÏ/v  ÖÐ¹ú/ns  Êµ¼Ê/n  µÄ/u  Âí¿ËË¼Ö÷Òå/n  £¬/w  ²Å/c  ÊÇ/v  ÎÒÃÇ/r  Ëù/u  ÐèÒª/v  µÄ/u  ÕæÕý/b  µÄ/u  Âí¿ËË¼Ö÷Òå/n  ¡£/w  ½­/nr  ÔóÃñ/nr  Í¬Ö¾/n  ×î½ü/t  Ò²/d  ÏÊÃ÷/a  µØ/u  Ö¸³ö/v  £º/w  ¡°/w  ÀíÂÛ/n  ÊÇ·ñ/v  ÁªÏµ/v  Êµ¼Ê/n  £¬/w  ²»½ö/c  ÊÇ/v  Ò»¸ö/m  Ñ§·ç/n  ÎÊÌâ/n  £¬/w  ¶øÇÒ/c  ÊÇ/v  Ò»¸ö/m  ÕþÖÎ/n  ÎÊÌâ/n  £¬/w  ¹ØÏµ/v  ÎÒÃÇ/r  ÊÂÒµ/n  µÄ/u  ÐËË¥³É°Ü/l  ¡£/w  ¡±/w  Ç¿µ÷/v  °Ñ/p  ÀíÂÛ/n  ºÍ/c  Êµ¼Ê/n  ºÜ/d  ºÃ/a  µØ/u  ½áºÏ/v  ÆðÀ´/v  £¬/w  ÊÇ/v  ÀíÂÛ/n  ÉÏ/f  ºÍ/c  ÕþÖÎ/n  ÉÏ/f  ³ÉÊì/a  µÄ/u  Ò»¸ö/m  ±êÖ¾/n  ¡£/w  
19980302-01-001-027/m  ÔÚ/p  Ò»¸ö/m  Ñ§Ï°/v  µËÐ¡Æ½ÀíÂÛ/n  µÄ/u  ÐÂ/a  ¸ß³±/n  ÐËÆð/v  Ö®¼Ê/f  £¬/w  [È«¹ú/n  ÕþÐ­/j]nt  Î¯Ô±/n  °×/nr  ¿ËÃ÷/nr  ÐË·Ü/a  µØ/u  Ëµ/v  £º/w  ¡°/w  ÀíÂÛ/n  ÁªÏµ/v  Êµ¼Ê/n  £¬/w  Ò»¶¨/d  Òª/v  ÔÚ/p  Èý/m  ¸ö/q  ·½Ãæ/n  ¼û/v  ÊµÐ§/n  £º/w  Ò»/m  ÊÇ/v  ¶Ô/p  µËÐ¡Æ½ÀíÂÛ/n  µÄ/u  ÀúÊ·/n  µØÎ»/n  ¡¢/w  Ö¸µ¼/vn  ÒâÒå/n  ¡¢/w  ¿ÆÑ§/n  ÌåÏµ/n  ºÍ/c  ¾«Éñ/n  ÊµÖÊ/n  µÄ/u  ÈÏÊ¶/n  ÓÐ/v  ÐÂ/a  Ìá¸ß/vn  £»/w  ¶þ/m  ÊÇ/v  ÔÚ/p  ÔËÓÃ/v  ÀíÂÛ/n  ½â¾ö/v  Êµ¼Ê/a  ÎÊÌâ/n  ÉÏ/f  ÓÐ/v  ÐÂ/a  Ìá¸ß/vn  £»/w  Èý/m  ÊÇ/v  ÔÚ/p  ¸ÄÔì/v  ¿Í¹Û/a  ÊÀ½ç/n  µÄ/u  Í¬Ê±/n  £¬/w  ¸ÄÔì/v  Ö÷¹Û/a  ÊÀ½ç/n  µÄ/u  ×Ô¾õÐÔ/n  ÓÐ/v  ÐÂ/a  Ìá¸ß/vn  ¡£/w  Èý/m  Õß/r  È±Ò»²»¿É/i  £¬/w  Õâ/r  ÊÇ/v  Ê±´ú/n  ºÍ/c  ÊÂÒµ/n  ·¢Õ¹/v  µÄ/u  ±ØÈ»/b  ÒªÇó/n  ¡£/w  ¡±/w  
19980302-01-001-028/m  Ðí¶à/m  ÔÚ/p  ¾©/j  »ò/c  ÏÈÆÚ/d  À´¾©/v  µÄ/u  [È«¹ú/n  ÈË´ó/j]nt  ´ú±í/n  ±íÊ¾/v  £¬/w  Òª/v  ¸ü/d  ºÃ/a  µØ/u  ¼Ì³Ð/v  ºÍ/c  ·¢Ñï/v  Âí¿ËË¼Ö÷Òå/n  µÄ/u  Ñ§·ç/n  £¬/w  ½â·ÅË¼Ïë/i  £¬/w  ÊµÊÂÇóÊÇ/i  £¬/w  Á¢×ã/v  ¹úÇé/n  £¬/w  Á¢×ã/v  Êµ¼Ê/n  £¬/w  °Ñ/p  Ñ§Ï°/v  Ê®Îå´ó/j  ±¨¸æ/n  Í¬/p  ÏµÍ³/ad  Ñ§Ï°/v  µËÐ¡Æ½ÀíÂÛ/n  ½ôÃÜ/ad  ½áºÏ/v  ÆðÀ´/v  £¬/w  ÊÊÓ¦/v  ÐÂ/a  ÐÎÊÆ/n  £¬/w  ½â¾ö/v  ÐÂ/a  ¿ÎÌâ/n  £¬/w  ¿ª´´/v  ÐÂ/a  ¾ÖÃæ/n  £¬/w  ÈÃ/v  µËÐ¡Æ½ÀíÂÛ/n  µÄ/u  Î°´ó/a  ÆìÖÄ/n  ÔÚ/p  Õ¼/v  ÊÀ½ç/n  ÈË¿Ú/n  £±£¯£µ/m  µÄ/u  ÖÐ¹ú/ns  ´óµØ/n  ÉÏ/f  ¸ß¸ß/d  Æ®Ñï/v  ¡£/w  ÔÚ/p  Õâ/r  Ãæ/q  ÆìÖÄ/n  µÄ/u  Ö¸Òý/vn  ÏÂ/f  £¬/w  Ò»¸ö/m  ¸»Ç¿/a  ¡¢/w  ÃñÖ÷/a  ¡¢/w  ÎÄÃ÷/a  µÄ/u  Éç»áÖ÷Òå/n  ÏÖ´ú»¯/vn  ÖÐ¹ú/ns  ±Ø½«/d  áÈÆð/v  ÔÚ/p  ÊÀ½ç/n  µÄ/u  ¶«·½/f  ¡£/w  

19980302-01-002-001/m  [È«¹ú/n  ÕþÐ­/j]nt  Î¯Ô±/n  ´ó²¿/m  ±¨µ½/v  ¾©³Ç/n  ¾Å/m  ´ó/a  ±ö¹Ý/n  ·¹µê/n  Ï²Ó­/v  ¼Î±ö/n  
19980302-01-002-002/m  ÐÂ»ªÉç/nt  ±±¾©/ns  £³ÔÂ/t  £±ÈÕ/t  µç/n  ½ñÌì/t  ÊÇ/v  [È«¹ú/n  ÕþÐ­/j]nt  ¾Å/m  ½ì/q  Ò»/m  ´Î/q  »áÒé/n  Î¯Ô±/n  ±¨µ½/v  µÄ/u  ¸ß·å/n  ÈÕ/Ng  £¬/w  Ê×¶¼/n  £¹/m  ¼Ò/q  ½Ó´ý/v  Î¯Ô±/n  µÄ/u  ±ö¹Ý/n  ·¹µê/n  ´ÓÔçµ½Íí/l/%  Ò»/m  Æ¬/q  ·±Ã¦/an  £¬/w  µ½/p  ¼ÇÕß/n  ½ñÍí/t  ·¢¸å/v  Ê±/Ng  Ö¹/v  £¬/w  ¾ø´ó²¿·Ö/m  Î¯Ô±/n  ÒÑ/d  Ïò/p  ´ó»á/n  ±¨µ½/v  ¡£/w  
19980302-01-002-003/m  ¾Ý/p  ÁË½â/v  £¬/w  [È«¹ú/n  ÕþÐ­/j]nt  ¾Å/m  ½ì/q  Ò»/m  ´Î/q  »áÒé/n  ´Ó/p  ×òÌì/t  ¿ªÊ¼/v  ±¨µ½/v  £¬/w  À´×Ô/v  ÄÚÃÉ¹Å/ns  ¡¢/w  ËÄ´¨/ns  ¡¢/w  Î÷²Ø/ns  ¡¢/w  Çàº£/ns  ¡¢/w  ¸ÊËà/ns  µÈ/u  £±£¸/m  ¸ö/q  Ê¡/n  ¡¢/w  ×ÔÖÎÇø/n  µÄ/u  Î¯Ô±/n  ÏÈÆÚ/d  µÖ´ï/v  ±±¾©/ns  ¡£/w  ´Ëºó/t  £¬/w  ¼ªÁÖ/ns  ¡¢/w  É½Î÷/ns  ¡¢/w  ºÓÄÏ/ns  ¡¢/w  ÁÉÄþ/ns  ¡¢/w  °²»Õ/ns  ¡¢/w  ÉÏº£/ns  ¡¢/w  ÖØÇì/ns  µÈ/u  µØ/n  µÄ/u  Î¯Ô±/n  Ò²/d  Â½Ðø/d  µÖ¾©/v  Ïò/p  ´ó»á/n  ±¨µ½/v  ¡£/w  
19980302-01-002-004/m  ÔÚ/p  ½Ó´ý/v  Î¯Ô±/n  ÈËÊý/n  ×î/d  ¶à/a  µÄ/u  [¾©·á/nz  ±ö¹Ý/n]ns  £¬/w  Éí/Ng  ´©/v  ÏÊÑÞ/a  Ãñ×å/n  ·þ×°/n  µÄ/u  ÉÙÊýÃñ×å/n  Î¯Ô±/n  ¡¢/w  ÒýÈË×¢Ä¿/i  µÄ/u  ÎÄÒÕ½ç/n  ÖªÃûÈËÊ¿/n  ºÍ/c  ×Ú½Ì½ç/n  ÈËÊ¿/n  µÈ/u  £¬/w  ´©Ëó/v  ÔÚ/p  ½Ó´ý/vn  Ì¨Ç°/s  ¡£/w  [ÖÐ¹ú/ns  ¸è¾ç/n  Îè¾çÔº/n]nt  ¸±/b  Ôº³¤/n  Îâ/nr  ÑãÔó/nr  Î¯Ô±/n  ×òÌì/t  ÏÂÎç/t  ¸Õ¸Õ/d  ×ß/v  ÏÂ/v  ¡°/w  ÄÏ/j  À¥/j  ÎÄ»¯/n  ÁÐ³µ/n  ¡±/w  £¬/w  ½ñÌì/t  Ò»Ôç/t  ¾Í/d  ¸ÏÀ´/v  ±¨µ½/v  ¡£/w  Ëû/r  ¶Ô/p  ¼ÇÕß/n  Ëµ/v  £¬/w  ²Î¼Ó/v  ¡°/w  ¾©/j  ¾Å/j  ¡±/w  ºÍ/c  ¡°/w  ÄÏ/j  À¥/j  ¡±/w  Á½/m  ´Î/q  ÎÄ»¯/n  ÁÐ³µ/n  »î¶¯/vn  £¬/w  ¸ü/d  ÉîÇÐ/a  ¸Ðµ½/v  ÁË/u  ±ßÔ¶/b  µØÇø/n  ÈËÃñ/n  ¶Ô/p  ÎÄ»¯/n  µÄ/u  ¿ÊÇó/vn  £¬/w  ¡°/w  ÎÒ/r  ½«/d  ÔÚ/p  Õâ/r  ´Î/q  »áÉÏ/t  ¾Í/p  ÎÄ»¯/n  ½¨Éè/vn  ºÍ/c  ÎÄ»¯/n  ÏÂÏç/v  µÈ/u  Ìá³ö/v  ½¨Òé/n  ¡±/w  ¡£/w  
19980302-01-002-005/m  ÔÚ/p  [ÖÐÍÁ/nz  ´óÏÃ/n]ns  £¬/w  £¶£¸/m  Ëê/q  µÄ/u  [ÌúµÀ²¿/nt  ×¨Òµ/n  Éè¼ÆÔº/n]nt  ¸±/b  ×Ü¹¤³ÌÊ¦/n  ÉÛ/nr  ºñÀ¤/nr  Î¯Ô±/n  ÔçÔç/d  À´µ½/v  ÕâÀï/r  Ïò/p  ´ó»á/n  ±¨µ½/v  £¬/w  Ëû/r  ×¼±¸/v  Ïò/p  ´ó»á/n  Ìá½»/v  ÓÐ¹Ø/vn  ÈË²Å/n  ¶Ï²ã/n  ºÍ/c  ½¨Öþ/vn  ÊÐ³¡/n  ¹æ·¶»¯/vn  Á½/m  ¸ö/q  Ìá°¸/n  ¡£/w  [ÏÃÃÅ/ns  ´óÑ§/n]nt  ½ÌÊÚ/n  Ñî/nr  ¹úèå/nr  Î¯Ô±/n  Îª/p  ²Î¼Ó/v  »áÒé/n  ×ö/v  ÁË/u  ³ä·Ö/a  µ÷ÑÐ/vn  £¬/w  ×¼±¸/v  ÔÚ/p  »áÉÏ/t  ¾Í/p  º£Ñó/n  ÎÊÌâ/n  Ìá³ö/v  ½¨Òé/n  ¡£/w  ¶ø/c  Ê×/m  ´Î/q  µ±Ñ¡/v  [È«¹ú/n  ÕþÐ­/j]nt  Î¯Ô±/n  µÄ/u  ·Ç¹«ÓÐÖÆ/b  ¾­¼Ã/n  ´ú±í/n  ÈËÊ¿/n  Ðì/nr  ¹Ú¾Þ/nr  £¬/w  ¸Õ/d  Ò»/d  µ½»á/v  ¾Í/d  ¿ªÊ¼/v  Å¬Á¦/ad  ÊÊÓ¦/v  ÕþÐ­/j  Î¯Ô±/n  µÄ/u  ½ÇÉ«/n  £¬/w  Ëû/r  ÈÏÎª/v  £¬/w  ·Ç¹«ÓÐÖÆ/b  ¾­¼Ã/n  ¸ÏÉÏ/v  ÁË/u  ¸Ä¸ï/v  ¿ª·Å/v  µÄ/u  ºÃ/a  Ê±»ú/n  £¬/w  ÓÐ/v  ÔðÈÎ/n  ÔÚ/p  ´´Ôì/v  ¸ü/d  ¶à/a  ²Æ¸»/n  µÄ/u  Í¬Ê±/n  £¬/w  Ò²/d  Îª/p  Éç»á/n  ×ö³ö/v  ¸ü/d  ¶à/a  ¹±Ï×/n  £¬/w  Èç/v  Ìá¹©/v  ¸ü/d  ¶à/a  µÄ/u  ¾ÍÒµ/vn  »ú»á/n  µÈ/u  £¬/w  Ëû/r  ½«/d  ¾Í´Ë/d  Ìá³ö/v  ½¨Òé/n  ¡£/w  
19980302-01-002-006/m  À´×Ô/v  [Ïã¸Û/ns  ÌØ±ð/a  ÐÐÕþÇø/n]ns  µÄ/u  [È«¹ú/n  ÕþÐ­/j]nt  Î¯Ô±/n  ºÍ/c  À´×Ô/v  [°ÄÃÅ/ns  µØÇø/n]ns  µÄ/u  [È«¹ú/n  ÕþÐ­/j]nt  Î¯Ô±/n  £¬/w  ÓÚ/p  ½ñÌì/t  ÏÂÎç/t  ·Ö±ð/d  µÖ¾©/v  Ïò/p  ´ó»á/n  ±¨µ½/v  ¡£/w  [Ïã¸Û/ns  ÁªºÏ/vn  ¹«¹²/b  ¹ØÏµ/n  ¹«Ë¾/n]nt  ¶«Ö÷/n  Î¤/nr  »ùË´/nr  ¶Ô/p  ¼ÇÕß/n  Ëµ/v  £¬/w  Ïã¸Û/ns  »Ø¹é/v  ºó/f  µÚÒ»/m  ´Î/q  ²Î¼Ó/v  ÕþÐ­/j  ´ó»á/n  ·Ç³£/d  ¸ßÐË/a  ¡£/w  Õâ/r  ´Î/q  ´ó»á/n  ÊÇ/v  ¿ç/v  ÊÀ¼Í/n  µÄ/u  ´ó»á/n  £¬/w  ¹ú¼Ò/n  ºÃ/a  £¬/w  Ïã¸Û/ns  »á/v  ¸ü/d  ºÃ/a  ¡£/w  Ëû/r  ±íÊ¾/v  ¶Ô/p  ¹ú¼Ò/n  µÄ/u  Ç°Í¾/n  ³äÂú/v  ÐÅÐÄ/n  ¡£/w  [°ÄÃÅ/ns  µØÇø/n]ns  µÄ/u  [È«¹ú/n  ÕþÐ­/j]nt  Î¯Ô±/n  ÔÚ/p  ¾Å/m  ½ì/q  ÓÐ/v  £²£¶/m  ÈË/n  £¬/w  ±È/p  °Ë/m  ½ì/q  Ôö¼Ó/v  £·/m  ÈË/n  ¡£/w  [°ÄÃÅ/ns  ½Ö·»/n  »á/n  ×Ü»á/n]nt  ÀíÊÂ³¤/n  ¡¢/w  ÊÐÕþ/n  Òé»á/n  ÒéÔ±/n  Àî/nr  ¿µÒ»/nr  µ½/v  [¹ó±öÂ¥/nz  ·¹µê/n]ns  £¬/w  ¾Í/d  ÐË·Ü/a  µØ/u  ¶Ô/p  ¼ÇÕß/n  Ëµ/v  £¬/w  [°ÄÃÅ/ns  µØÇø/n  È«¹ú/n  ÕþÐ­/j]nt  Î¯Ô±/n  µÄ/u  Ôö¼Ó/vn  £¬/w  ±íÃ÷/v  ¹ú¼Ò/n  ¶Ô/p  °ÄÃÅ/ns  »Ø¹é/v  µÄ/u  ¸ß¶È/d  ÖØÊÓ/v  ¡£/w  Õâ/r  Ò»/m  ½ì/q  ÕþÐ­/j  ÊÇ/v  ¿ç/v  ÊÀ¼Í/n  µÄ/u  £¬/w  ÔÚÈÎ/vn  ÆÚ¼ä/n  ÎÒÃÇ/r  ½«/d  ¿´µ½/v  °ÄÃÅ/ns  »Ø¹é/v  µÄ/u  Ê¢ÊÂ/n  ¡£/w  Ëû/r  ±íÊ¾/v  £¬/w  ½«/d  ¾Í/p  °ÄÃÅ/ns  ¾­¼Ã/n  ·¢Õ¹/vn  ¼°/c  Óë/p  ÄÚµØ/s  µÄ/u  ¹ØÏµ/n  µÈ/u  Ìá³ö/v  ½¨Òé/n  ¡£/w  
19980302-01-002-007/m  Ëæ×Å/p  ¸÷µØ/r  Î¯Ô±/n  µÄ/u  µÖ¾©/vn  £¬/w  ³Ðµ£/v  ±¾´Î/r  ´ó»á/n  ½Ó´ý/vn  ÈÎÎñ/n  µÄ/u  £¹/m  ¼Ò/q  ±ö¹Ý/n  ·¹µê/n  Ò²/d  È«Á¦ÒÔ¸°/i  Í¶Èë/v  ½Ó´ý/vn  ¹¤×÷/vn  ¡£/w  ÔÚ/p  [Ê×¶¼/n  »ú³¡/n]ns  ¡¢/w  [±±¾©/ns  »ð³µÕ¾/n]ns  µÈ/u  ´¦/n  £¬/w  ¸÷/r  ±ö¹Ý/n  ·¹µê/n  ½Ó/v  Õ¾/n  µÄ/u  ÅÆ×Ó/n  Ê®·Ö/m  ÐÑÄ¿/a  ¡£/w  ¶àÄê/m  ½Ó´ý/v  ÕþÐ­/j  Î¯Ô±/n  µÄ/u  [¾©·á/nz  ±ö¹Ý/n]ns  £¬/w  Á¦Õù/v  ÔÚ/p  ·þÎñ/v  ÉÏ/f  ¸üÉÏ²ãÂ¥/i  £¬/w  ÅÉ³ö/v  £³£°/m  ¶à/m  ÈË/n  µÄ/u  ½Ó/v  Õ¾/n  ¶ÓÎé/n  £¬/w  ×öµ½/v  »ú³¡/n  ³µÕ¾/n  ÓÐ/v  ÈË/n  ½Ó/v  £¬/w  ±ö¹Ý/n  ÃÅ¿Ú/s  ÓÐ/v  ÈË/n  µÈ/v  £¬/w  Â¥²ã/n  ÓÐ/v  ÈË/n  Ó­/v  £¬/w  ²ÍÌü/n  ËæÊ±/d  ÓÐ/v  ·¹/n  ³Ô/v  ¡£/w  [ÖÐÍÁ/nz  ´óÏÃ/n]ns  ¡¢/w  [Î÷½¼/s  ±ö¹Ý/n]ns  ¡¢/w  [£²£±/m  ÊÀ¼Í/n  ·¹µê/n]ns  µÈ/u  £¬/w  ´º½Ú/t  ºó/f  ¾Í/d  ¿ªÊ¼/v  ×ö/v  ¸÷ÖÖ/r  ×¼±¸/vn  ¡£/w  

19980302-01-003-001/m  ÉîÛÚ/ns  ¾­¼Ã/n  Ôö/v  ËÙ/Ng  ¿ì/a  Ð§Òæ/n  ¸ß/a  ÈË¾ù/j  ¹úÄÚ/s  Éú²ú×ÜÖµ/n  ¾Ó/v  È«¹ú/n  ´óÖÐ³ÇÊÐ/j  Ö®/u  Ê×/Ng  
19980302-01-003-002/m  ±¾±¨/r  ÉîÛÚ/ns  £³ÔÂ/t  £±ÈÕ/t  µç/n  ¼ÇÕß/n  Íõ/nr  ³þ/nr  ±¨µÀ/v  £º/w  ÈÕÇ°/t  £¬/w  ¼ÇÕß/n  ´Ó/p  [ÉîÛÚÊÐ/ns  Í³¼Æ/vn  ÐÅÏ¢/n  ¾Ö/n]nt  ¾ÙÐÐ/v  µÄ/u  ÐÂÎÅ/n  ·¢²¼»á/n  ÉÏ/f  »ñÏ¤/v  £º/w  ÓÉ/p  Ð¡Æ½/nr  Í¬Ö¾/n  Ç×ÊÖ/d  ´´½¨/v  µÄ/u  ÖÐ¹ú/ns  µÚÒ»/m  ¸ö/q  ¾­¼ÃÌØÇø/l  ¡ª¡ª¡ª/w  ÉîÛÚ/ns  £¬/w  ¾­/p  £±£¸/m  Äê/q  ´´Òµ/v  £¬/w  ÒÑ/d  ÓÉ/p  Ò»¸ö/m  ±ßÚï/s  Ð¡Õò/n  ·¢Õ¹/v  ³ÉÎª/v  ÆÄ/d  ¾ß/Vg  ¾­¼Ã/n  ÊµÁ¦/n  µÄ/u  ´óÖÐ³ÇÊÐ/j  ¡£/w  ½øÈë/v  £¹£°/m  Äê´ú/n  ÒÔÀ´/f  £¬/w  ¸÷Ïî/r  ¾­¼Ã/n  Ö¸±ê/n  ³ÖÐø/vd  ¸ßËÙ/d  Ôö³¤/v  £¬/w  ¾­¼ÃÐ§Òæ/n  ÏÔÖø/ad  Ìá¸ß/v  £¬/w  ¾­¼Ã/n  ÖÊÁ¿/n  ºÍ/c  ¾­¼Ã/n  ÊµÁ¦/n  ¶¼/d  õÒÉí/v  ÓÚ/p  È«¹ú/n  ´óÖÐ³ÇÊÐ/j  Ç°ÁÐ/n  ¡£/w  
19980302-01-003-003/m  £±£¹£¹£·Äê/t  £¬/w  ÉîÛÚÊÐ/ns  ¹úÄÚ/s  Éú²ú×ÜÖµ/n  £¨/w  £Ç£Ä£Ð/nx  £©/w  Í»ÆÆ/v  £±£°£°£°ÒÚ/m  Ôª/q  £¬/w  ´ï/v  £±£±£³£°£®£°£±ÒÚ/m  Ôª/q  £¬/w  ÈË¾ù/j  ¹úÄÚ/s  Éú²ú×ÜÖµ/n  £³£®£°£¶Íò/m  Ôª/q  £¬/w  ·Ö±ð/d  ÊÇ/v  £±£¹£¹£°Äê/t  µÄ/u  £¶£®£¶/m  ±¶/q  ºÍ/c  £³£®£µ/m  ±¶/q  £¬/w  °´/p  ÏÖÐÐ/b  »ãÂÊ/n  ¼ÆËã/v  £¬/w  ÈË¾ù/j  ¹úÄÚ/s  Éú²ú×ÜÖµ/n  ºÏ/v  £³£¶£¹£²/m  ÃÀÔª/q  £¬/w  ¾Ó/v  È«¹ú/n  ´óÖÐ³ÇÊÐ/j  Ö®/u  Ê×/Ng  ¡£/w  £±£¹£¹£°Äê/t  ÖÁ/p  £±£¹£¹£·Äê/t  £Ç£Ä£Ð/nx  Æ½¾ù/a  Ã¿Äê/r  µÝÔö/v  £²£¶£®£²£¥/m  ¡£/w  £±£¹£¹£·Äê/t  ÊµÏÖ/v  µØ·½/n  Ô¤ËãÄÚ/b  ²ÆÕþ/n  ÊÕÈë/n  £±£´£´£®£·£¸ÒÚ/m  Ôª/q  £¬/w  ÊÇ/v  £±£¹£¹£°Äê/t  µÄ/u  £¶£®£·/m  ±¶/q  £¬/w  Äê¾ù/j  µÝÔö/v  £³£µ£®£¹£¥/m  £¬/w  ÊµÏÖ/v  ÁË/u  ¹úÄÚ/s  Éú²ú×ÜÖµ/n  Óë/c  ²ÆÕþ/n  ÊÕÈë/n  µÄ/u  Í¬²½/vd  Ôö³¤/vn  ¡£/w  ¹¤Òµ/n  ×ÛºÏ/vn  ¾­¼ÃÐ§Òæ/n  Ö¸Êý/n  Îª/v  £±£·£¸£®£´£¥/m  £¬/w  ±È/p  ÉÏÄê/t  ¸ß/a  ³ö/v  £±£²£®£¹/m  ¸ö/q  °Ù·Öµã/n  ¡£/w  
19980302-01-003-004/m  ÉîÛÚ/ns  µÄ/u  ·¢Õ¹/vn  £¬/w  Ê×ÏÈ/c  µÃÒæ/v  ÓÚ/p  ÖÐÑë/n  ºÍ/c  Ê¡Àï/n  µÄ/u  ¹Ø»³/vn  £¬/w  ÒÔ¼°/c  È«¹ú/n  ¸÷µØ/r  µÄ/u  ´óÁ¦/d  Ö§³Ö/v  ¡£/w  £±£¹£¹£²Äê/t  Ð¡Æ½/nr  Í¬Ö¾/n  ÄÏÑ²/v  ÒÔºó/f  £¬/w  ÉîÛÚ/ns  ´óÁ¦/d  ¼ÓÇ¿/v  ÊÐ³¡¾­¼Ã/n  ½¨Éè/vn  £¬/w  ´Ù½ø/v  ÁË/u  ¾­¼Ã/n  µÄ/u  ·ÉËÙ/d  ·¢Õ¹/v  £¬/w  £±£¹£¹£²Äê/t  ÖÁ/p  £±£¹£¹£·Äê/t  £¶/m  Äê/q  µÄ/u  ¹úÄÚ/s  Éú²ú×ÜÖµ/n  ÊÇ/v  Ç°/f  £±£³/m  Äê/q  µÄ/u  £µ/m  ±¶/q  ¶à/m  £»/w  Æä´Î/c  £¬/w  ÉîÛÚ/ns  ³ä·Ö/ad  ÀûÓÃ/v  ÅþÁÚ/v  Ïã¸Û/ns  µÄ/u  ÓÅÊÆ/n  £¬/w  È«Ãæ/ad  ·¢Õ¹/v  ÍâÏòÐÍ/b  ¾­¼Ã/n  £¬/w  ÍÆ¶¯/v  ÍâÒýÄÚÁª/l  Ïò/p  ¸ß/a  ²ã´Î/n  ·¢Õ¹/v  £¬/w  Ê¹/v  Æä/r  ³ÉÎª/v  Á¬½Ó/v  ¹úÄÚÍâ/s  ÊÐ³¡/n  µÄ/u  Å¦´ø/n  ¡£/w  ½ø³ö¿Ú/vn  ×Ü¶î/n  Á¬Ðø/a  £µ/m  Äê/q  ¾Ó/v  È«¹ú/n  °ñÊ×/n  £»/w  µÚÈý/m  £¬/w  ÐÎ³É/v  Ò»/m  Åú/q  Ö§Öù/n  ²úÒµ/n  £¬/w  ·¢Õ¹/v  Ò»/m  Åú/q  ´óÐÍ/b  ÆóÒµ/n  ¼¯ÍÅ/n  ºÍ/c  ´´Ôì/v  Ò»/m  Åú/q  ÃûÅÆ/n  ²úÆ·/n  ¡£/w  

19980302-01-004-001/m  ¼ç¸º/v  ×Å/u  ÈËÃñ/n  µÄ/u  ÖØÍÐ/n  ¾Å/m  ½ì/q  [È«¹ú/n  ÈË´ó/j]nt  ´ú±í/n  Â½Ðø/d  µÖ¾©/v  £¨/w  ¸½/v  Í¼Æ¬/n  £²/m  ÕÅ/q  £©/w  
19980302-01-004-002/m  ÐÂ»ªÉç/nt  ±±¾©/ns  ÈýÔÂ/t  Ò»ÈÕ/t  µç/n  ²Î¼Ó/v  ¾Å/m  ½ì/q  [È«¹ú/n  ÈË´ó/j]nt  Ò»/m  ´Î/q  »áÒé/n  µÄ/u  ¸÷µØ/r  ´ú±í/n  ½ñÌì/t  Æð/f  Â½Ðø/d  µÖ¾©/v  ¡£/w  
19980302-01-004-003/m  Áè³¿/t  Ò»Ê±/t  ÈýÊ®Îå·Ö/t  £¬/w  ÄÚÃÉ¹Å/ns  ´ú±íÍÅ/n  ²¿·Ö/m  ´ú±í/n  ³Ë×ø/v  ÁÐ³µ/n  µ½´ï/v  [±±¾©/ns  ±±/f  Õ¾/n]ns  £¬/w  ËûÃÇ/r  ÊÇ/v  µÚÒ»/m  Åú/q  µ½/v  ¾©/j  µÄ/u  ¾Å/m  ½ì/q  [È«¹ú/n  ÈË´ó/j]nt  ´ú±í/n  ¡£/w  ´ú±íÍÅ/n  ×¤µØ/n  [ÖÐÔ·/nz  ±ö¹Ý/n]ns  ¹¤×÷/vn  ÈËÔ±/n  ÔÚ/p  ´óÌü/n  ÈÈÁÒ/ad  »¶Ó­/v  ´ú±í/n  ÃÇ/k  £¬/w  ²¢/c  Åõ/v  ÉÏ/v  Å¨Óô/a  µÄ/u  ÄÌ²è/n  ¡¢/w  ÈÈÆøÌÚÌÚ/i  µÄ/u  âÆâ½/n  ¡¢/w  ÌÀÃæ/n  £¬/w  Ê¹/v  ´ú±í/n  ÃÇ/k  ±¸¸Ð/v  Ç×ÇÐ/a  ¡£/w  ÈË´ó´ú±í/n  ¡¢/w  ÃÉ¹Å×å/nz  ÄÁÃñ/n  ÌØÄ¾¶û°ÍÌØ¶û/nr  Ëµ/v  £¬/w  ÎÒ/r  Ò»¶¨/d  ²»/d  ¸º/v  ÈËÃñ/n  ÖØÍÐ/n  £¬/w  ÈÏÕæ/ad  ÂÄÐÐ/v  Ò»¸ö/m  [È«¹ú/n  ÈË´ó/j]nt  ´ú±í/n  µÄ/u  ³ç¸ß/a  Ö°Ôð/n  £¬/w  ÐÐÊ¹/v  µ±¼Ò×÷Ö÷/l  µÄ/u  ÉñÊ¥/a  È¨Á¦/n  ¡£/w  
19980302-01-004-004/m  µ±/p  ½­Î÷/ns  ´ú±íÍÅ/n  ÉÏÎç/t  µ½´ï/v  ÏÂé½/v  µÄ/u  [ÖÐ¹ú/ns  ¿Æ¼¼/n  »áÌÃ/n]ns  Ê±/Ng  £¬/w  ÊÜµ½/v  ÁË/u  Â¡ÖØ/a  ÈÈÁÒ/a  µÄ/u  »¶Ó­/vn  ¡£/w  ¿Æ¼¼/n  »áÌÃ/n  ÆÌ/v  ÉÏ/v  ÁË/u  ³¤³¤µÄ/z  ºì/a  µØÌº/n  £¬/w  [ÖÐ¹ú/ns  ¿ÆÐ­/j]nt  Ö÷Òª/b  Áìµ¼/n  ³ÉÔ±/n  Ç×ÁÙ/v  Ó­ºò/v  £¬/w  °ËÊ®/m  Ãû/q  Ô±¹¤/n  ¼ÐµÀ»¶Ó­/l  ¡£/w  ÔÚ/p  ¹ÜÀÖ¶Ó/n  »¶¿ì/a  ÈÈÁÒ/a  µÄ/u  Ó­±öÇú/n  °é×à/v  ÏÂ/f  £¬/w  ÀñÒÇ/n  Ð¡½ã/n  Ïò/p  ´ú±í/n  ÃÇ/k  Ï×/v  ÉÏ/v  ÁË/u  ÏÊ»¨/n  ºÍ/c  ÏóÕ÷/v  ÓÑÒê/n  µÄ/u  ¡º/w  ½ð/b  Ô¿³×/n  ¡»/w  ¡£/w  À÷/nr  Ö¾³É/nr  ´ú±í/n  Ëµ/v  £¬/w  Õâ/r  ´Î/q  ¿ç/v  ÊÀ¼Í/n  µÄ/u  »»½ì/vn  ´ó»á/n  ÒâÒå/n  ÖØ´ó/a  ¡£/w  ÎÒÃÇ/r  Òª/v  ±§/v  ×Å/u  ¶Ô/p  ÈËÃñ/n  ¸ºÔð/v  µÄ/u  Ì¬¶È/n  £¬/w  ÈÏÕæ/ad  ÉóÒé/v  Õþ¸®/n  ¹¤×÷/vn  ±¨¸æ/n  £¬/w  ³ä·Ö/ad  ÐÐÊ¹/v  ÈËÃñ/n  ¸³Óè/v  ÎÒÃÇ/r  µÄ/u  È¨Á¦/n  £¬/w  ÍÅ½áÒ»ÐÄ/l  ¿ª/v  ºÃ/a  Õâ/r  ´Î/q  ´ó»á/n  ¡£/w  
19980302-01-004-005/m  À´×Ô/v  ¸£½¨/ns  µÄ/u  ´ú±í/n  ÃÇ/k  ¸Õ¸Õ/d  ×ß/v  ³ö/v  »ú³¡/n  ´óÂ¥/n  £¬/w  ¾Í/d  ±»/p  ¼û·ì²åÕë/i  ¡¢/w  ÉÆÓÚ/v  ²¶×½/v  Ä¿±ê/n  µÄ/u  ¼ÇÕß/n  ÃÇ/k  À¹×¡/v  ½øÐÐ/v  ²É·Ã/vn  ¡£/w  [¸£½¨Ê¡/ns  ¿ÆÐ­/j]nt  ¸±/b  Ö÷Ï¯/n  ¡¢/w  Ê¡/n  ¹âÑ§/n  ¼¼Êõ/n  ÑÐ¾¿Ëù/n  Ëù³¤/n  ¼æ/v  [¸£½¨/ns  ¹âµç/b  ¼¯ÍÅ/n]nt  ×Ü¹¤³ÌÊ¦/n  Àµ/nr  °®¹â/nr  ÒÑ¾­/d  Á¬Ðø/a  ËÄ/m  ½ì/q  µ±Ñ¡/v  Îª/v  [È«¹ú/n  ÈË´ó/j]nt  ´ú±í/n  £¬/w  Ò²/d  ÊÇ/v  ¸£½¨ÍÅ/n  ÖÐ/f  ×Ê¸ñ/n  ×î/d  ÀÏ/a  µÄ/u  ´ú±í/n  Ö®Ò»/r  ¡£/w  Õâ/r  Î»/q  Ó¡Äá/ns  ¹éÇÈ/n  ¸æËß/v  ¼ÇÕß/n  £¬/w  Ëû/r  ¼È/c  ´ú±í/v  ¿Æ¼¼½ç/n  £¬/w  Ò²/d  ´ú±í/v  ¹ã´ó/b  »ªÇÈ/n  ¡£/w  ×÷Îª/v  ÀÏ/a  ´ú±í/n  £¬/w  Ëû/r  Í¨¹ý/p  Ç°/f  Ò»/m  ¶Î/q  Ê±¼ä/n  µÄ/u  Ò»/m  ÏµÁÐ/q  ¿¼²ì/vn  ºÍ/c  µ÷ÑÐ/vn  £¬/w  ÒÑ/d  ÐÎ³É/v  ÁË/u  Ò»Ð©/m  »ù±¾/a  µÄ/u  Ë¼Â·/n  ºÍ/c  Ïë·¨/n  £¬/w  ´ø/v  µ½/v  »áÉÏ/t  À´/v  ¡£/w  
19980302-01-004-006/m  À´×Ô/v  ÉÂÎ÷Ê¡/ns  ¾¸±ßÏØ/ns  ¶«¿ÓÏç/ns  ½ð¼¦É³´å/ns  µÄ/u  Å£/nr  ÓñÇÙ/nr  ´ú±í/n  £¬/w  ÊÇ/v  Ò»/m  Î»/q  Ôø/d  ÔÚ/p  ÁªºÏ¹ú/nt  ½²Ì³/n  ÉÏ/f  ÑÐÌÖ/v  ÖÎÉ³/v  Ö®/u  µÀ/n  µÄ/u  ÖÎÉ³/vn  Å®/b  Ó¢ÐÛ/n  ¡£/w  µÚÒ»/m  ´Î/q  µ±Ñ¡/v  Îª/v  [È«¹ú/n  ÈË´ó/j]nt  ´ú±í/n  µÄ/u  Å£/nr  ÓñÇÙ/nr  Ëµ/v  £¬/w  Ëý/r  ´øÀ´/v  ÁË/u  ¸ÄÉÆ/v  ÉúÌ¬/n  »·¾³/n  ·½Ãæ/n  µÄ/u  ½¨Òé/n  ¡£/w  
19980302-01-004-007/m  [ºþ±±/ns  Ê¡Î¯/n]nt  ¸±/b  Êé¼Ç/n  ¡¢/w  Ê¡ÈË´ó/j  ³£Î¯»á/j  ¸±/b  Ö÷ÈÎ/n  µË/nr  ¹úÕþ/nr  ´ú±í/n  ÐË·Ü/a  µØ/u  Ëµ/v  £¬/w  Õâ/r  ´Î/q  »áÒé/n  ÊÇ/v  ¼Ì/Vg  µ³/n  µÄ/u  Ê®Îå´ó/j  Ö®ºó/f  £¬/w  ÎÒ¹ú/n  ÔÚ/p  ÊÀ¼Í/n  Ö®/u  ½»/Ng  µÄ/u  ÖØÒª/a  Ê±¿Ì/n  ÕÙ¿ª/v  µÄ/u  ÓÖ/d  Ò»/m  ´Î/q  ÀúÊ·ÐÔ/n  »áÒé/n  £¬/w  ÊÇ/v  È«¹ú/n  ÈËÃñ/n  ÕþÖÎ/n  ¾­¼Ã/n  Éú»î/vn  ÖÐ/f  µÄ/u  ´óÊÂ/n  £¬/w  ±Ø½«/d  ¶Ô/p  ÎÒ¹ú/n  ¸Ä¸ï/vn  ¿ª·Å/vn  ºÍ/c  ÏÖ´ú»¯/vn  ½¨Éè/vn  ²úÉú/v  ÖØ´ó/a  ¶ø/c  ÉîÔ¶/a  µÄ/u  Ó°Ïì/vn  ¡£/w  
19980302-01-004-008/m  ÓÉ/p  Î¬Îá¶û/nz  ¡¢/w  ºº/j  ¡¢/w  ¹þÈø¿Ë/nz  ¡¢/w  ÃÉ¹Å/nz  ¡¢/w  »Ø/j  ¡¢/w  ¿Â¶û¿Ë×Î/nz  ¡¢/w  ÎÚ×Î±ð¿Ë/nz  ¡¢/w  Ëþ¼ª¿Ë/nz  ¡¢/w  ËþËþ¶û/nz  ¡¢/w  Îý²®/nz  ¡¢/w  ¶íÂÞË¹/nz  µÈ/u  Ãñ×å/n  ÎåÊ®¾Å/m  Ãû/q  ´ú±í/n  ×é³É/v  µÄ/u  ÐÂ½®ÍÅ/n  °øÍí/t  Ê±/Ng  ³Ë/v  ×¨»ú/n  µÖ´ï/v  ±±¾©/ns  ¡£/w  ËûÃÇ/r  ´øÀ´/v  ÁË/u  ÐÂ½®/ns  Õþ¾Ö/n  ÎÈ¶¨/a  ¡¢/w  Ãñ×å/n  ÍÅ½á/a  ¡¢/w  ¾­¼Ã/n  ·¢Õ¹/v  ¡¢/w  Éç»á/n  ½ø²½/a  µÄ/u  ºÃ/a  ÏûÏ¢/n  £¬/w  Ò²/d  ´øÀ´/v  ÁË/u  ÐÂ½®/ns  Ò»Ç§Áù°Ù/m  ¶à/m  Íò/m  ¸÷×å/r  ¶ùÅ®/n  ¶Ô/p  ¾Å/m  ½ì/q  [È«¹ú/n  ÈË´ó/j]nt  Ò»/m  ´Î/q  »áÒé/n  µÄ/u  Á¼ºÃ/a  ÆÚ´ý/vn  ¡£/w  
19980302-01-004-009/m  ÍíÉÏ/t  ²»/d  µ½/v  °ËÊ±/t  £¬/w  ¸Õ¸Õ/d  °²¶Ù/v  ÏÂÀ´/v  µÄ/u  ÐÂ½®/ns  ´ú±í/n  ÃÇ/k  ¾Í/d  ¿ªÊ¼/v  ½øÐÐ/v  »áÇ°/t  µÄ/u  ×¼±¸/vn  ¹¤×÷/vn  £¬/w  ÓÐµÄ/r  ´ú±í/n  ÔÚ/p  ·¿¼ä/n  ×¼±¸/v  Ìá°¸/n  ÎÄ×Ö/n  £¬/w  ÓÐµÄ/r  Óë/p  ÆäËû/r  ´ú±í/n  ½»Á÷/v  ÔÚ/p  µ±µØ/s  ÁË½â/v  µ½/v  µÄ/u  Ò»Ð©/m  Éç»á/n  ÈÈµã/n  ºÍ/c  ÄÑµã/n  »°Ìâ/n  £¬/w  ÓÐµÄ/r  ÔÚ/d  ÕûÀí/v  ÈËÃñ/n  ÈºÖÚ/n  ÆÕ±é/ad  ¹Ø×¢/v  µÄ/u  Ò»Ð©/m  ¾­¼Ã/n  ºÍ/c  Éç»á/n  ÎÊÌâ/n  ¡£/w  
19980302-01-004-010/m  °²»Õ/ns  ¡¢/w  ºþÄÏ/ns  ¡¢/w  ÔÆÄÏ/ns  ¡¢/w  ¹óÖÝ/ns  ¡¢/w  Çàº£/ns  ¡¢/w  ¸ÊËà/ns  ´ú±íÍÅ/n  ¼°/c  [½â·Å¾ü/n  ´ú±íÍÅ/n]nt  ²¿·Ö/m  ´ú±í/n  ½ñÌì/t  Ò²/d  µ½´ï/v  ±±¾©/ns  ¡£/w  
19980302-01-004-011/m  Í¼Æ¬/n  £º/w  
19980302-01-004-012/m  £±/m  ¡¢/w  £³ÔÂ/t  £±ÈÕ/t  £¬/w  ³öÏ¯/v  ÕþÐ­/j  ¾Å/m  ½ì/q  Ò»/m  ´Î/q  »áÒé/n  µÄ/u  Ïã¸Û/ns  Î¯Ô±/n  µÖ´ï/v  ±±¾©/ns  ¡£/w  
19980302-01-004-013/m  £¨/w  ±¾±¨/r  ¼ÇÕß/n  Àî/nr  Ê¯Óª/nr  Éã/Vg  £©/w  
19980302-01-004-014/m  £²/m  ¡¢/w  £³ÔÂ/t  £±ÈÕ/t  £¬/w  ³öÏ¯/v  ¾Å/m  ½ì/q  [È«¹ú/n  ÈË´ó/j]nt  Ò»/m  ´Î/q  »áÒé/n  µÄ/u  ÐÂ½®/ns  ¸÷×å/r  ´ú±í/n  µÖ´ï/v  ±±¾©/ns  ¡£/w  
19980302-01-004-015/m  £¨/w  ÐÂ»ªÉç/nt  ¼ÇÕß/n  Éò/nr  ÇÅ/nr  Éã/Vg  £©/w  

19980302-01-005-001/m  [È«¹ú/n  ÕþÐ­/j]nt  ÃØÊé³¤/n  Ïò/p  ¼ÇÕß/n  Í¨±¨/v  ÕþÐ­/j  ¾Å/m  ½ì/q  Ò»/m  ´Î/q  »áÒé/n  ³ï±¸/vn  »ù±¾/ad  ¾ÍÐ÷/v  
19980302-01-005-002/m  ÐÂ»ªÉç/nt  ±±¾©/ns  £³ÔÂ/t  £±ÈÕ/t  µç/n  £¨/w  ¼ÇÕß/n  Íô/nr  ½ð¸£/nr  £©/w  [È«¹ú/n  ÕþÐ­/j]nt  ¾Å/m  ½ì/q  Ò»/m  ´Î/q  »áÒé/n  ½«/d  ÓÚ/p  £³ÔÂ/t  £³ÈÕ/t  ÔÚ/p  ¾©/j  ¿ªÄ»/v  ¡£/w  [È«¹ú/n  ÕþÐ­/j]nt  ÃØÊé³¤/n  Öì/nr  Ñµ/nr  ½ñÌì/t  ¸æËß/v  ¼ÇÕß/n  £¬/w  Ä¿Ç°/t  ´ó»á/n  µÄ/u  ³ï±¸/vn  ¹¤×÷/vn  ÒÑ/d  »ù±¾/ad  ¾ÍÐ÷/v  ¡£/w  
19980302-01-005-003/m  Öì/nr  Ñµ/nr  Ëµ/v  £¬/w  [È«¹ú/n  ÕþÐ­/j]nt  ¾Å/m  ½ì/q  Ò»/m  ´Î/q  »áÒé/n  ÊÇ/v  ÕþÐ­/j  µÄ/u  »»½ì/vn  ´ó»á/n  £¬/w  ¾Å/m  ½ì/q  ÕþÐ­/j  ÊÇ/v  ¿ç/v  ÊÀ¼Í/n  µÄ/u  Ò»/m  ½ì/q  ÕþÐ­/j  ¡£/w  ¿ª/v  ºÃ/a  Õâ/r  ´Î/q  ´ó»á/n  ¶ÔÓÚ/p  °Ñ/p  ÈËÃñ/n  ÕþÐ­/j  ¸÷Ïî/r  ¹¤×÷/vn  È«Ãæ/ad  ÍÆÏò/v  £²£±/m  ÊÀ¼Í/n  ¾ßÓÐ/v  ·Ç³£/d  ÖØÒª/a  µÄ/u  ÒâÒå/n  ¡£/w  Õâ/r  ´Î/q  ´ó»á/n  µÄ/u  Ö÷Òª/b  ÈÎÎñ/n  ÊÇ/v  £º/w  ÌýÈ¡/v  ²¢/c  ÉóÒé/v  [È«¹ú/n  ÕþÐ­/j]nt  °Ë/m  ½ì/q  ³£Î¯»á/j  ¹¤×÷/vn  ±¨¸æ/n  £»/w  ÁÐÏ¯/v  ¾Å/m  ½ì/q  [È«¹ú/n  ÈË´ó/j]nt  Ò»/m  ´Î/q  »áÒé/n  £¬/w  ÌýÈ¡/v  ºÍ/c  ÌÖÂÛ/v  Õþ¸®/n  ¹¤×÷/vn  ±¨¸æ/n  ¼°/c  ÆäËû/r  ±¨¸æ/n  £»/w  Ñ¡¾Ù/v  ÕþÐ­/j  µÚ¾Å/m  ½ì/q  È«¹ú/n  Î¯Ô±»á/n  Ö÷Ï¯/n  ¡¢/w  ¸±/b  Ö÷Ï¯/n  ¡¢/w  ÃØÊé³¤/n  ¡¢/w  ³£ÎñÎ¯Ô±/n  £»/w  ÉóÒé/v  Í¨¹ý/v  ¸÷Ïî/r  ¾öÒé/n  ¡£/w  
19980302-01-005-004/m  Öì/nr  Ñµ/nr  ½éÉÜ/v  Ëµ/v  £¬/w  ÓÉÓÚ/c  ±¾´Î/r  »áÒé/n  µÄ/u  ³ï±¸/vn  ¹¤×÷/vn  ÈÎÎñ/n  ±È½Ï/d  ·±ÖØ/a  £¬/w  ÓÐ¹Ø/vn  ÎÄ¼þ/n  µÄ/u  Æð²Ý/vn  ºÍ/c  »»½ì/vn  ÓÃÆ·/n  µÄ/u  ×¼±¸/vn  ¹¤×÷/vn  ÔÚ/p  °Ë/m  ½ì/q  Îå/m  ´Î/q  »áÒé/n  ±ÕÄ»/v  ºó/f  ²»¾Ã/m  ¾Í/d  ÒÑ/d  ×ÅÊÖ/v  ½øÐÐ/v  £¬/w  ´Ó/p  È¥Äê/t  £±£°ÔÂ/t  ¿ªÊ¼/v  £¬/w  ³ÉÁ¢/v  ÁË/u  ´ó»á/n  ÃØÊé´¦/n  ³ï±¸×é/n  £¬/w  ¸÷Ïî/r  ³ï±¸/vn  ¹¤×÷/vn  È«Ãæ/ad  Õ¹¿ª/v  £¬/w  Ä¿Ç°/t  ¸÷Ïî/r  ¹¤×÷/vn  ½øÕ¹/v  Ë³Àû/a  £º/w  Ò»/m  ÊÇ/v  ³ï½¨/v  ÁË/u  ´ó»á/n  ¹¤×÷/vn  »ú¹¹/n  £¬/w  ¾­/p  Ö÷Ï¯/n  »áÒé/n  Í¬Òâ/v  £¬/w  ³ÉÁ¢/v  ÁË/u  [È«¹ú/n  ÕþÐ­/j]nt  ¾Å/m  ½ì/q  Ò»/m  ´Î/q  »áÒé/n  ÃØÊé´¦/n  £¬/w  ÏÂÉè/v  ÃØÊé/n  ¡¢/w  ÎÄ¼þ/n  Æð²Ý/vn  ¡¢/w  ¼ò±¨/n  ÐÅÏ¢/n  ¡¢/w  Ìá°¸/n  ¡¢/w  ´ó»á/n  ·¢ÑÔ/vn  ¡¢/w  Ñ¡¾Ù/vn  ¡¢/w  ÐÂÎÅ/n  ¡¢/w  ÁªÂç/vn  ¡¢/w  ×éÖ¯/n  ¡¢/w  ¾¯ÎÀ/n  ¡¢/w  Ãñ×å/n  ÓïÎÄ/n  ·­Òë/vn  ¡¢/w  ×ÜÎñ/b  µÈ/u  £±£²/m  ¸ö/q  ×é/n  ºÍ/c  £¹/m  ¸ö/q  ×¤/v  ·¹µê/n  °ìÊÂ×é/n  £»/w  ¶þ/m  ÊÇ/v  Íê³É/v  ÁË/u  ´ó»á/n  ¹¤×÷/vn  ÈËÔ±/n  µÄ/u  µ÷Åä/vn  ÅàÑµ/vn  £»/w  Èý/m  ÊÇ/v  »áÎñ/n  ÃØÊé/n  ¹¤×÷/vn  ÕýÔÚ/d  ½ôÕÅ/a  ¶ø/c  ÓÐÐò/a  µØ/u  ½øÐÐ/v  £¬/w  Î¯Ô±Ö¤/n  ¡¢/w  ³öÏ¯Ö¤/n  ¡¢/w  ±¨µ½¿¨/n  ºÍ/c  ´ó»á/n  ¸÷ÖÖ/r  Ö¤¼þ/n  ÒÑ/d  ÖÆ×÷/v  Íê³É/v  £¬/w  ´ó²¿·Ö/m  Î¯Ô±/n  ÒÑ¾­/d  ±¨µ½/v  £¬/w  ´ó»á/n  ¡¢/w  Ð¡×é»á/n  µÄ/u  »á³¡/n  ÒÑ/d  È«²¿/m  ÂäÊµ/v  £»/w  ËÄ/m  ÊÇ/v  ÎÄ¼þ/n  Æð²Ý/vn  ¹¤×÷/vn  ÒÑ/d  »ù±¾/ad  ¾ÍÐ÷/v  £»/w  Îå/m  ÊÇ/v  ´ó»á/n  Ìá°¸/n  ¹¤×÷/vn  ×¼±¸/v  ³ä·Ö/a  £»/w  Áù/m  ÊÇ/v  ¼ò±¨/n  ÐÅÏ¢/n  ¹¤×÷/vn  ÓÐ/v  ÐÂ/a  µÄ/u  ¸Ä½ø/vn  £¬/w  ³éµ÷/v  ÁË/u  ÒµÎñ/n  ¹Ç¸É/n  ´ÓÊÂ/v  ¼ò±¨/n  ÐÅÏ¢/n  µÄ/u  ±àÐ´/vn  ¡¢/w  ÊÕ¼¯/vn  £¬/w  ¶Ô/p  ¼ò±¨/n  ÐÅÏ¢×é/n  ¹¤×÷/vn  ÈËÔ±/n  ÖðÒ»/d  ½øÐÐ/v  ¸÷Ïî/r  ÒµÎñ/n  ÅàÑµ/vn  £»/w  Æß/m  ÊÇ/v  ¼°Ôç/d  ½øÐÐ/v  ´ó»á/n  ·¢ÑÔ/vn  µÄ/u  ×éÖ¯/n  ¹¤×÷/vn  £¬/w  Ä¿Ç°/t  ÒÑ/d  ÊÕµ½/v  ·¢ÑÔ¸å/n  ½ü/v  £³£°/m  ·Ý/q  £¬/w  »¹/d  ½«/d  Â½Ðø/d  ½Óµ½/v  ·¢ÑÔ/v  ±¨Ãû/v  £»/w  °Ë/m  ÊÇ/v  ´ó»á/n  Ñ¡¾Ù/vn  µÄ/u  ×¼±¸/vn  ¹¤×÷/vn  ÒÑ/d  »ù±¾/ad  Íê³É/v  £»/w  ¾Å/m  ÊÇ/v  ³ÉÁ¢/v  ÁË/u  ¡°/w  Á½»á/j  ¡±/w  ÐÂÎÅ/n  ±¨µÀ×é/n  £¬/w  ¶Ô/p  Ðû´«/vn  ±¨µÀ/vn  ¹¤×÷/vn  ×÷/v  ÁË/u  °²ÅÅ/vn  £»/w  Ê®/m  ÊÇ/v  Éú»î/vn  ºóÇÚ/n  ±£ÕÏ/vn  ¹¤×÷/vn  ÒÑ¾­/d  ÂäÊµ/v  £¬/w  Î¯Ô±/n  ×¤µØ/n  °²ÅÅ/v  ÔÚ/p  £¹/m  ¸ö/q  µØ·½/n  £¬/w  ³µÁ¾/n  ¼°/c  ÒûÊ³/n  Ò½Îñ/b  ¾ù/d  ÒÑ/d  ÂäÊµ/v  £»/w  Ê®Ò»/m  ÊÇ/v  ´ó»á/n  ¸÷Ïî/r  °²È«/a  ±£ÎÀ/vn  ¹¤×÷/vn  ÒÑ/d  È«²¿/m  °´/p  ¼Æ»®/n  ¿ªÊ¼/v  ÊµÊ©/v  ¡£/w  

19980302-01-007-001/m  [°°É½/ns  ¸ÖÌú/n  ¼¯ÍÅ¹«Ë¾/n]nt  ¶þÔÂ/t  ¶þÊ®°ËÈÕ/t  ¼æ²¢/v  Ò±½ð²¿/nt  ËùÊô/v  ÎåÊ®Áù/m  ¼Ò/q  µØ·½/n  ¹Ç¸É/n  ÆóÒµ/n  Ö®Ò»/r  µÄ/u  [´óÁ¬/ns  Ôþ¸Ö³§/n]nt  £¬/w  Ê¹/v  °°¸Ö/n  µÄ/u  ÊµÁ¦/n  ½øÒ»²½/d  ×³´ó/v  £¬/w  Ò²/d  Ê¹/v  ÏÝÈë/v  À§¾³/n  µÄ/u  [´óÁ¬/ns  Ôþ¸Ö³§/n]nt  ÓÉ/p  ¡º/w  Áø/Ng  °µ/a  ¡»/w  ×ªÈë/v  ¡º/w  »¨/n  Ã÷/Ag  ¡»/w  ¡£/w  ÒÑ/d  ÓÐ/v  ÁùÊ®/m  Äê/q  ÀúÊ·/n  µÄ/u  ´óÔþ/j  ÊÇ/v  ¹úÓÐ/vn  ´ó/a  ¶þ/m  ÐÍ/k  ÆóÒµ/n  ¡£/w  ÓÉÓÚ/p  ¼¼Êõ/n  Âäºó/a  ¡¢/w  Éè±¸/n  ³Â¾É/a  µÈ/u  Ô­Òò/n  £¬/w  ÊÐ³¡/n  ¾ºÕù/vn  ·¦Á¦/a  £¬/w  ÆóÒµ/n  ´ó²¿·Ö/m  Í£²ú/v  ¡£/w  ¼æ²¢/v  ºó/f  £¬/w  ´óÔþ/j  ½«/p  È«²¿/m  ×Ê²ú/n  ºÍ/c  ¹¤³§/n  ËùÔÚ/n  µÄ/u  º£¸Û/n  ¿Ú°¶/n  »ùµØ/n  È«²¿/m  ½»¸¶/v  °°¸Ö/n  ¡£/w  ´óÔþ³§/j  µÄ/u  ÔÚÖ°/vn  Ö°¹¤/n  ºÍ/c  ÀëÍËÐÝ/vn  Ö°¹¤/n  È«²¿/m  ±»/p  °°¸Ö/n  ½ÓÊÕ/v  £»/w  ´óÔþ³§/j  µÄ/u  ¼¼Êõ/n  ¸ÄÔì/vn  ¡¢/w  ÐÂ/a  ²úÆ·/n  ¿ª·¢/vn  ¡¢/w  ×Ê½ð/n  µ÷¶È/vn  ¡¢/w  Ô­²ÄÁÏ/n  ²É¹º/vn  ¡¢/w  ²úÆ·/n  ÏúÊÛ/vn  µÈ/u  ÒµÎñ/n  £¬/w  ¶¼/d  °´ÕÕ/p  °°¸Ö/n  µÄ/u  Éú²ú/vn  ·½Õë/n  ºÍ/c  ¾­Óª/vn  Ë®Æ½/n  ÔË×÷/v  ¡£/w  £¨/w  ÕÅ/nr  ÊéÕþ/nr  £©/w  

19980302-01-008-001/m  [É½Î÷Ê¡/ns  Ê¡³Ç/n  ¸ßÐ£/j  ÁªºÏÌå/n]nt  ÈÕÇ°/t  ³ÉÁ¢/v  ¡£/w  ÓÐ/v  Ê®ËÄ/m  Ëù/q  ¸ßÐ£/j  ×é³É/v  µÄ/u  ¸ßÐ£/j  ÁªºÏÌå/n  ½«/d  ¿ªÕ¹/v  Ò»/m  ÏµÁÐ/q  ºÏ×÷/vn  £º/w  ½¨Á¢/v  ¹²ÓÃ/b  µÄ/u  [ÖÐ¹ú/ns  ½ÌÓý/vn  Óë/c  ¿ÆÑÐ/n  ¼ÆËã»ú/n  ÍøÂç/n  É½Î÷/ns  ÍøÂç/n  ÖÐÐÄ/n]nt  £¬/w  ½¨Á¢/v  Ê¡³Ç/n  ¸ßÐ£/j  ×ÊÔ´/n  ÐÅÏ¢/n  Êý¾Ý¿â/n  £»/w  ÊµÊ©/v  ¸÷Ð£/r  Ñ§¿Æ/n  ÁªºÏ/vn  £¬/w  ÁªºÏ/vd  ³ÉÁ¢/v  ¿ÆÑÐ/n  »ú¹¹/n  £¬/w  ÁªºÏ/vd  ×÷/v  ¿ÆÑÐ/n  ¿ÎÌâ/n  £¬/w  »¥Æ¸/v  µ¼Ê¦/n  £¬/w  ÁªºÏ/vd  ÅàÑø/v  ÑÐ¾¿Éú/n  £»/w  ÊµÐÐ/v  Ê¦×Ê/n  »¥Æ¸/vn  £¬/w  ½»²æ/d  ÅàÑø/v  ÈË²Å/n  £»/w  Í³Ò»/ad  µ÷Õû/v  Ôö²¹/v  ×¨Òµ/n  £¬/w  ±ÜÃâ/v  ÖØ¸´/v  ºÍ/c  ÀË·Ñ/v  £»/w  ÊµÏÖ/v  ¸÷Ð£/r  ¾«ÃÜ/a  ¹óÖØ/a  ÒÇÆ÷/n  Éè±¸/n  »¥Ïà/d  ¿ª·Å/v  £»/w  Îª/p  ÔÚÐ£/vn  Ñ§Éú/n  ¿ç/v  Ð£/Ng  Ñ¡¿Î/v  Ìá¹©/v  ±ãÀû/an  £»/w  ÖØ´ó/a  ¿ÆÑÐ/n  ÏîÄ¿/n  ÊµÐÐ/v  ¿Æ¼¼/n  ºÏ×÷/vn  £¬/w  ÁªºÏ/vd  ¹¥¹Ø/v  ¡£/w  £¨/w  °²/nr  Ñó/nr  ¶Å/nr  ¿µÄþ/nr  £©/w  

19980302-01-009-001/m  [¹úÄÚ/s  Ã³Ò×²¿/n  ÉÌÒµ/n  ÐÅÏ¢/n  ÖÐÐÄ/n]nt  ÈÕÇ°/t  Ðû²¼/v  £¬/w  [ÉÏº£/ns  µÚÒ»/m  °Ù»õÉÌµê/n]ns  ÏúÊÛ¶î/n  ÃûÁÐ/v  È«¹ú/n  ´ó/a  ÉÌ³¡/n  °ñÊ×/n  ¡£/w  ¶þ/m  µ½/p  Ê®/m  Î»/q  ÊÇ/v  £º/w  [ÎäººÊÐ/ns  Îäºº/ns  ÉÌ³¡/n]ns  £»/w  [±±¾©ÊÐ/ns  Î÷µ¥/ns  ÉÌ³¡/n  ¹É·Ý/n  ÓÐÏÞ¹«Ë¾/n]nt  £»/w  [ÉÏº£/ns  »ªÁª/nz  ÉÌÏÃ/n  ¹É·Ý/n  ÓÐÏÞ¹«Ë¾/n]nt  £»/w  [±±¾©/ns  ³ÇÏç/n  Ã³Ò×/vn  ÖÐÐÄ/n  ¹É·Ý/n  ÓÐÏÞ¹«Ë¾/n]nt  £»/w  [Ìì½ò/ns  È°Òµ³¡/n  ¹É·Ý/n  ÓÐÏÞ¹«Ë¾/n]nt  £»/w  [ÖÐÐË/nz  ÉòÑô/ns  ÉÌÒµ/n  ´óÏÃ/n  ¹É·Ý/n  ÓÐÏÞ¹«Ë¾/n]nt  £»/w  [±±¾©/ns  Íõ¸®¾®/ns  °Ù»õ´óÂ¥/n]ns  £»/w  [Îäºº/ns  ÖÐÉÌ/nz  ¼¯ÍÅ/n  ÖÐÄÏ/ns  ÉÌÒµ/n  ´óÂ¥/n]nt  £»/w  [ÖØÇì/ns  °Ù»õ´óÂ¥/n]nt  ¡£/w  £¨/w  Àî/nr  ½¨ÐË/nr  £©/w  

19980302-01-010-001/m  ¼ÃÄÏÊÐ/ns  ÔÙ/d  ¾ÍÒµ/v  ·þÎñ/vn  ³õ²½/d  ÐÎ³É/v  ÐÅÏ¢Íø/n  ¡¢/w  ÅàÑµÍø/n  ¡¢/w  Ö°½éÍø/n  ÌåÏµ/n  £¬/w  Ê¹/v  Ö°¹¤/n  ÏÂ/v  ÁË/u  ¸Ú/n  ¾Í/d  Èë/v  ¡º/w  Íø/n  ¡»/w  ¡£/w  Ä¿Ç°/t  ÔÙ/d  ¾ÍÒµ/v  ·þÎñ/vn  ÍøÂç/n  ÒÑ/d  ÀÛ¼Æ/v  ·ÖÁ÷/v  °²ÖÃ/v  ÁË/u  Ê®ÎåÍò/m  ÏÂ¸Ú/vn  ¡¢/w  Ê§Òµ/vn  Ö°¹¤/n  ¡£/w  ¸Ã/r  ÐÅÏ¢Íø/n  ÒÀÍÐ/v  Ê®Îå/m  ¸ö/q  ÐÐÒµ/n  Ö÷¹Ü/vn  ²¿ÃÅ/n  ¡¢/w  Ò»°Ù°ËÊ®¾Å/m  ¸ö/q  ÆóÒµ/n  µÄ/u  ÔÙ/d  ¾ÍÒµ/v  ·þÎñ/vn  ÖÐÐÄ/n  µÈ/u  £¬/w  ½¨Á¢/v  ÏÂ¸Ú/vn  ¡¢/w  Ê§Òµ/vn  Ö°¹¤/n  µµ°¸/n  ¡£/w  Ö°¹¤/n  Ò»/d  ÏÂ¸Ú/v  £¬/w  ¼´/d  ±»/p  ÊäÈë/v  ÒÔÉÏ/f  ²¿ÃÅ/n  µÄ/u  ÔÙ/d  ¾ÍÒµ/v  ÐÅÏ¢Íø/n  £¬/w  ¹©/v  ÓÃÈË/vn  µ¥Î»/n  ²éÑ¯/v  ¡£/w  ÆóÊÂÒµ/n  µ¥Î»/n  µÄ/u  ÓÃ¹¤/vn  ÐÅÏ¢/n  Ôò/c  ±»/p  ÊäÈë/v  µ½/v  ¼ÆËã»ú/n  ÍøÉÏ/s  £¬/w  ¹©/v  ÏÂ¸Ú/vn  ¡¢/w  Ê§Òµ/vn  Ö°¹¤/n  Ñ¡Ôñ/v  ¡£/w  

19980302-02-001-001/m  ÅÌ»î/v  ´æÁ¿/n  ×Ê²ú/n  ÍÆ¶¯/v  ¼¼Êõ/n  ½ø²½/v  ÁÉÄþ/ns  ÀûÓÃ/v  Íâ×Ê/n  ¸ÄÔì/v  ¹úÆó/j  ³ÉÐ§/n  ´ó/a  
19980302-02-001-002/m  ±¾±¨/r  Ñ¶/Ng  ÀÏ/a  ¹¤Òµ/n  »ùµØ/n  ÁÉÄþÊ¡/ns  »ý¼«/ad  ÀûÓÃ/v  Íâ×Ê/n  ¡°/w  ¼Þ½Ó/v  ¡±/w  ¸ÄÔì/v  ¹úÓÐ/vn  ÆóÒµ/n  £¬/w  È¡µÃ/v  Ã÷ÏÔ/a  ³ÉÐ§/n  £¬/w  Ò»/m  Åú/q  ¼Þ½Ó/vn  ÆóÒµ/n  ÔÚ/p  ÊÐ³¡/n  ¾ºÕù/vn  ÖÐ/f  ÏÔÊ¾/v  ³ö/v  ÍúÊ¢/a  »îÁ¦/n  £¬/w  ³ÉÎª/v  ¹úÆó/j  ÐÐÁÐ/n  ÖÐ/f  µÄ/u  Ï£Íû/v  Ö®/u  ÐÇ/n  ¡£/w  
19980302-02-001-003/m  ÁÉÄþ/ns  ¹úÓÐ/vn  ´óÖÐÐÍ/b  ¹Ç¸É/n  ÆóÒµ/n  Ô¼/d  Õ¼/v  È«¹ú/n  £±£¯£±£°/m  £¬/w  ÓÐ/v  Ò»°ë/m  ×óÓÒ/m  ÊÇ/v  ½¨¹ú/v  Ç°/f  ºÍ/c  ÎåÁùÊ®/m  Äê´ú/n  ½¨Éè/v  ÆðÀ´/v  µÄ/u  £¬/w  ËüÃÇ/r  ÔÚ/p  ¹úÃñ¾­¼Ã/n  ÖÐ/f  Ôø¾­/d  ·¢»Ó/v  ÁË/u  ÖØ´ó/a  ×÷ÓÃ/n  ¡£/w  µ«ÊÇ/c  £¬/w  ÓÉÓÚ/p  ´«Í³/n  ²úÒµ/n  ±ÈÖØ/n  ¹ý/d  ´ó/a  £¬/w  ¼¼Êõ×°±¸/l  ºÍ/c  ¹¤ÒÕ/n  ÑÏÖØ/ad  ÀÏ»¯/v  £¬/w  µ¼ÖÂ/v  ²úÆ·/n  ¼¼Êõ/n  º¬Á¿/n  µÍ/a  £¬/w  È±·¦/v  ¾ºÕùÁ¦/n  ¡£/w  ÎªÁË/p  ´Ó/p  ¸ù±¾/n  ÉÏ/f  ¸Ä±ä/v  Õâ/r  Ò»/m  ÏÖ×´/n  £¬/w  ´Ó/p  £±£¹£¸£³Äê/t  Æð/f  £¬/w  ÁÉÄþÊ¡/ns  °Ñ/p  ÎüÒý/v  ÍâÉÌ/n  Í¶×Ê/v  µÄ/u  ÖØµã/n  ·Å/v  ÔÚ/p  ¸ÄÔì/v  ¹úÓÐ/vn  ÆóÒµ/n  ÉÏ/f  £¬/w  ¿ªÊ¼/v  ÁË/u  ´ó¹æÄ£/b  µÄ/u  ¡°/w  ¼Þ½Ó/vn  ¡±/w  ¸ÄÔì/vn  £¬/w  ²ÉÓÃ/v  ÒÔ/p  ÀÏ/a  ÆóÒµ/n  µÄ/u  ³§·¿/n  ¡¢/w  ³¡µØ/n  ºÍ/c  Éè±¸/n  ×÷/v  ¹É±¾/n  Í¬/p  ÍâÉÌ/n  ½øÐÐ/v  ¾Ö²¿/n  »ò/c  È«³§/n  ºÏ×Ê/vn  ºÏ×÷/vn  ¡£/w  µ½/p  £±£¹£¹£·Äê/t  µ×/f  £¬/w  È«Ê¡/n  ÀûÓÃ/v  Íâ×Ê/n  ¸ÄÔì/v  ¹úÓÐ/vn  ÆóÒµ/n  £²£²£°£°/m  ¼Ò/q  £¬/w  Ð­Òé/vn  Íâ×Ê¶î/n  £´£¶ÒÚ/m  ÃÀÔª/q  £¬/w  Êµ¼Ê/ad  µ½Î»/v  £³£°ÒÚ/m  ÃÀÔª/q  £¬/w  ÆäÖÐ/r  ÊµÐÐ/v  ¡°/w  ¼Þ½Ó/v  ¡±/w  ¸ÄÔì/v  µÄ/u  ¹úÓÐ/vn  ´óÖÐÐÍ/b  ÆóÒµ/n  £·£±£±/m  ¼Ò/q  £¬/w  Ð­Òé/v  Íâ×Ê/n  £²£¹£®£²ÒÚ/m  ÃÀÔª/q  £¬/w  Êµ¼Ê/ad  µ½Î»/v  £²£°ÒÚ/m  ÃÀÔª/q  ¡£/w  ¾Ý/p  Í³¼Æ/v  £¬/w  È«Ê¡/n  ¡°/w  ¼Þ½Ó/v  ¡±/w  ¸ÄÔì/v  µÄ/u  ¹úÓÐ/vn  ÆóÒµ/n  Äê²úÖµ/n  ´ï/v  £±£¸£°ÒÚ/m  Ôª/q  £¬/w  Õ¼/v  È«Ê¡/n  ÍâÉÌ/n  Í¶×Ê/vn  ÆóÒµ/n  ²úÖµ/n  µÄ/u  £±£¯£³/m  £»/w  ³ö¿Ú/v  ´´»ã/v  £±£·ÒÚ/m  ÃÀÔª/q  £¬/w  Õ¼/v  È«Ê¡/n  ÍâÉÌ/n  Í¶×Ê/vn  ÆóÒµ/n  ³ö¿Ú/v  µÄ/u  £¶£µ£®£³£¥/m  £¬/w  Õ¼/v  È«Ê¡/n  ³ö¿Ú/v  µÄ/u  £²£´£¥/m  ¡£/w  
19980302-02-001-004/m  ÀûÓÃ/v  Íâ×Ê/n  ¸ÄÔì/v  ¹úÓÐ/vn  ´óÖÐÐÍ/b  ÆóÒµ/n  ²»½ö/c  È¡µÃ/v  ÁË/u  Ã÷ÏÔ/a  µÄ/u  ¾­¼ÃÐ§Òæ/n  £¬/w  ¶øÇÒ/c  ×ß/v  ³ö/v  ÁË/u  Ò»/m  Ìõ/q  ·¢»Ó/v  ÀÏ/a  ¹¤Òµ/n  »ùµØ/n  ´æÁ¿/n  ÓÅÊÆ/n  £¬/w  ´Ù½ø/v  ½á¹¹/n  µ÷Õû/vn  ¡¢/w  ¼¼Êõ/n  ´´ÐÂ/v  Éý¼¶/v  µÄ/u  ³É¹¦/a  Ö®/u  Â·/n  ¡£/w  
19980302-02-001-005/m  Íâ×Ê/n  µÄ/u  ½øÈë/vn  £¬/w  Ê¹/v  ÁÉÄþÊ¡/ns  ¹úÓÐ/vn  ÆóÒµ/n  Ô¼/d  ½ü/v  £´£°£°ÒÚ/m  Ôª/q  µÄ/u  ´æÁ¿/n  ×Ê²ú/n  µÃÒÔ/v  ÖØ×é/v  £¬/w  Õ¼/v  È«Ê¡/n  ×Ê²ú/n  ´æÁ¿/n  µÄ/u  ½ü/v  £±£°£¥/m  ¡£/w  Ä¿Ç°/t  È«ÊÀ½ç/n  Ç°/f  £µ£°£°/m  ¼Ò/q  ¿ç¹ú¹«Ë¾/n  ÓÐ/v  £±£°£°/m  ¼Ò/q  Í¬/p  ÁÉÄþÊ¡/ns  ¹úÓÐ/vn  ´óÖÐÐÍ/b  ÆóÒµ/n  ½øÐÐ/v  ÁË/u  ºÏ×Ê/vn  ºÏ×÷/vn  £¬/w  ÍÆ¶¯/v  ÁË/u  ÐÐÒµ/n  ·¢Õ¹/vn  ºÍ/c  ²úÆ·/n  ½á¹¹/n  µ÷Õû/vn  ¡£/w  ÁÉÄþÊ¡/ns  µç×Ó/n  ÐÐÒµ/n  µÄ/u  £´£´/m  ¼Ò/q  ´óÖÐÐÍ/b  ¹úÓÐ/vn  ÆóÒµ/n  ÖÐ/f  ÓÐ/v  £²£¶/m  ¼Ò/q  Í¬/p  ÍâÉÌ/n  ½øÐÐ/v  ÁË/u  ºÏ×Ê/vn  £¬/w  È«/a  ÐÐÒµ/n  µÄ/u  ²úÆ·/n  ½á¹¹/n  µ÷Õû/vn  Ïò/p  Ç°/f  ÍÆ½ø/v  ÁË/u  Ò»/m  ´ó/a  ²½/q  £¬/w  ½ñÄê/t  ÕâÐ©/r  ¼Þ½Ó/vn  ¸ÄÔì/vn  ÆóÒµ/n  µÄ/u  ÏúÊÛ¶î/n  ºÍ/c  ³ö¿Ú/vn  ´´»ã¶î/n  Õ¼/v  È«/a  ÐÐÒµ/n  µÄ/u  Ò»°ë/m  ÒÔÉÏ/f  £¬/w  Éú²ú/v  µÄ/u  Æû³µ/n  ÒôÏì/n  ¡¢/w  ÏÔÊ¾Æ÷/n  ¡¢/w  Â¼Ïñ»ú/n  µÈ/u  ÔÚ/p  È«¹ú/n  ¾Ó/v  ÁìÏÈ/vn  µØÎ»/n  ¡£/w  ÁÉÄþÊ¡/ns  ´óÖÐÐÍ/b  ÆóÒµ/n  Óë/p  ÍâÉÌ/n  ºÏ×Ê/v  ºÏ×÷/v  µÄ/u  ÏîÄ¿/n  Ë®Æ½/n  ½Ï/d  ¸ß/a  £¬/w  ÆÕ±é/ad  Îª/v  ¹ú¼Ê/n  µ±´ú/t  ÏÈ½ø/a  Ë®Æ½/n  £¬/w  ÓÐµÄ/r  ¼¼Êõ/n  Ë®Æ½/n  ÒÑ/d  ´ïµ½/v  ¹ú¼Ê/n  Ò»Á÷/b  Ë®×¼/n  ¡£/w  £¨/w  º«/nr  ÓñÆð/nr  Áõ/nr  Î°/nr  £©/w  

19980302-02-002-001/m  Ãè»æ/v  ¹ãÙó/a  ¹úÍÁ/n  µÄ/u  ÂÌÉ«/n  »­¾í/n  
19980302-02-002-002/m  £­£­£­/w  ÈÏÊ¶/v  µ±Ç°/t  ÁÖÒµ/n  µÄ/u  »ù±¾/a  ÎÊÌâ/n  ¡¢/w  °Ñ/p  É½´¨/n  ÐãÃÀ/a  µÄ/u  ÖÐ¹ú/ns  ÍÆÏò/v  ¶þÊ®Ò»/m  ÊÀ¼Í/n  
19980302-02-002-003/m  ÁÖÒµ²¿/nt  ¸±/b  ²¿³¤/n  Àî/nr  Óý²Å/nr  
19980302-02-002-004/m  ÊÀ¼Í/n  Ö®/u  ½»/Ng  £¬/w  ¾Ù¹ú/n  ·Ü½ø/v  ¡£/w  ¶ÔÓÚ/p  ÁÖÒµ/n  ½¨Éè/vn  £¬/w  ÌØ±ð/d  ÊÇ/v  ÉúÌ¬/n  »·¾³/n  ½¨Éè/vn  £¬/w  ÒÔ/p  ½­/nr  ÔóÃñ/nr  Í¬Ö¾/n  Îª/v  ºËÐÄ/n  µÄ/u  µÚÈý/m  ´ú/q  ÖÐÑë/n  Áìµ¼/n  ¼¯Ìå/n  £¬/w  ÒÑ/d  ¸ßÕ°Ô¶Öõ/i  µØ/u  ×÷³ö/v  ÖØ´ó/a  Õ½ÂÔ/n  ²¿Êð/vn  ¡£/w  ºÅ½Ç/n  Õý/d  ´µ/v  Ïì/a  £¬/w  ÐÐ¶¯/v  ½ôÂàÃÜ¹Ä/i  ¡£/w  ÁÖÒµ/n  Õ½Ïß/n  ¸É²¿/n  Ö°¹¤/n  Ò»¶¨/d  Òª/v  ¼á³Ö²»Ð¸/i  µØ/u  Å¬Á¦/a  £¬/w  ÑÐ¾¿/v  Ì½Ë÷/v  Ò»/m  Ìõ/q  ÊÊºÏ/v  ¹úÇé/n  ¡¢/w  ÁÖ/Ng  Çé/n  µÄ/u  ·¢Õ¹/v  Ö®/u  Â·/n  ¡£/w  
19980302-02-002-005/m  ÈÏÊ¶/v  ¾Þ´ó/a  ³É¾Í/n  ±³ºó/f  µÄ/u  ¼è¾Þ/a  ÈÎÎñ/n  
19980302-02-002-006/m  ÎÒ¹ú/n  ÁÖÒµ/n  ³É¾Í/n  ¾Þ´ó/a  ¡£/w  Ä¿Ç°/t  ÒÑ/d  ÊµÏÖ/v  É­ÁÖ/n  ¸²¸ÇÂÊ/n  ºÍ/c  Ä¾²Ä/n  Ðî»ýÁ¿/n  Ë«Ôö³¤/j  £»/w  Ê®/m  ´ó/a  ·À»¤ÁÖ/n  ¹¤³Ì/n  ³É¹¦/a  µØ/u  »¤ÎÀ/v  ÁË/u  ¹úÍÁ/n  £»/w  ¶Ô/p  ¡°/w  µØÇò/n  °©Ö¢/n  ¡±/w  ¡ª¡ª¡ª/w  »ÄÄ®»¯/v  µÄ/u  Ö÷¶¯/a  ³ö»÷/vn  £¬/w  ¼õ»º/v  ÁË/u  ÍÁµØ/n  »ÄÄ®»¯/vn  ½ø³Ì/n  £»/w  É½Çø/n  ×ÛºÏ/vd  ¿ª·¢/v  µÄ/u  ÊµÊ©/vn  £¬/w  Ê¹/v  Æ¶À§/a  µÄ/u  É½Çø/n  É³Çø/s  ÈËÃñ/n  ×ßÏò/v  ¸»Ô£/a  ¡­¡­/w  ÁÖÒµ/n  £¬/w  ÊýÊ®/m  ÔØ/q  ¼èÄÑ/a  °ÏÉæ/vn  £¬/w  ³É¾Í/n  ¾ÙÊÀÖõÄ¿/i  ¡£/w  
19980302-02-002-007/m  ÁÖÒµ/n  Óë/p  Ê±´ú/n  Í¬/d  ½ø/v  £¬/w  Íâ²¿/f  »·¾³/n  ±ä»¯/v  Ê¹µÃ/v  ÁÖÒµ/n  ½¨Éè/vn  ÖØÈÎÔÚ¼ç/i  ¡£/w  ÒòÎª/c  Ëæ×Å/p  ÏÖ´ú»¯/vn  Óë/c  ÈËÀà/n  ÎÄÃ÷/n  µÄ/u  ½ø²½/an  £¬/w  ÈË¿Ú/n  ¡¢/w  ×ÊÔ´/n  ¡¢/w  »·¾³/n  ¡¢/w  Á¸Ê³/n  ¡¢/w  ÄÜÔ´/n  µÈ/u  Öî¶à/m  ÑÏ¾þ/a  µÄ/u  ÎÊÌâ/n  °Ú/v  ÔÚ/p  ¹úÈË/n  ÃæÇ°/f  £¬/w  ÕâÐ©/r  ÎÊÌâ/n  µÄ/u  ½â¾ö/vn  ºÜ/d  ´ó/a  ³Ì¶È/n  ÉÏ/f  Òª/v  ÒÀÀµ/v  ÁÖÒµ/n  µÄ/u  ³ÖÐø/vd  ·¢Õ¹/v  ¡£/w  
19980302-02-002-008/m  ÖÐ¹ú/ns  È±ÉÙ/v  ÂÌÉ«/n  £¬/w  É­ÁÖ/n  Ãæ»ý/n  Ö»/d  Õ¼/v  ÊÀ½ç/n  µÄ/u  £³£¥/m  ¡ª/w  £´£¥/m  £¬/w  ¼È/c  ÄÑÒÔ/d  Âú×ã/v  ÊÀ½ç/n  £²£²£¥/m  ÈË¿Ú/n  µÄ/u  Éú²ú/vn  ºÍ/c  Éú»î/vn  ÐèÒª/n  £¬/w  Ò²/d  ÄÑÒÔ/d  Î¬»¤/v  ÊÀ½ç/n  £·£¥/m  ¸ûµØ/n  µÄ/u  ÉúÌ¬/n  »·¾³/n  ÐèÒª/n  ¡£/w  
19980302-02-002-009/m  ´Ó/p  Õû¸ö/b  ¹úÃñ¾­¼Ã/n  ³ÖÐø/vd  ·¢Õ¹/v  ½Ç¶È/n  À´/v  ¿¼²ì/v  £¬/w  ÁÖÒµ/n  µÄ/u  ÖØÈÎ/n  ÔÚÓÚ/v  ²úÒµ/n  ½á¹¹/n  µ÷Õû/vn  ºÍ/c  Ôö³¤/vn  ·½Ê½/n  µÄ/u  ×ª±ä/vn  ¡£/w  Òª/v  ÒÔ/p  ÖÊÁ¿/n  ºÍ/c  Ð§Òæ/n  Îª/v  ÖÐÐÄ/n  £¬/w  ÔÚ/p  ÓÅ»¯/v  ½á¹¹/n  ºÍ/c  Ìá¸ß/v  ÖÊÁ¿/n  Óë/c  Ð§Òæ/n  µÄ/u  »ù´¡/n  ÉÏ/f  ÕùÈ¡/v  ÁÖÒµ/n  ¾­¼Ã/n  ½Ï/d  ¿ì/a  ·¢Õ¹/v  £»/w  ¼á³Ö/v  È«Ãæ/ad  ÍÆ½ø/v  ÁÖÒµ/n  Á½/m  ´ó/a  ÌåÏµ/n  ½¨Éè/vn  £¬/w  ÊµÏÖ/v  ¾­¼Ã/n  ·¢Õ¹/vn  ºÍ/c  ×ÊÔ´/n  ¿ª·¢/vn  ÀûÓÃ/vn  Óë/c  »·±£/j  Ïà/d  Ð­µ÷/a  ¡£/w  
19980302-02-002-010/m  £²£±/m  ÊÀ¼Í/n  ÖÓÉù/n  ¾ÍÒª/d  ÇÃÏì/v  £¬/w  Ê±´ú/n  ·¢³ö/v  ÌôÕ½/vn  £¬/w  ¹úÃñ¾­¼Ã/n  ½¨Éè/vn  Ìá³ö/v  ÒªÇó/n  ¡£/w  Ä¿Ç°/t  £¬/w  Î§ÈÆ/v  ½¨Á¢/v  ÁÖÒµ/n  Á½/m  ´ó/a  ÌåÏµ/n  £¬/w  ÁÖÒµ/n  ÏµÍ³/n  Õý/d  ÔÐÓý/v  ×Å/u  Ò»/m  ³¡/q  ÒÔ/p  ×ª±ä/v  ¾­¼Ã/n  Ôö³¤/vn  ·½Ê½/n  Îª/v  ºËÐÄ/n  £¬/w  ÒÔ/p  Ìá¸ß/v  Ð§ÂÊ/n  ºÍ/c  ÓÅ»¯/v  ½á¹¹/n  Îª/v  ÖØµã/n  £¬/w  ´Ó/p  ·¢Õ¹/v  ÀíÂÛ/n  µ½/p  ¾­Óª/vn  ·½Ê½/n  µÄ/u  Éî¿Ì/a  ±ä¸ï/vn  ¡£/w  Õâ/r  ÊÇ/v  Éç»áÖ÷Òå/n  ÊÐ³¡¾­¼Ã/n  Ìõ¼þ/n  ÏÂ/f  £¬/w  Ôö¼Ó/v  ÁÖÒµ/n  ¶Ô/p  Éç»á/n  ¹±Ï×/v  µÄ/u  ÆÈÇÐ/a  ÐèÒª/n  ¡£/w  
19980302-02-002-011/m  ÈÏÊ¶/v  ¼è¾Þ/a  ÈÎÎñ/n  ±³ºó/f  ·¢Õ¹/v  µÄ/u  ÄÑµã/n  
19980302-02-002-012/m  »·¾³/n  ½¨Éè/vn  ºÍ/c  ¾­¼Ã/n  ·¢Õ¹/vn  µÄ/u  ÒªÇó/n  £¬/w  °Ñ/p  ÎÒ¹ú/n  ÁÖÒµ/n  ½¨Éè/vn  ÍÆ/v  µ½/v  ÁË/u  Ò»¸ö/m  ¹Ø¼ü/a  Ê±ÆÚ/n  ¡£/w  ½ñÌì/t  ÖÐ¹ú/ns  ÁÖÒµ/n  ÄÜ·ñ/v  ¿Ë·þ/v  À§ÄÑ/an  ¡¢/w  ´´Ôì/v  »Ô»Í/an  £¬/w  ¸ù±¾/n  ÉÏ/f  È¡¾öÓÚ/v  ÄÜ·ñ/v  ½¨Á¢/v  ±È½Ï/d  Íê±¸/a  µÄ/u  ÉúÌ¬/n  ÌåÏµ/n  ºÍ/c  ±È½Ï/d  ·¢´ï/a  µÄ/u  ²úÒµ/n  ÌåÏµ/n  ¡£/w  Õâ/r  ÆäÖÐ/r  ÓÐ/v  ¼¸/m  ¸ö/q  ¾ßÓÐ/v  ÆÕ±é/a  ÒâÒå/n  µÄ/u  ÄÑµã/n  £º/w  
19980302-02-002-013/m  ÉúÌ¬/n  ÌåÏµ/n  ½¨Éè/vn  ÈÎÎñ/n  ¼è¾Þ/a  ¡£/w  È«¾Ö/n  ÉÏ/f  ¿´/v  £¬/w  ÉúÌ¬/n  »·¾³/n  ¼ÌÐø/v  ¶ñ»¯/v  µÄ/u  Ç÷ÊÆ/n  »¹/d  Ã»ÓÐ/d  ¿ØÖÆ/v  ×¡/v  £¬/w  Ë®ÍÁ/n  Á÷Ê§/vn  ºÍ/c  ÍÁµØ/n  »ÄÄ®»¯/vn  Ãæ»ý/n  ÓÐÔöÎÞ¼õ/i  ¡£/w  £¸£°/m  Äê´ú/n  ÒÔÀ´/f  £¬/w  É³»¯/vn  Ãæ»ý/n  Äê¾ù/j  À©´ó/v  £²£´£¶£°/m  Æ½·½¹«Àï/q  ¡£/w  ¶¸ÆÂ/n  ¿ª»Ä/vn  £¬/w  ¼Ó¾ç/v  ÁË/u  Ë®ÍÁ/n  Á÷Ê§/vn  £¬/w  ´óÃæ»ý/d  ÆÆ»µ/v  É­ÁÖ/n  £¬/w  ÐÎ³É/v  ÐÂ/a  µÄ/u  Ë®ÍÁ/n  Á÷Ê§/vn  ÑÏÖØ/a  Çø/n  ¡­¡­/w  ÉúÌ¬/n  ÌåÏµ/n  ½¨Éè/vn  ÈÎÎñ/n  Ê®·Ö/m  ·±ÖØ/a  ¡£/w  
19980302-02-002-014/m  ²úÒµ/n  ·¢Õ¹/vn  ÖÍºó/v  ¡¢/w  ½á¹¹/n  Ê§ºâ/v  ¡¢/w  Éç»á/n  ×éÖ¯»¯/vn  ³Ì¶È/n  µÍ/a  ¡£/w  ÁÖÒµ/n  ºÍ/c  ÁÖ²úÆ·/n  ×ÜÁ¿/n  ¹©¸ø/vn  ºÍ/c  ÓÐÐ§/a  ¹©¸ø/vn  £¬/w  ²»/d  ÄÜ/v  Âú×ã/v  ÈËÃñ/n  ÈºÖÚ/n  ÈÕÒæ/d  Ôö³¤/v  µÄ/u  ÎïÖÊ/n  ÎÄ»¯/n  ÐèÒª/vn  £»/w  ²úÒµ/n  ½á¹¹/n  Ã¬¶Ü/an  Í»³ö/a  £¬/w  ²úÒµ/n  ºÍ/c  ²úÆ·/n  ½á¹¹/n  ¡¢/w  ËùÓÐÖÆ/n  ½á¹¹/n  µ¥Ò»/a  £¬/w  ÇøÓòÐÔ/n  ½á¹¹/n  À×Í¬/v  £»/w  ÁÖÒµ/n  ²úÒµ/n  Éç»á»¯/vn  ×éÖ¯/vn  ³Ì¶È/n  µÍ/a  £¬/w  Ã»ÓÐ/d  ÐÎ³É/v  Éç»á»¯/vn  ·Ö¹¤/vn  ºÍ/c  ×¨Òµ»¯/vn  Ð­×÷/vn  ·¢Õ¹/vn  µÄ/u  ¸ñ¾Ö/n  £¬/w  È±·¦/v  ÓÐ/v  ¾ºÕùÁ¦/n  ²úÆ·/n  ºÍ/c  ÆóÒµ/n  ÈºÌå/n  ¡£/w  
19980302-02-002-015/m  ÁÖÒµ/n  Éú²ú/vn  ¼¼Êõ/n  Ë®Æ½/n  ½Ï/d  µÍ/a  £¬/w  ¿ÆÑ§¼¼Êõ/n  ½ø²½/vn  ËÙ¶È/n  Âý/a  ¡£/w  ¸Ä¸ï/v  ¿ª·Å/v  ÒÔÀ´/f  £¬/w  ÎÒ¹ú/n  ÁÖÒµ/n  ¿Æ¼¼/n  ÓÐ/v  ÁË/u  ºÜ/d  ´ó/a  ½ø²½/vn  £¬/w  µ«/c  ÔÚ/p  ×ÜÌå/n  ÉÏ/f  Éú²ú/vn  ¼¼Êõ/n  ÈÔÈ»/d  ºÜ/d  Âäºó/a  £¬/w  ¼¼Êõ/n  ½ø²½/vn  ËÙ¶È/n  Âý/a  £¬/w  ÓÐ/v  ²»ÉÙ/m  ¼¼Êõ×°±¸/l  »¹ÊÇ/v  ÁùÆßÊ®/m  Äê´ú/n  µÄ/u  Ë®Æ½/n  £¬/w  Ôì³É/v  ÁÖÒµ/n  ²úÆ·/n  ¶à/d  ÊÇ/v  µµ´Î/n  µÍ/a  ¡¢/w  ¿Æ¼¼/n  º¬Á¿/n  ÉÙ/a  µÄ/u  £¬/w  ÊÐ³¡/n  ¾ºÕùÁ¦/n  ºÜ/d  Èõ/a  ¡£/w  
19980302-02-002-016/m  ×ÊÔ´/n  Ç±Á¦/n  ÉÐÎ´/d  ³ä·Ö/ad  ·¢»Ó/v  ¡£/w  ×ÊÔ´/n  ¶àÑùÐÔ/n  ÊÇ/v  ÁÖÒµ/n  µÄ/u  Ò»/m  ´ó/a  ÌØµã/n  £¬/w  ÔÌº¬/v  ×Å/u  ¾Þ´ó/a  µÄ/u  ÊÐ³¡/n  Ç±Á¦/n  ¡£/w  µ«ÊÇ/c  £¬/w  Õâ/r  Ò»/m  ÂÌÉ«/n  ±¦¿â/n  »¹/d  Ã»ÓÐ/d  µÃµ½/v  ³ä·Ö/a  µÄ/u  ¿ª·¢/vn  £¬/w  ºÜ¶à/m  ¸Ã/v  ÀûÓÃ/v  µÄ/u  ×ÊÔ´/n  Ã»/d  ÀûÓÃ/v  ÆðÀ´/v  ¡£/w  ÁÖÒµ/n  ²úÒµ/n  ½¨Éè/vn  ÈÔÈ»/d  Î§ÈÆ/v  Ä¾²Ä/n  Éú²ú/vn  ½øÐÐ/v  £¬/w  ÆäËü/r  ×ÊÔ´/n  µÄ/u  ¾­¼Ã/n  Ç±Á¦/n  Ã»ÓÐ/d  ³ä·Ö/ad  ·¢»Ó/v  ³öÀ´/v  ¡£/w  
19980302-02-002-017/m  ÈÏÊ¶/v  ÄÑµã/n  Ö®ÖÐ/f  ÔÌº¬/v  Í»ÆÆ/v  µÄ/u  Ç°¾°/n  
19980302-02-002-018/m  ÊÀ¼Í/n  Ö®/u  ½»/Ng  µÄ/u  ÖÐ¹ú/ns  ÁÖÒµ/n  ½¨Éè/vn  £¬/w  ¾¡¹Ü/c  À§ÄÑÖØÖØ/l  £¬/w  µ«/c  ÃæÁÙ/v  ×Å/u  ÄÑµÃ/a  µÄ/u  ·¢Õ¹/vn  »úÓö/n  ¡£/w  ÎÒÃÇ/r  Ò»¶¨/d  Òª/v  »ý¼«/ad  ÏìÓ¦/v  ÒÔ/p  ½­/nr  ÔóÃñ/nr  Í¬Ö¾/n  Îª/v  ºËÐÄ/n  µÄ/u  µ³ÖÐÑë/nt  µÄ/u  ºÅÕÙ/vn  £¬/w  ÔöÇ¿/v  ½ôÆÈ¸Ð/n  ºÍ/c  ÀúÊ·Ê¹Ãü¸Ð/n  ¡¢/w  ÔðÈÎ¸Ð/n  £¬/w  ¼Ó¿ì/v  ÁÖÒµ/n  ·¢Õ¹/vn  ²½·¥/n  ¡£/w  
19980302-02-002-019/m  Ò»/m  ¡¢/w  ÍÆ½ø/v  ÁÖÒµ/n  ÉúÌ¬/n  ÌåÏµ/n  ½¨Éè/vn  
19980302-02-002-020/m  Òª/v  ¼ÌÐø/v  ¼Ó¿ì/v  ÏÖÓÐ/vn  Ê®/m  ´ó/a  ÁÖÒµ/n  ÉúÌ¬/n  ¹¤³Ì/n  ½¨Éè/vn  ºÍ/c  ×¥ºÃ/v  ÃæÉÏ/s  ÔìÁÖ/vn  ÂÌ»¯/vn  £¬/w  ÔÚ/p  ´Ë/r  »ù´¡/n  ÉÏ/f  £¬/w  ½øÒ»²½/d  ×éÖ¯/v  ÊµÊ©/v  ÌìÈ»ÁÖ/n  ±£»¤/vn  ¹¤³Ì/n  £¬/w  ¸ãºÃ/v  ÒÔ/p  ³¤½­/ns  ¡¢/w  »ÆºÓ/ns  Á÷Óò/n  Îª/v  ÖØµã/n  £¬/w  ÒÔ/p  Áù/m  ¸ö/q  ÖØµã/d  ÖÎÀíÇø/n  Îª/v  ¹Ç¸É/n  µÄ/u  ¹¤³Ì/n  ½¨Éè/vn  £¬/w  ¹¹Öþ/v  ±È½Ï/d  Íê±¸/a  µÄ/u  ÁÖÒµ/n  ÉúÌ¬/n  ÌåÏµ/n  ¡£/w  Æä/r  Ä¿±ê/n  ÊÇ/v  £º/w  
19980302-02-002-021/m  ½üÆÚ/t  £º/w  ÓÃ/p  £±£µ/m  Äê/q  ×óÓÒ/m  µÄ/u  Ê±¼ä/n  £¬/w  ÐÂÔö/v  É­ÁÖ/n  Ãæ»ý/n  £²£¹£°£°Íò/m  ¹«Çê/q  £¬/w  É­ÁÖ/n  ¸²¸ÇÂÊ/n  ´ïµ½/v  £±£·£¥/m  ×óÓÒ/m  £¬/w  ÐÂÔö/v  ÖÎÀí/v  Ë®ÍÁ/n  Á÷Ê§/vn  Ãæ»ý/n  £¶£µÍò/m  Æ½·½¹«Àï/q  £¬/w  »ù±¾/ad  ¶ôÖÆ/v  ÉúÌ¬/n  »·¾³/n  ¶ñ»¯/vn  µÄ/u  Ç÷ÊÆ/n  ¡£/w  
19980302-02-002-022/m  ÖÐÆÚ/f  £º/w  ÔÙ/d  ÓÃ/p  £±£µ/m  Äê/q  ×óÓÒ/m  µÄ/u  Ê±¼ä/n  £¬/w  É­ÁÖ/n  ¸²¸ÇÂÊ/n  ´ïµ½/v  £²£°£¥/m  ÒÔÉÏ/f  £¬/w  ÖØµã/d  ÖÎÀíÇø/n  ÉúÌ¬/n  »·¾³/n  ¿ªÊ¼/v  ×ß/v  ÉÏ/v  Á¼ÐÔ/b  Ñ­»·/vn  µÄ/u  ¹ìµÀ/n  £¬/w  Ê¹/v  ÎÒ¹ú/n  µÄ/u  ÉúÌ¬/n  »·¾³/n  ÓÐ/v  Ò»¸ö/m  Ã÷ÏÔ/a  µÄ/u  ¸Ä¹Û/vn  ¡£/w  
19980302-02-002-023/m  Ô¶ÆÚ/b  £º/w  µ½/p  ÏÂ/f  ¸ö/q  ÊÀ¼Í/n  ÖÐÒ¶/t  £¬/w  È«¹ú/n  ½¨Á¢/v  Æð/v  ÊÊÓ¦/v  ¹úÃñ¾­¼Ã/n  ¿É/v  ³ÖÐø/vd  ·¢Õ¹/v  µÄ/u  Á¼ÐÔ/b  ÉúÌ¬/n  ÏµÍ³/n  £¬/w  É­ÁÖ/n  ¸²¸ÇÂÊ/n  ´ïµ½/v  £³£°£¥/m  ×óÓÒ/m  £¬/w  ÒËÁÖµØ/n  È«²¿/m  ÂÌ»¯/v  £¬/w  Ë®ÍÁ/n  Á÷Ê§/vn  ºÍ/c  É³Ä®»¯/v  »ù±¾/ad  µÃµ½/v  ÖÎÀí/vn  £¬/w  È«¹ú/n  ´ó²¿·Ö/m  µØ·½/n  ÊµÏÖ/v  É½´¨/n  ÐãÃÀ/a  ¡£/w  
19980302-02-002-024/m  ¶þ/m  ¡¢/w  ÍÆ½ø/v  ÁÖÒµ/n  ²úÒµ/n  ÌåÏµ/n  ½¨Éè/vn  
19980302-02-002-025/m  ¼Ó´ó/v  ÁÖÒµ/n  ¸Ä¸ï/vn  Á¦¶È/n  £¬/w  µ÷Õû/v  ²úÒµ/n  ºÍ/c  ²úÆ·/n  ½á¹¹/n  £¬/w  ¼Ó¿ì/v  ÁÖÒµ/n  ²úÒµ/n  ·¢Õ¹/vn  ²½·¥/n  ¡£/w  ÁÖÒµ/n  ²úÒµ/n  ÌåÏµ/n  ½¨Éè/vn  µÄ/u  Ä¿±ê/n  ÊÇ/v  £º/w  
19980302-02-002-026/m  £²£°£°£°Äê/t  ÒÔÇ°/f  £º/w  ²úÒµ/n  ·¢Õ¹/vn  µì»ù/vn  ½×¶Î/n  ¡£/w  ³ä·Ö/ad  ÀûÓÃ/v  ÁÖÇø/n  ¶àÖÖ/m  ×ÊÔ´/n  £¬/w  ·ö³Ö/v  Ö÷µ¼/n  ²úÒµ/n  £¬/w  ´Ù½ø/v  ¹æÄ£/d  ¾­Óª/v  ºÍ/c  ÆóÒµ/n  µÄ/u  ¸Ä×é/vn  Óë/c  ÁªºÏ/vn  £¬/w  ³õ²½/d  ÐÎ³É/v  ÒÀÍÐ/v  ¶àÖÖ/m  ×ÊÔ´/n  ¡¢/w  ²¼¾Ö/n  ºÏÀí/a  ¡¢/w  ½á¹¹/n  ÓÅ»¯/v  µÄ/u  ÁÖÒµ/n  ²úÒµ/n  ÌåÏµ/n  »ù±¾/a  ¿ò¼Ü/n  ¡£/w  
19980302-02-002-027/m  £²£°£°£±Äê/t  µ½/p  £²£°£±£°Äê/t  £º/w  ²úÒµ/n  ½¨Éè/vn  È«Ãæ/a  ·¢Õ¹/vn  ½×¶Î/n  ¡£/w  ·¢Õ¹/vn  ÖØµã/n  ÊÇ/v  ½ôÃÜ/ad  ½áºÏ/v  Ô­ÁÏÁÖ/n  »ùµØ/n  ½¨Éè/vn  £¬/w  ÔÚ/p  È«¹ú/n  ·¶Î§/n  ÄÚ/f  ÒÔ/p  ²úÆ·/n  Îª/v  ÁúÍ·/n  £¬/w  ÒÀ¾Ý/p  ÇøÓò/n  ±È½Ï/vn  ÓÅÊÆ/n  ½øÐÐ/v  ºÏÀí/a  ²¼¾Ö/vn  £¬/w  ÖØµã/d  ½¨Éè/v  Ò»/m  Åú/q  ÉÏ/v  ¹æÄ£/n  ¡¢/w  ÉÏµµ´Î/l  ¡¢/w  ÄÜ/v  ·øÉä/v  Ò»/m  ´ó/a  Æ¬/q  µÄ/u  ´óÐÍ/b  ÁÖ²ú/n  ¹¤Òµ/n  ÏîÄ¿/n  ¡£/w  
19980302-02-002-028/m  £²£°£±£±Äê/t  µ½/p  £²£°£µ£°Äê/t  £º/w  ±È½Ï/d  ·¢´ï/a  µÄ/u  ÁÖÒµ/n  ²úÒµ/n  ÌåÏµ/n  ÐÎ³É/vn  ½×¶Î/n  ¡£/w  ³ä·Ö/ad  ·¢»Ó/v  ×ÊÔ´/n  ¶àÑùÐÔ/n  ºÍ/c  ¿ÉÔÙÉúÐÔ/n  µÄ/u  ÓÅÊÆ/n  £¬/w  ½¨Á¢/v  Æð/v  ²úÒµ/n  ÃÅÀà/n  ÆëÈ«/a  ¡¢/w  Ö÷Òª/b  ²úÆ·/n  ¾ßÓÐ/v  ¹ú¼Ê/n  ¾ºÕùÁ¦/n  µÄ/u  ²úÒµ/n  ÌåÏµ/n  £¬/w  Ê¹/v  ÁÖÒµ/n  ×ÛºÏ/vn  ÊµÁ¦/n  ´ïµ½/v  ÁÖÒµ/n  ÖÐµÈ/b  ·¢´ï¹ú¼Ò/l  Ë®Æ½/n  ¡£/w  

19980302-02-003-001/m  [ÖÐ/j  ÏûÐ­/j]nt  ¹«²¼/v  £±£¹£¹£·Äê/t  Í¶Ëß/vn  ·ÖÎö/vn  
19980302-02-003-002/m  ¡ñ/w  ¹²/d  ÊÜÀí/v  Í¶ËßÐÅ/n  £¶£²£®£´£¶Íò/m  ¼þ/q  £¬/w  ÉÏÉý/v  £±£¹£¥/m  £¬/w  ½â¾öÂÊ/n  £¹£¶£®£¶£¥/m  

19980302-02-003-003/m  ¡ñ/w  ±£ÏÕ/n  ¾À·×/n  ¡¢/w  ¸ö±ð/a  ¹ú²ú/b  ÃûÅÆ/n  µÚÒ»/m  ´Î/q  ³ÉÎª/v  Äê¶È/n  Í¶Ëß/vn  ÈÈµã/n  
19980302-02-003-004/m  ±¾±¨/r  Ñ¶/Ng  ¼ÇÕß/n  Ìï/nr  ¿¡ÈÙ/nr  ±¨µÀ/v  £º/w  ½üÈÕ/t  £¬/w  [ÖÐ¹ú/ns  Ïû·ÑÕß/n  Ð­»á/n]nt  ¹«²¼/v  ÁË/u  £±£¹£¹£·Äê/t  È«Äê/n  µÄ/u  Ïû·ÑÕß/n  Í¶Ëß/v  ¸Å¿ö/n  ºÍ/c  £±£¹£¹£·Äê/t  £±£²/m  Ïî/q  Í¶Ëß/vn  ÈÈµã/n  ¡£/w  
19980302-02-003-005/m  ¾Ý/p  Í³¼Æ/v  £¬/w  È¥Äê/t  È«¹ú/n  ¸÷¼¶/r  Ïû·ÑÕß/n  Ð­»á/n  ¹²/d  ÊÜÀí/v  Ïû·ÑÕß/n  Í¶ËßÐÅ/n  £¶£²£®£´£¶Íò/m  ¼þ/q  £¬/w  ±È/p  ÉÏÄê/t  ÉÏÉý/v  £±£¹£¥/m  £¬/w  ½â¾öÂÊ/n  Îª/v  £¹£¶£®£¶£¥/m  ¡£/w  ´Ó/p  Í¶Ëß/vn  ÎÊÌâ/n  µÄ/u  ÐÔÖÊ/n  ¿´/v  £¬/w  ÖÊÁ¿/n  ÎÊÌâ/n  ¸ß/ad  ¾Ó/v  °ñÊ×/n  £¬/w  Õ¼/v  Í¶Ëß/vn  ×ÜÊý/n  µÄ/u  £¶£¸£¥/m  £¬/w  ¼ÆÁ¿/v  Õ¼/v  £¸£¥/m  £¬/w  ¼ÙÃ°/vn  ÉÌÆ·/n  Õ¼/v  £¶£®£¸£¥/m  £¬/w  ¼Û¸ñ/n  Õ¼/v  £¶£®£¶£¥/m  £¬/w  ÆÛÕ©/v  Æ­/v  Ïú/v  Õ¼/v  £±£®£¹£¥/m  £¬/w  Ðé¼Ù/a  ¹ã¸æ/n  Õ¼/v  £±£®£¹£¥/m  £¬/w  ÆäËü/r  Õ¼/v  £¶£®£·£¥/m  ¡£/w  
19980302-02-003-006/m  ³ý´ËÖ®Íâ/c  £¬/w  [ÖÐ/j  ÏûÐ­/j]nt  »¹/d  ¹«²¼/v  ÁË/u  £±£¹£¹£·Äê/t  £±£²/m  Ïî/q  Í¶Ëß/vn  ÈÈµã/n  ¡£/w  ´óÖÂ/d  ¿ÉÒÔ/v  ·ÖÎª/v  ËÄ/m  Àà/q  £º/w  
19980302-02-003-007/m  Ò»/m  ÊÇ/v  µÚÒ»/m  ´Î/q  ³ÉÎª/v  Í¶Ëß/vn  ÈÈµã/n  µÄ/u  Ïû·Ñ/vn  ÏîÄ¿/n  ¡£/w  Èç/v  ±£ÏÕ/n  ¾À·×/n  ºÍ/c  ¸ö±ð/a  ¹ú²ú/b  ÃûÅÆ/n  ¡£/w  ¾ÝÏ¤/v  £¬/w  È¥Äê/t  Ïû·ÑÕß/n  ¶Ô/p  ±£ÏÕÒµ/n  µÄ/u  Í¶Ëß/vn  ¼¯ÖÐ/v  ÔÚ/p  ÈçÏÂ/v  ¼¸/m  ·½Ãæ/n  £º/w  Í¶±£ÈË/n  È¨Àû/n  Óë/c  ÔðÈÎ/n  ²»/d  ¶ÔµÈ/v  £»/w  ±£ÏÕ/vn  ºÏÍ¬/n  Ç·/v  ¹æ·¶/v  £»/w  ´úÀí/vn  »ú¹¹/n  ÃÅ»§/n  ²»/d  Çå/a  £»/w  ´úÀíÈË/n  Îª/p  È¡µÃ/v  ¸ß¶î/b  »Ø¿Û/n  ¶ø/c  ½øÐÐ/v  ²»/d  Õýµ±/a  ¾ºÕù/vn  £»/w  Ä¿Ç°/t  ÓÐµÄ/r  Í¶±£ÈË/n  ÀûÒæ/n  ÓÉÓÚ/p  ±£ÏÕÒµ/n  µÄ/u  Â¢¶ÏÐÔ/n  ¶ø/c  µÃ/v  ²»/d  µ½/v  ±£»¤/vn  ¡£/w  Èç/v  Æû³µ/n  ³öÏÕ/v  Ö»ÄÜ/v  ÓÉ/p  ±£ÏÕ/n  ¹«Ë¾/n  ×Ô°ì/v  »ò/c  Ö¸¶¨/v  µÄ/u  ÐÞÀí³§/n  Î¬ÐÞ/v  ¡¢/w  ÐÞ¸´/v  ¡£/w  ÆäÖÐ/r  ²»ÉÙ/m  Ö¸¶¨/v  µÄ/u  ÐÞÀí³§/n  ÓÖ/d  ²»/d  ¾ß±¸/v  ±ØÒª/a  µÄ/u  ×Ê¸ñ/n  ºÍ/c  Ìõ¼þ/n  ¡£/w  
19980302-02-003-008/m  ¶þ/m  ÊÇ/v  Óë/p  Ç°/f  Á½/m  Äê/q  Ïà±È/v  £¬/w  Í¶Ëß/v  Ôö³¤/v  ºÜ/d  ¿ì/a  µÄ/u  Í¶Ëß/vn  ÈÈµã/n  ¡£/w  ÓÐ/v  ·þÎñ/vn  ¾À·×/n  ¡¢/w  ÓÊµç/n  ¡¢/w  Ðé¼Ù/a  ¹ã¸æ/n  ¡¢/w  Ò½ÁÆ/n  ¡¢/w  Ä¦ÍÐ³µ/n  ¡¢/w  ´«Ïú/v  µÈ/u  ¡£/w  ÆäÖÐ/r  £¬/w  ·þÎñ/vn  ¾À·×/n  Ö÷Òª/d  ¼¯ÖÐ/v  ÔÚ/p  ÃÀÈÝ/vn  ¡¢/w  ÃÀ·¢/vn  ¡¢/w  Ï´È¾/vn  ¡¢/w  ÂÃÓÎ/vn  µÈ/u  ·½Ãæ/n  £¬/w  ÓÊµç/n  µÄ/u  Ö÷Òª/b  ÎÊÌâ/n  ÊÇ/v  £º/w  µç»°/n  ÊÕ·Ñ/vn  ²»·û/v  Êµ¼Ê/n  £»/w  °²×°/v  µç»°/n  ²»/d  °´/p  Ô¼¶¨/vn  Ê±¼ä/n  £¬/w  µ«/c  »°·Ñ/n  ÕÕ/d  ÊÕ/v  £»/w  ¹«ÓÃµç»°/n  ·£¿î/v  £»/w  ÊÖ»ú/n  ¡¢/w  Ñ°ºô»ú/n  ÖÊÁ¿/n  ÎÊÌâ/n  £»/w  ÓÊ¾Ö/n  »ã¿î/vn  ¡¢/w  ¼ÄÐÅ/v  ¼°/c  ¶©/v  ±¨/n  ·¢Éú/v  ¶ªÊ§/vn  ¡¢/w  Ëð»µ/vn  ¡£/w  
19980302-02-003-009/m  Èý/m  ÊÇ/v  Í¶Ëß/v  Ôö³¤/v  ËäÈ»/c  ²»¿ì/a  £¬/w  µ«/c  Í¶ËßÁ¿/n  Õ¼/v  ×ÜÁ¿/n  Ò»Ö±/d  ¾Ó¸ß²»ÏÂ/l  µÄ/u  ÈÈµã/n  ¡£/w  Èç/v  Ê³Æ·/n  ¡¢/w  ·þ×°/n  ¡¢/w  Ð¬Ã±/n  µÈ/u  ÈÕÓÃ°Ù»õ/n  ºÍ/c  ÉÌÆ··¿/n  ¡£/w  ÆäÖÐ/r  ¶Ô/p  ÉÌÆ··¿/n  Ö÷Òª/b  ·´Ó³/vn  ÓÐ/v  £º/w  ·¿ÎÝ/n  ÖÊÁ¿/n  ²î/a  £¬/w  ¹¦ÄÜ/n  ²»/d  È«/a  £¬/w  ÎÞ·¨/v  Ê¹ÓÃ/v  £»/w  ÏúÊÛÉÌ/n  ²»/d  ÂÄÐÐ/v  ºÏÍ¬/n  £¬/w  ¹º·¿/vn  ¼Û¸ñ/n  ²»/d  ºÏÀí/a  ¡¢/w  ²»/d  ¹æ·¶/a  £»/w  Ãæ»ý/n  ¡°/w  È±½ï¶ÌÁ½/l  ¡±/w  £»/w  ¹¤³Ì/n  ÍÏÆÚ/v  £»/w  ÎïÒµ/n  ¹ÜÀí/vn  »ìÂÒ/a  £¬/w  ÅäÌ×/vn  ÉèÊ©/n  ²»/d  µ½Î»/v  £»/w  ÎÞ/v  Ö¤/n  Ê©¹¤/v  £¬/w  °²È«/an  ²»/d  ±£/v  £¬/w  ÓÐµÄ/r  ÐÂ·¿/n  ¼´/d  ³É/v  Î£·¿/n  ¡£/w  
19980302-02-003-010/m  ËÄ/m  ÊÇ/v  Í¶Ëß/v  Ôö³¤/v  ²»¿ì/a  £¬/w  Í¶ËßÁ¿/n  Ëù/u  Õ¼/v  ±ÈÀý/n  Òà/d  ²»/d  ´ó/a  £¬/w  µ«/c  ¶Ô/p  Ïû·ÑÕß/n  Ôì³É/v  ÖØ´ó/a  ËðÊ§/n  µÄ/u  Í¶Ëß/vn  ÈÈµã/n  ¡£/w  Èç/v  Æ¿Æ¡/j  ±¬Õ¨/v  ¡¢/w  Å©ÓÃ/b  Éú²ú×ÊÁÏ/n  ¡£/w  ¾Ý/p  Í³¼Æ/v  £¬/w  È¥Äê/t  Æ¿Æ¡/j  ±¬Õ¨/v  £´£·£°/m  ¼þ/q  £¬/w  Õ¼/v  ÖØ´ó/a  Í¶Ëß/vn  °¸¼þ/n  ×ÜÊý/n  µÄ/u  £³£¶£¥/m  £¬/w  ±È/p  ÉÏÄê/t  ÉÏÉý/v  £´£³£¥/m  £¬/w  ÉË/v  £´£³£·/m  ÈË/n  £¬/w  ²Ð/Vg  £²£¶/m  ÈË/n  ¡£/w  Å©×Ê/j  Ö÷Òª/d  ¼¯ÖÐ/ad  ·´Ó³/v  Å©Ò©/n  ¡¢/w  ÖÖ×Ó/n  ¡¢/w  »¯·Ê/n  ¡¢/w  Å©Ä¤/n  ¡¢/w  Å©»ú/n  ÎÊÌâ/n  ¡£/w  
19980302-02-004-001/m  Ð¡¿µÏØ/n  £¨/w  Í¼Æ¬/n  £©/w  
19980302-02-004-002/m  ÈÕÇ°/t  £¬/w  Õã½­/ns  ÓÖ/d  Ò»/m  Åú/q  ÏØ/n  £¨/w  Çø/n  £©/w  ±»/p  ÃüÃû/v  Îª/v  ¡°/w  Ð¡¿µÏØ/n  ¡±/w  ²¢/c  ÊÜµ½/v  ±íÕÃ/vn  ¡£/w  Õâ/r  ÊÇ/v  ¸Õ/d  ½øÈë/v  ¡°/w  Ð¡¿µÏØ/n  ¡±/w  ÐÐÁÐ/n  µÄ/u  ÖÛÉ½ÊÐ/ns  ¶¨º£Çø/ns  Å©Ãñ/n  ÔÚ/p  ¿ª´º/t  Ö®¼Ê/f  ÓÃ/p  Ò»¸ö/m  ´óºì/b  ¡°/w  ¸»/a  ¡±/w  ×Ö/n  £¬/w  ±íÊ¾/v  ÔÙ/d  ¶á/v  Å©Òµ/n  ·áÊÕ/vn  µÄ/u  Ï²ÔÃ/a  Ö®/u  Çé/n  ¡£/w  £¨/w  ÐÂ»ªÉç/nt  ¼ÇÕß/n  Íõ/nr  Ð¡´¨/nr  Éã/Vg  £©/w  

19980302-02-005-001/m  ½¨Éè²¿/nt  µÈ/u  ²¿ÃÅ/n  ºôÓõ/v  ±£»¤/v  ¹º·¿Õß/n  ÀûÒæ/n  ÊÛ·¿/v  ±ØÐë/d  ³öÊ¾/v  ËµÃ÷Êé/n  ºÍ/c  ±£Ö¤¿¨/n  
19980302-02-005-002/m  ±¾±¨/r  ±±¾©/ns  £²ÔÂ/t  £²£·ÈÕ/t  Ñ¶/Ng  ¼ÇÕß/n  Öì/nr  ½£ºì/nr  ±¨µÀ/v  £º/w  ÔÚ/p  ¡°/w  £³¡¤£±£µ/m  ¡±/w  ½«/d  ÁÙ/v  Ö®¼Ê/f  £¬/w  ½¨Éè²¿/nt  ¡¢/w  [¹ú¼Ò/n  ¹¤ÉÌ¾Ö/n]nt  ºÍ/c  [ÖÐ¹ú/ns  Ïû·ÑÕß/n  Ð­»á/n]nt  ½ñÌì/t  ÁªºÏ/vd  ÕÙ¿ª/v  ¡°/w  È«¹ú/n  ¼ÓÇ¿/v  ×¡·¿/n  ÏúÊÛ/vn  ·þÎñ/vn  ¹ÜÀí/vn  ¡¢/w  ±£»¤/v  ×¡·¿/n  Ïû·ÑÕß/n  È¨Òæ/n  µç»°»áÒé/n  ¡±/w  £¬/w  ½¨Éè²¿/nt  ¸±/b  ²¿³¤/n  Àî/nr  Õñ¶«/nr  Ðû²¼/v  £¬/w  ½¨Éè²¿/nt  ½«/d  ×÷³ö/v  ¹æ¶¨/vn  £¬/w  È«Ãæ/ad  ÍÆÐÐ/v  ×¡·¿/n  Ê¹ÓÃ/vn  ËµÃ÷Êé/n  ºÍ/c  ÖÊÁ¿/n  ±£Ö¤¿¨/n  ÖÆ¶È/n  ¡£/w  
19980302-02-005-003/m  Àî/nr  Õñ¶«/nr  Í¸Â¶/v  £¬/w  £±£¹£¹£·Äê/t  ÉÌÆ·/n  ×¡Õ¬/n  ÏúÊÛ¶î/n  Ô¼/d  £±£²£°£°/m  Óà/m  ÒÚ/m  Ôª/q  £¬/w  ÔÙ/d  ¼ÓÉÏ/v  ½øÈë/v  ÊÐ³¡/n  µÄ/u  ¾É/a  ·¿/n  £¬/w  ×Ü/b  µÄ/u  ×¡·¿/n  ½»Ò×¶î/n  ½ü/v  £²£°£°£°ÒÚ/m  Ôª/q  £¬/w  ×¡·¿/n  µÄ/u  ×°ÊÎ/n  ÊµÏÖ/vn  ²úÖµ/n  Ò²/d  ½ü/v  £±£°£°£°ÒÚ/m  Ôª/q  ¡£/w  Ä¿Ç°/t  £¬/w  Ïû·ÑÕß/n  ·´Ó³/v  Ç¿ÁÒ/a  µÄ/u  Ö÷Òª/b  ÎÊÌâ/n  ÊÇ/v  £º/w  ²¿·Ö/m  ÉÌÆ·/n  ×¡Õ¬/n  ÖÊÁ¿/n  ²»/d  ¸ß/a  £¬/w  ÓÐµÄ/r  ÉõÖÁ/d  ÓÐ/v  ÑÏÖØ/a  µÄ/u  ÖÊÁ¿/n  Òþ»¼/n  £»/w  ÉÌÆ··¿/n  ÏúÊÛ/vn  ºÏÍ¬/n  ²»/d  ¹æ·¶/a  £¬/w  ÓÐµÄ/r  Ìõ¿î/n  º¬ºýÆä´Ê/i  £¬/w  ÓÐµÄ/r  Ç¿ÖÆ/vd  Ê¹ÓÃ/v  ×ÔÐÐ/d  ¹æ¶¨/v  µÄ/u  ¸ñÊ½/n  ºÏÍ¬/n  £¬/w  Ê¹/v  Ïû·ÑÕß/n  ³Ô¿÷/a  ÉÏµ±/v  £»/w  ·¿ÎÝ/n  Ãæ»ý/n  ¡°/w  ¶Ì½ïÈ±Á½/l  ¡±/w  £¬/w  ÓÐµÄ/r  ½«/p  ²»/d  ¸Ã/v  ·ÖÌ¯/v  µÄ/u  Ãæ»ý/n  ·ÖÌ¯/v  ¸ø/v  Ïû·ÑÕß/n  ³Ðµ£/v  £»/w  ÉÌÆ··¿/n  Ðé¼Ù/a  ¹ã¸æ/n  £»/w  ÊÛºó·þÎñ/l  ´ëÊ©/n  ²»/d  ÂäÊµ/v  £¬/w  Î¬ÐÞ/vn  ÔðÈÎ/n  ²»/d  Ã÷È·/a  £¬/w  Î¬ÐÞ/v  ¹ÜÀí/v  ²»/d  µ½Î»/v  £¬/w  ÎïÒµ/n  ¹ÜÀí/vn  ·£¿î/v  £»/w  ÉÌÆ··¿/n  ²»/d  ÄÜ/v  °´ÆÚ/d  ½»¸¶/v  Ê¹ÓÃ/v  £»/w  ÎÞ/v  ºÏ·¨/a  ÊÖÐø/n  µÄ/u  ¸öÌå/n  ×°ÐÞ/vn  ¶ÓÎé/n  ³ä³â/v  ¼ÒÍ¥/n  ×°ÊÎ/vn  ÊÐ³¡/n  £¬/w  Ê¹/v  Ïû·ÑÕß/n  ±¥ÊÜ/v  ÖÊÁ¿/n  µÍÁÓ/a  Ö®/u  ¿à/an  £»/w  ÖÐ½é/n  ·þÎñ/vn  ÖÈÐò/n  »ìÂÒ/a  ¡£/w  
19980302-02-005-004/m  ½ü/a  ¼¸/m  Äê/q  £¬/w  ¹ú¼Ò/n  ºÍ/c  µØ·½/n  ÒÑ/d  ·¢²¼/v  ÁË/u  ²»ÉÙ/m  ×¡·¿/n  Ïû·Ñ/vn  ·½Ãæ/n  µÄ/u  ·¨ÂÉ/n  ·¨¹æ/n  £¬/w  ½¨Éè²¿/nt  ±íÊ¾/v  £¬/w  Òª/v  ÔÚ/p  µç»°»áÒé/n  ºó/f  ¶Ô/p  Ö´·¨/vn  Çé¿ö/n  ½øÐÐ/v  Ò»/m  ´Î/q  ¼ì²é/vn  ¡£/w  ´ËÍâ/c  £¬/w  »¹Òª/d  ¹æ·¶/v  Õþ¸®/n  ÐÐÎª/n  £¬/w  Ç¿»¯/v  ÔðÈÎ/n  ÒâÊ¶/n  ¡£/w  £±£¹£¹£¸Äê/t  Òª/v  ÔÚ/p  ·¿µØ²ú/j  ÐÐÒµ/n  ¿ªÕ¹/v  ¡°/w  ½²/v  ³ÏÐÅ/a  ¡¢/w  ·´/v  ÆÛÕ©/v  ¡±/w  »î¶¯/vn  ¡£/w  ¹ØÓÚ/p  ×¡·¿/n  Ê¹ÓÃ/vn  ËµÃ÷Êé/n  ºÍ/c  ÖÊÁ¿/n  ±£Ö¤¿¨/n  £¬/w  Àî/nr  Õñ¶«/nr  Ëµ/v  £¬/w  ½¨Éè²¿/nt  ÒÑ/d  ÔÚ/p  Ò»Ð©/m  ³ÇÊÐ/n  ½øÐÐ/v  ÁË/u  ÊÔµã/vn  £¬/w  ÔÚ/p  ×÷³ö/v  ÓÐ¹Ø/vn  ¹æ¶¨/n  ºó/f  ½«/d  È«Ãæ/ad  ÍÆÐÐ/v  £¬/w  ½ñºó/t  £¬/w  ÏúÊÛ/v  ÉÌÆ··¿/n  ±ØÐë/d  ³öÊ¾/v  ËµÃ÷Êé/n  ºÍ/c  ±£Ö¤¿¨/n  £¬/w  ¶Ô/p  ÖÊÁ¿/n  ²»/d  ºÏ¸ñ/v  µÄ/u  ·¿ÎÝ/n  £¬/w  ³öÊÛÕß/n  Òª/v  ³Ðµ£/v  ¾­¼Ã/n  ºÍ/c  ·¨ÂÉ/n  ÔðÈÎ/n  ¡£/w  

19980302-02-006-001/m  ´º/Tg  Å¯/v  ³¤´ºÕ¾/ns  
19980302-02-006-002/m  ÃÏ/nr  ¾ü/nr  Àî/nr  ÐÂÑÇ/nr  
19980302-02-006-003/m  ÖÁ/p  Å£Äê/t  ËêÄ©/t  £¬/w  [³¤´º/ns  ³µÕ¾/n]ns  ÒÑ/d  Á¬Ðø/a  £±£°/m  Äê/q  ß¢È¡/v  ¡°/w  È«¹ú/n  ÎÄÃ÷/a  ³µÕ¾/n  ¡±/w  ¹ð¹Ú/n  ¡£/w  ±ÊÕß/n  ÔÚ/p  ÕâÀï/r  ½ö/d  ²ÉÕª/v  ¼¸/m  ¶ä/q  ÔÚ/p  ´º½Ú/t  Ç°ºó/f  ÕÀ¿ª/v  µÄ/u  ¡°/w  ÎÄÃ÷/a  Ö®/u  »¨/n  ¡±/w  £¬/w  Ï×¸ø/v  ¶ÁÕß/n  ¡£/w  
19980302-02-006-004/m  °ï/v  ²Ð/a  ¡°/w  Ò»ÌõÁú/n  ¡±/w  
19980302-02-006-005/m  À°ÔÂ/t  Ê®°Ë/m  ÕâÌì/r  °øÍí/t  £¬/w  [³¤´º/ns  ´óÑ§/n  ÌØ½Ì/j  Ñ§Ôº/n]nt  ÄÚ/f  À®°È/n  ÉùÉù/q  £¬/w  Ö»¼û/v  ´Ó/p  £³/m  Á¾/q  ´ó¿Í/n  ÉÏ/f  Ìø/v  ÏÂ/v  £³£°/m  À´/m  Î»/q  Éí×Å/v  Â··þ/n  µÄ/u  ¹¤×÷/vn  ÈËÔ±/n  ¡£/w  Ô­À´/d  £¬/w  ËûÃÇ/r  ÊÇ/v  [³¤´º/ns  ³µÕ¾/n]ns  ºÍ/c  ¿ÍÔË/n  ·þÎñ/vn  ÖÐÐÄ/n  µÄ/u  Áìµ¼/n  ´øÁì/v  £²£³/m  Î»/q  ¿ÍÔË/n  ÈËÔ±/n  ×é³É/v  µÄ/u  ·þÎñ¶Ó/n  À´/v  ½Ó/v  ²Ð¼²/n  ´óÑ§Éú/n  ·µÏç/v  ¡£/w  
19980302-02-006-006/m  [³¤´º/ns  ´óÑ§/n  ÌØ½Ì/j  Ñ§Ôº/n]nt  ÊÇ/v  È«¹ú/n  Î¨Ò»/b  µÄ/u  Ò»/m  Ëù/q  ²Ð¼²ÈË/n  Ñ§Ôº/n  £¬/w  Ñ§Éú/n  ±é²¼/v  È«¹ú/n  ¸÷/r  Ê¡/n  ÊÐ/n  £¬/w  ×Ô/p  £±£¹£¸£·Äê/t  ³ÉÁ¢/v  ºó/f  £¬/w  ³¤´ºÕ¾/ns  ¾Í/d  °Ñ/p  ½ÓËÍ/v  ²Ð¼²/n  ´óÑ§Éú/n  µ±³É/v  ·ÖÄÚ/b  µÄ/u  ÊÂ¶ù/n  ¡£/w  Ã¿µ±/p  º®Êî¼Ù/j  µ½À´/v  Ö®Ç°/f  £¬/w  ³µÕ¾/n  ¾Í/d  ×éÖ¯/v  ÈËÔ±/n  µ½/v  Ñ§Ôº/n  ×ö/v  ¿ÍÁ÷/n  µ÷²é/vn  £¬/w  ¶Ô/p  ²Ð¼²/n  ´óÑ§Éú/n  ¿ªÕ¹/v  ¡°/w  Ò»ÌõÁú/n  ¡±/w  ·þÎñ/vn  ¡£/w  
19980302-02-006-007/m  ·þÎñ/vn  ¶ÓÔ±/n  Ò»/d  Ìø/v  ÏÂ/v  Æû³µ/n  £¬/w  ¾Í/d  ¸÷¾Í¸÷Î»/l  £¬/w  ÓÐµÄ/r  ÊÛÆ±/v  £¬/w  ÓÐµÄ/r  °ìÀí/v  ÐÐ°ü/j  ¡£/w  
19980302-02-006-008/m  ³µÆ±/n  ºÍ/c  ÐÐ°ü/j  °ìÀí/v  Íê/v  ºó/f  £¬/w  ¶ÓÔ±/n  ÃÇ/k  ²ó·ö/v  ×Å/u  ²Ð¼²/n  Ñ§Éú/n  ×ß/v  ÉÏ/v  ´ó¿Í³µ/n  ¡£/w  £±£¸Ê±/t  Õû/m  £¬/w  ¹Ò/v  ×Å/u  ¡°/w  ³¤´ºÕ¾/ns  ´óÑ§Éú/n  ½ÓÕ¾³µ/n  ¡±/w  ±êÓï/n  µÄ/u  £³/m  Á¾/q  ´ó¿Í³µ/n  ÔØ/v  ×Å/u  Ñ§Éú/n  »º»º/d  Ê»Èë/v  ³¤´ºÕ¾/ns  £¬/w  ¶ÓÔ±/n  ÃÇ/k  ÓÖ/d  ÈÈÇé/a  µØ/u  ²ó·ö/v  Ñ§Éú/n  ·Ö±ð/d  Ì¤/v  ÉÏ/v  ¿ª/v  Íù/p  ±±¾©/ns  ¡¢/w  Ê¯¼Ò×¯/ns  ¡¢/w  ´óÁ¬/ns  ¸÷´Î/r  ÁÐ³µ/n  ¡£/w  
19980302-02-006-009/m  ÕæÇé/n  ¾È/v  ²ú¸¾/n  
19980302-02-006-010/m  À°ÔÂÊ®Îå/t  ÁãÊ±/t  £µ£¹·Ö/t  £¬/w  ÓÉ/p  ¹þ¶û±õ/ns  ¿ª/v  Íù/p  ÐìÖÝ/ns  µÄ/u  ÁÐ³µ/n  Õýµã/d  µ½´ï/v  [³¤´º/ns  ³µÕ¾/n]ns  ¡£/w  ³µÃÅ/n  ´ò¿ª/v  ºó/f  £¬/w  Á½/m  Ãû/q  ÁÐ³µ/n  ³ËÎñÔ±/n  ºÍ/c  Ò»/m  Ãû/q  ÄÐ/b  ÂÃ¿Í/n  ·ö/v  ×Å/u  Ò»/m  Î»/q  Ç¿/ad  ÈÌ/v  ¸¹Í´/v  µÄ/u  ²¡/vn  ¸¾/Ng  ×ß/v  ÏÂ/v  ³µ/n  ¡£/w  ÁÐ³µ³¤/n  Ïò/p  ³µÕ¾/n  Öµ°àÔ±/n  »Æ/nr  Á¢²¨/nr  ½»´ý/v  Ëµ/v  £º/w  Õâ/r  ÊÇ/v  Ò»/m  Î»/q  ÔÐ¸¾/n  £¬/w  ½Ð/v  Ã«/nr  ÒøÏ¼/nr  £¬/w  ÔÚ/p  ÕÉ·ò/n  ÅãÍ¬/v  ÏÂ/f  ³Ë³µ/v  »Ø/v  ÐìÖÝ/ns  ÀÏ¼Ò/n  Éú/v  º¢×Ó/n  £¬/w  ÓÉÓÚ/c  ³µÉÏ/s  µßô¤/v  £¬/w  Òª/v  Ôç²ú/v  £¬/w  Ö»ºÃ/d  ÖÐÍ¾/d  ÏÂ³µ/v  £¬/w  Çë/v  ³µÕ¾/n  ¹ØÕÕ/v  Ò»ÏÂ/m  ¡£/w  »Æ/nr  Öµ°àÔ±/n  ÌýËµ/v  ºó/f  ÂíÉÏ/d  ÅÉ/v  ¿ÍÔËÔ±/n  ºú/nr  ÌúÓ¢/nr  ÔÚ/p  Õ¾Ç°/s  ´ò/v  ¡°/w  µÄÊ¿/n  ¡±/w  °Ñ/p  ÔÐ¸¾/n  ËÍ/v  µ½/v  ÊÐÖÐÐÄ/s  Ò½Ôº/n  ÇÀ¾È/v  ¡£/w  ºú/nr  ÌúÓ¢/nr  °ïÖú/v  °ìÀí/v  ÁË/u  ÈëÔº/vn  ÊÖÐø/n  £¬/w  Çë/v  À´/v  ÁË/u  Öµ°à/vn  Ò½Éú/n  ¡£/w  ÔÐ¸¾/n  ±»/p  ÍÆ½ø/v  ²ú·¿/n  ¸Õ/d  Ò»¸ö/m  Ð¡Ê±/n  £¬/w  ¾Í/d  Éú/v  ÏÂ/v  Ò»¸ö/m  ¿É°®/a  µÄ/u  ÄÐÓ¤/n  ¡£/w  Ò½Éú/n  Ëµ/v  £º/w  ¡°/w  ¶à¿÷/v  ËÍ/v  µÃ/u  ¼°Ê±/a  £¬/w  ·ñÔò/c  Éú/v  ÔÚ/p  ÍâÍ·/f  £¬/w  Ìì/n  ÕâÃ´/r  Àä/a  Ä¸×Ó/n  ÉúÃü/n  ¾Í/d  Î£ÏÕ/a  ÁË/y  ¡£/w  ¡±/w  ²ú¸¾/n  ÕÉ·ò/n  ¸Ð¶¯/a  µØ/u  Ëµ/v  £º/w  ¡°/w  ÊÇ/v  [³¤´º/ns  ³µÕ¾/n]ns  µÄ/u  Í¬Ö¾/n  ¾È/v  ÁË/u  ÎÒ/r  °®ÈË/n  ºÍ/c  º¢×Ó/n  µÄ/u  ÉúÃü/n  ¡£/w  ¡±/w  Ëµ/v  ×Å/u  ¾Í/d  Íù/p  Ð¡ºú/nr  ÊÖÀï/s  Èû/v  £²£°£°/m  Ôª/q  Ç®/n  £¬/w  ±»/p  ¾Ü¾ø/v  ÁË/y  ¡£/w  µÚ¶þ/m  Ìì/q  Ò»´óÔç/t  £¬/w  Ð¡ºú/nr  ¸ø/p  ²ú¸¾/n  Âò/v  À´/v  ÁË/u  Ò»/m  ¶Ñ/q  ÓªÑøÆ·/n  ¡£/w  À°ÔÂ/t  ¶þÊ®/m  £¬/w  ²ú¸¾/n  ³öÔº/v  »Ø/v  ÐìÖÝ/ns  £¬/w  ³µÕ¾/n  ¿ÍÔË/n  ·þÎñ/vn  ÖÐÐÄ/n  Áìµ¼/n  ºÍ/c  ¿ÍÔËÔ±/n  µ½/v  ÊÐ/n  Ò½Ôº/n  °Ñ/p  ËûÃÇ/r  £³/m  ¿Ú/q  ÈË/n  ½Óµ½/v  ³µÕ¾/n  £¬/w  °ïÖú/v  °ìÀí/v  ÁË/u  µ½/v  ÐìÖÝ/ns  µÄ/u  ÎÔÆÌÆ±/n  £¬/w  ²¢/c  ËÍ/v  µ½/v  ÁÐ³µ/n  ÉÏ/f  ½»´ý/v  ¸ø/v  ³µ³¤/n  Ò»Â·/m  ÕÕ/v  »¤/v  ¡£/w  
19980302-02-006-011/m  ÆÆÀý/v  ¾È/v  ²¡/vn  ¿Í/Ng  
19980302-02-006-012/m  ³ö×â³µ/n  ²»Ðí/d  ½ø/v  Õ¾Ì¨/n  £¬/w  Õâ/r  ÊÇ/v  Ò»/m  Ìõ/q  ¹æ¾Ø/n  £¬/w  ¿ÉÊÇ/c  ³¤´ºÕ¾/ns  ÎªÁË/p  ÇÀ¾È/v  Ò»/m  Î»/q  ±ôËÀ/v  µÄ/u  ²¡/vn  ¿Í/Ng  £¬/w  È´/d  ÆÆ/v  ÁË/u  Õâ¸ö/r  Àý/n  ¡£/w  
19980302-02-006-013/m  ÕýÔÂ/t  ³õÁù/t  £±£¸Ê±/t  £´£°·Ö/t  £¬/w  ´Ó/p  ¹þ¶û±õ/ns  ¿ª/v  Íù/p  ³¤´º/ns  µÄ/u  £µ£°£´/m  ´Î/q  ÁÐ³µ/n  Í£¿¿/v  ÔÚ/p  ¶þ/m  Õ¾Ì¨/n  ºó/f  £¬/w  ´Ó/p  ³µÉÏ/s  ÏÂÀ´/v  Á½/m  Î»/q  ÂÃ¿Í/n  Ì§/v  ×Å/u  Ò»/m  Î»/q  ÐÄÔà²¡/n  ¸´·¢/v  µÄ/u  ²¡Î£/vn  ÂÃ¿Í/n  ¡£/w  Öµ°à/vn  Ö÷ÈÎ/n  Àî/nr  ÌúÃñ/nr  ºÍ/c  Öµ°àÔ±/n  Áõ/nr  Ê÷ºÍ/nr  ¸ÏÃ¦/d  Ó­/v  ÉÏÈ¥/v  £¬/w  ¾­/p  ÁË½â/v  £¬/w  Õâ/r  Î»/q  ½Ð/v  Íõ/nr  ÓÀ/nr  µÄ/u  ÂÃ¿Í/n  ÔÚ/p  ³µÉÏ/s  ÐÄÔà²¡/n  ¸´·¢/v  £¬/w  ÒÑ/d  Ãþ/v  ²»/d  µ½/v  Âö/Ng  £¬/w  »èËÀ/v  ¹ýÈ¥/v  ¡£/w  Öµ°à/vn  Ö÷ÈÎ/n  Àî/nr  ÌúÃñ/nr  ÐÄÏë/v  £¬/w  ÐÄÔà²¡/n  ÈË/n  ×î/d  ÅÂ/v  ÕÛÌÚ/v  £¬/w  Èç¹û/c  Ì§/v  ×Å/u  ×ß/v  µØÏÂµÀ/n  £¬/w  ÑÓÎó/v  Ê±¼ä/n  £¬/w  ¡°/w  ¾ÈÃü/v  Èç/v  ¾È»ð/v  ¡±/w  ¡£/w  ÓÚÊÇ/c  ×ö³ö/v  ÌØÊâ/a  ¾ö¶¨/n  £º/w  ÈÃ/v  ³ö×â³µ/n  ¿ª½ø/v  ¶þ/m  Õ¾Ì¨/n  ½Ó/v  ²¡ÈË/n  ÉÏ/v  Ò½Ôº/n  ¡£/w  ¿ÍÔËÔ±/n  Áõ/nr  ¿¡Àû/nr  Ñ¸ËÙ/ad  µ½/v  Õ¾Ç°/s  ½Ð/v  Ò»/m  Á¾/q  ³ö×â³µ/n  ºÜ¿ì/d  ¿ª½ø/v  Õ¾Ì¨/n  £¬/w  °Ñ/p  ²¡ÈË/n  Ì§/v  ½ø/v  ³µ/n  ÄÚ/f  £¬/w  Áõ/nr  ¿¡Àû/nr  ÓÖ/d  ÄÃ/v  ³ö/v  ËÙÐ§/n  ¾ÈÐÄÍè/n  £¬/w  ÇË/v  ¿ª/v  ²¡ÈË/n  µÄ/u  ¿Ú/n  ÓÃ/p  Ë®/n  ¹à/v  ÏÂ/v  ¡£/w  ¼¸/m  ·ÖÖÓ/q  ºó/f  £¬/w  ³ö×â³µ/n  ¿ª½ø/v  ÌúÂ·/n  Ò½Ôº/n  £¬/w  ¾­/p  ¼°Ê±/ad  ÇÀ¾È/v  £¬/w  ²¡ÈË/n  ÂýÂý/d  ËÕÐÑ/v  ÁË/y  ¡£/w  µ±/p  ²¡ÈË/n  ÖªµÀ/v  ³µÕ¾/n  ÆÆÀý/v  ÈÃ/v  ³ö×â³µ/n  ÉÏ/v  Õ¾Ì¨/n  £¬/w  ÇÀ¾È/v  ×Ô¼º/r  µÄ/u  ¾­¹ý/n  Ê±/Ng  £¬/w  ¸Ð¶¯/a  µÃ/u  ÈÈÀáÓ¯¿ô/l  ¡£/w  

19980302-02-007-001/m  ÎÒ/r  ½øÈë/v  ÊÀ½ç/n  Ê®/m  ´ó/a  ÉÌ±ê/n  ×¢²á/vn  ¹ú/n  
19980302-02-007-002/m  ±¾±¨/r  Ñ¶/Ng  ¼ÇÕß/n  Ã·/nr  ºéÈç/nr  ´Ó/p  ÈÕÇ°/t  ÔÚ/p  ¾©/j  ÕÙ¿ª/v  µÄ/u  ¡¶/w  ÉÌ±ê·¨/n  ¡·/w  ÊµÊ©/v  £±£µ/m  ÖÜÄê/q  ×ùÌ¸»á/n  ÉÏ/f  »ñÏ¤/v  £º/w  ÎÒ¹ú/n  ÒÑ/d  ½øÈë/v  ÊÀ½ç/n  Ê®/m  ´ó/a  ÉÌ±ê/n  ×¢²á/vn  ¹ú/n  ÐÐÁÐ/n  ¡£/w  
19980302-02-007-003/m  ×Ô/p  £±£¹£¸£³Äê/t  £³ÔÂ/t  £±ÈÕ/t  ¡¶/w  ÉÌ±ê·¨/n  ¡·/w  ÊµÊ©/v  ÒÔÀ´/f  £¬/w  ÎÒ¹ú/n  ÒÑ/d  ½¨³É/v  ÄÚÈÝ/n  ±È½Ï/d  Íê±¸/a  ¡¢/w  ÌåÏµ/n  ±È½Ï/d  ½¡È«/a  µÄ/u  ÏÖ´ú/t  ÉÌ±ê/n  ·¨ÂÉ/n  ÌåÏµ/n  ¡£/w  ÉÌ±ê/n  ×¢²á/vn  ÉêÇë/n  ºÍ/c  ÓÐÐ§/a  ÉÌ±ê/n  ×¢²á/vn  Á¿/n  ÖðÄê/d  ´ó·ù¶È/d  Ôö³¤/v  ¡£/w  £±£¹£¸£²Äê/t  È«¹ú/n  ÓÐÐ§/a  ×¢²á/vn  ÉÌ±ê/n  ½ö/d  £¸Íò/m  ¶à/m  ¼þ/q  £¬/w  £±£¹£¹£·Äê/t  ÒÑ/d  ´ï/v  £¸£¶Íò/m  ¶à/m  ¼þ/q  £¬/w  Ôö³¤/v  £±£°/m  ±¶/q  ¶à/m  ¡£/w  £±£¹£¹£³Äê/t  ÉÌ±ê/n  ×¢²á/vn  Äê/q  ÉêÇëÁ¿/n  ½ö/d  Îª/v  £²Íò/m  ¶à/m  ¼þ/q  £¬/w  £±£¹£¹£·Äê/t  ÒÑ/d  ½ü/v  £²£±Íò/m  ¼þ/q  £¬/w  Ôö³¤/v  £±£°/m  ±¶/q  ¶à/m  ¡£/w  

19980302-02-008-001/m  ½ø³ö¿Ú/vn  ÒøÐÐ/n  ¶¦Á¦/d  Ö§³Ö/v  º½Ìì/n  ÊÂÒµ/n  
19980302-02-008-002/m  ±¾±¨/r  ±±¾©/ns  £³ÔÂ/t  £±ÈÕ/t  Ñ¶/Ng  ¼ÇÕß/n  Ê©/nr  Ã÷É÷/nr  ±¨µÀ/v  £º/w  ÈÕÇ°/t  £¬/w  [ÖÐ¹ú/ns  ½ø³ö¿Ú/vn  ÒøÐÐ/n]nt  Óë/c  [ÖÐ¹ú/ns  ³¤³Ç/ns  ¹¤Òµ/n  ×Ü¹«Ë¾/n]nt  ÔÚ/p  ¾©/j  Ç©Êð/v  ÁË/u  ½ð¶î/n  ´ï/v  ÊýÊ®ÒÚ/m  Ôª/q  µÄ/u  ³ö¿Ú/vn  Âô·½/n  ÐÅ´û/n  ÊÚÐÅ/vn  ¶î¶È/n  Ð­Òé/n  ¡£/w  [ÖÐ¹ú/ns  ½ø³ö¿Ú/vn  ÒøÐÐ/n]nt  ÐÂÈÎ/b  ¶­ÊÂ³¤/n  ¼æ/v  ÐÐ³¤/n  ÖÜ/nr  ¿ÉÈÊ/nr  ³öÏ¯/v  ÁË/u  Ç©×Ö/vn  ÒÇÊ½/n  ¡£/w  
19980302-02-008-003/m  ¸ù¾Ý/p  Ë«·½/n  Ð­Òé/n  £¬/w  [ÖÐ¹ú/ns  ½ø³ö¿Ú/vn  ÒøÐÐ/n]nt  ½«/d  ÔÚ/p  ½ñºó/t  ¼¸/m  Äê/q  ÄÚ/f  £¬/w  Ïò/p  [ÖÐ¹ú/ns  ³¤³Ç/ns  ¹¤Òµ/n  ×Ü¹«Ë¾/n]nt  Ìá¹©/v  ¸üÎª/d  ±ãÀû/a  µÄ/u  ³ö¿Ú/vn  Âô·½/n  ÐÅ´û/n  £¬/w  ÓÃÓÚ/v  Ö§³Ö/v  ¸Ã/r  ¹«Ë¾/n  ¶ÔÍâ/v  ³ÐÀ¿/v  ºÍ/c  ¿ªÕ¹/v  ¶ÔÍâ/vn  ÉÌÒµ/n  ÎÀÐÇ/n  ·¢Éä/vn  ·þÎñ/vn  ¼°/c  ÆäËû/r  ·ûºÏ/v  Ìõ¼þ/n  µÄ/u  »úµç/b  ²úÆ·/n  ³ö¿Ú/vn  ÏîÄ¿/n  ¡£/w  
19980302-02-008-004/m  [ÖÐ¹ú/ns  ³¤³Ç/ns  ¹¤Òµ/n  ×Ü¹«Ë¾/n]nt  ÊÇ/v  ¾­/p  ÎÒ¹ú/n  Õþ¸®/n  ÊÚÈ¨/v  ³ÐÀ¿/v  ¶ÔÍâ/vn  ÉÌÒµ/n  ·¢Éä/vn  ·þÎñ/vn  µÄ/u  ÆóÒµ/n  £¬/w  Ò»Ö±/d  ÊÇ/v  Õþ²ßÐÔ/n  ³ö¿Ú/vn  ÈÚ×Ê/vn  Ö§³Ö/v  µÄ/u  ÖØµã/n  ¡£/w  £³/m  Äê/q  ¶à/m  À´/f  £¬/w  ½ø³ö¿Ú/vn  ÒøÐÐ/n  ÀÛ¼Æ/v  Ïò/p  ¸Ã/r  ¹«Ë¾/n  ·¢·Å/v  ÁË/u  £³£µ£®£µÒÚ/m  Ôª/q  ÈËÃñ±Ò/n  ´û¿î/n  £¬/w  ÓÃÓÚ/v  ÑÇÌ«£²ºÅ/nz  ¡¢/w  È«ÇòÐÇ/n  ¡¢/w  Ò¿ÐÇ/n  µÈ/u  £¸/m  ¸ö/q  ÎÀÐÇ/n  ·¢Éä/vn  ÏîÄ¿/n  £¬/w  ÓÐÁ¦/a  µØ/u  Ö§³Ö/v  ÁË/u  º½Ìì/n  ÊÂÒµ/n  µÄ/u  ·¢Õ¹/vn  ¡£/w  

19980302-02-009-001/m  [¹ú¼Ò/n  Ë°Îñ/n  ×Ü¾Ö/n]nt  ¾ö¶¨/v  Ìá¸ß/v  ·ÄÖ¯Æ·/n  ³ö¿Ú/vn  ÍËË°ÂÊ/n  
19980302-02-009-002/m  ¾Ý/p  ÐÂ»ªÉç/nt  ±±¾©/ns  £³ÔÂ/t  £±ÈÕ/t  µç/n  £¨/w  ¼ÇÕß/n  ¶¡/nr  ¼áÃú/nr  £©/w  [¹ú¼Ò/n  Ë°Îñ/n  ×Ü¾Ö/n]nt  ½üÈÕ/t  ·¢³ö/v  Í¨Öª/n  £¬/w  ¾ö¶¨/v  ´Ó/p  ½ñÄê/t  ÔªÔÂ/t  £±ÈÕ/t  Æð/f  ½«/p  ·ÄÖ¯Æ·/n  µÄ/u  ³ö¿Ú/vn  ÍËË°ÂÊ/n  Ìá¸ß/v  µ½/v  £±£±£¥/m  ¡£/w  Õâ/r  ÊÇ/v  ¹ú¼Ò/n  Îª/p  Ìá¸ß/v  ·ÄÖ¯Æ·/n  ³ö¿Ú/vn  ¾ºÕùÁ¦/n  ¶ø/c  ²ÉÈ¡/v  µÄ/u  Ò»/m  Ïî/q  ÖØÒª/a  ´ëÊ©/n  ¡£/w  
19980302-02-009-003/m  ¾Ý/p  ÁË½â/v  £¬/w  ´Ë´Î/r  ÄÜ/v  ÏíÊÜ/v  £±£±£¥/m  ³ö¿Ú/vn  ÍËË°ÂÊ/n  µÄ/u  ·ÄÖ¯Æ·/n  Ö÷Òª/d  °üÀ¨/v  £º/w  ¸÷Àà/r  ·þ×°/n  ¡¢/w  ÕëÖ¯Æ·/n  ¡¢/w  Ó¡È¾²¼/n  ¡¢/w  Å÷²¼/n  ¡¢/w  É´²¼/n  ¡¢/w  µØÌº/n  ¡¢/w  Ã«É´/n  ¡¢/w  ÂéÉ´/n  £¨/w  ²»/d  º¬/v  ·ÏÂé/n  £©/w  ¡¢/w  ÉúË¿/n  £¨/w  ²»/d  º¬/v  ·ÏË¿/n  £©/w  ¡¢/w  ´¿/a  ÃÞË¿/n  ¡¢/w  »¯ÏË/n  É´/n  ¼°/c  ¸÷Àà/r  »ì·Ä/b  É´/n  µÈ/u  ¡£/w  
19980302-02-009-004/m  ·ÄÖ¯/n  ÐÐÒµ/n  Ò»Ö±/d  ÊÇ/v  ÎÒ¹ú/n  ³ö¿Ú/v  ´´»ã/v  µÄ/u  Ö÷Òª/b  ÐÐÒµ/n  £¬/w  ¾Ý/p  Í³¼Æ/v  £¬/w  £±£¹£¹£·Äê/t  £¬/w  ÎÒ¹ú/n  ·ÄÖ¯Æ·/n  ºÍ/c  ·þ×°/n  ³ö¿Ú¶î/n  ´ïµ½/v  £´£µ£´£®£µ£´ÒÚ/m  ÃÀÔª/q  £¬/w  ±È/p  ÉÏÄê/t  Ôö³¤/v  £²£²£®£¸£¥/m  £¬/w  Õ¼/v  È«¹ú/n  ³ö¿Ú/vn  ÉÌÆ·/n  ×ÜÖµ/n  µÄ/u  £²£´£®£¹£³£¥/m  ¡£/w  µ«/c  ÓÉÓÚ/c  Ä¿Ç°/t  ·ÄÖ¯/vn  ÐÐÒµ/n  ×ÜÌå/n  ´¦ÓÚ/v  ½Ï/d  À§ÄÑ/a  ×´¿ö/n  £¬/w  ÔÙ/d  ¼ÓÉÏ/v  ÊÜ/v  ¶«ÄÏÑÇ/ns  ½ðÈÚ/n  Î£»ú/n  Ó°Ïì/vn  £¬/w  ·ÄÖ¯Æ·/n  ³ö¿Ú/vn  ½«/d  ÃæÁÙ/v  Ðí¶à/m  ÐÂ/a  µÄ/u  ÎÊÌâ/n  ¡£/w  Ìá¸ß/v  ³ö¿Ú/vn  ÍËË°ÂÊ/n  ½«/d  ´Ù½ø/v  ÎÒ¹ú/n  ·ÄÖ¯/vn  ²úÆ·/n  µÄ/u  ³ö¿Ú/vn  £¬/w  ½ø¶ø/c  Ê¹/v  ·ÄÖ¯Òµ/n  ³ö¿Ú/vn  ½á¹¹/n  µÃµ½/v  ¸ÄÉÆ/vn  ¡£/w  

19980302-02-010-001/m  ¡°/w  ½ÚÁ÷/v  ¡±/w  Óë/c  ¡°/w  ¿ªÔ´/v  ¡±/w  ½áºÏ/v  Õã½­/ns  ¸ûµØ/n  ÊµÏÖ/v  Õ¼/v  ²¹/v  Æ½ºâ/a  
19980302-02-010-002/m  ±¾±¨/r  º¼ÖÝ/ns  £²ÔÂ/t  £¹ÈÕ/t  µç/n  ¼ÇÕß/n  ÕÔ/nr  ÏàÈç/nr  ±¨µÀ/v  £º/w  Õã½­Ê¡/ns  ÈÏÕæ/ad  ÂäÊµ/v  ±£»¤/v  ¸ûµØ/n  µÄ/u  »ù±¾/a  ¹ú²ß/n  £¬/w  ¸ûµØ/n  Èñ¼õ/v  µÄ/u  ÊÆÍ·/n  µÃµ½/v  ÓÐÐ§/a  µÄ/u  ¶ôÖÆ/vn  ¡£/w  £±£¹£¹£¶Äê/t  ¸÷Àà/r  ½¨Éè/vn  ¹²/d  Õ¼ÓÃ/v  ¸ûµØ/n  £±£±£®£´£¹Íò/m  Ä¶/q  £¬/w  ¿ª·¢/v  ÐÂ/d  Ôö/v  ¸ûµØ/n  £±£±£®£¸£´Íò/m  Ä¶/q  £¬/w  Á½Õß/r  ÏàµÖ/v  ÐÂÔö/v  ¸ûµØ/n  £³£µ£°£°/m  Ä¶/q  ¡£/w  £±£¹£¹£·Äê/t  ¹²/d  ÔìÌï/v  Ôì/v  µØ/n  £±£²£®£¹£´Íò/m  Ä¶/q  £¬/w  ¸÷Àà/r  ½¨Éè/vn  Õ¼ÓÃ/v  ¸ûµØ/n  £±£²Íò/m  Ä¶/q  ×óÓÒ/m  £¬/w  Á¬Ðø/a  Á½/m  Äê/q  ÊµÏÖ/v  ÁË/u  Õ¼/v  ²¹/v  Æ½ºâ/a  ¡£/w  
19980302-02-010-003/m  ÎªÁË/p  ±£»¤/v  ºÃ/a  ¸ûµØ/n  £¬/w  Õã½­Ê¡/ns  ¸÷¼¶/r  Õþ¸®/n  ¶¼/d  »®¶¨/v  ºÍ/c  µ÷Õû/v  ÁË/u  »ù±¾/a  Å©Ìï/n  ±£»¤Çø/n  £¬/w  ×öµ½/v  ±¾µØ/r  ¸ûµØ/n  ×ÜÁ¿/n  Ö»ÄÜ/v  Ôö¼Ó/v  ²»/d  ÄÜ/v  ¼õÉÙ/v  £¬/w  ÑÏ¸ñ/ad  ¿ØÖÆ/v  Õ¼ÓÃ/vn  ¸ûµØ/n  £¬/w  Í³³ï/vd  °²ÅÅ/v  ¸÷Òµ/r  ÓÃµØ/n  ¡£/w  Í¬Ê±/c  Ã÷È·/ad  ¹æ¶¨/v  £¬/w  ·²ÊÇ/d  Õ¼ÓÃ/v  ¸ûµØ/n  µÄ/u  £¬/w  ±ØÐë/d  Éê±¨/v  £¬/w  ÂäÊµ/v  ¡°/w  Õ÷/v  Ò»/m  ²¹/v  Ò»/m  ¡±/w  µÄ/u  ´ëÊ©/n  £¬/w  Ã¿Ä¶/r  ±ØÐë/d  ÉÏ½»/v  £µ£°£°£°/m  Ôª/q  ÔìµØ/vn  ±£Ö¤½ð/n  ¡£/w  ÕâÐ©/r  ´ëÊ©/n  ¶ôÖÆ/v  ÁË/u  ÂÒÕ¼/v  ÀÄÓÃ/v  ¸ûµØ/n  ÐÐÎª/n  £¬/w  ÍÁµØ/n  ÂÒÕ¼/vn  µÄ/u  ÏÖÏó/n  ÖðÄê/d  ¼õÉÙ/v  ¡£/w  
19980302-02-010-004/m  Óë´ËÍ¬Ê±/c  £¬/w  È«Ê¡/n  ¸÷¼¶/r  Õþ¸®/n  ¼ÓÇ¿/v  Ð­µ÷/ad  £¬/w  ºÏÀí/ad  ¿ª·¢/v  ÍÁµØ/n  ×ÊÔ´/n  ¡£/w  Äþ²¨ÊÐ/ns  ¡¢/w  ÎÂÖÝÊÐ/ns  ¡¢/w  ´ÈÏªÊÐ/ns  ¡¢/w  ´¾°²ÏØ/ns  µÈ/u  µØ/n  ½¨Á¢/v  ÁË/u  ¹É·ÝÖÆ/n  ÐÎÊ½/n  µÄ/u  ÍÁµØ/n  ¿ª·¢/vn  ¸´¿Ñ/vn  ×Ü¹«Ë¾/n  »ò/c  ÍÁµØ/n  ×ÛºÏ/vn  ¿ª·¢/vn  ¹«Ë¾/n  £¬/w  ´Ó/p  Êµ¼Ê/n  ³ö·¢/v  £¬/w  ÒòµØÖÆÒË/i  £¬/w  Î§¿Ñ/v  º£Í¿/n  ¡¢/w  ½­Í¿/n  £¬/w  ÔÚ/p  µÍ/a  Çð/Ng  »ºÆÂ/n  ÔìÌï/v  Ôì/v  µØ/n  ¡£/w  ÓÐµÄ/r  µØ·½/n  »¹/d  Í¨¹ý/p  Å©µØ/n  ÕûÀí/vn  ¡¢/w  Õ¬»ùµØ/n  ÕûÀí/vn  ¡¢/w  Ç¨·Ø»¹¸û/l  µÈ/u  Ôö¼Ó/v  ¸ûµØ/n  Ãæ»ý/n  ¡£/w  ¾Ý/p  Í³¼Æ/v  £¬/w  È«Ê¡/n  ÔìµØ/vn  ¼Æ»®/n  ³¬¹ý/v  Ê¡Õþ¸®/n  ÏÂ´ï/v  ÈÎÎñ/n  µÄ/u  ÓÐ/v  £¸/m  ¸ö/q  µØ/n  ÊÐ/n  £¬/w  ÓÐµÄ/r  µØ/n  ÊÐ/n  È¥Äê/t  ÊÜÔÖ/vn  Ë®»Ù/vn  ¸ûµØ/n  µÄ/u  ¸´¿Ñ/vn  ¹¤×÷/vn  Ò²/d  ½øÕ¹/v  ½Ï/d  ¿ì/a  £¬/w  ¼ÎÐËÊÐ/ns  ¡¢/w  ÉÜÐËÊÐ/ns  ¹²/d  Ë®»Ù/v  ¸ûµØ/n  ´ï/v  £±£¶£³£±£·/m  Ä¶/q  £¬/w  ÒÑ/d  ¸´¿Ñ/v  µÄ/u  ÓÐ/v  £±£´£¸£µ£¶/m  Ä¶/q  £¬/w  Õ¼/v  £¹£±£¥/m  ÒÔÉÏ/f  ¡£/w  

19980302-02-011-001/m  Îª/p  ¹úÆó/j  ¸Ä¸ï/vn  Ìá¹©/v  ±£ÕÏ/vn  ÃºÌ¿/n  ÐÐÒµ/n  Éç»á±£ÏÕ/l  ½¡¿µ/ad  ·¢Õ¹/v  

19980302-02-011-002/m  ±¾±¨/r  º¼ÖÝ/ns  µç/n  ¼ÇÕß/n  Åí/nr  ¼ÎÁê/nr  ´Ó/p  ½üÈÕ/t  ¾ÙÐÐ/v  µÄ/u  È«¹ú/n  ÃºÌ¿/n  ÐÐÒµ/n  Éç»á±£ÏÕ/l  ¹¤×÷/vn  »áÒé/n  ÉÏ/f  »ñÏ¤/v  £º/w  £±£¹£¹£·Äê/t  ¹úÓÐ/vn  ÖØµã/n  Ãº¿ó/n  ÌáÇ°/v  Ò»/m  Äê/q  ÊµÏÖ/v  ×ÜÌå/n  Å¤¿÷ÎªÓ¯/l  £¬/w  ÃºÌ¿/n  ÐÐÒµ/n  Éç»á±£ÏÕ/l  ÌåÏµ/n  µÄ/u  ½¨Á¢/vn  Îª/p  Æä/r  Ìá¹©/v  ±£ÕÏ/vn  Æð/v  µ½/v  ºÜ/d  ´ó/a  ×÷ÓÃ/n  ¡£/w  ¾Ý/p  ÁË½â/v  £¬/w  ÃºÌ¿/n  ÑøÀÏ/vn  ±£ÏÕ/n  »ù½ð/n  Í³³ï/vn  µ÷¼Á/vn  µÄ/u  Ë³Àû/a  ÊµÊ©/vn  £¬/w  ÎÈ¶¨/v  ÁË/u  ÀëÍËÐÝ/vn  Ö°¹¤/n  ¶ÓÎé/n  £¬/w  Îª/p  Ãº¿ó/n  ¼õÈË/v  ÔöÐ§/v  ¡¢/w  Å¤¿÷ÔöÓ¯/l  Ìá¹©/v  ÁË/u  ±£ÕÏ/vn  ¡£/w  
19980302-02-011-003/m  £±£¹£¹£·Äê/t  £¬/w  ÔÚ/p  ×Ê½ð/n  Ê®·Ö/m  ½ôÕÅ/a  µÄ/u  Çé¿ö/n  ÏÂ/f  £¬/w  [ÃºÌ¿²¿/nt  Éç±£¾Ö/nt]nt  Í¨¹ý/p  ¶àÖÖ/m  Í¾¾¶/n  £¬/w  ²ÉÈ¡/v  ¶àÖÖ/m  °ì·¨/n  £¬/w  Ç§·½°Ù¼Æ/i  ³ï´ë/v  ×Ê½ð/n  £¬/w  Ê¹/v  µ÷¼Á½ð/n  °´Ê±/d  ×ã¶î/v  µ½Î»/v  £¬/w  ¶Ô/p  ¸ö±ð/a  ÌØÀ§/b  ÆóÒµ/n  »¹/d  ÌáÇ°/vd  ÏÂ²¦/v  ÁË/u  µ÷¼Á½ð/n  ¡£/w  
19980302-02-011-004/m  ÃºÌ¿²¿/nt  ¸±/b  ²¿³¤/n  Öì/nr  µÇÉ½/nr  ÔÚ/p  »áÉÏ/t  Ëµ/v  £¬/w  ÃºÌ¿/n  ÐÐÒµ/n  ÐÂ/a  µÄ/u  ÑøÀÏ/vn  ±£ÏÕ/n  ÖÆ¶È/n  ÒÑ/d  »ù±¾/ad  ½¨Á¢/v  £¬/w  ¸öÈË/n  ÕË»§/n  ½¨ÕËÂÊ/n  ´ïµ½/v  £±£°£°£¥/m  ¡£/w  Í¬Ê±/c  £¬/w  Ò½ÁÆ/n  ¸Ä¸ï/vn  ÎÈ²½/d  ÍÆ½ø/v  £¬/w  ÓÐ/v  £±£°/m  ¸ö/q  Ãº¹Ü¾Ö/j  ³öÌ¨/v  ÁË/u  Ö¸µ¼/vn  Òâ¼û/n  £¬/w  £·£°/m  ¶à/m  ¸ö/q  ¿óÎñ¾Ö/n  ÖÆ¶¨/v  ²¢/c  ÊµÊ©/v  ¸Ä¸ï/vn  ·½°¸/n  £¬/w  £³£´/m  ¸ö/q  ¾Ö¼¶/b  µ¥Î»/n  ½øÈë/v  ÁË/u  Êµ¼Ê/a  ÔË×ª/vn  £¬/w  Ö°¹¤/n  Ò½ÁÆ/n  ·ÑÓÃ/n  ±È/p  ÉÏÄê/t  Í¬ÆÚ/f  ½µµÍ/v  £±£µ£¥/m  ÒÔÉÏ/f  ¡£/w  
19980302-02-011-005/m  ¾ÝÏ¤/v  £¬/w  ÏÂ/f  Ò»/m  ²½/q  ÃºÌ¿/n  Éç±£/vn  µÄ/u  ÖØµã/n  ÊÇ/v  £º/w  ÑøÀÏ/vn  ±£ÏÕ/n  ¾¡¿ì/d  Ïò/p  È«¹ú/n  Í³Ò»/ad  ¹ý¶É/v  £¬/w  Ò½ÁÆ/n  ±£ÏÕ/n  Òª/v  Öð²½/d  ½¨Á¢/v  Æð/f  ·ûºÏ/v  ÃºÌ¿/n  ÆóÒµ/n  Êµ¼Ê/n  µÄ/u  ÐÂ/a  Ä£Ê½/n  ¡£/w  

19980302-02-012-001/m  ±¾±¨/r  Ñ¶/Ng  ¾­/p  [ÖÐ¹ú/ns  ¹ú¼Ê/n  Ã³Ò×/vn  ´Ù½ø/vn  Î¯Ô±»á/n]nt  Åú×¼/v  £¬/w  ÓÉ/p  [ÖÐ¹ú/ns  ÉÌÒµ/n  ÁªºÏ»á/n]nt  ¡¢/w  [ÖÐ¹ú/ns  µ÷Î¶Æ·/n  Ð­»á/n]nt  ¡¢/w  [Ã³´Ù»á/j  ÉÌÒµ/n  ÐÐÒµ/n  ·Ö»á/n]nt  Óë/c  [ÃÀ¹ú/ns  ¿ËÀÍË¹/nr  ¹«Ë¾/n]nt  ¹²Í¬/d  Ö÷°ì/v  µÄ/u  ¡°/w  ¡¯/w  £¹£¸/m  ¹ú¼Ê/n  µ÷Î¶Æ·/n  ¡¢/w  Ê³Æ·/n  Ìí¼Ó¼Á/n  Õ¹ÀÀ»á/n  ¡±/w  ½«/d  ÓÚ/p  £±£¹£¹£¸Äê/t  £¹ÔÂ/t  £²£²ÈÕ/t  ÖÁ/p  £²£µÈÕ/t  ÔÚ/p  [±±¾©/ns  ÖÐ¹ú/ns  ¹ú¼Ê/n  Ã³Ò×/vn  ÖÐÐÄ/n]nt  ¾ÙÐÐ/v  £¬/w  ±¾½ì/r  Õ¹ÀÀ»á/n  ½«/d  ÑûÇë/v  ¹úÄÚÍâ/s  ÖÚ¶à/m  ÖªÃû/a  ³§ÉÌ/n  ²ÎÕ¹/v  ¡£/w  £¨/w  ÉÛ/nr  Ö¾¸Õ/nr  Íõ/nr  ÈÕ»Ô/nr  £©/w  

19980302-02-013-001/m  ±¾±¨/r  Ñ¶/Ng  [ÖÐ¹ú/ns  ³ÇÊÐ/n  ÃºÆø/n  Ð­»á/n]nt  ÈÕÇ°/t  ÔÚ/p  ¾©/j  ÕÙ¿ª/v  È¼Æø/n  ÈÈË®Æ÷/n  °²È«/an  ¹ÜÀí/vn  ¹¤×÷/vn  »áÒé/n  ¡£/w  »áÒé/n  ÒªÇó/v  ¸÷/r  È¼Æø/n  ¹ÜÀí/vn  ²¿ÃÅ/n  ¡¢/w  È¼Æø/n  ¹©Ó¦/vn  ÆóÒµ/n  ¡¢/w  È¼Æø¾ß/n  Éú²ú/vn  ³§¼Ò/n  Ïà»¥/d  Ð­µ÷/a  £¬/w  ¹²Í¬/d  ×¥ºÃ/v  È¼Æø¾ß/n  Éú²ú/vn  ¡¢/w  ÏúÊÛ/vn  ¡¢/w  °²×°/vn  Ê¹ÓÃ/vn  ¡¢/w  Î¬ÐÞ/vn  ¸÷/r  »·½Ú/n  µÄ/u  °²È«/an  ¹ÜÀí/vn  ¹¤×÷/vn  £¬/w  ¼õÉÙ/v  ºÍ/c  ±ÜÃâ/v  ÊÂ¹Ê/n  µÄ/u  ·¢Éú/vn  ¡£/w  
19980302-02-013-002/m  £¨/w  Ö£/nr  ½£/nr  £©/w  

19980302-02-014-001/m  ±¾±¨/r  Ñ¶/Ng  ¡¯/w  £¹£¸/m  Î÷·½/f  ¹¤Òµ/n  Éè¼Æ/vn  ÑÐÌÖ»á/n  ½«/d  ÓÚ/p  £³ÔÂ/t  £±£¹ÈÕ/t  ÔÚ/p  ±±¾©/ns  ÕÙ¿ª/v  £¬/w  ½ìÊ±/d  [ÃÀ¹ú/ns  ¹¤Òµ/n  Éè¼Æ/vn  Ð­»á/n]nt  Ö÷Ï¯/n  £Ã£ò£á£é£ç£Ö£ï£ç£å£ì/nr  ÏÈÉú/n  ºÍ/c  [Ì¨Íå/ns  ºê/nz  ¹«Ë¾/n]nt  £Á£ó£ð£é£ò£å/nx  µçÄÔ/n  µÄ/u  Éè¼ÆÕß/n  µÈ/u  ¹¤Òµ/n  Éè¼Æ/vn  ×¨¼Ò/n  ½«/d  µ½»á/v  ¾Ù°ì/v  ½²×ù/n  £¬/w  Îª/p  ÖÐ¹ú/ns  Í¬ÐÐ/n  ½²½â/v  ¡°/w  Î÷·½/f  ¹¤Òµ/n  Éè¼Æ/vn  µÄ/u  ·¢Õ¹/vn  ÏÖ×´/n  ¡±/w  ÒÔ¼°/c  ÔÚ/p  ÆóÒµ/n  ·¢Õ¹/vn  ÖÐ/f  µÄ/u  ³É¹¦/a  °¸Àý/n  µÈ/u  ÈÈµã/n  ÎÊÌâ/n  ¡£/w  £¨/w  »Æ/nr  ö«/nr  £©/w  

19980302-02-015-001/m  ±¾±¨/r  Ñ¶/Ng  ¸ïÃü/vn  ÀÏÇø/n  ºÓ±±Ê¡/ns  Æ½É½ÏØ/ns  ÊÇ/v  È«¹ú/n  É½Çø/n  ×ÛºÏ/vn  ¿ª·¢/vn  µÄ/u  µÚÒ»/m  Åú/q  Ê¾·¶ÏØ/n  £¬/w  Ò»/m  Äê/q  ¶à/m  À´/f  ¹²/d  Í¶·Å/v  ´û¿î/n  £µ£µ£°£°Íò/m  Ôª/q  £¬/w  ÓÃÓÚ/v  ¸Ä/v  ÍÁ/n  Ôì/v  µØ/n  £±£°Íò/m  Ä¶/q  £¬/w  ÐÞ½¨/v  ÐîË®³Ø/n  £²£°/m  ×ù/q  £¬/w  ÐÞÂ·/v  £±£°£°/m  ¹«Àï/q  £¬/w  ¼ÜÉè/v  ¸ßµÍÑ¹/n  ÏßÂ·/n  £±Íò/m  Ã×/q  £¬/w  ³É¼¨/n  Ï²ÈË/a  ¡£/w  £¨/w  ·¶/nr  Ñ§/nr  £©/w  

19980302-02-016-001/m  ±¾±¨/r  Ñ¶/Ng  ÓÉ/p  [ÖÐ¹ú/ns  Î÷°²/ns  º½¿Õ/n  ·¢¶¯»ú/n  ¹«Ë¾/n]nt  ¡¢/w  [ÖÐ¹ú/ns  È¼»ú/n  ¶¯Á¦/n  £¨/w  ¼¯ÍÅ/n  £©/w  ¹«Ë¾/n]nt  Óë/c  [µÂ¹ú/ns  Åµ´ú¿ËË¹¡ª°Í¿Ë¡¤¶Å¶û/nz  ¹«Ë¾/n]nt  ºÏ×Ê/v  µÄ/u  [Î÷°²/ns  Î¬µÂ/nz  ·çµç/j  Éè±¸/n  ÓÐÏÞ¹«Ë¾/n]nt  ÈÕÇ°/t  ³ÉÁ¢/v  £¬/w  ½«/d  Äê²ú/v  £±£´£°/m  Ì¨/q  £²£µ£°/m  ºÍ/c  £¶£°£°/m  Ç§Íß/q  ¼¶/n  ´óÐÍ/b  ·çÁ¦/n  ·¢µç»ú/n  £¬/w  Ìî²¹/v  ¹úÄÚ/s  ¿Õ°×/n  ¡£/w  £¨/w  ·Ñ/nr  Î°Î°/nr  £©/w  

19980302-02-017-001/m  ±¾±¨/r  Ñ¶/Ng  ÒÔ/p  Éú²ú/v  ¡°/w  Ê¥ÌìÅµ/nz  ¡±/w  ÏµÁÐ/n  ¼ÓÃÜËø/n  £¬/w  ÔÚ/p  Èí¼þ/n  ±£»¤/vn  ºÍ/c  ¼ÓÃÜ/vn  ¼¼Êõ/n  ÁìÓò/n  Õ¼/v  ¾Ó/v  Ö÷µ¼/n  µØÎ»/n  µÄ/u  [ÃÀ¹ú/ns  ²Êºç/n  ¸ß/a  ¿Æ¼¼/n  ÓÐÏÞ¹«Ë¾/n]nt  £¬/w  ÈÕÇ°/t  ÔÚ/p  ±±¾©/ns  ÉèÁ¢/v  ÁË/u  ´ú±í´¦/n  £¬/w  ²¢/c  ÍÆ³ö/v  ÁË/u  ×îÐÂ/a  µÄ/u  ¡°/w  Ê¥ÌìÅµ/nz  ¡±/w  £¹£¸/m  ÏµÁÐ/n  ²úÆ·/n  ¡£/w  £¨/w  Ð»/nr  ½¨/nr  £©/w  

19980302-02-018-001/m  ±¾±¨/r  Ñ¶/Ng  ÓÉ/p  [½¨Éè²¿/nt  ÐÅÏ¢/n  ÖÐÐÄ/n]nt  ºÍ/c  ÊÀ½ç/n  ´«Ã½/n  µÚ¶þ/m  ´ó/a  ¹«Ë¾/n  µÄ/u  [µÂ¹ú/ns  ±´ËþË¹Âü/nz  ¹«Ë¾/n]nt  ºÏ×Ê/v  ³ÉÁ¢/v  µÄ/u  [±±¾©/ns  ±´ËþË¹Âü/nz  ½¨Éè/vn  ÐÅÏ¢/n  ·þÎñ/vn  ¹«Ë¾/n]nt  £¬/w  ÓÚ/p  ½üÈÕ/t  ÔÚ/p  ¾©/j  ¿ªÒµ/v  ¡£/w  ¸Ã/r  ¹«Ë¾/n  ½«/d  ×ÅÑÛ/v  ÓÚ/p  ÖÐ¹ú/ns  µÄ/u  ½¨Éè/vn  ÐÐÒµ/n  ÐÅÏ¢/n  ×ÊÔ´/n  µÄ/u  ¿ª·¢/vn  Óë/c  ÀûÓÃ/vn  £¬/w  ÍÆ¹ã/v  ¹úÄÚ/s  ¹ú¼Ê/n  µÄ/u  ÐÂ/a  ²úÆ·/n  ºÍ/c  ÐÂ/a  ¼¼Êõ/n  ¡£/w  £¨/w  Îâ/nr  ÎÄ/nr  £©/w  

19980302-03-001-001/m  ×Ü²Î/j  ÔÚ/p  ¸ßÖÐ¼¶/b  ¸É²¿/n  ÖÐ/f  ¿ªÕ¹/v  ×¨Ìâ/n  Ñ§Ï°/vn  ½ÌÓý/vn  Óµ»¤/v  ¸Ä¸ï/v  ·þ´Ó/v  ´ó¾Ö/n  
19980302-03-001-002/m  ÐÂ»ªÉç/nt  ±±¾©/ns  £³ÔÂ/t  £±ÈÕ/t  µç/n  £¨/w  ¼ÇÕß/n  Âí/nr  Ïþ´º/nr  £©/w  [½â·Å¾ü/n  ×Ü²ÎÄ±²¿/n]nt  ½üÈÕ/t  ÔÚ/p  ¸ßÖÐ¼¶/b  ¸É²¿/n  ÖÐ/f  ¿ªÕ¹/v  ÁË/u  ¡°/w  Óµ»¤/v  ¸Ä¸ï/v  ¡¢/w  ·þ´Ó/v  ´ó¾Ö/n  ¡±/w  µÄ/u  Ñ§Ï°/vn  ½ÌÓý/vn  £¬/w  Ê¹/v  ´ó¼Ò/r  ¸ü¼Ó/d  Éî¿Ì/a  Àí½â/v  Éî»¯/v  ¸Ä¸ï/v  µÄ/u  Ò»/m  ÏµÁÐ/q  ÖØ´ó/a  ¾ö²ß/n  £¬/w  ÔöÇ¿/v  ÔÚ/p  Ë¼Ïë/n  ÉÏ/f  ÕþÖÎ/n  ÉÏ/f  ÐÐ¶¯/vn  ÉÏ/f  Óë/c  ÒÔ/p  ½­/nr  ÔóÃñ/nr  Í¬Ö¾/n  Îª/v  ºËÐÄ/n  µÄ/u  µ³ÖÐÑë/nt  ¡¢/w  ÖÐÑë¾üÎ¯/nt  ±£³Ö/v  ¸ß¶È/d  Ò»ÖÂ/a  µÄ/u  ×Ô¾õÐÔ/n  ¡£/w  ÖÐÑë¾üÎ¯/nt  Î¯Ô±/n  ¡¢/w  ×Ü²ÎÄ±³¤/n  ¸µ/nr  È«ÓÐ/nr  ²Î¼Ó/v  ÁË/u  Ñ§Ï°/v  ¡£/w  
19980302-03-001-003/m  ÈçºÎ/r  ¿´´ý/v  µ±Ç°/t  ÕýÔÚ/d  ÉîÈë/ad  ½øÐÐ/v  µÄ/u  ¾­¼Ã/n  ÌåÖÆ/n  ¸Ä¸ï/vn  ºÍ/c  ÕýÈ·/ad  ¶Ô´ý/v  ¸Ä¸ï/v  ÖÐ/f  ÀûÒæ/n  ¹ØÏµ/n  µ÷Õû/vn  £¬/w  ÊÇ/v  µ±Ç°/t  ²¿¶Ó/n  Ë¼Ïë/n  ÕþÖÎ/n  ½ÌÓý/vn  µÄ/u  ÖØ´ó/a  ¿ÎÌâ/n  ¡£/w  [×Ü²Î/j  µ³Î¯/n]nt  ºÍ/c  Áìµ¼/n  ×¨ÃÅ/d  ½øÐÐ/v  ÁË/u  ÌÖÂÛ/vn  ºÍ/c  ÑÐ¾¿/vn  £¬/w  Ã÷È·/ad  Ìá³ö/v  £¬/w  ×Ü²Î/j  ×÷Îª/p  È«¾ü/n  µÄ/u  ¾üÊÂ/n  ÁìÂÊ/vn  »ú¹Ø/n  £¬/w  Ë¼Ïë/n  ÕþÖÎ/n  ½ÌÓý/vn  Òª/v  ×ß/v  ÔÚ/p  ²¿¶Ó/n  µÄ/u  Ç°ÁÐ/n  £¬/w  Áìµ¼/n  ¸É²¿/n  Òª/v  ³ÉÎª/v  ÈºÖÚ/n  µÄ/u  ±íÂÊ/n  ¡£/w  Òª/v  ½øÒ»²½/d  Í³Ò»/v  Ë¼Ïë/n  £¬/w  Ìá¸ß/v  ÈÏÊ¶/n  £¬/w  ¼á¶¨/v  ÐÅÄî/n  ¡£/w  
19980302-03-001-004/m  ½ÌÓý/v  ÖÐ/f  £¬/w  ËûÃÇ/r  ÔÚ/p  ×éÖ¯/v  ´ó¼Ò/r  ÈÏÕæ/ad  Ñ§Ï°/v  µËÐ¡Æ½ÀíÂÛ/n  ºÍ/c  µ³/n  µÄ/u  Ê®Îå´ó/j  ±¨¸æ/n  µÄ/u  Í¬Ê±/n  £¬/w  »¹/d  ¾Ù°ì/v  ÁË/u  Éî»¯/v  ¸Ä¸ï/v  ×¨Ìâ/n  ±¨¸æ»á/n  £¬/w  ¾Í/p  ¹É·ÝÖÆ/n  Óë/c  ¹úÓÐ/vn  ÆóÒµ/n  ¸Ä¸ï/vn  ¡¢/w  ·ÖÅä/vn  ÖÆ¶È/n  Óë/c  Éç»á/n  ±£ÕÏ/vn  ÖÆ¶È/n  ¸Ä¸ï/vn  ¡¢/w  Õþ¸®/n  »ú¹¹/n  Óë/c  ÈËÊÂ/n  ÖÆ¶È/n  ¸Ä¸ï/vn  ¡¢/w  ÀÍ¶¯/vn  ÖÆ¶È/n  ¸Ä¸ï/vn  Óë/c  ÔÙ/d  ¾ÍÒµ/v  ¹¤³Ì/n  µÈ/u  ÓÐ¹Ø/p  Éî»¯/v  ¸Ä¸ï/v  µÄ/u  ÈÈµã/n  ÎÊÌâ/n  £¬/w  Çë/v  ¹ú¼Ò/n  ²¿Î¯/j  µÄ/u  Áìµ¼/n  Í¬Ö¾/n  ×÷/v  ÁË/u  £¶/m  ³¡/q  ×¨Ìâ/n  ±¨¸æ/vn  ¡£/w  ´ó¼Ò/r  Òª/v  Õ¾/v  ÔÚ/p  ÊÀ½ç/n  ¸ñ¾Ö/n  µÄ/u  ¸ß¶È/n  ¿´/v  ¸Ä¸ï/v  £¬/w  ÈÏÇå/v  Éî»¯/v  ¸Ä¸ï/v  ÊÇ/v  Ó­½Ó/v  ÊÀ½ç/n  ¾­¼Ã/n  ·¢Õ¹/vn  µÄ/u  ÌôÕ½/vn  µÄ/u  ±ØÈ»/b  ÒªÇó/n  £»/w  Õ¾/v  ÔÚ/p  ¹ú¼Ò/n  ´ó¾Ö/n  µÄ/u  ¸ß¶È/n  ¿´/v  ¸Ä¸ï/v  £¬/w  ÈÏÇå/v  Éî»¯/v  ¸Ä¸ï/v  ÊÇ/v  ÊµÏÖ/v  ¿ç/v  ÊÀ¼Í/n  ·¢Õ¹/vn  µÄ/u  ¸ù±¾/a  ¶¯Á¦/n  £»/w  Õ¾/v  ÔÚ/p  ¾ü¶Ó/n  È«¾Ö/n  µÄ/u  ¸ß¶È/n  ¿´/v  ¸Ä¸ï/v  £¬/w  ÈÏÇå/v  Éî»¯/v  ¸Ä¸ï/v  ÊÇ/v  ÊÊÓ¦/v  ÊÀ½ç/n  ¾üÊÂ/n  ÁìÓò/n  Éî¿Ì/a  ±ä¸ï/vn  µÄ/u  ÆÈÇÐ/a  ÐèÒª/n  ¡£/w  
19980302-03-001-005/m  ´ó¼Ò/r  ±íÊ¾/v  £¬/w  ÔÚ/p  Éî»¯/v  ¸Ä¸ï/v  µÄ/u  ¹ý³Ì/n  ÖÐ/f  £¬/w  Òª/v  ×Ô¾õ/ad  Óë/p  ÒÔ/p  ½­/nr  ÔóÃñ/nr  Í¬Ö¾/n  Îª/v  ºËÐÄ/n  µÄ/u  µ³ÖÐÑë/nt  ¡¢/w  ÖÐÑë¾üÎ¯/nt  ±£³Ö/v  ¸ß¶È/d  Ò»ÖÂ/a  £¬/w  ×ö/v  µ³/n  µÄ/u  Â·Ïß/n  ºÍ/c  Õþ²ß/n  µÄ/u  ¼á¶¨/a  Î¬»¤Õß/n  ºÍ/c  ÖÒÊµ/a  Ö´ÐÐÕß/n  £»/w  Òª/v  ×Ô¾õ/ad  ÊÊÓ¦/v  ¹ú¼Ò/n  ¸Ä¸ï/vn  ºÍ/c  ·¢Õ¹/vn  µÄ/u  ÐÂ/a  ÐÎÊÆ/n  £¬/w  ÒÔ/p  »ý¼«/a  µÄ/u  ×ËÌ¬/n  ¸ãºÃ/v  ¾üÊÂ/n  ¹¤×÷/vn  ¸Ä¸ï/vn  £¬/w  Å¬Á¦/ad  ÍÆ½ø/v  ¾üÊÂ/n  ¹¤×÷/vn  µÄ/u  È«Ãæ/a  ·¢Õ¹/vn  £»/w  Òª/v  ÕýÈ·/ad  ¶Ô´ý/v  ¸Ä¸ï/v  ÖÐ/f  µÄ/u  ÀûÒæ/n  ¹ØÏµ/n  µ÷Õû/vn  £¬/w  Îª/p  ¹ú¼Ò/n  ¸Ä¸ï/vn  ¿ª·Å/vn  ºÍ/c  ÏÖ´ú»¯/vn  ½¨Éè/vn  Ìá¹©/v  ¼áÇ¿/a  ÓÐÁ¦/a  µÄ/u  °²È«/an  ±£Ö¤/vn  ¡£/w  
19980302-03-001-006/m  ×Ü²Î/j  »ú¹Ø/n  ÔÚ/p  Õâ/r  ´Î/q  Ñ§Ï°/vn  ½ÌÓý/vn  µÄ/u  »ù´¡/n  ÉÏ/f  £¬/w  ¶Ô/p  ËùÊô/vn  µ¥Î»/n  È«Ãæ/ad  ¿ªÕ¹/v  Õâ/r  Ò»/m  ½ÌÓý/vn  ½øÐÐ/v  ÁË/u  ²¿Êð/vn  £¬/w  Ä¿Ç°/t  ÓÐ/v  £²£°£°/m  Ãû/q  ¸ßÖÐ¼¶/b  ¸É²¿/n  ÉîÈë/v  ²¿¶Ó/n  ¡¢/w  ÔºÐ£/n  ¡¢/w  ¿ÆÑÐ/n  µ¥Î»/n  Ö¸µ¼/v  »ù²ã/n  ¿ªÕ¹/v  Õâ/r  Ïî/q  ½ÌÓý/vn  ¡£/w  

19980302-03-002-001/m  µ¤ÐÄ/n  Îª/v  ÈËÃñ/n  £­£­/w  ¼Ç/v  ¾Å/m  ½ì/q  [È«¹ú/n  ÈË´ó/j]nt  ´ú±í/n  ¡¢/w  [ÉòÑô/ns  ¾üÇø/n]nt  ¡º/w  Ñ§/v  À×/nr  ·æ/nr  ±ê±ø/n  ¡»/w  ¼Ö/nr  µ¤±ø/nr  
19980302-03-002-002/m  £¨/w  ¸½/v  Í¼Æ¬/n  £±/m  ÕÅ/q  £©/w  
19980302-03-002-003/m  ÐÂ»ªÉç/nt  ¼ÇÕß/n  ÕÅ/nr  ±¦Ó¡/nr  ÐÂ»ªÉç/nt  Í¨Ñ¶Ô±/n  Áõ/nr  ÊÀÈÊ/nr  ¾£/nr  ÄÏ½ø/nr  
19980302-03-002-004/m  ¼Ö/nr  µ¤±ø/nr  £¬/w  ÐÂ½ü/d  µ±Ñ¡/v  µÄ/u  ¾Å/m  ½ì/q  [È«¹ú/n  ÈË´ó/j]nt  ´ú±í/n  £¬/w  Ò»/m  Î»/q  ´Ó/p  Ê¿±ø/n  ³É³¤/v  ÆðÀ´/v  µÄ/u  Ò½Ôº/n  Ôº³¤/n  ¡£/w  
19980302-03-002-005/m  ½ü/v  £³£°/m  Äê/q  µÄ/u  ¾üÂÃ/n  ÉúÑÄ/n  £¬/w  Ëý/r  ×Ô¾õ/ad  Êµ¼ù/v  ÎÒµ³/n  ÎÒ¾ü/n  ×ÚÖ¼/n  £¬/w  ÇÚÇÚ¿Ò¿Ò/z  Îª/p  »¼Õß/n  ·þÎñ/v  £¬/w  ÒÔ/p  ×ÔÉí/r  µÄ/u  Á¼ºÃ/a  Ò½µÂ/n  ´ø/v  ³ö/v  Ò½Ôº/n  µÄ/u  ºÃ/a  Ò½·ç/n  £¬/w  Ó®µÃ/v  ÁË/u  ¹ã·º/a  ÔÞÓþ/vn  £¬/w  Ôø/d  ±»/p  [È«¹ú/n  ¸¾Áª/j]nt  ÆÀÎª/v  ¡°/w  Èý°Ë/t  ºìÆìÊÖ/n  ¡±/w  ¡¢/w  ¡°/w  ½íàþ/b  ½¨¹¦/vn  ±ê±ø/n  ¡±/w  £¬/w  ±»/p  ÎÀÉú²¿/nt  ÆÀÎª/v  È«¹ú/n  Ê×/m  ½ì/q  °Ù/m  Ãû/q  ÖÐÇàÄê/j  Ò½Ñ§/n  ¿Æ¼¼/n  Ö®/u  ÐÇ/n  £¬/w  ±»/p  [ÉòÑô/ns  ¾üÇø/n]nt  Ê÷/v  Îª/v  ¡°/w  Ñ§/v  À×/nr  ·æ/nr  ±ê±ø/n  ¡±/w  ¡£/w  
19980302-03-002-006/m  ÖøÊé/v  Àí/v  Ò©/n  £¬/w  Åõ/v  ³ö/v  »ðÈÈ/a  ÐÄ³¦/n  
19980302-03-002-007/m  ¼Ö/nr  µ¤±ø/nr  £±£¹£¶£¹Äê/t  £±£²ÔÂ/t  ÈëÎé/v  À´µ½/v  ±±½®/s  ¾üÓª/n  £¬/w  ´Ó/p  ÎÀÉúÔ±/n  ¡¢/w  »¤ÀíÔ±/n  Öð²½/d  ³É³¤/v  Îª/v  [ÉòÑô/ns  ¾üÇø/n  £²£±£±/m  Ò½Ôº/n]nt  Ôº³¤/n  ¡£/w  Ëý/r  ÊÇ/v  ¾üÈË/n  µÄ/u  ºó´ú/n  £¬/w  ½«ÃÅ/n  Ö®/u  Å®/Ng  £¬/w  Ëý/r  °Ñ/p  ÀíÏë/n  ÈÚ/v  ÓÚ/p  ÍüÎÒ/d  Îª/p  Ãñ/Ng  µÄ/u  ÊÂÒµ/n  ×·Çó/vn  Ö®ÖÐ/f  ¡£/w  
19980302-03-002-008/m  £±£¹£·£¹Äê/t  £¹ÔÂ/t  £¬/w  ¼Ö/nr  µ¤±ø/nr  ´Ó/p  [µÚ¶þ/m  ¾üÒ½/n  ´óÑ§/n  Ò©Ñ§Ïµ/n]nt  ±ÏÒµ/v  »Øµ½/v  Ò½Ôº/n  µ±/v  Ò©Ê¦/n  ¡£/w  Ëý/r  ¾­³£/d  Ëæ/v  Ò½ÁÆ¶Ó/n  µ½/v  ±ß½®/s  ËÍ/v  Ò½/Ng  ËÍ/v  Ò©/n  £¬/w  Ä¿¶Ã/v  ÁË/u  µ±µØ/s  È±Ò½ÉÙÒ©/l  ¡¢/w  Ã¤Ä¿/ad  ÓÃ/v  Ò©/n  Ôì³É/v  ÖÐ¶¾/v  µÄ/u  ×´¿ö/n  ¡£/w  ÓÚÊÇ/c  »³×Å/v  Îª/p  ÈºÖÚ/n  ½â³ý/v  ²¡Í´/n  µÄ/u  ÒóÇÐ/a  Ô¸Íû/n  £¬/w  ¿ªÊ¼/v  ÁË/u  ×«Ð´/v  ¿ÆÑ§/ad  ÓÃ/v  Ò©/n  Êé¼®/n  µÄ/u  ÏµÁÐ/n  ¹¤³Ì/n  ¡£/w  
19980302-03-002-009/m  Îª/p  ÊÕ¼¯/v  ÓÐ¹Ø/vn  ×ÊÁÏ/n  £¬/w  Ëý/r  ¼¸ºõ/d  ÅÜ±é/v  ÁË/u  ¹þ¶û±õÊÐ/ns  ¸÷/r  ´ó/a  Í¼Êé¹Ý/n  ¡£/w  Èý/m  Äê/q  Îå/m  Ò×/Vg  Æä/r  ¸å/Ng  £¬/w  ×îºó/f  ¶¨¸å/v  Ê±/Ng  Õý·ê/v  ÓÐ/v  ÉíÔÐ/n  £¬/w  µ«/c  Ëý/r  ÈÔ/d  ¼á³Ö/v  ±Ê¸û/v  ²»/d  Ö¹/v  £¬/w  ÖÕÓÚ/d  ¸Ï/v  ÔÚ/p  ·ÖÃä/v  Ç°/f  Íê³É/v  ÁË/u  £±£³Íò/m  ×Ö/n  µÄ/u  ¡¶/w  Ò©Îï/n  ÖªÊ¶/n  ÎÊÌâ/n  ¡·/w  Êé¸å/n  £¬/w  Ê×/m  ´Î/q  ³ö°æ/v  £²£®£µÍò/m  ²á/q  ºÜ¿ì/d  ÏúÊÛÒ»¿Õ/l  £¬/w  Ó¦/v  ¶ÁÕß/n  ÒªÇó/v  ÓÖ/d  ÔÙ°æ/v  £²Íò/m  ²á/q  ¡£/w  ÈËÃÇ/n  Ï·³Æ/v  Ëý/r  Éú/v  ÁË/u  ¶Ô/q  ¡°/w  Ë«°ûÌ¥/n  ¡±/w  ¡£/w  
19980302-03-002-010/m  £±£°/m  Äê/q  ÖÐ/f  £¬/w  ¼Ö/nr  µ¤±ø/nr  Ïà¼Ì/d  ³ö°æ/v  ÁË/u  ¡¶/w  ¶ùÍ¯/n  ÓÃ/v  Ò©/n  Ö¸ÄÏ/n  ¡·/w  ¡¢/w  ¡¶/w  Ê³Îï/n  Ò©ÓÃ/b  ÊÖ²á/n  ¡·/w  ¡¢/w  ¡¶/w  ÊµÓÃ/a  Ò©Îï/n  ·ÖÎö/vn  Ìâ½â/n  ¡·/w  µÈ/u  £·/m  ²¿/q  ×¨Öø/n  £¬/w  ¼Æ/v  £±£³£µÍò/m  ×Ö/n  ¡£/w  ÔÚ/p  Ê¡/n  ÒÔÉÏ/f  ¿¯Îï/n  ·¢±í/v  ÂÛÎÄ/n  ¡¢/w  ÒëÎÄ/n  £±£¶£°/m  Óà/m  Æª/q  £¬/w  »ñ/v  ¾ü/n  ÄÚÍâ/f  ¿Æ¼¼/n  ½ø²½½±/n  £±£¶/m  Ïî/q  ¡£/w  £±£¹£¹£´Äê/t  £¬/w  Ëý/r  ±»/p  [µÚ¶þ/m  ¾üÒ½/n  ´óÑ§/n]nt  Æ¸/v  Îª/v  ¼æÖ°/vn  ½ÌÊÚ/n  ¡£/w  
19980302-03-002-011/m  ÎÞÂÛ/c  ÖøÊé/v  »¹ÊÇ/c  ÑÐÖÆ/v  ÐÂÒ©/n  £¬/w  ¼Ö/nr  µ¤±ø/nr  ×Ü/d  ÓÐ/v  Ò»/m  ¹É/q  Æ´¾¢/n  ¡£/w  ÔÚ/p  ÑÐ¾¿/v  ÐÂÒ©/n  ¡°/w  ½¡Æ¢Áé/n  ¡±/w  µÄ/u  ¹ý³Ì/n  ÖÐ/f  £¬/w  ×ö/v  ¶¯Îï/n  ÊÔÑé/vn  £¬/w  Ã¿/r  ´Î/q  ½âÆÊ/v  ÐÈ³ô/a  µÄ/u  ÑªË®/n  ºÍ/c  Êº/n  Äò/n  ¾­³£/d  ½¦/v  µÃ/u  Ëý/r  ÂúÉí/n  Âú/a  Á³/n  £¬/w  ÌøÔé/n  Ò²/d  Íù/p  ÉíÉÏ/s  ±Ä/v  £¬/w  Ëý/r  ¶¼/d  ²»ÔÚºõ/v  ¡£/w  ¾­¹ý/p  ·´¸´/d  ÊÔÑé/v  £¬/w  ÖÕÓÚ/d  Ô²Âú/a  µØ/u  Íê³É/v  ÁË/u  ¡°/w  ½¡Æ¢Áé/n  ¡±/w  µÄ/u  ÖÊ»»/vn  ¡¢/w  Ò©Ð§/n  ¼°/c  ÎÈ¶¨ÐÔ/n  ÊÔÑé/vn  µÈ/u  ÏµÁÐ/n  ÑÐ¾¿/vn  ¡£/w  Õâ/r  Ò»/m  Ò©Æ·/n  ÑÐÖÆ/v  ³É¹¦/a  ºó/f  £¬/w  ÔÚ/p  ±±¾©/ns  ¾Ù°ì/v  µÄ/u  ¡°/w  ¹ú¼Ê/n  ´«Í³/n  Ò½Ò©/n  Õ¹ÀÀ»á/n  ¡±/w  ÉÏ/f  Õ¹³ö/v  £¬/w  ²¢/c  »ñµÃ/v  È«¾ü/n  ¿Æ¼¼/n  ½ø²½/vn  ¶þµÈ½±/n  ¡£/w  
19980302-03-002-012/m  Ëý/r  µ±/v  Ò©¼Á¿Æ/n  Áìµ¼/n  Ê±/Ng  £¬/w  ÔºÀï/n  Ö»ÄÜ/v  ×Ô¼º/r  Éú²ú/v  ¼¸Ê®/m  ¸ö/q  Æ·ÖÖ/n  µÄ/u  Ò©Æ·/n  ºÍ/c  ÖÆ¼Á/n  £¬/w  Äê²úÖµ/n  ÔÚ/v  £´£°Íò/m  Ôª/q  ×óÓÒ/m  ¡£/w  Ëý/r  ½ö/d  ÓÃ/v  ¼¸/m  Äê/q  ¹¤·ò/n  ¾Í/d  ¿ª·¢/v  ³ö/v  £²£°£°/m  ¶à/m  ¸ö/q  Ò©¼Á/n  Æ·ÖÖ/n  £¬/w  ²úÖµ/n  µÝÔö/v  µ½/v  £³£°£°Íò/m  Ôª/q  ¡£/w  
19980302-03-002-013/m  µ±/v  ÁË/u  Ôº³¤/n  £¬/w  Ëý/r  µÄ/u  ÀÏ/a  Ï°¹ß/n  Ã»ÓÐ/d  ¸Ä/v  £¬/w  ¹¤×÷/vn  ½ôÕÅ/a  Ê±/Ng  ¼¸ºõ/d  Ã¿Ìì/r  ¶¼/d  Òª/v  ¹¤×÷/v  µ½/v  ÉîÒ¹/t  ¡£/w  Æ½Ê±/t  £¬/w  Ëý/r  ¶µÀï/s  ×ÜÊÇ/d  ´§/v  ×Å/u  Ò»/m  ÕÅ/q  Ö½Ìõ/n  £¬/w  ÉÏÃæ/f  ¼Ç/v  ×Å/u  µ±Ìì/t  Òª/v  °ì/v  µÄ/u  ÊÂ/n  £¬/w  ¸É/v  ÁË/u  Ò»/m  ¼þ/q  »®/v  È¥/v  Ò»/m  ¼þ/q  £¬/w  Ëý/r  ³Æ/v  Õâ/r  ÊÇ/v  ×Ô¼º/r  µÄ/u  ¡°/w  Ð§ÂÊ¿¨/n  ¡±/w  ¡£/w  
19980302-03-002-014/m  Ëý/r  ÊÇ/v  Î»/q  Å®½«/n  £¬/w  ÈËÃÇ/n  È´/d  ³Æ/v  Ëý/r  ÊÇ/v  ¡°/w  Æ´Ãü/vn  Èý/m  ÀÉ/Ng  ¡±/w  ¡£/w  Íû/v  ×Å/u  Ëý/r  ·ç·ç»ð»ð/l  µØ/u  Îª/p  »¼Õß/n  ½¡¿µ/an  ºÍ/c  Ò½Ôº/n  µÄ/u  ½¨Éè/vn  ¶ø/c  ±¼Ã¦/v  µÄ/u  ±³Ó°/n  £¬/w  ´ó¼Ò/r  ¶¼/d  ÐÄÌÛ/v  Ëý/r  ¡£/w  Ò»/m  Äê/q  ÄÚ/f  Ëý/r  ÊÕµ½/v  Ò½»¤/vn  ÈËÔ±/n  ÇÄÇÄ/d  µØ/u  µÝ/v  À´/v  µÄ/u  Çë/v  Ëý/r  ±£ÖØ/v  ÉíÌå/n  ºÍ/c  ¹¤×÷/vn  ½¨Òé/vn  µÄ/u  Ö½Ìõ/n  ¾Í/d  ÓÐ/v  £±£¶/m  ¸ö/q  ¡£/w  
19980302-03-002-015/m  ºëÑï/v  ÕýÆø/n  £¬/w  ¸Îµ¨/n  Öý/v  ÇåÁ®/a  
19980302-03-002-016/m  Õâ/r  ÊÇ/v  ¼Ö/nr  µ¤±ø/nr  ÉÏÈÎ/v  Ôº³¤/n  ºó/f  µÚÒ»/m  ´Î/q  ·¢»ð/v  ¡£/w  
19980302-03-002-017/m  ÆðÒò/n  ÊÇ/v  Ò»/m  Î»/q  Ò½Éú/n  ÊÕ/v  ÁË/u  »¼Õß/n  £±£°£°/m  Ôª/q  Ç®/n  µÄ/u  ¡°/w  ºì°ü/n  ¡±/w  ¡£/w  È¥Äêµ×/t  £¬/w  ÔÚ/p  È«/a  Ôº/n  ´ó»á/n  ÉÏ/f  £¬/w  Ò½Ôº/n  Ðû²¼/v  ¶Ô/p  Õâ/r  Ãû/q  ÊÕ/v  »¼Õß/n  ¡°/w  ºì°ü/n  ¡±/w  µÄ/u  Ò½Éú/n  ÊµÊ©/v  ÍË»¹/v  Ç®/n  ¿î/n  ¡¢/w  ³Ðµ£/v  »¼Õß/n  È«²¿/m  Ò½ÁÆ·Ñ/n  ¡¢/w  ÑÓ»º/v  ½ú¼¶/v  ¡¢/w  µ÷Àë/v  ¸ÚÎ»/n  µÈ/u  £¸/m  Ïî/q  ´¦Àí/vn  ¾ö¶¨/n  ¡£/w  
19980302-03-002-018/m  ÖØ/a  ´¸/Ng  Õð/v  ¶ú/n  £¬/w  ÒýÆð/v  ÁË/u  Ç¿ÁÒ/a  ·´Ïì/n  ¡£/w  
19980302-03-002-019/m  Éç»á/n  ÉÏ/f  ¶Ô/p  Ò½Ôº/n  ×î/d  ¶à/a  Î¢´Ê/n  Äª¹ýÓÚ/l  ¡°/w  ºì°ü/n  ¡±/w  ÎÊÌâ/n  ¡£/w  ¼Ö/nr  µ¤±ø/nr  ÐÄÀï/s  Çå³þ/v  £¬/w  ÔÚ/p  ¿´²¡/v  µÄ/u  ÈË/n  ÖÐ/f  £¬/w  ÓÐ/v  ²»ÉÙ/m  ÊÇ/v  Éú»î/vn  Æ¶À§/a  µÄ/u  Å©Ãñ/n  ºÍ/c  ÏÂ¸Ú/v  µÄ/u  ¹¤ÈË/n  £¬/w  ËûÃÇ/r  ¿ÊÍû/v  µÄ/u  ÊÇ/v  ÎÂÅ¯/a  ¡£/w  Ëý/r  Óë/c  µ³Î¯/n  ¡°/w  Ò»°àÈË/l  ¡±/w  ÂÊÏÈ/d  ´¹·¶/v  £¬/w  ¹«¿ª/ad  ×ö³ö/v  ÁË/u  ²»/d  ³ÔÇë/v  ¡¢/w  ²»/d  ÊÕ/v  ¡°/w  ºì°ü/n  ¡±/w  ¡¢/w  ²»/d  ·£¿î/v  µÈ/u  Á®½à/ad  ÐÐÒ½/v  µÄ/u  £¶/m  Ìõ/q  ³ÐÅµ/vn  £¬/w  ²¢/c  ÒÔ/p  Ôº³¤/n  ¡¢/w  ÕþÎ¯/n  µÄ/u  ÃûÒå/n  ½«/p  ÕâÐ©/r  ³ÐÅµ/vn  Ó¡/v  ÔÚ/p  ¡¶/w  ÃÅÕï/n  ÖÎÁÆ/vn  ÊÖ²á/n  ¡·/w  ÉÏ/f  £¬/w  ¹«¿ª/v  ÁË/u  ¼à¶½/vn  ¾Ù±¨/vn  µç»°/n  ¡£/w  ÏÈºó/d  ¶Ô/p  £¹/m  Ãû/q  Î¥·´/v  ÎÄÃ÷/a  ÐÐÒ½/vn  ¹æ·¶/n  µÄ/u  Ò½»¤/vn  ÈËÔ±/n  ½øÐÐ/v  ¹«¿ª/a  ´¦·£/vn  £¬/w  ±íÕÃ/v  ÁË/u  Ò»/m  Åú/q  ÎÄÃ÷/a  ¿ÆÊÒ/n  ºÍ/c  ÏÈ½ø/a  ¸öÈË/n  ¡£/w  
19980302-03-002-020/m  ÔÚ/p  ¼Ö/nr  µ¤±ø/nr  ¿´À´/v  £¬/w  Ã¿¸ö/r  Ò½Îñ/b  ¹¤×÷Õß/n  ¶¼/d  Ó¦/v  ÊÇ/v  ¾ÜÊÕ/v  ¡°/w  ºì°ü/n  ¡±/w  µÄ/u  ¡°/w  Ò»/m  °Ñ/q  Ëø/n  ¡±/w  £¬/w  µÖÓù/v  ¡°/w  »Ø¿Û/n  ¡±/w  µÄ/u  ¡°/w  Ò»/m  ¶Â/q  Ç½/n  ¡±/w  ¡£/w  
19980302-03-002-021/m  [£²£±£±/m  Ò½Ôº/n]nt  Ã¿Äê/r  ÐèÒª/v  ²É¹º/v  Ò©Æ·/n  £±£°£°£°/m  ¶à/m  Íò/m  Ôª/q  £¬/w  ¼Ö/nr  µ¤±ø/nr  Éí/Ng  Îª/v  Ôº³¤/n  £¬/w  ×ÔÈ»/d  ³É/v  ÁË/u  Ò»Ð©/m  ÍÆÏúÉÌ/n  µÄ/u  ¡°/w  ½ø¹¥/vn  ¡±/w  Ä¿±ê/n  ¡£/w  Ãæ¶Ô/v  ÊÐ³¡¾­¼Ã/n  µÄ/u  ¿¼Ñé/vn  £¬/w  ¼Ö/nr  µ¤±ø/nr  Ò»³¾²»È¾/i  ¡£/w  Ëý/r  Ëµ/v  £º/w  ¡°/w  »Ø¿Û/n  ¡±/w  ·ç/n  Ò»¶¨/d  Òª/v  É²×¡/v  £¬/w  ¹ú¼Ò/n  ºÍ/c  ÈËÃñ/n  µÄ/u  ÀûÒæ/n  ¾ø²»/d  ÄÜ/v  Ëðº¦/v  ¡£/w  Ëý/r  Ðí/v  ÏÂ/v  ³ÐÅµ/v  £º/w  ¡°/w  ´Ó/p  ÎÒ/r  ×ö/v  Æð/v  £¡/w  ¡±/w  
19980302-03-002-022/m  ÓÐµÄ/r  ÍÆÏúÔ±/n  ¿´µ½/v  ÔÚ/p  °ì¹«ÊÒ/n  ¸ø/p  ¼Ö/nr  µ¤±ø/nr  ËÍ/v  Ç®/n  ËÍ/v  Îï/Ng  ±»/p  ¾ÜÊÕ/v  £¬/w  ¾Í/d  ÒÔ/p  ´®ÃÅ/v  ÎªÃû/v  Íù/p  ¼ÒÀï/s  ËÍ/v  ¡£/w  Ò»/m  ´Î/q  £¬/w  Ò©¼Á¿Æ/n  ´Ó/p  Ò»/m  ¼Ò/q  Ò½Ò©/n  ¹«Ë¾/n  ¶©¹º/v  ÁË/u  ¼¸/m  ÖÖ/q  Ò©/n  ¡£/w  Õâ¼Ò/r  ¹«Ë¾/n  Îª/p  ½øÒ»²½/d  À©´ó/v  ¹©Ò©/vn  Æ·ÖÖ/n  £¬/w  ÍÆÏúÔ±/n  ¼¸/m  ´Î/q  µ½/v  ¼Ö/nr  µ¤±ø/nr  °ì¹«ÊÒ/n  Ïë/v  ¸ø/v  µã/q  ºÃ´¦/n  £¬/w  ¶¼/d  Ã»/d  ³É/a  ¡£/w  Ò»/m  Ìì/q  ÏÂ°à/v  ºó/f  £¬/w  Õâ¼Ò/r  ¹«Ë¾/n  µÄ/u  ÍÆÏúÔ±/n  ¼û/v  ¼Ö/nr  µ¤±ø/nr  ÉÏ/v  ÁË/u  Í¨ÇÚ³µ/n  £¬/w  ¾Í/d  ´ò/v  ³ö×â³µ/n  ¸ú/v  ÔÚ/p  ºóÃæ/f  ¡£/w  ¼Ö/nr  µ¤±ø/nr  ÏÂ³µ/v  ºó/f  ·¢ÏÖ/v  ÓÐ/v  ÈË/n  ¸ú×Å/v  £¬/w  ¾Í/d  ¶à/v  ¸ö/q  ÐÄÑÛ/n  £¬/w  ÔÚ/p  Ò»¸ö/m  ¹Õ½Ç´¦/n  Í£/v  ×¡/v  ½Å/n  £¬/w  µÈ/v  ÄÇ/r  ¸ö/q  ÈË/n  ×ß½ü/v  Ò»/d  ¿´/v  £¬/w  È´/d  ÊÇ/v  °×Ìì/t  ³£/d  È¥/v  µÄ/u  ÍÆÏúÔ±/n  ¡£/w  ÄÇ/r  ÈË/n  ´Ó/p  Æ¤°ü/n  Àï/f  ÌÍ/v  ³ö/v  Ò»¸ö/m  ×°/v  ×Å/u  Ç®/n  µÄ/u  Ö½¿Ú´ü/n  £¬/w  ÇÄÇÄ/d  µØ/u  Ëµ/v  £º/w  ¡°/w  ÕâÀï/r  Ã»/v  ±ðÈË/r  £¬/w  Äã/r  ¾Í/d  ÊÕ/v  ÏÂ/v  °É/y  ¡£/w  ¡±/w  ¼Ö/nr  µ¤±ø/nr  ÑÏËà/a  µØ/u  Ëµ/v  £º/w  ¡°/w  ²»/d  ¸Ã/v  Òª/v  µÄ/u  µ½/v  ÄÄ/r  ÎÒ/r  ¶¼/d  ²»/d  Òª/v  £¬/w  Âò/v  ²»/d  Âò/v  ÄãÃÇ/r  µÄ/u  Ò©/n  £¬/w  Ö»/d  ÓÐ/v  Ò»¸ö/m  ±ê×¼/n  £¬/w  ¾ÍÊÇ/v  ÖÊÓÅ¼ÛÁ®/i  ¡£/w  ¡±/w  
19980302-03-002-023/m  ÒÔ/p  ¸Îµ¨/n  Öý/v  ÇåÁ®/a  £¬/w  Ê¹/v  ÈËÃÇ/n  ÈÏÇå/v  ÁË/u  Õâ/r  Î»/q  Å®/b  ¹²²úµ³Ô±/n  µÄ/u  ´¿½à/a  Ö®/u  ÐÄ/n  ¡£/w  Ëý/r  ²»/d  ³ÔÇë/v  £¬/w  ²»/d  ÊÕ/v  Àñ/n  £¬/w  ²»/d  ²Î¼Ó/v  ³§¼Ò/n  ¡¢/w  ¹«Ë¾/n  ÂÃÓÎ/vn  µÄ/u  ÑûÇë/vn  £¬/w  ²»/d  ÄÃ/v  ÈÎºÎ/r  ÐÎÊ½/n  µÄ/u  ¡°/w  »Ø¿Û/n  ¡±/w  £¬/w  Ëù/u  ½ø/v  Ò©Æ·/n  ²»½ö/c  È·±£/v  ¹úÓª/b  ÇþµÀ/n  £¬/w  ¶øÇÒ/c  ¼Û¸ñ/n  ºÏÀí/a  ¡£/w  Ëý/r  Áìµ¼/v  Ò©¼Á¿Æ/n  £´/m  Äê/q  ¾Í/d  Îª/p  Ò½Ôº/n  ½ÚÔ¼/v  ¿ªÖ§/n  £±£°£·£´Íò/m  Ôª/q  £¬/w  µÈÓÚ/v  Îª/p  Ò½Ôº/n  ×¬/v  »Ø/v  ÁË/u  Ò»/m  Äê/q  µÄ/u  ¹º/Vg  Ò©/n  ¿î/n  ¡£/w  
19980302-03-002-024/m  ËÜ¾Í/v  ÐÎÏó/n  £¬/w  Îª/p  ¾üÆì/n  Ôö/v  »Ô/Ng  
19980302-03-002-025/m  [£²£±£±/m  Ò½Ôº/n]nt  ´ó´óÐ¡Ð¡/z  µÄ/u  ¶ÔÍâ/vn  ·þÎñ/vn  ´°¿Ú/s  ¼¸Ê®/m  ¸ö/q  ¡£/w  Ò½Ôº/n  ¶Ô/p  Éç»á/n  ¿ª·Å/v  ºó/f  £¬/w  ÀÏ°ÙÐÕ/n  ¾Í/d  ÊÇ/v  ´Ó/p  Õâ/r  Ò»¸ö¸ö/m  ´°¿Ú/s  À´/v  ¿´/v  ¾ü¶Ó/n  °×ÒÂÌìÊ¹/n  µÄ/u  ÐÎÏó/n  ¡£/w  
19980302-03-002-026/m  Ò»/m  ´Î/q  £¬/w  Ò»/m  Î»/q  Å©´å/n  »¼Õß/n  À´µ½/v  ÃÅÕï/n  µ÷¼ÁÊÒ/n  ·´Ó³/v  £¬/w  ´Ó/p  ÃÅÕï/n  ´°¿Ú/s  ¹ºÂò/v  µÄ/u  ËÙÐ§/n  ¾ÈÐÄÍè/n  £¬/w  Ã¿Æ¿/r  ÉÙ/v  £´/m  Á£/q  ¡£/w  µ±Ê±/t  »¹ÊÇ/v  Ò©¼Á¿Æ/n  Ö÷ÈÎ/n  µÄ/u  ¼Ö/nr  µ¤±ø/nr  ¼±/a  ÁË/y  £¬/w  ³é²é/v  ¿â·¿/n  µÄ/u  Ò©Æ·/n  ºó/f  £¬/w  ¼°Ê±/ad  Óë/p  Ò½Ò©/n  ¹«Ë¾/n  ÁªÏµ/v  ¡£/w  ¾¡¹Ü/c  ÔðÈÎ/n  ÔÚ/v  ÉÌ¼Ò/n  £¬/w  µ«/c  Ëý/r  »¹ÊÇ/v  ³ÏÐÄ³ÏÒâ/i  µØ/u  Ïò/p  ²¡ÈË/n  µÀ/v  ÁË/u  Ç¸/Ng  £¬/w  ²¢/c  Åâ³¥/v  ÁË/u  »¼Õß/n  µÄ/u  ËðÊ§/n  ¡£/w  
19980302-03-002-027/m  Õâ/r  ¼þ/q  ÊÂ¶ù/n  Ò»Ö±/d  ¸é/v  ÔÚ/p  ¼Ö/nr  µ¤±ø/nr  µÄ/u  ÐÄÉÏ/s  ·Å/v  ²»/d  ÏÂ/v  £¬/w  Ëý/r  µ±/v  Ôº³¤/n  ºó/f  £¬/w  ¾öÐÄ/d  °Ñ/p  ·þÎñ/vn  ´°¿Ú/s  ×÷Îª/v  Ìá¸ß/v  ·þÎñ/vn  ÖÊÁ¿/n  µÄ/u  Í»ÆÆ¿Ú/n  £¬/w  ´øÁì/v  ´ó¼Ò/r  ¶Ô/p  Ó°Ïì/v  ¹¤×÷/vn  Ð§ÂÊ/n  ºÍ/c  Ò½ÁÆ/n  ÖÊÁ¿/n  µÄ/u  Ï°¹ß/n  ×ö·¨/n  ½øÐÐ/v  ¸Ä¸ï/vn  ¡£/w  
19980302-03-002-028/m  ¹ýÈ¥/t  ¶à/a  Äê/q  À´/f  µÄ/u  ÉÏÏÂ°à/vn  Ê±¼ä/n  £¬/w  ¸ø/p  »¼Õß/n  ¾ÍÕï/v  ´øÀ´/v  ¼«´ó/a  µÄ/u  ²»±ã/an  £¬/w  ¼Ö/nr  µ¤±ø/nr  ¹ã·º/ad  Õ÷Çó/v  Òâ¼û/n  ºó/f  £¬/w  ¸ü¸Ä/v  ÁË/u  ×÷Ï¢Ê±¼ä/n  £¬/w  ½«/p  ¹¤×÷/vn  Ê±¼ä/n  Ïò/p  ºó/f  ÍÆÑÓ/v  ÁË/u  °ë/m  ¸ö/q  Ð¡Ê±/n  £»/w  Îª/p  Ìá¸ß/v  ÏÈ½ø/a  Éè±¸/n  µÄ/u  ÀûÓÃÂÊ/n  £¬/w  Ëý/r  ÌáÒé/v  ½¨Á¢/v  ÁË/u  Ò½Ñ§/n  Ó°Ïñ/n  ÖÐÐÄ/n  ¡¢/w  Ïû¶¾/vn  ¹©Ó¦/vn  ÖÐÐÄ/n  ¡£/w  ¹ýÈ¥/t  Ò½Ôº/n  ¹©Ó¦/v  µÄ/u  ·¹²Ë/n  »¨Ñù/n  ÉÙ/a  £¬/w  »¼Õß/n  Ã»ÓÐ/v  ¶àÉÙ/r  Ñ¡Ôñ/v  µÄ/u  ÓàµØ/n  £¬/w  Ëý/r  ÒªÇó/v  ¸Ä±ä/v  ËÍ·¹ÖÆ/n  £¬/w  ³ÉÁ¢/v  ÁË/u  Åä²Í/vn  ÖÐÐÄ/n  £¬/w  »¹/d  ÊµÊ©/v  ÁË/u  µç»°/n  ¶©²Í/vn  ·þÎñ/vn  µÈ/u  ¡£/w  
19980302-03-002-029/m  ÔÚ/p  ¼Ö/nr  µ¤±ø/nr  ³«µ¼/v  µÄ/u  ¡°/w  ÂúÒâ/v  ÔÚ/p  [£²£±£±/m  Ò½Ôº/n]nt  ¡±/w  »î¶¯/vn  ÖÐ/f  £¬/w  ÃÅÕï/n  ÊµÐÐ/v  ÁË/u  ¡°/w  Ò»ÌõÁú/n  ¡±/w  ·þÎñ/vn  ºÍ/c  ¹æ·¶»¯/vn  ¹ÜÀí/vn  £¬/w  ±£Ö¤/v  ×¡Ôº/vn  »¼Õß/n  Ôç/ad  Õï¶Ï/v  ¡¢/w  Ôç/ad  ÖÎÁÆ/v  ¡¢/w  Ôç/ad  ÊÖÊõ/v  ¡¢/w  Ôç/ad  ³öÔº/v  £¬/w  Ê¹/v  Æ½¾ù/a  ×¡ÔºÈÕ/n  Ëõ¶Ì/v  ÁË/u  £³/m  Ìì/q  ¡£/w  Á¼ºÃ/a  µÄ/u  ·þÎñ/vn  ÎüÒý/v  ÁË/u  ¸½½ü/f  £±£³/m  ¸ö/q  µØ·½/n  µ¥Î»/n  Ç°À´/v  Ç©¶©/v  ¹«·Ñ/n  ¶¨µã/n  Ò½ÁÆ/n  ºÏÍ¬/n  £¬/w  ×³´ó/v  ÁË/u  Ò½Ôº/n  ¡°/w  µÚ¶þ/m  Ò½ÁÆ/n  ÌåÏµ/n  ¡±/w  ¡£/w  
19980302-03-002-030/m  È¥Äê/t  £³ÔÂ/t  ¿ªÊ¼/v  £¬/w  ¼Ö/nr  µ¤±ø/nr  ºÍ/c  ÕþÎ¯/n  Ñî/nr  ÓÑ/nr  ´øÁì/v  £³£°/m  ¶à/m  Ãû/q  Ò½»¤/vn  ÈËÔ±/n  ÀûÓÃ/v  Ë«ÐÝÈÕ/t  À´µ½/v  ¹þ¶û±õ/ns  ¸½½ü/f  £±£°/m  ¸ö/q  ÊÐ/n  ÏØ/n  ÒåÎñ/d  Îª/p  ÈºÖÚ/n  ¿´²¡/v  ÖÎ²¡/v  ¡£/w  ¶Ì¶Ì/v  ¼¸/m  ¸ö/q  ÔÂ/n  Àï/f  £¬/w  ¼Ö/nr  µ¤±ø/nr  ºÍ/c  ·öÆ¶/vn  ÒåÕï/vn  Ò½ÁÆ¶Ó/n  µÄ/u  Ò½»¤/vn  ÈËÔ±/n  ¶¥·ç/v  Ã°/v  Ñ©/n  £¬/w  ÐÐ³Ì/n  £±£³£°£°/m  ¶à/m  ¹«Àï/q  £¬/w  ×ÉÑ¯/vn  ÈËÊý/n  £±£®£µ£µÍò/m  Óà/m  ÈË/n  £¬/w  ÊÕÖÎ/v  £±£µ£°/m  ¶à/m  Î»/q  ²¡ÈË/n  £¬/w  ÐÄµç/j  ¡¢/w  £Â³¬/n  Ãâ·Ñ/vd  ¼ì²é/v  £²£°£°/m  ¶à/m  ÈË/n  £¬/w  ÎÞ³¥/d  ËÍ/v  Ò½/Ng  ¡¢/w  ËÍ/v  Ò©/n  ¼ÛÖµ/n  £µÍò/m  ¶à/m  Ôª/q  ¡£/w  
19980302-03-002-031/m  ÈÈÐÄ/a  µÄ/u  ·þÎñ/vn  £¬/w  Ó®µÃ/v  ÈºÖÚ/n  µÄ/u  ÐÅÀµ/vn  £¬/w  ²»ÉÙ/m  »¼Õß/n  ´Ó/p  °Ù/m  Àï/q  ¡¢/w  Ç§/m  Àï/q  Ö®Íâ/f  ¸Ïµ½/v  [£²£±£±/m  Ò½Ôº/n]nt  ¾ÍÕï/v  ¡£/w  ¹ýÈ¥/t  Ò½Ôº/n  Ã¿ÈÕ/r  ÃÅÕïÁ¿/n  Ö»/d  ÓÐ/v  £²£°£°/m  ¶à/m  ÈË/n  £¬/w  ¼Ö/nr  µ¤±ø/nr  ÉÏÈÎ/v  Ò»/m  Äê/q  £¬/w  ²»½ö/c  ÃÅÕïÁ¿/n  ±È/p  Ç°/f  Ò»/m  Äê/q  Ôö¼Ó/v  £±£®£µÍò/m  ÈË´Î/q  £¬/w  ¾­¼ÃÐ§Òæ/n  Ò²/d  µÝÔö/v  ÁË/u  £¸£°£°/m  ¶à/m  Íò/m  Ôª/q  ¡£/w  
19980302-03-002-032/m  ÈÙÓþ/n  ºÍ/c  Ð§Òæ/n  ºæÍÐ/v  ×Å/u  Ò½Ôº/n  Õ¸ÐÂ/b  µÄ/u  ÎÄÃ÷/a  ÐÎÏó/n  £¬/w  Í¸¹ý/v  Ò½Ôº/n  ÄÇ/r  ÓÖ/c  ¾»/a  ÓÖ/c  ÁÁ/a  µÄ/u  ÈºÖÚ/n  ·þÎñ/vn  µÄ/u  ´°¿Ú/s  £¬/w  ÈËÃÇ/n  ·Â·ð/d  ¿´µ½/v  ¼Ö/nr  µ¤±ø/nr  ÐØÇ°/s  ÄÇ/r  £¶/m  Ã¶/q  ¾ü¹¦ÕÂ/n  ºÍ/c  Ò½Ôº/n  £±£³£·/m  Ãæ/q  ½õÆì/n  ÔÚ/p  ¾üÆì/n  ÏÂ/f  ÉÁÒ«/v  ×Å/u  ¶¯ÈË/a  µÄ/u  ¹â²Ê/n  ¡£/w  
19980302-03-002-033/m  Í¼Æ¬/n  £º/w  
19980302-03-002-034/m  Õâ/r  ÊÇ/v  ¼Ö/nr  µ¤±ø/nr  £¨/w  ÓÒ/f  £©/w  ÂÊ/v  Ò½ÁÆ¶Ó/n  µ½/v  ºÚÁú½­Ê¡/ns  Å©´å/n  Îª/p  ÀÏÇø/n  ÈºÖÚ/n  ËÍ/v  Ò½/Ng  ËÍ/v  Ò©/n  ¡£/w  
19980302-03-002-035/m  £¨/w  ¸ß/nr  Î¡/nr  Éã/Vg  £©/w  £¨/w  ÐÂ»ªÉç/nt  ·¢/v  £©/w  

19980302-03-003-001/m  ½ñÄê/t  ÆÕÍ¨/a  ¸ßÐ£/j  ÕÐÉú/v  Ò»°ÙÁã°ËÍò/m  ÈË/n  Ó¦½ì/b  ¸ßÖÐ/n  ±ÏÒµÉú/n  ÉýÑ§ÂÊ/n  ¿É/v  ´ï/v  °Ù·ÖÖ®ËÄÊ®Îå/m  
19980302-03-003-002/m  ÐÂ»ªÉç/nt  ±±¾©/ns  £²ÔÂ/t  £²£¸ÈÕ/t  µç/n  ¹ú¼Ò½ÌÎ¯/j  ÈÕÇ°/t  ÔÚ/p  ¹ãÖÝ/ns  ÕÙ¿ª/v  £±£¹£¹£¸Äê/t  È«¹ú/n  ¸ßµÈÑ§Ð£/l  ÕÐÉú/vn  ¼Æ»®/n  ¹¤×÷/vn  »áÒé/n  £¬/w  ÒªÇó/v  ¸÷µØ/r  ¡¢/w  ¸÷/r  ²¿ÃÅ/n  Õë¶Ô/p  £±£¹£¹£·Äê/t  ¸ßÐ£/j  ÕÐÉú/vn  ¼Æ»®/n  Ö´ÐÐ/vn  ¹ý³Ì/n  ÖÐ/f  ³öÏÖ/v  µÄ/u  ÐÂ/a  ÎÊÌâ/n  £¬/w  ÇÐÊµ/ad  ¼ÓÇ¿/v  ¹ÜÀí/v  £¬/w  È·±£/v  £±£¹£¹£¸Äê/t  ¸ßÐ£/j  ÕÐÉú/vn  ¼Æ»®/n  µÄ/u  Ô²Âú/a  Íê³É/vn  ¡£/w  
19980302-03-003-003/m  »áÒé/n  ¶Ô/p  £±£¹£¹£¸Äê/t  È«¹ú/n  ¸ßµÈ½ÌÓý/l  ÕÐÉú/vn  ¼Æ»®/n  ¹¤×÷/vn  ½øÐÐ/v  ÁË/u  ²¿Êð/vn  £¬/w  Ìá³ö/v  ¸÷µØ/r  ¡¢/w  ¸÷/r  ²¿ÃÅ/n  Òª/v  ÈÏÕæ/ad  ¹á³¹/v  ÂäÊµ/v  µ³/n  µÄ/u  Ê®Îå´ó/j  Ìá³ö/v  µÄ/u  ¡°/w  ÎÈ²½/d  ·¢Õ¹/v  ¸ßµÈ½ÌÓý/l  ¡±/w  µÄ/u  ·½Õë/n  £¬/w  ºÏÀí/ad  °²ÅÅ/v  ÕÐÉú/vn  ¼Æ»®/n  £¬/w  ¼Ó¿ì/v  ¸ßµÈ½ÌÓý/l  ¹ÜÀí/vn  ÌåÖÆ/n  ¸Ä¸ï/vn  µÄ/u  ²½·¥/n  £¬/w  ±£Ö¤/v  ¸ßµÈ½ÌÓý/l  ÊµÏÖ/v  ¡°/w  ¹æÄ£/n  ¡¢/w  ½á¹¹/n  ¡¢/w  ÖÊÁ¿/n  ¡¢/w  Ð§Òæ/n  ¡±/w  µÄ/u  Í³Ò»/vn  ºÍ/c  Ð­µ÷/an  ¡£/w  ¸÷µØ/r  ¡¢/w  ¸÷/r  ²¿ÃÅ/n  ÔÚ/p  °²ÅÅ/v  £±£¹£¹£¸Äê/t  ÕÐÉú/vn  ¼Æ»®/n  Ê±/Ng  Òª/v  À©´ó/v  Éç»á/n  ¼±Ðè/v  µÄ/u  ¹¤¿Æ/n  ×¨Òµ/n  ÕÐÉú/vn  ¹æÄ£/n  £¬/w  ¿ØÖÆ/v  ²Æ¾­/n  ¡¢/w  ¹ÜÀí/vn  Àà/n  ¼°/c  Ò»°ã/a  ÎÄ¿Æ/n  Àà/n  ×¨Òµ/n  µÄ/u  ÕÐÉú/vn  ¹æÄ£/n  ¡£/w  
19980302-03-003-004/m  ¾ÝÏ¤/v  £¬/w  £±£¹£¹£¸Äê/t  ÆÕÍ¨/a  ¸ßÐ£/j  ¼Æ»®/n  ÕÐÉú/v  £±£°£¸Íò/m  ÈË/n  £¬/w  ±È/p  £±£¹£¹£·Äê/t  Ôö¼Ó/v  £·Íò/m  ÈË/n  £¬/w  Ôö³¤/v  £¶£®£¹£¥/m  ¡£/w  ÁíÍâ/c  £¬/w  µç´ó/j  ÆÕÍ¨°à/n  °²ÅÅ/v  £¸Íò/m  ÈË/n  ¡£/w  Ô¤¼Æ/v  ½ñÄê/t  ÆÕÍ¨/a  Ó¦½ì/b  ¸ßÖÐ/n  ±ÏÒµÉú/n  µÄ/u  ÉýÑ§ÂÊ/n  ½«/d  ´ïµ½/v  £´£µ£®£³£¥/m  ¡£/w  

19980302-03-004-001/m  ÎÒ¹ú/n  ³¬´ó¹æÄ£/b  ¼¯³ÉµçÂ·/n  ÑÐÖÆ/vn  »ñ/v  ½øÕ¹/vn  £¸/m  Ó¢´ç/q  ¹èÆ¬/n  Éú²úÏß/n  ½¨³É/v  
19980302-03-004-002/m  ±¾±¨/r  ±±¾©/ns  £²ÔÂ/t  £²£¸ÈÕ/t  Ñ¶/Ng  ¼ÇÕß/n  ¼Ö/nr  Î÷Æ½/nr  ±¨µÀ/v  £º/w  ÎÒ¹ú/n  µÚÒ»/m  Ìõ/q  ¾ßÓÐ/v  ×ÔÖ÷/vn  ÖªÊ¶/n  ²úÈ¨/n  µÄ/u  Ö±¾¶/n  £²£°£°/m  ºÁÃ×/q  £¨/w  £¸/m  Ó¢´ç/q  £©/w  ¹èµ¥¾§/j  Å×¹âÆ¬/n  Éú²úÏß/n  £¬/w  ½ñÌì/t  ÔÚ/p  [±±¾©/ns  ÓÐÉ«½ðÊô/n  ÑÐ¾¿/vn  ×ÜÔº/n  °ëµ¼Ìå/n  ²ÄÁÏ/n  ¹ú¼Ò/n  ¹¤³Ì/n  ÑÐ¾¿/vn  ÖÐÐÄ/n]nt  ½¨³É/v  Í¶²ú/v  £¬/w  Õâ/r  ±êÖ¾/v  ×Å/u  ÎÒ¹ú/n  ³¬´ó¹æÄ£/b  ¼¯³ÉµçÂ·/n  ÓÃ/v  ¹èµ¥¾§/j  Å×¹âÆ¬/n  µÄ/u  Éú²ú/vn  ÒÑ/d  ´ïµ½/v  ¹ú¼Ê/n  ¹¤Òµ/n  Éú²ú/vn  ÏÈ½ø/a  Ë®Æ½/n  ¡£/w  
19980302-03-004-003/m  ¼¯³ÉµçÂ·/n  ±»/p  ÓþÎª/v  µç×Ó/n  ÐÅÏ¢/n  ²úÒµ/n  µÄ/u  Á¸Ê³/n  £¬/w  ¸ù¾Ý/p  ÎÒ¹ú/n  ¹úÃñ¾­¼Ã/n  ·¢Õ¹/vn  µÄ/u  ÐèÇó/n  £¬/w  ¹ú¼Ò/n  ¾ö¶¨/v  ÔÚ/p  ¡°/w  ¾ÅÎå/m  ¡±/w  ÆÚ¼ä/f  ÊµÊ©/v  ÖØ´ó/a  ½¨Éè/vn  ÏîÄ¿/n  ¡ª¡ª¡ª/w  £¹£°£¹/m  ¹¤³Ì/n  ¡£/w  £¹£°£¹/m  ¹¤³Ì/n  °üÀ¨/v  ÉÏº£/ns  »ªºç/nz  ³¬´ó¹æÄ£/b  ¼¯³ÉµçÂ·/n  Ð¾Æ¬/n  Éú²úÏß/n  £¬/w  [±±¾©/ns  ÓÐÉ«½ðÊô/n  ÑÐ¾¿/vn  ×ÜÔº/n]nt  £¸/m  Ó¢´ç/q  ¹èÆ¬/n  Éú²úÏß/n  ºÍ/c  Èô¸É/m  ¸ö/q  ¼¯³ÉµçÂ·/n  Éè¼Æ/vn  ÖÐÐÄ/n  ¡£/w  Ê¹ÓÃ/v  £¸/m  Ó¢´ç/q  ¹èµ¥¾§/j  Å×¹âÆ¬/n  ½«/d  ´ó´ó/d  Ìá¸ß/v  ¼¯³ÉµçÂ·/n  µÄ/u  Éú²ú/vn  Ð§ÂÊ/n  ²¢/c  ½µµÍ/v  ÖÆÔì/vn  ³É±¾/n  £¬/w  ÏÖ/Tg  ÒÑ/d  ³ÉÎª/v  ÖÆÔì/v  £¶£´Õ×/m  Î»/q  ºÍ/c  £²£µ£¶Õ×/m  Î»/q  ¼¯³ÉµçÂ·/n  µÄ/u  Ö÷Á÷/n  ²úÆ·/n  ¡£/w  
19980302-03-004-004/m  [±±¾©/ns  ÓÐÉ«½ðÊô/n  ÑÐ¾¿/vn  ×ÜÔº/n]nt  ÊÇ/v  ÎÒ¹ú/n  µç×Ó/n  ÐÅÏ¢/n  ²ÄÁÏ/n  Ö÷Òª/b  µÄ/u  ÑÐ¾¿/vn  ¿ª·¢/vn  »ùµØ/n  £¬/w  Á½/m  Äê/q  ¶à/m  À´/f  ËûÃÇ/r  ÔÚ/p  ¹¥¿Ë/v  ÁË/u  À­¾§/vn  ¡¢/w  Å×¹â/vn  ¹¤ÒÕ/n  µÈ/u  ÖØ´ó/a  ¼¼Êõ/n  ÄÑÌâ/n  ºó/f  £¬/w  ½¨³É/v  ÁË/u  £¸/m  Ó¢´ç/q  ¹èµ¥¾§/j  Å×¹âÆ¬/n  Éú²úÏß/n  £¬/w  Õâ/r  ¶Ô/p  Âú×ã/v  ÎÒ¹ú/n  ÉîÑÇÎ¢Ã×/b  ¼¯³ÉµçÂ·/n  µÄ/u  ÐèÒª/vn  ºÍ/c  ÎÒ¹ú/n  µç×Ó/n  ÐÅÏ¢/n  ²úÒµ/n  µÄ/u  ·¢Õ¹/vn  ¾ßÓÐ/v  Ê®·Ö/m  ÖØÒª/a  µÄ/u  ÒâÒå/n  ¡£/w  Â¬/nr  ¼ÎÎý/nr  ¡¢/w  Ç®/nr  Î°³¤/nr  µÈ/u  ³öÏ¯/v  ÁË/u  ½¨³É/vn  Í¶²ú/vn  ÒÇÊ½/n  ¡£/w  

19980302-03-005-001/m  £´£°£°/m  ¶à/m  Ãû/q  ×¨¼Ò/n  Ð­Í¬/vd  ±à×ë/v  ¡¶/w  ÖÐ»ª/nz  ±¾²Ý/nz  ¡·/w  ¾«/a  Ñ¡±¾/n  ÍÆ³ö/v  
19980302-03-005-002/m  ±¾±¨/r  ±±¾©/ns  £²ÔÂ/t  £²£¸ÈÕ/t  Ñ¶/Ng  ¼ÇÕß/n  »Æ/nr  ÕñÖÐ/nr  ±¨µÀ/v  £º/w  ÓÉ/p  £´£°£°/m  ¶à/m  Ãû/q  ×¨¼Ò/n  Ð­Í¬/vd  ±à×ë/v  µÄ/u  ¡¶/w  ÖÐ»ª/nz  ±¾²Ý/nz  ¡·/w  ¾«/a  Ñ¡±¾/n  ½ñÌì/t  ¿ªÊ¼/v  ·¢ÐÐ/v  ¡£/w  Åí/nr  «ÔÆ/nr  ¡¢/w  ºÎ/nr  Â³Àö/nr  µÈ/u  ²Î¼Ó/v  ÁË/u  ·¢ÐÐ/vn  ÒÇÊ½/n  ¡£/w  
19980302-03-005-003/m  ¡¶/w  ÖÐ»ª/nz  ±¾²Ý/nz  ¡·/w  ÊÇ/v  £±£¹£¸£´Äê/t  ÓÉ/p  Áù/m  ½ì/q  [È«¹ú/n  ÈË´ó/j]nt  ¡¢/w  ÕþÐ­/j  µÚ¶þ/m  ´Î/q  È«Ìå/n  »áÒé/n  µÄ/u  ´ú±í/n  Î¯Ô±/n  Ìá°¸/n  ·¢Æð/v  µÄ/u  ¡£/w  [¹ú¼Ò/n  ÖÐÒ½Ò©/n  ¹ÜÀí¾Ö/n]nt  ½«/p  ´ËÏî/r  ¹¤×÷/vn  ÁÐÎª/v  ÖØ´ó/a  ¿ÆÑÐ/n  ÏîÄ¿/n  £¬/w  ÓÚ/p  £±£¹£¸£¹Äê/t  ¿ªÊ¼/v  Æô¶¯/v  ¡£/w  ¸ÃÊé/r  ÓÉ/p  £¶£°/m  ¶à/m  ¸ö/q  Ò½Ò©/n  ÔºÐ£/n  µÄ/u  ½ÌÊÚ/n  ×¨¼Ò/n  ²Î¼Ó/v  ±à×ë/v  ¡£/w  
19980302-03-005-004/m  Îª/p  Âú×ã/v  ¿ÆÑÐ/n  ºÍ/c  ÁÙ´²/b  µÄ/u  ÐèÒª/n  £¬/w  ´Ó/p  È«Êé/n  µÄ/u  £¸£°£°£°/m  Óà/m  Î¶/q  ÖÐÒ©/n  ÖÐ/f  Ñ¡¼¯/v  ÁË/u  ³£ÓÃ/a  ¶ø/c  ÖØÒª/a  µÄ/u  £µ£³£µ/m  ÖÖ/q  ±à¼­/v  Îª/v  ¡¶/w  ÖÐ»ª/nz  ±¾²Ý/nz  ¡·/w  ¾«/a  Ñ¡±¾/n  £¬/w  ¸½/v  ²åÍ¼/n  £±£³£¸£³/m  ·ù/q  £¬/w  Æª·ù/n  £¶£°£°/m  Óà/m  Íò/m  ×Ö/n  £¬/w  ÌõÄ¿/n  ÏîÄ¿/n  ÆëÈ«/a  £¬/w  ÄÚÈÝ/n  ·á¸»/a  £¬/w  ÊÇ/v  ¡¶/w  ÖÐ»ª/nz  ±¾²Ý/nz  ¡·/w  È«Êé/n  µÄ/u  ºËÐÄ/n  ×é³É²¿·Ö/l  ¡£/w  ¸ÃÊé/r  ÓÉ/p  [ÉÏº£/ns  ¿Æ¼¼/n  ³ö°æÉç/n]nt  ³ö°æ/v  ¡£/w  
19980302-03-005-005/m  ¡¶/w  ÖÐ»ª/nz  ±¾²Ý/nz  ¡·/w  ¾«/a  Ñ¡±¾/n  ¶Ô/p  ÎÒ¹ú/n  ¼¸Ç§/m  Äê/q  À´/f  µÄ/u  ±¾²Ý/nz  ÎÄÏ×/n  ×÷/v  ÁË/u  È«Ãæ/a  µÄ/u  ÕûÀí/vn  ºÍ/c  É¸Ñ¡/vn  £¬/w  ¶Ô/p  ¹Å´ú/t  Ò©ÓÃ/b  Æ·ÖÖ/n  ½øÐÐ/v  ÁË/u  ÏêÊµ/a  ¿¼¶©/vn  £¬/w  È«Ãæ/ad  ²û·¢/v  ÁË/u  Àú´ú/n  Ò©Îï/n  Æ·ÖÖ/n  µÄ/u  ÑÝ±ä/vn  Çé¿ö/n  £¬/w  ¾ÀÕý/v  ÁË/u  ¹Å½ñ/n  Ò©Îï/n  Æ·ÖÖ/n  »ìÂÒ/a  ÏÖÏó/n  £¬/w  Êé/n  ÖÐ/f  ÒýÈë/v  ÁË/u  »¯Ñ§/n  ³É·Ö/n  ¡¢/w  Ò©Àí/n  ¡¢/w  Ò©²Ä/n  ¡¢/w  ÖÆ¼Á/n  ¡¢/w  ÔÔÅà/v  ¡¢/w  ÁÙ´²/b  ±¨µÀ/n  µÈ/u  ÄÚÈÝ/n  ¡£/w  

19980302-03-006-001/m  °ËÇ§/m  ¹«Àï/q  ·çÓê/n  ¼æ³Ì/v  ÎåÊ®Íò/m  ÈË/n  ÏÖ³¡/s  ¹Û¿´/v  ÄÏ/j  À¥/j  ÎÄ»¯/n  ÁÐ³µ/n  ÔØ/v  Óþ/Ng  ·µ/v  ¾©/j  
19980302-03-006-002/m  ±¾±¨/r  ±±¾©/ns  £²ÔÂ/t  £²£¸ÈÕ/t  Ñ¶/Ng  ÐÂ»ªÉç/nt  ¼ÇÕß/n  Àî/nr  Êõ·å/nr  ¡¢/w  ±¾±¨/r  ¼ÇÕß/n  ÃÏ/nr  ÏÜÀø/nr  ±¨µÀ/v  £º/w  ÖÐÐû²¿/j  ¡¢/w  ÎÄ»¯²¿/nt  ¡¢/w  ÌúµÀ²¿/nt  ×éÖ¯/v  µÄ/u  [ÄÏ/j  À¥/j  ÎÄ»¯/n  ÁÐ³µ/n  ÒÕÊõÍÅ/n]nt  Ô²Âú/ad  Íê³É/v  Ê¹Ãü/n  £¬/w  ½ñÌì/t  ÏÂÎç/t  ·µ/v  µÖ/v  [±±¾©/ns  Î÷Õ¾/n]ns  £¬/w  ÊÜµ½/v  ÈÈÁÒ/a  »¶Ó­/vn  ¡£/w  
19980302-03-006-003/m  ÓÉ/p  À´×Ô/v  È«¹ú/n  £±£¶/m  ¸ö/q  ÒÕÊõ/n  ±íÑÝ/vn  ÍÅÌå/n  ºÍ/c  ÒÕÊõ/n  ÔºÐ£/n  ½ü/v  £µ£°/m  Ãû/q  ÒÕÊõ¼Ò/n  ºÍ/c  ÑÝÔ±/n  ×é³É/v  µÄ/u  [ÄÏ/j  À¥/j  ÎÄ»¯/n  ÁÐ³µ/n  ÒÕÊõÍÅ/n]nt  £¬/w  ±¼²¨/v  £±£¶/m  Ìì/q  £¬/w  ·çÓê/n  ¼æ³Ì/v  £¸£°£°£°/m  Óà/m  ¹«Àï/q  £¬/w  ÉîÈë/v  ¹ãÎ÷/ns  ¡¢/w  ¹óÖÝ/ns  ¡¢/w  ÔÆÄÏ/ns  µÄ/u  Æ¶À§/a  É½Çø/n  £¬/w  Îª/p  ÄÏ/j  À¥/j  ÑØÏß/f  µÄ/u  ¸÷×å/r  ÈºÖÚ/n  ºÍ/c  ÌúÂ·/n  Ö°¹¤/n  Ï×/v  ÉÏ/v  £±£±/m  ³¡/q  ¸èÎè/n  ÑÝ³ö/vn  ¡£/w  ¾Ý/p  Í³¼Æ/v  £¬/w  Ô¼/d  ÓÐ/v  £µ£°Íò/m  ÈË/n  ÏÖ³¡/s  ¹Û¿´/v  ÁË/u  ÑÝ³ö/vn  ¡£/w  
19980302-03-006-004/m  ÔÚ/p  ÐÛ×³/a  »¶¿ì/a  µÄ/u  ¹ÄÀÖÉù/n  ÖÐ/f  £¬/w  ÖÐÐû²¿/j  ¸±/b  ²¿³¤/n  Áõ/nr  Åô/nr  Ïò/p  [ÄÏ/j  À¥/j  ÎÄ»¯/n  ÁÐ³µ/n  ÒÕÊõÍÅ/n]nt  µÄ/u  È«Ìå/n  ³ÉÔ±/n  ±íÊ¾/v  ×£ºØ/v  ¡£/w  Ëû/r  Ëµ/v  £¬/w  Õâ/r  ´Î/q  »î¶¯/vn  ·Ç³£/d  ³É¹¦/a  £¬/w  ´ïµ½/v  ÁË/u  ·þÎñ/v  ÈËÃñ/n  ÈºÖÚ/n  ¡¢/w  ÃÜÇÐ/v  µ³Èº¹ØÏµ/l  ¡¢/w  ´«²¥/v  ÎÄÃ÷/a  ÐÂ·ç/n  µÄ/u  Ä¿µÄ/n  ¡£/w  ÌåÏÖ/v  ÁË/u  ÎÄÒÕ/n  ¹¤×÷/vn  µÄ/u  ¡°/w  ¶þÎª/j  ¡±/w  ·½Ïò/n  £¬/w  ÌåÏÖ/v  ÁË/u  ÎÄÒÕ¹¤×÷Õß/n  µÄ/u  ·îÏ×/vn  ¾«Éñ/n  ¡£/w  ÒÕÊõÍÅ/n  µÄ/u  Í¬Ö¾/n  ÃÇ/k  ÓÃ/p  Êµ¼Ê/a  ÐÐ¶¯/vn  £¬/w  Îª/p  ±ß½®/s  ¸÷×å/r  ÈËÃñ/n  ºÍ/c  ÀÏÇø/n  ÈËÃñ/n  ´ø/v  È¥/v  ÁË/u  µ³ÖÐÑë/nt  ¡¢/w  ¹úÎñÔº/nt  µÄ/u  ¹Ø»³/vn  £¬/w  ´ø/v  È¥/v  ÁË/u  ¹ã´ó/b  ÎÄÒÕ¹¤×÷Õß/n  µÄ/u  ÉîÇéºñÒê/i  ¡£/w  ÎÄ»¯²¿/nt  ¸±/b  ²¿³¤/n  ÅË/nr  ÕðÖæ/nr  £¬/w  ÌúµÀ²¿/nt  µ³×é/n  ³ÉÔ±/n  ¡¢/w  ÕþÖÎ²¿/nt  Ö÷ÈÎ/n  Ê¢/nr  ¹â×æ/nr  Ò²/d  ½²/v  ÁË/u  »°/n  ¡£/w  
19980302-03-006-005/m  ÖÐÐû²¿/j  ¸±/b  ²¿³¤/n  ¡¢/w  ÎÄ»¯²¿/nt  ²¿³¤/n  Áõ/nr  ÖÒµÂ/nr  µÈ/u  Ò²/d  ²Î¼Ó/v  ÁË/u  ½ñÌì/t  µÄ/u  »¶Ó­/vn  ÒÇÊ½/n  ¡£/w  

19980302-03-007-001/m  ÂíÂ·/n  ¿í/a  Â¥·¿/n  ¸ß/a  ¹ÛÄî/n  ÐÂ/a  £­£­/w  [±±¾©/ns  Ê¦·¶´óÑ§/n]nt  Ñ§Éú/n  º®¼Ù/t  ¹éÀ´/v  Ëµ/v  ¹ÊÏç/n  
19980302-03-007-002/m  ±¾±¨/r  ¼ÇÕß/n  ¶­/nr  ºéÁÁ/nr  
19980302-03-007-003/m  £²ÔÂ/t  ÖÐÏÂÑ®/t  £¬/w  ¸÷/r  ¸ßÐ£/j  Â½Ðø/d  ¿ªÑ§/v  ¡£/w  ´óÑ§Éú/n  ÃÇ/k  ½áÊø/v  º®¼Ù/t  Éú»î/vn  £¬/w  ·µ»Ø/v  Ñ§Ð£/n  £¬/w  Í¶Éí/v  µ½/v  ½ôÕÅ/a  ¡¢/w  ·á¸»/a  µÄ/u  Ñ§Ï°/vn  Ö®ÖÐ/f  ¡£/w  ÈÕÇ°/t  £¬/w  ÔÚ/p  [±±¾©/ns  Ê¦·¶´óÑ§/n]nt  £¬/w  À´×Ô/v  ¶«Î÷ÄÏ±±ÖÐ/l  ¸÷µØ/r  µÄ/u  Ñ§Éú/n  ³©Ì¸/v  ×Ô¼º/r  ¼ÒÏç/n  µÄ/u  ±ä»¯/vn  £¬/w  Êã·¢/v  ¸÷×Ô/r  µÄ/u  ¸ÐÏë/n  ¡£/w  
19980302-03-007-004/m  ÈËÃñ/n  Éú»î/vn  Ë®Æ½/n  Ìá¸ß/v  ºÜ/d  ¿ì/a  ¡£/w  À´×Ô/v  ÉòÑô/ns  ½¼ÇøÏØ/n  µÄ/u  ÀúÊ·Ïµ/n  Ñ§Éú/n  »ô/nr  ¹â·å/nr  Ëµ/v  £¬/w  ¼ÒÏç/n  ÒÑ/d  ÓÐ/v  ÁË/u  ¸ßËÙ¹«Â·/n  £¬/w  ÏØ³Ç/n  ÊÐÕþ/n  ½¨Éè/vn  ·¢Õ¹/v  ºÜ/d  ¿ì/a  ¡£/w  µç×ÓÏµ/n  Ñ§Éú/n  Àî/nr  ´º¹ó/nr  £¬/w  ÀÏ¼Ò/n  ÊÇ/v  ÄÚÃÉ¹Å/ns  °üÍ·ÊÐ/ns  £¬/w  Ëû/r  »Ø¼Ò/v  ¶È¼Ù/v  Ê±/Ng  £¬/w  ¿´µ½/v  ÂíÂ·/n  ÍØ¿í/v  ÁË/y  £¬/w  Ðí¶à/m  ¸ßÂ¥/n  °ÎµØ¶øÆð/i  ¡£/w  Åí/nr  Çï±ò/nr  ÊÇ/v  ¾­¼ÃÏµ/n  Ñ§Éú/n  £¬/w  Ëû/r  À´×Ô/v  ¸Ä¸ï/v  ¿ª·Å/v  µÄ/u  Ç°ÑØ/s  ¹ã¶«Ê¡/ns  Â½·áÊÐ/ns  £¬/w  Ëû/r  Ëµ/v  £¬/w  º®¼Ù/t  ·¢ÏÖ/v  ÀÏ¼Ò/n  ÐÂ½¨/v  ÁË/u  Ò»/m  ×ù/q  ¹«Ô°/n  £¬/w  ´º½Ú/t  ÆÚ¼ä/f  £¬/w  ÏçÁÚ/n  ÃÇ/k  ¶¼/d  Ç°Íù/v  ¹«Ô°/n  ¹Û/Vg  µÆ/n  ÉÍ/v  µÆ/n  ¡£/w  ÕÐÔ¶ÊÐ/ns  ÊÇ/v  É½¶«Ê¡/ns  ÑÌÌ¨ÊÐ/ns  ËùÊô/v  µÄ/u  ÏØ¼¶/b  ÊÐ/n  £¬/w  À´×Ô/v  ÕÐÔ¶/ns  µÄ/u  ÕÜÑ§Ïµ/n  Ñ§Éú/n  Ñî/nr  ºé¸£/n  Ëµ/v  £¬/w  ÄÇÀï/r  »ù±¾/n  ÉÏ/f  ¿´/v  ²»/d  ¼û/v  ×ÔÐÐ³µ/n  ÁË/y  £¬/w  ÈËÈË/n  ¶¼/d  Æï/v  Ä¦ÍÐ³µ/n  £¬/w  ¼Ò¼Ò/q  ¶¼/d  ÓÐ/v  µç±ùÏä/n  £¬/w  ¼ÒÍ¥/n  µç»°/n  Ò²/d  ºÜ/d  ÆÕ¼°/a  ¡£/w  
19980302-03-007-005/m  Ö°¹¤/n  µÄ/u  ¾ÍÒµ/vn  ¹ÛÄî/n  ÔÚ/d  ±ä»¯/v  ¡£/w  »¯Ñ§Ïµ/n  ¼Ò/n  ÔÚ/v  ±±¾©/ns  µÄ/u  Íõ/nr  ¾ê/nr  Ëµ/v  £¬/w  ±±¾©/ns  ÈË/n  µÄ/u  ¾ÍÒµ¹Û/n  ·¢Éú/v  ÁË/u  ±ä»¯/vn  £¬/w  ÃæÁÙ/v  ÏÂ¸Ú/v  £¬/w  Ò»Ð©/m  ÈË/n  ÔÚ/d  ×ÔÄ±/v  ³öÂ·/n  £¬/w  ±±¾©/ns  ÈË/n  Ô­À´/d  ²»/d  Ïë/v  ¸É/v  µÄ/u  ¹¤ÖÖ/n  ¡¢/w  ÐÐÒµ/n  £¬/w  Èç/v  Çå½à¹¤/n  ¡¢/w  ½¨Öþ/vn  ¹¤/n  ¡¢/w  ±£Ä·/n  µÈ/u  ¼ÒÍ¥/n  ·þÎñ/vn  Ò²/d  ÓÐ/v  ÈË/n  ¸É/v  ÁË/y  ¡£/w  Íõ/nr  ¾ê/nr  £µ£±/m  Ëê/q  µÄ/u  ¸¸Ç×/n  ºÍ/c  £´£¸/m  Ëê/q  µÄ/u  Ä¸Ç×/n  ÔÚ/d  ¾­Óª/v  Ò»¸ö/m  Ð¡/a  Ê³Æ·µê/n  ¡£/w  
19980302-03-007-006/m  À´×Ô/v  ÔÆÄÏÊ¡/ns  ±£É½ÊÐ/ns  µÄ/u  »¯Ñ§Ïµ/n  Ñ§Éú/n  Àî/nr  êÊ/nr  Ëµ/v  £¬/w  ±£É½/ns  ÊÇ/r  ¸ö/q  ÏØ¼¶/b  ÊÐ/n  £¬/w  ÒÔ/p  Å©Òµ/n  ÎªÖ÷/v  £¬/w  ½üÄêÀ´/l/%  Ë½Óª/b  ÆóÒµ/n  ·¢Õ¹/vn  ½Ï/d  ¿ì/a  £¬/w  Ò»Ð©/m  Ö°¹¤/n  Ïò/p  Ë½Óª/b  ÆóÒµ/n  ·ÖÁ÷/v  ¡£/w  Ðí¶à/m  ÈË/n  ²»ÔÙ/d  ¹ÌÊØ/v  ¹úÓªÆóÒµ/n  µÄ/u  Ìú·¹Íë/n  ¡£/w  
19980302-03-007-007/m  ¾­¼ÃÏµ/n  Ñ§Éú/n  ÁÖ/nr  Ãô/nr  £¬/w  À´×Ô/v  ºÓ±±Ê¡/ns  ÇØ»ÊµºÊÐ/ns  £¬/w  Ëý/r  ¼ÙÆÚ/t  Àï/f  ¼ûµ½/v  Ðí¶à/m  ÖÐÑ§/n  Í¬Ñ§/n  £¬/w  ËûÃÇ/r  µÄ/u  ¾ÍÒµ/vn  ¹ÛÄî/n  ±ä»¯/v  ½Ï/d  ´ó/a  ¡£/w  Ëý/r  µÄ/u  ºÜ¶à/m  Í¬Ñ§/n  ÔÚ/p  Ë½ÈË/n  ¾­Óª/v  µÄ/u  µçÆ÷ÐÐ/n  Àï/f  ¹¤×÷/v  £¬/w  ËûÃÇ/r  ÐÄÀï/s  Ò²/d  ¸Ðµ½/v  Æ½ºâ/a  ¡£/w  Ëý/r  Ëµ/v  £¬/w  ÖÐÑ§/n  Í¬Ñ§/n  ¸ü/d  ¹Ø×¢/v  ×Ô¼º/r  µÄ/u  Éú»î/vn  ºÍ/c  ÏÖÊµ/a  ÀûÒæ/n  ÁË/y  £¬/w  ¼ÙÆÚ/t  ¾Û»á/vn  £¬/w  ËûÃÇ/r  Ì¸ÂÛ/v  ½Ï/d  ¶à/a  µÄ/u  ÊÇ/v  ¾­¼Ã/n  ·¢Õ¹/vn  £¬/w  ÊÇ/v  ÈçºÎ/r  ÕõÇ®/v  £¬/w  ÒÔ±ã/d  ÈÃ/v  ×Ô¼º/r  Éú»î/v  µÃ/u  ¸ü/d  ÃÀºÃ/a  ¡£/w  
19980302-03-007-008/m  Éç»á/n  ÖÎ°²/n  ½Ï/d  ÎÈ¶¨/a  £¬/w  Á®Õþ/n  ½¨Éè/vn  ÓÐ/v  ½øÕ¹/vn  ¡£/w  ÉòÑô/ns  ½¼ÇøÏØ/n  µÄ/u  »ô/nr  ¹â·å/nr  Ëµ/v  £¬/w  º®¼Ù/t  ÆÚ¼ä/f  Ã»ÓÐ/v  ÖØ´ó/a  ÐÌÊÂ/n  ·¸×ï°¸/n  ¡£/w  ÓÉÓÚ/c  ÏØÀï/n  ·´¶Ô/v  ¸¯°Ü/an  £¬/w  ÒÖÖÆ/v  ¹«¿î/n  ³ÔºÈ/vn  £¬/w  ·¹µê/n  ÀÏ°å/n  ·¢³ö/v  ÁË/u  ±§Ô¹/vn  Éù/n  £¬/w  Ëû/r  º®¼Ù/t  Óë/p  Í¬Ñ§/n  ÔÚ/p  ·¹¹Ý/n  ³Ô·¹/v  £¬/w  ÀÏ°å/n  Ëµ/v  £¬/w  ÏÖÔÚ/t  ÉúÒâ/n  ²»ºÃ/ad  ×ö/v  ÁË/y  ¡£/w  
19980302-03-007-009/m  À´×Ô/v  ¹ã¶«/ns  Â½·áÊÐ/ns  µÄ/u  Åí/nr  Çï±ò/nr  ¡¢/w  À´×Ô/v  É½¶«/ns  ÕÐÔ¶ÊÐ/ns  µÄ/u  Ñî/nr  ºé¸£/nr  £¬/w  ¶¼/d  Ëµ/v  ¼ÒÏç/n  µÄ/u  ÖÎ°²/n  ×´¿ö/n  ÓÐËù/v  ºÃ×ª/vn  ¡£/w  

19980302-03-008-001/m  ¸÷µØ/r  ¿ªÕ¹/v  ¡¶/w  ·ÀÕð/vn  ¼õÔÖ/vn  ·¨/n  ¡·/w  Ðû´«/vn  »î¶¯/vn  
19980302-03-008-002/m  ±¾±¨/r  ±±¾©/ns  £³ÔÂ/t  £±ÈÕ/t  Ñ¶/Ng  ½ñÌì/t  £¬/w  ¡¶/w  ÖÐ»ªÈËÃñ¹²ºÍ¹ú/ns  ·ÀÕð/vn  ¼õÔÖ/vn  ·¨/n  ¡·/w  ÕýÊ½/ad  Ê©ÐÐ/v  £¬/w  È«¹ú/n  ¸÷/r  ´ó/a  ³ÇÊÐ/n  ¶¼/d  ¿ªÕ¹/v  ÁË/u  Ðû´«/vn  ×ÉÑ¯/vn  »î¶¯/vn  ¡£/w  ±±¾©/ns  ÔÚ/p  [³¤°²/nz  ÉÌ³¡/n]ns  µÈ/u  £²£°/m  ¶à/m  ¸ö/q  ·±»ª/a  ÈÈÄÖ/a  µÄ/u  ½Ö¿Ú/n  ²¼Éè/v  Ðû´«/vn  ×ÉÑ¯µã/n  £¬/w  Ïò/p  ÊÐÃñ/n  ·Ö·¢/v  ÓÐ¹Ø/p  ·ÀÕð/v  ¼õÔÖ/v  µÄ/u  Ðû´«/vn  Ð¡²á×Ó/n  £¬/w  [¹ú¼Ò/n  µØÕð¾Ö/n]nt  µÄ/u  ×¨¼Ò/n  ÏÖ³¡/s  ½â´ð/v  ÊÐÃñ/n  ¹ØÐÄ/v  µÄ/u  ÎÊÌâ/n  ¡£/w  ¸Ã·¨/n  µÄ/u  ³öÌ¨/vn  Ê¹/v  ·ÀÕð/vn  ¼õÔÖ/vn  ¹¤×÷/vn  ÓÐ·¨¿ÉÒÀ/l  £¬/w  ´Ó¶ø/c  ÓÐÐ§/ad  ±£»¤/v  ÈËÃñ/n  ÉúÃü/n  ²Æ²ú/n  µÄ/u  °²È«/an  ¡£/w  £¨/w  Âí/nr  ·ÉÐ¢/nr  £©/w  

19980302-03-009-001/m  [ÉîÛÚ/ns  »ªÎª/nz  ¹«Ë¾/n]nt  ÉèÁ¢/v  ¡°/w  º®´°/n  Ñ§×Ó/n  »ù½ð/n  ¡±/w  
19980302-03-009-002/m  ±¾±¨/r  ±±¾©/ns  £²ÔÂ/t  £²£¸ÈÕ/t  Ñ¶/Ng  ÐÂ»ªÉç/nt  ¼ÇÕß/n  Òü/nr  ºè×£/nr  ¡¢/w  ±¾±¨/r  ¼ÇÕß/n  ±Ï/nr  È«ÖÒ/nr  ±¨µÀ/v  £º/w  [ÉîÛÚÊÐ/ns  »ªÎª/nz  ¼¼Êõ/n  ÓÐÏÞ¹«Ë¾/n]nt  ÈÕÇ°/t  ¾ö¶¨/v  Ïò/p  ¹ú¼Ò½ÌÎ¯/j  ¾è/v  ×Ê/Ng  £²£µ£°£°Íò/m  Ôª/q  ÈËÃñ±Ò/n  £¬/w  ÉèÁ¢/v  ¡°/w  »ªÎª/nz  º®´°/n  Ñ§×Ó/n  »ù½ð/n  ¡±/w  £¬/w  ÒÔ/p  ×ÊÖú/v  ºÍ/c  ½±Àø/v  Æ·Ñ§¼æÓÅ/i  ¶ø/c  ÓÖ/c  ¼Ò¾³/n  Æ¶º®/a  µÄ/u  ´óÑ§Éú/n  Íê³É/v  Ñ§Òµ/n  ¡£/w  
19980302-03-009-003/m  ¹ú¼Ò½ÌÎ¯/j  ½ñÌì/t  ÔÚ/p  [ÈËÃñ/n  ´ó»áÌÃ/n]ns  ¾ÙÐÐ/v  ¾èÔù/vn  ÒÇÊ½/n  £¬/w  [È«¹ú/n  ÈË´ó/j  ³£Î¯»á/j]nt  ¸±/b  Î¯Ô±³¤/n  Îâ/nr  ½×Æ½/nr  ¡¢/w  [È«¹ú/n  ÕþÐ­/j]nt  ¸±/b  Ö÷Ï¯/n  Ç®/nr  ÕýÓ¢/nr  µÈ/u  ³öÏ¯/v  ¾èÔù/vn  ÒÇÊ½/n  ¡£/w  [¹ú¼Ò½ÌÎ¯/j  µ³×é/n]nt  Êé¼Ç/n  ¡¢/w  ¸±/b  Ö÷ÈÎ/n  ³Â/nr  ÖÁÁ¢/nr  ¸ß¶È/d  ÆÀ¼Û/v  ÁË/u  [»ªÎª/nz  ¹«Ë¾/n]nt  ¹ØÐÄ/v  ½ÌÓý/vn  ¡¢/w  Îª¹ú·ÖÓÇ/l/%  µÄ/u  Òå¾Ù/n  ¡£/w  Ëý/r  Ëµ/v  £¬/w  ÎÒ¹ú/n  ÆÕÍ¨/a  ¸ßÐ£/j  Ä¿Ç°/t  ÓÐ/v  £³£°£°/m  ¶à/m  Íò/m  ÔÚÐ£Éú/n  £¬/w  ÆäÖÐ/r  ÓÐ/v  ´óÔ¼/d  £²£°£¥/m  ×óÓÒ/m  µÄ/u  À´×Ô/v  µÍÊÕÈë/n  ¼ÒÍ¥/n  µÄ/u  Æ¶À§/a  Ñ§Éú/n  £¬/w  Õþ¸®/n  ºÍ/c  Éç»á/n  ¸÷½ç/r  ÕýÔÚ/d  Ïë·½Éè·¨/i  ¼Ó´ó/v  Á¦¶È/n  ½â¾ö/v  ÕâÐ©/r  Æ¶À§Éú/n  µÄ/u  ÎÊÌâ/n  £¬/w  °ïÖú/v  ËûÃÇ/r  Ë³Àû/ad  Íê³É/v  Ñ§Òµ/n  ¡£/w  Ëý/r  Ï£Íû/v  ÄÜ/v  ÓÐ/v  ¸ü/d  ¶à/a  µÄ/u  ÆóÒµ/n  ¡¢/w  Éç»á/n  ÍÅÌå/n  ºÍ/c  ¸öÈË/n  ¹ØÐÄ/v  ¡¢/w  Ö§³Ö/v  ¸ßµÈ½ÌÓý/l  ÊÂÒµ/n  ¡£/w  
19980302-03-009-004/m  [»ªÎª/nz  ¹«Ë¾/n]nt  ÊÇ/v  ½üÄêÀ´/l/%  ·¢Õ¹/v  Ñ¸ÃÍ/a  µÄ/u  Ò»/m  ¼Ò/q  ¸ß/a  ¿Æ¼¼/n  ¹«Ë¾/n  £¬/w  ÔÚ/p  È«¹ú/n  µç×Ó/n  ÆóÒµ/n  °Ù/m  Ç¿/Ng  ÖÐ/f  ÅÅÃû/v  Ç°ÁÐ/n  ¡£/w  ¶à/a  Äê/q  À´/f  £¬/w  [»ªÎª/nz  ¹«Ë¾/n]nt  Ò»Ö±/d  ¹ØÐÄ/v  ×æ¹ú/n  µÄ/u  ½ÌÓý/vn  ÊÂÒµ/n  £¬/w  Ä¿Ç°/t  ÒÑ/d  ÔÚ/p  È«¹ú/n  ¶à/m  Ëù/q  ¸ßÐ£/j  ÉèÁ¢/v  ÁË/u  ½±Ñ§/vn  ¡¢/w  ½±½Ì/vn  ½ð/Ng  £¬/w  ²¢/c  ¾è/v  ½¨/v  ÁË/u  ¶à/a  Ëù/q  ¡°/w  »ªÎª/nz  Ï£Íû/n  Ð¡Ñ§/n  ¡±/w  ¡£/w  

19980302-03-010-001/m  ¡°/w  [Íò·½/nz  Êý¾Ý/n  ½±Ñ§½ð/n]nz  ¡±/w  ½±Ò´/v  ±±´ó/j  Ñ§×Ó/n  
19980302-03-010-002/m  ±¾±¨/r  Ñ¶/Ng  [ÖÐ¹ú/ns  ¿Æ¼¼/n  ÐÅÏ¢/n  ÑÐ¾¿Ëù/n  Íò·½/nz  Êý¾Ý/n  £¨/w  ¼¯ÍÅ/n  £©/w  ¹«Ë¾/n]nt  ÈÕÇ°/t  ÔÚ/p  ±±¾©´óÑ§/nt  ÉèÁ¢/v  ÁË/u  ¡°/w  [Íò·½/nz  Êý¾Ý/n  ½±Ñ§½ð/n]nz  ¡±/w  £¬/w  ÓÃÓÚ/v  Ö§³Ö/v  ÎÒ¹ú/n  ¸ß/a  ²ã´Î/n  ÐÅÏ¢/n  ¹ÜÀí/vn  ×¨Òµ/n  ÈË²Å/n  µÄ/u  ÅàÑø/vn  ¡£/w  Õâ/r  ÊÇ/v  ÎÒ¹ú/n  ÆóÒµ/n  Ê×/m  ´Î/q  ÔÚ/p  ÐÅÏ¢/n  ¹ÜÀí/vn  ×¨Òµ/n  ÁìÓò/n  ÉèÁ¢/v  µÄ/u  ½±Ñ§½ð/n  ¡£/w  
19980302-03-010-003/m  Õë¶Ô/p  Ä¿Ç°/t  ÎÒ¹ú/n  ÐÅÏ¢»¯/vn  ½¨Éè/vn  ´æÔÚ/v  µÄ/u  ÖØÊÓ/v  ÍøÂç/n  ºÍ/c  Í¨ÐÅ/vn  ÉèÊ©/n  ½¨Éè/vn  £¬/w  ºöÊÓ/v  ÐÅÏ¢/n  ×ÊÔ´/n  ¿ª·¢/vn  ÀûÓÃ/vn  µÄ/u  ÇãÏò/n  £¬/w  ¹úÎñÔº/nt  È«¹ú/n  ÐÅÏ¢»¯/vn  ¹¤×÷/vn  »áÒé/n  Ç¿µ÷/v  £¬/w  °Ñ/p  ÐÅÏ¢/n  ×ÊÔ´/n  ¿ª·¢/vn  ÀûÓÃ/vn  ×÷Îª/v  µ±Ç°/t  ¹ú¼Ò/n  ÐÅÏ¢»¯/vn  ½¨Éè/vn  µÄ/u  ºËÐÄ/n  ÄÚÈÝ/n  ¡£/w  ¡°/w  [Íò·½/nz  Êý¾Ý/n  ½±Ñ§½ð/n]nz  ¡±/w  ÔÚ/p  ±±´ó/j  ÉèÁ¢/v  £¬/w  ÊÇ/v  [Íò·½/nz  Êý¾Ý/n  £¨/w  ¼¯ÍÅ/n  £©/w  ¹«Ë¾/n]nt  ÏìÓ¦/v  ¹ú¼Ò/n  ÐÅÏ¢»¯/vn  ½¨Éè/vn  ºÅÕÙ/vn  µÄ/u  »ý¼«/a  ¾Ù´ë/n  ¡£/w  
19980302-03-010-004/m  [±±´ó/j  ÐÅÏ¢/n  ¹ÜÀíÏµ/n]nt  ÊÇ/v  ×¨ÃÅ/d  ÅàÑø/v  ÐÅÏ¢/n  ÊÕ¼¯/vn  ¡¢/w  ¼Ó¹¤/vn  ¡¢/w  ´¦Àí/vn  ¡¢/w  ´æ´¢/vn  ¡¢/w  ¿ª·¢/vn  ºÍ/c  ÀûÓÃ/vn  ·½Ãæ/n  ¸ß¼¶/a  ×¨ÃÅ/b  ÈË²Å/n  µÄ/u  »ùµØ/n  ¡£/w  [Íò·½/nz  Êý¾Ý/n  £¨/w  ¼¯ÍÅ/n  £©/w  ¹«Ë¾/n]nt  ÊÇ/v  ÎÒ¹ú/n  ×î/d  Ôç/a  ´ÓÊÂ/v  Êý¾Ý¿â/n  ²úÒµ/n  µÄ/u  ÆóÒµ/n  £¬/w  Ä¿Ç°/t  ÒÑ¾­/d  ·¢Õ¹/v  ³ÉÎª/v  ¼¯/Vg  Êý¾Ý¿â/n  ¡¢/w  Èí¼þ/n  ¡¢/w  ÍøÂç/n  ¡¢/w  ×ÉÑ¯/v  ¡¢/w  ³ö°æ/v  ¡¢/w  ÅàÑµ/v  ¡¢/w  ÐÅÏ¢/n  ºÍ/c  ¼¼Êõ/n  ½»Á÷/vn  ½»Ò×/n  µÈ/u  ÐÅÏ¢/n  ·þÎñÒµ/n  Îª/v  Ò»Ìå/n  µÄ/u  ¸ßÐÂ¼¼Êõ/n  ÆóÒµ/n  ¡£/w  ¾ÝÏ¤/v  £¬/w  ¡°/w  [Íò·½/nz  Êý¾Ý/n  ½±Ñ§½ð/n]nz  ¡±/w  Ê×/m  ´Î/q  Æô¶¯/vn  ¾­·Ñ/n  ¶î¶È/n  Îª/v  £²£°Íò/m  Ôª/q  £¬/w  ÒÔºó/f  ½«/d  ×ÃÇé/d  ×·¼Ó/v  ¡£/w  £¨/w  ÇÇ/nr  í²/nr  £©/w  

19980302-03-011-001/m  [Ê×¶¼/n  ¾ç³¡/n]ns  ÑÝ³ö/v  ÓÅÐã/a  »°¾ç/n  ¡¶/w  ÔÚ/p  µ³Æì/n  ÏÂ/f  ¡·/w  £¨/w  Í¼Æ¬/n  £©/w  
19980302-03-011-002/m  ÓÉ/p  [°°É½ÊÐ/ns  »°¾çÍÅ/n]nt  ´´×÷/v  ÑÝ³ö/v  µÄ/u  ÓÅÐã/a  »°¾ç/n  ¡¶/w  ÔÚ/p  µ³Æì/n  ÏÂ/f  ¡·/w  ½üÈÕ/t  ÔÚ/p  [Ê×¶¼/n  ¾ç³¡/n]ns  ÑÝ³ö/v  £¬/w  ÊÜµ½/v  ºÃÆÀ/n  ¡£/w  Í¼/n  Îª/v  ¾çÖÐ/n  Ò»/m  Ä»/q  ¡£/w  £¨/w  ×Þ/nr  ÖÐ»ª/nr  Éã/Vg  £©/w  

19980302-03-012-001/m  ÐÂ/a  ÏØ³¤/n  µÄ/u  ÌØÊâ/a  ÀñÎï/n  
19980302-03-012-002/m  Àî/nr  ºÆÃù/nr  Ñî/nr  ½¡/nr  
19980302-03-012-003/m  ¡°/w  ÐÂ/a  ÏØ³¤/n  Òª/v  ¸ø/p  ´ó¼Ò/r  ·¢/v  ¡®/w  ºì°ü/n  ¡¯/w  £¡/w  ¡±/w  
19980302-03-012-004/m  ´º½Ú/t  ¹ýºó/t  £¬/w  ºþÄÏÊ¡/ns  ÄþÏçÏØ/ns  µÄ/u  µ³Õþ/j  ¸É²¿/n  ´ó»á/n  ÉÏ/f  £¬/w  ÏûÏ¢/n  ´«³ö/v  £¬/w  ¾Ù/Ag  ×ù/Ng  ½Ô/d  ¾ª/v  ¡£/w  
19980302-03-012-005/m  Õâ/r  ÊÇ/v  Ò»¸ö/m  ÌØÊâ/a  µÄ/u  ¡°/w  ºì°ü/n  ¡±/w  ¡£/w  Ëº¿ª/v  ·âÌ×/n  £¬/w  ÀïÃæ/f  Â¶³ö/v  µÄ/u  ÊÇ/v  ÐÂÈÎ/b  ÏØ³¤/n  ÖÜ/nr  ÔÀÔÆ/nr  ËÍ¸ø/v  ´ó¼Ò/r  µÄ/u  ÐÂ´º/t  ÀñÎï/n  ¡ª¡ª¡ª/w  ÏØ/n  Í¼Êé¹Ý/n  µÄ/u  ½èÊéÖ¤/n  ¡£/w  ÌØÖÆ/b  µÄ/u  ½èÊéÖ¤/n  ÉÏ/f  Ó¡/v  ×Å/u  Á½/m  ÐÐ/q  ´ó×Ö/n  £º/w  ¡°/w  ¿ÆÑ§/n  ÖªÊ¶/n  ÕñÐË/v  ÄþÏç/ns  £¬/w  Å¬Á¦/ad  ½¨Éè/v  ¾­¼Ã/n  Ç¿/a  ÏØ/n  ¡£/w  ¡±/w  
19980302-03-012-006/m  ÖÜ/nr  ÔÀÔÆ/nr  ÊÇ/v  Äê³õ/t  ´Ó/p  ÍâµØ/s  µ÷ÈÎ/v  ÄþÏçÏØ/ns  ÏØ³¤/n  µÄ/u  ¡£/w  ÉÏÈÎ/v  ÒÁÊ¼/v  £¬/w  Ëû/r  ¶Ô/p  ÄþÏç/ns  µÄ/u  Çé¿ö/n  ×ö/v  ÁË/u  Ò»·¬/m  ÉîÈë/a  µÄ/u  µ÷ÑÐ/vn  ¡£/w  µ÷ÑÐ/v  ÖÐ/f  Ëû/r  ·¢ÏÖ/v  £¬/w  ÄþÏç/ns  ×÷Îª/v  Ò»¸ö/m  ´«Í³/n  Å©Òµ/n  ´ó/a  ÏØ/n  £¬/w  Á¸Ê³/n  ²úÁ¿/n  ¸ß/a  £¬/w  µ«/c  ÓÅÖÊ/b  Ã×/n  ±ÈÀý/n  ²»/d  ´ó/a  £»/w  ÉúÖí/n  Í·Êý/n  ¶à/a  £¬/w  µ«/c  ÊÝÈâÐÍ/b  Æ·ÖÖ/n  Æ«/d  ÉÙ/a  ¡£/w  ÒÀ¿¿/v  ¿ÆÑ§¼¼Êõ/n  µ÷Õû/v  ²úÒµ/n  ½á¹¹/n  £¬/w  ´Ù½ø/v  Å©´å/n  ¾­¼Ã/n  ·¢Õ¹/vn  µÄ/u  ¹ÛÄî/n  ÔÚ/p  ²¿·Ö/m  ¸É²¿/n  µÄ/u  Í·ÄÔ/n  ÖÐ/f  »¹/d  Ã»ÓÐ/d  ÍêÈ«/ad  Ê÷Á¢/v  ÆðÀ´/v  ¡£/w  Îª´Ë/d  £¬/w  Ëû/r  ×¨³Ì/d  À´µ½/v  ÏØ/n  Í¼Êé¹Ý/n  £¬/w  ¶£Öö/v  ¶à/ad  ¹º½ø/v  Ò»Ð©/m  ÓÐ¹Ø/p  ÏÖ´ú/t  ¿ÆÑ§¼¼Êõ/n  ºÍ/c  Éç»áÖ÷Òå/n  ÊÐ³¡¾­¼Ã/n  ÀíÂÛ/n  µÄ/u  Êé¼®/n  £¬/w  ÓÖ/d  ÌØµØ/d  Ó¡ÖÆ/v  ÁË/u  Õâ/r  Åú/q  ½èÊéÖ¤/n  ¡£/w  
19980302-03-012-007/m  £±£²/m  Äê/q  Ç°/f  £¬/w  Ë¶Ê¿/n  ±ÏÒµ/v  µÄ/u  ÖÜ/nr  ÔÀÔÆ/nr  Ö÷¶¯/ad  ÒªÇó/v  »Ø/v  Æ¶À§/a  µØÇø/n  ä¯ÑôÏØ/ns  ÖÐºÍÏç/ns  ´ÓÊÂ/v  ÁÖÒµ/n  ¼¼Êõ/n  ¹¤×÷/vn  £¬/w  ´Ó/p  ÆÕÍ¨/a  ¼¼Êõ/n  ÈËÔ±/n  ×öµ½/v  ÏØÎ¯/n  ¸±/b  Êé¼Ç/n  £¬/w  ÉîÖª/v  ¿ÆÑ§¼¼Êõ/n  ¶Ô/p  ·¢Õ¹/v  Å©´å/n  ¾­¼Ã/n  µÄ/u  ÖØÒª/an  ¡£/w  
19980302-03-012-008/m  ´Ó´Ë/d  £¬/w  ÄþÏçÏØ/ns  ÏØÊô/vn  ¸÷/r  µ¥Î»/n  Ö÷Òª/b  ¸ºÔðÈË/n  µÄ/u  ÈÕ³Ì/n  ÉÏ/f  ¶à/v  ÁË/u  Ò»/m  Ïî/q  ÐÂ/a  °²ÅÅ/n  £º/w  ÏÂ°à/v  ºó/f  È¥/v  Í¼Êé¹Ý/n  ¡£/w  

19980302-03-013-001/m  Çå»ª/j  Ê¦Éú/n  ¼ÍÄî/v  ÖÜ/nr  ¶÷À´/nr  °ÙÄê/m  µ®³½/n  
19980302-03-013-002/m  ±¾±¨/r  Ñ¶/Ng  Çå»ª´óÑ§/nt  Ê¦Éú/n  £²ÔÂ/t  £²£·ÈÕ/t  ÒÔ/p  ¡°/w  ÖÜ/nr  ×ÜÀí/n  Óë/c  Çå»ª/j  ¡±/w  Îª/v  Ö÷Ìâ/n  ÕÙ¿ª/v  ×ùÌ¸»á/n  £¬/w  ¼ÍÄî/v  ÖÜ/nr  ¶÷À´/nr  °ÙÄê/m  µ®³½/n  ¡£/w  ÔÚ/p  ²Î¼Ó/v  ×ùÌ¸»á/n  µÄ/u  £¸£°/m  ¶à/m  Ãû/q  Ê¦ÉúÔ±¹¤/j  ¼°/c  ÃñÖ÷µ³ÅÉ/n  ´ú±í/n  ÖÐ/f  £¬/w  ÓÐ/v  Ðí¶à/m  ÈË/n  ¼û/v  ¹ý/u  ÖÜ/nr  ×ÜÀí/n  £¬/w  ñöÌý/v  ¹ý/u  ÖÜ/nr  ×ÜÀí/n  µÄ/u  ½Ì»å/vn  ¡£/w  ËûÃÇ/r  ÉîÇé/d  µØ/u  »ØÒä/v  Æð/v  ÖÜ/nr  ×ÜÀí/n  ¹ØÐÄ/v  Çå»ª/j  µÄ/u  Éú¶¯/a  ÍùÊÂ/n  ¡£/w  
19980302-03-013-003/m  ÖÜ/nr  ×ÜÀí/n  Ò»¹á/d  ¹ØÐÄ/v  ½ÌÓý/vn  ÊÂÒµ/n  £¬/w  ¹ØÐÄ/v  Çå»ª´óÑ§/nt  µÄ/u  ½¨Éè/vn  ºÍ/c  ·¢Õ¹/vn  £¬/w  Ëû/r  Ôø¾­/d  °Ë/m  ´Î/q  À´µ½/v  Çå»ªÔ°/ns  Ö¸µ¼/v  ¹¤×÷/vn  £¬/w  ÊýÊ®/m  ´Î/q  ¶Ô/p  Çå»ª/j  µÄ/u  ½ÌÓý/vn  ¡¢/w  ¿ÆÑÐ/n  ¡¢/w  ÖªÊ¶·Ö×Ó/n  ¹¤×÷/vn  ×÷/v  ³ö/v  ÖØÒª/a  Ö¸Ê¾/n  ¡£/w  
19980302-03-013-004/m  ´ó¼Ò/r  ±íÊ¾/v  £¬/w  ÎÒÃÇ/r  Ñ§Ï°/v  ÖÜ/nr  ×ÜÀí/n  µÄ/u  Î°´ó/a  ¾«Éñ/n  £¬/w  ¾´Ñö/v  Ëû/r  µÄ/u  ³ç¸ß/a  ÈË¸ñ/n  £¬/w  ¾Í/d  Òª/v  ¸ß¾Ù/v  µËÐ¡Æ½ÀíÂÛ/n  µÄ/u  Î°´ó/a  ÆìÖÄ/n  £¬/w  Ìá¸ß/v  Éç»áÖ÷Òå/n  ¾«ÉñÎÄÃ÷/n  ½¨Éè/vn  Ë®Æ½/n  £¬/w  ¼ÓÇ¿/v  ×ÔÉí/r  µÄ/u  Ë¼Ïë/n  ½¨Éè/vn  ºÍ/c  µÀµÂ/n  ½¨Éè/vn  £¬/w  ÌØ±ð/d  ÊÇ/v  ¼ÓÇ¿/v  Ê¦µÂ/n  ½¨Éè/vn  £¬/w  Éî»¯/v  ½ÌÓý/vn  ¸Ä¸ï/vn  £¬/w  Îª/p  ÎÒ¹ú/n  µÄ/u  Éç»áÖ÷Òå/n  ÏÖ´ú»¯/vn  ÅàÑø/v  ³ö/v  ¸ü/d  ¶à/a  µÄ/u  ¸ß/a  ÖÊÁ¿/n  ÈË²Å/n  ¡£/w  Õâ/r  ÊÇ/v  ÖÜ/nr  ×ÜÀí/n  ¼ÄÓè/v  ½ÌÓý½ç/n  µÄ/u  ÒóÇÐ/a  ÆÚÍû/vn  £¬/w  Ò²/d  ÊÇ/v  ½ÌÓý½ç/n  ¶Ô/p  ÖÜ/nr  ×ÜÀí/n  ×î/d  ºÃ/a  µÄ/u  ¼ÍÄî/n  ¡£/w  £¨/w  ³Â/nr  ¼½/nr  £©/w  

19980302-03-014-001/m  ¹ú¼Ò/n  ¿Æ¼¼/n  ³ö°æ/vn  »ù½ð/n  ÔË×÷/v  Á¼ºÃ/a  
19980302-03-014-002/m  ±¾±¨/r  Ñ¶/Ng  ¹ú¼Ò/n  ²ÆÕþ/n  ²¦/v  ³ö/v  ×¨¿î/n  ÓÚ/p  È¥Äê/t  ½¨Á¢/v  µÄ/u  ¹ú¼Ò/n  ¿ÆÑ§¼¼Êõ/n  Ñ§Êõ/n  Öø×÷/n  ³ö°æ/vn  »ù½ð/n  ÔË×÷/v  Ò»/m  Äê/q  À´/f  £¬/w  ÊÆÌ¬/n  Á¼ºÃ/a  £¬/w  °´ÕÕ/p  ¡°/w  ×ÔÓÉ/ad  ÉêÇë/v  ¡¢/w  ¹«Æ½/ad  ¾ºÕù/v  ¡¢/w  ×¨¼Ò/n  ÆÀÒé/v  ¡¢/w  ÔñÓÅ/d  Ö§³Ö/v  ¡±/w  µÄ/u  Ô­Ôò/n  £¬/w  ¾­¹ý/p  ×¨¼Ò/n  ÆÀÉó/v  ºÍ/c  ³ö°æ/vn  »ù½ðÎ¯/j  ÉóÅú/v  £¬/w  ¹²/d  ×ÊÖú/v  £¶£²/m  ¸ö/q  ÉêÇë/vn  ÏîÄ¿/n  ¡£/w  ÆäÖÐ/r  ÊýÀí/j  ¿ÆÑ§/n  Á½/m  Ïî/q  ¡¢/w  »¯Ñ§/n  ¿ÆÑ§/n  Á½/m  Ïî/q  ¡¢/w  ÉúÃü/n  ¿ÆÑ§/n  £²£µ/m  Ïî/q  ¡¢/w  µØÇò/n  ¿ÆÑ§/n  £±£µ/m  Ïî/q  ¡¢/w  ²ÄÁÏ/n  Óë/c  ¹¤³Ì/n  ¿ÆÑ§/n  £±£²/m  Ïî/q  ¡¢/w  ÐÅÏ¢/n  ¿ÆÑ§/n  £¶/m  Ïî/q  £¬/w  ×Ü/b  ×ÖÊý/n  £³£·£´£µÍò/m  ×Ö/n  £¬/w  ×ÊÖú/v  ¾­·Ñ/n  £²£·£°£®£·Íò/m  Ôª/q  ¡£/w  £¨/w  Ð¤/nr  Ã·/nr  £©/w  

19980302-04-001-001/m  Õðº³/v  ÊÀ½çÎÝ¼¹/n  µÄ/u  ×³¸è/n  ¡ª¡ª/w  À´×Ô/v  Î÷²Ø/ns  ¿¹/v  Ñ©/n  ¾ÈÔÖ/v  Ò»/m  Ïß/q  µÄ/u  ±¨¸æ/n  £¨/w  ¸½/v  Í¼Æ¬/n  £±/m  ÕÅ/q  £©/w  
19980302-04-001-002/m  ÐÂ»ªÉç/nt  ¼ÇÕß/n  Àî/nr  ½õ/nr  
19980302-04-001-003/m  Ìâ/n  ÏÂ/f  ÕÕÆ¬/n  ¡Ã/w  Á¬ÈÕÀ´/l  £¬/w  ´óÅú/m  ¾ÈÔÖ/vn  Îï×Ê/n  ÔË/v  µÖ/v  ²Ø±±/s  Ñ©ÔÖ/n  ÔÖÇø/n  £¬/w  ÒÑ/d  ÓÐ/v  £³Íò/m  ¶à/m  ¼þ/q  ÒÂ·þ/n  ËÍ/v  µ½/v  ÔÖÃñ/n  ÊÖÖÐ/s  ¡£/w  Õâ/r  ÊÇ/v  ÖØÔÖÇø/n  ÄôÈÙÏØ/ns  É«ÇìÏç/ns  µÄ/u  ÔÖÃñ/n  Îª/p  º¢×Ó/n  ´©/v  ÉÏ/v  ½â·Å¾ü/n  ËÍ/v  À´/v  µÄ/u  ÃÞÒÂ/n  ¡£/w  
19980302-04-001-004/m  £¨/w  ÐÂ»ªÉç/nt  ¼ÇÕß/n  Àî/nr  ½õ/nr  Éã/Vg  £©/w  
19980302-04-001-005/m  ´óÑ©/n  £¬/w  Ñ©ÔÖ/n  £¬/w  ÌØ´ó/b  Ñ©ÔÖ/n  £¡/w  
19980302-04-001-006/m  È¥¶¬½ñ´º/l  £¬/w  ´óÑ©/n  ÔÚ/p  ÊÀ½çÎÝ¼¹/n  ÉÏ/f  Á¬/d  ½µ/v  Èý/m  ¸ö/q  ÔÂ/n  £¬/w  [ÄÇÇú/ns  µØÇø/n]ns  ½µÑ©/v  ´ï/v  £³£µ£°/m  ¶à/m  ´Î/q  ¡£/w  £´£°/m  ¶à/m  Íò/m  Æ½·½¹«Àï/q  µÄ/u  [²Ø±±/ns  ²ÝÔ­/n]ns  £¬/w  ±ä³É/v  Ã£Ã£/z  Ñ©º£/n  ¡£/w  ³ÉÈº/v  µÄ/u  Å£/n  Ñò/n  Òò/p  ¼¢¶ö/n  µ¹/v  ±Ð/v  ÔÚ/p  Ñ©µØ/n  ÉÏ/f  £¬/w  £±£°£³£°/m  ¸ö/q  ´å/n  µÄ/u  £²£¶Íò/m  ÄÁÃñ/n  ±»/p  ´óÑ©/n  °üÎ§/v  £¬/w  ´¦¾³/n  Ê®·Ö/m  Î£¼±/a  ¡£/w  
19980302-04-001-007/m  Õâ/r  ³¡/q  ÀúÊ·/n  º±¼û/a  µÄ/u  ÌØ´ó/b  Ñ©ÔÖ/n  £¬/w  Ç£¶¯/v  ×Å/u  µ³/n  ºÍ/c  ¹ú¼Ò/n  Áìµ¼ÈË/n  µÄ/u  ÐÄ/n  ¡£/w  ½­/nr  ÔóÃñ/nr  ×ÜÊé¼Ç/n  ¡¢/w  Àî/nr  Åô/nr  ×ÜÀí/n  Ê®·Ö/m  ¹ØÐÄ/v  ÔÖÇø/n  ÈËÃñ/n  £¬/w  ¶à´Î/m  ¹ýÎÊ/v  Î÷²Ø/ns  ¿¹ÔÖ/vn  Çé¿ö/n  ¡£/w  ÖÐÑë/n  ÅÉ³ö/v  µÄ/u  Î¿ÎÊ×é/n  µ½/v  Ñ©ÔÖ/n  ÏÖ³¡/s  Óë/p  µ±µØ/s  ¸É²¿/n  ÉÌÌÖ/v  ¾ÈÔÖ/vn  Á¼²ß/n  ¡­¡­/w  
19980302-04-001-008/m  Ãæ¶Ô/v  ÌØ´ó/b  Ñ©ÔÖ/n  µÄ/u  ¿¼Ñé/vn  £¬/w  Î÷²Ø/ns  ¸÷×å/r  ÈËÃñ/n  ÔÚ/p  µ³/n  µÄ/u  Áìµ¼/vn  ÏÂ/f  £¬/w  ¸ÉÈº/j  Í¬ÐÄ/v  £¬/w  ¾üÃñ/n  ÍÅ½á/a  £¬/w  ¸Ê¿àÓë¹²/l  £¬/w  Ó¢ÓÂ/ad  ²«¶·/v  £¬/w  Æ×Ð´/v  ÁË/u  ÖÐ»ªÃñ×å/n  ÍÅ½á/ad  ¿¹ÔÖ/v  µÄ/u  ÐÂÆªÕÂ/n  ¡£/w  
19980302-04-001-009/m  Ñ©ÔÖ/n  Ô½/d  ´ó/a  ÐÄ/n  Ìù/v  µÃ/u  Ô½/d  ½ô/a  
19980302-04-001-010/m  Ñ©ÔÖ/n  ÏÈ/d  ÔÚ/p  ÄÇÇú/ns  £¬/w  ½Ó×Å/c  Ïò/p  ÈÕ¿¦Ôò/ns  ¡¢/w  °¢Àï/ns  ÂûÑÓ/v  £¬/w  ¼Ì¶ø/c  À©Õ¹/v  µ½/v  È«/a  ²Ø/j  ¶àÊý/m  µØÇø/n  ¡£/w  ÊÜÔÖ/v  ÑÏÖØ/a  µÄ/u  £³£²/m  ¸ö/q  ÏØ/n  £¬/w  ¶à/ad  ¼¯ÖÐ/v  ÔÚ/p  ÄÁÇø/n  ¡£/w  ÈËÃÇ/n  ±»/p  ´óÑ©/n  ·âËø/v  ÔÚ/p  ¼ÒÀï/s  £¬/w  Å£·à/n  ÉÕ/v  ¹â/a  ÁË/y  £¬/w  ¼Ò¾ß/n  ÉÕ/v  ¹â/a  ÁË/y  £¬/w  ¶ø/c  Ñ©/n  »¹ÊÇ/d  ²»/d  Í£/v  ¡£/w  
19980302-04-001-011/m  ÔÚ/p  ´ó×ÔÈ»/n  ±©Å°/an  ÃæÇ°/f  £¬/w  ÄÁÃñ/n  ÖÐ/f  ³öÏÖ/v  ¿ÕÇ°/a  µÄ/u  Äý¾ÛÁ¦/n  ¡£/w  ÔÖÃñ/n  ÃÇ/k  ×Ô·¢/d  ³ÉÁ¢/v  £³£°£°£°/m  ¶à/m  ¸ö/q  ×Ô¾È/vn  »¥Öú×é/n  ¡£/w  °²¶àÏØ/ns  °ï°®/ns  µÈ/u  £´/m  ¸ö/q  Ïç/n  £¬/w  Ã¿/r  £¶/m  »§/q  Îª/v  Ò»¸ö/m  »¥Öúµã/n  £¬/w  ¼¯ÖÐ/ad  ¾Ó×¡/v  £¬/w  ½ÚÔ¼/vd  Ê¹ÓÃ/v  È¼ÁÏ/n  Óë/c  ²Ý³¡/n  £¬/w  ¿ªÕ¹/v  ×Ô¾È/vn  »î¶¯/vn  ¡£/w  Ñ©ÔÖ/n  ÖÐ/f  £¬/w  Ðí¶à/m  ÄÁÃñ/n  ¼±ÈËËù¼±/l  £¬/w  ÏÈÈËºó¼º/i  £¬/w  ÄôÈÙÏØ/ns  ÄÁÃñ/n  ÑÇ´ï/nr  ÉáÆú/v  êóÅ£/n  ¶ø/c  ÇÀ¾È/v  ÔÖÃñ/n  µÄ/u  Ó¢ÐÛ/n  ÊÂ¼£/n  £¬/w  ÔÚ/p  Ç§/m  Àï/q  ²ÝÔ­/n  ¹ã/ad  Îª/p  Á÷´«/v  ¡£/w  Õâ/r  ÐÖµÜ/n  Á©/m  ÓÐ/v  £²£³£°/m  Í·/q  êóÅ£/n  £¬/w  ÊÇ/v  É³É«Ïç/ns  ÓÐÃû/a  µÄ/u  ¸»Ô£»§/n  ¡£/w  ËûÃÇ/r  ÔÚ/p  ºÚÒ¹/n  ¸Ï/v  ×Å/u  êóÅ£/n  ×ª/v  ³¡/Ng  Ê±/Ng  £¬/w  ·¢ÏÖ/v  Â·±ß/s  ÕÊÅñ/n  Àï/f  µÄ/u  Å®º¢/n  ³¯´ë/nr  ÒÑ/d  ±»/p  ¶³½©/v  ¡£/w  ÑÇ´ï/nr  µ±¼´/d  ÍÑ/v  ÏÂ/v  Æ¤°À/n  £¬/w  ¹ü/v  ×¡/v  Å®º¢/n  £¬/w  °Ñ/p  Ëý/r  ±§/v  ×Å/u  ·Å/v  ÉÏ/v  Âí±³/n  ¡£/w  ´óÑ©/n  Æë/v  Ñü/n  Éî/a  £¬/w  Âí/n  ²»/d  ¿Ï/v  ×ß/v  ¡£/w  ÐÖµÜ/n  Á©/m  ÊÖ/n  À­/v  ÊÖ/n  ³¯/p  Ç°/f  Ãþ/v  Â·/n  £¬/w  À­/v  ×Å/u  Âí/n  Ç°½ø/v  ¡£/w  ×ß/v  ÁË/u  ÕûÕû/d  Á½/m  Ìì/q  Á½/m  Ò¹/q  £¬/w  ÖÕÓÚ/d  ¸Ïµ½/v  Ò½Ôº/n  °Ñ/p  »èËÀ/v  µÄ/u  Å®º¢/n  ÇÀ¾È/v  ¹ýÀ´/v  ¡£/w  ¶ø/c  ËûÃÇ/r  ¼ÛÖµ/n  £¶£°Íò/m  Ôª/q  µÄ/u  £²£³£°/m  Í·/q  êóÅ£/n  È´/d  È«²¿/m  ¶ªÊ§/v  ÔÚ/p  Ñ©º£/n  Àï/f  £¬/w  ÐÖµÜ/n  Á©/m  ±ä/v  µÃ/u  Ò»Æ¶ÈçÏ´/i  ¡£/w  ÓÐ/v  ÈË/n  ÎÊ/v  Ëû/r  £º/w  ¡°/w  ¾ÈÈË/v  Ê±/Ng  £¬/w  ÓÐ/v  Ã»/d  ÓÐ/v  Ïëµ½/v  ×Ô¼º/r  »á/v  ±ä/v  Çî/a  £¿/w  ¡±/w  ÑÇ´ï/nr  Ëµ/v  £º/w  ¡°/w  ÊÜ/v  Çî/a  Ö»/d  ÊÇ/v  ÑÛÇ°/t  µÄ/u  ÊÂ/n  £¬/w  Èç¹û/c  ¼ûËÀ²»¾È/i  £¬/w  ÎÒ/r  ÐÄÀï/s  Òª/v  ÄÑÊÜ/a  Ò»±²×Ó/m  ¡£/w  ¡±/w  
19980302-04-001-012/m  ÔÖÇé/n  ´«À´/v  £¬/w  Ñ©Óò/n  ¸ßÔ­/n  Á¢¼´/d  ÏÆÆð/v  ¿¹Ñ©/vn  ¾ÈÔÖ/vn  ÈÈ³±/n  ¡£/w  ×ÔÖÎÇø/n  Á¬Ðø/ad  ÕÙ¿ª/v  £µ/m  ´Î/q  µ³Õþ¾ü¾¯/j  ÁªÏ¯»áÒé/l  £¬/w  ³ÉÁ¢/v  ¿¹/v  Ñ©/n  ¾ÈÔÖ/v  ºÍ/c  ÖØ½¨/v  ¼ÒÔ°/n  Áìµ¼/vn  Ð¡×é/n  £¬/w  È·¶¨/v  ¡°/w  ÏÈ/d  ±£/v  ÈË/n  £¬/w  ºó/f  ±£/v  Ðó/Ng  £¬/w  ÒÔ/p  Ðó/Ng  Ñø/v  Ðó/Ng  £¬/w  ÒÔ/p  Ðó/Ng  ±£/v  ÈË/n  ¡±/w  µÄ/u  Õ½ÂÔ/n  ¡£/w  ´Ó/p  ÔÖÇø/n  ¸Õ/d  »ØÀ´/v  µÄ/u  ×ÔÖÎÇø/n  Õþ¸®/n  ¸±/b  Ö÷Ï¯/n  ÔóÈÊÉ£Öé/nr  »ðËÙ/d  ½ø/v  ¾©/j  Ïò/p  ÖÐÑë/n  ±¨¸æ/v  ÔÖÇé/n  £¬/w  Çøµ³Î¯/n  ¸±/b  Êé¼Ç/n  µ¤Ôö/nr  ¡¢/w  Ñî/nr  ´«ÌÃ/nr  ¡¢/w  ÁÐÈ·/nr  Ïà¼Ì/d  ±¼¸°/v  ÔÖÇø/n  µÚÒ»Ïß/n  £¬/w  Ö¸»Ó/v  ¿¹Ñ©/vn  ¾ÈÔÖ/vn  ¶·Õù/vn  ¡£/w  Óë´ËÍ¬Ê±/c  £¬/w  ¸÷¼¶/r  Õþ¸®/n  ×éÖ¯/v  µÄ/u  £³£°£°/m  ¶à/m  ¸ö/q  ¿¹Ñ©/vn  ¾ÈÔÖ/vn  ¹¤×÷×é/n  ÉîÈë/v  µ½/v  ÖØÔÖÇø/n  µÄ/u  ÏçÏç´å´å/n  ¡£/w  
19980302-04-001-013/m  ÔÚ/p  ÄôÈÙÏØ/ns  ÓÀÇúÏç/ns  ²ÖÇíÂê/ns  Ò»´ø/n  £¬/w  ÓÐ/v  £±£·£³/m  »§/q  £¹£°£°/m  ¶à/m  ÄÁÃñ/n  ±»/p  À§/v  ÔÚ/p  ×ª/v  ³¡/Ng  Í¾ÖÐ/s  µÄ/u  Ñ©º£/n  Àï/f  ¡£/w  ÔÖÃñ/n  ÃÇ/k  ÊÖ/n  Ò¡/v  ×Å/u  ×ª¾­Í²/n  £¬/w  ÆíÇó/v  ×Å/u  ·ð×æ/n  ±£ÓÓ/v  ¡£/w  ÖÕÓÚ/d  ÔÚ/p  Ò»¸ö/m  Çå³¿/t  £¬/w  Ò»¸ö/m  ºÚ/a  µã/n  ³öÏÖ/v  ÁË/y  ¡£/w  À´ÈË/n  ÊÇ/v  ¸±/b  ÏØ³¤/n  ´ÎÈÊ¶à¼ª/nr  £¬/w  Ëû/r  Æï/v  ×Å/u  Âí/n  ³öÀ´/v  Ñ°ÕÒ/v  ÔÖÃñ/n  £¬/w  ÔÚ/p  Ñ©º£/n  ÖÐ/f  Á¬ÅÀ´ø¹ö/l  ÁË/u  ËÄ/m  Ìì/q  ËÄ/m  Ò¹/q  £¬/w  ÖÕÓÚ/d  ÕÒµ½/v  Õâ/r  Ö§/q  ±ôÓÚ/v  ¾ø¾³/n  µÄ/u  ¶ÓÎé/n  ¡£/w  Ò»¸ö/m  Ð¡»ï×Ó/n  ¼¤¶¯/a  µÃ/u  ¸ßºô/v  ¹²²úµ³/n  ÍòËê/n  £¬/w  Äî¾­/v  µÄ/u  ÀÏÈË/n  Ò²/d  ¶ª¿ª/v  ×ª¾­Í²/n  £¬/w  ¾ÙÆð/v  ¸ì²²/n  ¸ú×Å/v  º°/v  ÁË/u  ÆðÀ´/v  ¡£/w  
19980302-04-001-014/m  ´Ó/p  Çøµ³Î¯/n  µ½/p  ´å/n  µ³Ö§²¿/n  £¬/w  ÎÞÊý/m  ¸É²¿/n  Óë/c  µ³Ô±/n  ÉîÈë/v  ¾ÈÔÖ/vn  µÚÒ»Ïß/n  £¬/w  ÅÀ/v  ±ù/n  ÎÔ/v  Ñ©/n  £¬/w  Óë/p  ÈºÖÚ/n  Í¬¸Ê¿à/l  £¬/w  ¹²/d  ¶É/v  ÄÑ¹Ø/n  ¡£/w  ÄÇ/r  ÊÇ/v  ¼ÇÕß/n  Ç×ÑÛ/d  ¿´µ½/v  µÄ/u  ³¡Ãæ/n  £¬/w  Çøµ³Î¯/n  ¸±/b  Êé¼Ç/n  µ¤Ôö/nr  Â·¹ý/v  º£°Î/n  £´£¹£°£°/m  Ã×/q  µÄ/u  É³ÇìÏç/ns  £±£¶/m  ´å/n  Ê±/Ng  £¬/w  ÄÁÃñ/n  ÈÊÉ£/nr  Ö±/d  ÅÜ/v  ¹ýÀ´/v  £¬/w  Êé¼Ç/n  Éì/v  ³ö/v  ÊÖ/n  À´/v  ÐÄÌÛ/v  µØ/u  ¸§Ãþ/v  ×Å/u  ÈÊÉ£/nr  ¶³/v  µÃ/u  ÒÑ¾­/d  ½á³É/v  °Ì/n  µÄ/u  Ãæ¼Õ/n  £¬/w  ÓÌÈç/v  ÐÖµÜ/n  Ïà»á/v  ¡£/w  ÈÊÉ£/nr  ÆË/v  µ½/v  Êé¼Ç/n  »³Àï/s  £¬/w  ÀáË®/n  »©»©/o  µØ/u  Á÷/v  ×Å/u  £¬/w  ÔÚ/p  ÁÝÙý/a  µÄ/u  º®·ç/n  ÖÐ/f  £¬/w  µ¤Ôö/nr  °Ñ/p  Á³¼Õ/n  ½ôÌù/v  ×Å/u  ÄÁÃñ/n  ÐÖµÜ/n  µÄ/u  Á³/n  £¬/w  ¾Ã¾Ã/d  µØ/u  Ã»ÓÐ/d  ·Ö¿ª/v  ¡£/w  ÔÚ/p  Î£ÄÑ/n  Ê±¿Ì/n  £¬/w  µ³Èº/j  ÍÅ½á/a  £¬/w  ÉÏÏÂ/n  Í¬ÐÄ/v  £¬/w  Ñ¸ËÙ/ad  ÐÎ³É/v  ¿¹ÔÖ/vn  ×Ô¾È/vn  µÄ/u  ¾ÖÃæ/n  ¡£/w  
19980302-04-001-015/m  ¡°/w  ½ðÖéÂêÃ×/nz  ¡±/w  ÊÇ/v  ¾È»¤Éñ/n  
19980302-04-001-016/m  ¡°/w  ½ðÖéÂêÃ×/nz  £¨/w  ²ØÓï/nz  £º/w  ½â·Å¾ü/n  £©/w  À´/v  ÁË/y  £¡/w  ¡±/w  ¡¢/w  ¡°/w  ¾ÈÐÇ/n  À´/v  ÁË/y  £¡/w  ¡±/w  ÔÚ/p  Ñ©ÔÖ/n  Ç°Ïß/s  £¬/w  Ã¿µ±/p  ½â·Å¾ü/n  ºÍ/c  Îä¾¯/n  µÄ/u  ¿ªÂ·/vn  ³µ/n  ³öÏÖ/v  £¬/w  ±ã/d  ÌÚ/v  Æð/v  Ò»Õó/m  »¶ºôÉù/n  ¡£/w  ÄÁÃñ/n  ÃÇ/k  ³Æ/v  ¡°/w  ÔËÊä/vn  Â·/n  ÊÇ/v  ¾ÈÃü/vn  Â·/n  £¬/w  ½ðÖéÂêÃ×/nz  ÊÇ/v  ¾È»¤Éñ/n  ¡±/w  ¡£/w  
19980302-04-001-017/m  ÄôÈÙ/ns  ÊÇ/v  ÔÖÇé/n  ×î/d  ÖØ/a  µÄ/u  ÏØ/n  £¬/w  ÐÞ½¨/v  ÄÇÇú/ns  ÖÁ/p  ÄôÈÙ/ns  µÄ/u  £¹£°/m  ¹«Àï/q  ÔËÊä/vn  Â·/n  ÊÇ/v  ÇÀÏÕ/v  ¾ÈÔÖ/v  µÄ/u  Ó²¹ÇÍ·/n  ¡£/w  ÕâÀï/r  £¬/w  Æ½µØ/n  »ýÑ©/n  £´£°/m  ÖÁ/p  £±£°£°/m  ÀåÃ×/q  £¬/w  µÀÂ·/n  ±»/p  ÎÞ±ßÎÞ¼Ê/i  µÄ/u  Ã£Ã£/z  ´óÑ©/n  ¸²¸Ç/v  £¬/w  ·Ö/v  ²»/d  Çå/a  ÄÄ/r  ÊÇ/v  Â·/n  £¬/w  ÄÄ/r  ÊÇ/v  ±ùºÓ/n  ¡£/w  ½â·Å¾ü/n  ¹Ù±ø/n  Ã»ÓÐ/d  Î·¾å/v  £¬/w  Ò»´Î´Î/m  ÂÖ·¬/d  Ïò/p  Ñ©/n  ÎÑ/n  ³å»÷/v  £¬/w  Óöµ½/v  Ñ©/n  Éî/a  µÄ/u  µØ·½/n  £¬/w  Ç£Òý³µ/n  ÎÞ·¨/v  ÐÐÊ»/v  £¬/w  Ö»ºÃ/d  ÓÃ/p  ÊÖ/n  °Ç/v  Ñ©/n  ¡£/w  Ò¹Íí/t  ÎÂ¶È/n  ½µ/v  µ½/v  ÁãÏÂ/s  £´£°/m  ¶à/m  ÉãÊÏ¶È/q  £¬/w  ÔËÊäÏß/n  ÉÏ/f  Ã»ÓÐ/v  ´å×¯/n  £¬/w  ¹Ù±ø/n  ÃÇ/k  ±ã/d  ÓÃ/p  Ìú¸ä/n  ÔÚ/p  Ñ©É½/n  ÉÏ/f  ÍÚ/v  Ò»¸ö/m  ¶´/n  £¬/w  òéËõ/v  Éí×Ó/n  Ë¯/v  ÔÚ/p  ¶³¿â/n  ËÆµÄ/u  Ñ©/n  ¶´/n  Àï/f  ¡£/w  Æ¾×Å/p  ÕâÖÖ/r  ¼áÈÍ/an  Óë/c  ¸ÕÇ¿/an  £¬/w  ´Ó/p  ÄÇÇú/ns  ÖÁ/p  ÄôÈÙ/ns  µÄ/u  Â·/n  ÐÞ/v  Í¨/a  ÁË/y  ¡£/w  ÓÖ/d  ¾­¹ý/p  Ò»¸ö/m  ÔÂ/n  ¿à¸É/v  £¬/w  ´Ó/p  ÄôÈÙ/ns  ÖÁ/p  £±£±/m  ¸ö/q  Ïç/n  µÄ/u  Â·/n  Ò²/d  ÐÞ/v  Í¨/a  ÁË/y  ¡£/w  Ò»ÌõÌõ/m  ¾ÈÃü/v  µÄ/u  ÔËÊä/vn  Â·/n  ÔÚ/p  Õ½Ê¿/n  ÃÇ/k  µÄ/u  ½ÅÏÂ/f  ²»¶Ï/d  ÑÓÉì/v  £¬/w  ×Ü³¤/n  ´ï/v  £±£®£²Íò/m  ¹«Àï/q  ¡£/w  
19980302-04-001-018/m  ¿ª/v  Â·/n  ÄÑ/a  £¬/w  ÔËÊä/v  Îï×Ê/n  ¸ü/d  ÄÑ/a  ¡£/w  ÓÐÐ©/r  Â·/n  ¸Õ/d  ÐÞ/v  Í¨/a  ÁË/y  £¬/w  ºÜ¿ì/d  ÓÖ/d  ±»/p  ºñºñµÄ/z  ´óÑ©/n  ¸²¸Ç/v  ÁË/y  ¡£/w  ÔËÊä³µ/n  Ïñ/v  ÎÏÅ£/n  ËÆµÄ/u  £¬/w  ÓÐÊ±/d  Ò»/m  Ìì/q  Ö»ÄÜ/v  ×ß/v  £±£°/m  ¹«Àï/q  ¡£/w  Ò»/m  Á¾/q  ³µ/n  ÏÝ/v  ÔÚ/p  Íù/p  °²¶à/ns  µÄ/u  Â·ÉÏ/s  ºó/f  £¬/w  Õ½Ê¿/n  ÕÅ/nr  Ç¿/nr  ÔÚ/p  Ô­µØ/n  ¿´/v  ×Å/u  ¡£/w  Èý/m  Ìì/q  Èý/m  Ò¹/q  ¹ýÈ¥/v  ÁË/y  £¬/w  Æû³µ/n  ÒÑ/d  ±»/p  »ýÑ©/n  Âñ/v  ×¡/v  £¬/w  Óë/p  Õû¸ö/b  É½ÆÂ/n  ¶³/v  ³É/v  Ò»Ìå/n  ¡£/w  ÕÅ/nr  Ç¿/nr  ÔÚ/p  ¼ÝÊ»ÊÒ/n  Àï/f  ±»/p  ¶³/v  »è/v  ÁË/y  £¬/w  ÈÔ/d  ÊÖ/n  ÎÕ/v  ·½ÏòÅÌ/n  £¬/w  Á³/n  Ïò/v  ×Å/u  Ç°·½/s  µÄ/u  ÔÖÇø/n  ¡£/w  ÈËÃÇ/n  °Ñ/p  Ëû/r  Ì§/v  ³ö/v  ¼ÝÊ»ÊÒ/n  £¬/w  ÓÃ/p  ÊÖ/n  ´ê/v  ÁË/u  °ë/m  ¸ö/q  Ð¡Ê±/n  Ëû/r  ²Å/d  ÐÑÀ´/v  ¡£/w  ÓÐ/v  ÈË/n  Òª/v  ËÍ/v  Ëû/r  È¥/v  Ò½Ôº/n  £¬/w  Ëû/r  Ëµ/v  ÈÎÎñ/n  »¹/d  Ã»ÓÐ/d  Íê³É/v  £¬/w  ¾¹/d  ²»/d  ¿Ï/v  ×ß/v  ¡£/w  ÔÚ/p  ±ùÌìÑ©µØ/i  Àï/f  £¬/w  Ëû/r  ¶³/v  ÁË/u  Èý/m  Ìì/q  £¬/w  ¶ö/v  ÁË/u  Èý/m  Ìì/q  £¬/w  ¶ø/c  ³µÉÏ/s  ÂúÂúµÄ/z  Á¸Ê³/n  Óë/c  ÃÞ±»/n  È´/d  ¶¯/v  Ò²/d  Î´/d  ¶¯/v  Ò»ÏÂ/m  ¡£/w  
19980302-04-001-019/m  º£°Î/n  £´£µ£°£°/m  Ã×/q  ÒÔÉÏ/f  ±»/p  ³ÆÎª/v  ÈËÀà/n  µÄ/u  ¡°/w  ÉúÃü/n  ½ûÇø/n  ¡±/w  £¬/w  Õ½Ê¿/n  ÃÇ/k  ÔÚ/p  ÕâÀï/r  ¶È¹ý/v  Õû¸ö/b  ¶¬Ìì/t  ¡£/w  ÑÏÖØ/a  µÄ/u  È±Ñõ/vn  £¬/w  ¼ÓÉÏ/v  º®Àä/a  ¡¢/w  ¼¢¶ö/n  Óë/c  Æ£ÀÍ/a  £¬/w  £·£°£¥/m  µÄ/u  ÈË/n  »¼/v  ÁË/u  ¸ÐÃ°/v  £¬/w  £±£°£°£¥/m  µÄ/u  ÈË/n  ±»/p  ²»Í¬/a  ³Ì¶È/n  µØ/u  ¶³ÉË/v  ¡£/w  ËûÃÇ/r  ÖÐ/f  ºÜ¶à/m  ÈË/n  Á³É«/n  ·¢/v  ×Ï/a  £¬/w  ×ì½Ç/n  ÀÃ/v  ÁÑ/v  £¬/w  Á³ÉÏ/s  ½á/v  Æð/v  ¶³´¯/n  £¬/w  ÌåÖÊ/n  ÑÏÖØ/ad  ÏÂ½µ/v  ¡£/w  ¿ÉÊÇ/c  £¬/w  µ±/p  ²¿¶Ó/n  ÅÉ/v  ÈË/n  Ìæ»»/v  Ê±/Ng  £¬/w  ËûÃÇ/r  Ã»ÓÐ/v  Ò»¸ö/m  ÈË/n  ¿Ï/v  ×ß/v  ¡£/w  
19980302-04-001-020/m  ×ÓµÜ±ø/n  ÉáÉúÍüËÀ/i  ¾ÈÔ®/v  ÔÖÇø/n  µÄ/u  ¾«Éñ/n  ´ò¶¯/v  ÁË/u  ²Ø×å/nz  ÈºÖÚ/n  £¬/w  ²Ø×å/nz  ÈºÖÚ/n  Ò²/d  ·¢×Ô/v  ÄÚÐÄ/n  µØ/u  Éî/d  °®/v  ×Å/u  ×Ô¼º/r  µÄ/u  Ç×ÈË/n  ¡£/w  ÄôÈÙÏØ/ns  Å®/b  ÏØ³¤/n  ½­´ëÀ­Ä·/nr  ÔÚ/p  ¹éÍ¾/n  ÖÐ/f  £¬/w  ¼ûµ½/v  ÔË/v  ¾ÈÔÖÁ¸/n  µÄ/u  Õ½Ê¿/n  ÕÅ/nr  Ñï¹ó/nr  Òò/p  ÑÏÖØ/ad  È±Ñõ/v  ¶ø/c  ÔÎµ¹/v  ÔÚ/p  Ñ©µØ/n  ÉÏ/f  £¬/w  Ëý/r  Ìø/v  ÏÂ/v  ³µ/n  £¬/w  Á¬/d  ºô/v  ¡°/w  ÂêÃ×/nz  £¨/w  ½â·Å¾ü/n  £©/w  £¬/w  ÐÑ/v  Ò»/m  ÐÑ/v  ¡±/w  ¡£/w  Õ½Ê¿/n  ÒÑ/d  Ë«´½/n  ×Ï/a  ºÚ/a  £¬/w  ËÄÖ«/n  ½©Ó²/a  £¬/w  Ò»Ê±/t  ÓÖ/d  ÎÞ·¨/v  ÁªÏµ/v  ÇÀ¾È/v  ¡£/w  ½­´ëÀ­Ä·/nr  µ±¼´/d  ½â¿ª/v  ×Ô¼º/r  µÄ/u  ÒÂ·þ/n  £¬/w  °Ñ/p  Õ½Ê¿/n  ¶³½©/v  µÄ/u  ½Å/n  ·Å/v  ÔÚ/p  »³ÖÐ/n  ìÉ/v  ×Å/u  ¡£/w  Ò»±ß/d  ìÉ/v  £¬/w  Ò»±ß/d  ÓÃÁ¦/a  µØ/u  ´ê/v  £¬/w  ´Ó/p  ½ÅÕÆ/n  ´ê/v  µ½/v  ½ÅÖº/n  £¬/w  ÓÖ/d  ´ê/v  µ½/v  ÊÖÖ¸/n  ¡£/w  Ö±/d  ´ê/v  µÃ/u  Í·/n  ÉÏ/f  Éø³ö/v  µÄ/u  º¹Öé/n  ÔÚ/p  º®·ç/n  ÖÐ/f  ½á³É/v  ±ù²ê/n  £¬/w  ÊÖ/n  Ò²/d  ºìÖ×/v  ÆðÀ´/v  ¡£/w  ÕÅ/nr  Ñï¹ó/nr  ÐÑÀ´/v  ºó/f  £¬/w  ·¢ÏÖ/v  ÊÇ/v  ²Ø×å/nz  ¸¾Å®/n  ÓÃ/p  ÌåÎÂ/n  ¾È»î/v  ×Ô¼º/r  £¬/w  ½û²»×¡/v  Á÷³ö/v  ¼¤¶¯/a  µÄ/u  ÀáË®/n  ¡£/w  
19980302-04-001-021/m  ÔÚ/p  Óë/p  ±©·çÑ©/n  ¿¹Õù/v  µÄ/u  ÑÏ¿á/a  ÈÕ×Ó/n  Àï/f  £¬/w  ¾üÃñ/n  Ò»¼Ò/n  £¬/w  ²Ø/j  ºº/j  Ïà/d  ÒÀ/v  £¬/w  ³ª/v  Ïì/v  ¶àÉÙ/r  ¶¯ÈË/a  µÄ/u  ÍÅ½á/an  ËÌ¸è/n  £¡/w  
19980302-04-001-022/m  ÍòÖÚÒ»ÐÄ/i  ÄÜ/v  Ê¤/v  Ìì/n  
19980302-04-001-023/m  ÌØ´ó/b  Ñ©ÔÖ/n  ·¢Éú/v  ºó/f  £¬/w  ÖÐÄÏº£/ns  Ê±¿Ì/d  ¹Ø×¢/v  ×Å/u  ÔÖÇø/n  µÄ/u  ·çÔÆ/n  ±ä»¯/vn  ¡£/w  ½­/nr  ÔóÃñ/nr  ×ÜÊé¼Ç/n  ¡¢/w  Àî/nr  Åô/nr  ×ÜÀí/n  Ò»´Î´Î/m  Ñ¯ÎÊ/v  ÔÖÇé/n  £¬/w  ÒªÇó/v  Ò»¶¨/d  ×¥ºÃ/v  ¿¹/v  Ñ©/n  ¾ÈÔÖ/vn  ¹¤×÷/vn  ¡£/w  ½ª/nr  ´ºÔÆ/nr  ¸±/b  ×ÜÀí/n  Óë/c  ¹úÎñÎ¯Ô±/n  Àî/nr  ¹óÏÊ/nr  ÌýÈ¡/v  [Î÷²Ø/ns  ×ÔÖÎÇø/n]ns  Áìµ¼/n  µÄ/u  »ã±¨/vn  £¬/w  ¹úÎñÔº/nt  ×¨ÃÅ/d  ÕÙ¿ª/v  »áÒé/n  ÑÐ¾¿/v  Î÷²Ø/ns  µÄ/u  ¾ÈÔÖ/vn  ¹¤×÷/vn  ¡£/w  ÖÐÑë¾üÎ¯/nt  Î¯Ô±/n  ¡¢/w  ×ÜºóÇÚ²¿/n  ²¿³¤/n  Íõ/nr  ¿Ë/nr  ½«¾ü/n  ×¨ÃÅ/d  ÕÙ¿ª/v  »áÒé/n  £¬/w  ¾ö¶¨/v  Á¢¼´/d  Ö§Ô®/v  Î÷²Ø/ns  ¼ÛÖµ/n  £±£·£°Íò/m  Ôª/q  µÄ/u  ÃÞÒÂ/n  ¡¢/w  ÕÊÅñ/n  ºÍ/c  À¯Öò/n  µÈ/u  ¾ÈÔÖ/vn  Îï×Ê/n  ¡£/w  ÖÐÑë/n  Î¿ÎÊ×é/n  £¬/w  ÉîÈë/v  µ½/v  ÔÖÇé/n  ×î/d  ÖØ/a  µÄ/u  °²¶à/ns  ¡¢/w  ÄôÈÙ/ns  µÈ/u  µØ/n  £¬/w  ²ì¿´/v  ÔÖÇé/n  £¬/w  °Ñ/p  µ³/n  µÄ/u  ¹Ø»³/vn  ´ø/v  µ½/v  ÔÖÇø/n  µÚÒ»Ïß/n  ¡£/w  ÖÐÑë/n  ÏÈºó/d  ²¦/v  ³ö/v  £±£°£°£°Íò/m  Ôª/q  ¾È¼Ã/v  ÔÖÃñ/n  £¬/w  Áí/d  ÓÐ/v  £¶£°£°Íò/m  Ôª/q  ÓÃÓÚ/v  ÊèÍ¨/v  ÔÖÇø/n  ¹«Â·/n  ¡¢/w  £´£´£°Íò/m  Ôª/q  ÓÃÓÚ/v  Å©ÄÁÒµ/j  ¾ÈÔÖ/vn  £¬/w  ÔË/v  µÖ/v  ÔÖÇø/n  µÄ/u  ÃÞÒÂ±»/n  ´ïµ½/v  £³£·Íò/m  ¼þ/q  £¬/w  ½â¾ö/v  ÁË/u  ÔÖÃñ/n  µÄ/u  È¼Ã¼Ö®¼±/i  ¡£/w  
19980302-04-001-024/m  ×ÔÖÎÇø/n  Ê×¸®/n  À­Èø/ns  ¸÷/r  »ú¹Ø/n  ¡¢/w  ÆóÊÂÒµ/n  µ¥Î»/n  ¶¼/d  ½ô¼±/ad  ¶¯Ô±/v  ÆðÀ´/v  ÁË/y  £¬/w  ¸÷/r  µ¥Î»/n  ·×·×/d  ×éÖ¯/v  ¶ÓÎé/n  ÉÏ/v  Ç°Ïß/s  È¥/v  £¬/w  ½ö½ö/d  ±¼¸°/v  ÖØÔÖÇø/n  µÄ/u  Ò½ÁÆ¶Ó/n  ¾Í/d  ´ï/v  £²£µ/m  ¸ö/q  ¡£/w  
19980302-04-001-025/m  ÔÖÇé/n  ´«±é/v  ÉñÖÝ/n  ´óµØ/n  £¬/w  ¸÷µØ/r  ÈºÖÚ/n  ·×·×/d  ½âÄÒÏàÖú/i  ¡£/w  ÔÚ/p  ±±¾©/ns  £¬/w  ½ö/d  ÖÐÑë/n  ¹ú¼Ò»ú¹Ø/l  ¾Í/d  ¾èÔù/v  £µ£°£°Íò/m  Ôª/q  Îï×Ê/n  ¡£/w  µ±/p  ¸ÊËà/ns  ¡¢/w  ÄþÏÄ/ns  µÄ/u  Ãº¿ó/n  ÌýËµ/v  Î÷²Ø/ns  ÔÖÇø/n  Òª/v  Ãº/n  £¬/w  ÂíÉÏ/d  ½ô¼±/ad  µ÷²¦/v  Óë/c  ÔËÊä/v  ¡£/w  ¾Í/d  Á¬/u  ¸Õ¸Õ/d  ·¢Éú/v  µØÕð/n  µÄ/u  ºÓ±±Ê¡/ns  £¬/w  Ò²/d  ¾èÏ×/v  £±£±£°Íò/m  Ôª/q  ¡£/w  Ò»·â·â/m  Î¿ÎÊÐÅ/n  £¬/w  Ò»±Ê±Ê/m  ¾È¼Ã¿î/n  £¬/w  Ò»¼þ¼þ/m  ÒÂÎï/n  £¬/w  ´Ó/p  ×æ¹ú/n  µÄ/u  ËÄÃæ°Ë·½/i  »ã¼¯/v  µ½/v  ÔÖÇø/n  ¡£/w  
19980302-04-001-026/m  Ñ©»¨/n  ÔÚ/d  Æ®/v  £¬/w  ¹´/v  Æð/v  ¶àÉÙ/r  ²Ø×å/nz  ÀÏÈË/n  ¶Ô/p  ÀúÊ·/n  µÄ/u  »ØÒä/vn  ¡£/w  ½â·ÅÇ°/t  £¬/w  Ñ©ÔÖ/n  µ½À´/v  Ê±/Ng  £¬/w  ¼¢º®½»¼Ó/l  µÄ/u  ÔÖÃñ/n  ³ÉÆ¬/v  µØ/u  ËÀÈ¥/v  £¬/w  ¶öéè±éÒ°/i  ¡£/w  ¸§½ñÒäÎô/l  £¬/w  ÄÇÇú/ns  ÎôÈÕ/t  µÄ/u  Å«Á¥/n  ÈÕÉ£/nr  Éî/d  ÓÐ/v  ¸Ð¿®/vn  µØ/u  Ëµ/v  £º/w  ¡°/w  ´óÄÑÁÙÍ·/i  Ê±/Ng  £¬/w  Çó/v  Éñ/n  Éñ/n  ²»/d  Áé/a  £¬/w  Çó/v  ·ð/n  ·ð/n  ²»/d  Ó¦/v  £¬/w  Ö»/d  ÓÐ/v  ¹²²úµ³/n  Óë/p  Çî¿à/a  ÈË/n  ÐÄ/n  Á¬/v  ÐÄ/n  ¡£/w  ¡±/w  Ëû/r  Ëµ/v  £¬/w  ´ïÀµ/nr  ¿Ú¿ÚÉùÉù/i  ½²/v  ÈËÈ¨/n  £¬/w  ¿É/c  ½ñÄê/t  Ñ©ÔÖ/n  ÕâÃ´/r  ÖØ/a  £¬/w  ÀÏ°ÙÐÕ/n  ÊÜ¿à/v  ÊÜÄÑ/v  £¬/w  Ëû/r  ÎÊ/v  ¹ý/u  Ò»ÏÂ/m  Âð/y  £¿/w  ³ö/v  ¹ý/u  Ò»/m  ·Ö/q  Ç®/n  Âð/y  £¿/w  
19980302-04-001-027/m  ÏÖÔÚ/t  £¬/w  Ç§/m  Àï/q  ²Ø±±/s  »¹ÊÇ/v  Ò»/m  Æ¬/q  °×Ã£Ã£/z  ¡£/w  µ½/p  ÎåÁùÔÂ·Ý/t  £¬/w  ÐÂ/a  ²Ý/n  ²Å/d  ÄÜ/v  ³¤/v  ³ö/v  £¬/w  ÔÖÇø/n  ÈËÃñ/n  ÔÚ/p  º®Àä/a  µÄ/u  ÈÕ×Ó/n  Àï/f  »¹Òª/d  ¿à/ad  °¾/v  ¼¸/m  ¸ö/q  ÔÂ/n  ¡£/w  ¾¡¹Ü/c  »¹ÓÐ/v  ²»ÉÙ/m  À§ÄÑ/an  £¬/w  µ«/c  Å£/n  Ñò/n  ËÀÍö/vn  ÏÖÏó/n  ÒÑ/d  µÃµ½/v  ¿ØÖÆ/vn  £¬/w  Ñ©ÔÖ/n  µÄ/u  ËðÊ§/n  ±»/p  ½µ/v  µ½/v  ×îµÍ/a  ³Ì¶È/n  ¡£/w  Õû¸ö/b  ÔÖÇø/n  £¬/w  ÈËÐÄ/n  ÎÈ¶¨/a  £¬/w  ³õ²½/d  ÐÎ³É/v  ¡°/w  ÐÐ/v  ÓÐ/v  Â·/n  ¡¢/w  Ê³/v  ÓÐ/v  Á¸/n  ¡¢/w  ÉÕ/v  ÓÐ/v  ²ñ/n  ¡¢/w  ²¡/n  ÓÐ/v  Ò½/Ng  ¡±/w  µÄ/u  Éú»î/vn  ÐÂ/a  ÖÈÐò/n  ¡£/w  
19980302-04-001-028/m  ÔÚ/p  ÊÀ½çÎÝ¼¹/n  ÉÏ/f  £¬/w  Î÷²Ø/ns  ÈËÃñ/n  ³ª/v  Ïì/v  Ò»/m  Çú/q  ¸ÐÌì¶¯µØ/l  µÄ/u  ¿¹ÔÖ/vn  ×³¸è/n  ¡£/w  Î÷²Ø/ns  ÈËÃñ/n  ³äÂú/v  ÐÅÐÄ/n  £¬/w  ÕýÔÚ/d  »Ö¸´/v  Éú²ú/v  £¬/w  ÖØ½¨/v  ¼ÒÔ°/n  £¬/w  Ó­½Ó/v  ÃÀºÃ/a  ´ºÌì/t  µÄ/u  µ½À´/vn  ¡£/w  £¨/w  ÐÂ»ªÉç/nt  À­Èø/ns  £³ÔÂ/t  £±ÈÕ/t  µç/n  £©/w  

19980302-04-002-001/m  È°/v  ¾ý/Ng  ÉÙ/ad  Ëµ/v  ¡º/w  Îå/m  ÖÖ/q  »°/n  ¡»/w  
19980302-04-002-002/m  Ðì/nr  ÈËÖÙ/nr  
19980302-04-002-003/m  ÔÚ/p  ¸Ä¸ï/v  ¿ª·Å/v  ÖÐ/f  £¬/w  µË/nr  Ð¡Æ½/nr  Í¬Ö¾/n  ¼âÈñ/a  µØ/u  Ö¸³ö/v  £º/w  ¡º/w  Ëµ¿Õ»°/l  ¡¢/w  Ëµ´ó»°/l  ¡¢/w  Ëµ/v  ¼Ù»°/n  µÄ/u  ¶ñÏ°/n  ±ØÐë/d  ¶Å¾ø/v  ¡£/w  ¡»/w  Ëû/r  »¹/d  Ç¿µ÷/v  £¬/w  ²»Òª/d  ½²/v  ¡º/w  ¹ýÍ·»°/n  ¡»/w  ºÍ/c  ¡º/w  ´À/a  »°/n  ¡»/w  ¡£/w  Ê±/Ng  ¹ý/v  ¶à/a  Äê/q  £¬/w  ÖØÎÂ/v  ½Ì»å/vn  £¬/w  Éî¸Ð/v  ¶Ô/p  Õâ/r  ¡º/w  Îå/m  ÖÖ/q  »°/n  ¡»/w  ÈÔ/d  Ðè/v  ¼á¾ö/ad  ·´¶Ô/v  £¬/w  Ó¦¸Ã/v  ½«/p  Æä/r  ×÷Îª/v  ¶ñÏ°/n  ¼á¾ö/ad  ¶Å¾ø/v  ¡£/w  
19980302-04-002-004/m  ¡º/w  Ëµ¿Õ»°/l  ¡»/w  µÄ/u  ÏÖÏó/n  ÈÔÈ»/d  Ïàµ±/d  ÆÕ±é/a  µØ/u  ´æÔÚ/v  ¡£/w  Ê®/m  ·ÖÖÓ/q  µÄ/u  ½²»°/n  ÄÚÈÝ/n  £¬/w  ÞÓ/v  ³¤/a  ½²/v  Ò»¸ö/m  Ð¡Ê±/n  £¬/w  ÄÇ/r  ÎåÊ®/m  ·ÖÖÓ/q  ²»/d  ¾ÍÊÇ/v  ¿Õ»°/n  Âð/y  £¿/w  Ã»ÓÐ/v  »°/n  Ëµ/v  ¶ø/c  ÌÏÌÏ²»¾ø/i  £¬/w  Ã»ÓÐ/v  Êµ¼Ê/a  ÄÚÈÝ/n  È´/d  ÏÂ±Ê/v  Ç§/m  ÑÔ/Ng  £¬/w  ²»/d  ÊÇ/v  ¿Õ»°/n  ·Ï»°/n  ÊÇ/v  Ê²Ã´/r  £¿/w  ¿Õ»°/n  ·Ï»°/n  Ì«/d  ¶à/a  £¬/w  ÔÚ/p  ¾«Éñ/n  Éú²ú/vn  ÁìÓò/n  »á/v  Öú³¤/v  ¡º/w  ÅÝÄ­/n  ÎÄ»¯/n  ¡»/w  £¬/w  ÔÚ/p  ÎïÖÊ/n  Éú²ú/vn  ÁìÓò/n  »á/v  Öú³¤/v  ¡º/w  ÅÝÄ­/n  ¾­¼Ã/n  ¡»/w  ¡£/w  
19980302-04-002-005/m  ÓÐ/v  Ò»¸ö/m  ±ÈÈü/v  ´µÅ£/v  µÄ/u  ÏàÉù/n  £¬/w  ÊÇ/v  ·í´Ì/v  Ëµ´ó»°/l  µÄ/u  ¡£/w  Ìý/v  Æð/v  ÏàÉù/n  À´/v  ÈÌ¿¡²»½û/i  £¬/w  ºÜ/d  ¾õ/v  ¿ÉÐ¦/a  £¬/w  ×ö/v  Æð/v  ÊÂÇé/n  À´/v  £¬/w  È´/d  ÓÖ/d  ½«/p  Ëµ´ó»°/l  ·î/v  Îª/v  ¡º/w  °ü×°/vn  ÒÕÊõ/n  ¡»/w  ¡¢/w  ¡º/w  ¹«¹Ø/n  ¾­µä/n  ¡»/w  £¬/w  ÔÚ/p  Éú»î/vn  ¡¢/w  ¹¤×÷/vn  ÖÐ/f  Ð§·Â/v  ¡£/w  Òª/v  Éý¹Ù/v  ·¢²Æ/v  £¬/w  ¼«Á¦/d  ÔÚ/p  ¡º/w  Ëµ´ó»°/l  ²»/d  Á³ºì/v  ¡»/w  ÉÏ/f  ÏÂ/v  ¹¦·ò/n  £¬/w  ÈÏÎª/v  ¸ã/v  ÊÐ³¡¾­¼Ã/n  ¾ÍÒª/d  Ëµ´ó»°/l  £¬/w  ²»/d  Ëµ´ó»°/l  °ì/v  ²»/d  ³É/v  ´óÊÂ/n  £¬/w  Õâ/r  ÊÇ/v  ¼«´ó/a  µÄ/u  ÎóÇø/n  ¡£/w  
19980302-04-002-006/m  ´ó»°/n  ºÍ/c  ¼Ù»°/n  ³£³£/d  ÂÏÉú/b  ¡£/w  Ðí¶à/m  ´ó»°/n  °üº¬/v  ×Å/u  ¼Ù»°/n  ¡£/w  Ã÷Ã÷/d  Îå/m  ·Ö/q  ³É¼¨/n  £¬/w  ÉÏ±¨/v  ´µ/v  ³É/v  Ê®/m  ·Ö/q  £¬/w  Õâ/r  ÊÇ/v  ´ó»°/n  ¼Ó/v  ¼Ù»°/n  ¡£/w  Ã÷Ã÷/d  ÊÇ/v  Ò»°ã/a  ÖÊÁ¿/n  µÄ/u  ²úÆ·/n  £¬/w  ´µ/v  ³É/v  ¾«Æ·/n  £¬/w  Ò²/d  ÊÇ/v  ´ó»°/n  ¼Ó/v  ¼Ù»°/n  ¡£/w  ×ÓÐéÎÚÓÐ/i  £¬/w  Îª/p  ÖÆÔì/v  ºä¶¯/vn  Ð§Ó¦/n  µÄ/u  ºú±àÂÒÔì/l  £¬/w  Ò²/d  Ê±ÓÐ·¢Éú/l  ¡£/w  Ëµ/v  ´ó»°/n  ºÍ/c  ¼Ù»°/n  £¬/w  ¹é¸ùµ½µ×/l  ÊÇ/v  Òª/v  Æ­ÈË/v  ¡£/w  Æ­/v  Ïû·ÑÕß/n  £¬/w  Æ­/v  ¾­Óª/vn  ºÏ×÷Õß/n  £¬/w  Æ­/v  ¶ÁÕß/n  £¬/w  Æ­/v  Í¬ÊÂ/n  £¬/w  Æ­/v  µ³/n  ºÍ/c  Õþ¸®/n  £¬/w  ÉõÖÁ/c  Á¬/u  Ç×ÈË/n  ÅóÓÑ/n  Ò²/d  Æ­/v  £¬/w  ×îºó/f  Ò²/d  Æ­/v  ÁË/u  ×Ô¼º/r  £¡/w  
19980302-04-002-007/m  µË/nr  Ð¡Æ½/nr  Í¬Ö¾/n  Ëµ/v  £º/w  ¡º/w  ¹ýÍ·/a  µÄ/u  »°/n  ²»Òª/d  ½²/v  £¬/w  ¹ýÍ·/a  µÄ/u  ÊÂ/n  ²»Òª/d  ×ö/v  ¡£/w  ¡»/w  Ëû/r  ÔÚ/p  Ì¸/v  µ½/v  ¹ýÈ¥/t  Ïò/p  ÏÈ½ø/a  ¹ú¼Ò/n  Ñ§Ï°/v  ÏÈ½ø/a  µÄ/u  ¿ÆÑ§¼¼Êõ/n  ±»/p  ½Ð×ö/v  ¡º/w  ³çÑóÃÄÍâ/i  ¡»/w  Ê±/Ng  Ö¸³ö/v  £º/w  ¡º/w  Õâ/r  ÊÇ/v  Ò»/m  ÖÖ/q  ´À/a  »°/n  ¡£/w  ¡»/w  ¹ýÍ·»°/n  ¡¢/w  ´À/a  »°/n  ÊÇ/v  ²»/d  Ê¶/v  ´óÌå/n  £¬/w  ²»/d  ¶®/v  ´óÊÆ/n  £¬/w  ¶¼/d  ÊÇ/v  Ö÷¹Û/n  Óë/p  ¿Í¹Û/n  Ïà/d  ±³Àë/v  £¬/w  ²»/d  ·´Ó³/v  ÕæÊµ/a  Çé¿ö/n  £¬/w  Î£º¦/v  ºÜ/d  ´ó/a  ¡£/w  
19980302-04-002-008/m  ÉÏÊö/b  ¡º/w  Îå/m  ÖÖ/q  »°/n  ¡»/w  ¸÷/r  ÓÐ/v  ²»/d  Í¬/v  £¬/w  ÓÖ/d  ¶¼/d  ÓÐ/v  ÁªÏµ/vn  ¡£/w  ¿Õ»°/n  ²»/d  Êµ/a  £¬/w  ±ØÈ»/d  Öú³¤/v  ÐéÇé¼ÙÒâ/i  £»/w  ´ó»°/n  ´µÅ£/v  £¬/w  ¶à/d  Îª/v  ¿Õ»°/n  ¡¢/w  ¼Ù»°/n  ¡¢/w  ¹ýÍ·»°/n  £¬/w  Òà/d  ¼´/v  ¡º/w  ´À/a  »°/n  ¡»/w  ¡£/w  ¡º/w  Îå/m  ÖÖ/q  »°/n  ¡»/w  µÄ/u  Ò»¸ö/m  ¹²Í¬/b  ÌØµã/n  ¶¼/d  ÊÇ/v  ²»/d  ÊµÊÂÇóÊÇ/i  ¡£/w  ·´¶Ô/v  Ëµ/v  ¡º/w  Îå/m  ÖÖ/q  »°/n  ¡»/w  £¬/w  ºËÐÄ/n  ÊÇ/v  Òª/v  ·´¶Ô/v  ¸¡¿ä/v  £¬/w  ·´¶Ô/v  ÅªÐé×÷¼Ù/i  £¬/w  ¼á³Ö/v  ½²/v  Êµ»°/n  £¬/w  °ì/v  ÊµÊÂ/n  ¡£/w  
19980302-04-002-009/m  Éç»áÖ÷Òå/n  ÊÐ³¡¾­¼Ã/n  Ç¿µ÷/v  ³ÏÊµ/a  ÀÍ¶¯/vn  £¬/w  Éç»áÖ÷Òå/n  ¾«ÉñÎÄÃ÷/n  Ç¿µ÷/v  Í¬Ö¾/n  ¼ä/f  Õæ³Ï/ad  Ïà/d  ´ý/v  ¡£/w  Òª/v  ¼á³Ö/v  ÂäÊµ/v  µ³ÖÐÑë/nt  Ò»¹á/d  ³«µ¼/v  µÄ/u  ¡º/w  ÊµÊÂÇóÊÇ/i  ¡»/w  µÄ/u  ¾«Éñ/n  £¬/w  ·¢Ñï/v  ÎÒÃÇ/r  µ³/n  µÄ/u  ÓÅÁ¼/z  ´«Í³/n  £¬/w  ¼á¾ö/ad  ·´¶Ô/v  ÉÏÊö/b  µÄ/u  ¡º/w  Îå/m  ÖÖ/q  »°/n  ¡»/w  ¡£/w  ÔÚ/p  ¶Å¾ø/v  ¸¡¿ä/v  ¡¢/w  Ðé¼Ù/a  ·½Ãæ/n  £¬/w  Ò²/d  Ó¦¸Ã/v  ¼ÓÇ¿/v  µ÷²é/v  ÑÐ¾¿/v  £¬/w  ¼ÓÇ¿/v  ½ÌÓý/v  £¬/w  ¼ÓÇ¿/v  ¼à¶½/v  £¬/w  ÑÏ¸ñ/v  ¹ÜÀí/v  £¬/w  ÑÏËà/v  ¼ÍÂÉ/n  ¡£/w  ¸÷¼¶/r  Áìµ¼/n  ¸É²¿/n  ÓÈÆä/d  Òª/v  ´øÍ·/vd  ·´¶Ô/v  Õâ/r  ¡º/w  Îå/m  ÖÖ/q  »°/n  ¡»/w  £¬/w  ÇÐ/d  ²»¿É/v  Õ´È¾/v  ÕâÐ©/r  ¶ñÏ°/n  ¡£/w  Í¬Ê±/c  »¹Òª/d  ÒªÇó/v  ×Ô¼º/r  µÄ/u  ÏÂ¼¶/n  ºÍ/c  ÖÜÎ§/f  µÄ/u  ÈË/n  £¬/w  ²»Òª/d  ÎªÁË/p  ·î³Ð/v  ×Ô¼º/r  ¡¢/w  ½²/v  ºÃÌý/a  µÄ/u  £¬/w  ¶ø/c  ³äµ±/v  ÕâÐ©/r  ¶ñÏ°/n  µÄ/u  ·ýÂ²/n  ºÍ/c  ¶ñÏ°/n  µÄ/u  ´«²¥Õß/n  ¡£/w  
19980302-04-002-010/m  ÏÂ/v  Á¦Æø/n  ·´¶Ô/v  Õâ/r  ¡º/w  Îå/m  ÖÖ/q  »°/n  ¡»/w  £¬/w  ¶Å¾ø/v  ´Ë/r  Àà/q  ¶ñÏ°/n  £¬/w  ÊÇ/v  Õû/v  Ëà/Vg  Ê±±×/n  µÄ/u  ÐèÒª/n  £¬/w  ¶ÔÓÚ/p  ¸ÄÉÆ/v  ÐÂ/a  Ê±ÆÚ/n  ÈË/n  Óë/c  ÈË/n  Ö®¼ä/f  µÄ/u  ¹ØÏµ/n  £¬/w  ÓÅ»¯/v  Éç»á/n  ·çÆø/n  £¬/w  ¼Ó¿ì/v  ÓÐ/v  ÖÐ¹ú/ns  ÌØÉ«/n  Éç»áÖ÷Òå/n  µÄ/u  ¸÷Ïî/r  ½¨Éè/vn  ÊÂÒµ/n  £¬/w  ¶¼/d  ÓÐ/v  ¹ã·º/a  ¶ø/c  ÉîÔ¶/a  µÄ/u  ÒâÒå/n  ¡£/w  

19980302-04-003-001/m  ¸µ/nr  È«ÓÐ/nr  »á¼û/v  ±ÈÀûÊ±/ns  ¿ÍÈË/n  
19980302-04-003-002/m  ¾Ý/p  ÐÂ»ªÉç/nt  ±±¾©/ns  £²ÔÂ/t  £²£¸ÈÕ/t  µç/n  £¨/w  ¼ÇÕß/n  Ç®/nr  Í®/nr  £©/w  ÖÐÑë¾üÎ¯/nt  Î¯Ô±/n  ¡¢/w  [ÖÐ¹ú/ns  ÈËÃñ/n  ½â·Å¾ü/n]nt  ×Ü²ÎÄ±³¤/n  ¸µ/nr  È«ÓÐ/nr  ÉÏ½«/n  ½ñÌì/t  ÔÚ/p  ±±¾©/ns  »á¼û/v  ÁË/u  À´·Ã/v  µÄ/u  ±ÈÀûÊ±/ns  Â½¾ü/n  ²ÎÄ±³¤/n  ÂÞ¸ñ¡¤ÂíË¹/nr  ÖÐ½«/n  ¡£/w  
19980302-04-003-003/m  ¸±/b  ×Ü²ÎÄ±³¤/n  ÐÜ/nr  ¹â¿¬/nr  ÖÐ½«/n  »á¼û/v  Ê±/Ng  ÔÚ×ù/v  ¡£/w  ÐÜ/nr  ¹â¿¬/nr  ×òÌì/t  Îª/p  ÂíË¹/nr  Ò»ÐÐ/n  £¶/m  ÈË/n  ¾ÙÐÐ/v  ÁË/u  »¶Ó­/vn  ÒÇÊ½/n  £¬/w  ²¢/c  Í¬/p  ËûÃÇ/r  ½øÐÐ/v  ÁË/u  »áÌ¸/vn  ¡£/w  ÂíË¹/nr  Ò»ÐÐ/n  ÊÇ/v  Ó¦/v  [ÖÐ¹ú/ns  ÈËÃñ/n  ½â·Å¾ü/n  ×Ü²ÎÄ±²¿/n]nt  µÄ/u  ÑûÇë/vn  À´»ª/v  ·ÃÎÊ/v  µÄ/u  ¡£/w  

19980302-04-004-001/m  [³¤½­/ns  ´óµÌ/n]nz  ¾Å½­/ns  ¶Î/Ng  ÏÕÇé/n  µÃµ½/v  ¿ØÖÆ/vn  
19980302-04-004-002/m  ±¾±¨/r  ÄÏ²ý/ns  £³ÔÂ/t  £±ÈÕ/t  µç/n  ¼ÇÕß/n  ¸µ/nr  ¶¡¸ù/nr  ±¨µÀ/v  £º/w  ½­Î÷Ê¡/ns  ²ÉÈ¡/v  ÓÐÁ¦/a  ´ëÊ©/n  £¬/w  ¶Ô/p  ½üÀ´/d  ·¢Éú/v  ÑÏÖØ/a  ±ÀËú/vn  µÄ/u  [³¤½­/ns  ´óµÌ/n]nz  ¾Å½­/ns  ¶Î/Ng  ½øÐÐ/v  ½ô¼±/a  ÇÀ»¤/vn  £¬/w  ÒÔ/c  È·±£/v  ½ñÄê/t  [³¤½­/ns  ´óµÌ/n]nz  °²È«/ad  ¶ÈÑ´/v  ¡£/w  
19980302-04-004-003/m  [¾Å½­/ns  ³¤½­/ns  ´óµÌ/n]nz  È«³¤/n  £±£µ£³/m  ¹«Àï/q  £¬/w  ½ñÄê/t  ÒÔÀ´/f  £¬/w  Â½Ðø/d  ·¢Éú/v  ¶à/a  ´¦/q  µÌ°¶/n  ±ÀËú/vn  ÏÖÏó/n  ¡£/w  ¾Ý/p  ¾Å½­ÊÐ/ns  ÓÐ¹Ø/vn  ²¿ÃÅ/n  Í³¼Æ/v  £¬/w  µÌ°¶/n  ×î/d  ÑÏÖØ/a  ±ÀËú/vn  ´ï/v  £±£¶/m  ´¦/q  £¬/w  ¹²/d  £µ£¹£°£°/m  Ã×/q  ¡£/w  ÆäÖÐ/r  ÓÖ/d  ÒÔ/p  ¾Å½­ÏØ/ns  ÓÀ°²/ns  ¶Î/Ng  ¸ß¼ÒÍå/ns  ¡¢/w  ¸ßÁù·¿/ns  ¡¢/w  [½­±ß/ns  µçÕ¾/n]nt  £³/m  ´¦/q  ÓÈÎª/d  ÑÏÖØ/a  ¡£/w  ¾Ý/p  ×¨¼Ò/n  ·ÖÎö/v  £¬/w  Ôì³É/v  [¾Å½­/ns  ³¤½­/ns  ´óµÌ/n]nz  ÑÏÖØ/a  ±ÀËú/vn  ÏÕÇé/n  µÄ/u  Ô­Òò/n  £¬/w  Ö÷Òª/d  ÊÇ/v  ºÓÊÆ/n  ×ÔÈ»/d  ÑÝ±ä/v  ÒýÆð/v  Ö÷Á÷/n  ±Æ/v  °¶/Ng  £¬/w  Éîãü/n  ÄÏ/f  ÒÆ/v  £¬/w  °¶ÆÂ/n  Ë¢/v  ¶¸/a  £¬/w  °¶»ù/n  ÌÔ/v  ¿Õ/a  ¡£/w  
19980302-04-004-004/m  ÏÕÇé/n  ·¢Éú/v  ºó/f  £¬/w  ¸±/b  Ê¡³¤/n  ¡¢/w  Ê¡/n  ·ÀÑ´/vn  ¿¹ºµ/vn  ×ÜÖ¸»Ó²¿/n  ×ÜÖ¸»Ó/n  Ëï/nr  ÓÃºÍ/nr  Ç°Íù/v  ÏÖ³¡/s  ²¿Êð/v  ÇÀÏÕ/v  ¡£/w  Ä¿Ç°/t  £¬/w  ÏÕÇé/n  ÒÑ/d  µÃµ½/v  ÓÐÐ§/a  ¿ØÖÆ/vn  ¡£/w  

19980302-04-005-001/m  Ã÷Ìì/t  ÆøÏó/n  Ô¤±¨/vn  £¨/w  £³ÔÂ/t  £²ÈÕ/t  £²£°Ê±/t  ¡ª/w  £³ÔÂ/t  £³ÈÕ/t  £²£°Ê±/t  £©/w  
19980302-04-005-002/m  ÌìÆø/v  Ç÷ÊÆ/n  ·ÖÎö/vn  
19980302-04-005-003/m  ¾Ý/p  [ÖÐÑë/n  ÆøÏóÌ¨/n]nt  Ìá¹©/v  µÄ/u  ÐÅÏ¢/n  £º/w  Ä¿Ç°/t  ÎÒ¹ú/n  ÄÏ·½/s  µØÇø/n  µÄ/u  Å¯ÊªÆøÁ÷/n  ½«/d  Öð½¥/d  »îÔ¾/v  £¬/w  ÊÜ/v  Æä/r  Ó°Ïì/vn  £¬/w  »ÆºÓ/ns  ÖÐÏÂÓÎ/n  ÒÔÄÏ/f  µØÇø/n  ½«/d  ÓÐ/v  Ò»/m  ´Î/q  ½Ï/d  Ã÷ÏÔ/a  µÄ/u  ½µÓê/vn  ¹ý³Ì/n  ¡£/w  Ô¤¼Æ/v  £¬/w  £²ÈÕ/t  Ò¹¼ä/t  ÖÁ/p  £³ÈÕ/t  °×Ìì/t  £¬/w  »Æ»´/j  µØÇø/n  ÄÏ²¿/f  ¡¢/w  ½­»´/j  ¡¢/w  ººË®/ns  Á÷Óò/n  ¡¢/w  ½­ÄÏ/ns  ¡¢/w  »ªÄÏ/ns  ´ó²¿/m  ÒÔ¼°/c  Î÷ÄÏ/f  µØÇø/n  ¶«²¿/f  ÓÐ/v  Ð¡µ½ÖÐÓê/l  £¬/w  ÆäÖÐ/r  ½­ÄÏ/ns  ºÍ/c  »ªÄÏ/ns  ±±²¿/f  µÄ/u  ²¿·Ö/m  µØÇø/n  ÓÐ/v  ´óÓê/n  ¡£/w  ÁíÍâ/c  £¬/w  ÐÂ½®/ns  Î÷²¿/f  ÓÐ/v  Ð¡Ñ©/n  £¬/w  ¶«º£/ns  ÓÐ/v  £µ/m  ¡ª/w  £¶/m  ¼¶/q  Æ«/a  ¶«·ç/n  ¡£/w  

19980302-04-006-001/m  ÐÂ/a  ÐÎÊÆ/n  ÐÂ/a  ÕóÈÝ/n  ÐÂ/a  ÌìµØ/n  ¡ª¡ª/w  ´Ó/p  ¾Å/m  ½ì/q  ÕþÐ­/j  Î¯Ô±/n  ÃûÂ¼/n  ¿´/v  ±ä»¯/vn  
19980302-04-006-002/m  ÐÂ»ªÉç/nt  ¼ÇÕß/n  Áõ/nr  Ë¼Ñï/nr  ±¾±¨/r  ¼ÇÕß/n  ³Â/nr  Î¬Î°/nr  
19980302-04-006-003/m  [È«¹ú/n  ÕþÐ­/j]nt  ¾Å/m  ½ì/q  Ò»/m  ´Î/q  »áÒé/n  ¿ªÄ»/v  ÔÚ¼´/v  £¬/w  ÈËÃÇ/n  ´Ó/p  Õâ/r  Ò»/m  ½ì/q  Î¯Ô±/n  µÄ/u  ÃûÂ¼/n  ÖÐ/f  ¿ÉÒÔ/v  ·¢ÏÖ/v  £¬/w  ¾Å/m  ½ì/q  [È«¹ú/n  ÕþÐ­/j]nt  ÔÚ/p  ÊÀ¼Í/n  Ö®/u  ½»/Ng  µÄ/u  ÐÂ/a  ÐÎÊÆ/n  ÏÂ/f  £¬/w  ³ÊÏÖ/v  ³ö/v  Ðí¶à/m  ÐÂ/a  ÌØµã/n  ¡£/w  
19980302-04-006-004/m  ´Ó/p  ÀúÊ·/n  ½Ç¶È/n  ¿´/v  £¬/w  ¾Å/m  ½ì/q  [È«¹ú/n  ÕþÐ­/j]nt  ¹²ÓÐ/v  Î¯Ô±/n  £²£±£¹£¶/m  Ãû/q  £¬/w  Õâ/r  ÊÇ/v  [È«¹ú/n  ÕþÐ­/j]nt  Î¯Ô±/n  ÈËÊý/n  ×î/d  ¶à/a  µÄ/u  Ò»/m  ½ì/q  ¡£/w  
19980302-04-006-005/m  £±£¹£´£¹Äê/t  £¹ÔÂ/t  £³£°ÈÕ/t  £¬/w  ÓÉ/p  £¶£¶£²/m  Ãû/q  ÕýÊ½/a  ´ú±í/n  ¡¢/w  ºò²¹/b  ´ú±í/n  ºÍ/c  ÌØ±ð/a  ÑûÇë/vn  ÈËÊ¿/n  ²Î¼Ó/v  µÄ/u  [È«¹ú/n  ÕþÐ­/j]nt  Ò»/m  ½ì/q  È«Ìå/n  »áÒé/n  £¬/w  Ñ¡¾Ù/v  Ã«/nr  Ôó¶«/nr  µÈ/u  £±£¸£°/m  ÈË/n  Îª/v  ÕþÐ­/j  µÚÒ»/m  ½ì/q  È«¹ú/n  Î¯Ô±»á/n  Î¯Ô±/n  ¡£/w  Ã«/nr  Ôó¶«/nr  ÔÚ/p  »áÒé/n  ¿ªÄ»Ê½/n  ÉÏ/f  ×¯ÑÏ/ad  Ðû¸æ/v  £º/w  ¡°/w  ÎÒÃÇ/r  µÄ/u  ¹¤×÷/vn  ½«/d  Ð´/v  ÔÚ/p  ÈËÀà/n  µÄ/u  ÀúÊ·/n  ÉÏ/f  £¬/w  Ëü/r  ½«/d  ±íÃ÷/v  £º/w  Õ¼/v  ÈËÀà/n  ×ÜÊý/n  £±£¯£´/m  µÄ/u  ÖÐ¹ú/ns  ÈË/n  ´Ó´Ë/d  Õ¾Á¢/v  ÆðÀ´/v  ÁË/y  ¡£/w  ¡±/w  
19980302-04-006-006/m  ´Ëºó/t  £¬/w  Ëæ×Å/p  ¹ú¼Ò/n  ½¨Éè/vn  ºÍ/c  ÐÎÊÆ/n  µÄ/u  ·¢Õ¹/vn  £¬/w  ÈËÃñ/n  ÕþÐ­/j  ×÷Îª/p  ×î/d  ¹ã·º/a  µÄ/u  °®¹ú/a  Í³Ò»Õ½Ïß/l  ×éÖ¯/n  £¬/w  ¹æÄ£/n  ²»¶Ï/d  À©´ó/v  £¬/w  Îª/p  ÍÆ¶¯/v  Éç»áÖ÷Òå/n  ¸ïÃü/vn  ºÍ/c  ½¨Éè/vn  £¬/w  ´Ù½ø/v  ÖÐ»ªÃñ×å/n  µÄ/u  ´ó/a  ÍÅ½á/an  ºÍ/c  ¹ú¼Ê/n  ÓÑºÃ/a  ½»Íù/vn  £¬/w  ·¢»Ó/v  ÁË/u  ÖØÒª/a  ×÷ÓÃ/n  ¡£/w  £±£¹£µ£´Äê/t  ¶þ/m  ½ì/q  [È«¹ú/n  ÕþÐ­/j]nt  ÓÐ/v  Î¯Ô±/n  £µ£µ£¹/m  Ãû/q  £¬/w  £±£¹£µ£¹Äê/t  Èý/m  ½ì/q  ÓÐ/v  £±£°£·£±/m  Ãû/q  £¬/w  £±£¹£¶£´Äê/t  ËÄ/m  ½ì/q  ´ïµ½/v  £±£±£¹£¹/m  Ãû/q  ¡£/w  
19980302-04-006-007/m  [ÖÐ¹²/j  Ê®Ò»/m  ½ì/q  ÈýÖÐÈ«»á/j]nz  ºó/f  £¬/w  ÎÒ¹ú/n  Í³Ò»Õ½Ïß/l  ½øÈë/v  ÐÂ/a  µÄ/u  ÀúÊ·/n  ·¢Õ¹/vn  ½×¶Î/n  £¬/w  ¾ßÓÐ/v  ¿ÕÇ°/a  µÄ/u  ¹ã·ºÐÔ/n  ¡£/w  ÔÚ/p  ²¦ÂÒ·´Õý/i  ¡¢/w  ¹®¹Ì/v  ºÍ/c  ·¢Õ¹/v  °²¶¨ÍÅ½á/l  µÄ/u  ÕþÖÎ/n  ¾ÖÃæ/n  ÖÐ/f  £¬/w  ÔÚ/p  ÍÆ½ø/v  ¸Ä¸ï/v  ¿ª·Å/v  ºÍ/c  Á½/m  ¸ö/q  ÎÄÃ÷/n  ½¨Éè/vn  ÖÐ/f  £¬/w  ÔÚ/p  ´Ù½ø/v  ×æ¹ú/n  Í³Ò»/vn  ºÍ/c  Î¬»¤/v  ÊÀ½ç/n  ºÍÆ½/n  µÄ/u  ÊÂÒµ/n  ÖÐ/f  £¬/w  ÈËÃñ/n  ÕþÐ­/j  ¶¼/d  ×ö³ö/v  ÁË/u  ÖØ´ó/a  ¹±Ï×/n  ¡£/w  £±£¹£·£¸Äê/t  Îå/m  ½ì/q  [È«¹ú/n  ÕþÐ­/j]nt  ÓÐ/v  Î¯Ô±/n  £±£¹£¸£¸/m  Ãû/q  £¬/w  ±È/p  ËÄ/m  ½ì/q  Ôö¼Ó/v  £·£¸£¹/m  Ãû/q  £»/w  £±£¹£¹£³Äê/t  °Ë/m  ½ì/q  Ôö¼Ó/v  µ½/v  £²£°£¹£³/m  Ãû/q  ¡£/w  
19980302-04-006-008/m  Î§ÈÆ/v  ´ó/a  Ä¿±ê/n  £¬/w  ½¨Á¢/v  ´ó/a  ÁªºÏ/vn  £¬/w  ÊÇ/v  µË/nr  Ð¡Æ½/nr  ÐÂ/a  Ê±ÆÚ/n  Í³Ò»Õ½Ïß/l  Ë¼Ïë/n  µÄ/u  ºËÐÄ/n  ÄÚÈÝ/n  ¡£/w  ÔÚ/p  ÊÀ¼Í/n  Ö®/u  ½»/Ng  £¬/w  ¾Å/m  ½ì/q  [È«¹ú/n  ÕþÐ­/j]nt  µÄ/u  ×é³É/vn  ¸ü/d  ÏÔÊ¾/v  ÁË/u  Õâ/r  Ò»/m  Ë¼Ïë/n  µÄ/u  ·á¸»/a  ÄÚº­/n  ¡£/w  Óë/p  °Ë/m  ½ì/q  Ïà±È/v  £¬/w  ¾Å/m  ½ì/q  [È«¹ú/n  ÕþÐ­/j]nt  Ôö¼Ó/v  Î¯Ô±/n  £±£°£³/m  Ãû/q  £¬/w  ´ïµ½/v  £²£±£¹£¶/m  Ãû/q  ¡£/w  
19980302-04-006-009/m  ÀúÊ·/n  ·¢Õ¹/v  µ½/v  ½ñÌì/t  £¬/w  ¾Å/m  ½ì/q  [È«¹ú/n  ÕþÐ­/j]nt  Î¯Ô±/n  ÖÐ/f  £¬/w  Ôø¾­/d  ²Î¼Ó/v  ¹ý/u  Ò»/m  ½ì/q  ÕþÐ­/j  È«Ìå/n  »áÒé/n  µÄ/u  ÉÐ/d  ÓÐ/v  °Ë/m  ½ì/q  [È«¹ú/n  ÕþÐ­/j]nt  ¸±/b  Ö÷Ï¯/n  ¡¢/w  [ÖÐ¹ú/ns  ·ð½Ì/nz  Ð­»á/n]nt  »á³¤/n  ÕÔ/nr  ÆÓ³õ/nr  £¬/w  °Ë/m  ½ì/q  [È«¹ú/n  ÕþÐ­/j]nt  ¸±/b  Ö÷Ï¯/n  ¡¢/w  [ÖÐ¹ú/ns  ×÷¼Ò/n  Ð­»á/n]nt  Ö÷Ï¯/n  °Í½ð/nr  £¬/w  °Ë/m  ½ì/q  [È«¹ú/n  ÕþÐ­/j]nt  ³£Î¯/n  ¡¢/w  [È«¹ú/n  ÕþÐ­/j]nt  Ô­/b  ¸±/b  ÃØÊé³¤/n  Ñî/nr  ÕüÃñ/nr  £¬/w  °Ë/m  ½ì/q  [È«¹ú/n  ÕþÐ­/j]nt  ³£Î¯/n  ¡¢/w  [ÃñÃË/j  ÖÐÑë/n]nt  ÃûÓþ/n  ¸±/b  Ö÷Ï¯/n  Ò¶/nr  óÆÒå/nr  ¡£/w  ¶ø/c  Ò»/m  ½ì/q  [È«¹ú/n  ÕþÐ­/j]nt  £±£¸£°/m  Ãû/q  Î¯Ô±/n  ÖÐ/f  £¬/w  ÈÔÈ»/d  µ£ÈÎ/v  ¾Å/m  ½ì/q  [È«¹ú/n  ÕþÐ­/j]nt  Î¯Ô±/n  µÄ/u  Ö»/d  ÓÐ/v  ÕÔ/nr  ÆÓ³õ/nr  Ò»/m  ÈË/n  ÁË/y  ¡£/w  µ±Äê/t  ËûÃÇ/r  ¶¼/d  ÊÇ/v  ·ç»ªÕýÃ¯/i  µÄ/u  ÈÈÑª/n  ÇàÄê/n  £¬/w  Èç½ñ/t  ¶¼/d  ÒÑ/d  ½øÈë/v  ¹ÅÏ¡/n  »ò/c  ë£ñóÖ®Äê/i  ¡£/w  ËûÃÇ/r  ÊÇ/v  ÈËÃñ/n  ÕþÐ­/j  ¹â»Ô/a  Àú³Ì/n  µÄ/u  ¼ûÖ¤ÈË/n  ¡£/w  
19980302-04-006-010/m  ´Ó/p  ÏÖÊµ/a  ½Ç¶È/n  ¿´/v  £¬/w  ¾Å/m  ½ì/q  [È«¹ú/n  ÕþÐ­/j]nt  µÄ/u  ×é³É/vn  Ò²/d  ½øÒ»²½/d  ·´Ó³/v  ³ö/v  ÐÂ/a  Ê±ÆÚ/n  °®¹ú/a  Í³Ò»Õ½Ïß/l  µÄ/u  ÌØµã/n  ¡£/w  Óë/p  °Ë/m  ½ì/q  [È«¹ú/n  ÕþÐ­/j]nt  Ïà±È/v  £¬/w  ¾Å/m  ½ì/q  [È«¹ú/n  ÕþÐ­/j]nt  »¹ÊÇ/v  £³£´/m  ¸ö/q  ½ç±ð/n  ¡£/w  µ«/c  ÉÔÉÔ/d  ×¢Òâ/v  ¾Í/d  »á/v  ·¢ÏÖ/v  £¬/w  ¾Å/m  ½ì/q  [È«¹ú/n  ÕþÐ­/j]nt  µÄ/u  ¸ö±ð/a  ½ç±ð/n  ÔÚ/p  Ãû³Æ/n  ÉÏ/f  ·¢Éú/v  ÁË/u  ±ä»¯/vn  ¡£/w  ¡°/w  Ïã¸Û/ns  Í¬°û/n  ¡±/w  ½ç/n  ¸Ä/v  Îª/v  ¡°/w  ÌØÑû/vn  Ïã¸Û/ns  ÈËÊ¿/n  ¡±/w  ½ç/n  £¬/w  ¡°/w  °ÄÃÅ/ns  Í¬°û/n  ¡±/w  ½ç/n  ¸Ä/v  Îª/v  ¡°/w  ÌØÑû/vn  °ÄÃÅ/ns  ÈËÊ¿/n  ¡±/w  ½ç/n  £¬/w  Õâ/r  ·´Ó³/v  ³ö/v  ÒÑ¾­/d  ºÍ/c  ½«Òª/d  ±ä»¯/v  µÄ/u  Ïã¸Û/ns  ºÍ/c  °ÄÃÅ/ns  µÄ/u  ÀúÊ·/n  µØÎ»/n  ¡£/w  °Ë/m  ½ì/q  [È«¹ú/n  ÕþÐ­/j]nt  Ê±/Ng  µÄ/u  Å©ÁÖ/j  ½ç/n  ÔÚ/p  ¾Å/m  ½ì/q  [È«¹ú/n  ÕþÐ­/j]nt  ¸Ä/v  ³É/v  ÁË/u  Å©Òµ½ç/n  £¬/w  Ò»×ÖÖ®²î/l  È´/d  ÏÔÊ¾/v  ÁË/u  ÕþÐ­/j  Î¯Ô±/n  ²ÎÕþÒéÕþ/l  µÄ/u  ÌìµØ/n  ¸ü¼Ó/d  ¹ãÀ«/a  ¡£/w  
19980302-04-006-011/m  ÔÚ/p  °Ë/m  ½ì/q  [È«¹ú/n  ÕþÐ­/j]nt  ÖÐ/f  £¬/w  Î¯Ô±/n  ×î/d  ¶à/a  µÄ/u  ½ç±ð/n  ÊÇ/v  ¡°/w  ÌØ±ð/a  ÑûÇë/vn  ÈËÊ¿/n  ¡±/w  ½ç/n  £¬/w  ÓÐ/v  £²£±£·/m  Î»/q  £¬/w  Æä´Î/r  ÊÇ/v  ¿ÆÑ§¼¼Êõ/n  ¡¢/w  ÎÄ»¯/n  ÒÕÊõ/n  ¡¢/w  ½ÌÓý/vn  ¡¢/w  ÉÙÊýÃñ×å/n  ¡¢/w  Ò½Ò©/n  ÎÀÉú/an  µÈ/u  £»/w  ÔÚ/p  ¾Å/m  ½ì/q  [È«¹ú/n  ÕþÐ­/j]nt  ÖÐ/f  £¬/w  Î¯Ô±/n  ×î/d  ¶à/a  µÄ/u  ½ç±ð/n  ÊÇ/v  ¿Æ¼¼½ç/n  £¬/w  ÓÐ/v  £±£¸£¶/m  Î»/q  £¬/w  Æä´Î/r  ÊÇ/v  ÌØ±ð/d  ÑûÇë/v  ÈËÊ¿/n  ¡¢/w  ÎÄ»¯/n  ÒÕÊõ/n  ¡¢/w  ¾­¼Ã/n  ¡¢/w  ½ÌÓý/vn  ¡¢/w  ÌØÑû/vn  Ïã¸Û/ns  ÈËÊ¿/n  ¡¢/w  ÉÙÊýÃñ×å/n  ¡£/w  Î¯Ô±/n  ½ç±ð/n  ÈËÊý/n  µÄ/u  ±ä»¯/vn  £¬/w  ·´Ó³/v  ÁË/u  ¸Ä¸ï/v  ¿ª·Å/v  ºÍ/c  ¡°/w  Ò»¹úÁ½ÖÆ/j  ¡±/w  ÐÎÊÆ/n  µÄ/u  ÐÂ/a  ·¢Õ¹/vn  £¬/w  ÏÔÊ¾/v  ÁË/u  ÈËÃñ/n  ÕþÐ­/j  ÊÂÒµ/n  µÄ/u  Ç¿´ó/a  ÉúÃüÁ¦/n  ¡£/w  
19980302-04-006-012/m  ·Ç¹«ÓÐÖÆ/b  ¾­¼Ã/n  ´ú±í/n  ÈËÊ¿/n  ÔÚ/p  ¾Å/m  ½ì/q  [È«¹ú/n  ÕþÐ­/j]nt  ÖÐ/f  Ôö¼Ó/v  µ½/v  £´£°/m  ¶à/m  Î»/q  £¬/w  ±È/p  °Ë/m  ½ì/q  ¶à/v  £²£°/m  ¶à/m  Î»/q  ¡£/w  Õâ/r  Ò»/m  ±ä»¯/vn  £¬/w  ÌåÏÖ/v  ÁË/u  [ÖÐ¹²/j  Ê®Îå´ó/j]nz  Ìá³ö/v  µÄ/u  ¡°/w  ·Ç¹«ÓÐÖÆ/b  ¾­¼Ã/n  ÊÇ/v  ÎÒ¹ú/n  Éç»áÖ÷Òå/n  ÊÐ³¡¾­¼Ã/n  µÄ/u  ÖØÒª/a  ×é³É²¿·Ö/l  ¡±/w  µÄ/u  ¾«Éñ/n  ¡£/w  
19980302-04-006-013/m  £¸£°/m  ¶à/m  Î»/q  [ÖÐ¹ú/ns  ¿ÆÑ§Ôº/n]nt  ÔºÊ¿/n  ºÍ/c  £³£°/m  ¶à/m  Î»/q  [ÖÐ¹ú/ns  ¹¤³ÌÔº/n]nt  ÔºÊ¿/n  ½øÈë/v  ¾Å/m  ½ì/q  [È«¹ú/n  ÕþÐ­/j]nt  £¬/w  ÈÃ/v  ÈË/n  ÉîÇÐ/ad  ¸ÐÊÜ/v  µ½/v  ¿Æ¼¼/n  ÔÚ/p  ¹ú¼Ò/n  ½¨Éè/vn  ÖÐ/f  µÄ/u  ÖØÒª/a  µØÎ»/n  ¡£/w  ÔºÊ¿/n  ÖÐ/f  £¬/w  ÓÐ/v  ÀÏ/a  Ò»/m  ´ú/q  ¿ÆÑ§¼Ò/n  Ç®/nr  Î°³¤/nr  ¡¢/w  Öì/nr  ¹âÑÇ/nr  ¡¢/w  Â¬/nr  ¼ÎÎý/nr  ¡¢/w  Ð»/nr  Ï£µÂ/nr  £¬/w  ÓÐ/v  ±»/p  ³ÆÎª/v  ¡°/w  ÔÓ½»/vn  Ë®µ¾/n  Ö®/u  ¸¸/Ng  ¡±/w  µÄ/u  Ô¬/nr  Â¡Æ½/nr  ÒÔ¼°/c  ÊýÑ§¼Ò/n  Ñî/nr  ÀÖ/nr  ¡¢/w  Å©Ñ§¼Ò/n  Ê¯/nr  Ôª´º/nr  ¡¢/w  º½Ìì/n  ×¨¼Ò/n  Ëï/nr  ¼Ò¶°/nr  ¡¢/w  ÀíÂÛ/n  ÎïÀíÑ§¼Ò/n  ºÎ/nr  ìñâÓ/nr  ¡¢/w  µØÖÊÑ§¼Ò/n  ³Â/nr  Ø¹´¨/nr  µÈ/u  ¡£/w  ¼È/c  ÊÇ/v  [ÖÐ¹ú/ns  ¿ÆÑ§Ôº/n]nt  ÔºÊ¿/n  ÓÖ/d  ÊÇ/v  [ÖÐ¹ú/ns  ¹¤³ÌÔº/n]nt  ÔºÊ¿/n  µÄ/u  ÓÐ/v  £´/m  ÈË/n  £¬/w  ËûÃÇ/r  ÊÇ/v  ¹úÎñÎ¯Ô±/n  ¼æ/v  [¹ú¼Ò/n  ¿ÆÎ¯/j]nt  Ö÷ÈÎ/n  ËÎ/nr  ½¡/nr  £¬/w  °Ë/m  ½ì/q  [È«¹ú/n  ÕþÐ­/j]nt  ¸±/b  ÃØÊé³¤/n  ¡¢/w  ½¨Éè²¿/nt  ¹ËÎÊ/n  ÖÜ/nr  ¸ÉÖÅ/nr  £¬/w  [ÖÐ¹ú/ns  º½Ìì/n  ¹¤Òµ/n  ×Ü¹«Ë¾/n  ¿Æ¼¼Î¯/j]nt  ¹ËÎÊ/n  ãÉ/nr  ¹ðÈÙ/nr  £¬/w  [¹þ¶û±õ/ns  ¹¤Òµ/n  ´óÑ§/n  ÑÐ¾¿ÉúÔº/n]nt  Ôº³¤/n  Áõ/nr  ÓÀÌ¹/nr  ¡£/w  
19980302-04-006-014/m  ÈËÃÇ/n  ´Ó/p  Î¯Ô±/n  ÃûÂ¼/n  ÖÐ/f  »¹/d  ¿ÉÒÔ/v  ·¢ÏÖ/v  £¬/w  £´£°/m  Ëê/q  ÒÔÏÂ/f  µÄ/u  ÄêÇá/a  ×¨Òµ/n  ¼¼Êõ/n  ¹Ç¸É/n  ÔÚ/p  ¾Å/m  ½ì/q  [È«¹ú/n  ÕþÐ­/j]nt  ÖÐ/f  ÓÐ/v  ÊýÊ®/m  Î»/q  £¬/w  ÖªÃû/a  ´óÑ§/n  µÄ/u  Ð£³¤/n  ¡¢/w  ¸±/b  Ð£³¤/n  ÓÐ/v  £´£°/m  ¶à/m  Î»/q  ¡£/w  ÃûÂ¼/n  ÖÐ/f  £¬/w  ÓÐ/v  ¸ß¼¶/a  Ö°³Æ/n  µÄ/u  £±£³£¸£³/m  ÈË/n  £¬/w  Õ¼/v  ×ÜÊý/n  µÄ/u  £¶£³£¥/m  £¬/w  ±È/p  °Ë/m  ½ì/q  Ò»/m  ´Î/q  »áÒé/n  Ê±/Ng  Ìá¸ß/v  ÁË/u  £µ/m  ¸ö/q  °Ù·Öµã/n  £»/w  ´ó×¨/n  ÒÔÉÏ/f  Ñ§Àú/n  µÄ/u  £±£¸£²£µ/m  ÈË/n  £¬/w  Õ¼/v  ×ÜÊý/n  µÄ/u  £¸£³£¥/m  £¬/w  ½Ï/p  °Ë/m  ½ì/q  ÓÐ/v  ¸ü/d  ´ó/a  µÄ/u  Ìá¸ß/vn  ¡£/w  Õâ/r  ËµÃ÷/v  £¬/w  ¿Æ½Ì/j  ÐË¹ú/v  µÄ/u  Õ½ÂÔ/n  Ë¼Ïë/n  ÔÚ/p  ÐÂ/a  Ò»/m  ½ì/q  ÈËÃñ/n  ÕþÐ­/j  µÄ/u  ×é³É/vn  ÉÏ/f  ÓÐ/v  ÁË/u  ½øÒ»²½/b  µÄ/u  ÌåÏÖ/vn  ¡£/w  
19980302-04-006-015/m  ÔÚ/p  ¾Å/m  ½ì/q  [È«¹ú/n  ÕþÐ­/j]nt  Î¯Ô±/n  ÖÐ/f  £¬/w  ×î/d  Äê³¤/v  µÄ/u  ÊÇ/v  Ð»/nr  ±ùÐÄ/nr  ¡£/w  Õâ/r  Î»/q  £±£¹£°£°Äê/t  ³öÉú/v  µÄ/u  ÊÀ¼Í/n  ÀÏÈË/n  £¬/w  ÏÖÔÚ/t  µ£ÈÎ/v  [Ãñ½ø/j  ÖÐÑë/n]nt  ÃûÓþ/n  Ö÷Ï¯/n  ¡¢/w  [ÖÐ¹ú/ns  ×÷¼Ò/n  Ð­»á/n]nt  ÃûÓþ/n  Ö÷Ï¯/n  £»/w  ×î/d  ÄêÇá/a  µÄ/u  µ±/v  Êô/v  £²£µ/m  Ëê/q  µÄ/u  Ìå²Ù/n  ÔË¶¯Ô±/n  Àî/nr  Ð¡Ë«/nr  ¡£/w  ÈËÃñ/n  ÕþÐ­/j  µÄ/u  ×é³É/vn  ³ä·Ö/ad  ÌåÏÖ/v  ÁË/u  ¡°/w  ÈºÏÍ±ÏÖÁ/i  £¬/w  ÉÙ³¤ÏÌ¼¯/l  ¡±/w  µÄ/u  ÌØµã/n  ¡£/w  
19980302-04-006-016/m  ÕþÖÎ/n  Ð­ÉÌ/vn  ¡¢/w  ÃñÖ÷/a  ¼à¶½/vn  ¡¢/w  ²ÎÕþÒéÕþ/l  £¬/w  ÊÇ/v  ÈËÃñ/n  ÕþÐ­/j  µÄ/u  Ö÷Òª/b  Ö°ÄÜ/n  ¡£/w  ¾Å/m  ½ì/q  [È«¹ú/n  ÕþÐ­/j]nt  µÄ/u  ÐÂ/a  ÕóÈÝ/n  ±íÃ÷/v  £¬/w  ´¦ÓÚ/v  ÊÀ¼Í/n  Ö®/u  ½»/Ng  µÄ/u  ÖÐ»ªÃñ×å/n  £¬/w  Î§ÈÆ/v  ½¨Éè/v  ÓÐ/v  ÖÐ¹ú/ns  ÌØÉ«/n  Éç»áÖ÷Òå/n  µÄ/u  ´ó/a  Ä¿±ê/n  £¬/w  ½¨Á¢/v  ÁË/u  ÐÂ/a  µÄ/u  ´ó/a  ÁªºÏ/vn  ¡¢/w  ´ó/a  ÍÅ½á/an  £¬/w  ÓÐ/v  ÁË/u  Õâ¸ö/r  ´ó/a  ÁªºÏ/vn  ¡¢/w  ´ó/a  ÍÅ½á/an  £¬/w  ÎÒÃÇ/r  µÄ/u  Ä¿±ê/n  ¾Í/d  Ò»¶¨/d  ÄÜ¹»/v  ¸ü/d  ¿ì/a  ÊµÏÖ/v  ¡£/w  

19980302-04-007-001/m  [¾©Î÷/ns  ±ö¹Ý/n]ns  Ð¦/vd  Ó­/v  Ê×/m  Åú/q  ´ú±í/n  
19980302-04-007-002/m  ±¾±¨/r  ¼ÇÕß/n  ¹Ë/nr  ÓñÇå/nr  
19980302-04-007-003/m  £³ÔÂ/t  £±ÈÕ/t  ÉÏÎç/t  £¬/w  [¾©Î÷/ns  ±ö¹Ý/n]ns  ¡°/w  ÈÈÁÒ/ad  »¶Ó­/v  [È«¹ú/n  ÈË´ó/j]nt  ´ú±í/n  ¡±/w  µÄ/u  ºá·ù/n  ¸ß/ad  Ðü/v  Â¥/n  Ç°/f  £¬/w  ½Ó´ý/vn  ´óÌü/n  µç×Ó/n  ÆÁÄ»/n  ÉÏ/f  µÄ/u  »¶Ó­´Ê/n  ¸ü/d  ÊÇ/v  ÒýÈË×¢Ä¿/i  ¡£/w  ¹¤×÷/vn  ÈËÔ±/n  ÊÖ/n  Åõ/v  ÏÊ»¨/n  ÁÐ¶Ó/v  ÔÚ/p  ÃÅÌü/n  Á½²à/f  £¬/w  ¾²ºò/v  À´¾©/v  ²Î¼Ó/v  ¾Å/m  ½ì/q  ÈË´ó/j  Ò»/m  ´Î/q  »áÒé/n  µÄ/u  Ê×/m  Åú/q  ´ú±í/n  ¡£/w  
19980302-04-007-004/m  ÉÏÎç/t  £±£±Ê±/t  £¬/w  ÔÆÄÏ/ns  ´ú±íÍÅ/n  µÄ/u  £¸£¸/m  Ãû/q  ÈË´ó´ú±í/n  µÖ´ï/v  ÕâÀï/r  £¬/w  ÀÖ¶Ó/n  ¼´/d  ×à/v  Æð/v  ÁË/u  Ó­±öÇú/n  £¬/w  ¹¤×÷/vn  ÈËÔ±/n  ÉÏÇ°/v  Îª/p  ´ú±í/n  ÃÇ/k  Ï×»¨/v  £¬/w  ²¢/c  Ò»¶ÔÒ»/l  µØ/u  Åã/v  ËÍ/v  ËûÃÇ/r  µ½/v  Ö¸¶¨/v  µÄ/u  ·¿¼ä/n  ¡£/w  ´ú±í/n  ÃÇ/k  ËäÈ»/c  ÓÐÐ©/r  ÂÃÍ¾/n  ÀÍ¶Ù/an  £¬/w  µ«/c  Ò»/d  ½øÈë/v  ±ö¹Ý/n  ¾Í/d  ÈÚÈë/v  ÁË/u  ÇáËÉ/a  ÓäÔÃ/a  µÄ/u  Æø·Õ/n  Ö®ÖÐ/f  ¡£/w  
19980302-04-007-005/m  ÔÆÄÏ/ns  ´ú±íÍÅ/n  ÃØÊé³¤/n  Éò/nr  °²²¨/nr  ¼¤¶¯/a  µØ/u  Ëµ/v  £¬/w  ÎÒ/r  ºÍ/c  ÐÂ/a  ÖÐ¹ú/ns  Í¬Ëê/v  £¬/w  ÎÒ/r  µÄ/u  ³É³¤/vn  Óë/p  ¹²ºÍ¹ú/n  Ò»Ñù/a  £¬/w  Àú¾­/v  ·ç·çÓêÓê/i  £¬/w  ½ñÌì/t  ÓÐÐÒ/v  µÚÒ»/m  ´Î/q  ×÷Îª/p  ÈË´ó´ú±í/n  ²ÎÓë/v  ÌÖÂÛ/v  ¹ú¼Ò/n  ´óÊÂ/n  £¬/w  Õâ/r  ÊÇ/v  ÎÒ/r  Ò»Éú/n  ÖÐ/f  ×î/d  ´ó/a  µÄ/u  ¹âÈÙ/an  ¡£/w  
19980302-04-007-006/m  Ëû/r  ÏàÐÅ/v  £¬/w  ´Ë´Î/r  »áÒé/n  Ò»¶¨/d  »á/v  °´ÕÕ/p  È«¹ú/n  ÈËÃñ/n  µÄ/u  ÒâÔ¸/n  £¬/w  ¿ª/v  ³É/v  Ò»¸ö/m  ÍÅ½á/a  µÄ/u  ´ó»á/n  ¡¢/w  ÎñÊµ/v  µÄ/u  ´ó»á/n  £¬/w  °Ñ/p  ÎÒ¹ú/n  µÄ/u  ¸Ä¸ï/vn  ¿ª·Å/vn  ÍÆÏò/v  ¸ü/d  ¸ß/a  µÄ/u  ²ã´Î/n  £¬/w  ²¢ÇÒ/c  Îª/p  Ë³Àû/a  µØ/u  ÂõÏò/v  £²£±/m  ÊÀ¼Í/n  ´òÏÂ/v  ¼áÊµ/a  µÄ/u  »ù´¡/n  ¡£/w  
19980302-04-007-007/m  À´×Ô/v  [ÔÆÄÏ/ns  ÎÄÉ½/ns  ×³×å/nz  Ãç×å/nz  ×ÔÖÎÖÝ/n]ns  µÄ/u  ÈË´ó´ú±í/n  Íõ/nr  ÓÀ¿ü/nr  Ëµ/v  £¬/w  ÎÒ/r  ×÷Îª/p  ÉÙÊýÃñ×å/n  ´ú±í/n  £¬/w  µÚÒ»/m  ´Î/q  µ½/v  ±±¾©/ns  À´/v  ²Î¼Ó/v  È«¹ú/n  ÈËÃñ/n  ´ú±í´ó»á/n  £¬/w  ²ÎÓë/v  ¹ú¼Ò/n  ÖØ´ó/a  ¾ö²ß/vn  £¬/w  Õâ/r  ÊÇ/v  ÎÒÃÇ/r  µ±¼Ò×öÖ÷/l  µÄ/u  ×î/d  ºÃ/a  ÌåÏÖ/vn  £¬/w  ÎÒ/r  Òª/v  ¾¡/v  Ò»¸ö/m  ÉÙÊýÃñ×å/n  ´ú±í/n  µÄ/u  ÒåÎñ/n  £¬/w  ³ä·Ö/ad  Ê¹ÓÃ/v  ºÃ/a  ×Ô¼º/r  ÉñÊ¥/a  µÄ/u  È¨Àû/n  ¡£/w  
19980302-04-007-008/m  [¾©Î÷/ns  ±ö¹Ý/n]ns  ×÷Îª/p  ½Ó´ý/v  £¹/m  ¸ö/q  ´ú±íÍÅ/n  µÄ/u  ³¡¹Ý/n  £¬/w  Îª/p  Ô²Âú/ad  Íê³É/v  ÈÎÎñ/n  £¬/w  ³ÉÁ¢/v  ÁË/u  ×¤µØ/n  ½Ó´ý×é/n  £¬/w  Ò»¸ö/m  ÔÂ/n  Ö®Ç°/f  ¾Í/d  ¶Ô/p  ÈËÔ±/n  ½øÐÐ/v  ÑÏ¸ñ/a  ÅàÑµ/vn  £¬/w  ¶Ô/p  Éè±¸/n  ·´¸´/d  ¼ìÐÞ/v  µ÷ÊÔ/v  £¬/w  °²È«/an  ¹¤×÷/vn  ×ö/v  Ï¸/a  ×ö/v  Êµ/a  £¬/w  Á¦Çó/v  ·½·½ÃæÃæ/n  ÍòÎÞÒ»Ê§/i  ¡£/w  

19980302-04-008-001/m  ÒóÇÐ/a  µÄ/u  ÆÚÍû/vn  ¡ª¡ª/w  ¾Å/m  ½ì/q  [È«¹ú/n  ÕþÐ­/j]nt  ¸Û/j  °Ä/j  Î¯Ô±/n  µÖ¾©/v  ²à¼Ç/n  
19980302-04-008-002/m  ±¾±¨/r  ¼ÇÕß/n  Ò¦/nr  Ð¡Ãô/nr  
19980302-04-008-003/m  £³ÔÂ/t  £±ÈÕ/t  £¬/w  [Ê×¶¼/n  »ú³¡/n]ns  ¹ú¼Ê/n  ºò»ú/vn  ´óÌü/n  Àï/f  £¬/w  ¡°/w  ÈÈÁÒ/ad  »¶Ó­/v  [È«¹ú/n  ÕþÐ­/j]nt  Î¯Ô±/n  ¡±/w  µÄ/u  ×Ö·ù/n  ²»Ê±/d  ´Ó/p  ÏÔÊ¾ÆÁ/n  ÉÏ/f  ³öÏÖ/v  ¡£/w  ÊÖ/n  ³Ö/v  Òýµ¼ÅÆ/n  µÄ/u  ÀñÒÇ/n  Ð¡½ã/n  Ó­ºò/v  ÔÚ/p  £µ/m  ºÅ/q  Í¨µÀ/n  ÃÅ¿Ú/s  £¬/w  Ó­½Ó/v  ÌØÊâ/a  µÄ/u  ¿ÍÈË/n  ¡ª¡ª¡ª/w  À´×Ô/v  Ïã¸Û/ns  ¡¢/w  °ÄÃÅ/ns  µÄ/u  [È«¹ú/n  ÕþÐ­/j]nt  Î¯Ô±/n  ¡£/w  
19980302-04-008-004/m  £±£µÊ±/t  £±£°·Ö/t  £¬/w  À´×Ô/v  Ïã¸Û/ns  µÄ/u  [È«¹ú/n  ÕþÐ­/j]nt  Î¯Ô±/n  Ê×ÏÈ/d  µÖ´ï/v  ¡£/w  
19980302-04-008-005/m  ÔÚ/p  ºò»úÌü/n  £¬/w  ¼ÇÕß/n  Óë/p  Ó­Ãæ/d  ×ß/v  À´/v  µÄ/u  ºú/nr  Ó¦Ïæ/nr  Î¯Ô±/n  ÅÊÌ¸/v  ¡£/w  ºú/nr  ÏÈÉú/n  ÊÇ/v  ÉÏ/f  Ò»/m  ½ì/q  ÕþÐ­/j  Î¯Ô±/n  £¬/w  Ì¸/v  µ½/v  ÔÙ´Î/d  ±»/p  ÍÆÑ¡/v  µÄ/u  ¸ÐÊÜ/vn  £¬/w  Ëû/r  Ëµ/v  £º/w  ¡°/w  ÎÒ/r  ¸Ðµ½/v  ºÜ/d  ÈÙÐÒ/a  £¬/w  Ò²/d  ¾õµÃ/v  ¼ç¸º/v  µÄ/u  ÔðÈÎ/n  ¸ü/d  ´ó/a  ¡£/w  Õâ/r  ´Î/q  ÈË´ó/j  ºÍ/c  ÕþÐ­/j  ¶¼/d  Òª/v  »»½ì/v  £¬/w  ¿ÉÒÔ/v  Ëµ/v  ÊÇ/v  Ò»/m  ´Î/q  ¿ç/v  ÊÀ¼Í/n  µÄ/u  ´ó»á/n  ¡£/w  ¡±/w  
19980302-04-008-006/m  Í¬»ú/d  µÖ´ï/v  µÄ/u  Ò»Ð©/m  Ïã¸Û/ns  Î¯Ô±/n  Ëµ/v  £º/w  ÄÜ¹»/v  ±»/p  ÍÆÑ¡/v  Îª/v  [È«¹ú/n  ÕþÐ­/j]nt  Î¯Ô±/n  £¬/w  ²ÎÕþÒéÕþ/l  £¬/w  Õâ/r  ÊÇ/v  Ò»/m  ´Î/q  ÄÑµÃ/a  µÄ/u  »ú»á/n  £¬/w  ÎÒÃÇ/r  ·Ç³£/d  ÕäÏ§/v  ¡£/w  ÎÒÃÇ/r  Ò²/d  ´øÀ´/v  ÁË/u  Ò»Ð©/m  Òâ¼û/n  ºÍ/c  ½¨Òé/n  £¬/w  °üÀ¨/v  Ïã¸Û/ns  »Ø¹é/v  ºó/f  µÄ/u  Çé¿ö/n  ¡£/w  ËûÃÇ/r  ÈÏÎª/v  £¬/w  [Ïã¸Û/ns  ÌØÇø/n  Õþ¸®/n]nt  ÔË×÷/v  Á¼ºÃ/a  £¬/w  ¡°/w  Ò»¹úÁ½ÖÆ/j  ¡±/w  ¡¢/w  ¡°/w  ¸ÛÈËÖÎ¸Û/l  ¡±/w  ¡¢/w  ¸ß¶È/d  ×ÔÖÎ/v  µÄ/u  Õþ²ß/n  ÊÇ/v  ³É¹¦/a  µÄ/u  ¡£/w  
19980302-04-008-007/m  ¾ÝÏ¤/v  £¬/w  Õâ/r  ´Î/q  Í¬»ú/d  µÖ¾©/v  µÄ/u  Î¯Ô±/n  ÓÐ/v  £±£°£°/m  ¶à/m  Î»/q  £¬/w  ´ú±í/v  ÁË/u  Ïã¸Û/ns  ¸÷/r  ½×²ã/n  ¡¢/w  ¸÷/r  ½ç±ð/n  ¡£/w  
19980302-04-008-008/m  £±£¶Ê±/t  £±£µ·Ö/t  £¬/w  À´×Ô/v  °ÄÃÅ/ns  µÄ/u  Î¯Ô±/n  µ½/v  ÁË/y  ¡£/w  
19980302-04-008-009/m  Îª/p  ÊÊÓ¦/v  °ÄÃÅ/ns  ¼´½«/d  »Ø¹é/v  ×æ¹ú/n  Õâ/r  Ò»/m  ÐÎÊÆ/n  £¬/w  °ÄÃÅ/ns  ÐÂ/a  Ò»/m  ½ì/q  µÄ/u  Î¯Ô±/n  ±È/p  ÉÏ/f  Ò»/m  ½ì/q  Ôö¼Ó/v  µÄ/u  ·ù¶È/n  ½Ï/d  ´ó/a  ¡£/w  Ðí¶à/m  Î¯Ô±/n  ¶¼/d  ÈÏÎª/v  £¬/w  Õâ/r  ³ä·Ö/ad  ËµÃ÷/v  ÖÐÑë/n  ¶Ô/p  °ÄÃÅ/ns  µÄ/u  ¹ØÐÄ/vn  ºÍ/c  ÖØÊÓ/vn  ¡£/w  
19980302-04-008-010/m  Ò»/m  Î»/q  Î¯Ô±/n  ½ÓÊÜ/v  ¼ÇÕß/n  ²É·Ã/vn  Ê±/Ng  Ëµ/v  £º/w  ¡°/w  °ÄÃÅ/ns  ºÜ¿ì/d  ¾ÍÒª/d  »Ø¹é/v  £¬/w  ×÷Îª/p  ÕþÐ­/j  Î¯Ô±/n  £¬/w  ÎÒ/r  Òª/v  ¶à/ad  Ìá/v  Ò»Ð©/m  ÓÐÒæ/a  µÄ/u  Òâ¼û/n  ºÍ/c  ½¨Òé/n  ¡£/w  ¡±/w  Ëû/r  ÈÏÎª/v  £¬/w  ¹ú¼Ò/n  ÏÖÔÚ/t  ÊÇ/v  Ô½À´Ô½/d  ¿ª·Å/v  £¬/w  ¾ö²ß/v  µÄ/u  Í¸Ã÷¶È/n  Ò²/d  Ô½À´Ô½/d  ¸ß/a  ¡£/w  Õâ/r  ÊÇ/v  ½ø²½/v  µÄ/u  ±êÖ¾/n  £¬/w  ·¢Õ¹/v  µÄ/u  ±êÖ¾/n  ¡£/w  
19980302-04-008-011/m  À´×Ô/v  °ÄÃÅ/ns  µÄ/u  Ò»Ð©/m  Î¯Ô±/n  ¶Ô/p  »Ø¹é/v  µÄ/u  ½ø³Ì/n  ±íÊ¾/v  ¹Ø×¢/v  ¡£/w  Àî/nr  ³É¿¡/nr  Î¯Ô±/n  Ëµ/v  £º/w  ¡°/w  °ÄÃÅ/ns  »Ø¹é/vn  µÄ/u  ½ø³Ì/n  £¬/w  ×ÜµÄ½²/l  ºÜ/d  ºÃ/a  £¬/w  µ«/c  ²»/d  ÄÜ/v  Ëµ/v  Ã»ÓÐ/v  À§ÄÑ/an  ¡£/w  ±ÈÈç/v  £¬/w  ¡®/w  Èý/m  ´ó/a  ÎÊÌâ/n  ¡¯/w  µÄ/u  ½â¾ö/vn  ¾Í/d  ÐèÒª/v  ¼Ó¿ì/v  ¡£/w  ¡±/w  
19980302-04-008-012/m  ÒóÒó/z  ³à×ÓÇé/n  £¬/w  ¹¢¹¢/z  ±¨¹ú/vn  ÐÄ/n  ¡£/w  Ïã¸Û/ns  ¸Õ¸Õ/d  »Ø¹é/v  £¬/w  °ÄÃÅ/ns  ¼´½«/d  »Ø¹é/v  £¬/w  Î¯Ô±/n  ÃÇ/k  ÐÄ/n  Ïµ/v  ×æ¹ú/n  £¬/w  Ï£Íû/v  Îª/p  ¸Û/j  °Ä/j  µÄ/u  ·±ÈÙ/an  ÎÈ¶¨/an  £¬/w  Îª/p  ×æ¹ú/n  µÄ/u  ¸»Ç¿/an  ²ýÊ¢/an  ¹±Ï×/v  Ò»/m  ·Ý/q  ÐÄÁ¦/n  £¬/w  Õý/p  Èç/v  Ðí¶à/m  Î¯Ô±/n  ÃÇ/k  Ëù/u  ±íÊ¾/v  µÄ/u  £º/w  ¡°/w  ÐÂ/a  µÄ/u  Ò»/m  ½ì/q  ÕþÐ­/j  Òª/v  ÒÔ/p  ÐÂ/a  µÄ/u  ÃæÃ²/n  Ó­½Ó/v  ÐÂ/a  ÊÀ¼Í/n  µÄ/u  µ½À´/vn  ¡£/w  ¡±/w  

19980302-04-009-001/m  Áõ/nr  Ë³Ò¢/nr  ³ö·Ã/v  À­ÃÀ/j  Èý/m  ¹ú/n  
19980302-04-009-002/m  ÐÂ»ªÉç/nt  ±±¾©/ns  £²ÔÂ/t  £²£¸ÈÕ/t  µç/n  Ó¦/v  [ÖÇÀû/ns  ¿Õ¾ü/n]nt  Ë¾Áî/n  ÂÞ¹þË¹/nr  ÉÏ½«/n  ¡¢/w  [°ÍÎ÷/ns  ¿Õ¾ü/n]nt  ²¿³¤/n  Âå²©/nr  ÉÏ½«/n  ¡¢/w  [°¢¸ùÍ¢/ns  ¿Õ¾ü/n]nt  ²ÎÄ±³¤/n  ÃÉÌØÄÚ¸ñÂÞ/nr  ÉÏ½«/n  ÑûÇë/vn  £¬/w  [ÖÐ¹ú/ns  ÈËÃñ/n  ½â·Å¾ü/n  ¿Õ¾ü/n]nt  Ë¾ÁîÔ±/n  Áõ/nr  Ë³Ò¢/nr  ÖÐ½«/n  Ò»ÐÐ/n  £µ/m  ÈË/n  ½ñÌì/t  Æô³Ì/v  ¶Ô/p  ÉÏÊö/b  £³/m  ¹ú/n  ½øÐÐ/v  ÓÑºÃ/a  ·ÃÎÊ/vn  ¡£/w  

19980302-04-010-001/m  Îäºº¹Ø/ns  Ë®Î»/n  °ÙÄê/m  º±¼û/a  ¾Ó¸ß²»ÏÂ/l  
19980302-04-010-002/m  ±¾±¨/r  Îäºº/ns  £³ÔÂ/t  £±ÈÕ/t  µç/n  ¼ÇÕß/n  ÂÞ/nr  ÅÌ/nr  ±¨µÀ/v  £º/w  Îäºº/ns  ³¤½­/ns  Ë®Î»/n  ¾Ó¸ß²»ÏÂ/l  £¬/w  £²ÔÂ/t  £²£·ÈÕ/t  Íí/Tg  Îäºº¹Ø/ns  µÄ/u  Ë®ÎÄ/n  ±¨¸æ/n  ±íÃ÷/v  £¬/w  µ±ÈÕ/t  Îäºº¹Ø/ns  Ë®Î»/n  ´´ÏÂ/v  £±£¶£®£¸£¸/m  Ã×/q  µÄ/u  ÐÂ/a  ¸ß/an  £¬/w  ±È/p  Õý³£/a  Äê·Ý/n  Í¬ÆÚ/d  Ë®Î»/n  ¸ß/v  ³ö/v  £³/m  ÖÁ/p  £´/m  Ã×/q  £¬/w  ÊÇ/v  °ÙÄê/m  º±¼û/a  µÄ/u  ¸ß/a  Ë®Î»/n  ¡£/w  ¹ú¼Ò/n  ·À×Ü/j  £·/m  Ãû/q  ×¨¼Ò/n  ×é³É/v  µÄ/u  ×¨¼Ò×é/n  ¸Ï¸°/v  Îäºº/ns  ¼ì²é/v  ºó/f  ¸æ½ë/v  £º/w  ½ñÄê/t  Òª/v  ÓÐ/v  ·À/v  ´óÑ´/n  µÄ/u  ³ä·Ö/a  ×¼±¸/vn  ¡£/w  

19980302-05-001-001/m  ²Ø×å/nz  ÈËÃñ/n  ÐÄÖÐ/s  µÄ/u  ·á±®/n  ¡ª¡ª/w  »³Äî/v  ÖÜ/nr  ¶÷À´/nr  ×ÜÀí/n  £¨/w  ¸½/v  Í¼Æ¬/n  £±/m  ÕÅ/q  £©/w  
19980302-05-001-002/m  ÈÈµØ/nr  
19980302-05-001-003/m  ÖÜ/nr  ¶÷À´/nr  £¬/w  ÎÒ¹ú/n  µ±´ú/t  ÀúÊ·/n  ÉÏ/f  ½Ü³ö/a  µÄ/u  ÎÞ²ú½×¼¶/n  ¸ïÃü¼Ò/n  ¡¢/w  ÕþÖÎ¼Ò/n  ¡¢/w  ¾üÊÂ¼Ò/n  ¡¢/w  Íâ½»¼Ò/n  £¬/w  Î°´ó/a  µÄ/u  Âí¿ËË¼Ö÷ÒåÕß/n  £¬/w  ²Ø×å/nz  ÈËÃñ/n  ¿É¾´/a  µÄ/u  Ê¦³¤/n  ¡¢/w  Ç×ÈË/n  ºÍ/c  ÅóÓÑ/n  £¬/w  Àë¿ª/v  ÎÒÃÇ/r  ÒÑ¾­/d  £²£²/m  Äê/q  ÁË/y  £¬/w  µ«ÊÇ/c  Ëû/r  ÄÇ/r  ´ÈÏé/a  µÄ/u  Î¢Ð¦/vn  £¬/w  Í¦°Î/a  µÄ/u  ÉíÇû/n  £¬/w  ´Ò´Ò/d  µÄ/u  ²½ÂÄ/n  £¬/w  ÈÔÈ»/d  »î/v  ÔÚ/p  ÎÒÃÇ/r  ÐÄÖÐ/s  ¡£/w  ÖÜ/nr  ×ÜÀí/n  ÉúÇ°/t  Ò»ÔÙ/d  ±íÊ¾/v  Òª/v  ³é¿Õ/v  µ½/v  Î÷²Ø/ns  ×ß/v  Ò»/m  ×ß/v  £¬/w  ¿´/v  Ò»/m  ¿´/v  £¬/w  µ½/v  ·­Éí/vn  Å©Å«/n  ¼ÒÀï/s  ºÈ/v  Ò»/m  ±­/q  ËÖÓÍ²è/n  £¬/w  ËäÈ»/c  Î´ÄÜ/v  ÊµÏÖ/v  £¬/w  µ«ÊÇ/c  Ëû/r  ÎªÁË/p  Î÷²Ø/ns  µÄ/u  ½â·Å/vn  ºÍ/c  ·¢Õ¹/vn  £¬/w  ÔË³ïá¡á¢/i  £¬/w  éé¾«½ßÂÇ/i  £¬/w  Ëû/r  ¸¶³ö/v  µÄ/u  ÐÁÀÍ/an  £¬/w  Ïñ/v  Ñô¹â/n  Ò»Ñù/u  È÷/v  Âú/a  ¸ßÔ­/n  É½ºÓ/n  £¬/w  Ëû/r  ¶Ô/p  ²Ø×å/nz  ¶ùÅ®/n  ´È¸¸/n  °ã/u  µÄ/u  ¹Ø»³/vn  ºÍ/c  ×»×»½Ì»å/l  Ïñ/v  ÓêÂ¶/n  Ò»Ñù/u  ×ÌÈó/v  ×Å/u  ÎÒÃÇ/r  ÐÄÌï/n  ¡£/w  
19980302-05-001-004/m  ÎÒ/r  ×÷Îª/p  Ò»¸ö/m  ²Ø×å/nz  Æ¶¿à/a  ÄÁÃñ/n  µÄ/u  ¶ù×Ó/n  £¬/w  Óë/p  ¸ßÔ­/n  ÉÏ/f  ³ÉÇ§ÉÏÍò/i  ·­Éí/vn  Å©Å«/n  µÄ/u  ×ÓÅ®/n  Ò»µÀ/d  £¬/w  ãåÔ¡/v  ×Å/u  ÐÂ/a  Ê±´ú/n  µÄ/u  Ñô¹â/n  £¬/w  ÊÇ/v  ÔÚ/p  µ³/n  µÄ/u  ¹Ø»³/vn  ÅàÑø/vn  ºÍ/c  ºº×å/nz  ÀÏÊ¦/n  µÄ/u  °ïÖú/vn  ½ÌÓý/vn  ÏÂ/f  ³É³¤/v  ÆðÀ´/v  µÄ/u  ¡£/w  ½ñÌì/t  £¬/w  ÎÒÃÇ/r  ³É/v  ÁË/u  ¸ßÔ­/n  µÄ/u  Ö÷ÈË/n  £¬/w  Ðí¶à/m  ÈË/n  ³É³¤/v  Îª/v  µ³Õþ»ú¹Ø/n  ºÍ/c  Õþ·¨/j  ¡¢/w  ½ÌÓý/vn  ¡¢/w  ¿Æ¼¼/n  ¡¢/w  ÎÀÉú/an  ¡¢/w  ÎÄ»¯/n  µÈ/u  ¸÷/r  Ìõ/q  Õ½Ïß/n  µÄ/u  ¶°Áº/n  Ö®/u  ²Ä/Ng  ¡£/w  »Ø¹Ë/v  ÎÒÃÇ/r  ³É³¤/vn  ¹ý³Ì/n  ÖÐ/f  Ëù/u  ÏíÊÜ/v  µ½/v  µÄ/u  ¶÷»Ý/n  ºÍ/c  ½Ì»å/vn  £¬/w  ÖÜ/nr  ¶÷À´/nr  ×ÜÀí/n  Ç×ÇÐ/a  ¡¢/w  ´ÈÏé/a  µÄ/u  ÃæÈÝ/n  ×ÜÊÇ/d  ÈÃ/v  ÈË/n  ÄÑÒÔÍü»³/l  ¡£/w  ÁùÆßÊ®/m  Äê´ú/n  £¬/w  ÎÒ/r  Ôø/d  ÓÐÐÒ/v  Êý´Î/m  µ±Ãæ/d  ñöÌý/v  ÖÜ/nr  ×ÜÀí/n  Ç×ÇÐ/a  µÄ/u  ½Ì»å/vn  £¬/w  ¼¸Ê®/m  Äê/q  À´/f  £¬/w  Ã¿µ±/p  ÏëÆð/v  £¬/w  ¶¼/d  ÐÄ³±Æð·ü/i  £¬/w  ¼¤¶¯/a  ²»ÒÑ/v  ¡£/w  
19980302-05-001-005/m  £¶£°/m  Äê´ú/n  ³õÆÚ/f  £¬/w  ÎÒ/r  ÔÚ/p  [ÖÐÑë/n  Õþ·¨/j  ¸ÉÐ£/n]nt  Ñ§Ï°/v  ÆÚ¼ä/f  £¬/w  ÖÜ/nr  ×ÜÀí/n  ÅãÍ¬/v  Ã«/nr  Ö÷Ï¯/n  Ç×ÇÐ/a  µØ/u  ½Ó¼û/v  ÁË/u  ÎÒÃÇ/r  Î÷²Ø/ns  °à/n  µÄ/u  È«Ìå/n  Ñ§Ô±/n  £¬/w  ÃãÀø/v  ÎÒÃÇ/r  ºÃºÃ/d  Ñ§Ï°/v  £¬/w  ½«À´/t  ³ÉÎª/v  ²Ø×å/nz  ÐÂ/a  Ò»´ú/n  Õþ·¨/j  ¸É²¿/n  ¡£/w  £±£¹£¶£¸Äê/t  £·ÔÂ/t  £¬/w  ÎªÁË/p  ³ï±¸/v  [Î÷²Ø/ns  ×ÔÖÎÇø/n  ¸ïÃü/vn  Î¯Ô±»á/n]nt  ³ÉÁ¢/vn  £¬/w  ÖÐÑë/n  °Ñ/p  Î÷²Ø/ns  µÄ/u  Áìµ¼/n  Í¬Ö¾/n  ºÍ/c  Ò»²¿·Ö/m  ÈºÖÚ×éÖ¯/l  µÄ/u  ´ú±í/n  Çë/v  µ½/v  ±±¾©/ns  £¬/w  ÔÚ/p  [¿Õ¾ü/n  Ñ§Ôº/n]nt  °ì/v  ÅàÑµ°à/n  ¡£/w  ÎÒ/r  µ±Ê±/t  ÊÇ/v  ÄÇÇú/ns  Ò»¸ö/m  ÈºÖÚ×éÖ¯/l  µÄ/u  ´ú±í/n  £¬/w  Ò²/d  Ëæ/p  ÆäËû/r  Í¬Ö¾/n  Ò»Æð/s  À´µ½/v  ±±¾©/ns  Ñ§Ï°/v  ¡£/w  Ò»/m  ´Î/q  ÔÚ/p  [ÈËÃñ/n  ´ó»áÌÃ/n]ns  ÖÜ/nr  ×ÜÀí/n  Ç××Ô/d  Ö÷³Ö/v  µÄ/u  Ñ§Ï°/vn  »ã±¨»á/n  ÉÏ/f  £¬/w  ÎÒ/r  ·¢ÑÔ/v  ½²/v  ÁË/u  Á½/m  ¸ö/q  ¹Ûµã/n  £º/w  Ò»/m  ÊÇ/v  Ëµ/v  ÎÒÃÇ/r  ´ó¼Ò/r  ¶¼/d  ÊÇ/v  ¸ïÃü/vn  ÈºÖÚ/n  £¬/w  ²»/d  Ó¦¸Ã/v  ÊÆ²»Á½Á¢/i  £¬/w  Ã»ÓÐ/v  ÀíÓÉ/n  ²»/d  ÍÅ½á/a  ¡¢/w  ²»/d  ÁªºÏ/v  £»/w  ¶þ/m  ÊÇ/v  Ëµ/v  ¹ýÈ¥/t  ÎÒÃÇ/r  Ò²/d  Ôø/d  Ïò/p  ¶Ô·½/n  Ê©¼Ó/v  Ñ¹Á¦/n  £¬/w  Õâ/r  ÊÇ/v  ²»¶Ô/a  µÄ/u  £¬/w  ½ñºó/t  Ó¦µ±/v  ¼ÓÇ¿/v  ÍÅ½á/a  ¡£/w  ÎÒ/r  µÄ/u  »°Òô/n  ¸Õ/d  Âä/v  £¬/w  ÖÜ/nr  ×ÜÀí/n  ²å»°/v  Ëµ/v  £º/w  ¡°/w  ÈÈµØ/nr  Í¬Ö¾/n  µÄ/u  ·¢ÑÔ/vn  ºÜ/d  ºÃ/a  £¬/w  Ëû/r  Ëµ/v  µÃ/u  ¶Ô/a  Ñ½/y  £¬/w  ·ç¸ñ/n  ºÜ/d  ¸ß/a  Âï/y  £¡/w  ¡±/w  ÎÒ/r  ´Ó/p  ÖÜ/nr  ×ÜÀí/n  µÄ/u  ¿ä½±/vn  ÖÐ/f  ÉîÉî/d  Ìå»á/v  µ½/v  £¬/w  ¹Ë/v  ´ó¾Ö/n  ¡¢/w  ½²/v  ÍÅ½á/a  ÊÇ/v  ÎÒÃÇ/r  µ³/n  µÄ/u  ÓÅÁ¼/z  ´«Í³/n  £¬/w  ±ØÐë/d  ÔÚ/p  ÎÒÃÇ/r  Õâ/r  Ò»´úÈË/n  ÖÐ/f  ¼ÌÐø/v  ·¢Ñï¹â´ó/i  ¡£/w  £³£°/m  ¶à/m  Äê/q  À´/f  £¬/w  ÎÞÂÛ/c  Óöµ½/v  ¶à/d  ´ó/a  µÄ/u  ¿²¿À/an  ºÍ/c  ´ìÕÛ/n  £¬/w  ÎÞÂÛ/c  Åöµ½/v  ¶àÃ´/d  ²»/d  Ë³ÐÄ/a  µÄ/u  ÊÂÇé/n  £¬/w  ÎÒ/r  ¶¼/d  °Ñ/p  ÖÜ/nr  ×ÜÀí/n  µÄ/u  ½Ìµ¼/vn  µ±³É/v  ×ùÓÒÃú/n  £¬/w  ¹ËÈ«´ó¾Ö/i  £¬/w  Î¬»¤/v  ÍÅ½á/an  £¬/w  ²»/d  ¼Æ/v  ¸öÈË/n  µÃÊ§/n  ¡£/w  £±£¹£·£²Äê/t  ÎåÁùÔÂ/t  £¬/w  ÖÐÑë/n  ÔÚ/p  [¾©Î÷/ns  ±ö¹Ý/n]ns  ÕÙ¿ª/v  Åú/v  ÁÖ/j  Õû·ç/vn  »ã±¨»á/n  £¬/w  ÒªÇó/v  Ã¿¸ö/r  Ê¡/n  À´/v  Áù/m  Ãû/q  Í¬Ö¾/n  £¬/w  ÆäÖÐ/r  °üÀ¨/v  Ò»/m  Ãû/q  ÓÅÐã/a  ÄêÇá/a  ¸É²¿/n  £¬/w  ×ÔÖÎÇø/n  Áìµ¼/n  ÈÎ/nr  ÈÙ/nr  ¡¢/w  ³Â/nr  Ã÷Òå/nr  ¡¢/w  Ìì±¦/nr  ¡¢/w  Ñî/nr  ¶«Éú/nr  ¡¢/w  °ÍÉ£/nr  ºÍ/c  ÎÒ/r  ²Î¼Ó/v  ÁË/u  »áÒé/n  ¡£/w  ÔÚ/p  Õâ/r  ´Î/q  »áÒé/n  ÉÏ/f  £¬/w  ÎÒ/r  ÊÜµ½/v  ÁË/u  Ò»/m  ´Î/q  »îÉúÉúµÄ/z  µ³/n  µÄ/u  ÀúÊ·/n  µÄ/u  ½ÌÓý/vn  ¡£/w  ÖÜ/nr  ×ÜÀí/n  Á¬Ðø/a  ¼¸/m  ¸ö/q  ÍíÉÏ/t  ¸ø/p  ²Î»á/vn  ÈËÔ±/n  ½²½â/v  µ³/n  µÄ/u  ÀúÊ·/n  £¬/w  ½²½â/v  Ã«/nr  Ôó¶«/nr  ÔÚ/p  µ³/n  µÄ/u  Ã¿/r  Ò»¸ö/m  ÖØ´ó/a  ÀúÊ·/n  ¹ØÍ·/n  Ëù/u  ·¢»Ó/v  µÄ/u  ¹Ø¼ü/a  ×÷ÓÃ/n  ¡£/w  ÎÒ/r  ×ø/v  ÔÚ/p  Ì¨ÏÂ/s  £¬/w  Ò»±ß/d  Ìý/v  ×Å/u  ÖÜ/nr  ×ÜÀí/n  ½²»°/v  £¬/w  Ò»±ß/d  ¸ÐÊÜ/v  ×Å/u  ÖÜ/nr  ×ÜÀí/n  ÄÇ/r  Ïñ/v  ´óº£/n  Ò»°ã/u  ¿íÀ«/a  µÄ/u  ÐØ»³/n  ¡£/w  Ëû/r  ²»Ê±/d  ×÷/v  Ò»Ð©/m  ×ÔÎÒÅúÆÀ/n  £¬/w  ¶Ô/p  ÀúÊ·/n  ÉÏ/f  µÄ/u  Ò»Ð©/m  ÎÊÌâ/n  ³Ðµ£/v  ÔðÈÎ/n  £¬/w  ±íÏÖ/v  ÁË/u  Ò»¸ö/m  ¹²²úµ³ÈË/n  µÄ/u  ½ó»³Ì¹°×/i  ºÍ/c  ¸ß·çÁÁ½Ú/i  ¡£/w  ÖÜ/nr  ×ÜÀí/n  »¹/d  ¸ø/p  ÎÒÃÇ/r  ½²½â/v  ¹ú¼Ê/n  ÁìÓò/n  µÄ/u  ¶·Õù/vn  ºÍ/c  Íâ½»/n  ¶·Õù/vn  £¬/w  Ê¹/v  ÎÒÃÇ/r  ÊÜµ½/v  ÁË/u  Ò»/m  ´Î/q  Éî¿Ì/a  µÄ/u  ½ÌÓý/vn  ¡£/w  £²£¶/m  Äê/q  ¹ýÈ¥/v  ÁË/y  £¬/w  ½ñÌì/t  »ØÒä/v  Õâ/r  Ò»/m  ¶Î/q  ÀúÊ·/n  Ê±/Ng  £¬/w  ÎÒ/r  ÄÔº£/n  ÖÐ/f  »¹/d  ¸¡ÏÖ/v  ³ö/v  ÖÜ/nr  ×ÜÀí/n  ÊÖ/n  ÄÃ/v  ·Å´ó¾µ/n  £¬/w  ±ß/d  ½²/v  ±ß/d  ¿´/v  ×ÊÁÏ/n  µÄ/u  ¸ÐÈË/a  ¾°Ïó/n  ¡£/w  
19980302-05-001-006/m  ÎªÁË/p  ½â¾ö/v  ¡°/w  ÎÄ¸ï/j  ¡±/w  ÖÐ/f  Î÷²Ø/ns  ¹¤×÷/vn  µÄ/u  Ò»Ð©/m  ÎÊÌâ/n  £¬/w  Åú/v  ÁÖ/j  Õû·ç/vn  »ã±¨»á/n  ½áÊø/v  ºó/f  £¬/w  ÖÜ/nr  ×ÜÀí/n  Ö¸Ê¾/v  Î÷²Ø/ns  µÄ/u  Í¬Ö¾/n  ÁôÏÂÀ´/v  £¬/w  ÓÚ/p  £¶ÔÂ/t  £²£µÈÕ/t  ÖÁ/p  £·ÔÂ/t  £µÈÕ/t  ÕÙ¿ª/v  ÁË/u  Î÷²Ø/ns  ¹¤×÷/vn  »áÒé/n  ¡£/w  ÖÜ/nr  ×ÜÀí/n  Î¯ÍÐ/v  ¼Í/nr  µÇ¿ü/nr  ¡¢/w  »ª/nr  ¹ú·æ/nr  ¶þ/m  Í¬Ö¾/n  ÕÙ¼¯/v  Î÷²Ø/ns  Áù/m  Î»/q  Í¬Ö¾/n  £¬/w  Àî/nr  ÏÈÄî/nr  Í¬Ö¾/n  Ò²/d  ÖÐÍ¾/d  ²Î¼Ó/v  £¬/w  ·ÖÎö/v  Î÷²Ø/ns  ÐÎÊÆ/n  £¬/w  ×Ü½á/v  ¾­Ñé/n  ½ÌÑµ/n  £¬/w  ÑÐ¾¿/v  ½ñºó/t  ¹¤×÷/vn  ¡£/w  ×îºó/f  ÒÔ/p  ÎÒÃÇ/r  Áù/m  ¸ö/q  ÈË/n  µÄ/u  ÃûÒå/n  ÐÎ³É/v  ÁË/u  Ò»/m  ·Ý/q  ÖÂ/v  Ã«/nr  Ö÷Ï¯/n  ¡¢/w  µ³ÖÐÑë/nt  µÄ/u  ±¨¸æ/n  ¡£/w  Õâ¸ö/r  ±¨¸æ/n  ÔÚ/p  µ±Ê±/t  µÄ/u  ÀúÊ·/n  Ìõ¼þ/n  ÏÂ/f  £¬/w  Ìá³ö/v  ÁË/u  Ò»Ð©/m  ¾ßÓÐ/v  »ý¼«/a  ÒâÒå/n  µÄ/u  Õþ²ß/n  ºÍ/c  ´ëÊ©/n  £º/w  Èç/v  ÉîÈë/ad  ½ÒÅú/v  [ÁÖ/nr  ±ë/nr  ·´µ³/vn  ¼¯ÍÅ/n]nt  µÄ/u  ×ïÐÐ/n  £¬/w  ËàÇå/v  ¡°/w  ×ó/a  ¡±/w  µÄ/u  Á÷¶¾/n  £»/w  ÈÏÕæ/ad  ÂäÊµ/v  µ³/n  µÄ/u  Ãñ×å/n  Õþ²ß/n  ºÍ/c  ÆäËû/r  ¸÷Ïî/r  Õþ²ß/n  £¬/w  ×ðÖØ/v  ÉÙÊýÃñ×å/n  µÄ/u  ×Ú½Ì/n  ÐÅÑö/vn  ºÍ/c  Éú»î/vn  Ï°¹ß/n  £¬/w  »ý¼«/ad  ÅàÑø/v  ÉÙÊýÃñ×å/n  ¸É²¿/n  £¬/w  ÂúÇ»ÈÈÇé/l  µØ/u  °ïÖú/v  ÉÙÊýÃñ×å/n  µÃµ½/v  ·¢Õ¹/vn  ºÍ/c  ½ø²½/vn  £»/w  ÔÚ/p  ×Üºó/j  ºÍ/c  ½»Í¨²¿/nt  µÄ/u  ´óÁ¦/d  Ð­Öú/v  ÏÂ/f  £¬/w  ÒÀ¿¿/v  ¹ã´ó/b  Ö°¹¤/n  ºÍ/c  ÈËÃñ/n  ÈºÖÚ/n  £¬/w  ¾¡¿ì/d  »Ö¸´/v  ºÍ/c  ·¢Õ¹/v  Çà²Ø/j  ¡¢/w  [´¨/j  ²Ø/j  ¹«Â·/n]nz  µÄ/u  ½»Í¨/n  ÔËÊä/vn  µÈ/u  ¡£/w  ÖÐÑë/n  Åú×¼/v  ÁË/u  Õâ/r  ·Ý/q  ±¨¸æ/n  £¬/w  ³ÉÎª/v  ÒÔºó/f  Ò»/m  ¶Î/q  Ê±¼ä/n  ÄÚ/f  Î÷²Ø/ns  ¹¤×÷/vn  µÄ/u  Ö¸µ¼ÐÔ/n  ÎÄ¼þ/n  ¡£/w  Ô­¶¨/v  Î÷²Ø/ns  ¹¤×÷/vn  »áÒé/n  ½áÊø/v  Ê±/Ng  £¬/w  ×ÜÀí/n  Òª/v  À´/v  ½Ó¼û/v  ÎÒÃÇ/r  ²¢/c  ÌýÈ¡/v  »ã±¨/v  ¡£/w  µ«/c  ½ìÊ±/d  Ëû/r  ÓÐ/v  ÖØÒª/a  ÍâÊÂ/n  »î¶¯/vn  £¬/w  ±ã/d  Î¯ÍÐ/v  Ò¶/nr  ½£Ó¢/nr  ÔªË§/n  Ö÷³Ö/v  »áÒé/n  £¬/w  ÌýÈ¡/v  »ã±¨/v  ¡£/w  ÖÜ/nr  ×ÜÀí/n  ÌáÒé/v  ²¢/c  Ö¸µ¼/v  ÕÙ¿ª/v  Î÷²Ø/ns  ¹¤×÷/vn  »áÒé/n  £¬/w  Îª/p  ¡°/w  ÎÄ¸ï/j  ¡±/w  ÆÚ¼ä/f  Î÷²Ø/ns  Õþ¾Ö/n  µÄ/u  ÎÈ¶¨/an  ºÍ/c  ¾­¼Ã/n  Éç»á/n  ÊÂÒµ/n  µÄ/u  ·¢Õ¹/vn  £¬/w  Îª/p  ¼Ó¿ì/v  ÉÙÊýÃñ×å/n  ¸É²¿/n  ÅàÑø/vn  µÄ/u  ²½·¥/n  £¬/w  ×ö³ö/v  ÁË/u  ÖØ´ó/a  µÄ/u  ¹±Ï×/n  ¡£/w  
19980302-05-001-007/m  ÖÜ/nr  ×ÜÀí/n  ¹ØÐÄ/v  Î÷²Ø/ns  ¡¢/w  ¹Ø»³/v  Î÷²Ø/ns  ÈËÃñ/n  µÄ/u  ÊÂÀý/n  ²»Ê¤Ã¶¾Ù/i  £¬/w  ÎÒ/r  ÕâÀï/r  ²É¼¯/v  µÄ/u  ½ö½ö/d  ÊÇ/v  ´óº£/n  ÖÐ/f  µÄ/u  ¼¸/m  ¶ä/q  ÀË»¨/n  ¡£/w  Ëû/r  ×÷Îª/p  ÎÒÃÇ/r  ¹²ºÍ¹ú/n  µÄ/u  ×ÜÀí/n  £¬/w  ÕþÎñ/n  µÄ/u  ·±Ã¦/an  ¿ÉÏë¶øÖª/i  £¬/w  ¶ø/c  µ½/v  ±±¾©/ns  Ñ§Ï°/v  ¡¢/w  ²Î¹Û/v  ¡¢/w  ¿ª»á/v  µÄ/u  ²Ø×å/nz  Í¬°û/n  £¬/w  ¾­³£/d  ÓÐ/v  »ú»á/n  ÊÜµ½/v  Ëû/r  ÀÏÈË¼Ò/n  µÄ/u  ½Ó¼û/vn  ºÍ/c  ½Ì»å/vn  £¬/w  ÓÐµÄ/r  ÇàÉÙÄê/n  ÉõÖÁ/d  ±»/p  ½Óµ½/v  ÖÐÄÏº£/ns  ×¡ËÞ/v  £¬/w  ÉîÒ¹/t  Ëû/r  »¹/d  ³é¿Õ/v  µ½/v  ×¡µØ/n  ÎÊº®ÎÊÅ¯/i  £¬/w  ¹ÄÀø/v  ´ó¼Ò/r  ºÃºÃ/d  Ñ§Ï°/v  £¬/w  ÔÚ/p  ½¨Éè/v  ÐÂ/a  Î÷²Ø/ns  µÄ/u  Êµ¼ù/vn  ÖÐ/f  £¬/w  ½¡¿µ/ad  ³É³¤/v  £¬/w  Îª/p  Î÷²Ø/ns  ¸¸ÀÏ/n  ·îÏ×/v  ³ö/v  ×Ô¼º/r  µÄ/u  ÖÇ»Û/n  ºÍ/c  Çà´º/n  ¡£/w  ÄÇÊ±/r  £¬/w  ´ó¼Ò/r  ÐÄÀï/s  ×Ü/d  ÔÚ/d  Ëµ/v  £¬/w  ²Ø×å/nz  ÈËÃñ/n  ÔÚ/p  ×æ¹ú/n  ´ó¼ÒÍ¥/n  Àï/f  £¬/w  ÓÐ/v  Èç´Ë/r  ´È¸¸/n  °ã/u  µÄ/u  Ê¦³¤/n  £¬/w  ¶àÃ´/d  ÎÂÅ¯/a  ¡¢/w  ¶àÃ´/d  ÐÒ¸£/a  °¡/y  £¡/w  
19980302-05-001-008/m  ÖÜ/nr  ¶÷À´/nr  Ò»¹á/d  ¼á¶¨/a  µØ/u  ¹á³¹/v  Ö´ÐÐ/v  µ³/n  µÄ/u  Â·Ïß/n  ¡¢/w  ·½Õë/n  ºÍ/c  Ãñ×å/n  Õþ²ß/n  £¬/w  ²»¹Ü/c  ¹ú¼Ê/n  ·´/v  »ª/j  ÊÆÁ¦/n  ÈçºÎ/r  Ã÷Ç¹°µ¼ý/i  £¬/w  Ò²/d  ²»ÂÛ/c  Î÷²Ø/ns  ·´¶¯/a  ÊÆÁ¦/n  ÈçºÎ/r  ²þâ±/a  £¬/w  ÖÜ/nr  ×ÜÀí/n  ÔÚ/p  Î÷²Ø/ns  ÊÇ/v  ×æ¹ú/n  ²»/d  ¿É/v  ·Ö¸î/v  µÄ/u  Ò»/m  ²¿·Ö/n  ¡¢/w  ²Ø×å/nz  Å©Å«/n  ±ØÐë/d  ´Ó/p  ²Ð¿á/a  µÄ/u  ·â½¨/a  Å©Å«/n  ÖÆ¶È/n  ÏÂ/f  ½â·Å/v  ³öÀ´/v  ¡¢/w  Î÷²Ø/ns  ÈËÃñ/n  Ò»¶¨/d  Òª/v  Óë/p  È«¹ú/n  ¸÷×å/r  ÈËÃñ/n  Ò»µÀ/d  ¹ý/v  ÉÏ/v  Éç»áÖ÷Òå/n  ÐÂ/a  Éú»î/vn  Õâ/r  Èý/m  ¸ö/q  Ô­Ôò/n  ÎÊÌâ/n  ÉÏ/f  £¬/w  ×ÜÊÇ/d  ¼á³Ö/v  µ½µ×/v  £¬/w  ´ç²½²»ÈÃ/l  £¬/w  ÖÕÓÚ/d  ÅÅ³ý/v  Ç§ÄÑÍòÏÕ/i  £¬/w  Ó­À´/v  ÁË/u  Î÷²Ø/ns  ºÍÆ½/n  ½â·Å/vn  ¡¢/w  ÃñÖ÷¸Ä¸ï/l  ºÍ/c  [Î÷²Ø/ns  ×ÔÖÎÇø/n]ns  ³ÉÁ¢/v  µÄ/u  Î°´ó/a  Ê¤Àû/vn  ¡£/w  
19980302-05-001-009/m  ÖÜ/nr  ×ÜÀí/n  ÊÅÊÀ/v  ºó/f  £¬/w  µË/nr  ´ó½ã/n  ¶à´Î/m  ¶Ô/p  ÎÒ/r  ½²/v  ¹ý/u  £º/w  Î÷²Ø/ns  ÊÇ/v  ¸ö/q  ºÃ/a  µØ·½/n  ¡£/w  ¶÷À´/nr  ÉúÇ°/t  ·Ç³£/d  µëÄî/v  ÄÇ¸ö/r  µØ·½/n  ºÍ/c  ÄÇÀï/r  µÄ/u  ÈËÃñ/n  £¬/w  Ëû/r  Ò»Ö±/d  Ïë/v  È¥/v  Î÷²Ø/ns  ¡£/w  £±£¹£µ£¶Äê/t  ×ÔÖÎÇø/n  ³ÉÁ¢/v  Ê±/Ng  ²îµã/d  ³ÉÐÐ/v  £¬/w  È´/d  Òò/p  ÊÂ/n  Î´ÄÜ/v  ÈçÔ¸/v  ¡£/w  Ò»Ö±/d  µ½/p  Ëû/r  µÄ/u  ÍíÄê/t  »¹/d  µë¼Ç/v  ×Å/u  Õâ/r  ¼þ/q  ÊÂ/n  £¬/w  Õâ/r  ÊÇ/v  ¶÷À´/nr  Ò»¸ö/m  Î´ÁË/v  µÄ/u  ÐÄÔ¸/n  ¡£/w  Ìý/v  ×Å/u  µË/nr  ´ó½ã/n  µÄ/u  »°/n  £¬/w  ÎÒ/r  ²»½û/d  ÈÈÀáÓ¯¿ô/l  ¡£/w  ¾´°®/v  µÄ/u  ÖÜ/nr  ×ÜÀí/n  £¬/w  Î÷²Ø/ns  ÈËÃñ/n  ÓÀÔ¶/d  ²»/d  »á/v  Íü¼Ç/v  Äú/r  £¡/w  ½øÈë/v  ÐÂ/a  µÄ/u  ÀúÊ·/n  Ê±ÆÚ/n  £¬/w  Î÷²Ø/ns  ÃæÁÙ/v  ×Å/u  ·´/v  ·ÖÁÑ/v  ¶·Õù/vn  ºÍ/c  ´ó¹æÄ£/b  ÏÖ´ú»¯/vn  ½¨Éè/vn  µÄ/u  ·±ÖØ/a  ÈÎÎñ/n  ¡£/w  ÒÔ/p  ½­/nr  ÔóÃñ/nr  Í¬Ö¾/n  Îª/v  ºËÐÄ/n  µÄ/u  µ³ÖÐÑë/nt  ¼Ì³Ð/v  ÀÏÒ»±²/n  ÎÞ²ú½×¼¶/n  ¸ïÃü¼Ò/n  µÄ/u  ÒÅÖ¾/n  ºÍ/c  ´«Í³/n  £¬/w  ×¯ÑÏ/ad  Ðû¸æ/v  £º/w  ¡°/w  ¾ö²»/d  ÔÊÐí/v  Î÷²Ø/ns  ´Ó/p  ×æ¹ú/n  ´ó¼ÒÍ¥/n  ÖÐ/f  ·ÖÁÑ/v  ³öÈ¥/v  £¬/w  Ò²/d  ¾ö²»/d  ÔÊÐí/v  Î÷²Ø/ns  ÓÀÔ¶/d  ´¦ÓÚ/v  Âäºó/a  ×´Ì¬/n  ¡±/w  £¬/w  ÖÆ¶¨/v  ³ö/v  Ò»/m  ÏµÁÐ/q  ÌØÊâ/a  Õþ²ß/n  £¬/w  ²¢/c  ×éÖ¯/v  È«¹ú/n  ÈËÃñ/n  ´óÁ¦/d  Ö§Ô®/v  Î÷²Ø/ns  £¬/w  ´Ù½ø/v  Î÷²Ø/ns  µÄ/u  ÎÈ¶¨/an  ¡¢/w  ¸Ä¸ï/vn  ºÍ/c  ·¢Õ¹/vn  ¡£/w  Î÷²Ø/ns  µÄ/u  ¾­¼Ã/n  Éç»á/n  ·¢Õ¹/vn  ½øÈë/v  ×î/d  ºÃ/a  µÄ/u  ÀúÊ·/n  Ê±ÆÚ/n  ¡£/w  ÖÜ/nr  ¶÷À´/nr  ×ÜÀí/n  ÔÚ/p  Î÷²Ø/ns  ¹¤×÷/vn  ÖÐ/f  ¼á³Ö/v  µÄ/u  Èý/m  ¸ö/q  Ô­Ôò/n  £¬/w  ÖÜ/nr  ¶÷À´/nr  ×ÜÀí/n  ¶Ô/p  Î÷²Ø/ns  ÈËÃñ/n  µÄ/u  ÌØÊâ/a  ¹Ø»³/vn  ºÍ/c  ¹ýÏ¸/a  µÄ/u  ¹¤×÷/vn  ×÷·ç/n  £¬/w  ²»µ«/c  ÑÓÐø/v  ÏÂÀ´/v  £¬/w  ¶øÇÒ/c  ²»¶Ï/d  ·¢Ñï¹â´ó/i  £¬/w  ½á/v  ³ö/v  ¸ü¼Ó/d  ·áË¶/a  µÄ/u  ¹ûÊµ/n  ¡£/w  
19980302-05-001-010/m  ¼Ì³Ð/v  ÖÜ/nr  ¶÷À´/nr  ÒÅÖ¾/n  £¬/w  ÎÒÃÇ/r  ¾ÍÒª/d  ¸ß¾Ù/v  µËÐ¡Æ½ÀíÂÛ/n  ÆìÖÄ/n  £¬/w  ÔÚ/p  Ê®Îå´ó/j  ¾«Éñ/n  Ö¸Òý/v  ÏÂ/f  £¬/w  ¼á³Ö/v  ×æ¹ú/n  Í³Ò»/vn  £¬/w  Î¬»¤/v  Ãñ×å/n  ÍÅ½á/an  £¬/w  ÍÆ½ø/v  ¸Ä¸ï/v  ¿ª·Å/v  £¬/w  ¼Ó¿ì/v  ¾­¼Ã/n  ·¢Õ¹/vn  £¬/w  ´´Ôì/v  Î÷²Ø/ns  ¸ßÔ­/n  ¸ü¼Ó/d  ÃÀºÃ/a  µÄ/u  Ã÷Ìì/t  ¡£/w  
19980302-05-001-011/m  ÖÜ/nr  ¶÷À´/nr  ÊÇ/v  ²Ø×å/nz  ÈËÃñ/n  ÐÄÖÐ/s  Ò»/m  ×ù/q  ÓÀºã/z  µÄ/u  ·á±®/n  ¡£/w  
19980302-05-001-012/m  Í¼Æ¬/n  £º/w  
19980302-05-001-013/m  Ò»¾ÅÁù¡ðÄê/t  Ò»ÔÂ/t  £¬/w  ÖÜ/nr  ×ÜÀí/n  »á¼û/v  °àìø/n  ¶î¶ûµÂÄá¡¤È·¼ª¼áÔÞ/nr  Ê±/Ng  £¬/w  ½ÓÊÜ/v  Ëû/r  Ï×/v  µÄ/u  ±í´ï/v  ²Ø×å/nz  ÈËÃñ/n  ¾´Òâ/n  µÄ/u  ¹þ´ï/n  ¡£/w  

19980302-05-002-001/m  ÐÇ/n  ÔÉ/Vg  ¹â/n  ÓÌ/d  ÔÚ/v  »¨/n  Âä/v  Ïã/n  ¸ü/d  Å¨/a  £­£­/w  Òä/Vg  ¡º/w  ÎÄ¸ï/j  ¡»/w  ÖÐ/f  ÖÜ/nr  ¶÷À´/nr  Í¬Ö¾/n  Î¬»¤/v  Í³Ò»Õ½Ïß/l  µÄ/u  Òµ¼¨/n  
19980302-05-002-002/m  ËÎ/nr  À¤/nr  
19980302-05-002-003/m  ÔÚ/p  Â¡ÖØ/ad  ¼ÍÄî/v  ÖÜ/nr  ¶÷À´/nr  Í¬Ö¾/n  µ®³½/n  £±£°£°/m  ÖÜÄê/q  Ö®¼Ê/f  £¬/w  ÎÒ/r  ×÷Îª/p  Ò»/m  Ãû/q  ³¤ÆÚ/d  ´ÓÊÂ/v  Í³Ò»Õ½Ïß/l  ¹¤×÷/vn  µÄ/u  ¸É²¿/n  £¬/w  ÉîÉî/d  µØ/u  Ãå»³/v  ÖÜ/nr  ¶÷À´/nr  Í¬Ö¾/n  ¶Ô/p  [ÖÐ¹ú/ns  ¹²²úµ³/n]nt  ´´½¨/v  µÄ/u  Í³Ò»Õ½Ïß/l  ÀíÂÛ/n  ºÍ/c  Êµ¼ù/vn  Ëù/u  ×÷³ö/v  µÄ/u  ¾Þ´ó/a  ¹±Ï×/n  £¬/w  ÓÈÆä/d  ÊÇ/v  »³Äî/v  ÖÜ/nr  ¶÷À´/nr  Í¬Ö¾/n  ÔÚ/p  ¡°/w  ÎÄ»¯´ó¸ïÃü/nz  ¡±/w  ÖÐ/f  £¬/w  Îª/p  ¼á¶¨/ad  Î¬»¤/v  Í³Ò»Õ½Ïß/l  Ëù/u  ¸¶³ö/v  µÄ/u  ¾Þ´ó/a  ¾«Á¦/n  ºÍ/c  È¡µÃ/v  µÄ/u  Î°´ó/a  Òµ¼¨/n  ¡£/w  
19980302-05-002-004/m  ÖÜ/nr  ¶÷À´/nr  Í¬Ö¾/n  ×îºó/f  µÄ/u  Ê®/m  Äê/q  £¬/w  ÊÇ/v  ÔÚ/p  ¡°/w  ÎÄ»¯´ó¸ïÃü/nz  ¡±/w  ÖÐ/f  ¶È¹ý/v  µÄ/u  ¡£/w  ÖÁ½ñ/d  ÈËÃÇ/n  »á/v  Ïëµ½/v  £¬/w  Èç¹û/c  ÄÇÊ±/r  Ã»ÓÐ/v  ÖÜ/nr  ¶÷À´/nr  Õâ/r  ¿Ã/q  ²ÎÌì´óÊ÷/n  £¬/w  Æð/v  ÖÐÁ÷íÆÖù/i  µÄ/u  ×÷ÓÃ/n  £¬/w  ¡°/w  ÎÄ»¯´ó¸ïÃü/nz  ¡±/w  µÄ/u  ºó¹û/n  ÊÇ/v  ²»¿°ÉèÏë/i  µÄ/u  ¡£/w  ÕýÊÇ/v  ÖÜ/nr  ¶÷À´/nr  Í¬Ö¾/n  ÒÔ/p  ¶Ô/p  µ³/n  ¡¢/w  ¹ú¼Ò/n  ºÍ/c  ÈËÃñ/n  µÄ/u  ÎÞÏÞ/vd  ÖÒ³Ï/v  £¬/w  ¾Ï¹ª¾¡´á/i  £¬/w  ÈÌÈè¸ºÖØ/i  £¬/w  ¹ËÈ«´ó¾Ö/i  £¬/w  ÔÚ/p  Ã«/nr  Ôó¶«/nr  Í¬Ö¾/n  µÄ/u  Áìµ¼/vn  ºÍ/c  Ö§³Ö/vn  ÏÂ/f  £¬/w  ¾­¹ý/p  ¼á³Ö²»Ð¸/i  µÄ/u  ¶·Õù/vn  £¬/w  ÖÕÓÚ/d  Ã»ÓÐ/d  ÈÃ/v  ÁÖ/nr  ±ë/nr  ¡¢/w  ½­/nr  Çà/nr  µÈ/u  Ò°ÐÄ¼Ò/n  ¡¢/w  ÒõÄ±¼Ò/n  ´Û¶á/v  µ³/n  ºÍ/c  ¹ú¼Ò/n  µÄ/u  ×î¸ß/a  È¨Á¦/n  ¡£/w  ÖÜ/nr  ¶÷À´/nr  Í¬Ö¾/n  µÄ/u  ¹â»Ô/a  ÐÎÏó/n  ºÍ/c  ¾Þ´ó/a  ÀúÊ·/n  ¹±Ï×/n  £¬/w  ½«/d  ÓÀÔ¶/d  Ãú¼Ç/v  ÔÚ/p  È«¹ú/n  ÈËÃñ/n  ÐÄÖÐ/s  ¡£/w  
19980302-05-002-005/m  Í³Ò»Õ½Ïß/l  ÊÇ/v  [ÖÐ¹ú/ns  ¹²²úµ³/n]nt  Áìµ¼/v  ÖÐ¹ú/ns  ¸ïÃü/vn  ºÍ/c  ½¨Éè/vn  µÄ/u  Ò»¸ö/m  ÖØÒª/a  ·¨±¦/n  £¬/w  ÊÇ/v  ÖÐ¹ú/ns  ÈËÃñ/n  ¶áÈ¡/v  ÕþÈ¨/n  ºÍ/c  ¹®¹Ì/v  ÕþÈ¨/n  µÄ/u  Ò»¸ö/m  ÖØÒª/a  ÎäÆ÷/n  ¡£/w  ÔÚ/p  ³¤ÆÚ/b  µÄ/u  ¶·Õù/vn  ¹ý³Ì/n  ÖÐ/f  £¬/w  [ÖÐ¹ú/ns  ¹²²úµ³/n]nt  ÕùÈ¡/v  ¡¢/w  ÍÅ½á/v  ÁË/u  ÖÚ¶à/m  µÄ/u  ÃñÖ÷µ³ÅÉ/n  ºÍ/c  ÎÞµ³ÅÉ/n  ÖªÃûÈËÊ¿/n  £¬/w  ÍÅ½á/v  ÁË/u  Ò»ÇÐ/r  ¿ÉÒÔ/v  ÍÅ½á/v  µÄ/u  Á¦Á¿/n  £¬/w  ÐÎ³É/v  ÁË/u  ¹ã·º/a  µÄ/u  Í³Ò»Õ½Ïß/l  £¬/w  ²¢/c  Í¬/p  ÕâÐ©/r  ÃñÖ÷ÈËÊ¿/n  ºÍ/c  °®¹úÈËÊ¿/n  ½á³É/v  ÁË/u  Ç×ÃÜ/ad  ºÏ×÷/v  µÄ/u  ¹ØÏµ/n  £¬/w  ³ä·Ö/ad  ·¢»Ó/v  ÁË/u  ËûÃÇ/r  ÔÚ/p  ¸ïÃü/v  ºÍ/c  ½¨Éè/v  ÖÐ/f  µÄ/u  ÖØÒª/a  ×÷ÓÃ/n  ¡£/w  È»¶ø/c  ÔÚ/p  ¡°/w  ÎÄ»¯´ó¸ïÃü/nz  ¡±/w  ÖÐ/f  £¬/w  ÎÒ¹ú/n  µÄ/u  Í³Ò»Õ½Ïß/l  Ôâµ½/v  [ÁÖ/nr  ±ë/nr  ¡¢/w  ½­/nr  Çà/nr  ·´¸ïÃü/n  ¼¯ÍÅ/n]nt  µÄ/u  ÑÏÖØ/a  ÆÆ»µ/vn  £¬/w  Ò»/m  ´ó/a  Åú/q  ÃñÖ÷µ³ÅÉ/n  ¡¢/w  ÎÞµ³ÅÉ/n  ÖªÃûÈËÊ¿/n  ÊÜµ½/v  ÑÏÖØ/a  µÄ/u  ÆÈº¦/vn  ºÍ/c  ´Ý²Ð/vn  £¬/w  ÖÂÊ¹/v  Í³Ò»Õ½Ïß/l  ±»/p  ¸ã/v  µÃ/u  ÆßÁã°ËÂä/i  ¡¢/w  ÑÙÑÙÒ»Ï¢/i  ¡£/w  ¶ø/c  Í³Ò»Õ½Ïß/l  µÄ/u  Ô­Ôò/n  ºÍ/c  ¸ù»ù/n  ËùÒÔ/c  µÃµ½/v  Î¬»¤/vn  ºÍ/c  ±£´æ/vn  £¬/w  ·ÛËé/v  ¡°/w  ËÄÈË°ï/j  ¡±/w  ºó/f  ÔÚ/p  µËÐ¡Æ½ÀíÂÛ/n  Ö¸Òý/v  ÏÂ/f  µÃµ½/v  ¹®¹Ì/vn  ºÍ/c  ·¢Õ¹/vn  £¬/w  »À·¢/v  ³ö/v  ÐÂ/a  µÄ/u  ÉúÃüÁ¦/n  ºÍ/c  Äý¾ÛÁ¦/n  £¬/w  Õâ/r  Í¬/p  Ã«/nr  Ôó¶«/nr  ¡¢/w  ÖÜ/nr  ¶÷À´/nr  Í¬Ö¾/n  ÔÚ/p  ¡°/w  ÎÄ¸ï/j  ¡±/w  ÖÐ/f  ¼á³Ö/v  ºÍ/c  Î¬»¤/v  Í³Ò»Õ½Ïß/l  Õþ²ß/n  µÄ/u  ¾Þ´ó/a  ×÷ÓÃ/n  ÊÇ/v  ÃÜÇÐ/ad  Ïà¹Ø/v  µÄ/u  ¡£/w  
19980302-05-002-006/m  ¡°/w  ÎÄ»¯´ó¸ïÃü/nz  ¡±/w  ÖÐ/f  £¬/w  ÖÜ/nr  ¶÷À´/nr  Í¬Ö¾/n  ´¦¾³/n  ·Ç³£/d  ¼èÄÑ/a  £¬/w  Ê¼ÖÕ/d  ÊÜµ½/v  ÁÖ/nr  ±ë/nr  ¡¢/w  ¡°/w  ËÄÈË°ï/j  ¡±/w  Ò»/m  »ï/q  µÄ/u  °Ù°ã/d  ¹¥»÷/v  ¡¢/w  ÎÜÃï/v  ºÍ/c  ÏÝº¦/v  £¬/w  ±»/p  ÊÓÎª/v  ËûÃÇ/r  ´Û¶á/v  ×î¸ß/a  È¨Á¦/n  µÄ/u  ×î/d  ´ó/a  ÕÏ°­/n  ¡£/w  ÖÜ/nr  ¶÷À´/nr  Í¬Ö¾/n  Ê¼ÖÕ/d  ¼á¶¨²»ÒÆ/i  ¡¢/w  ½ß¾¡È«Á¦/i  µØ/u  Î¬»¤/v  ¹ú¼Ò/n  µÄ/u  Õý³£/a  ÔË×÷/vn  ºÍ/c  ÎÈ¶¨/an  £¬/w  ¾¡Á¿/d  ¼õÉÙ/v  ¡°/w  ÎÄ¸ï/j  ¡±/w  Ëù/u  Ôì³É/v  µÄ/u  ËðÊ§/n  ¡£/w  ÓÈÆä/d  ÊÇ/v  Ëû/r  ¼á¶¨/a  µØ/u  º´ÎÀ/v  Í³Ò»Õ½Ïß/l  £¬/w  Å¬Á¦/ad  ¹á³¹/v  µ³/n  µÄ/u  Í³Ò»Õ½Ïß/l  Õþ²ß/n  £¬/w  éé¾«½ßÂÇ/i  £¬/w  ·Ñ/v  ¾¡/v  ÐÄÑª/n  ¡£/w  ÕýÊÇ/v  ÓÉÓÚ/c  ÖÜ/nr  ¶÷À´/nr  Í¬Ö¾/n  ÔÚ/p  ÃñÖ÷µ³ÅÉ/n  ºÍ/c  ÎÞµ³ÅÉ/n  ÈËÊ¿/n  ÖÐ/f  ÏíÓÐ/v  ³ç¸ß/a  µÄ/u  ÍþÍû/n  £¬/w  ¾ßÓÐ/v  ¾Þ´ó/a  µÄ/u  ÕþÖÎ/n  ÉÏ/f  ¡¢/w  Ë¼Ïë/n  ÉÏ/f  ºÍ/c  µÀÒå/n  ÉÏ/f  µÄ/u  Á¦Á¿/n  £¬/w  Ê¹/v  ÃñÖ÷µ³ÅÉ/n  ºÍ/c  ÎÞµ³ÅÉ/n  ÈËÊ¿/n  ÄÜ¹»/v  ÌåÁÂ/v  ºÍ/c  Àí½â/v  £¬/w  ¼´Ê¹/c  ÊÇ/v  ÔÚ/p  ¡°/w  ÎÄ»¯´ó¸ïÃü/nz  ¡±/w  ÄÇÑù/r  ÑÏÖØ/a  µÄ/u  Ê§Îó/vn  Çé¿ö/n  ÏÂ/f  £¬/w  ËûÃÇ/r  Ê¼ÖÕ/d  ¶Ô/p  [ÖÐ¹ú/ns  ¹²²úµ³/n]nt  ±§/v  ÓÐ/v  Ï£Íû/vn  ºÍ/c  ÐÅÈÎ/vn  £¬/w  ÏàÐÅ/v  Éç»áÖ÷Òå/n  ÖÆ¶È/n  ºÍ/c  [ÖÐ¹ú/ns  ¹²²úµ³/n]nt  µÄ/u  Áìµ¼/vn  ¡£/w  ÊÂÊµÉÏ/l  £¬/w  ÔÚ/p  ¡°/w  ÎÄ¸ï/j  ¡±/w  ÖÐ/f  £¬/w  ·²/d  Éæ¼°/v  Í³Õ½/j  ¹¤×÷/vn  µÄ/u  ÎÊÌâ/n  £¬/w  ÎÞ²»/d  Äý¾Û/v  ×Å/u  ÖÜ/nr  ¶÷À´/nr  Í¬Ö¾/n  µÄ/u  ÐÄÑª/n  £¬/w  ÊÂÊÂ/n  ¶¼/d  ÐèÒª/v  ÖÜ/nr  ¶÷À´/nr  Í¬Ö¾/n  Ç××Ô/d  Ö¸Ê¾/v  ¡£/w  ÎÒ/r  Ïë/v  £¬/w  Õâ/r  ¶Î/q  ²»/d  Æ½³£/a  µÄ/u  ÀúÊ·/n  £¬/w  ÊÇ/v  ²»/d  ÄÜ/v  Íü¼Ç/v  µÄ/u  ¡£/w  
19980302-05-002-007/m  Ôç/a  ÔÚ/p  ÖÐ¹²/j  °Ë/m  ½ì/q  Ê®Ò»ÖÐÈ«»á/j  ÉÏ/f  £¬/w  ³Â/nr  ²®´ï/nr  ¡¢/w  ½­/nr  Çà/nr  µÈ/u  ÈË/n  ¾Í/d  Ïò/p  [ÖÐÑë/n  Í³Õ½²¿/nt]nt  ·¢¶¯/v  Í»È»/a  Ï®»÷/vn  £¬/w  Î§¹¥/v  [ÖÐÑë/n  Í³Õ½²¿/nt]nt  ²¿³¤/n  Ðì/nr  ±ù/nr  £¬/w  ÉùÑÔ/v  Òª/v  ÅÚ/n  ´ò/v  [ÖÐÑë/n  Í³Õ½²¿/nt]nt  Ë¾Áî²¿/n  ¡£/w  ËûÃÇ/r  È«ÅÌ/d  ·ñ¶¨/v  ÐÂ/a  ÖÐ¹ú/ns  ³ÉÁ¢/v  ÒÔÀ´/f  Í³Ò»Õ½Ïß/l  µÄ/u  Î°´ó/a  ³É¼¨/n  £¬/w  ÎÜÃï/v  È«¹ú/n  Í³Õ½/j  ¡¢/w  Ãñ×å/n  ¡¢/w  ×Ú½Ì/n  µÈ/u  ²¿ÃÅ/n  Ö´ÐÐ/v  ÁË/u  ¡°/w  ÐÞÕýÖ÷Òå/n  ¡±/w  ¡¢/w  ¡°/w  Í¶½µÖ÷Òå/n  ¡±/w  Â·Ïß/n  ¡£/w  ÓÉ´Ë/d  £¬/w  ËæÖ®/d  [ÖÐÑë/n  Í³Õ½²¿/nt]nt  Ò²/d  ±»/p  ÎÜÃï/v  Îª/v  ¡°/w  ·´¸ïÃü/n  ÐÞÕýÖ÷Òå/n  Ë¾Áî²¿/n  ¡±/w  ¡£/w  Æäºó/t  £¬/w  Ëæ×Å/p  È«¹ú/n  »ìÂÒ/a  ¾ÖÊÆ/n  µÄ/u  ·¢Õ¹/vn  £¬/w  µ³/n  µÄ/u  Í³Ò»Õ½Ïß/l  Õþ²ß/n  Ô½À´Ô½/d  Ôâµ½/v  ÆÆ»µ/vn  ¡£/w  
19980302-05-002-008/m  £±£¹£¶£¶Äê/t  £¹ÔÂ/t  £¬/w  ÖÜ/nr  ¶÷À´/nr  ×ÜÀí/n  ¾Í/d  Ã÷È·/ad  Ö¸Ê¾/v  £º/w  [ÖÐÑë/n  Í³Õ½²¿/nt]nt  ¶Ô/p  Í³Õ½/j  Õþ²ß/n  ²»Òª/d  ¶¯Ò¡/v  £¬/w  ²»Òª/d  ÈöÊÖ²»¹Ü/l  £¬/w  Í³Õ½/j  ¹¤×÷/vn  ±ØÐë/d  ¼á³Ö/v  ÏÂÈ¥/v  ¡£/w  ²¢/c  Ö¸Ê¾/v  Ðì/nr  ±ù/nr  µÈ/u  ¸ºÔðÈË/n  £º/w  ¹²²úµ³Ô±/n  Òª/v  ¼áÊØ/v  ¸ÚÎ»/n  £¬/w  ÔÚ/p  ÈÎºÎ/r  Ê±ºò/n  Ò²/d  Òª/v  ÂÄÐÐ/v  ×Ô¼º/r  µÄ/u  Ö°Ôð/n  £¬/w  ¾ÍÊÇ/v  ÄãÃÇ/r  ÊÜµ½/v  ¾¾¶·/vn  £¬/w  Ò²/d  Òª/v  °Ñ/p  ÃñÖ÷ÈËÊ¿/n  ±£»¤/v  ºÃ/a  ¡£/w  Óë´ËÍ¬Ê±/c  £¬/w  ¾Í/d  ÔÚ/p  ºìÎÀ±ø/nz  ¡°/w  Ôì·´/v  ¡±/w  £¬/w  ÀÕÁî/v  [È«¹ú/n  ÕþÐ­/j]nt  ¡¢/w  ¸÷/r  ÃñÖ÷µ³ÅÉ/n  ÖÐÑë/n  ¼°/c  ÓÐ¹Ø/vn  ÈËÃñÍÅÌå/l  Ðû²¼/v  ½âÉ¢/v  Ê±/Ng  £¬/w  ÖÜ/nr  ×ÜÀí/n  µÃÖª/v  ´Ë/r  Çé¿ö/n  ºó/f  £¬/w  Á¢¼´/d  ¼ÓÒÔ/v  ÖÆÖ¹/vn  ¡£/w  ²¢/c  Ö¸Ê¾/v  £º/w  [È«¹ú/n  ÕþÐ­/j]nt  ¡¢/w  ¸÷/r  ÃñÖ÷µ³ÅÉ/n  µÈ/u  ¿ÉÒÔ/v  ÏÈ/d  Í£Ö¹/v  °ì¹«/v  ºÍ/c  »î¶¯/v  £¬/w  µ«/c  ¾ø²»/d  ÄÜ/v  Ðû²¼/v  ½âÉ¢/v  £¬/w  ÈÎºÎÈË/r  Ò²/d  Ã»ÓÐ/v  Õâ¸ö/r  È¨Á¦/n  ¡£/w  ÖÜ/nr  ×ÜÀí/n  Õâ¸ö/r  ·Ç³£/d  Ã÷ÖÇ/a  µÄ/u  ´¦Àí/vn  £¬/w  Îª/p  ÈËÃñ/n  ÕþÐ­/j  ¡¢/w  ÃñÖ÷µ³ÅÉ/n  ÔÚ/p  ·ÛËé/v  ¡°/w  ËÄÈË°ï/j  ¡±/w  ºó/f  »Ö¸´/v  »î¶¯/v  ºÍ/c  ¿ªÕ¹/v  ¹¤×÷/v  µì¶¨/v  ÁË/u  »ù´¡/n  ¡£/w  
19980302-05-002-009/m  ÔÚ/p  ¡°/w  ÎÄ¸ï/j  ¡±/w  ÖÐ/f  £¬/w  ÖÜ/nr  ×ÜÀí/n  ¿àÐÄ/n  ±£»¤/v  ÁË/u  µ³ÄÚ/s  ºÍ/c  µ³Íâ/s  µÄ/u  Ðí¶à/m  ¸ºÔð/vn  ¸É²¿/n  ¼°/c  ÎÄ»¯/n  ¡¢/w  ½ÌÓý/vn  ¡¢/w  ¿Æ¼¼/n  ×¨¼Ò/n  £¬/w  ÌØ±ð/d  ÊÇ/v  Ëû/r  ±£»¤/v  µ³ÍâÈËÊ¿/n  µÄ/u  ÊÂÀý/n  £¬/w  ¸ÐÈËÖÁÉî/i  £¬/w  ²»Ê¤Ã¶¾Ù/i  ¡£/w  ËÎ/nr  ÇìÁä/nr  ¡¢/w  ¹ù/nr  Ä­Èô/nr  ¡¢/w  ÕÂ/nr  Ê¿îÈ/nr  ¡¢/w  ÕÅ/nr  ÖÎÖÐ/nr  ¡¢/w  °àìø/n  ¶î¶ûµÂÄá¡¤È·¼ª¼áÔÞ/nr  ¡¢/w  »ª/nr  ÂÞ¸ý/nr  ¡¢/w  Àî/nr  ×ÚÈÊ/nr  ¡¢/w  Âí/nr  Òú³õ/nr  ¡¢/w  µË/nr  ±¦Éº/nr  ¡¢/w  Öì/nr  Ñ§·¶/nr  ¡¢/w  Çü/nr  Îä/nr  µÈ/u  £¬/w  ÎÞ²»/d  ÊÜµ½/v  Ëû/r  Ö±½Ó/a  µÄ/u  ¹Ø»³/vn  ¡¢/w  ÕÕ¹Ë/vn  ºÍ/c  ±£»¤/vn  ¡£/w  ÓÈÆä/d  ÊÇ/v  Õâ/r  Äê/q  £¸ÔÂ/t  £³£°ÈÕ/t  £¬/w  Ã«/nr  Ôó¶«/nr  Ö÷Ï¯/n  ½Óµ½/v  ÕÂ/nr  Ê¿îÈ/nr  ½²/v  Ëû/r  ±»/p  ºìÎÀ±ø/nz  ³­¼Ò/v  µÄ/u  ÐÅ/n  ºó/f  £¬/w  ÅúÊ¾/v  £º/w  ¡°/w  ËÍ/v  ×ÜÀí/n  ×Ã´¦/v  £¬/w  Ó¦µ±/v  ÓèÒÔ/v  ±£»¤/vn  ¡£/w  ¡±/w  Îª´Ë/d  £¬/w  ÖÜ/nr  ×ÜÀí/n  ÑÏÀ÷/ad  ÅúÆÀ/v  ÁË/u  ÓÐ¹Ø/vn  ÈËÔ±/n  £¬/w  ²¢/c  ²ÉÈ¡/v  ÁË/u  ±ØÒª/a  µÄ/u  ´ëÊ©/n  £¬/w  Í¬Ê±/c  Ð´/v  ¾Í/v  ÁË/u  Ò»/m  ·Ý/q  Ó¦/v  Óè/Vg  ±£»¤/vn  µÄ/u  ¸É²¿/n  Ãûµ¥/n  ¡£/w  ÒªÇó/v  ¶Ô/p  ËÎ/nr  ÇìÁä/nr  ¡¢/w  ¹ù/nr  Ä­Èô/nr  ¡¢/w  ÕÂ/nr  Ê¿îÈ/nr  ¡¢/w  ³Ì/nr  Ç±/nr  ¡¢/w  ºÎ/nr  ÏãÄý/nr  ¡¢/w  ¸µ/nr  ×÷Òå/nr  ¡¢/w  ÕÅ/nr  ÖÎÖÐ/nr  ¡¢/w  ÉÛ/nr  Á¦×Ó/nr  ¡¢/w  ½¯/nr  ¹âØ¾/nr  ¡¢/w  ²Ì/nr  Í¢ïÇ/nr  ¡¢/w  É³/nr  Ç§Àï/nr  ¡¢/w  ÕÅ/nr  ÞÉÈô/nr  ¡¢/w  Àî/nr  ×ÚÈÊ/nr  µÈ/u  ÈËÊ¿/n  £¬/w  ¶Ô/p  ¹ú¼Ò/n  ¸±/b  Ö÷Ï¯/n  £¬/w  [È«¹ú/n  ÈË´ó/j]nt  ¸±/b  Î¯Ô±³¤/n  ¡¢/w  ³£Î¯/n  £¬/w  [È«¹ú/n  ÕþÐ­/j]nt  ¸±/b  Ö÷Ï¯/n  £¬/w  ¹úÎñÔº/nt  ¸±/b  ×ÜÀí/n  £¬/w  ²¿³¤/n  ¡¢/w  ¸±/b  ²¿³¤/n  £¬/w  ¸÷/r  ÃñÖ÷µ³ÅÉ/n  ¸ºÔðÈË/n  £¬/w  [×î¸ß/a  ÈËÃñ/n  ·¨Ôº/n]nt  Ôº³¤/n  ¡¢/w  [×î¸ß/a  ÈËÃñ/n  ¼ì²ìÔº/n]nt  ¼ì²ì³¤/n  µÈ/u  ¾ù/d  ÓèÒÔ/v  ±£»¤/vn  ¡£/w  £¹ÔÂ/t  £±ÈÕ/t  £¬/w  Ëû/r  ÓÖ/d  Ãü/Vg  [£³£°£±/m  Ò½Ôº/n]nt  ×¼±¸/v  ½ÓÊÕ/v  ÕÅ/nr  ÖÎÖÐ/nr  ¡¢/w  ÕÂ/nr  Ê¿îÈ/nr  ¡¢/w  ³Ì/nr  Ç±/nr  ¡¢/w  ¸µ/nr  ×÷Òå/nr  ¡¢/w  ²Ì/nr  Í¢ïÇ/nr  ¡¢/w  Àî/nr  ×ÚÈÊ/nr  ¡¢/w  ÉÛ/nr  Á¦×Ó/nr  µÈ/u  ÈëÔº/v  £¬/w  ¸æ/v  ÒÔ/p  ÕâÐ©/r  ÈËÊ¿/n  ÄêÀÏ¶à²¡/i  £¬/w  Õþ¸®/n  Ó¦/v  ¸ºÔð/v  ±£»¤/v  ¡£/w  
19980302-05-002-010/m  Õâ/r  ÆäÖÐ/r  £¬/w  ÎÒ/r  Ç×Éí/d  ½Ó´¥/v  µ½/v  µÄ/u  ÊÇ/v  ÖÜ/nr  ×ÜÀí/n  ¶Ô/p  ÖøÃû/a  °®¹úÈËÊ¿/n  Àî/nr  ×ÚÈÊ/nr  ÏÈÉú/n  µÄ/u  ±£»¤/vn  ¡£/w  µ±Ê±/t  £¬/w  ÓÐ¹Ø/vn  µ¥Î»/n  µÄ/u  ÈºÖÚ/n  Òª/v  µ½/v  Àî/nr  ×ÚÈÊ/nr  ÏÈÉú/n  ¼ÒÖÐ/s  Åú¶·/v  £¬/w  [±±¾©ÊÐ/ns  ¹«°²¾Ö/n]nt  ½«/p  ´Ë/r  Çé¿ö/n  ¸æ/v  ÎÒ/r  £¬/w  ÖÜ/nr  ×ÜÀí/n  Öª/v  ´Ë/r  ÊÂ/n  ºó/f  µ±¼´/d  Ö¸Ê¾/v  £º/w  ²»/d  ÄÜ/v  ½ø/v  µ½/v  Àî/nr  ×ÚÈÊ/nr  ¼ÒÀï/s  È¥/v  £¬/w  ²»/d  ÄÜ/v  ÔÚ/p  Àî/nr  ×ÚÈÊ/nr  ¼ÒÀï/s  ¸ã/v  ¶·Õù/vn  ¡£/w  ÒÔºó/f  £¬/w  ÖÜ/nr  ×ÜÀí/n  Ç××Ô/d  °²ÅÅ/v  £¬/w  ÓÉ/p  [¹úÎñÔº/nt  ¹ÜÀí¾Ö/n]nt  ½Ó/v  Àî/nr  ×ÚÈÊ/nr  µ½/v  [£³£°£±/m  Ò½Ôº/n]nt  £¬/w  ±£»¤/v  ÆðÀ´/v  ¡£/w  
19980302-05-002-011/m  £±£¹£¶£¶Äê/t  ¹úÇì½Ú/t  £¬/w  ÔÚ/p  Ìì°²ÃÅ/ns  ³ÇÂ¥/n  ÉÏ/f  £¬/w  Ã«/nr  Ôó¶«/nr  Ö÷Ï¯/n  Óë/p  Àî/nr  ×ÚÈÊ/nr  ÏÈÉú/n  ½øÐÐ/v  ÁË/u  Ç×ÇÐ/a  ½»Ì¸/vn  £¬/w  Ã«/nr  Ö÷Ï¯/n  Ëµ/v  £º/w  ºìÎÀ±ø/nz  °Ñ/p  [È«¹ú/n  ÕþÐ­/j]nt  ¡¢/w  ÃñÖ÷µ³ÅÉ/n  ·â/v  ÁË/y  £¬/w  µ«/c  ÕþÐ­/j  »¹ÊÇ/v  Òª/v  µÄ/u  £¬/w  ÃñÖ÷µ³ÅÉ/n  »¹ÊÇ/v  Òª/v  µÄ/u  ¡£/w  Õâ/r  ÊÇ/v  Ã«/nr  Ôó¶«/nr  Ö÷Ï¯/n  ÔÚ/p  ¡°/w  ÎÄ¸ï/j  ¡±/w  ºó/f  Í³Ò»Õ½Ïß/l  ºÍ/c  ÃñÖ÷µ³ÅÉ/n  ´¦¾³/n  ×î/d  À§ÄÑ/a  µÄ/u  Ê±¿Ì/n  £¬/w  Ëù/u  ×÷/v  µÄ/u  ×î/d  Ôç/a  Ò²/d  ÊÇ/v  ×î/d  Ã÷È·/a  µÄ/u  Ö¸Ê¾/vn  ¡£/w  
19980302-05-002-012/m  £±£¹£¶£¹Äê/t  £±ÔÂ/t  µ×/f  £¬/w  Àî/nr  ×ÚÈÊ/nr  ÏÈÉú/n  ²¡Î£/v  £¬/w  ÖÜ/nr  ×ÜÀí/n  Ö¸Ê¾/v  £º/w  ¾¡/v  Ò»ÇÐ/r  ¿ÉÄÜ/n  ÇÀ¾È/v  ¡£/w  Àî/nr  ÏÈÉú/n  ²¡ÊÅ/v  ºó/f  £¬/w  ÖÜ/nr  ×ÜÀí/n  ÓÖ/d  Ç××Ô/d  ÐÞ¸Ä/v  ºÍ/c  Åú×¼/v  ÁË/u  Àî/nr  ÏÈÉú/n  µÄ/u  ÖÎÉ¥/vn  ±¨¸æ/n  £¬/w  Ö¸Ê¾/v  ³ý/p  ¹úÄÚ/s  ±¨Ö½/n  ·¢/v  ¸¼¸æ/n  ºÍ/c  ÏûÏ¢/n  Íâ/f  £¬/w  Ïã¸Û/ns  ±¨Ö½/n  Ò²/d  Òª/v  ·¢/v  ÏûÏ¢/n  ¡£/w  ºóÀ´/t  ÖÜ/nr  ×ÜÀí/n  Ç××Ô/d  Ö÷³Ö/v  Àî/nr  ×ÚÈÊ/nr  ÏÈÉú/n  µÄ/u  ¹Ç»Ò/n  °²·Å/vn  ÒÇÊ½/n  ¡£/w  Õâ/r  ÔÚ/p  µ±Ê±/t  À´Ëµ/u  £¬/w  ÒÑ/d  ÊÇ/v  ºÜ/d  ¸ß/a  µÄ/u  ÀñÓö/n  ÁË/y  ¡£/w  ³Ì/nr  Ë¼Ô¶/nr  ÏÈÉú/n  µ±³¡/d  Ïò/p  ÖÜ/nr  ×ÜÀí/n  µÝ½»/v  ÁË/u  Àî/nr  ÏÈÉú/n  ÉúÇ°/t  ÁôÏÂ/v  µÄ/u  Ò»/m  ·â/q  ÖÂ/v  Ã«/nr  Ö÷Ï¯/n  ¡¢/w  ÖÜ/nr  ×ÜÀí/n  µÄ/u  ÐÅ/n  ¡£/w  ÐÅ/n  ÖÐ/f  Ö÷Òª/d  ±í´ï/v  Ëû/r  »Ø¹ú/v  ºó/f  ÊÜµ½/v  µ³/n  ºÍ/c  Õþ¸®/n  ÀñÓö/vn  µÄ/u  Ð»Òâ/n  £¬/w  Ëû/r  ÈÏÎª/v  ×Ô¼º/r  »Ø¹ú/v  Õâ/r  Ìõ/q  Â·/n  ÊÇ/v  ×ß/v  ¶Ô/a  ÁË/y  £¬/w  ±í´ï/v  Ëû/r  ¶Ô/p  ÐÂ/a  ÖÐ¹ú/ns  Ç°Í¾/n  µÄ/u  ÐÅÐÄ/n  £¬/w  ²¢/c  ¼Ä/v  Ï£Íû/n  ÓÚ/p  Ì¨Íå/ns  ¹úÃñµ³/n  ÈËÊ¿/n  £¬/w  ÔçÈÕ/d  ÊµÏÖ/v  ×æ¹ú/n  Í³Ò»/vn  µÄ/u  ÐÄÔ¸/n  ¡£/w  ÖÜ/nr  ×ÜÀí/n  ¿´/v  ÁË/u  Õâ/r  ·â/q  ÐÅ/n  £¬/w  Öö¸À/v  ÓÐ¹Ø/vn  ÈËÔ±/n  Í×ÉÆ/a  ±£´æ/vn  £¬/w  ²¢/c  Ëµ/v  £º/w  Àî/nr  ÏÈÉú/n  µÄ/u  Õâ/r  ·â/q  ÐÅ/n  £¬/w  ÊÇ/v  Ò»¸ö/m  ÀúÊ·ÐÔ/n  ÎÄ¼þ/n  ¡£/w  
19980302-05-002-013/m  Óë´ËÍ¬Ê±/c  £¬/w  ÖÜ/nr  ×ÜÀí/n  »¹/d  ¹Ø×¢/v  ¸ü/d  ´ó/a  ·¶Î§/n  ÄÚ/f  µÄ/u  ÃñÖ÷µ³ÅÉ/n  ºÍ/c  µ³ÍâÈËÊ¿/n  µÄ/u  ¾³Óö/n  £¬/w  ²¢/c  ¾¡/v  Ò»ÇÐ/r  ¿ÉÄÜ/n  ¼ÓÒÔ/v  ±£»¤/vn  ¡£/w  ¾Ý/p  µ±Ê±/t  ÎÒ/r  Ìýµ½/v  µÄ/u  ´«´ï/vn  £¬/w  £±£¹£¶£¹Äê/t  £µÔÂ/t  ºÍ/c  £±£¹£·£°Äê/t  £²ÔÂ/t  £¬/w  ÖÜ/nr  ×ÜÀí/n  Á½/m  ´Î/q  ¶Ô/p  ½ø×¤/vn  ¸÷/r  ÃñÖ÷µ³ÅÉ/n  »ú¹Ø/n  µÄ/u  ¾ü´ú±í/n  ×÷³ö/v  Ö¸Ê¾/vn  £º/w  ¶Ô/p  ÃñÖ÷ÈËÊ¿/n  ²»/d  ÄÜ/v  Ëæ±ã/ad  ¾¾/v  ¶·/v  £¬/w  Èç¹û/c  µ³ÍâÈËÊ¿/n  ÓÐ/v  ÀúÊ·/n  ÎÊÌâ/n  £¬/w  ¿ÉÒÔ/v  ±³¿¿±³/v  µØ/u  ½øÐÐ/v  Éó²é/vn  £¬/w  ÀúÊ·/n  ÎÊÌâ/n  ¼ÈÍù²»¾Ì/i  ¡£/w  Ö®ºó/f  £¬/w  Ëû/r  ÓÖ/d  ¼¸/m  ´Î/q  Ïò/p  ÓÐ¹Ø/vn  ²¿ÃÅ/n  Ìá³ö/v  £º/w  Òª/v  °Ñ/p  ÒÑ/d  ÏÂ·Å/v  ÀÍ¶¯/v  µÄ/u  ÃñÖ÷µ³ÅÉ/n  ÈËÊ¿/n  ÖÐ/f  µÄ/u  ÖÐÑëÎ¯Ô±/n  ÒÔÉÏ/f  ÈËÔ±/n  £¬/w  ´Ó/p  ¸ÉÐ£/n  ³éµ÷/v  »ØÀ´/v  ¡£/w  Õâ/r  ¶Ô/p  ±£»¤/v  ¸÷/r  ÃñÖ÷µ³ÅÉ/n  ¸ºÔðÈË/n  ¼°Æä/c  Áìµ¼/vn  »ú¹Ø/n  £¬/w  ÖÆÖ¹/v  ºÍ/c  ¾ÀÕý/v  ÂÒ/d  Åú/v  ÂÒ/d  ¶·/v  ÃñÖ÷µ³ÅÉ/n  ÈËÊ¿/n  µÄ/u  ×´¿ö/n  £¬/w  Æð/v  ÁË/u  ºÜ/d  ÖØÒª/a  µÄ/u  ×÷ÓÃ/n  ¡£/w  
19980302-05-002-014/m  £±£¹£·£°Äê/t  £±£°ÔÂ/t  £¬/w  ¸ù¾Ý/p  ÖÐÑë/n  ºÍ/c  ÖÜ/nr  ×ÜÀí/n  µÄ/u  Ö¸Ê¾/vn  £¬/w  Í³Õ½/j  ÏµÍ³/n  ¾ü¹Ü×é/n  Æð²Ý/v  ¡¶/w  ¶Ô/p  ÔÚ/p  ¾©/j  ²¿·Ö/m  Í³Õ½/j  ¶ÔÏó/n  ±»/p  ²é³­/v  ²ÆÎï/n  µÄ/u  ´¦Àí/vn  Òâ¼û/n  ¡·/w  £¬/w  ÎÒ/r  ²ÎÓë/v  ÁË/u  Õâ/r  Ïî/q  ¹¤×÷/vn  ¡£/w  Õâ¸ö/r  ÎÄ¼þ/n  £¬/w  ÓÚ/p  £±£¹£·£±Äê/t  £²ÔÂ/t  ¾­/p  Ã«/nr  Ôó¶«/nr  Ö÷Ï¯/n  Åú×¼/v  ÏÂ·¢/v  ¡£/w  Õâ/r  ÊÇ/v  µ±Ê±/t  Ìõ¼þ/n  ÏÂ/f  µÚÒ»/m  ¸ö/q  ´¦Àí/v  ¡°/w  ÎÄ¸ï/j  ¡±/w  ÖÐ/f  ²é³­/vn  ²ÆÎï/n  ÎÊÌâ/n  µÄ/u  Õþ²ß/n  ÎÄ¼þ/n  ¡£/w  ÎÄ¼þ/n  ¹æ¶¨/v  £º/w  ³ý/p  µÐÎÒÃ¬¶Ü/l  Íâ/f  £¬/w  ²é³­/v  µÄ/u  °®¹úÈËÊ¿/n  ²ÆÎï/n  Ó¦/v  Ò»ÂÉ/d  ·¢»¹/v  £»/w  µ«/c  ¶Ô/p  ¾Þ¶î/b  ´æ¿î/n  ¶³½á/v  £¬/w  Áô´ý/v  ÒÔºó/f  ÔÙ/d  Òé/v  ¡£/w  Æäºó/t  ÔÚ/p  ±±¾©/ns  ÉÏ²ã/f  °®¹úÈËÊ¿/n  ÖÐ/f  ¿ªÕ¹/v  ÁË/u  ÂäÊµ/v  Õâ/r  Ïî/q  Õþ²ß/n  µÄ/u  ¹¤×÷/vn  ¡£/w  Õâ/r  ÌåÏÖ/v  ÁË/u  ÖÜ/nr  ×ÜÀí/n  ¶Ô/p  ÃñÖ÷ÈËÊ¿/n  µÄ/u  ¹ØÐÄ/vn  ºÍ/c  ¶Ô/p  ¹á³¹/v  Í³Õ½/j  Õþ²ß/n  µÄ/u  ÖØÊÓ/vn  ¡£/w  
19980302-05-002-015/m  ´óÔ¼/d  ÊÇ/v  ÔÚ/p  £±£¹£·£±Äê/t  ³õ/f  £¬/w  ÔÚ/p  Ò»/m  ´Î/q  »î¶¯/vn  ÖÐ/f  £¬/w  ÓÉÓÚ/c  ¹¤×÷/vn  ÈËÔ±/n  ¶Ô/p  µ³ÍâÈËÊ¿/n  ²»/d  ÊìÏ¤/v  £¬/w  Î´/d  ÈÃ/v  Ä³/r  Î»/q  µ³Íâ/s  [È«¹ú/n  ÕþÐ­/j]nt  ¸±/b  Ö÷Ï¯/n  Ç©Ãû/v  £¬/w  ½á¹û/d  Â©µô/v  ÁË/u  Ëû/r  µÄ/u  Ãû×Ö/n  ¡£/w  ÖÜ/nr  ×ÜÀí/n  ÖªµÀ/v  ´Ë/r  ÊÂ/n  ºó/f  ÔðÁî/v  ÓÐ¹Ø/vn  ¸ºÔðÈË/n  Ïò/p  ¶Ô·½/n  ÅâÀñµÀÇ¸/l  £¬/w  ²¢/c  Ö¸Ê¾/v  £º/w  ½ñºó/t  ·²/d  ÓÐ/v  µ³ÍâÈËÊ¿/n  ²Î¼Ó/v  µÄ/u  »î¶¯/vn  £¬/w  Ó¦/v  ÓÐ/v  Í³Õ½²¿/nt  ÊìÏ¤/v  Çé¿ö/n  µÄ/u  Í¬Ö¾/n  µ½³¡/v  £¬/w  ÅªÇå/v  µ³ÍâÈËÊ¿/n  ³öÏ¯/v  µÄ/u  Çé¿ö/n  £¬/w  ²»/d  ÄÜ/v  ÔÙ/d  ³ö/v  ²î´í/n  ¡£/w  ´Ëºó/t  £¬/w  ÎÒ/r  ¾­³£/d  µ£¸º/v  ´ËÏî/r  ¹¤×÷/vn  ¡£/w  ÓÉ´Ë/d  £¬/w  ¿É/v  ¿´³ö/v  ÖÜ/nr  ×ÜÀí/n  ¶Ô/p  µ³ÍâÈËÊ¿/n  ÊÇ/v  ¶àÃ´/d  µØ/u  ×ðÖØ/v  ¡£/w  
19980302-05-002-016/m  £±£¹£·£±Äê/t  £¸ÔÂ/t  £¬/w  ÖÐ¹²ÖÐÑë/nt  Ôø/d  ¾ö¶¨/v  ÓÚ/p  Õâ/r  Äê/q  £±£°ÔÂ/t  ÕÙ¿ª/v  µÚËÄ/m  ½ì/q  [È«¹ú/n  ÈËÃñ/n  ´ú±í´ó»á/n]nt  ¡£/w  £¸ÔÂ/t  ¼ä/f  £¬/w  ÎÒ/r  ²Î¼Ó/v  ¡¶/w  Õþ¸®/n  ¹¤×÷/vn  ±¨¸æ/n  ¡·/w  ÖÐ/f  ¡°/w  Í³Ò»Õ½Ïß/l  ÎÊÌâ/n  ¡±/w  ²¿·Ö/n  µÄ/u  Æð²Ý/vn  ¹¤×÷/vn  ¡£/w  µ±Ê±/t  £¬/w  ÎÒÃÇ/r  ÏÈ/d  Ìý/v  ÁË/u  ÖÜ/nr  ×ÜÀí/n  ÖØÒª/a  Ö¸Ê¾/n  µÄ/u  ´«´ï/vn  £¬/w  Ö¸Ê¾/n  Ëµ/v  £º/w  Õâ/r  ´Î/q  Òª/v  ¿ª/v  ËÄ/m  ½ì/q  [È«¹ú/n  ÈË´ó/j]nt  £¬/w  [È«¹ú/n  ÕþÐ­/j]nt  ½«À´/t  Ò²/d  Òª/v  ¿ª/v  £¬/w  ÏÖÔÚ/t  ²»/d  ¿ª/v  ¡£/w  Í³Ò»Õ½Ïß/l  ÊÇ/v  Ã«/nr  Ö÷Ï¯/n  ¼¸Ê®/m  Äê/q  Ò»¹á/b  µÄ/u  Ë¼Ïë/n  £¬/w  ÏÖÔÚ/t  »¹Òª/d  ×¢Òâ/v  Õâ¸ö/r  ÎÊÌâ/n  ¡£/w  ¹ú¼Ê/n  Í³Ò»Õ½Ïß/l  µÄ/u  ÐÎÊÆ/n  ºÜ/d  ºÃ/a  £¬/w  ¹úÄÚ/s  Ò²/d  Òª/v  ¿¼ÂÇ/v  Õâ/r  ·½Ãæ/n  µÄ/u  ÎÊÌâ/n  ¡£/w  ÔÚ/p  µ±Ê±/t  Í³Õ½/j  Õþ²ß/n  ºÜ/d  ²»/d  Ã÷È·/a  µÄ/u  Çé¿ö/n  ÏÂ/f  £¬/w  ÖÜ/nr  ×ÜÀí/n  µÄ/u  Õâ/r  Ò»/m  Ö¸Ê¾/n  £¬/w  Îª/p  Æð²Ý/v  Õâ/r  Ò»/m  ²¿·Ö/n  ÄÚÈÝ/n  Æð/v  µ½/v  ÁË/u  ÖØÒª/a  µÄ/u  ×÷ÓÃ/n  ¡£/w  
19980302-05-002-017/m  £¹ÔÂ/t  £¶ÈÕ/t  ÍíÉÏ/t  £±£°Ê±/t  £¬/w  ÖÜ/nr  ×ÜÀí/n  ÕÙ¼¯/v  ÁË/u  Ò»/m  ´Î/q  ×¨ÃÅ/d  ÌÖÂÛ/v  ¡¶/w  Õþ¸®/n  ¹¤×÷/vn  ±¨¸æ/n  ¡·/w  £¨/w  ²Ý¸å/n  £©/w  µÄ/u  »áÒé/n  ¡£/w  ÔÚ/p  ÌÖÂÛ/v  ²Ý¸å/n  Ö®Ç°/f  £¬/w  Ëû/r  ÏÈÊÇ/d  ¶Ô/p  ²Î¼Ó/v  »áÒé/n  µÄ/u  ¸÷/r  ·½Ãæ/n  Í¬Ö¾/n  ±íÊ¾/v  Î¿ÎÊ/v  £¬/w  È»ºó/c  Ò»Ò»/d  Ñ¯ÎÊ/v  £¬/w  ÏÔµÃ/v  ¸ñÍâ/d  Ç×ÇÐ/a  ¡¢/w  ÇáËÉ/a  ¡£/w  µ±/p  ÎÊ/v  µ½/v  ÎÒ/r  Ê±/Ng  £¬/w  ÎÒ/r  »Ø´ð/v  ÁË/u  ×Ô¼º/r  µÄ/u  ËêÊý/n  £¬/w  Ëû/r  ÓÖ/d  ÎÊ/v  ÎÒ/r  ºÎÊ±/r  ²Î¼Ó/v  ¹¤×÷/n  µÄ/u  £¬/w  ÎÒ/r  »Ø´ð/v  ÊÇ/v  £±£¹£´£¸Äê/t  µ½/v  [Àî¼Ò×¯/ns  ÖÐÑë/n  ³Ç¹¤²¿/j]nt  ¹¤×÷/v  µÄ/u  ¡£/w  ÖÜ/nr  ×ÜÀí/n  Ìý/v  ºó/f  ÒýÆð/v  ÁË/u  ×¢Òâ/vn  £¬/w  ÒòÎª/c  ÎÒ/r  µ½/v  ³Ç¹¤²¿/j  Ê±/Ng  £¬/w  Ëû/r  »¹/d  ¼æÈÎ/v  [ÖÐÑë/n  ³Ç¹¤²¿/j]nt  ²¿³¤/n  ¡£/w  Ëû/r  Ëµ/v  £º/w  °¡/e  £¡/w  Äã/r  ÊÇ/v  ÔÚ/p  Àî¼Ò×¯/ns  ´ô/v  ¹ý/u  µÄ/u  £¬/w  Ò»Ö±/d  ÔÚ/p  Í³Õ½²¿/nt  ¹¤×÷/v  £¿/w  ÎÒ/r  ´ð/v  Ëµ/v  £º/w  ÊÇ/v  Ò»Ö±/d  ÔÚ/p  Í³Õ½²¿/nt  ¹¤×÷/v  ¡£/w  Ëû/r  Ëµ/v  £º/w  ÄÇ/r  ºÜ/d  ºÃ/a  Âï/y  £¡/w  ÎÒ/r  Á¢¿Ì/d  ¸Ðµ½/v  Ò»/m  ¹É/q  Å¯Á÷/n  Ó¿/v  ÉÏ/v  ÐÄÍ·/s  ¡£/w  Ëû/r  ÀÏÈË¼Ò/n  »¹/d  ¼ÇµÃ/v  Àî¼Ò×¯/ns  £¡/w  ÄÇ/r  ÊÇ/v  µ±Äê/t  [ÖÐÑë/n  ³Ç¹¤²¿/j]nt  Ò²/d  ¾Í/d  ÊÇ/v  [ÖÐÑë/n  Í³Õ½²¿/nt]nt  µÄ/u  ËùÔÚµØ/n  £¬/w  ÄÇÊ±/r  ÖÜ/nr  ¶÷À´/nr  Í¬Ö¾/n  ³£/d  µ½/v  Àî¼Ò×¯/ns  È¥/v  £¬/w  Ö¸Ê¾/v  ³Ç¹¤²¿/j  ¹¤×÷/vn  £¬/w  »á¼û/v  ÒÑ/d  µ½/v  Àî¼Ò×¯/ns  µÄ/u  ÃñÖ÷ÈËÊ¿/n  ¡£/w  
19980302-05-002-018/m  µ±/p  ÑÐ¾¿/v  µ½/v  Í³Ò»Õ½Ïß/l  ÄÚÈÝ/n  Ê±/Ng  £¬/w  ÖÜ/nr  ×ÜÀí/n  Ôø/d  ¹ØÇÐ/a  µØ/u  ÎÊ/v  µ½/v  ÃñÖ÷µ³ÅÉ/n  ÎÊÌâ/n  ÔõÃ´°ì/r  £¬/w  Ëæºó/f  £¬/w  Ëû/r  ¾Í/d  Ïò/p  µ±Ê±/t  ÅãÍ¬/v  Ã«/nr  Ö÷Ï¯/n  ÄÏÑ²/v  µÄ/u  ¹úÎñÔº/nt  ¸ºÔð/vn  Í¬Ö¾/n  ÎÊµÀ/v  £º/w  Ã«/nr  Ö÷Ï¯/n  ÓÐ/v  Ð©/q  Ê²Ã´/r  Ö¸Ê¾/vn  £¿/w  Õâ/r  Î»/q  ¸ºÔð/vn  Í¬Ö¾/n  µ±¼´/d  ×ªÊö/v  ÁË/u  Ã«/nr  Ö÷Ï¯/n  µÄ/u  Ö¸Ê¾/vn  £º/w  ÃñÖ÷µ³ÅÉ/n  ÎÊÌâ/n  £¬/w  Ã«/nr  Ö÷Ï¯/n  µÄ/u  ÒâË¼/n  ÊÇ/v  ÏÖÔÚ/t  Òª/v  ²ÉÈ¡/v  Ò»¸ö/m  ÍÏ/v  ×Ö/n  ¡£/w  µ½/p  ËÄ/m  ½ì/q  [È«¹ú/n  ÈË´ó/j]nt  ÒÔºó/f  £¬/w  ¹ý/v  Ò»Á½/m  Äê/q  ¡°/w  ÎåÒ»Áù/m  ¡±/w  ²éÇå/v  ÁË/y  £¬/w  ¶·/v  Åú/v  ¸Ä/v  ²î²»¶à/l  ÁË/y  £¬/w  ÔÙ/d  ¹Ò/v  ÅÆ×Ó/n  £¬/w  ÏÔµÃ/v  ÓÐ/v  ÖÈÐò/n  ¡£/w  ÖÜ/nr  ×ÜÀí/n  ÔÚ/p  Ìý/v  ÁË/u  Õâ/r  Î»/q  ¸ºÔð/vn  Í¬Ö¾/n  µÄ/u  »Ø´ð/vn  ºó/f  £¬/w  ³ÁË¼/v  ÁË/u  Ò»ÏÂ/m  £¬/w  ½Ó×Å/c  ¶Ô/p  Í³Ò»Õ½Ïß/l  ÎÊÌâ/n  ½²/v  ÁË/u  Ò»/m  ¶Î/q  »°/n  £º/w  Í³Ò»Õ½Ïß/l  ÆäÊµ/d  ×î/d  ¹ã·º/a  £¬/w  µ³/n  Óë/c  ·Ç/h  µ³/n  £¬/w  µ³Íâ/s  °ïÖú/v  Õûµ³/v  £¬/w  ÆäÊµ/d  ²»/d  ÊÇ/v  Ã»ÓÐ/v  »°/n  ¿É/v  Ëµ/v  ¡£/w  ¹¤ÈË½×¼¶/n  ºÍ/c  ÀÍ¶¯/vn  ÈËÃñ/n  ÊÇ/v  ×î/d  ¹ã·º/a  µÄ/u  Í³Ò»Õ½Ïß/l  £¬/w  Ò»/d  Ç¿µ÷/v  £¬/w  ÆøÊÆ/n  ¾Í/d  ´ó/a  ÁË/y  ¡£/w  °þÏ÷½×¼¶/n  Ö»ÄÜ/v  Õ¼/v  ÉÙÊý/m  ¡£/w  µ³/n  Óë/c  ·Ç/h  µ³/n  ÊÇ/v  ×î/d  ´ó/a  µÄ/u  Í³Ò»Õ½Ïß/l  £¬/w  Òª/v  Ç¿µ÷/v  Ò»ÏÂ/m  £¬/w  È»ºó/c  ÔÙËµ/v  Óë/p  ÆäËû/r  ½×¼¶/n  µÄ/u  ¡£/w  
19980302-05-002-019/m  £±£¹£·£±Äê/t  ¡°/w  ¾ÅÒ»Èý/m  ÊÂ¼þ/n  ¡±/w  £¬/w  ÁÖ/nr  ±ë/nr  ÅÑµ³/v  ÅÑ¹ú/v  £¬/w  [ÁÖ/nr  ±ë/nr  ·´¸ïÃü/n  ¼¯ÍÅ/n]nt  ¸²Ãð/v  ¡£/w  ÖÜ/nr  ×ÜÀí/n  Ð­Öú/v  Ã«/nr  Ö÷Ï¯/n  »ú¾¯/a  ¡¢/w  ÖÜÃÜ/a  ¡¢/w  Í×ÉÆ/a  µØ/u  ´¦Àí/v  ÁË/u  Õâ/r  Ò»/m  ÊÂ¼þ/n  £¬/w  Ïû³ý/v  ÁË/u  Òþ»¼/n  £¬/w  ÎÈ¶¨/v  ÁË/u  ¾ÖÊÆ/n  ¡£/w  ´Ëºó/t  £¬/w  ÖÜ/nr  ×ÜÀí/n  µÃÒÔ/v  Ö÷³Ö/v  ÖÐ¹²ÖÐÑë/nt  ¹¤×÷/vn  £¬/w  ´¦¾³/n  ÓÐËù/v  ¸ÄÉÆ/vn  £¬/w  ²¢/c  Ìá³ö/v  ÁË/u  ÅúÅÐ/v  ¼«/d  ¡°/w  ×ó/a  ¡±/w  Ë¼³±/n  µÄ/u  ÎÊÌâ/n  ¡£/w  ÔÚ/p  ÕâÖÖ/r  ÐÎÊÆ/n  ÏÂ/f  £¬/w  Í³Ò»Õ½Ïß/l  ¹¤×÷/vn  ÓÐ/v  ÁË/u  ½øÒ»²½/b  µÄ/u  »Ö¸´/vn  ¡£/w  
19980302-05-002-020/m  µ±Ê±/t  £¬/w  ÈçºÎ/r  Ïò/p  ÃñÖ÷µ³ÅÉ/n  ¡¢/w  ÃñÖ÷ÈËÊ¿/n  ´«´ï/v  [ÁÖ/nr  ±ë/nr  ·´¸ïÃü/n  ¼¯ÍÅ/n]nt  ÎÊÌâ/n  £¬/w  ÊÇ/v  ÖÜ/nr  ×ÜÀí/n  çÇÃÜ/ad  ¿¼ÂÇ/v  µÄ/u  Ò»¸ö/m  ÖØ´ó/a  ÎÊÌâ/n  ¡£/w  ¸ù¾Ý/p  ÖÜ/nr  ×ÜÀí/n  µÄ/u  Ö¸Ê¾/vn  £¬/w  Í³Õ½²¿/nt  ¾ü´ú±í/n  ÓÚ/p  Õâ/r  Äê/q  £±£±ÔÂ/t  ¼ä/f  ¾Í/d  Ð´/v  ÁË/u  ÇëÊ¾/vn  ±¨¸æ/n  £¬/w  Ìá³ö/v  ³õ²½/b  ·½°¸/n  £¬/w  ·Ö/v  ²½Öè/n  À©´ó/v  ´«´ï/v  ¡£/w  Õâ/r  Äê/q  £±£²ÔÂ/t  £²£¹ÈÕ/t  ÖÁ/p  £³£±ÈÕ/t  £¬/w  ÔÚ/p  ÖÜ/nr  ×ÜÀí/n  µÄ/u  Ö÷³Ö/vn  ÏÂ/f  £¬/w  ÓÚ/p  [ÈËÃñ/n  ´ó»áÌÃ/n  °²»ÕÌü/n]ns  £¬/w  ¿ªÊ¼/v  Ïò/p  µ³Íâ/s  ÉÏ²ã/f  ÈËÊ¿/n  ´«´ï/v  £¬/w  ²¢/c  ×éÖ¯/v  ×ùÌ¸/v  ÌÖÂÛ/v  ¡£/w  ²Î¼Ó/v  Ìý/v  ´«´ï/v  ºÍ/c  ×ùÌ¸/v  µÄ/u  µ³Íâ/s  ÉÏ²ã/f  ÈËÊ¿/n  ÓÐ/v  [È«¹ú/n  ÈË´ó/j]nt  ³£Î¯/n  ¡¢/w  [È«¹ú/n  ÕþÐ­/j]nt  ³£Î¯/n  ÒÔÉÏ/f  µÄ/u  ²¿·Ö/m  ÈËÊ¿/n  ¡£/w  ´«´ï/v  ¿ªÊ¼/v  £¬/w  Ê×ÏÈ/d  Ðû¶Á/v  ÖÐ¹²ÖÐÑë/nt  ¹ØÓÚ/p  [ÁÖ/nr  ±ë/nr  ·´¸ïÃü/n  ¼¯ÍÅ/n]nt  µÄ/u  ÎÄ¼þ/n  ¡£/w  È»ºó/c  £¬/w  ÖÜ/nr  ×ÜÀí/n  ¾Í/p  [ÁÖ/nr  ±ë/nr  ·´¸ïÃü/n  ¼¯ÍÅ/n]nt  ÎÊÌâ/n  ×÷/v  ÁË/u  Ïê¾¡/a  µÄ/u  ËµÃ÷/vn  ºÍ/c  ½²»°/vn  £¬/w  Ö¸³ö/v  £º/w  ÁÖ/nr  ±ë/nr  ÎÊÌâ/n  Õ§/d  Ìý/v  ÆðÀ´/v  ÊÇ/v  »µÊÂ/n  £¬/w  µ«/c  ÔÙ/d  Ìý/v  £¬/w  ÔÙ/d  ¿´/v  £¬/w  ÔÙ/d  Ïë/v  £¬/w  ÓÖ/d  ÊÇ/v  ´ó/a  ºÃÊÂ/n  £¬/w  ÊÇ/v  ×î/d  ´ó/a  ÊÕ»ñ/n  £¬/w  Ò²/d  ÊÇ/v  Éç»áÖ÷Òå/n  ¸ïÃü/vn  ºÍ/c  ½¨Éè/vn  µÄ/u  Î°´ó/a  Ê¤Àû/vn  ¡£/w  Ëû/r  Ëµ/v  £º/w  »ù±¾/a  µÄ/u  ¾Í/d  ÊÇ/v  ¸ã/v  ÂíÁÐÖ÷Òå/n  »¹ÊÇ/c  ¸ã/v  ÐÞÕýÖ÷Òå/n  £¬/w  Â·Ïß/n  Çå³þ/a  ÁË/y  £¬/w  ¾ÍÒª/d  ÍÅ½á/v  ¾ø´ó¶àÊý/m  £¬/w  ²»½ö/c  µ³ÄÚ/s  Èç´Ë/r  £¬/w  ¾ÍÊÇ/v  ÀÍ¶¯/vn  ÈËÃñ/n  ºÍ/c  °®¹úÈËÊ¿/n  ÖÐ/f  £¬/w  Ò²/d  Òª/v  ÍÅ½á/v  ´ó¶àÊý/m  ¡£/w  ÔÚ/p  ÕýÈ·/a  Â·Ïß/n  ÏÂ/f  £¬/w  ×éÖ¯/vn  ÎÊÌâ/n  ¾Í/d  ÊÇ/v  ÍÅ½á/an  ÎÊÌâ/n  ¡£/w  ÔÚ/p  ¿ª»á/v  ÆÚ¼ä/f  £¬/w  ÖÜ/nr  ×ÜÀí/n  »¹/d  Ç×ÇÐ/a  µØ/u  Ñ¯ÎÊ/v  ÁË/u  Ò»Ð©/m  ÃñÖ÷ÈËÊ¿/n  µÄ/u  ÉíÌå/n  Çé¿ö/n  £¬/w  ¿Ï¶¨/v  ËûÃÇ/r  ¶Ô/p  µ³/n  ºÍ/c  ¹ú¼Ò/n  Ëù/u  ×ö/v  µÄ/u  ¹¤×÷/vn  £¬/w  Ìá³«/v  ´ó¼Ò/r  ×ö/v  µ³/n  µÄ/u  ÚºÓÑ/n  ¡£/w  ÓÉÓÚ/c  ÖÜ/nr  ×ÜÀí/n  Ï¸ÖÂ/a  ÖÜÃÜ/a  µÄ/u  °²ÅÅ/vn  ¡¢/w  Í¬/p  µ³ÍâÈËÊ¿/n  ³Ï¿Ò/a  µÄ/u  ÓïÖØÐÄ³¤/i  µÄ/u  ½²»°/n  °ïÖú/v  µ³ÍâÈËÊ¿/n  ÕýÈ·/ad  ÁË½â/v  Õâ/r  Ò»/m  ÊÂ¼þ/n  £¬/w  Í³Ò»/v  ÁË/u  Ë¼Ïë/n  £¬/w  ÔöÇ¿/v  ÁË/u  ËûÃÇ/r  ¶Ô/p  µ³/n  µÄ/u  ÐÅÈÎ/vn  ºÍ/c  Í³Ò»Õ½Ïß/l  µÄ/u  Äý¾ÛÁ¦/n  ¡£/w  µ±Ê±/t  ÎÒ/r  Ç×Éí/d  ¸ÐÊÜ/v  µ½/v  £¬/w  µ³Íâ/s  ÉÏ²ã/f  ÈËÊ¿/n  ÖÚ¿ÚÒ»´Ê/i  µØ/u  ÖÔÐÄ/d  Óµ»¤/v  ºÍ/c  ³ÆÔÞ/v  ·ÛËé/v  [ÁÖ/nr  ±ë/nr  ·´¸ïÃü/n  ¼¯ÍÅ/n]nt  µÄ/u  Î°´ó/a  Ê¤Àû/vn  ¡£/w  Ó¦µ±/v  Ëµ/v  £¬/w  Õâ/r  ÊÇ/v  ¡°/w  ÎÄ»¯´ó¸ïÃü/nz  ¡±/w  ÒÔÀ´/f  £¬/w  ÖÐ¹²ÖÐÑë/nt  Ö÷Òª/b  Áìµ¼ÈË/n  µÚÒ»/m  ´Î/q  Ïò/p  ÃñÖ÷µ³ÅÉ/n  ºÍ/c  ÎÞµ³ÅÉ/n  ÈËÊ¿/n  Ç××Ô/d  ´«´ï/v  ½²½â/v  ÖÐ¹²ÖÐÑë/nt  ÎÄ¼þ/n  ºÍ/c  ¹ú¼Ò/n  µÄ/u  ÖØ´ó/a  ÕþÖÎ/n  ÊÂ¼þ/n  £¬/w  Ò²/d  ÊÇ/v  ÔÚ/p  µ±Ê±/t  ÀúÊ·/n  Ìõ¼þ/n  ÏÂ/f  Ëù/u  ½øÐÐ/v  µÄ/u  Ò»/m  ´Î/q  ÖØ´ó/a  µÄ/u  Í³Ò»Õ½Ïß/l  »î¶¯/vn  ¡£/w  µ³Íâ/s  ÉÏ²ã/f  ÈËÊ¿/n  ¶Ô/p  »Ö¸´/v  Í³Ò»Õ½Ïß/l  µÄ/u  ¹¤×÷/vn  »î¶¯/vn  £¬/w  Ò²/d  ±¸¸Ð/v  ÐÀÎ¿/a  ºÍ/c  ¸ßÐË/a  ¡£/w  Æäºó/t  £¬/w  Í³Õ½²¿/nt  ¾­/p  ÇëÊ¾/v  ÖÜ/nr  ×ÜÀí/n  Åú×¼/v  £¬/w  £±£¹£·£²Äê/t  ÏÂ°ëÄê/t  ÔÚ/p  ¸ü/d  ´ó/a  ·¶Î§/n  Ïò/p  ¸÷/r  ÃñÖ÷µ³ÅÉ/n  ¡¢/w  ÎÞµ³ÅÉ/n  ÈËÊ¿/n  ´«´ï/v  ÁË/u  [ÁÖ/nr  ±ë/nr  ·´¸ïÃü/n  ¼¯ÍÅ/n]nt  ÎÊÌâ/n  £¬/w  ²¢/c  ×éÖ¯/v  ÁË/u  ×ùÌ¸/v  ÌÖÂÛ/v  ¡£/w  ²»¾Ã/m  ÔÚ/p  [È«¹ú/n  ÕþÐ­/j]nt  ½¨Á¢/v  ÁË/u  ¸÷/r  ÃñÖ÷µ³ÅÉ/n  ºÍ/c  ÎÞµ³ÅÉ/n  ÈËÊ¿/n  Ñ§Ï°/vn  Áìµ¼/n  Ð¡×é/n  £¬/w  Ö÷Òª/d  ÓÉ/p  ¸÷/r  ÃñÖ÷µ³ÅÉ/n  ¸ºÔð/vn  Í¬Ö¾/n  ×é³É/v  ¡£/w  
19980302-05-002-021/m  £±£¹£·£²Äê/t  £³ÔÂ/t  £¬/w  [ÖÐÑë/n  Í³Õ½²¿/nt]nt  ²¿³¤/n  Ðì/nr  ±ù/nr  ÔÚ/p  ¹ØÑº/v  ÖÐ/f  ±»/p  ÆÈº¦/v  ÖÂËÀ/v  ¡£/w  Ðì/nr  ±ù/nr  ÊÇ/v  ÖÜ/nr  ×ÜÀí/n  ·Ç³£/d  ÊìÏ¤/v  µÄ/u  µ³ÄÚ/s  ¸ºÔð/vn  ¸É²¿/n  £¬/w  ÔÚ/p  [ÖØÇì/ns  ÄÏ·½¾Ö/nt]nt  Ê±/Ng  Ôø/d  ³¤ÆÚ/d  ÔÚ/p  ÖÜ/nr  ¶÷À´/nr  Í¬Ö¾/n  Áìµ¼/v  ÏÂ/f  ¹¤×÷/v  £¬/w  ½¨¹ú/v  ºó/f  Òò/p  ´ÓÊÂ/v  Í³Õ½/j  ¹¤×÷/vn  µÄ/u  ¹ØÏµ/n  £¬/w  Óë/p  ÖÜ/nr  ×ÜÀí/n  ½Ó´¥/v  ÊÇ/v  ºÜ/d  Æµ·±/a  µÄ/u  ¡£/w  µ±/p  ÖÜ/nr  ×ÜÀí/n  µÃÖª/v  Ðì/nr  ±ù/nr  Í¬Ö¾/n  µÄ/u  ËÀÑ¶/n  £¬/w  µ±¼´/d  Ö¸Ê¾/v  Òª/v  ¸æÖª/v  Æä/r  ¼ÒÊô/n  £¬/w  ²¢/c  Îª´Ë/d  Ô¼/v  ÓÐ¹Ø/vn  ¸ºÔð/vn  Í¬Ö¾/n  Ì¸»°/v  £¬/w  ÒªÇó/v  È«Ãæ/ad  ¼ì²é/v  Ò»/m  ´Î/q  ±»/p  ¾ÐÁô/v  ¡¢/w  ¹ØÑº/v  ¡¢/w  ¼à»¤ÈËÔ±/n  µÄ/u  ÉíÌå/n  Çé¿ö/n  £¬/w  Ö¸Ê¾/v  £º/w  ÖÐÑë/n  ¾«Éñ/n  Òª/v  ÂäÊµ/v  £¬/w  ÓÐ/v  ²¡/n  µÄ/u  ÖÎÁÆ/v  £¬/w  ²¡/n  ÖØ/a  µÄ/u  ×¡Ôº/v  £¬/w  È«Ãæ/ad  ¼ì²é/v  Ò»ÏÂ/m  ¡£/w  ÖÜ/nr  ×ÜÀí/n  ´Ó/p  Ðì/nr  ±ù/nr  µÄ/u  ËÀ/vn  £¬/w  Ïëµ½/v  µÄ/u  ÊÇ/v  ÆäËû/r  ´óÅú/m  ÊÜ/v  ÆÈº¦/vn  µÄ/u  ÀÏ¸É²¿/n  ºÍ/c  ÃñÖ÷ÈËÊ¿/n  ¡£/w  
19980302-05-002-022/m  ¡°/w  ÎÄ»¯´ó¸ïÃü/nz  ¡±/w  ÖÐ/f  £¬/w  Ã¿Äê/r  ¹úÇì½Ú/t  Ê±/Ng  £¬/w  ¶Ô/p  ²Î¼Ó/v  ¹úÇì/t  »î¶¯/vn  £¨/w  °üÀ¨/v  ¹úÑç/n  ºÍ/c  ÉÏ/v  Ìì°²ÃÅ/ns  ³ÇÂ¥/n  £©/w  µÄ/u  µ³ÄÚ/s  µ³ÍâÈËÊ¿/n  £¬/w  ÖÜ/nr  ×ÜÀí/n  ¶¼/d  Ê®·Ö/m  ¹Ø×¢/v  £¬/w  ¾­³£/d  ½è/v  ´Ë/r  Ê±»ú/n  £¬/w  ½â·Å/v  µ³ÄÚ/s  ¸ºÔð/vn  ¸É²¿/n  ºÍ/c  °®¹ú/a  ÃñÖ÷ÈËÊ¿/n  ¡£/w  ¹úÇì/t  ¼û±¨/vn  Ãûµ¥/n  ÒÑ/d  ³ÉÎª/v  ¡°/w  ÎÄ¸ï/j  ¡±/w  ÖÐ/f  ¾ßÓÐ/v  ÌØÊâ/a  º¬Òå/n  µÄ/u  ÏÖÏó/n  £¬/w  ÆÄÎª/d  ¸÷·½/r  ¹Ø×¢/v  ¡£/w  ÌØ±ð/d  ÊÇ/v  ×Ô/p  £±£¹£·£±Äê/t  ÒÔºó/f  £¬/w  ÖÜ/nr  ×ÜÀí/n  Ã¿/r  ´Î/q  ¶¼/d  ×ÐÏ¸/a  ÈÏÕæ/a  µØ/u  ÉóÔÄ/v  Ãûµ¥/n  £¬/w  ÒÔ±ã/d  ÈÃ/v  ¸ü/d  ¶à/a  µÄ/u  µ³ÄÚ/s  ºÍ/c  °®¹úÈËÊ¿/n  ¼û±¨/v  ¡£/w  Ö±µ½/v  ÖÜ/nr  ×ÜÀí/n  ²¡Î£/v  È¥ÊÀ/v  Ç°/f  £¬/w  Ã¿/r  ´Î/q  ¶¼/d  ¶Ô/p  Ãûµ¥/n  Ìá³ö/v  Ôö²¹/vn  ÈËÑ¡/n  Òâ¼û/n  ¡£/w  Èç/v  [Ãñ¸ï/j  ÖÐÑë/n]nt  Çü/nr  Îä/nr  ºÍ/c  [Ãñ½¨/j  ÖÐÑë/n]nt  Ëï/nr  ÆðÃÏ/nr  ¶¼/d  ÊÇ/v  ÔÚ/p  ¡°/w  ÎÄ¸ï/j  ¡±/w  ÖÐ/f  ±»/p  ¹ØÑº/v  ÔÚ/p  Óü/Ng  £¬/w  ÊÇ/v  ÔÚ/p  ÖÜ/nr  ×ÜÀí/n  µÄ/u  Ö±½Ó/a  ¸ÉÔ¤/vn  ÏÂ/f  ²Å/d  »ñµÃ/v  ×ÔÓÉ/an  £¬/w  ²¢/c  ÓÚ/p  £±£¹£·£´Äê/t  ´Ó/p  ÓüÖÐ/s  ³öÀ´/v  Ö±½Ó/ad  È¥/v  ²Î¼Ó/v  ÖÜ/nr  ×ÜÀí/n  Ö÷³Ö/v  µÄ/u  ¹úÇì/t  Ñç»á/n  µÄ/u  ¡£/w  
19980302-05-002-023/m  £±£¹£·£²Äê/t  £±£±ÔÂ/t  £¬/w  ¹úÎñÔº/nt  ÓÐ¹Ø/vn  ¸ºÔð/vn  Í¬Ö¾/n  ´«´ï/v  ÁË/u  ÖÜ/nr  ×ÜÀí/n  ¡¢/w  Àî/nr  ÏÈÄî/nr  Í¬Ö¾/n  µÄ/u  Ö¸Ê¾/vn  £º/w  ¶Ô/p  ÉÏ²ã/f  °®¹úÈËÊ¿/n  £¬/w  ²»½ö/c  ÔÚ/p  ÎïÖÊ/n  Éú»î/vn  ÉÏ/f  ÕÕ¹Ë/v  ËûÃÇ/r  £¬/w  ¶øÇÒ/c  ÔÚ/p  ÕþÖÎ/n  ÉÏ/f  »¹Òª/d  ¸øÓè/v  ÕÕ¹Ë/vn  £¬/w  ÈÃ/v  ËûÃÇ/r  ¿´¿´/v  ÎÄ¼þ/n  £¬/w  Óöµ½/v  ¹ú¼Ê/n  ¹úÄÚ/s  ÖØ´ó/a  ÊÂÇé/n  ¸ø/p  ËûÃÇ/r  Í¨Í¨/v  Æø/n  ¡£/w  ËûÃÇ/r  ×Ô¼º/r  Ô¸Òâ/v  ³öÈ¥/v  £¬/w  ¿ÉÒÔ/v  ÈÃ/v  ËûÃÇ/r  µ½/v  ÍâµØ/s  ¿´¿´/v  ¡£/w  ¶Ô/p  Ò»°ã/a  °®¹úÈËÊ¿/n  £¬/w  Ò²/d  Ó¦/v  ¸øÓè/v  ÊÊµ±/a  ÕÕ¹Ë/vn  ¡£/w  Õâ/r  ÊÇ/v  µ±Ê±/t  ½Ï/d  È«Ãæ/a  »Ö¸´/v  Í³Ò»Õ½Ïß/l  ¹¤×÷/vn  µÄ/u  Ò»¸ö/m  ÖØÒª/a  Ö¸Ê¾/n  ¡£/w  ¾Ý´Ë/d  £¬/w  [Í³Õ½²¿/nt  ÒµÎñ×é/n]nt  Æð²Ý/v  ÁË/u  ¡¶/w  ¹ØÓÚ/p  °®¹úÈËÊ¿/n  ÕþÖÎ/n  ´ýÓö/n  ÎÊÌâ/n  µÄ/u  Òâ¼û/n  ¡·/w  ÎÄ¼þ/n  ¡£/w  ºóÀ´/t  £¬/w  ÖÜ/nr  ×ÜÀí/n  »¹/d  Ìáµ½/v  Õâ¸ö/r  ÎÄ¼þ/n  £¬/w  Ëµ/v  ÒÔºó/f  ÔÙ/d  ÑÐ¾¿/v  ÐÞ¸Ä/v  ¡£/w  Õâ¸ö/r  ÎÄ¼þ/n  Ëä/c  Î´/d  ×îºó/f  ÐÎ³É/v  £¬/w  µ«/c  µ±Ê±/t  Í³Õ½/j  ÒµÎñ/n  ¹¤×÷/vn  £¬/w  ¶¼/d  ÊÇ/v  °´/p  ´Ë/r  ¾«Éñ/n  È¥/v  ×ö/v  µÄ/u  ¡£/w  
19980302-05-002-024/m  ¶Ô/p  ÔÚÊÀ/v  µÄ/u  ÃñÖ÷ÈËÊ¿/n  £¬/w  ÖÜ/nr  ×ÜÀí/n  ±¸/d  ¼Ó/v  °®»¤/vn  ºÍ/c  ¹ØÐÄ/vn  £¬/w  ¶Ô/p  ÊÅÊÀ/v  µÄ/u  µ³ÍâÈËÊ¿/n  Ò²/d  ÊÇ/v  ±¸/d  ¼Ó/v  ¹Ø»³/vn  ºÍ/c  ÕÕ¹Ë/vn  £¬/w  ÖÜ/nr  ×ÜÀí/n  µ±Ê±/t  ¾Í/d  Ç××Ô/d  ²Î¼Ó/v  ¹ý/u  ²»ÉÙ/m  µ³ÍâÈËÊ¿/n  µÄ/u  ÒÅÌå/n  ¸æ±ð/vn  »î¶¯/vn  ¡£/w  ºÎ/nr  ÏãÄý/nr  Å®Ê¿/n  ÊÇ/v  [È«¹ú/n  ÈË´ó/j]nt  ¸±/b  Î¯Ô±³¤/n  ¡¢/w  [Ãñ¸ï/j  ÖÐÑë/n]nt  Ö÷Ï¯/n  £¬/w  ÓÚ/p  £±£¹£·£²Äê/t  £¹ÔÂ/t  £±ÈÕ/t  ÔÚ/p  ±±¾©/ns  ²¡ÊÅ/v  ¡£/w  ºÎ/nr  ²¡Î£/v  Ê±/Ng  £¬/w  ÖÜ/nr  ¶÷À´/nr  Ôø/d  Ç×/ad  Íù/p  Ò½Ôº/n  ¿´Íû/v  £¬/w  ºÎ/nr  Ìá³ö/v  ÔÚ/p  Ëý/r  È¥ÊÀ/v  ºó/f  £¬/w  Ï£Íû/v  ½«/p  ÒÅÌå/n  ËÍ/v  µ½/v  ÄÏ¾©/ns  £¬/w  Óë/p  ÁÎ/nr  ÖÙâý/nr  ÏÈÉú/n  ºÏÔá/v  ¡£/w  ÖÜ/nr  ×ÜÀí/n  Ö¸Ê¾/v  Í³Õ½²¿/nt  ¾ü´ú±í/n  Á¢¼´/d  °´/p  ºÎ/nr  ÏãÄý/nr  ÒÅÔ¸/n  Ð´/v  É¥ÊÂ/n  °²ÅÅ/vn  ÇëÊ¾/vn  ¡£/w  ÔÚ/p  ÖÜ/nr  ×ÜÀí/n  ÉóÔÄ/v  ºó/f  £¬/w  ±¨/v  ¾­/p  Ã«/nr  Ôó¶«/nr  Ö÷Ï¯/n  È¦ÔÄ/v  Í¬Òâ/v  ¡£/w  £¹ÔÂ/t  £µÈÕ/t  £¬/w  ÔÚ/p  [ÈËÃñ/n  ´ó»áÌÃ/n]ns  ¾ÙÐÐ/v  ÁË/u  ºÎ/nr  ÏãÄý/nr  µÄ/u  ×·µ¿»á/n  £¬/w  ÖÜ/nr  ¶÷À´/nr  Ç××Ô/d  ³öÏ¯/v  ¡£/w  ×·µ¿»á/n  ºó/f  £¬/w  Á¢¼´/d  ½«/p  Í£·Å/v  ÔÚ/p  [ÖÐÉ½/ns  ¹«Ô°/n]ns  µÄ/u  ÁéèÑ/n  ÔËÍù/v  ±±¾©Õ¾/ns  µÄ/u  »ð³µ/n  ×¨ÁÐ/n  £¬/w  Æô³Ì/v  È¥/v  ÄÏ¾©/ns  ¡£/w  ËæÍ¬/v  µÄ/u  ÓÐ/v  µË/nr  Ó±³¬/nr  ¡¢/w  ÁÎ/nr  ³ÐÖ¾/nr  ºÍ/c  [Ãñ¸ï/j  ÖÐÑë/n]nt  ¸ºÔðÈË/n  ³Â/nr  ´ËÉú/nr  ¡¢/w  Áõ/nr  ì³/nr  ¡¢/w  ¸Ê/nr  ìôÉ­/nr  µÈ/u  £¬/w  »¹ÓÐ/v  ¾ßÌå/ad  ¸ºÔð/v  °²ÅÅ/v  ÖÎÉ¥/vn  ÊÂÒË/n  µÄ/u  ¸ºÔðÈË/n  £¬/w  ÎÒ/r  ×÷Îª/p  ¹¤×÷/vn  ÈËÔ±/n  Ò²/d  ËæÍ¬/v  Ç°Íù/v  ¡£/w  ¸ù¾Ý/p  ÖÜ/nr  ¶÷À´/nr  µÄ/u  Ö¸Ê¾/n  £¬/w  ÊÂÏÈ/d  ÒÑ/d  Í¨Öª/v  [ÄÏ¾©/ns  ¾üÇø/n]nt  Ë¾ÁîÔ±/n  Ðí/nr  ÊÀÓÑ/nr  £¬/w  ½«/p  ÖÐÉ½Áê/ns  ÏÂ/f  µÄ/u  ÁÎ/nr  ÖÙâý/nr  ÏÈÉú/n  Ä¹/n  ºóÃæ/f  ´ò¿ª/v  Ò»/m  µÀ/q  Ä¹Ñ¨/n  £¬/w  ×öºÃ/v  Ó­/v  Áé/Ng  µÄ/u  Ò»ÇÐ/r  ×¼±¸/vn  ¹¤×÷/vn  ¡£/w  ÔÚ/p  ×¨ÁÐ/n  »ð³µ/n  ÉÏ/f  µÄ/u  ÁéèÑ/n  ÅÔ/f  Õ¾/v  ÓÐ/v  Àñ/n  ±ø/n  £¬/w  ÀñÓö/n  ÊÇ/v  ºÜ/d  ¸ß/a  µÄ/u  ¡£/w  µ±/p  ×¨ÁÐ/n  µÖ´ï/v  ÄÏ¾©/ns  ºó/f  £¬/w  Á¢¼´/d  ½«/p  ÁéèÑ/n  ÓÉ/p  »ð³µÕ¾/n  ¾­/p  ÖÐ»ªÃÅ/ns  ËÍ/v  µÖ/v  ÁÎ/nr  Ä¹/n  £¬/w  ²¢/c  ¾ÙÐÐ/v  ÁË/u  Â¡ÖØ/a  µÄ/u  °²Ôá/vn  ÒÇÊ½/n  £¬/w  ÏÂÔá/v  ÁÎ/nr  Ä¹/n  ÖÐ/f  ¡£/w  ³öÏ¯/v  ÒÇÊ½/n  µÄ/u  ³ý/p  »¤/v  Áé/Ng  ÈËÔ±/n  Íâ/f  £¬/w  »¹ÓÐ/v  Ðí/nr  ÊÀÓÑ/nr  ¡¢/w  ½­ËÕÊ¡/ns  µ³Õþ/j  Áìµ¼/n  ºÍ/c  ¸÷/r  ÃñÖ÷µ³ÅÉ/n  ¸ºÔðÈË/n  ¡£/w  ÔÚ/p  µ±Ê±/t  ÀúÊ·/n  Ìõ¼þ/n  ÏÂ/f  £¬/w  Õâ¸ö/r  ¾Ù¶¯/n  ·Ç/d  ±È/v  Ñ°³£/a  £¬/w  ÏÔÊ¾/v  ÁË/u  µ³/n  µÄ/u  Í³Ò»Õ½Ïß/l  ºÍ/c  ¶à/a  µ³/n  ºÏ×÷/v  ÈÔÈ»/d  ´æÔÚ/v  £¬/w  ÕþÖÎ/n  º¬Òå/n  ºÜ/d  Éî/a  £¬/w  Ó°Ïì/vn  ÊÇ/v  ·Ç³£/d  ºÃ/a  µÄ/u  ¡£/w  
19980302-05-002-025/m  ¡°/w  ÎÄ»¯´ó¸ïÃü/nz  ¡±/w  ÖÐ/f  £¬/w  ½­/nr  Çà/nr  ºúËµ/v  Ëï/nr  ÖÐÉ½/nr  ÏÈÉú/n  ÊÇ/v  ¡°/w  Å£¹íÉßÉñ/i  ¡±/w  £¬/w  Òò´Ë/c  Í£Ö¹/v  ÁË/u  ½¨¹ú/v  ÒÔÀ´/f  Ò»Ö±/d  ÔÚ/p  Ëï/nr  ÖÐÉ½/nr  ÏÈÉú/n  µ®³½/n  ºÍ/c  ¼É³½/n  ¾ÙÐÐ/v  µÄ/u  ¼ÍÄî/vn  »î¶¯/vn  ¡£/w  [Í³Õ½²¿/nt  ÒµÎñ×é/n]nt  ÏÈºó/d  ÓÚ/p  £±£¹£·£²Äê/t  £±£±ÔÂ/t  ºÍ/c  £±£¹£·£³Äê/t  £³ÔÂ/t  £¬/w  ¾Í/p  ¼ÍÄî/v  Ëï/nr  ÖÐÉ½/nr  ÏÈÉú/n  µ®³½/n  ¡¢/w  ¼É³½/n  µÄ/u  »î¶¯/vn  Ð´/v  ÁË/u  ÇëÊ¾/vn  ±¨¸æ/n  £¬/w  ¾­/p  ÖÜ/nr  ×ÜÀí/n  Åú×¼/v  £¬/w  ÏÈºó/d  »Ö¸´/v  ÁË/u  ¼ÍÄî/vn  »î¶¯/vn  £¬/w  ÈÔ/d  ÓÉ/p  [È«¹ú/n  ÕþÐ­/j]nt  ¡¢/w  [Ãñ¸ï/j  ÖÐÑë/n]nt  ·Ö±ð/d  ³öÃæ/v  ¾ÙÐÐ/v  ¼ÍÄî/vn  ÒÇÊ½/n  ¡£/w  
19980302-05-002-026/m  £±£¹£·£³Äê/t  £²ÔÂ/t  £¬/w  [Í³Õ½²¿/nt  ÒµÎñ×é/n]nt  ¾­/p  ÇëÊ¾/v  ÖÜ/nr  ×ÜÀí/n  Åú×¼/v  £¬/w  Ê×/m  ´Î/q  »Ö¸´/v  ÁË/u  ¼ÍÄî/v  ¡°/w  ¶þ¶þ°Ë/m  ¡±/w  Ì¨Íå/ns  ÈËÃñ/n  ÆðÒå/v  µÄ/u  »î¶¯/vn  ¡£/w  µ±Ê±/t  ÖÜ/nr  ×ÜÀí/n  Ôø/d  Ëµ/v  £º/w  Õâ¸ö/r  »á/n  ¶ÔÍâ/v  ¹ÌÈ»/d  ÊÇ/v  ÓÐ/v  Ó°Ïì/vn  £¬/w  ÓÐ/v  ×÷ÓÃ/n  £¬/w  »¹Òª/d  ×ÅÖØ/vd  ×¥/v  ¹úÄÚ/s  Õþ²ß/n  µÄ/u  ÂäÊµ/vn  ¹¤×÷/vn  ¡£/w  ¹úÄÚ/s  ¹¤×÷/vn  ×öºÃ/v  ÁË/y  £¬/w  ¸ü/d  ÓÐÀûÓÚ/v  ¶ÔÍâ/vn  ¹¤×÷/vn  ¡£/w  ÖÜ/nr  ×ÜÀí/n  ¶Ô/p  [È«¹ú/n  ÕþÐ­/j]nt  ¸±/b  Ö÷Ï¯/n  ¸µ/nr  ×÷Òå/nr  ÔÚ/p  ¼ÍÄî/v  ¡°/w  ¶þ¶þ°Ë/m  ¡±/w  ×ùÌ¸»á/n  µÄ/u  ·¢ÑÔ¸å/n  £¬/w  Ç××Ô/d  ÈÏÕæ/ad  ÔÄ/Vg  ¿´/v  £¬/w  ²¢/c  ×÷/v  ÁË/u  ÖØÒª/a  ÐÞ¸Ä/vn  £¬/w  ¸ü/d  ºÃ/a  µØ/u  ÌåÏÖ/v  ÁË/u  ¶Ô/p  Ì¨Íå/ns  ¹úÃñµ³/n  ¾üÕþ/n  ÈËÔ±/n  µÄ/u  Õþ²ß/n  ¡£/w  Õâ/r  Ò²/d  ÊÇ/v  µÚÒ»/m  ´Î/q  ÒÔ/p  [È«¹ú/n  ÕþÐ­/j]nt  ÃûÒå/n  ¹«¿ª/ad  ÕÙ¼¯/v  ²¢/c  ¼û/v  Öî/r  ±¨¶Ë/n  µÄ/u  »áÒé/n  ¡£/w  
19980302-05-002-027/m  Õâ/r  Äê/q  £µÔÂ/t  ¼ä/f  £¬/w  [Í³Õ½²¿/nt  ÒµÎñ×é/n]nt  ¾­/p  ÇëÊ¾/v  ÖÜ/nr  ×ÜÀí/n  Åú×¼/v  £¬/w  ×éÖ¯/v  ÁË/u  ½Ï/d  ´ó/a  ¹æÄ£/n  µÄ/u  ÔÚ/p  ¾©/j  °®¹úÈËÊ¿/n  Íâ³ö/vn  ²Î¹Û/vn  »î¶¯/vn  ¡£/w  µ±Ê±/t  £¬/w  ·Ö/v  ÁË/u  ÖÐÄÏ/ns  ¡¢/w  »ª¶«/ns  ºÍ/c  ±±¾©/ns  Èý/m  Â·/q  £¬/w  ÓÐ/v  £±£²£°/m  ¶à/m  Ãû/q  ÉÏ²ã/f  ÃñÖ÷ÈËÊ¿/n  ²Î¼Ó/v  ¡£/w  Õâ/r  Ò²/d  ÊÇ/v  ¡°/w  ÎÄ¸ï/j  ¡±/w  ÒÔÀ´/f  Ê×/m  ´Î/q  ×éÖ¯/v  Èç´Ë/r  ÖØ´ó/a  µÄ/u  ²Î¹Û/vn  »î¶¯/vn  ¡£/w  ÎÒ/r  ²ÎÓë/v  ÁË/u  ÖÐÄÏ/ns  Â·/n  µÄ/u  ¹¤×÷/vn  ¡£/w  ¸Ã/r  Â·/n  ÓÉ/p  É³/nr  Ç§Àï/nr  ¡¢/w  ÂÞ/nr  ÊåÕÂ/nr  ¡¢/w  ³Â/nr  ´ËÉú/nr  ÂÊ/v  ÍÅ/n  ¡£/w  µ±Ê±/t  Í³Õ½²¿/nt  ¸ºÔðÈË/n  ÔÚ/p  ×éÖ¯/v  °²ÅÅ/v  °®¹úÈËÊ¿/n  Íâ³ö/v  ²Î¹Û/v  ¹¤×÷/vn  ÉÏ/f  ´æÔÚ/v  ÎÊÌâ/n  £¬/w  ÖÜ/nr  ×ÜÀí/n  °Ñ/p  ËûÃÇ/r  ÕÒ/v  È¥/v  £¬/w  µ±Ãæ/d  ÑÏËà/ad  ÅúÆÀ/v  Ëµ/v  £¬/w  ÄãÃÇ/r  ¶®/v  ²»/d  ¶®/v  Í³Õ½/j  Õþ²ß/n  £¡/w  ²¢/c  ¶Ô/p  °®¹úÈËÊ¿/n  Íâ³ö/vn  ²Î¹Û/vn  ×÷/v  ÁË/u  Ïê¾¡/a  Ö¸Ê¾/vn  £¬/w  Ç¿µ÷/vd  Ö¸³ö/v  £º/w  °®¹úÈËÊ¿/n  Äê¼Í/n  ´ó/a  ÁË/y  £¬/w  ¸÷/r  ·½Ãæ/n  Ó¦/v  ÓÐËù/v  ÕÕ¹Ë/vn  £¬/w  ÄãÃÇ/r  µÄ/u  °²ÅÅ/vn  ÓÐ/v  ¼«/d  ¡°/w  ×ó/a  ¡±/w  Ë¼³±/n  £¬/w  ²»/d  ÄÜ/v  ¸ã/v  µÃ/u  ÄÇÃ´/r  ½ô/a  £¬/w  ÔõÃ´/r  ÄÜ/v  ÒªÇó/v  Ã¿¸ö/r  ÈË/n  ×Ô¼º/r  ±³/v  ±³°ü/n  ÄØ/y  £¿/w  £¡/w  ËûÃÇ/r  ¿É/v  ´ø/v  ÃØÊé/n  »ò/c  ¼ÒÊô/n  ÕÕ¹Ë/v  £¬/w  Ò»¸ö/m  ÈË/n  ×¡/v  Ò»/m  ¼ä/q  ·¿/n  £¬/w  Òª/v  ×éÖ¯/v  ·þÎñ/vn  ÈËÔ±/n  ÄÃ/v  ÐÐÀî/n  ºÍ/c  ²ó·ö/v  £¬/w  ·¹/n  Òª/v  Èí/a  Ð©/q  £¬/w  ²Ë/n  Òª/v  ÊÊºÏ/v  ÀÏÄêÈË/n  µÄ/u  ¿ÚÎ¶/n  £¬/w  ²Î¹Û/v  ¡¢/w  ×ùÌ¸/v  Ò²/d  ²»Òª/d  °²ÅÅ/v  µÃ/u  Ì«/d  ½ô/a  £¬/w  ²»/d  ÐÝÏ¢/v  ºÃ/a  ÔõÃ´/r  ²Î¹Û/v  ÄØ/y  £¡/w  ÓÉÓÚ/c  ÖÜ/nr  ×ÜÀí/n  µÄ/u  ÕâÐ©/r  ·Ç³£/d  Ï¸ÖÂ/a  ¡¢/w  Ã÷È·/a  µÄ/u  Ö¸Ê¾/n  £¬/w  ±£Ö¤/v  ÁË/u  ¸÷/r  Â·/q  ²Î¹ÛÍÅ/n  ÄÜ¹»/v  Ô²Âú/a  µØ/u  Íê³É/v  ²Î¹Û/v  µÄ/u  ÈÎÎñ/n  ¡£/w  
19980302-05-002-028/m  µÚËÄ/m  ½ì/q  È«¹ú/n  ÈËÃñ/n  ´ú±í´ó»á/n  µÚÒ»/m  ´Î/q  »áÒé/n  £¬/w  ÔÚ/p  Ã«/nr  Ôó¶«/nr  Ö÷Ï¯/n  Áìµ¼/v  ÏÂ/f  £¬/w  ÔÚ/p  ÖÜ/nr  ×ÜÀí/n  µÄ/u  Ö÷³Ö/vn  ÏÂ/f  £¬/w  ¾­¹ý/p  Í¬/p  [½­/nr  Çà/nr  ·´¸ïÃü/n  ¼¯ÍÅ/n]nt  µÄ/u  ¶·Õù/vn  £¬/w  ÖÕÓÚ/d  ÔÚ/p  £±£¹£·£µÄê/t  £±ÔÂ/t  ÕÙ¿ª/v  ÁË/y  ¡£/w  ÖÜ/nr  ¶÷À´/nr  ×ÜÀí/n  ÔÚ/p  ¡¶/w  Õþ¸®/n  ¹¤×÷/vn  ±¨¸æ/n  ¡·/w  ÖÐ/f  Ö¸³ö/v  £º/w  ¡°/w  ÎÒÃÇ/r  Òª/v  ¼ÓÇ¿/v  È«¹ú/n  ¸÷×å/r  ÈËÃñ/n  µÄ/u  ´ó/a  ÍÅ½á/an  ¡£/w  Òª/v  È«ÐÄÈ«Òâ/i  ÒÀ¿¿/v  ¹¤ÈË½×¼¶/n  ¡¢/w  Æ¶ÏÂÖÐÅ©/j  £¬/w  ÍÅ½á/v  ÆäËû/r  ÀÍ¶¯/vn  ÈºÖÚ/n  ºÍ/c  ¹ã´ó/b  ÖªÊ¶·Ö×Ó/n  £¬/w  ½øÒ»²½/d  ·¢Õ¹/v  ¹¤ÈË½×¼¶/n  Áìµ¼/v  µÄ/u  ÒÔ/p  ¹¤Å©ÁªÃË/l  Îª/v  »ù´¡/n  µÄ/u  °üÀ¨/v  °®¹ú/a  ÃñÖ÷µ³ÅÉ/n  ¡¢/w  °®¹úÈËÊ¿/n  ¡¢/w  °®¹ú/a  ÇÈ°û/n  ºÍ/c  ¸Û/j  °Ä/j  Í¬°û/n  µÄ/u  ¸ïÃü/vn  Í³Ò»Õ½Ïß/l  ¡£/w  ¡­¡­/w  ÍÅ½á/v  Ò»ÇÐ/r  ¿ÉÒÔ/v  ÍÅ½á/v  µÄ/u  Á¦Á¿/n  £¬/w  Îª/p  ½¨Éè/v  Î°´ó/a  µÄ/u  Éç»áÖ÷Òå/n  ×æ¹ú/n  ¶ø/c  ¹²Í¬/d  ·Ü¶·/v  ¡£/w  ¡±/w  ±¨¸æ/n  ÖÐ/f  µÄ/u  Õâ/r  ¶Î/q  ·Ç³£/d  ÖØÒª/a  µÄ/u  ÂÛÊö/vn  £¬/w  ÊÇ/v  ¡°/w  ÎÄ¸ï/j  ¡±/w  ÖÐ/f  µÚÒ»/m  ´Î/q  ÕâÑù/r  Ã÷È·/ad  ½²/v  µÄ/u  ¡£/w  
19980302-05-002-029/m  £±£¹£·£µÄê/t  £µÔÂ/t  £¬/w  [Í³Õ½²¿/nt  ÒµÎñ×é/n]nt  ÔÙ´Î/d  ¾Í/p  ×éÖ¯/v  °®¹úÈËÊ¿/n  Íâ³ö/v  ²Î¹Û/v  ÎÊÌâ/n  £¬/w  Ïò/p  ÖÜ/nr  ×ÜÀí/n  Ð´/v  ÁË/u  ÇëÊ¾/vn  ±¨¸æ/n  ¡£/w  £µÔÂ/t  £²£µÈÕ/t  £¬/w  ÖÜ/nr  ×ÜÀí/n  ×÷/v  ÁË/u  ÖØÒª/a  µÄ/u  Ò²/d  ÊÇ/v  ×îºó/f  Ò»/m  ´Î/q  ¶Ô/p  Í³Õ½/j  ¹¤×÷/vn  µÄ/u  ÅúÊ¾/vn  £¬/w  Ëû/r  ÓïÖØÐÄ³¤/i  µØ/u  Ö¸³ö/v  £º/w  ¡°/w  ´Ë/r  Àà/q  ²Î¹Û/vn  ÈËÔ±/n  £¬/w  Èç/c  ÉÐÎ´/d  Óë/p  ËûÃÇ/r  Ð­ÉÌ/v  ¾Í/d  Í»È»/ad  Ðû²¼/v  £¬/w  ËÆ/d  Ó¦/v  ·Ö±ð/d  Ô¼/v  ËûÃÇ/r  ×ùÌ¸/v  Ò»/m  ´Î/q  £¬/w  Õ÷/v  µÃ/u  ËûÃÇ/r  Í¬Òâ/v  ºó/f  ÔÙ/d  ¶¨/v  £¬/w  ÒÔ/c  Ê¾/Vg  ÎÒÃÇ/r  ÀúÀ´/d  Ö÷ÕÅ/v  µÄ/u  ÃñÖ÷/a  Ð­ÉÌ/vn  ¾«Éñ/n  ¡£/w  ¡­¡­/w  Í³Õ½²¿/nt  Í¬Ö¾/n  Çë/v  ¶à/ad  ²ÉÈ¡/v  ÕâÖÖ/r  ¹¤×÷/vn  ·½Ê½/n  £¬/w  ²»Òª/d  Í¨Öª/v  Ò»ÏÂ/m  ÁËÊÂ/v  ¡£/w  ¡±/w  ÖÜ/nr  ×ÜÀí/n  ÔÚ/p  Ëû/r  ²¡Çé/n  ¼«Îª/d  ÑÏÖØ/a  µÄ/u  Çé¿ö/n  ÏÂ/f  £¬/w  ÈÔ/d  ×»×»¸æ½ë/i  ÎÒÃÇ/r  Ó¦µ±/v  ÈçºÎ/r  ×öºÃ/v  Í³Õ½/j  ¹¤×÷/vn  £¬/w  ÕæÊÇ/d  ×Ö×Ö/n  Ç§/m  ¾û/q  °¡/y  £¡/w  Õâ/r  Ò²/d  ÊÇ/v  ÖÜ/nr  ×ÜÀí/n  ×îºó/f  ¶Ô/p  Í³Õ½/j  ¹¤×÷/vn  Í¬Ö¾/n  µÄ/u  ½Ìµ¼/vn  ºÍ/c  ÖöÍÐ/vn  £¡/w  

19980302-06-001-001/m  ¡º/w  ÎÒÃÇ/r  ÓÀÔ¶/d  »³Äî/v  Ëû/r  ¡»/w  £­£­/w  ³¯ÏÊ/ns  ¾ÙÐÐ/v  ¼ÍÄî/v  ÖÜ/nr  ¶÷À´/nr  °ÙÄê/m  µ®³½/n  »î¶¯/vn  ²à¼Ç/n  
19980302-06-001-002/m  ±¾±¨/r  ×¤/v  ³¯ÏÊ/ns  ¼ÇÕß/n  ÕÔ/nr  ¼ÎÃù/nr  
19980302-06-001-003/m  ×÷Îª/p  ³¯ÏÊ/ns  È«¹ú/n  »¯·Ê/n  Éú²ú/vn  »ùµØ/n  µÄ/u  [ÐËÄÏ/nz  »¯·Ê/n  ÁªºÏ/vn  ÆóÒµ/n]nt  £¬/w  ×øÂä/v  ÔÚ/p  ³¯ÏÊ/ns  ÏÌ¾µÄÏµÀ/ns  Ê×¸®/n  ÏÌÐËÊÐ/ns  ¡£/w  ÔÚ/p  Õâ¼Ò/r  ÆóÒµ/n  µÄ/u  ³§Çø/n  ÄÚ/f  ÓÐ/v  Ò»/m  Æ¬/q  »¨Ô°Ê½/n  Ð¡/a  ¹ã³¡/n  £¬/w  ¹ã³¡/n  ÕýÖÐ/f  ÊÇ/v  ÖÜ/nr  ¶÷À´/nr  Í¬Ö¾/n  µÄ/u  °ëÉí/n  Í­Ïñ/n  ¡£/w  £±£¹£µ£¸Äê/t  £²ÔÂ/t  £¬/w  ÖÜ/nr  ¶÷À´/nr  Í¬Ö¾/n  Ôø/d  À´/v  ¸Ã³§/r  ²Î¹Û/v  ·ÃÎÊ/v  £¬/w  ²¢/c  ÔÚ/p  ½ñÌì/t  Í­Ïñ/n  µÄ/u  Î»ÖÃ/n  ¶Ô/p  ¹¤³§/n  Ö°¹¤/n  ·¢±í/v  ÁË/u  ÈÈÇé/a  ÑóÒç/v  µÄ/u  ½²»°/n  ¡£/w  ÎªÁË/p  ¼ÍÄî/v  ÖÜ/nr  ×ÜÀí/n  Îª/p  ÖÐ/j  ³¯/j  ÓÑÒê/n  ×÷³ö/v  µÄ/u  Í»³ö/a  ¹±Ï×/n  £¬/w  ÎªÁË/p  ±í´ï/v  ³¯ÏÊ/ns  ÈËÃñ/n  ¡¢/w  ÌØ±ð/d  ÊÇ/v  [ÐËÄÏ/nz  »¯·Ê/n  ÁªºÏ/vn  ÆóÒµ/n]nt  Ö°¹¤/n  ¶Ô/p  ÖÜ/nr  ×ÜÀí/n  µÄ/u  ÉîÇÐ/a  »³Äî/vn  £¬/w  ³¯ÏÊ/ns  µ³/n  ºÍ/c  Õþ¸®/n  ÔÚ/p  ³§Çø/n  ÄÚ/f  ½¨Á¢/v  ÁË/u  ÖÜ/nr  ¶÷À´/nr  Í¬Ö¾/n  Í­Ïñ/n  ¡£/w  £±£¹£·£¹Äê/t  £µÔÂ/t  £³£°ÈÕ/t  £¬/w  µË/nr  Ó±³¬/nr  Í¬Ö¾/n  ÔÚ/p  ³¯ÏÊ/ns  ÈËÃñ/n  µÄ/u  Î°´ó/a  ÁìÐä/n  ½ð/nr  ÈÕ³É/nr  Ö÷Ï¯/n  µÄ/u  ÅãÍ¬/vn  ÏÂ/f  £¬/w  À´µ½/v  ¹¤³§/n  ²Î¼Ó/v  ÁË/u  ÖÜ/nr  ¶÷À´/nr  Í­Ïñ/n  µÄ/u  Âä³É/vn  ÒÇÊ½/n  ¡£/w  Õâ/r  ÊÇ/v  ³¯ÏÊ/ns  È«¹ú/n  Î¨Ò»/b  Ò»¸ö/m  Íâ¹ú/n  Áìµ¼ÈË/n  Í­Ïñ/n  ¡£/w  ½ü/a  £²£°/m  Äê/q  ºó/f  µÄ/u  ½ñÌì/t  £¬/w  ³¯ÏÊ/ns  ÈËÃñ/n  ÓÖ/d  ÔÚ/p  ÕâÀï/r  ¼ÍÄî/v  ÖÜ/nr  ¶÷À´/nr  µ®³½/n  £±£°£°/m  ÖÜÄê/q  ¡£/w  Í­Ïñ/n  Á½ÅÔ/f  ÊúÁ¢/v  ×Å/u  ´óÐÍ/b  ±êÓïÅÆ/n  £¬/w  ÉÏ±ß/f  ·Ö±ð/d  ÓÃ/p  ÖÐ/j  ³¯/j  Á½/m  ¹ú/n  ÎÄ×Ö/n  Ð´/v  ×Å/u  ¡°/w  ×ð¾´/v  µÄ/u  ÖÜ/nr  ¶÷À´/nr  Í¬Ö¾/n  Îª/p  ³¯/j  ÖÐ/j  ÓÑÒê/n  ½¨Á¢/v  µÄ/u  ²»Ðà/z  ¹¦Ñ«/n  ½«/d  ÓÀ/d  ´æ/v  ³¯ÏÊ/ns  ÈËÃñ/n  ÐÄÖÐ/s  ¡±/w  ¡¢/w  ¡°/w  ³¯/j  ÖÐ/j  Á½/m  ¹ú/n  ÈËÃñ/n  Ö®¼ä/f  µÄ/u  ÓÑÒê/n  ºÍ/c  ÍÅ½á/an  ÍòËê/v  ¡±/w  ¡£/w  
19980302-06-001-004/m  [ÏÌ¾µÄÏµÀ/ns  ÐÐÕþ/n  ¾­¼Ã/n  Î¯Ô±»á/n]nt  Î¯Ô±³¤/n  ½ð/nr  ·ç»ù/nr  ¸æËß/v  ÖÐ¹ú/ns  ×¤/v  ³¯ÏÊ/ns  ´óÊ¹/n  Íò/nr  ÓÀÏé/nr  £¬/w  Ã¿µ±/p  Õ¾/v  ÔÚ/p  ÖÜ/nr  ×ÜÀí/n  Í­Ïñ/n  Ç°/f  £¬/w  ÈËÃÇ/n  ¶¼/d  »á/v  ÇåÎú/a  µØ/u  »ØÏë/v  Æð/v  µ±Äê/t  ÖÜ/nr  ×ÜÀí/n  ·ÃÎÊ/v  ÐËÄÏ/nz  ÆóÒµ/n  µÄ/u  ÀúÊ·ÐÔ/n  ³¡Ãæ/n  £¬/w  ¡°/w  Ëû/r  ÄÇ/r  ÁîÈË¹ÄÎè/l  µÄ/u  ½²»°/n  ÖÁ½ñ/d  »¹/d  »Øµ´/v  ÔÚ/p  ¶ú±ß/s  ¡±/w  ¡£/w  ½ð/nr  Î¯Ô±³¤/n  ½éÉÜ/v  Ëµ/v  £¬/w  ÖÜ/nr  ¶÷À´/nr  Í¬Ö¾/n  Í­Ïñ/n  ÉÏ/f  µÄ/u  Ã«ÒÂ/n  µñ¿Ì/v  µÃ/u  ·Ç³£/d  ±ÆÕæ/a  £¬/w  µ±Äê/t  µË/nr  Ó±³¬/nr  Í¬Ö¾/n  ÔÚ/p  ÖÜ/nr  ×ÜÀí/n  ·Ã/v  ³¯/j  Ç°Ï¦/f  Ç×ÊÖ/d  Ö¯/v  ÁË/u  Ò»/m  ¼þ/q  Ã«ÒÂ/n  £¬/w  ÖÜ/nr  ×ÜÀí/n  ÔÚ/p  ¹¤³§/n  ·ÃÎÊ/v  Ê±/Ng  ¾Í/d  ´©/v  ÔÚ/p  ÉíÉÏ/s  £¬/w  ËùÒÔ/c  ¾Í/d  ¸ù¾Ý/p  µ±Ê±/t  µÄ/u  ´©×Å/n  Íê³É/v  ÁË/u  ÖÜ/nr  ¶÷À´/nr  Í¬Ö¾/n  Í­Ïñ/n  µÄ/u  ´´×÷/vn  ¡£/w  µË/nr  Ó±³¬/nr  Í¬Ö¾/n  Ôø/d  ¸æËß/v  ½ð/nr  ÈÕ³É/nr  Ö÷Ï¯/n  £¬/w  Í­Ïñ/n  ºÜ/d  ±ÆÕæ/a  £¬/w  Ê¹/v  ÈË/n  ±¸¸Ð/v  Ç×ÇÐ/a  ¡£/w  
19980302-06-001-005/m  [ÐËÄÏ/nz  »¯·Ê/n  ÁªºÏ/vn  ÆóÒµ/n  µ³Î¯/n]nt  ÔðÈÎ/n  Êé¼Ç/n  ½ð/nr  ºº´¨/nr  ¶Ô/p  ¼ÇÕß/n  Ëµ/v  £¬/w  ÐËÄÏ/nz  ÆóÒµ/n  £±¡¤£µÍò/m  Ö°¹¤/n  ¶Ô/p  ÖÜ/nr  ¶÷À´/nr  »³/v  ÓÐ/v  ÌØ±ð/d  Éîºñ/a  µÄ/u  ¸ÐÇé/n  ¡£/w  µ±Äê/t  £¬/w  ÖÜ/nr  ×ÜÀí/n  ÔÚ/p  ¹¤³§/n  ·ÃÎÊ/v  Ê±/Ng  ºÍ/p  ¹¤ÈË/n  ÃÇ/k  ´ÙÏ¥Ì¸ÐÄ/i  £¬/w  ¹ÄÀø/v  ¹¤ÈË/n  ÃÇ/k  ÔÚ/p  ½ð/nr  ÈÕ³É/nr  Ö÷Ï¯/n  Áìµ¼/v  ÏÂ/f  £¬/w  Ìá¸ß/v  Éú²ú/v  £¬/w  À©´ó/v  ¹æÄ£/n  £¬/w  »ý¼«/ad  Ö§³Ö/v  È«¹ú/n  ÈËÃñ/n  µÄ/u  Õ½ºó/t  ÖØ½¨/vn  ¹¤×÷/vn  ¡£/w  ¡°/w  ÖÜ/nr  ¶÷À´/nr  µÄ/u  ÒôÈÝÐ¦Ã²/i  ÓÀÔ¶/d  Áô/v  ÔÚ/p  ÎÒÃÇ/r  µÄ/u  ¼ÇÒä/n  ÖÐ/f  £¬/w  ÐËÄÏ/nz  ÆóÒµ/n  Ö°¹¤/n  ½«/d  ÊÀÊÀ´ú´ú/l  »³Äî/v  Ëû/r  ¡£/w  ¡±/w  ½ð/nr  Êé¼Ç/n  ¸æËß/v  ¼ÇÕß/n  £¬/w  Ã¿Äê/r  £³ÔÂ/t  £µÈÕ/t  £¬/w  ³§/n  Àï/f  Ö°¹¤/n  ¶¼/d  »á/v  À´µ½/v  ÖÜ/nr  ×ÜÀí/n  Í­Ïñ/n  Ç°/f  Ï×»¨/v  £¬/w  ²¢/c  ÔÚ/p  Í­Ïñ/n  Ç°/f  Ð¡/a  ¹ã³¡/n  Ö²/v  Ê÷/n  ÖÖ/v  ²Ý/n  ¡£/w  ÏÌÐËÊÐ/ns  ÈºÖÚ/n  Ò²/d  ¾­³£/d  À´/v  ÕâÀï/r  Ïò/p  Í­Ïñ/n  Ï×»¨/v  £¬/w  ¡°/w  ÏÌÐË/ns  ÈËÃñ/n  Îª/p  ÖÜ/nr  ¶÷À´/nr  Í­Ïñ/n  ×øÂä/v  ÔÚ/p  ÕâÀï/r  ¶ø/c  Éî¸Ð/v  ½¾°Á/a  ºÍ/c  ×ÔºÀ/a  ¡±/w  ¡£/w  
19980302-06-001-006/m  ´ú±í/v  [³¯ÏÊ/ns  Õþ¸®/n]nt  ×¨³Ì/d  ´Ó/p  Ê×¶¼/n  Æ½ÈÀ/ns  ¸ÏÀ´/v  ²Î¼Ó/v  ´Ë´Î/r  ¼ÍÄî/vn  »î¶¯/vn  µÄ/u  [³¯ÏÊ/ns  Íâ½»²¿/n]nt  ¸±/b  ²¿³¤/n  Ç§/nr  ÔÚºë/nr  ¶Ô/p  ¼ÇÕß/n  Ëµ/v  £¬/w  ¼ÍÄî/v  ÖÜ/nr  ¶÷À´/nr  Í¬Ö¾/n  µ®³½/n  £±£°£°/m  ÖÜÄê/q  »î¶¯/vn  ÊÇ/v  ÔÚ/p  [³¯ÏÊ/ns  ÀÍ¶¯µ³/n]nt  ×ÜÊé¼Ç/n  ½ð/nr  ÕýÈÕ/nr  Í¬Ö¾/n  µÄ/u  Ç××Ô/d  ¹ØÐÄ/v  ºÍ/c  Ö¸Ê¾/v  ÏÂ/f  ½øÐÐ/v  µÄ/u  £¬/w  ¡°/w  ÖÜ/nr  ¶÷À´/nr  Í¬Ö¾/n  ÊÇ/v  ½Ü³ö/a  µÄ/u  ¹²²úÖ÷Òå/n  Õ½Ê¿/n  £¬/w  ÖøÃû/a  µÄ/u  ÕþÖÎ¼Ò/n  ¡¢/w  ¾üÊÂ¼Ò/n  ¡¢/w  Íâ½»¼Ò/n  £¬/w  ÊÇ/v  ÖÐ¹ú/ns  ÈËÃñ/n  µÄ/u  ÓÅÐã/a  ¶ù×Ó/n  £¬/w  ÊÇ/v  ³¯ÏÊ/ns  ÈËÃñ/n  µÄ/u  Ç×ÃÜ/a  Õ½ÓÑ/n  ºÍ/c  Í¬Ö¾/n  ¡£/w  ÔÚ/p  ³¯ÏÊ/ns  ¸ïÃü/vn  Óë/c  ½¨Éè/vn  µÄ/u  ÀúÊ·/n  Ê±ÆÚ/n  £¬/w  Ëû/r  ¸ø/p  ³¯ÏÊ/ns  ÈËÃñ/n  ÒÔ/p  ¾Þ´ó/a  µÄ/u  Ö§³Ö/vn  ºÍ/c  ÎÞË½/b  µÄ/u  Ô®Öú/vn  £¬/w  Îª/p  ÖÐ/j  ³¯/j  ÓÑÒê/n  µÄ/u  µÞÔì/vn  ¡¢/w  ¹®¹Ì/vn  ºÍ/c  ·¢Õ¹/vn  ×÷³ö/v  ÁË/u  ÀúÊ·ÐÔ/n  µÄ/u  Í»³ö/a  ¹±Ï×/vn  ¡±/w  ¡£/w  
19980302-06-001-007/m  ÔÚ/p  ¼ÍÄî/vn  »î¶¯/vn  ÉÏ/f  £¬/w  ³¯ÏÊ/ns  ÓÐ¹Ø/vn  ²¿ÃÅ/n  ºÍ/c  [ÖÐ¹ú/ns  ×¤/v  ³¯/j  Ê¹Áì¹Ý/n]nt  ¼°/c  »ªÇÈ/n  ×éÖ¯/n  ·Ö±ð/d  Ïò/p  ÖÜ/nr  ×ÜÀí/n  Í­Ïñ/n  ¾´Ï×/v  ÁË/u  »¨Àº/n  ¡£/w  ²Î¼Ó/v  »î¶¯/vn  µÄ/u  £³£°£°/m  Óà/m  Ãû/q  ÏÌÐËÊÐ/ns  ¸÷½ç/r  ÈºÖÚ/n  ´ú±í/n  Ò²/d  Ò»Ò»/d  Ïò/p  Í­Ïñ/n  Ï×»¨/v  ²¢/c  Ä¬°§/v  ÖÂ¾´/v  ¡£/w  [ÐËÄÏ/nz  »¯·Ê/n  ÁªºÏ/vn  ÆóÒµ/n]nt  ¾­Àí/n  Éê/nr  °²ÉÆ/nr  Íû/v  ×Å/u  ÖÜ/nr  ¶÷À´/nr  Í¬Ö¾/n  Í­Ïñ/n  £¬/w  ÉîÇé/d  µØ/u  ¶Ô/p  ¼ÇÕß/n  Ëµ/v  £º/w  ¡°/w  Õâ/r  ÊÇ/v  Ò»/m  Î»/q  Î°ÈË/n  µÄ/u  Í­Ïñ/n  £¬/w  ¸ü/d  ÊÇ/v  Ò»/m  ×ù/q  ÀúÊ·/n  µÄ/u  ·á±®/n  ¡£/w  ÎÒÃÇ/r  ÓÀÔ¶/d  »³Äî/v  Ëû/r  £¡/w  ¡±/w  
19980302-06-001-008/m  £¨/w  ±¾±¨/r  ÏÌÐË/ns  £²ÔÂ/t  £²£·ÈÕ/t  µç/n  £©/w  

19980302-06-002-001/m  Å¦Ô¼/ns  ¾Ù°ì/v  ¼ÍÄî/v  ÖÜ/nr  ¶÷À´/nr  °ÙÄê/m  µ®³½/n  ÒôÀÖ»á/n  »ùÐÁ¸ñ/nr  ÖÂÐÅ/v  ±í´ï/v  »³Äî/v  Ö®/u  Çé/n  
19980302-06-002-002/m  £¨/w  ¸½/v  Í¼Æ¬/n  £±/m  ÕÅ/q  £©/w  
19980302-06-002-003/m  ±¾±¨/r  Å¦Ô¼/ns  £²ÔÂ/t  £²£¸ÈÕ/t  µç/n  ¼ÇÕß/n  ·û/nr  ¸£Ô¨/nr  ±¨µÀ/v  £º/w  Å¦Ô¼/ns  »ªÈË/n  »ªÇÈ/n  ½ñÌì/t  ÔÚ/p  [Å¦Ô¼/ns  ¿¨ÄÚ»ù/nz  ÒôÀÖÌü/n]ns  ¾Ù°ì/v  ¼ÍÄî/v  ÖÜ/nr  ¶÷À´/nr  µ®³½/n  £±£°£°/m  ÖÜÄê/q  ÒôÀÖ»á/n  ¡£/w  ÃÀ¹ú/ns  Ç°/f  ×ÜÍ³/n  ¹ú¼Ò/n  °²È«/an  ÊÂÎñ/n  ÖúÀí/n  ¡¢/w  ¹úÎñÇä/n  »ùÐÁ¸ñ/nr  ÖÂÐÅ/v  ÒôÀÖ»á/n  £¬/w  ±í´ï/v  Ëû/r  ¶Ô/p  ÖÜ/nr  ¶÷À´/nr  ×ÜÀí/n  µÄ/u  »³Äî/v  Ö®/u  Çé/n  ¡£/w  
19980302-06-002-004/m  Ëû/r  ÔÚ/p  ÐÅ/n  ÖÐ/f  Ð´µÀ/v  £º/w  ¡°/w  ÎÒ/r  ÎÞ·¨/v  Óë/p  ÄãÃÇ/r  Ò»Æð/d  ¼ÍÄî/v  ÖÜ/nr  ¶÷À´/nr  °ÙÄê/m  µ®³½/n  £¬/w  ÆÄ/d  ¸Ð/Vg  âêÈ»ÈôÊ§/i  ¡£/w  Èô·Ç/c  ÔçÒÑ/d  °²ÅÅ/v  µ½/v  º£Íâ/s  ÂÃÐÐ/v  £¬/w  ÎÒ/r  Ò»¶¨/d  ²»/d  »á/v  ´í¹ý/v  Õâ¸ö/r  ÄÑµÃ/a  µÄ/u  »ú»á/n  £¬/w  ¶¨/d  »á/v  ºÍ/p  ´ó¼Ò/r  Ò»Æð/s  £¬/w  ¹²Í¬/d  ËÌÑï/v  ±¾ÊÀ¼Í/t  ×î/d  ÖØÒª/a  µÄ/u  ÈËÎï/n  Ö®Ò»/r  ÖÜ/nr  ¶÷À´/nr  ·Ç·²/z  µÄ/u  Ò»Éú/n  ¡£/w  
19980302-06-002-005/m  ¡°/w  ÎÒ/r  ÔÚ/p  £±£¹£·£±Äê/t  µÚÒ»/m  ´Î/q  ¼ûµ½/v  ÖÜ/nr  ×ÜÀí/n  £¬/w  ÎÒ/r  ·Ç³£/d  ¾´Åå/v  Ëû/r  £¬/w  Ï²»¶/v  Ëû/r  ¡£/w  Ëû/r  ¾«/a  ÓÚ/p  ÖÎ¹ú/v  Ö®/u  µÀ/n  ¡£/w  Ëû/r  ±ð/d  ¾ß/Vg  »ÛÑÛ/n  £¬/w  ÔÚ/p  Ã»ÓÐ/v  ¼¸/m  ¸ö/q  ÈË/n  ÄÜ/v  ÁË½â/v  µ½/v  ÃÀ/j  ÖÐ/j  ×ß/v  ºÏ×÷/vn  µÀÂ·/n  ×î/d  ·ûºÏ/v  Á½/m  ¹ú/n  Ïà»¥/b  ÀûÒæ/n  µÄ/u  Ê±ºò/n  £¬/w  Ëû/r  ¾Í/d  ÓÐ/v  ´Ë/r  ÏÈ¼ûÖ®Ã÷/i  ¡£/w  Ëû/r  »úÖÇ/a  ¹ýÈË/v  £¬/w  Ñ§Ê¶/n  Ô¨²©/a  £¬/w  ÓÄÄ¬/a  ¿ªÀÊ/a  £¬/w  ÎÒ/r  Ê®·Ö/m  ÕäÊÓ/v  Óë/p  Ëû/r  µÄ/u  ÓÑÒê/n  ¡£/w  
19980302-06-002-006/m  ¡°/w  ½ñÌì/t  ÏÂÎç/t  µÄ/u  ÒôÀÖ»á/n  ÈÃ/v  ÃÀ/j  ÖÐ/j  Á½/m  ¹ú/n  ÒÕÊõ¼Ò/n  ¹²¾Û/v  Ò»/m  ÌÃ/Ng  £¬/w  ¸èËÌ/v  ÖÜ/nr  ¶÷À´/nr  Áô¸ø/v  ÎÒÃÇ/r  µÄ/u  ÓÑºÃ/a  ¹ØÏµ/n  ¡£/w  ÒÔ/p  ´Ë/r  ×·/v  Ë¼/v  ÎÒÃÇ/r  ×ð¾´/v  µÄ/u  ÈË/n  £¬/w  ÊÇ/v  ×î/d  ÊÊµ±/a  ²»¹ý/u  µÄ/u  ¡£/w  ¡±/w  
19980302-06-002-007/m  Í¼Æ¬/n  £º/w  
19980302-06-002-008/m  £²ÔÂ/t  £²£¸ÈÕ/t  £¬/w  ÔÚ/p  [Å¦Ô¼/ns  ¿¨ÄÚ»ù/nz  ÒôÀÖÌü/n]ns  ¾ÙÐÐ/v  ÁË/u  ¼ÍÄî/v  ÖÜ/nr  ¶÷À´/nr  µ®³½/n  £±£°£°/m  ÖÜÄê/q  ÒôÀÖ»á/n  ¡£/w  Õâ/r  ÊÇ/v  ÄÐ¸ßÒô/n  ¸è³ª¼Ò/n  Áõ/nr  ½Ý/nr  ÔÚ/d  ÑÝ³ª/v  ¡¶/w  ÖÜ/nr  ×ÜÀí/n  £¬/w  Äã/r  ÔÚ/v  ÄÄÀï/r  ¡·/w  ¡£/w  ÒôÀÖ»á/n  ÊÇ/v  ÓÉ/p  [ÃÀ/j  ÖÐ/j  ÈËÃñ/n  ÓÑºÃ/a  Ð­»á/n]nt  ¡¢/w  [ÃÀ/j  ÖÐ/j  ¾­Ã³/j  ´Ù½ø»á/n]nt  ¡¢/w  [Å¦Ô¼/ns  ÖÐ¹ú/ns  ºÍÆ½/n  Í³Ò»/vn  ´Ù½ø»á/n]nt  ºÍ/c  [ÃÀ/j  ÖÐ/j  ¹ØÏµ/n  »ù½ð»á/n]nt  ÁªºÏ/vd  Ö÷°ì/v  µÄ/u  ¡£/w  
19980302-06-002-009/m  £¨/w  ÐÂ»ªÉç/nt  ¼ÇÕß/n  Ã«/nr  ÖÚÒÛ/nr  Éã/Vg  £©/w  

19980302-06-003-001/m  Àû±ÈÑÇ/ns  ¾Í/p  [Âå¿Ë±È/ns  ÊÂ¼þ/n]nz  ×´¸æ/v  ÃÀ/j  Ó¢/j  [º£ÑÀ/ns  ¹ú¼Ê/n  ·¨Í¥/n]nt  ¾ö¶¨/v  ÊÜÀí/v  ÆðËß/v  
19980302-06-003-002/m  ±¾±¨/r  Í»ÄáË¹/ns  £²ÔÂ/t  £²£¸ÈÕ/t  µç/n  ¼ÇÕß/n  ÂÀ/nr  Ö¾ÐÇ/nr  ±¨µÀ/v  £º/w  [º£ÑÀ/ns  ¹ú¼Ê/n  ·¨Í¥/n]nt  ×òÌì/t  Ðû²¼/v  £¬/w  ×¨ÃÅ/d  ÊÜÀí/v  Àû±ÈÑÇ/ns  ¾Í/p  £±£¹£¸£¸Äê/t  £±£²ÔÂ/t  [Âå¿Ë±È/ns  ¿ÕÄÑ/n  ÊÂ¼þ/n]nz  ¶Ô/p  ÃÀ¹ú/ns  ºÍ/c  Ó¢¹ú/ns  Ìá³ö/v  µÄ/u  ÆðËß/vn  ¡£/w  
19980302-06-003-003/m  [¹ú¼Ê/n  ·¨Í¥/n]nt  Í¥³¤/n  ÔÚ/p  ·¨Í¥/n  ÒÔ/p  £±£³/m  Æ±/q  ¶Ô/v  £³/m  Æ±/q  ·ñ¾ö/v  ÁË/u  Ó¢¹ú/ns  Ìá³ö/v  µÄ/u  [¹ú¼Ê/n  ·¨Í¥/n]nt  ÊÜÀí/v  ´Ë/r  °¸/Ng  Î¥·´/v  °²Àí»á/j  ¾öÒé/n  µÄ/u  Ö¸¿Ø/vn  ºó/f  ±íÊ¾/v  £¬/w  Àû±ÈÑÇ/ns  µÄ/u  ÒªÇó/n  ÊÇ/v  ¿ÉÒÔ/v  ½ÓÊÜ/v  µÄ/u  ¡£/w  
19980302-06-003-004/m  Àû±ÈÑÇ/ns  ´ú±í/n  ¹þÃ×µÂ¡¤¹þµÂÀû/nr  ¶Ô/p  [¹ú¼Ê/n  ·¨Í¥/n]nt  µÄ/u  ¾ö¶¨/n  ±íÊ¾/v  ¸ßÐË/a  ¡£/w  Ëû/r  Ëµ/v  £¬/w  Àû±ÈÑÇ/ns  ÈËÃñ/n  ÔâÊÜ/v  µÄ/u  ¿àÄÑ/n  Ó¦µ±/v  ½áÊø/v  ÁË/y  £¬/w  Ñ°Çó/v  Íâ½»/n  ½â¾ö/vn  µÄ/u  Ê±ºò/n  µ½/v  ÁË/y  ¡£/w  ÓöÄÑÕß/n  ¼ÒÊô/n  ´ú±í/n  Ë¹Íþ¶û/nr  ÔÚ/p  ³ÆÔÞ/v  [¹ú¼Ê/n  ·¨Í¥/n]nt  µÄ/u  ÄÜÁ¦/n  Ê±/Ng  ±íÊ¾/v  £¬/w  Õâ/r  ÊÇ/v  ÌåÏÖ/v  ¹ú¼Ê/n  ¹«Õý/an  µÄ/u  Î°´ó/a  Ê±¿Ì/n  ¡£/w  Ëû/r  Ö¸Ôð/v  ÃÀ/j  Ó¢/j  ÔÚ/p  Õâ¸ö/r  ÎÊÌâ/n  ÉÏ/f  µÄ/u  Á¢³¡/n  ÊÇ/v  Âùºá/a  °Ïìè/a  ¡¢/w  ±ä±¾¼ÓÀ÷/i  ºÍ/c  ²»ºÏÊ±ÒË/i  µÄ/u  ¡£/w  
19980302-06-003-005/m  £±£¹£¸£¸Äê/t  £±£²ÔÂ/t  £²£±ÈÕ/t  £¬/w  Ò»/m  ¼Ü/q  ÓÉ/p  [µÂ¹ú/ns  ·¨À¼¿Ë¸£/ns  »ú³¡/n]ns  Æð·É/v  µÄ/u  [·ºÃÀ/nz  º½¿Õ/n  ¹«Ë¾/n]nt  °à»ú/n  £¬/w  ÔÚ/p  ·É/v  ¾­/p  ËÕ¸ñÀ¼/ns  Âå¿Ë±ÈÕò/ns  ÉÏ¿Õ/s  Ê±/Ng  Í»È»/ad  ±¬Õ¨/v  £¬/w  Ôì³É/v  £²£·£°/m  ÈË/n  ËÀÍö/v  µÄ/u  ÌØ´ó/b  ¿ÕÄÑ/n  ¡£/w  ÃÀ/j  ¡¢/w  Ó¢/j  Á½/m  ¹ú/n  ÒÔ/p  Á½/m  Ãû/q  Àû±ÈÑÇÈË/n  ÉæÏÓ/v  ¿ÕÄÑ/n  ÊÂ¼þ/n  ÎªÓÉ/v  £¬/w  ÒªÇó/v  Àû±ÈÑÇ/ns  µ±¾Ö/n  ½»³ö/v  ÏÓÒÉ·¸/n  ¡£/w  Àû±ÈÑÇ/ns  ¶Ô/p  ´Ë/r  Ê¸¿Ú·ñÈÏ/i  £¬/w  ²¢/c  Ïò/p  [¹ú¼Ê/n  ·¨Í¥/n]nt  Ìá³ö/v  ÆðËß/vn  £¬/w  ÒªÇó/v  ÖÆÖ¹/v  ÃÀ/j  Ó¢/j  Ç¿ÆÈ/v  Àû±ÈÑÇ/ns  ½»/v  ÈË/n  µÄ/u  Âùºá/a  ×ö·¨/n  £¬/w  ²¢/c  Ö¸¿Ø/v  ÃÀ/j  Ó¢/j  ÔÚ/p  ÉóÑ¶/v  ¿ÕÄÑ/n  ÏÓÒÉ·¸/n  ÎÊÌâ/n  ÉÏ/f  Î¥·´/v  ÁË/u  £±£¹£·£±Äê/t  Ç©¶©/v  µÄ/u  ¹ØÓÚ/p  ´ò»÷/v  ÍþÐ²/v  Ãñº½/n  °²È«/an  »î¶¯/vn  µÄ/u  ¹ú¼Ê/n  Ð­Òé/n  £¬/w  ÒòÎª/c  Ð­Òé/n  ¹æ¶¨/v  ÓÉ/p  Ç©Ô¼¹ú/n  ×ÔÐÐ/d  ÉóÑ¶/v  ±¾¹ú/r  ÉæÏÓ/vn  ¹«Ãñ/n  £¬/w  ÎÞÐë/d  ½»Óè/v  ¹úÍâ/s  ¡£/w  [¹ú¼Ê/n  ·¨Í¥/n]nt  ÒÔ/p  Àû±ÈÑÇ/ns  µÄ/u  ÆðËß/vn  Ôç/a  ÓÚ/p  °²Àí»á/j  µÄ/u  ¾öÒé/n  Îª/v  ¸ù¾Ý/n  £¬/w  ¾ö¶¨/v  ½ÓÊÜ/v  Àû±ÈÑÇ/ns  µÄ/u  ÆðËß/vn  ¡£/w  

19980302-06-004-001/m  ÁªºÏ¹ú/nt  ×¤/v  ÒÁ/j  »ú¹¹/n  Õû¶Ù/v  ¼ÍÂÉ/n  ÒÁÀ­¿Ë/ns  ³Æ/v  Æä/r  Ê¯ÓÍ/n  ³ö¿Ú/vn  ÄÜÁ¦/n  ÓÐÏÞ/a  
19980302-06-004-002/m  ÐÂ»ªÉç/nt  °Í¸ñ´ï/ns  £²ÔÂ/t  £²£¸ÈÕ/t  µç/n  £¨/w  ¼ÇÕß/n  ¹Ë/nr  ÕýÁú/nr  £©/w  Îª/p  È·±£/v  Ë³Àû/ad  Ö´ÐÐ/v  ÁªºÏ¹ú/nt  ÃØÊé³¤/n  °²ÄÏ/nr  Óë/p  ÒÁÀ­¿Ë/ns  Áìµ¼ÈË/n  Ç©Êð/v  µÄ/u  ÎäÆ÷/n  ºË²é/vn  ±¸ÍüÂ¼/n  £¬/w  ÁªºÏ¹ú/nt  ×¤/v  °Í¸ñ´ï/ns  µÄ/u  »ú¹¹/n  ¿ªÊ¼/v  Õû¶Ù/v  ÈËÔ±/n  ¼ÍÂÉ/n  ²¢/c  ¹æ·¶/v  ËûÃÇ/r  µÄ/u  ÐÐÎª/n  ¡£/w  
19980302-06-004-003/m  ÁªºÏ¹ú/nt  ¹ÙÔ±/n  ÔÚ/p  ½ÓÊÜ/v  ¼ÇÕß/n  ²É·Ã/v  Ê±/Ng  Ëµ/v  £¬/w  ÁªºÏ¹ú/nt  ÎäÆ÷/n  ºË²é/vn  ÈËÔ±/n  ¼´½«/d  ¿ªÊ¼/v  ½øÈë/v  ÒÁ/j  ×ÜÍ³¸®/n  Ö´ÐÐ/v  ºË²é/vn  ÈÎÎñ/n  £¬/w  ¸ù¾Ý/p  Ð­Òé/n  ¹æ¶¨/v  £¬/w  ÁªºÏ¹ú/nt  ÔÚ/p  Ö´ÐÐ/v  ºË²é/vn  ÈÎÎñ/n  Ê±/Ng  ±ØÐë/d  ×ðÖØ/v  ÒÁÀ­¿Ë/ns  µÄ/u  Ö÷È¨/n  ºÍ/c  ×ðÑÏ/n  £¬/w  Õâ¸ö/r  ÎÊÌâ/n  ¶Ô/p  ÒÁÀ­¿Ë/ns  À´Ëµ/u  ÊÇ/v  ¸ö/q  Ê®·Ö/m  Ãô¸Ð/a  µÄ/u  ÎÊÌâ/n  £¬/w  ÁªºÏ¹ú/nt  ÈËÔ±/n  ±ØÐë/d  ½÷É÷/ad  ´¦ÖÃ/v  ²¢/c  ÓèÒÔ/v  ×ðÖØ/vn  ¡£/w  
19980302-06-004-004/m  Ëû/r  Ö¸³ö/v  £¬/w  ×ðÖØ/v  ÒÁÀ­¿Ë/ns  µÄ/u  ×ðÑÏ/n  ²»½ö/c  ²»/d  ÄÜ/v  Ëæ±ã/ad  ´³Èë/v  ×ÜÍ³¸®/n  £¬/w  ¶øÇÒ/c  Ò²/d  ²»/d  ÄÜ/v  Ëæ±ã/ad  Ïò/p  ÁÚ¾Ó/n  µÄ/u  »¨Ô°/n  ÄÚ/f  ÈÓ/v  À¬»ø/n  ¡£/w  Ëû/r  Ëµ/v  £¬/w  ÓÐ/v  ÉÙÊý/m  ÁªºÏ¹ú/nt  ÈËÔ±/n  µÄ/u  ²»Á¼/a  ÐÐÎª/n  °Ü»µ/v  ÁË/u  ÁªºÏ¹ú/nt  µÄ/u  ÉùÓþ/n  £¬/w  ÒýÆð/v  ÒÁÀ­¿ËÈË/n  µÄ/u  µÐÊÓ/vn  ºÍ/c  ²»Âú/vn  £¬/w  ÁªºÏ¹ú/nt  »ú¹¹/n  Òò´Ë/c  ²»¶Ï/d  ½Óµ½/v  ÒÁÀ­¿Ë/ns  ·½Ãæ/n  µÄ/u  Í¶Ëß/vn  ¡£/w  
19980302-06-004-005/m  ¾ÝÏ¤/v  £¬/w  ÁªºÏ¹ú/nt  ×¤/v  °Í¸ñ´ï/ns  µÄ/u  »ú¹¹/n  ÒÑ¾­/d  ×÷³ö/v  ¹æ¶¨/vn  £¬/w  ×Ô/p  ¼´ÈÕ/t  Æð/f  £¬/w  ·²/d  ½Óµ½/v  ÒÁÀ­¿Ë/ns  ·½Ãæ/n  Í¶Ëß/v  µÄ/u  ÁªºÏ¹ú/nt  ¹¤×÷/vn  ÈËÔ±/n  £¬/w  Èç/v  ÓÐ/v  Ö¤¾Ý/n  Ö¤Ã÷/v  Æä/r  ÐÐÎª/n  È·/d  ÓÐ/v  ÎÊÌâ/n  £¬/w  ½«/d  Á¢¼´/d  ½«/p  Æä/r  ½â¹Í/v  ¡£/w  
19980302-06-004-006/m  ¾Ý/p  ÐÂ»ªÉç/nt  °Í¸ñ´ï/ns  £²ÔÂ/t  £²£¸ÈÕ/t  µç/n  £¨/w  ¼ÇÕß/n  ¹Ë/nr  ÕýÁú/nr  ¡¢/w  Ë¾/nr  ¾ÃÔÀ/nr  £©/w  ÒÁÀ­¿Ë/ns  Ê¯ÓÍ/n  ²¿³¤/n  À­Ï£µÂ/nr  £²£¸ÈÕ/t  ÔÚ/p  ´Ë¼ä/r  Ëµ/v  £¬/w  ÓÉÓÚ/p  ÒÁÀ­¿Ë/ns  Ê¯ÓÍ/n  Éú²ú/vn  Éè±¸/n  Äê¾ÃÊ§ÐÞ/l  ºÍ/c  È±·¦/v  ±ØÒª/a  µÄ/u  Áã±¸¼þ/n  £¬/w  ¼ÓÉÏ/v  Ä¿Ç°/t  ÊÀ½ç/n  Ê¯ÓÍ/n  ÊÐ³¡/n  µÄ/u  ¼Û¸ñ/n  ÏÂµø/v  £¬/w  ÔÚ/p  Ö´ÐÐ/v  µÚÈý/m  ÆÚ/q  ¡°/w  Ê¯ÓÍ/n  »»/v  Ê³Æ·/n  ¡±/w  ¼Æ»®/n  µÄ/u  £¶/m  ¸ö/q  ÔÂ/n  Àï/f  £¬/w  ÒÁÀ­¿Ë/ns  µÄ/u  Ê¯ÓÍ/n  ³ö¿Ú/vn  ÄÜÁ¦/n  ²»/d  ¿ÉÄÜ/v  ³¬¹ý/v  ¼ÛÖµ/n  £´£°ÒÚ/m  ÃÀÔª/q  ¡£/w  
19980302-06-004-007/m  À­Ï£µÂ/nr  ÔÚ/p  ¼ÇÕß/n  ÕÐ´ý»á/n  ÉÏ/f  Ëµ/v  £¬/w  ÒÁÀ­¿Ë/ns  ÕýÔÚ/d  Í¬/p  ÁªºÏ¹ú/nt  ½øÐÐ/v  Ì¸ÅÐ/vn  £¬/w  ÒÔ/p  ½ø¿Ú/vn  ²¹³ä/v  Ê¯ÓÍ/n  Éú²ú/vn  Ëù/u  Ðè/v  µÄ/u  Éè±¸/n  ºÍ/c  Áã¼þ/n  ¡£/w  Ëû/r  Ëµ/v  £¬/w  ÒÁÀ­¿Ë/ns  Ä¿Ç°/t  ÈÕ²ú/v  £²£¶£µÍò/m  Í°/q  Ô­ÓÍ/n  £¬/w  Ö»Òª/c  ÄÜ/v  µÃµ½/v  ×ã¹»/v  µÄ/u  Áã±¸¼þ/n  £¬/w  ÒÁÀ­¿Ë/ns  ¿ÉÒÔ/v  Ôö¼Ó/v  Ô­ÓÍ/n  ³ö¿ÚÁ¿/n  ¡£/w  
19980302-06-004-008/m  °´/p  ÁªºÏ¹ú/nt  Óë/p  ÒÁÀ­¿Ë/ns  Ç©¶©/v  µÄ/u  ¡°/w  Ê¯ÓÍ/n  »»/v  Ê³Æ·/n  ¡±/w  Ð­Òé/n  £¬/w  ÒÁÀ­¿Ë/ns  ¿É/v  ÔÚ/p  £¶/m  ¸ö/q  ÔÂ/n  Àï/f  ³ö¿Ú/v  ¼ÛÖµ/n  £²£°ÒÚ/m  ÃÀÔª/q  µÄ/u  Ê¯ÓÍ/n  £¬/w  ÓÃÓÚ/v  ½ø¿Ú/v  ¼±Ðè/v  µÄ/u  ÈËµÀÖ÷Òå/n  ÎïÆ·/n  ¡£/w  ¸ù¾Ý/p  [ÁªºÏ¹ú/nt  °²Àí»á/j]nt  ×î½ü/t  Í¨¹ý/v  µÄ/u  £±£±£µ£³/m  ºÅ/q  ¾öÒé/n  £¬/w  ÒÁÀ­¿Ë/ns  µÄ/u  Ê¯ÓÍ/n  ³ö¿Ú/vn  ÏÞ¶î/n  ÒÑ/d  ÔöÖÁ/v  £µ£²ÒÚ/m  ÃÀÔª/q  ¡£/w  

19980302-06-005-001/m  ¼íÆÒÕ¯/ns  ½»Õ½/vn  Ë«·½/n  ÊµÐÐ/v  Í£»ð/v  
19980302-06-005-002/m  ÐÂ»ªÉç/nt  ½ð±ß/ns  £²ÔÂ/t  £²£¸ÈÕ/t  µç/n  À­ÄÇÁÒ/nr  Ç×Íõ/n  ºÍ/c  [¼íÆÒÕ¯/ns  Õþ¸®/n]nt  ·¢ÑÔÈË/n  £²£·ÈÕ/t  ÏÈºó/d  ÔÚ/p  Âü¹È/ns  ºÍ/c  ½ð±ß/ns  ·¢±í/v  ÉùÃ÷/n  £¬/w  Ðû²¼/v  ÖÒÓÚ/v  À­ÄÇÁÒ/nr  µÄ/u  Îä×°Á¦Á¿/l  ºÍ/c  Õþ¸®¾ü/n  Ö®¼ä/f  ÊµÐÐ/v  Í£»ð/v  ¡£/w  
19980302-06-005-003/m  ¾Ý/p  À´×Ô/v  Âü¹È/ns  µÄ/u  ÏûÏ¢/n  £¬/w  À­ÄÇÁÒ/nr  Ç×Íõ/n  £²£·ÈÕ/t  Ðû²¼/v  £¬/w  ÖÒÓÚ/v  Ëû/r  µÄ/u  ²¿¶Ó/n  ÓÚ/p  µ±µØ/s  Ê±¼ä/n  £²£¸ÈÕ/t  Áè³¿/t  ¿ªÊ¼/v  Í£Ö¹/v  Í¬/p  Õþ¸®¾ü/n  ½»»ð/v  ¡£/w  Ëû/r  ÔÚ/p  ÉùÃ÷/n  ÖÐ/f  Ëµ/v  £¬/w  Í£»ð/v  ÊÇ/v  ÎªÁË/p  ½áÊø/v  ¼íÆÒÕ¯/ns  ÈËÃñ/n  µÄ/u  Í´¿à/an  ºÍ/c  Îª/p  Ô¤¶¨/v  £·ÔÂ·Ý/t  ¾ÙÐÐ/v  µÄ/u  ´óÑ¡/vn  ×÷/v  ×¼±¸/vn  ¡£/w  À­ÄÇÁÒ/nr  µÄ/u  ÉùÃ÷/n  ·¢±í/v  ºó/f  ²»¾Ã/m  £¬/w  [¼íÆÒÕ¯/ns  Õþ¸®/n]nt  Ò²/d  ÔÚ/p  ½ð±ß/ns  Ðû²¼/v  ÊµÐÐ/v  Í£»ð/v  ¡£/w  
19980302-06-005-004/m  Áí/d  ¾Ý/p  ±¨µÀ/n  £¬/w  ÈÕ±¾/ns  ¡¢/w  Ì©¹ú/ns  ºÍ/c  ÃÀ¹ú/ns  ¶Ô/p  Ë«·½/n  µÄ/u  Í£»ð/vn  ±íÊ¾/v  »¶Ó­/v  ¡£/w  
19980302-06-005-005/m  ×Ô/p  È¥Äê/t  £·ÔÂ/t  À­ÄÇÁÒ/nr  Àë¿ª/v  ¼íÆÒÕ¯/ns  Ö®ºó/f  £¬/w  ÖÒÓÚ/v  À­ÄÇÁÒ/nr  µÄ/u  Îä×°Á¦Á¿/l  Í¬/p  Õþ¸®¾ü/n  ²»Ê±/d  ÔÚ/p  ¼íÆÒÕ¯/ns  ±±²¿/f  ¿¿½ü/v  Ì©¹ú/ns  µÄ/u  µØÇø/n  ·¢Éú/v  Õ½¶·/vn  ¡£/w  

19980302-06-006-001/m  ¾Í/p  Ä¦ÈøµÂ/nt  ÔÚ/p  ²®¶ûÄá/ns  ´ÓÊÂ/v  ¼äµý/n  »î¶¯/vn  ÒÔÉ«ÁÐ/ns  Ïò/p  ÈðÊ¿/ns  ÊéÃæ/d  µÀÇ¸/v  
19980302-06-006-002/m  ±¾±¨/r  ¿ªÂÞ/ns  £²ÔÂ/t  £²£¸ÈÕ/t  µç/n  ¼ÇÕß/n  Öì/nr  ÃÎ¿ý/nr  ±¨µÀ/v  £º/w  ×òÌì/t  £¬/w  [ÒÔÉ«ÁÐ/ns  Õþ¸®/n]nt  ÖÂº¯/v  [ÈðÊ¿/ns  Áª°î/n  Õþ¸®/n]nt  £¬/w  ¾Í/p  ÉÏÖÜ/t  ÒÔÉ«ÁÐ/ns  Çé±¨/n  »ú¹¹/n  Ä¦ÈøµÂ/nt  ÈËÔ±/n  ¶Ô/p  ×¤/v  ²®¶ûÄá/ns  µÄ/u  ÒÁÀÊ/ns  ´ú±íÍÅ/n  °²×°/v  ÇÔÌý/vn  ×°ÖÃ/n  Ò»/m  ÊÂ/n  ÕýÊ½/ad  ±íÊ¾/v  µÀÇ¸/v  ¡£/w  [ÈðÊ¿/ns  Íâ½»²¿/n]nt  ±íÊ¾/v  £¬/w  ÒÔÉ«ÁÐ/ns  µÄ/u  µÀÇ¸/vn  ÊÇ/v  Ò»¸ö/m  »ý¼«/a  µÄ/u  ²½Öè/n  £¬/w  µ«/c  Èð/j  ÒÔ/j  ¹ØÏµ/n  ½«/d  Òò/p  ´Ë/r  ÊÂ¼þ/n  ¶ø/c  ÊÜµ½/v  ÑÏÖØ/a  Ó°Ïì/vn  ¡£/w  
19980302-06-006-003/m  £²ÔÂ/t  £±£¹ÈÕ/t  £¬/w  ÒÔÉ«ÁÐ/ns  Çé±¨/n  »ú¹¹/n  Ä¦ÈøµÂ/nt  µÄ/u  Ò»/m  Ãû/q  ÈËÔ±/n  ÔÚ/p  ²®¶ûÄá/ns  ÆóÍ¼/v  ¶Ô/p  ×¤/v  µ±µØ/s  µÄ/u  ÒÁÀÊ/ns  ´ú±íÍÅ/n  °²×°/v  ÇÔÌý/vn  ×°ÖÃ/n  Ê±/Ng  £¬/w  Í»È»/ad  ÐÄÔà²¡/n  ·¢×÷/v  £¬/w  ±»/p  ÈðÊ¿/ns  ¾¯·½/n  ×¥»ñ/v  ¡£/w  Ëæºó/f  £¬/w  ÈðÊ¿/ns  ÓÐ¹Ø/vn  ²¿ÃÅ/n  »¹/d  Í¨¼©/v  ÁË/u  ÁíÍâ/r  ËÄ/m  Ãû/q  Í¬°¸/b  ÏÓÒÉÈË/n  ¡£/w  [ÈðÊ¿/ns  Õþ¸®/n]nt  ¼á³Ö/v  ÒªÇó/v  ÒÔÉ«ÁÐ/ns  ±ØÐë/d  ¾Í´Ë/d  ½øÐÐ/v  ÕýÊ½/a  µÀÇ¸/vn  £¬/w  ÈðÊ¿/ns  Áª°î/n  Ö÷Ï¯/n  ¿ÆµÙ/nr  Ô­¶¨/v  ½ñÄê/t  £µÔÂ/t  ·ÃÎÊ/v  ÒÔÉ«ÁÐ/ns  µÄ/u  ¼Æ»®/n  Ò²/d  ¿ÉÄÜ/v  ±»/p  ÍÆ³Ù/v  ¡£/w  
19980302-06-006-004/m  ÊÂ·¢/v  ºó/f  £¬/w  ÒÔÉ«ÁÐ/ns  Ôø/d  ¾Ü¾ø/v  ÈðÊ¿/ns  ·½Ãæ/n  µÄ/u  Ö¸¿Ø/vn  £¬/w  Éù³Æ/v  ²®¶ûÄá/ns  µÄ/u  ¼äµý°¸/n  Ïµ/v  [Àè°ÍÄÛ/ns  ÕæÖ÷µ³/n]nt  ·Ö×Ó/n  Ëù/u  Îª/v  £¬/w  µ«/c  ÒÔÉ«ÁÐ/ns  Çé±¨/n  »ú¹¹/n  Ä¦ÈøµÂ/nt  µÄ/u  ¸ºÔðÈË/n  µ¤Äá¡¤ÑÇÍÐÄ·/nr  ÊÂºó/t  ÒÑ/d  Òý¾Ì´ÇÖ°/l  ¡£/w  
19980302-06-006-005/m  [ÒÔÉ«ÁÐ/ns  Íâ½»²¿/n]nt  ·¢ÑÔÈË/n  Ï£¶ûÍò/nr  ÈÕÇ°/t  Ðû²¼/v  £¬/w  ÄÚËþÄáÑÇºú/nr  ×ÜÀí/n  ½«/d  ÔÚ/p  £³ÔÂ/t  £±ÈÕ/t  µÄ/u  ÄÚ¸ó/n  »áÒé/n  ÌáÃû/v  ×¤/v  Àè°ÍÄÛ/ns  ÄÏ²¿/f  µÄ/u  ÒÔ¾ü/j  Ë¾Áî/n  °¢Ã×À­Ä·¡¤ÀûÎ¬/nr  ³öÈÎ/v  Ä¦ÈøµÂ/nt  µÄ/u  Áìµ¼ÈË/n  £¬/w  ÒÔ/c  È¡´ú/v  £²ÔÂ/t  £²£´ÈÕ/t  ´ÇÖ°/v  µÄ/u  ÑÇÍÐÄ·/nr  ¡£/w  

19980302-06-007-001/m  ÉîÇé/d  Òä/Vg  Î°ÈË/n  ¡ª¡ª/w  ·Ã/v  ÖÜ/nr  ×ÜÀí/n  ÉúÇ°/t  ½Ó¼û/v  µÄ/u  ×îºó/f  Ò»/m  Î»/q  Íâ±ö/n  
19980302-06-007-002/m  ±¾±¨/r  ×¤/v  ÂÞÂíÄáÑÇ/ns  ¼ÇÕß/n  Áº/nr  Ïþ»ª/nr  
19980302-06-007-003/m  ÔÚ/p  ÖÜ/nr  ¶÷À´/nr  ×ÜÀí/n  µ®³½/n  £±£°£°/m  ÖÜÄê/q  Ç°Ï¦/f  £¬/w  ¼ÇÕß/n  ÔÚ/p  ²¼¼ÓÀÕË¹ÌØ/ns  ²É·Ã/v  ÁË/u  ÖÜ/nr  ×ÜÀí/n  ÉúÇ°/t  ½Ó¼û/v  µÄ/u  ×îºó/f  Ò»/m  Î»/q  Íâ±ö/n  ¡¢/w  ÏÖ/Tg  [ÂÞÂíÄáÑÇ/ns  Éç»áÖ÷Òå/n  ÀÍ¶¯µ³/n]nt  Ö÷Ï¯/n  ÒÁÀûÒ®¡¤Î¬¶ûµÂ´Ä/nr  ¡£/w  Î¬¶ûµÂ´Ä/nr  ÂúÍ·/n  Òø·¢/n  £¬/w  ¾«Éñ/n  ÛÇîå/a  ¡£/w  Ëû/r  ÉîÇé/d  µØ/u  »Ø¹Ë/v  ÁË/u  £±£¹£·£µÄê/t  £¹ÔÂ/t  £·ÈÕ/t  ÔÚ/p  ±±¾©/ns  ¼ûµ½/v  ÖÜ/nr  ×ÜÀí/n  µÄ/u  Çé¾°/n  ¡£/w  
19980302-06-007-004/m  ¡°/w  ÄÇ/r  ´Î/q  ¼ûÃæ/v  Áî/v  ÈË/n  ÖÕÉú/m  ÄÑÍü/v  ¡£/w  ¡±/w  Î¬¶ûµÂ´Ä/nr  ³ÁÄ¬/a  Æ¬¿Ì/m  £¬/w  ½Ó×Å/c  Ëµ/v  £¬/w  µ±Ê±/t  Ëû/r  ÂÊÁì/v  ÂÞÂíÄáÑÇ/ns  µ³Õþ/j  ´ú±íÍÅ/n  ·ÃÎÊ/v  ÖÐ¹ú/ns  ¡£/w  ¡°/w  ÖÜ/nr  ¶÷À´/nr  ÄÇÊ±/r  ²¡Çé/n  Ê®·Ö/m  ÑÏÖØ/a  £¬/w  È´/d  ²»¹Ë/v  Ò½Éú/n  ·´¶Ô/v  £¬/w  ¼á³Ö/v  Òª/v  ½Ó¼û/v  ÎÒÃÇ/r  ´ú±íÍÅ/n  ¡£/w  Ëû/r  Õ¾/v  ÔÚ/p  ÃÅ¿Ú/s  Ó­½Ó/v  ÎÒÃÇ/r  £¬/w  ÏÔµÃ/v  Ê®·Ö/m  ÏûÊÝ/a  ¡£/w  Ëû/r  Òý/v  ÎÒÃÇ/r  ×ß/v  ½ø/v  ¿ÍÌü/n  ¡£/w  ÎÒ/r  ÏÖÔÚ/t  »¹/d  Çå³þ/a  µØ/u  ¼ÇµÃ/v  Ëû/r  µ±Ê±/t  Ëµ/v  µÄ/u  »°/n  £º/w  ¡®/w  Î¬¶ûµÂ´Ä/nr  Í¬Ö¾/n  £¬/w  ÔÛÃÇ/r  ÏÈ/d  ºÍ/p  ´ú±íÍÅ/n  Ò»Æð/d  ÕÕ/v  ÕÅ/q  Ïà/Ng  ¡£/w  ¡¯/w  Õâ/r  ÕÅ/q  ÕÕÆ¬/n  ÔÚ/p  ¡¶/w  ÈËÃñÈÕ±¨/nz  ¡·/w  Í·°æ/n  ¿¯ÔØ/v  ¡£/w  ÎÒ/r  ÏÖÔÚ/t  »¹/d  ±£´æ/v  ×Å/u  Õâ/r  ÕÅ/q  Õä¹ó/a  µÄ/u  ±¨Ö½/n  ¡£/w  È»ºó/c  £¬/w  Ëû/r  Çë/v  ÎÒ/r  µ¥¶À/d  ºÍ/p  Ëû/r  µ½/v  ÅÔ±ß/f  µÄ/u  ·¿¼ä/n  Ì¸»°/v  ¡£/w  Ëû/r  Ëµ/v  £º/w  ¡®/w  Ò½Éú/n  ²»/d  ÈÃ/v  ÎÒ/r  ¶à/ad  Ëµ»°/v  £¬/w  ËùÒÔ/c  Äã/r  Ëµ/v  £¬/w  ÎÒ/r  Ìý/v  ¡£/w  ¡¯/w  ¡±/w  
19980302-06-007-005/m  ¡°/w  Ò½Éú/n  ÔÚ/p  ÅÔ±ß/f  ÌáÐÑ/v  ÅãÍ¬/v  µÄ/u  ÖÐ¹ú/ns  Í¬Ö¾/n  £¬/w  ÈÃ/v  ÎÒ/r  Ëµ»°/v  ¾¡Á¿/d  ¼ò¶Ì/a  ¡£/w  ÎÒ/r  Ëµ/v  µ½/v  ´óÔ¼/d  £²£°/m  ·ÖÖÓ/q  Ê±/Ng  £¬/w  ±ã/d  ²»ÓÉ×ÔÖ÷/i  µØ/u  Í£/v  ÁË/u  ÏÂÀ´/v  £¬/w  ¿´/v  ÁË/u  Ò»/m  ÑÛ/q  ÊÖ±í/n  ¡£/w  ÖÜ/nr  ¶÷À´/nr  Ê¼ÖÕ/d  ÈÏÕæ/ad  ×¢ÊÓ/v  ×Å/u  ÎÒ/r  £¬/w  Á¢¿Ì/d  ·¢ÏÖ/v  ÁË/u  ÎÒ/r  µÄ/u  ³ÙÒÉ/an  £¬/w  ±ã/d  Ëµ/v  £º/w  ¡®/w  ¿´À´/v  ÔÛÃÇ/r  µÄ/u  Ì¸»°/vn  Ã»ÒâË¼/a  £¬/w  ·ñÔò/c  Äã/r  ²»/d  »á/v  ¿´/v  ÊÖ±í/n  ¡£/w  ¡¯/w  ÎÒ/r  Á¢¿Ì/d  Ëµ/v  £¬/w  ¡®/w  ²»/d  £¬/w  ºÜ/d  ÓÐ/v  ÒâË¼/n  £¬/w  Ö»ÊÇ/c  Ò½Ôº/n  ÓÐ/v  ¹æ¾Ø/n  £¬/w  ¶ø/c  ÎÒ/r  ÊÇ/v  ÊØ/v  ¼ÍÂÉ/n  µÄ/u  ¡£/w  ¡¯/w  Ëû/r  ËµµÀ/v  £¬/w  ¡®/w  Ò½Éú/n  ²»/d  »á/v  ³Í·£/v  ¿ÍÈË/n  £¬/w  ÔÛÃÇ/r  ½Ó×Å/v  Ì¸/v  ¡£/w  ¡¯/w  ¾Í/c  ÕâÑù/r  £¬/w  ÎÒÃÇ/r  µÄ/u  Ì¸»°/vn  ÓÖ/d  ³ÖÐø/v  ÁË/u  ½«½ü/d  £±/m  Ð¡Ê±/n  £²£°/m  ·ÖÖÓ/q  ¡£/w  ¡±/w  
19980302-06-007-006/m  Î¬¶ûµÂ´Ä/nr  ½ñÄê/t  £·£³/m  Ëê/q  ¡£/w  Ëû/r  ÓÚ/p  £¶£°/m  Äê´ú/n  Í¬/p  ÖÜ/nr  ¶÷À´/nr  ×ÜÀí/n  ÏàÊ¶/v  ¡£/w  µ±Ê±/t  ÖÜ/nr  ×ÜÀí/n  µ½/v  ÂÞÂíÄáÑÇ/ns  ²Î¼Ó/v  ÂÞ/j  Ç°/f  Áìµ¼ÈË/n  ÇÇÖÎÎÚ¡ªµÂÖÎ/nr  µÄ/u  ÔáÀñ/n  £¬/w  Î¬¶ûµÂ´Ä/nr  µ£ÈÎ/v  ¸±/b  ×ÜÀí/n  ¡£/w  Ëû/r  ¾´Åå/v  ÖÜ/nr  ×ÜÀí/n  µÄ/u  ÎªÈË/n  £¬/w  ³ÆÔÞ/v  ÖÜ/nr  ×ÜÀí/n  ¡°/w  ÊÇ/v  µ±´ú/t  ×î/d  ½Ü³ö/a  µÄ/u  ¹ú¼Ò/n  Áìµ¼ÈË/n  ºÍ/c  Íâ½»¼Ò/n  £¬/w  ¶Ô/p  ¹ú¼Ê/n  ÎÊÌâ/n  ÓÐ/v  ÉîÈë/a  ÑÐ¾¿/vn  £¬/w  ÊÇ/v  Æ½µÈ»¥Àû/l  ¡¢/w  ºÍÆ½¹²´¦/l  Îå/m  Ïî/q  Ô­Ôò/n  µÄ/u  ´´Ê¼ÈË/n  £¬/w  Ò²/d  ÊÇ/v  ÂÞ/j  ÖÐ/j  ÓÑºÃ/a  ¹ØÏµ/n  µÄ/u  µÞÔìÕß/n  Ö®Ò»/r  ¡±/w  ¡£/w  Î¬¶ûµÂ´Ä/nr  Ëµ/v  £¬/w  ÔÚ/p  Ëû/r  ¼û/v  ¹ý/u  µÄ/u  Ðí¶à/m  ¹ú¼Ê/n  ÖªÃûÈËÊ¿/n  ÖÐ/f  £¬/w  Ëû/r  ×î/d  ¾°Ñö/v  ¡°/w  ÖÜ/nr  ¶÷À´/nr  ÕâÑù/r  Ë¼Ïë/n  Éîåä/a  ¡¢/w  ¸»ÓÐ/v  Ô¶¼û/n  µÄ/u  Áìµ¼ÈË/n  £¬/w  ÕâÑù/r  ÈÈ°®/v  ºÍÆ½/n  ¡¢/w  ·´¶Ô/v  Ç¿È¨/n  µÄ/u  Íâ½»¼Ò/n  ¡±/w  ¡£/w  
19980302-06-007-007/m  Ëû/r  Ëµ/v  £¬/w  ¡°/w  µ±Ê±/t  ÎÒÃÇ/r  ¶Ô/p  ¹ú¼Ê/n  ÉÏ/f  ºÍ/c  Å·ÖÞ/ns  Éç»áÖ÷Òå/n  ¹ú¼Ò/n  µÄ/u  Ò»Ð©/m  ÖØ´ó/a  ÎÊÌâ/n  ½»»»/v  ÁË/u  ¿´·¨/n  ¡£/w  ÖÐ¹ú/ns  ÉÐ/d  ´¦ÔÚ/v  ÎÄ»¯´ó¸ïÃü/nz  ÖÐ/f  ¡£/w  ÖÜ/nr  ¶÷À´/nr  Ö÷Òª/d  ½²/v  ÁË/u  Ëû/r  ¶Ô/p  ÖÐ¹ú/ns  Ç°¾°/n  ºÍ/c  ÂÞ/j  ÖÐ/j  ¹ØÏµ/n  µÄ/u  Õ¹Íû/vn  ¡£/w  ÖÜ/nr  ×ÜÀí/n  Ëµ/v  £¬/w  ¡®/w  Çë/v  Äã/r  ÏàÐÅ/v  £¬/w  ÖÐ¹ú/ns  ¶Ô/p  ÂÞÂíÄáÑÇ/ns  µÄ/u  ÓÑÒê/n  ²»/d  »á/v  ¸Ä±ä/v  ¡¯/w  £¬/w  ¡®/w  Áìµ¼/v  Î´À´/t  ÖÐ¹ú/ns  ·¢Õ¹/vn  µÄ/u  ÈË/n  ÊÇ/v  µË/nr  Ð¡Æ½/nr  ¡£/w  ¡¯/w  Ëû/r  »¹/d  ½²/v  ÁË/u  Ðí¶à/m  ÔÞÑï/v  µË/nr  Ð¡Æ½/nr  µÄ/u  »°/n  ¡£/w  ÔÚ/p  Ì¸/v  µ½/v  µ±Ê±/t  Éç»áÖ÷Òå/n  ¹ú¼Ò/n  ¹ØÏµ/n  Ê±/Ng  £¬/w  ÖÜ/nr  ×ÜÀí/n  Ëµ/v  £¬/w  ÖÐ¹ú/ns  ÈËÃñ/n  ÓÀÔ¶/d  Õ¾/v  ÔÚ/p  ÂÞÂíÄáÑÇ/ns  ÈËÃñ/n  Ò»±ß/f  £¬/w  Ö§³Ö/v  ÂÞÂíÄáÑÇ/ns  ÈËÃñ/n  Îª/p  º´ÎÀ/v  Ãñ×å/n  ¶ÀÁ¢/an  ¡¢/w  Ö÷È¨/n  ºÍ/c  ÕýÒå/n  ÊÂÒµ/n  Ëù/u  ½øÐÐ/v  µÄ/u  ¶·Õù/vn  ¡£/w  ²»¹ý/c  £¬/w  ÖÐ¹ú/ns  ÓÐ/v  ¾ä/q  ¹Å»°/n  £¬/w  ½Ð×ö/v  ¡®/w  Ô¶Ë®¾È²»ÁË½ü»ð/l  ¡¯/w  ¡£/w  ÖÐ/j  ÂÞ/j  ±Ï¾¹/d  Ïà¾à/v  Ì«/d  Ô¶/a  ¡£/w  ÖÜ/nr  ¶÷À´/nr  ÈÏÎª/v  £¬/w  Å·ÖÞ/ns  µÄ/u  ÊÂÇé/n  ²»/d  ÄÜ/v  ÓÉ/p  ÃÀ/j  ËÕ/j  Á½/m  ¸ö/q  ´ó¹ú/n  Ö÷Ô×/v  £¬/w  ÖÐÐ¡/b  ¹ú¼Ò/n  µÄ/u  °²È«/an  ²»/d  ÄÜ/v  Ö¸Íû/v  ³¬¼¶´ó¹ú/n  £¬/w  Ö»/d  ÄÜ/v  ¿¿/v  ÕâÐ©/r  ¹ú¼Ò/n  ×Ô¼º/r  ÍÅ½á/v  ÆðÀ´/v  £¬/w  ·¢Õ¹/v  ÄÀÁÚ/n  ÓÑºÃ/an  £¬/w  »¥Àû/vn  ºÏ×÷/vn  £¬/w  ²Å/d  ÄÜ/v  È¡µÃ/v  ºÍ/c  Î¬»¤/v  Ãñ×å/n  ¶ÀÁ¢/vn  ¡£/w  ÏÖÔÚ/t  »Ø¹ý/v  Í·/n  À´/v  ¿´/v  ÖÜ/nr  ¶÷À´/nr  µ±Ê±/t  µÄ/u  ½²»°/n  £¬/w  ÕæÊÇ/d  ·Ç³£/d  ÓÐ/v  µÀÀí/n  ¡£/w  ¡±/w  
19980302-06-007-008/m  Î¬¶ûµÂ´Ä/nr  ÄÃ/v  ³ö/v  Ò»/m  ±¾/q  ¡¶/w  ÖÜ/nr  ¶÷À´/nr  µÄ/u  Íâ½»/n  ·ç²É/n  ¡·/w  »­²á/n  £¬/w  ·­/v  µ½/v  Ëû/r  Í¬/p  ÖÜ/nr  ×ÜÀí/n  ¼ûÃæ/v  Ê±/Ng  µÄ/u  ÄÇ/r  Ò»/m  Ò³/q  ¡£/w  ÕÕÆ¬/n  ÉÏ/f  µÄ/u  ÖÜ/nr  ×ÜÀí/n  Éí/Ng  ´©/v  »ÒÉ«/n  ÖÐÉ½×°/n  £¬/w  ÃæÅÓ/n  Çåñ³/a  £¬/w  ÂÔ´ø/v  Î¢Ð¦/n  ¡£/w  Î¬¶ûµÂ´Ä/nr  Ôò/c  ÂúÍ·/n  ºÚ·¢/n  ¡£/w  Ëû/r  Ëµ/v  £º/w  ¡°/w  Äã/r  ¿´/v  £¬/w  µ±Ê±/t  ÎÒ/r  »¹/d  ºÜ/d  ÄêÇá/a  ¡£/w  ÄÇ/r  ´Î/q  Ì¸»°/vn  ÖÐ/f  £¬/w  ÖÜ/nr  ¶÷À´/nr  »¹/d  Çë/v  ÎÒ/r  ¶à/ad  ËÍ/v  Ò»Ð©/m  ÂÞÂíÄáÑÇ/ns  µÄ/u  µçÓ°/n  µ½/v  ÖÐ¹ú/ns  £¬/w  Òª/v  ·´Ó³/v  ÂÞÂíÄáÑÇ/ns  µÄ/u  ÀúÊ·/n  ¡¢/w  ÎÄ»¯/n  £¬/w  ÌØ±ð/d  ÊÇ/v  µ±´ú/t  Éú»î/vn  ºÍ/c  ½¨Éè/vn  Çé¿ö/n  µÄ/u  Ó°Æ¬/n  ¡£/w  Ëû/r  Ëµ/v  £¬/w  ¡®/w  ¿ÉÏ§/a  ÎÒ/r  ²»/d  ÄÜ/v  ÔÙ/d  È¥/v  ÂÞÂíÄáÑÇ/ns  ÁË/y  ¡£/w  ÎÒÃÇ/r  ¸ø/p  ÇÇÖÎÎÚ¡ªµÂÖÎ/nr  ËÍÔá/v  Ê±/Ng  £¬/w  Í½²½/d  ÐÐ×ß/v  ÁË/u  Ò»¸ö/m  ¶à/m  Ð¡Ê±/n  ¡£/w  ¿ÉÊÇ/c  ÏÖÔÚ/t  ÎÒ/r  Á¬/u  ¼¸/m  ·ÖÖÓ/q  µÄ/u  Â·/n  ¶¼/d  ×ß/v  ²»/d  ¶¯/v  ÁË/y  ¡£/w  ¡¯/w  Ëû/r  ÏÔµÃ/v  Ê®·Ö/m  Æ£±¹/a  ¡£/w  ÎÒ/r  ¼á³Ö/v  ÑûÇë/v  ÖÜ/nr  ¶÷À´/nr  ÔÚ/p  »Ö¸´/v  ½¡¿µ/an  ºó/f  µ½/v  ÂÞÂíÄáÑÇ/ns  ·ÃÎÊ/v  ¡£/w  Ëû/r  »Ø´ð/v  £º/w  ¡®/w  Î¬¶ûµÂ´Ä/nr  Í¬Ö¾/n  £¬/w  ÄÇ/r  Ö»ÊÇ/v  »ÃÏë/n  ÁË/y  ¡£/w  ÎÒ/r  ¿ÉÄÜ/v  ÔÙ/d  Ò²/d  ¼û/v  ²»/d  µ½/v  ÃÀÀö/a  µÄ/u  ÂÞÂíÄáÑÇ/ns  ÁË/y  £¡/w  ¡¯/w  ÎÒÃÇ/r  Ïà»¥/d  Óµ±§/v  ¸æ±ð/v  Ê±/Ng  £¬/w  Ëû/r  ¶Ô/p  ÎÒ/r  Ëµ/v  £º/w  ¡®/w  ÎÒ/r  ÏàÐÅ/v  ÖÐ/j  ÂÞ/j  Á½/m  ¹ú/n  µÄ/u  ÓÑÒê/n  »á/v  µÃµ½/v  ·¢Õ¹/vn  ¡£/w  Ò²/d  Çë/v  Äã/r  ÏàÐÅ/v  £¬/w  µË/nr  Ð¡Æ½/nr  ÊÇ/v  ÂÞÂíÄáÑÇ/ns  ÈËÃñ/n  µÄ/u  ÖÒÊµ/a  ÅóÓÑ/n  ¡£/w  ¡¯/w  ÎÒÃÇ/r  ¾Í/d  ÕâÑù/r  ·Ö±ð/v  ÁË/y  ¡£/w  ¡±/w  
19980302-06-007-009/m  Î¬¶ûµÂ´Ä/nr  ½Ó×Å/v  Ëµ/v  £¬/w  ¡°/w  ÎÒ/r  ¶Ô/p  ÖÜ/nr  ¶÷À´/nr  µÄ/u  »°/n  ÉîÐÅ²»ÒÉ/i  ¡£/w  ÖÐ¹ú/ns  Ëæºó/f  ·¢Éú/v  µÄ/u  ±ä»¯/vn  ÍêÈ«/ad  ÈçÍ¬/v  ÖÜ/nr  ¶÷À´/nr  Ëù/u  Ô¤¼û/v  µÄ/u  ¡£/w  £±£¹£¸£°Äê/t  £¬/w  ÎÒ/r  ÒÔ/p  ×ÜÀí/n  Éí·Ý/n  ÔÙ´Î/d  ·Ã»ª/v  £¬/w  Í¬/p  µË/nr  Ð¡Æ½/nr  ¼ûÃæ/v  ¡£/w  ÎÒÃÇ/r  ½øÐÐ/v  ÁË/u  ·Ç³£/d  ÓÐ/v  ÒâË¼/n  µÄ/u  Ì¸»°/vn  ¡£/w  ÎÒ/r  ¸æËß/v  Ëû/r  ÖÜ/nr  ¶÷À´/nr  ¶Ô/p  ÎÒ/r  ½²/v  µÄ/u  »°/n  ¡£/w  µË/nr  Ð¡Æ½/nr  ¶Ô/p  ÎÒ/r  Ëµ/v  £¬/w  ÖÐ¹ú/ns  ¶Ô/p  ÂÞÂíÄáÑÇ/ns  µÄ/u  Á¢³¡/n  ÓÀÔ¶/d  ²»/d  »á/v  ¸Ä±ä/v  ¡£/w  Ëû/r  »¹/d  Ëµ/v  £¬/w  ÖÐ¹ú/ns  ÈËÃñ/n  ÒÑ¾­/d  ¶Ô/p  ÎÄ»¯´ó¸ïÃü/nz  ¡¢/w  ¶Ô/p  Ã«/nr  Ôó¶«/nr  ×÷³ö/v  ÁË/u  ÕýÈ·/a  µÄ/u  ÆÀ¼Û/vn  £¬/w  ½«/d  °Ñ/p  Ã«/nr  Ôó¶«/nr  ¡¢/w  ÖÜ/nr  ¶÷À´/nr  µÈ/u  ÈË/n  ¿ª´´/v  µÄ/u  ÊÂÒµ/n  ¼Ì³Ð/v  ÏÂÈ¥/v  £¬/w  ²¢/c  ¿ªÊ¼/v  ½øÐÐ/v  ÉîÈë/a  µÄ/u  ¾­¼Ã/n  ¸Ä¸ï/vn  £¬/w  Ò»¶¨/d  ÄÜ/v  ÊµÏÖ/v  ÖÜ/nr  ¶÷À´/nr  Í¬Ö¾/n  ½¨Éè/v  ÖÐ¹ú/ns  ËÄ/m  ¸ö/q  ÏÖ´ú»¯/vn  µÄ/u  ÒÅÔ¸/n  ¡£/w  ¡±/w  
19980302-06-007-010/m  £±£¹£¹£²Äê/t  £¬/w  Î¬¶ûµÂ´Ä/nr  µÚÈý/m  ´Î/q  µ½/v  ÖÐ¹ú/ns  ·ÃÎÊ/v  £¬/w  ÔÚ/p  ±±¾©/ns  ¡¢/w  ÉÏº£/ns  ¡¢/w  ¹ã¶«/ns  µÈ/u  µØ/n  ²Î¹Û/v  ¡£/w  ¡°/w  £±£²/m  Äê/q  Àï/f  £¬/w  ÖÐ¹ú/ns  µÄ/u  ±ä»¯/vn  ÈÃ/v  ÎÒ/r  ÓÖ¾ªÓÖÏ²/l  ¡£/w  ÎÒ/r  ¼áÐÅ/v  £¬/w  ÖÐ¹ú/ns  Èç¹û/c  ÑØ×Å/p  Õâ/r  Ìõ/q  µÀÂ·/n  ¼ÌÐø/v  ×ß/v  ÏÂÈ¥/v  £¬/w  Ò»¶¨/d  »á/v  ÔÚ/p  £²£±/m  ÊÀ¼Í/n  ³ÉÎª/v  Ò»¸ö/m  ÕþÖÎ/n  ¡¢/w  ¾­¼Ã/n  Ç¿¹ú/n  ¡£/w  ¡±/w  Ëû/r  Ëµ/v  £¬/w  ¡°/w  ÓÉÓÚ/p  ÖÜ/nr  ¶÷À´/nr  ¶Ô/p  Î´À´/t  µÄ/u  Ô¶¼û/n  £¬/w  ÓÉÓÚ/p  µË/nr  Ð¡Æ½/nr  ¼á³Ö/v  ¸Ä¸ï/v  µÄ/u  ÓÂÆø/n  £¬/w  Ê¹/v  ÖÐ¹ú/ns  ÔÚ/p  ±£³Ö/v  ÕþÖÎ/n  ÎÈ¶¨/an  µÄ/u  »ù´¡/n  ÉÏ/f  £¬/w  ÕâÐ©/r  Äê/q  ¾­¼Ã/n  ¸Ä¸ï/vn  ½øÐÐ/v  µÃ/u  ÓÐ/v  ²½Öè/n  ¡¢/w  ÓÐ/v  ÕÂ·¨/n  £¬/w  È¡µÃ/v  ÁË/u  ¾ÙÊÀÖõÄ¿/i  µÄ/u  Î°´ó/a  ³É¾Í/n  £¬/w  Ê¹/v  ÈËÃñ/n  Éú»î/vn  Ë®Æ½/n  µÃµ½/v  ºÜ/d  ´ó/a  Ìá¸ß/vn  ¡£/w  ÎÒ/r  ¸ßÐË/a  µØ/u  ¿´µ½/v  £¬/w  ½­/nr  ÔóÃñ/nr  µÈ/u  ÖÐ¹ú/ns  ÐÂ/a  Ò»/m  ´ú/q  Áìµ¼ÈË/n  ÕýÔÚ/d  ¼ÌÐø/v  °Ñ/p  ¸Ä¸ï/v  Òý/v  Ïò/p  ÉîÈë/a  ¡£/w  ¡±/w  
19980302-06-007-011/m  Î¬¶ûµÂ´Ä/nr  Ç¿µ÷/v  £¬/w  ¡°/w  ÎÒ/r  ¶Ô/p  ÖÐ¹ú/ns  ÈËÃñ/n  Ê¼ÖÕ/d  »³×Å/v  ÓÑºÃ/a  µÄ/u  ¸ÐÇé/n  ¡£/w  Õâ/r  ÊÇ/v  ÒòÎª/p  ÎÒÃÇ/r  Á½/m  ¹ú/n  µÄ/u  ¹ØÏµ/n  ²»/d  ÊÇ/v  Îª/p  È¨ÒËÖ®¼Æ/i  ¶ø/c  ½¨Á¢/v  £¬/w  ¶øÊÇ/c  ÓÐ/v  Ïà»¥/d  Ö§³Ö/v  ¡¢/w  Ïà»¥/d  ×ðÖØ/v  ¡¢/w  »¥Àû/v  ºÏ×÷/v  µÄ/u  ÀÎ¹Ì/a  »ù´¡/n  ¡£/w  Õâ/r  ÕýÊÇ/v  ÖÜ/nr  ¶÷À´/nr  Ìá³«/v  µÄ/u  ÏÖ´ú/t  ¹ú¼Ê/n  ¹ØÏµ/n  µÄ/u  ×¼Ôò/n  ¡£/w  ¡±/w  Ëû/r  ×îºó/f  ×£Ô¸/v  ÖÐ¹ú/ns  ¼ÌÐø/v  È¡µÃ/v  ÐÂ/a  µÄ/u  ³É¾Í/n  £¬/w  ×£/v  ÂÞ/j  ÖÐ/j  ÓÑÒê/n  ²»¶Ï/d  ·¢Õ¹/v  ¡£/w  £¨/w  ±¾±¨/r  ²¼¼ÓÀÕË¹ÌØ/ns  £²ÔÂ/t  £²£¶ÈÕ/t  µç/n  £©/w  

19980302-06-008-001/m  Î÷·Ç/ns  Î¬ºÍ/j  ²¿¶Ó/n  Í¨¼©/v  ¿ÆÂÞÂí/nr  
19980302-06-008-002/m  ÐÂ»ªÉç/nt  À­¸÷Ë¹/ns  £²ÔÂ/t  £²£¸ÈÕ/t  µç/n  £¨/w  ¼ÇÕß/n  Íõ/nr  ÓÀ¿µ/nr  £©/w  Î÷·Ç/ns  Î¬ºÍ/j  ²¿¶Ó/n  Ë¾Áî/n  Ð»¶û±ÈµÏ/nr  ÉÙ½«/n  £¬/w  £²£·ÈÕ/t  ÔÚ/p  ´Ë¼ä/r  Ðû²¼/v  Í¨¼©/v  Ç°/f  ÈûÀ­Àû°º/ns  ¾üÕþ¸®/n  Ê×ÄÔ/n  ¿ÆÂÞÂí/nr  ¡£/w  
19980302-06-008-003/m  Ð»¶û±ÈµÏ/nr  ÊÇ/v  ´Ó/p  ÈûÀ­Àû°º/ns  µÖ´ï/v  [À­¸÷Ë¹/ns  »ú³¡/n]ns  ºó/f  ×÷/v  ´Ë/r  ±íÊ¾/vn  µÄ/u  ¡£/w  ¾ÝÏ¤/v  £¬/w  Ëû/r  ´ËÐÐ/r  µÄ/u  Ä¿µÄ/n  ÊÇ/v  Í¬/p  ÓÐ¹Ø/vn  ·½Ãæ/n  ÉÌÌÖ/v  ÈûÀ­Àû°º/ns  ¾ÖÊÆ/n  ¡£/w  
19980302-06-008-004/m  ÈûÀ­Àû°º/ns  È¥Äê/t  £µÔÂ/t  ·¢Éú/v  ¾üÊÂ/n  Õþ±ä/vn  £¬/w  ÒÔ/p  ¿ÆÂÞÂí/nr  ÎªÊ×/v  µÄ/u  ¾üÕþÈ¨/n  È¡´ú/v  ÁË/u  ¿¨°Í/nr  ×ÜÍ³/n  µÄ/u  Ãñ/Ng  Ñ¡/v  Õþ¸®/n  ¡£/w  ÔÚ/p  ¹ú¼Ê/n  Éç»á/n  µÄ/u  µ÷Í£/vn  ÏÂ/f  £¬/w  È¥Äê/t  £±£°ÔÂ/t  £¬/w  Èû¾ü/j  Õþ¸®/n  Óë/p  ÓÐ¹Ø/vn  ·½Ãæ/n  Ç©Êð/v  ÁË/u  ¿ÆÄÉ¿ËÀï/ns  Ð­Òé/n  £¬/w  Í¬Òâ/v  ½ñÄê/t  £´ÔÂ/t  µ×/f  ÒÔÇ°/f  ½«/p  È¨Á¦/n  ¹é»¹/v  ¿¨°Í/nr  Õþ¸®/n  ¡£/w  ÓÉÓÚ/c  Èû¾ü/j  Õþ¸®/n  ¶Ô/p  Ö´ÐÐ/v  ¾öÒé/n  È±·¦/v  ³ÏÒâ/n  £¬/w  ±¾ÔÂ/t  ³õ/f  £¬/w  ÒÔ/p  ÄáÈÕÀûÑÇ/ns  ÎªÊ×/v  µÄ/u  Î÷·Ç/ns  Î¬ºÍ/j  ²¿¶Ó/n  ¶Ô/p  Èû¾ü/j  Õþ¸®/n  ²ÉÈ¡/v  ÁË/u  ¾üÊÂ/n  ÐÐ¶¯/vn  £¬/w  ÏÈºó/d  ¹¥¿Ë/v  Èû/j  Ê×¶¼/n  ¸¥Àï¶Ø/ns  ºÍ/c  µÚ¶þ/m  ´ó/a  ³ÇÊÐ/n  ²©³Ç/ns  £¬/w  ¾üÕþ¸®/n  ¶à/a  Ãû/q  Ö÷Òª/b  ³ÉÔ±/n  ±»²¶/v  £¬/w  µ«/c  ¿ÆÂÞÂí/nr  ±¾ÈË/r  ²»Öª/v  È¥Ïò/n  ¡£/w  
19980302-06-008-005/m  ¾Ý/p  ±¨µÀ/n  £¬/w  ¿ÆÂÞÂí/nr  Ä¿Ç°/t  ¿ÉÄÜ/v  ÒÑ/d  ÌÓ/v  ÖÁ/v  ÁÚ¹ú/n  £¬/w  µ«/c  £²ÔÂ/t  £±£´ÈÕ/t  Ò»¸ö/m  ×Ô³Æ/v  ÊÇ/v  ¿ÆÂÞÂí/nr  µÄ/u  ÈË/n  Ôø/d  ´òµç»°/v  ¸ø/v  [Ó¢¹ú/ns  ¹ã²¥/vn  ¹«Ë¾/n]nt  £¬/w  Éù³Æ/v  Ëû/r  ¾Í/d  ÔÚ/p  ¸¥Àï¶Ø/ns  ¸½½ü/f  µÄ/u  É½Çø/n  £¬/w  ²¢/c  ·¢ÊÄ/v  ½«/d  ¾íÍÁÖØÀ´/i  ¡£/w  

19980302-06-009-001/m  ÄÏ·Ç/ns  Ê×/m  Ëù/q  »ªÇÈ/n  Ñ§Ð£/n  ¿ªÑ§/v  
19980302-06-009-002/m  ±¾±¨/r  Ô¼º²ÄÚË¹±¤/ns  £³ÔÂ/t  £±ÈÕ/t  µç/n  ¼ÇÕß/n  Àî/nr  ÐÂ·é/nr  ±¨µÀ/v  £º/w  ÄÏ·Ç/ns  ÔÚ/p  ÖÐÄÏ/ns  ½¨½»/v  ÒÔºó/f  ´´°ì/v  µÄ/u  µÚÒ»/m  Ëù/q  »ªÇÈ/n  Ñ§Ð£/n  ¡ª¡ª¡ª/w  [ÄÏ·Ç/ns  ¿­É­/nz  ÎÄ»¯/n  ÒÕÊõ/n  ×ÛºÏ/vn  Ñ§Ð£/n]nt  ×òÌì/t  ÔÚ/p  ´Ë¼ä/r  ÕýÊ½/ad  ¿ªÑ§/v  ¡£/w  ÖÐ¹ú/ns  ×¤/v  ÄÏ·Ç/ns  Ê×ÈÎ/b  ´óÊ¹/n  Íõ/nr  Ñ§ÏÍ/nr  ´ú±í/v  ´óÊ¹¹Ý/n  Ïò/p  ¸ÃÐ£/r  ¾èÔù/v  £±Íò/m  À¼ÌØ/q  ÒÔ/p  Ê¾/Vg  ×£ºØ/v  ¡£/w  
19980302-06-009-003/m  ¸ÃÐ£/r  ÊÇ/v  ÓÉ/p  ÇÈ¾Ó/v  ÄÏ·Ç/ns  µÄ/u  ÖÐ¹ú/ns  ÄÚµØ/s  ÖªÊ¶·Ö×Ó/n  ×Ô³ï/v  ×Ê½ð/n  ´´°ì/v  µÄ/u  £¬/w  ÉèÓÐ/v  ¿ÆÑ§²¿/n  ¡¢/w  ÓïÑÔ²¿/n  ºÍ/c  ÒÕÊõ²¿/n  £¬/w  Ö÷Òª/d  ½ÌÊÚ/v  ººÓï/nz  ¡¢/w  Ó¢Óï/nz  ¡¢/w  µçÄÔ/n  £¬/w  ÒÔ¼°/c  Êé·¨/n  ¡¢/w  ¹ÅóÝ/n  µÈ/u  ÖÐ¹ú/ns  ´«Í³/n  ÒÕÊõ/n  ¡£/w  

19980302-06-010-001/m  ¶í/j  ¾ö¶¨/v  ÖØÐÂ/d  °²Ôá/v  Ä©´ú/f  »ÊµÛ/n  ÒÅº¡/n  
19980302-06-010-002/m  ¾Ý/p  ÐÂ»ªÉç/nt  ÄªË¹¿Æ/ns  £²ÔÂ/t  £²£·ÈÕ/t  µç/n  [¶íÂÞË¹/ns  Õþ¸®/n]nt  £²£·ÈÕ/t  ÔÚ/p  ·Ç³£/b  »áÒé/n  ÉÏ/f  ¾ö¶¨/v  £¬/w  ¶íÂÞË¹/ns  Ä©´ú/f  »ÊµÛ/n  Äá¹ÅÀ­/nr  ¶þ/m  ÊÀ/Ng  ¼°Æä/c  ¼ÒÊô/n  µÄ/u  ÒÅº¡/n  ½«/d  ÓÚ/p  ½ñÄê/t  £·ÔÂ/t  £±£·ÈÕ/t  °²Ôá/v  ÔÚ/p  Ê¥±ËµÃ±¤/ns  ±ËµÃ±£ÂÞ/ns  ÒªÈû/n  µÄ/u  ½ÌÌÃ/n  ÄÚ/f  ¡£/w  
19980302-06-010-003/m  Äá¹ÅÀ­/nr  ¶þ/m  ÊÀ/Ng  ÓÚ/p  £±£¹£±£·Äê/t  ¶þÔÂ/t  ¸ïÃü/vn  ºó/f  Ñ·/Vg  Î»/Ng  £¬/w  £±£¹£±£¸Äê/t  ¸ù¾Ý/p  ÎÚÀ­¶ûÖÝ/ns  ËÕÎ¬°£/ns  µÄ/u  ¾öÒé/n  ÔÚ/p  Ò¶¿¨½ÝÁÕ±¤/ns  ±»/p  Ç¹¾ö/v  ¡£/w  Í¬Ê±/c  ±»/p  ´¦¾ö/v  µÄ/u  »¹ÓÐ/v  »Êºó/n  ºÍ/c  ËûÃÇ/r  µÄ/u  ×ÓÅ®/n  ¡£/w  ´Ó/p  £±£·£²£±Äê/t  Æð/f  £¬/w  ¶íÂÞË¹/ns  ¾ýÖ÷/n  ÓÉ/p  É³»Ê/n  ¸Ä³Æ/v  »ÊµÛ/n  ¡£/w  

19980302-07-001-001/m  Å·ÃË/j  ¶àÊý/m  ¹ú¼Ò/n  ³à×Ö/n  ´ï±ê/v  Îª/p  °´ÆÚ/d  ÊµÐÐ/v  Å·Ôª/n  ÆÌÆ½/v  ÁË/u  µÀÂ·/n  
19980302-07-001-002/m  ÐÂ»ªÉç/nt  ²¼Â³Èû¶û/ns  £²ÔÂ/t  £²£¸ÈÕ/t  µç/n  £¨/w  ¼ÇÕß/n  ÅË/nr  ÓÀÃ÷/nr  £©/w  µ½/p  £²ÔÂ/t  £²£·ÈÕ/t  ½ØÖ¹/v  £¬/w  Å·ÃË/j  £±£µ/m  ¸ö/q  ³ÉÔ±¹ú/n  Ïò/p  [Å·ÃË/j  Î¯Ô±»á/n]nt  Ìá½»/v  µÄ/u  ±¾¹ú/r  £±£¹£¹£·Äê/t  ²ÆÕþ/n  ÔËÐÐ/vn  Çé¿ö/n  µÄ/u  ±¨¸æ/n  ±íÃ÷/v  £¬/w  Å·ÃË/j  ³ÉÔ±¹ú/n  ÖÐ/f  ³ý/p  Ï£À°/ns  Íâ/f  £¬/w  ÆäËû/r  ËùÓÐ/b  ³ÉÔ±¹ú/n  È¥Äê/t  µÄ/u  ²ÆÕþ/n  ³à×Ö/n  ¾ù/d  ´ïµ½/v  ÁË/u  ¡¶/w  ÂíÔ¼/j  ¡·/w  ¹æ¶¨/v  µÄ/u  ²ÆÕþ/n  ³à×Ö/n  Õ¼/v  ¹úÄÚ/s  Éú²ú×ÜÖµ/n  ±ÈÂÊ/n  ²»/d  ³¬¹ý/v  £³£¥/m  µÄ/u  ±ê×¼/n  £¬/w  ´Ó¶ø/c  Îª/p  £±£¹£¹£¹Äê/t  ÊµÐÐ/v  µ¥Ò»/a  »õ±Ò/n  ÆÌÆ½/v  ÁË/u  µÀÂ·/n  ¡£/w  
19980302-07-001-003/m  ¾Ý/p  £²£¸ÈÕ/t  ³ö°æ/v  µÄ/u  ¡¶/w  Å·ÖÞ/ns  ÕþÖÎ/n  ¡·/w  ±¨µÀ/v  £¬/w  Ï£À°/ns  È¥Äê/t  ²ÆÕþ/n  ³à×Ö/n  ±ÈÀý/n  ¾Ó/v  Å·ÃË/j  £±£µ/m  ¹ú/n  Ö®/u  Ê×/Ng  £¬/w  ´ï/v  £´¡¤£±£¥/m  £»/w  Ô­À´/d  ±»/p  ÆÕ±é/ad  ÈÏÎª/v  ÄÑÒÔ/d  ´ï±ê/v  µÄ/u  ·¨¹ú/ns  ³à×Ö/n  ±ÈÀý/n  ¸ÕºÃ/d  Îª/v  £³£¥/m  £»/w  Ôø/d  ±»/p  ÈÏÎª/v  ´ï±ê/v  ÓÐ/v  À§ÄÑ/an  µÄ/u  µÂ¹ú/ns  ¡¢/w  Òâ´óÀû/ns  Õâ/r  Ò»/m  ±ÈÀý/n  ¾ù/d  Îª/v  £²¡¤£·£¥/m  £»/w  Â¬É­±¤/ns  ÎÞ/v  ³à×Ö/n  £¬/w  Ó¯Óà/vn  ±ÈÀý/n  Îª/v  £±¡¤£·£¥/m  £»/w  Èðµä/ns  ¡¢/w  µ¤Âó/ns  ¡¢/w  °®¶ûÀ¼/ns  ºÍ/c  ·ÒÀ¼/ns  ËÄ/m  ¹ú/n  ³à×Ö/n  ±ÈÀý/n  ¾ù/d  µÍÓÚ/v  £±£¥/m  ¡£/w  
19980302-07-001-004/m  Å·ÃË/j  ¹ú¼Ò/n  µÄ/u  ±¨¸æ/n  »¹/d  ÏÔÊ¾/v  £¬/w  ÕâÐ©/r  ¹ú¼Ò/n  µÄ/u  ¹úÕ®/n  ÎÊÌâ/n  ÈÔ/d  ±È½Ï/d  ÑÏÖØ/a  ¡£/w  ¹úÕ®/n  Óë/p  ¹úÄÚ/s  Éú²ú×ÜÖµ/n  Ö®/u  ±È/n  µÍÓÚ/v  ¡¶/w  ÂíÔ¼/j  ¡·/w  ¹æ¶¨/v  µÄ/u  £¶£°£¥/m  ÒÔÏÂ/f  ±ê×¼/n  µÄ/u  Ö»/d  ÓÐ/v  ËÄ/m  ¸ö/q  ¹ú¼Ò/n  £º/w  Â¬É­±¤/ns  Îª/v  £¶¡¤£·£¥/m  £¬/w  ·ÒÀ¼/ns  Îª/v  £µ£µ¡¤£¸£¥/m  £¬/w  Ó¢¹ú/ns  Îª/v  £µ£·£¥/m  £¬/w  ·¨¹ú/ns  Îª/v  £µ£¸£¥/m  ¡£/w  ÉÏÊö/b  ±ÈÀý/n  ×î¸ß/a  µÄ/u  Èý/m  ¸ö/q  ¹ú¼Ò/n  ±ÈÀûÊ±/ns  ¡¢/w  Òâ´óÀû/ns  ºÍ/c  Ï£À°/ns  ·Ö±ð/d  ´ïµ½/v  ÁË/u  £±£²£²¡¤£²£¥/m  ¡¢/w  £±£²£±¡¤£¶£¥/m  ºÍ/c  £±£°£¹£¥/m  ¡£/w  
19980302-07-001-005/m  ±¨¸æ/n  Ëµ/v  £¬/w  Å·ÃË/j  ¹ú¼Ò/n  Îª/p  ÊµÏÖ/v  Ç÷Í¬/vn  ±ê×¼/n  ×÷³ö/v  µÄ/u  Å¬Á¦/an  È¡µÃ/v  ³ÉÐ§/n  £¬/w  Ä¿Ç°/t  ¸÷¹ú/r  µÄ/u  ÀûÂÊ/n  ÆÕ±é/ad  ½Ï/d  µÍ/a  £¬/w  Í¨»õÅòÕÍÂÊ/n  Ò²/d  ´¦ÓÚ/v  ÀúÊ·/n  µÄ/u  ×îµÍ/a  Ë®Æ½/n  ¡£/w  Òò´Ë/c  £¬/w  Å·ÃË/j  ¸÷¹ú/r  Áìµ¼ÈË/n  ¶Ô/p  ÈçÆÚ/d  ÊµÏÖ/v  ¾­¼Ã/n  ºÍ/c  »õ±Ò/n  ÁªÃË/n  ÏÔÊ¾/v  ÁË/u  ¼«´ó/a  µÄ/u  ÐÅÐÄ/n  ¡£/w  

19980302-07-002-001/m  ¶«ÃË/ns  ²Æ³¤/j  Ö§³Ö/v  ÓÃ/p  ±¾/r  µØÇø/n  »õ±Ò/n  ½áËã/v  Ã³Ò×/vn  
19980302-07-002-002/m  ÐÂ»ªÉç/nt  ÑÅ¼Ó´ï/ns  £²ÔÂ/t  £²£¸ÈÕ/t  µç/n  £¨/w  ¼ÇÕß/n  ÕÔ/nr  ½ð´¨/nr  £©/w  ÎªÆÚ/v  Á½/m  Ìì/q  µÄ/u  ¶«ÃË/ns  µÚ¶þ/m  ½ì/q  ²ÆÕþ/n  ²¿³¤»áÒé/n  ½ñÌì/t  ÔÚ/p  ÕâÀï/r  ½áÊø/v  £¬/w  Óë»á/vn  ²¿³¤/n  ÃÇ/k  Ö§³Ö/v  Ê¹ÓÃ/v  µØÇø/n  »õ±Ò/n  ÒÔ/c  ´Ù½ø/v  ¶«ÃË/ns  ³ÉÔ±¹ú/n  ¼ä/f  µÄ/u  Ã³Ò×/vn  ¡£/w  
19980302-07-002-003/m  »áÒé/n  ·¢±í/v  µÄ/u  Ò»/m  Ïî/q  ÁªºÏ/vn  ÉùÃ÷/n  Ëµ/v  £¬/w  ²¿³¤/n  ÃÇ/k  Í¨¹ý/v  ÁË/u  ÓÉ/p  [¶«ÃË/ns  ÖÐÑë/n  ÒøÐÐ/n]nt  ÌØ±ð/a  Ð¡×é/n  Ìá³ö/v  µÄ/u  Ë«±ß/n  Ö§¸¶/vn  °ì·¨/n  £¬/w  µ«/c  ÔÚ/p  ¿ªÊ¼/v  ÊµÊ©/v  ½×¶Î/n  ½«/d  ÊµÐÐ/v  ×ÔÔ¸/v  µÄ/u  Ô­Ôò/n  ¡£/w  ²¿³¤/n  ÃÇ/k  »¹/d  Í¬Òâ/v  ÔÚ/p  [ÑÇÖÞ/ns  ¿ª·¢/vn  ÒøÐÐ/n]nt  µÄ/u  Ô®Öú/vn  ÏÂ/f  ½¨Á¢/v  ÒÔ/p  [¹ú¼Ê/n  »õ±Ò/n  »ù½ð/n  ×éÖ¯/n]nt  ×Ü/b  ¿ò¼Ü/n  Îª/v  »ù´¡/n  µÄ/u  ¶«ÃË/ns  ¼à¶½/vn  »úÖÆ/n  £¬/w  ¹ÜÀíÇø/n  ÄÚ/f  Ã³Ò×/vn  ½áËã/vn  ¡£/w  
19980302-07-002-004/m  ±¾´Î/r  »áÒé/n  ÊÇ/v  ÔÚ/p  ¶«ÃË/ns  ¹ú¼Ò/n  ¾­Àú/v  ÑÏÖØ/a  ½ðÈÚ/n  Î£»ú/n  µÄ/u  ±³¾°/n  ÏÂ/f  ÕÙ¿ª/v  µÄ/u  ¡£/w  Óë»á/vn  ²¿³¤/n  ÔÚ/p  »áÉÏ/t  Ç¿µ÷/vd  Ö¸³ö/v  £¬/w  ÔÚ/p  ¹ýÈ¥/t  ¼¸/m  ÖÜ/q  ÄÚ/f  £¬/w  ±¾/r  µØÇø/n  µÄ/u  ½ðÈÚ/n  ÊÐ³¡/n  ÒÑ/d  ¿ªÊ¼/v  »Ö¸´/v  ÎÈ¶¨/a  ¡£/w  ´Ó/p  ³¤Ô¶/d  ¿´/v  £¬/w  [¶«ÄÏÑÇ/ns  µØÇø/n]ns  ¾­¼Ã/n  ÈÔ/d  ±£³Ö/v  ×Å/u  ·¢Õ¹/vn  Ç±Á¦/n  ¡£/w  
19980302-07-002-005/m  ¸÷¹ú/r  ²Æ³¤/j  ±£Ö¤/v  ½«/d  ¾¡¿ì/d  ÊµÏÖ/v  ¶«ÃË/ns  ×ÔÓÉ/a  Ã³Ò×Çø/n  ºÍ/c  ¶«ÃË/ns  Í¶×ÊÇø/n  ¡£/w  
19980302-07-002-006/m  Óë´ËÍ¬Ê±/c  £¬/w  ²¿³¤/n  ÃÇ/k  »¹/d  ±íÊ¾/v  »¶Ó­/v  ¶«ÃË/ns  ¹ú¼Ò/n  Ä¿Ç°/t  ½øÐÐ/v  µÄ/u  ¾­¼Ã/n  ½á¹¹/n  ºÍ/c  ½ðÈÚ/n  ¸Ä¸ï/vn  £¬/w  ²¢/c  Ï£Íû/v  [¹ú¼Ê/n  »õ±Ò/n  »ù½ð/n  ×éÖ¯/n]nt  ÔÚ/p  ÊµÊ©/v  ¶Ô/p  ¶«ÃË/ns  ¹ú¼Ò/n  Ô®Öú/vn  ¼Æ»®/n  Ê±/Ng  ²ÉÈ¡/v  ¸ü/d  ´ó/a  µÄ/u  Áé»îÐÔ/n  ¡£/w  
19980302-07-002-007/m  ²¿³¤/n  ÃÇ/k  »¹/d  ¶Ô/p  ÖÐ¹ú/ns  ¾ö¶¨/v  ÈËÃñ±Ò/n  ²»/d  ±áÖµ/v  ±íÊ¾/v  »¶Ó­/v  ¡£/w
[truncated: 9,418,204 more chars]
