# Supplementary material for: Constructing marine expert management knowledge graph based on Trellisnet-CRF
Source: PeerJ Comput Sci. 2022 Sep 5;8:e1083. doi: 10.7717/peerj-cs.1083 (PMC9455288; doi:10.7717/peerj-cs.1083)
Supplement: Supplemental Information 2 [file peerj-cs-08-1083-s002.zip › Peopleí»s Daily Corpus-raw data/corpus_data/199804.txt]

19980401-01-001-001/m  Öì/nr  éF»ù/nr  ×ÜÀí/n  µÖ/v  Ó¢/j  ½øÐÐ/v  ÕýÊ½/a  ·ÃÎÊ/vn  
19980401-01-001-002/m  Ó¢/j  Å®Íõ/n  ÒÁÀöÉ¯°×/nr  ¶þ/m  ÊÀ/Ng  »á¼û/v  Öì/nr  éF»ù/nr  ×ÜÀí/n  
19980401-01-001-003/m  Àë/v  ¾©/j  Ç°/f  Àî/nr  á°Çå/nr  Ç®/nr  Æäè¡/nr  Îâ/nr  °î¹ú/nr  ÎÂ/nr  ¼Ò±¦/nr  µÈ/u  ÔÚ/p  [ÈËÃñ/n  ´ó»áÌÃ/n]ns  ËÍÐÐ/v  £¨/w  ¸½/v  Í¼Æ¬/n  £²/m  ÕÅ/q  £©/w  
19980401-01-001-004/m  ±¾±¨/r  Â×¶Ø/ns  £³ÔÂ/t  £³£±ÈÕ/t  µç/n  ¼ÇÕß/n  Àî/nr  ÎÄÕþ/nr  ¡¢/w  ½¯/nr  Ç§ºì/nr  ±¨µÀ/v  £º/w  Ó¦/v  Ó¢¹ú/ns  Ê×Ïà/n  ²¼À³¶û/nr  µÄ/u  ÑûÇë/vn  £¬/w  ¹úÎñÔº/nt  ×ÜÀí/n  Öì/nr  éF»ù/nr  ÓÚ/p  £³ÔÂ/t  £³£±ÈÕ/t  µÖ´ï/v  Â×¶Ø/ns  £¬/w  ¿ªÊ¼/v  ¶Ô/p  Ó¢¹ú/ns  ½øÐÐ/v  ÕýÊ½/a  ·ÃÎÊ/vn  ¡£/w  
19980401-01-001-005/m  µ±Ìì/t  ÏÂÎç/t  £¬/w  Ó¢¹ú/ns  Å®Íõ/n  ÒÁÀöÉ¯°×/nr  ¶þ/m  ÊÀ/Ng  ÔÚ/p  ÎÂÉ¯¹¬/ns  »á¼û/v  ÁË/u  Öì/nr  éF»ù/nr  ×ÜÀí/n  £¬/w  ±öÖ÷/n  ½øÐÐ/v  ÁË/u  ÓÑºÃ/a  µÄ/u  Ì¸»°/vn  ¡£/w  
19980401-01-001-006/m  Öì/nr  éF»ù/nr  Ê×ÏÈ/d  ×ª´ï/v  ÁË/u  ½­/nr  ÔóÃñ/nr  Ö÷Ï¯/n  ¶Ô/p  Å®Íõ/n  µÄ/u  Ç×ÇÐ/a  ÎÊºò/vn  ¡£/w  Å®Íõ/n  ¶Ô/p  ´Ë/r  ±íÊ¾/v  ¸ÐÐ»/v  £¬/w  ²¢/c  Çë/v  Öì/nr  éF»ù/nr  ×ª´ï/v  Ëý/r  ¶Ô/p  ½­/nr  Ö÷Ï¯/n  ÔÙ´Î/d  µ±Ñ¡/v  Îª/v  ¹ú¼Ò/n  Ö÷Ï¯/n  µÄ/u  ÈÈÁÒ/a  ×£ºØ/vn  ¡£/w  
19980401-01-001-007/m  Öì/nr  éF»ù/nr  Ëµ/v  £¬/w  ÖÐ/j  Ó¢/j  Á½/m  ¹ú/n  ¶¼/d  ÊÇ/v  ÊÀ½ç/n  ÉÏ/f  Î°´ó/a  µÄ/u  ¹ú¼Ò/n  £¬/w  ¾ßÓÐ/v  ÓÆ¾Ã/a  µÄ/u  ÀúÊ·/n  ºÍ/c  ²ÓÀÃ/a  µÄ/u  ÎÄ»¯/n  ¡£/w  Á½/m  ¹ú/n  ÈËÃñ/n  ÇÚÀÍ/a  ÓÂ¸Ò/a  £¬/w  ¸»ÓÚ/v  ´´Ôì/vn  ¾«Éñ/n  £¬/w  Îª/p  Éç»á/n  µÄ/u  ·¢Õ¹/vn  ºÍ/c  ÈËÀà/n  µÄ/u  ½ø²½/vn  ×ö³ö/v  ¹ý/u  »ý¼«/a  µÄ/u  ¹±Ï×/n  ¡£/w  Ïã¸Û/ns  Ë³Àû/ad  »Ø¹é/v  ºó/f  £¬/w  ÖÐ/j  Ó¢/j  ¹ØÏµ/n  ½øÈë/v  ÁË/u  Ò»¸ö/m  ÐÂ/a  ½×¶Î/n  ¡£/w  Ï£Íû/v  Á½/m  ¹ú/n  µÄ/u  ÓÑºÃ/a  ºÏ×÷/vn  ¹ØÏµ/n  ÓÐ/v  ½øÒ»²½/b  µÄ/u  ·¢Õ¹/vn  ¡£/w  Õâ/r  ·ûºÏ/v  Á½/m  ¹ú/n  ºÍ/c  Á½/m  ¹ú/n  ÈËÃñ/n  µÄ/u  ¸ù±¾/a  ÀûÒæ/n  £¬/w  Ò²/d  ÓÐÖúÓÚ/v  ÊÀ½ç/n  µÄ/u  ºÍÆ½/n  ¡¢/w  ÎÈ¶¨/an  Óë/c  ·±ÈÙ/an  ¡£/w  
19980401-01-001-008/m  Å®Íõ/n  Ëµ/v  £¬/w  Ó¢/j  ÖÐ/j  ¹ØÏµ/n  ½øÈë/v  ÁË/u  ÐÂ/a  ½×¶Î/n  £¬/w  ÁîÈË¹ÄÎè/l  ¡£/w  Å®Íõ/n  Óä¿ì/a  µØ/u  »ØÒä/v  Æð/v  £±£¹£¸£¶Äê/t  ¶Ô/p  ÖÐ¹ú/ns  µÄ/u  ·ÃÎÊ/vn  £¬/w  Ëý/r  Ëµ/v  ÄÇ/r  ´Î/q  ·ÃÎÊ/vn  ¸ø/p  Ëý/r  ÁôÏÂ/v  ÁË/u  Éî¿Ì/a  µÄ/u  Ó¡Ïó/n  ¡£/w  Ëý/r  »¹/d  Ëµ/v  £¬/w  ÌýËµ/v  ÉÏº£/ns  ºÍ/c  ÆäËû/r  ³ÇÊÐ/n  ·¢Éú/v  ÁË/u  ¾Þ´ó/a  µÄ/u  ±ä»¯/vn  ¡£/w  Ïã¸Û/ns  ÏÖÔÚ/t  µÄ/u  Çé¿ö/n  Ò²/d  ºÜ/d  ºÃ/a  ¡£/w  
19980401-01-001-009/m  Öì/nr  éF»ù/nr  ½éÉÜ/v  ÁË/u  ÖÐ¹ú/ns  µÄ/u  ¾­¼Ã/n  ·¢Õ¹/vn  Çé¿ö/n  ºÍ/c  Ïã¸Û/ns  µÄ/u  ÐÎÊÆ/n  ¡£/w  
19980401-01-001-010/m  Å®Íõ/n  µÄ/u  ÕÉ·ò/n  ·ÆÀûÆÖ/nr  Ç×Íõ/n  ¡¢/w  Öì/nr  éF»ù/nr  µÄ/u  ·òÈË/n  ÀÍ/nr  °²/nr  ¡¢/w  Íâ½»²¿³¤/n  ÌÆ/nr  ¼Òè¯/nr  ¡¢/w  ÖÐ¹ú/ns  ×¤/v  Ó¢/j  ´óÊ¹/n  Âí/nr  Õñ¸Ú/nr  »á¼û/v  Ê±/Ng  ÔÚ×ù/v  ¡£/w  
19980401-01-001-011/m  µÖ/v  Ó¢/j  Ê±/Ng  £¬/w  Ó¢/j  Ê×Ïà/n  ÌØ±ð/a  ´ú±í/n  ¡¢/w  Íâ½»/n  ¹úÎñ/n  ´ó³¼/n  ·¨ÇÐÌØ/nr  ¡¢/w  Ó¢¹ú/ns  ×¤»ª/vn  ´óÊ¹/n  ¸ßµÂÄê/nr  µÈ/u  µ½/v  »ú³¡/n  Ó­½Ó/v  ¡£/w  
19980401-01-001-012/m  ÐÂ»ªÉç/nt  ±±¾©/ns  £³ÔÂ/t  £³£±ÈÕ/t  µç/n  £¨/w  ¼ÇÕß/n  ÓÚ/nr  º£Éú/nr  £©/w  Ó¦/v  ´ó²»ÁÐµß¼°±±°®¶ûÀ¼ÁªºÏÍõ¹ú/ns  Ê×Ïà/n  ÍÐÄá¡¤²¼À³¶û/nr  µÄ/u  ÑûÇë/vn  £¬/w  ¹úÎñÔº/nt  ×ÜÀí/n  Öì/nr  éF»ù/nr  ½ñÌì/t  ÉÏÎç/t  Àë¿ª/v  ±±¾©/ns  £¬/w  ¸°/v  Ó¢¹ú/ns  ½øÐÐ/v  ÕýÊ½/a  ·ÃÎÊ/vn  £¬/w  ·Ã/v  Ó¢/j  ºó/f  £¬/w  Öì/nr  éF»ù/nr  ×ÜÀí/n  ½«/d  ÓÚ/p  £´ÔÂ/t  £³ÈÕ/t  ÖÁ/p  £´ÈÕ/t  ³öÏ¯/v  ÔÚ/p  Â×¶Ø/ns  ÕÙ¿ª/v  µÄ/u  µÚ¶þ/m  ½ì/q  ÑÇ/j  Å·/j  »áÒé/n  ²¢/c  Í¬/p  Å·ÃË/j  Áìµ¼ÈË/n  ¾ÙÐÐ/v  »áÎî/vn  ¡£/w  ´Ëºó/t  £¬/w  Öì/nr  éF»ù/nr  ×ÜÀí/n  ½«/d  Ó¦/v  ·¨À¼Î÷¹²ºÍ¹ú/ns  ×ÜÀí/n  Àû°ÂÄÚ¶û¡¤ÈôË¹ÅË/nr  µÄ/u  ÑûÇë/vn  ÓÚ/p  £µÈÕ/t  ¿ªÊ¼/v  ¶Ô/p  ·¨¹ú/ns  ½øÐÐ/v  ÕýÊ½/a  ·ÃÎÊ/vn  ¡£/w  
19980401-01-001-013/m  Ç°Íù/v  [ÈËÃñ/n  ´ó»áÌÃ/n]ns  ËÍÐÐ/v  µÄ/u  ÓÐ/v  ¹úÎñÔº/nt  ¸±/b  ×ÜÀí/n  Àî/nr  á°Çå/nr  ¡¢/w  Ç®/nr  Æäè¡/nr  ¡¢/w  Îâ/nr  °î¹ú/nr  ¡¢/w  ÎÂ/nr  ¼Ò±¦/nr  £¬/w  [È«¹ú/n  ÈË´ó/j  ³£Î¯»á/j]nt  ¸±/b  Î¯Ô±³¤/n  Åí/nr  «˜ÔÆ/nr  £¬/w  ¹úÎñÎ¯Ô±/n  ¼æ/v  ¹úÎñÔº/nt  ÃØÊé³¤/n  Íõ/nr  ÖÒÓí/nr  £¬/w  [È«¹ú/n  ÕþÐ­/j]nt  ¸±/b  Ö÷Ï¯/n  ³Â/nr  ¿¡Éú/nr  £¬/w  [¹úÎñÔº/nt  Íâ°ì/j]nt  Ö÷ÈÎ/n  Áõ/nr  »ªÇï/nr  £¬/w  [ÖÐ¹²ÖÐÑë/nt  °ì¹«Ìü/n]nt  ¸±/b  Ö÷ÈÎ/n  ºú/nr  ¹â±¦/nr  £¬/w  Íâ½»²¿/nt  ¸±/b  ²¿³¤/n  ÕÅ/nr  µÂ¹ã/nr  £¬/w  Íâ¾­Ã³²¿/j  ¸±/b  ²¿³¤/n  Áõ/nr  É½ÔÚ/nr  £¬/w  ÒÔ¼°/c  Ó¢/j  ¡¢/w  ·¨/j  Á½/m  ¹ú/n  ºÍ/c  [Å·ÃË/j  Î¯Ô±»á/n]nt  ×¤»ª/vn  Ê¹½Ú/n  ¡£/w  
19980401-01-001-014/m  ÅãÍ¬/v  ³ö·Ã/v  µÄ/u  ÓÐ/v  Öì/nr  éF»ù/nr  ×ÜÀí/n  µÄ/u  ·òÈË/n  ÀÍ/nr  °²/nr  ¡¢/w  Íâ½»²¿/nt  ²¿³¤/n  ÌÆ/nr  ¼Òè¯/nr  ºÍ/c  Íâ¾­Ã³²¿/j  ²¿³¤/n  Ê¯/nr  ¹ãÉú/nr  µÈ/u  ¡£/w  
19980401-01-001-015/m  Öì/nr  éF»ù/nr  ×ÜÀí/n  ³ö¹ú/v  ·ÃÎÊ/v  ÆÚ¼ä/f  £¬/w  ÓÉ/p  Àî/nr  á°Çå/nr  ¸±/b  ×ÜÀí/n  ´úÐÐ/v  ×ÜÀí/n  Ö°Îñ/n  ¡£/w  
19980401-01-001-016/m  ÖÐ¹ú/ns  ºÍ/c  Å·ÃË/j  µÄ/u  ¹ØÏµ/n  ½üÄêÀ´/l  È¡µÃ/v  ÁË/u  »ý¼«/a  µÄ/u  ½øÕ¹/vn  ¡£/w  ½ñÄê/t  £±ÔÂ/t  £¬/w  Å·ÃË/j  ³«Òé/v  ÔÚ/p  µÚ¶þ/m  ½ì/q  ÑÇ/j  Å·/j  »áÒé/n  ÆÚ¼ä/f  ¾ÙÐÐ/v  ÖÐ¹ú/ns  ¡ª/w  Å·ÃË/j  Áìµ¼ÈË/n  Ê×/m  ´Î/q  »áÎî/vn  £¬/w  ²¢/c  ½ø¶ø/d  ½¨Á¢/v  Áìµ¼ÈË/n  ¶¨ÆÚ/b  »áÎî/vn  »úÖÆ/n  £»/w  ½ñÄê/t  £²ÔÂ/t  £¬/w  Å·ÃË/j  ¾ö¶¨/v  ÔÚ/p  ½ñÄê/t  ÁªºÏ¹ú/nt  ÈËÈ¨»á/n  ÉÏ/f  £¬/w  ÎÞÂÛÊÇ/c  Å·ÃË/j  Ö÷Ï¯¹ú/n  »¹ÊÇ/c  ³ÉÔ±¹ú/n  ¾ù/d  ¼È/c  ²»/d  Ìá³ö/v  £¬/w  Ò²/d  ²»/d  ÁªÊð/v  Õë¶Ô/p  ÖÐ¹ú/ns  µÄ/u  Ìá°¸/n  £»/w  ½ñÄê/t  £³ÔÂ/t  £¬/w  [Å·ÃË/j  Î¯Ô±»á/n]nt  Í¨¹ý/v  ÁË/u  Ãû/Ng  Îª/v  ¡°/w  Óë/p  ÖÐ¹ú/ns  ½¨Á¢/v  È«Ãæ/a  »ï°é/n  ¹ØÏµ/n  ¡±/w  µÄ/u  ÐÂ/a  µÄ/u  ¶Ô/p  »ª/j  Õþ²ß/n  ÎÄ¼þ/n  £¬/w  ÒÔ/c  À©´ó/v  Ë«·½/n  ÔÚ/p  ¸÷¸ö/r  ÁìÓò/n  µÄ/u  ¶Ô»°/vn  ºÍ/c  ºÏ×÷/vn  £¬/w  Å·ÃË/j  ¹ØÓÚ/p  ¼ÓÇ¿/v  ¶Ô/p  »ª/j  ¹ØÏµ/n  µÄ/u  Ã÷ÖÇÖ®¾Ù/l  ÊÜµ½/v  ÁË/u  ÖÐ·½/n  µÄ/u  »¶Ó­/vn  ºÍ/c  ÔÞÉÍ/vn  ¡£/w  ÈËÃÇ/n  ÏàÐÅ/v  £¬/w  Öì/nr  éF»ù/nr  ×ÜÀí/n  ´Ë´Î/r  Å·ÖÞ/ns  Ö®/u  ÐÐ/Ng  ½«/d  Îª/p  ÖÐ¹ú/ns  Óë/p  Å·ÃË/j  ·¢Õ¹/v  ÃæÏò/v  £²£±/m  ÊÀ¼Í/n  µÄ/u  ³¤ÆÚ/b  ÎÈ¶¨/a  µÄ/u  »¥Àû/vn  ºÏ×÷/vn  ¹ØÏµ/n  ×¢Èë/v  ÐÂ/a  µÄ/u  »îÁ¦/n  ¡£/w  
19980401-01-001-017/m  Í¼Æ¬/n  £º/w  
19980401-01-001-018/m  £±/m  £º/w  Ó¢¹ú/ns  Å®Íõ/n  ÒÁÀöÉ¯°×/nr  ¶þ/m  ÊÀ/Ng  ÔÚ/p  ÎÂÉ¯¹¬/ns  »á¼û/v  ¹úÎñÔº/nt  ×ÜÀí/n  Öì/nr  éF»ù/nr  ¡£/w  
19980401-01-001-019/m  £¨/w  ÐÂ»ªÉç/nt  ·¢/v  ·¨ÐÂÉç/nt  ÕÕÆ¬/n  £©/w  
19980401-01-001-020/m  £²/m  £º/w  ¹úÎñÔº/nt  ¸±/b  ×ÜÀí/n  Àî/nr  á°Çå/nr  µÈ/u  ÔÚ/p  [ÈËÃñ/n  ´ó»áÌÃ/n]ns  Îª/p  Öì/nr  éF»ù/nr  ×ÜÀí/n  ËÍÐÐ/v  ¡£/w  
19980401-01-001-021/m  £¨/w  ÐÂ»ªÉç/nt  ¼ÇÕß/n  Áõ/nr  ½¨¹ú/nr  Éã/Vg  £©/w  

19980401-01-002-001/m  °Ñ/p  Ç®/n  Í¶Ïò/v  »ù´¡/n  ÉèÊ©/n  ¡ª¡ª¡ª/w  ¿ªÍØ/v  ÊÐ³¡/n  ±£/v  Ôö³¤/vn  ÏµÁÐ/b  ÊöÆÀ/n  £¨/w  Èý/m  £©/w  
19980401-01-002-002/m  ±¾±¨/r  ¼ÇÕß/n  Íõ/nr  ÑåÌï/nr  
19980401-01-002-003/m  À©´ó/v  Í¶×Ê/v  £¬/w  Í¶Ïò/v  ÄÄÀï/r  £¿/w  
19980401-01-002-004/m  ×ÐÏ¸/ad  Áì»á/v  ¸Õ¸Õ/d  ½áÊø/v  µÄ/u  ¾Å/m  ½ì/q  ÈË´ó/j  Ò»/m  ´Î/q  »áÒé/n  ¾«Éñ/n  £¬/w  Õâ/r  Ò»/m  ÎÊÌâ/n  ÒÑ/d  ÓÐ/v  ÁË/u  Ã÷È·/a  µÄ/u  ¡°/w  Ö¸Â·±ê/n  ¡±/w  £º/w  ÎÞÂÛÊÇ/c  Õþ¸®/n  ¹¤×÷/vn  ±¨¸æ/n  »¹ÊÇ/c  ÓÐ¹Ø/p  £±£¹£¹£¸Äê/t  ¹úÃñ¾­¼Ã/n  ºÍ/c  Éç»á/n  ·¢Õ¹/vn  ¼Æ»®/n  µÄ/u  ±¨¸æ/n  ÖÐ/f  £¬/w  ¶¼/d  Ì¸/v  µ½/v  ÁË/u  Õâ/r  Ò»/m  Ìõ/q  £¬/w  ¾Í/d  ÊÇ/v  ÔÚ/p  ½ñºó/t  Ò»/m  ¶Î/q  Ê±ÆÚ/n  £¬/w  Òª/v  ¼ÓÇ¿/v  Å©ÌïË®Àû/n  ¡¢/w  ÄÜÔ´/n  ¡¢/w  ÌúÂ·/n  ¡¢/w  ¹«Â·/n  ¡¢/w  »·±£/j  µÈ/u  »ù´¡/n  ÉèÊ©/n  ½¨Éè/vn  £¬/w  »ý¼«/ad  ·¢Õ¹/v  ³ÇÊÐ/n  ¹«ÓÃ/vn  ÉèÊ©/n  ¡£/w  ¼ÓÇ¿/v  ¸ßÐÂ¼¼Êõ/n  ²úÒµ/n  µÄ/u  ½¨Éè/vn  £¬/w  ÖØµã/d  ¼Ó¿ì/v  µç×Ó/n  ÐÅÏ¢/n  ¡¢/w  ÉúÎï/n  ¹¤³Ì/n  ¡¢/w  ÐÂ/a  ÄÜÔ´/n  ºÍ/c  ²ÄÁÏ/n  ¡¢/w  º½¿Õ/n  º½Ìì/n  µÈ/u  ¸ß/a  ¼¼Êõ/n  ²úÒµ/n  µÄ/u  ·¢Õ¹/vn  ¡£/w  »ý¼«/ad  ÔËÓÃ/v  ¸ßÐÂ¼¼Êõ/n  ¸ÄÔì/v  ´«Í³/n  ²úÒµ/n  ¡£/w  ÒâÍ¼/n  ºÜ/d  Ã÷È·/a  £¬/w  À©´ó/v  Í¶×Ê/v  £¬/w  »ù´¡/n  ÉèÊ©/n  ºÍ/c  ¸ßÐÂ¼¼Êõ/n  ²úÒµ/n  ÊÇ/v  ÖØµã/n  ·½Ïò/n  ¡£/w  
19980401-01-002-005/m  ¾Ý/p  [¹ú¼Ò/n  ·¢Õ¹/vn  ¼Æ»®/n  Î¯Ô±»á/n]nt  ÓÐ¹Ø/vn  ¸ºÔðÈË/n  ½éÉÜ/v  £¬/w  Ðí¶à/m  Í¶×Ê/vn  Ö¸±ê/n  ´Ó/p  À©´ó/v  »ù´¡/n  ÉèÊ©/n  Í¶×Ê/vn  ÐèÒª/vn  ³ö·¢/v  £¬/w  ×î½ü/t  ¶¼/d  ÏàÓ¦/vd  ×÷/v  ÁË/u  ÐÞ¸Ä/vn  £¬/w  Èç/v  £±£¹£¹£¸Äê/t  ÌúÂ·/n  ½¨Éè/vn  Í¶×Ê/vn  Ô­¶¨/v  Îª/v  £³£¸£°ÒÚ/m  Ôª/q  £¬/w  ÏÖÔÚ/t  Ìá¸ß/v  µ½/v  ÁË/u  £´£µ£°ÒÚ/m  Ôª/q  £»/w  £±£¹£¹£¸Äê/t  ÄÚ/f  £¬/w  ½«/d  ÓÐ/v  Ã·ÖÝ/ns  µ½/p  ¿²ÊÐ/ns  ¡¢/w  ÉñÄ¾/ns  µ½/p  ÑÓ°²/ns  ¡¢/w  ÄÚ½­/ns  µ½/p  À¥Ã÷/ns  µÈ/u  ¾Å/m  Ìõ/q  ÌúÂ·/n  ÐÂ/d  ¿ª¹¤/v  ½¨Éè/v  ¡£/w  Ô­¶¨/v  ¼Æ»®/v  ½ñºó/t  Èý/m  Äê/q  Òª/v  ÐÞ½¨/v  ¸ßËÙ¹«Â·/n  £±£°£°£°/m  ¶à/m  ¹«Àï/q  £¬/w  ÏÖÔÚ/t  Òª/v  °´/p  ÐÞ½¨/v  £´£°£°£°/m  ¶à/m  ¹«Àï/q  µÄ/u  ¼Æ»®/n  Í¶×Ê/v  ¡£/w  ¶ø/c  ½ñºó/t  Èý/m  Äê/q  ¹«Â·/n  ½¨Éè/vn  µÄ/u  Í¶×Ê/vn  ×Ü¶î/n  ½«/d  ´ïµ½/v  £µ£°£°£°ÒÚ/m  Ôª/q  ¡£/w  ÁíÍâ/c  £¬/w  Ë®Àû/n  ¡¢/w  ³ÇÊÐ/n  »ù´¡/n  ÉèÊ©/n  µÄ/u  ½¨Éè/vn  ¶¼/d  Òª/v  ¼Ó¿ì/v  ¡£/w  ¹ú¼Ò/n  ¼Æ»®/v  £¬/w  ½ñºó/t  Èý/m  Äê/q  ÄÚ/f  £¬/w  Òª/v  °Ñ/p  È«¹ú/n  ³ÇÊÐ/n  ÎÛË®/n  ´¦ÀíÂÊ/n  ºÍ/c  À¬»ø/n  ÎÞº¦»¯/vn  ´¦ÀíÂÊ/n  £¬/w  ·Ö±ð/d  ÓÉ/p  ÏÖÔÚ/t  µÄ/u  £·£¥/m  ºÍ/c  £¶£¥/m  Ìá¸ß/v  µ½/v  £²£°£¥/m  ×óÓÒ/m  ¡£/w  ÏàÓ¦/vd  ´ø¶¯/v  »·±£/j  ²úÒµ/n  µÄ/u  Æô¶¯/vn  ºÍ/c  ·¢Õ¹/vn  ¡£/w  
19980401-01-002-006/m  »ù´¡/n  ÉèÊ©/n  Í¶×Ê/vn  ¹æÄ£/n  ¶¼/d  ±È½Ï/d  ´ó/a  £¬/w  ¶Ô/p  ¾­¼Ã/n  Ôö³¤/vn  µÄ/u  À­¶¯/vn  Ð§Ó¦/n  ´ó/a  ¡£/w  Ò»°ã/a  »ù±¾/n  ½¨Éè/vn  Í¶×Ê/n  ¶¼/d  Òª/v  Õ¼/v  µ½/v  µ±Äê/t  È«/a  Éç»á/n  ¹Ì¶¨×Ê²ú/l  Í¶×Ê/vn  µÄ/u  £´£°£¥/m  ÒÔÉÏ/f  £¬/w  £±£¹£¹£¸Äê/t  ÎÒ¹ú/n  »ù±¾/n  ½¨Éè/vn  Í¶×Ê/vn  ¼Æ»®/n  ×Ü¶î/n  ³¬¹ý/v  £±ÍòÒÚ/m  Ôª/q  ¡£/w  
19980401-01-002-007/m  Êµ¼ù/v  Ö¤Ã÷/v  £¬/w  »ù´¡/n  ÉèÊ©/n  ½¨Éè/vn  ÊÇ/v  ±£³Ö/v  ¹úÃñ¾­¼Ã/n  ³ÖÐø/vd  ¿ìËÙ/d  ·¢Õ¹/v  µÄ/u  »ù´¡/n  ¡£/w  ¡°/w  °ËÎå/m  ¡±/w  ÒÔÀ´/f  £¬/w  ÎÒ¹ú/n  ¹úÃñ¾­¼Ã/n  ±£³Ö/v  ÁË/u  ½Ï/d  ¸ß/a  ËÙ¶È/n  µÄ/u  ·¢Õ¹/vn  £¬/w  »ù´¡/n  ÉèÊ©/n  µÄ/u  ·¢Õ¹/vn  Æð/v  µ½/v  ÁË/u  ÖØÒª/a  µÄ/u  Ö§³Å/vn  ×÷ÓÃ/n  ºÍ/c  ´ø¶¯/vn  ×÷ÓÃ/n  ¡£/w  ¡°/w  Òª/v  Ïë/v  ¸»/a  £¬/w  ÏÈ/d  ÐÞÂ·/v  ¡±/w  µÄ/u  Ö¸µ¼/vn  Ë¼Ïë/n  ÒÑ/d  ±»/p  È«/a  Éç»á/n  Ëù/u  ½ÓÊÜ/v  £¬/w  ¶ø/c  Ò»/m  Ìõ/q  ÌúÂ·/n  £¬/w  Ò»/m  Ìõ/q  ¸ßËÙ¹«Â·/n  ½¨³É/v  ºó/f  £¬/w  ¾Í/d  ÐÎ³É/v  Ò»/m  Ìõ/q  ¾­¼Ã/n  ·¢Õ¹´ø/n  µÄ/u  ÀíÂÛ/n  £¬/w  ÒÑ/d  ±»/p  ¶à´Î/m  Ö¤Ã÷/v  ¡£/w  ¿ÉÒÔ/v  Ëµ/v  £¬/w  Ã»ÓÐ/v  ÄÄ¸ö/r  ·½Ãæ/n  µÄ/u  Í¶×Ê/vn  ½¨Éè/vn  »á/v  ±È/p  »ù´¡/n  ÉèÊ©/n  µÄ/u  ½¨Éè/vn  ¶Ô/p  ¾­¼Ã/n  µÄ/u  ·¢Õ¹/vn  ºÍ/c  ´ø¶¯/vn  ×÷ÓÃ/n  ¸ü/d  ´ó/a  ¡£/w  
19980401-01-002-008/m  ¼Ó´ó/v  Õâ¸ö/r  ÁìÓò/n  µÄ/u  Í¶×Ê/vn  Á¦¶È/n  £¬/w  »¹/d  ÒòÎª/c  ÎÒ¹ú/n  »ù´¡/n  ÉèÊ©/n  ºÍ/c  ¸ßÐÂ¼¼Êõ/n  ²úÒµ/n  µÄ/u  ½¨Éè/vn  ºÍ/c  ·¢Õ¹/vn  £¬/w  »¹/d  ²»/d  ÄÜ/v  ºÜ/d  ºÃ/a  µØ/u  ÊÊÓ¦/v  ¹úÃñ¾­¼Ã/n  ³ÖÐø/vd  ¿ìËÙ/d  ½¡¿µ/ad  ·¢Õ¹/v  µÄ/u  ÐèÒª/n  ¡£/w  [¹ú¼Ò/n  ·¢Õ¹/vn  ¼Æ»®/n  Î¯Ô±»á/n]nt  ·ÖÎö/v  £¬/w  ÏÖÔÚ/t  È«¹ú/n  ÌúÂ·/n  »¹ÓÐ/v  Îå/m  ¸ö/q  ÔËÊä/vn  ÏÞÖÆ¿Ú/n  Ã»ÓÐ/d  ´ò¿ª/v  £¬/w  ¾©/j  »¦/j  ¡¢/w  ¾©/j  ¹ã/j  ¡¢/w  ¹þ/j  ´ó/j  ¡¢/w  ¾©/j  Éò/j  ¡¢/w  Â¤/j  º£/j  Îå/m  ´ó/a  ¸ÉÏß/n  ÔËÁ¦/n  ÈÔÈ»/d  ½ôÕÅ/a  ¡£/w  ¸ßËÙ¹«Â·/n  ºÍ/c  Æû³µ/n  ×¨ÓÃÂ·/n  µÄ/u  ±ÈÀý/n  »¹/d  Ì«/d  µÍ/a  £¬/w  ÉõÖÁ/c  ¶«²¿/f  ÑØº£/f  µØÇø/n  Ã¿/r  Æ½·½¹«Àï/q  Ëù/u  ÓµÓÐ/v  µÄ/u  ¹«Â·/n  Àï³Ì/n  Ö»/d  ÓÐ/v  £°£®£³/m  ¹«Àï/q  £¬/w  ²»¼°/v  Ó¡¶È/ns  £°£®£µ/m  ¹«Àï/q  µÄ/u  È«¹ú/n  Æ½¾ù/a  Ë®Æ½/n  ¡£/w  ÏÖÔÚ/t  È«¹ú/n  ³ÇÊÐ/n  ¹«¹²/b  Æû³µ/n  Æ½¾ù/a  ÐÐ³µ/vn  ËÙ¶È/n  Ö»/d  ÓÐ/v  Ã¿/r  Ð¡Ê±/n  £±£²/m  ¹«Àï/q  £¬/w  ¶ø/c  £¸£°/m  Äê´ú/n  Îª/v  £²£°/m  ¹«Àï/q  £¬/w  ³Ê/v  ÏÂ½µ/vn  Ç÷ÊÆ/n  £»/w  ³ÇÊÐ/n  À¬»ø/n  ¡¢/w  ÎÛË®/n  ´¦Àí/vn  ÄÜÁ¦/n  ÑÏÖØ/ad  ÖÍºó/v  £¬/w  ÓÐ/v  ÈË/n  ÐÎÈÝ/v  Îª/v  ¡°/w  À¬»ø/n  ¿¿/v  ·ç/n  ¹Î/v  £¬/w  ÎÛË®/n  ¿¿/v  Õô·¢/v  ¡±/w  ¡£/w  ÈËÃñ/n  ÈºÖÚ/n  ¶Ô/p  ´Ë/r  ÂúÒâ¶È/n  ½Ï/d  µÍ/a  ¡£/w  ½üÄêÀ´/l  ÐËÆð/v  µÄ/u  ¸ßÐÂ¼¼Êõ/n  ²úÒµ/n  £¬/w  ÊÇ/v  Ò»¸ö/m  ¹ú¼Ò/n  ¹úÁ¦/n  Ìá¸ß/v  µÄ/u  ÏóÕ÷/n  £¬/w  Ò²/d  ÊÇ/v  ÎÒÃÇ/r  ºÍ/c  ·¢´ï¹ú¼Ò/l  µÄ/u  ²î¾à/n  ËùÔÚ/n  £¬/w  Òª/v  ·¢Õ¹/v  £¬/w  ÐèÒª/v  ¾Þ´ó/a  µÄ/u  Í¶Èë/vn  ¡£/w  
19980401-01-002-009/m  ÔÚ/p  ¹ú¼Ò/n  È·¶¨/v  ÁË/u  À©´ó/v  Í¶×Ê/vn  Á¦¶È/n  ºó/f  £¬/w  ÏÖÊµ/a  µÄ/u  ÎÊÌâ/n  ¾Í/d  ÊÇ/v  £¬/w  ÈçºÎ/r  ÍØ¿í/v  Í¶×Ê/vn  ÇþµÀ/n  £¬/w  Ïû³ý/v  ×Ê½ð/n  ¡°/w  Æ¿¾±/n  ¡±/w  ¡£/w  
19980401-01-002-010/m  [¹ú¼Ò/n  ¼ÆÎ¯/j]nt  ¸±/b  ÃØÊé³¤/n  ÕÅ/nr  ¹ú±¦/nr  ½éÉÜ/v  £¬/w  ÍØ¿í/v  Í¶×Ê/vn  ÇþµÀ/n  Ö÷Òª/d  Í¨¹ý/p  À©´ó/v  ´û¿î/v  ¡¢/w  ÀûÓÃ/v  Íâ×Ê/n  ¡¢/w  ÓÅ»Ý/v  µÄ/u  ¹ú¼Ê/n  ´û¿î/vn  ¡¢/w  µ÷Õû/v  ¹ý/d  µÍ/a  µÄ/u  »ù´¡/n  ÉèÊ©/n  ÊÕ·Ñ/vn  ±ê×¼/n  ¡¢/w  ½¨Éè/vn  ÏîÄ¿/n  ÔÚ/p  ×Ê½ð/n  ÊÐ³¡/n  Ö±½Ó/ad  ÈÚ×Ê/v  µÈ/u  ·½Ê½/n  ½â¾ö/v  ¡£/w  ÎÒÃÇ/r  ¿´µ½/v  £¬/w  Ç°/f  [¹ú¼Ò/n  ¼ÆÎ¯/j]nt  Ö÷ÈÎ/n  ³Â/nr  ½õ»ª/nr  ÔÚ/p  ¾Å/m  ½ì/q  ÈË´ó/j  Ò»/m  ´Î/q  ×÷/v  µÄ/u  ±¨¸æ/n  ÖÐ/f  ÌØ±ð/d  Ìá³ö/v  £¬/w  ¹ú¼Ò/n  ºÍ/c  µØ·½/n  ¶¼/d  Òª/v  ¼¯ÖÐ/v  Ò»¶¨/b  ÊýÁ¿/n  µÄ/u  ×Ê½ð/n  £¬/w  °üÀ¨/v  Í¨¹ý/p  ·¢ÐÐ/v  ¹ÉÆ±/n  ºÍ/c  ¿É/v  ×ª»»/v  Õ®È¯/n  ¡¢/w  ½øÐÐ/v  ²úÒµ/n  Í¶×Ê/vn  »ù½ð/n  ÊÔµã/vn  µÈ/u  Ö±½Ó/a  ÈÚ×Ê/vn  ·½Ê½/n  £¬/w  ÓÃÓÚ/v  ½â¾ö/v  ÖØµã/n  ½¨Éè/vn  ÏîÄ¿/n  ¶Ô/p  ×Ê±¾½ð/n  µÄ/u  ÐèÇó/n  ¡£/w  ¹ú¼Ò/n  ÖØµã/n  ½¨Éè/vn  ÏîÄ¿/n  £¬/w  ½ñºó/t  Ò²/d  Òª/v  ¸Ä±ä/v  ¿¿/p  ¹ú¼Ò/n  ´û¿î/v  µÄ/u  µ¥Ò»/a  ³ö×Ê/vn  ½¨Éè/vn  ·½Ê½/n  £¬/w  ÀûÓÃ/v  ¶àÖÖ/m  ÈÚ×Ê/vn  ·½Ê½/n  ½¨Éè/v  ¡£/w  
19980401-01-002-011/m  Ò²/d  ÓÐ/v  ×¨¼Ò/n  Ìá³ö/v  £¬/w  ÏÖÔÚ/t  »ù´¡/n  ÉèÊ©/n  ½¨Éè/vn  ×Ê½ð/n  À´Ô´/n  ÔÚ/p  ÐÐÒµ/n  Ö®¼ä/f  ·Ö²¼/v  ²»/d  ¾ù/Ag  £¬/w  ÓÊµç/n  ¡¢/w  µçÁ¦/n  ¡¢/w  ÌúÂ·/n  ¡¢/w  ¹«Â·/n  µÈ/u  ¾ßÓÐ/v  ½ÏÎª/d  ÎÈ¶¨/a  µÄ/u  ×¨Ïî/b  ½¨Éè/vn  ×Ê½ð/n  £»/w  Ïà±ÈÖ®ÏÂ/l  £¬/w  Ë®Àû/n  ¡¢/w  ³ÇÊÐ/n  »ù´¡/n  ÉèÊ©/n  ½¨Éè/vn  ³ï×Ê/vn  ÄÑ¶È/n  ½Ï/d  ´ó/a  ¡£/w  Òò´Ë/c  £¬/w  ÔÚ/p  Õâ/r  ·½Ãæ/n  £¬/w  ¹ú¼Ò/n  Ó¦/v  ¸øÓè/v  ×¨ÃÅ/b  µÄ/u  ÈÚ×Ê/vn  Õþ²ß/n  £¬/w  ¸÷¼¶/r  ²ÆÕþ/n  ¸øÓè/v  Ò»¶¨/b  µÄ/u  Ö§³Ö/vn  ¡£/w  
19980401-01-002-012/m  ÊÜ/v  ³¤ÆÚ/b  ¼Æ»®/vn  ¹ÜÀí/vn  ÌåÖÆ/n  µÄ/u  Ó°Ïì/vn  £¬/w  ¹ýÈ¥/t  Ôø/d  ³öÏÖ/v  ¹ý/u  ¡°/w  ÖØµã/d  Í¶×Ê/v  £¬/w  ÖØµã/d  ÀË·Ñ/v  ¡±/w  µÄ/u  ÏÖÏó/n  ¡£/w  ÈçºÎ/r  ±£ÕÏ/v  »ù´¡/n  ÉèÊ©/n  ½¨Éè/vn  µÄ/u  Ð§Òæ/n  £¬/w  ÊÇ/v  ½ñºó/t  ÄÜ·ñ/v  À©´ó/v  Õâ¸ö/r  ÁìÓò/n  Í¶×Ê/vn  µÄ/u  ¹Ø¼ü/n  ¡£/w  Ã»ÓÐ/v  ºÃ/a  µÄ/u  Ð§Òæ/n  »Ø±¨/vn  £¬/w  Íâ×Ê/n  ²»/d  »á/v  À´/v  £¬/w  ¹ÉÃñ/n  Ò²/d  ²»/d  ÈÏÕË/v  ¡£/w  Îª/p  ´Ë/r  £¬/w  ¹ú¼Ò/n  ÓÐ¹Ø/vn  ²¿ÃÅ/n  Ìá³ö/v  £¬/w  Òª/v  ¼Ó¿ì/v  »ù´¡/n  ÉèÊ©/n  ½¨Éè/vn  ¹ÜÀí/vn  ÌåÖÆ/n  µÄ/u  ¸Ä¸ï/vn  £¬/w  °Ñ/v  ºÃ/a  ½¨Éè/vn  ¡°/w  ÂÛÖ¤¹Ø/n  ¡±/w  ¡£/w  ²»/d  ÄÜ/v  Ò»/d  Ëµ/v  ¡°/w  ¹ú¼Ò/n  ÖØµã/n  ¡±/w  ¾Í/d  ²»/d  ÂÛ¼°/v  ¾­¼ÃÐ§Òæ/n  ¡£/w  Í¬Ê±/c  £¬/w  ¹ú¼Ò/n  ×Ê±¾½ð/n  ÍùÍù/d  ÔÚ/p  »ù´¡/n  ÉèÊ©/n  Í¶×Ê/vn  ÖÐ/f  Õ¼/v  µÄ/u  ±ÈÖØ/n  ½Ï/d  ´ó/a  £¬/w  Ç§·½°Ù¼Æ/i  ±£ÕÏ/v  ¹ú¼Ò/n  ×Ê±¾½ð/n  µÄ/u  Ð§Òæ/n  ÊÇ/v  È«/a  Éç»á/n  µÄ/u  ÔðÈÎ/n  ¡£/w  

19980401-01-003-001/m  ÈËÃñÈÕ±¨/nz  ´´¿¯/v  ÎåÊ®/m  ÖÜÄê/q  ¶Á±¨/vn  ÖªÊ¶/n  ¾ºÈü/vn  ÆôÊÂ/n  
19980401-01-003-002/m  ±¾±¨/r  Ñ¶/Ng  ½ñÄê/t  £¶ÔÂ/t  £±£µÈÕ/t  £¬/w  ÈËÃñÈÕ±¨/nz  ´´¿¯/v  £µ£°/m  ÖÜÄê/q  ¡£/w  Îª/p  ÃÜÇÐ/v  Í¬/p  ¹ã´ó/b  ¶ÁÕß/n  µÄ/u  ÁªÏµ/vn  £¬/w  ½øÒ»²½/d  °ì/v  ºÃ/a  ÈËÃñÈÕ±¨/nz  £¬/w  ±¾±¨/r  ¾ö¶¨/v  ¾Ù°ì/v  ÈËÃñÈÕ±¨/nz  ´´¿¯/v  £µ£°/m  ÖÜÄê/q  ¶Á±¨/vn  ÖªÊ¶/n  ¾ºÈü/vn  £¬/w  ¾ºÈü/vn  ÌâÄ¿/n  ½«/d  ÓÚ/p  £´ÔÂ/t  £±£°ÈÕ/t  ÔÚ/p  ±¾±¨/r  ¿¯µÇ/v  ¡£/w  
19980401-01-003-003/m  ´Ë´Î/r  ¾ºÈü/vn  µÄ/u  Ö÷Òª/b  ÄÚÈÝ/n  Îª/v  ÈËÃñÈÕ±¨/nz  ´´¿¯/v  ÒÔÀ´/f  £¬/w  ÌØ±ð/d  ÊÇ/v  ½ü/a  £²£°/m  Äê/q  À´/f  ¿¯µÇ/v  µÄ/u  ÖØ´ó/a  ÀúÊ·/n  ÊÂ¼þ/n  £¬/w  ±¾±¨/r  ·¢±í/v  µÄ/u  ÖØÒª/a  ÆÀÂÛ/n  ¡¢/w  ±¨µÀ/n  £¬/w  ±¾±¨/r  °æÃæ/n  ±ä»¯/vn  ºÍ/c  ¿Æ¼¼/n  ·¢Õ¹/vn  µÄ/u  Ö÷Òª/b  ³É¾Í/n  µÈ/u  ÄÚÈÝ/n  ¡£/w  
19980401-01-003-004/m  ´Ë´Î/r  ¾ºÈü/vn  »î¶¯/vn  ³ý/p  Éè/v  ÌØµÈ½±/n  ¡¢/w  ÓÅÊ¤½±/n  ºÍ/c  ¼ÍÄî½±/n  Íâ/f  £¬/w  »¹/d  ×¨/d  Éè/v  ×éÖ¯/vn  £¨/w  Èç/v  ´óÐÍ/b  ¹úÓÐ/vn  ÆóÒµ/n  ¡¢/w  ÊÂÒµ/n  µ¥Î»/n  ¡¢/w  µ³ÕþÈº/j  »ú¹Ø/n  ¡¢/w  ²¿¶Ó/n  ¡¢/w  ´ó×¨ÔºÐ£/j  µÈ/u  £©/w  ½±/n  ¡£/w  ½ìÊ±/d  ½«/d  ÑûÇë/v  ²¿·Ö/m  »ñµÃ/v  ×éÖ¯½±/n  µ¥Î»/n  µÄ/u  ´ú±í/n  ºÍ/c  »ñµÃ/v  ÌØµÈ½±/n  µÄ/u  ²ÎÈüÕß/n  µ½/v  ¾©/j  ²Î¼Ó/v  ÈËÃñÈÕ±¨/nz  ´´¿¯/v  £µ£°/m  ÖÜÄê/q  ×ùÌ¸»á/n  ¡£/w  
19980401-01-003-005/m  ±¾´Î/r  ¶Á±¨/vn  ÖªÊ¶/n  ¾ºÈü/vn  µÃµ½/v  [±±´ó/j  ·½Õý/nz  ¼¯ÍÅ/n]nt  µÄ/u  ´óÁ¦/d  Ö§³Ö/v  ¡£/w  
19980401-01-003-006/m  ¶Á±¨/vn  ÖªÊ¶/n  ¾ºÈü/vn  ×ÉÑ¯/vn  µç»°/n  £º/w  
19980401-01-003-007/m  £¨/w  £°£±£°/m  £©/w  £¶£µ£°£¹£²£²£±£·/m  

19980401-01-004-001/m  Ç®/nr  Æäè¡/nr  Í¬/p  °²ÄÏ/nr  ¾ÙÐÐ/v  »áÌ¸/vn  
19980401-01-004-002/m  °²ÄÏ/nr  ¸ß¶È/d  ÆÀ¼Û/v  ÖÐ¹ú/ns  ÔÚ/p  ÁªºÏ¹ú/nt  ÖÐ/f  Ëù/u  ·¢»Ó/v  µÄ/u  »ý¼«/a  ×÷ÓÃ/n  £¨/w  ¸½/v  Í¼Æ¬/n  £±/m  ÕÅ/q  £©/w  
19980401-01-004-003/m  ÈýÔÂ/t  ÈýÊ®Ò»ÈÕ/t  £¬/w  ¹úÎñÔº/nt  ¸±/b  ×ÜÀí/n  Ç®/nr  Æäè¡/nr  ÔÚ/p  [±±¾©/ns  µöÓãÌ¨/ns  ¹ú±ö¹Ý/n]ns  Óë/p  ÁªºÏ¹ú/nt  ÃØÊé³¤/n  °²ÄÏ/nr  »áÌ¸/v  ºó/f  ¹²Í¬/d  »á¼û/v  ¼ÇÕß/n  ¡£/w  £¨/w  ÐÂ»ªÉç/nt  ¼ÇÕß/n  ¾Ï/nr  Åô/nr  Éã/Vg  £©/w  
19980401-01-004-004/m  ±¾±¨/r  ±±¾©/ns  £³ÔÂ/t  £³£±ÈÕ/t  Ñ¶/Ng  ¼ÇÕß/n  ÂÞ/nr  ´º»ª/nr  ¡¢/w  ÁÎ/nr  ÏÈÍú/nr  ±¨µÀ/v  £º/w  ¹úÎñÔº/nt  ¸±/b  ×ÜÀí/n  Ç®/nr  Æäè¡/nr  ½ñÌì/t  ÏÂÎç/t  ÔÚ/p  [µöÓãÌ¨/ns  ¹ú±ö¹Ý/n]ns  Í¬/p  À´·Ã/v  µÄ/u  ÁªºÏ¹ú/nt  ÃØÊé³¤/n  ¿Æ·Æ¡¤°²ÄÏ/nr  ¾ÙÐÐ/v  ÁË/u  »áÌ¸/vn  £¬/w  »áÌ¸/v  ÊÇ/v  ÔÚ/p  Ç×ÇÐ/a  ÓÑºÃ/a  µÄ/u  Æø·Õ/n  ÖÐ/f  ½øÐÐ/v  µÄ/u  ¡£/w  
19980401-01-004-005/m  Ç®/nr  Æäè¡/nr  ¶Ô/p  °²ÄÏ/nr  ÔÙ´Î/d  ·Ã»ª/v  ±íÊ¾/v  »¶Ó­/v  ¡£/w  Ëû/r  ÈÏÎª/v  £¬/w  °²ÄÏ/nr  ÉÏÈÎ/v  ºó/f  £¬/w  ÁªºÏ¹ú/nt  ÔÚ/p  Ðí¶à/m  ·½Ãæ/n  ·¢Éú/v  ÁË/u  »ý¼«/a  µÄ/u  ±ä»¯/vn  £¬/w  ÁªºÏ¹ú/nt  »ý¼«/ad  ²ÎÓë/v  ¹ú¼Ê/n  ÊÂÎñ/n  Ò²/d  ÓÐÖúÓÚ/v  ¶à¼«»¯/v  µÄ/u  ½øÒ»²½/b  ·¢Õ¹/vn  ¡£/w  ½ñºó/t  £¬/w  ÖÐ¹ú/ns  ½«/d  ¼ÌÐø/v  Ö§³Ö/v  °²ÄÏ/nr  ÃØÊé³¤/n  µÄ/u  ¹¤×÷/vn  £¬/w  »ý¼«/ad  ²Î¼Ó/v  ÁªºÏ¹ú/nt  ÔÚ/p  ¸÷¸ö/r  ·½Ãæ/n  µÄ/u  ¹¤×÷/vn  £¬/w  Îª/p  Î¬»¤/v  ÊÀ½ç/n  ºÍÆ½/n  ¡¢/w  ´Ù½ø/v  ·¢Õ¹/vn  ×÷³ö/v  ×Ô¼º/r  µÄ/u  ¹±Ï×/n  ¡£/w  
19980401-01-004-006/m  Ç®/nr  Æäè¡/nr  ÔÞÉÍ/v  °²ÄÏ/nr  ÔÚ/p  ´¦Àí/v  ÒÁÀ­¿Ë/ns  ÎäÆ÷/n  ºË²é/vn  Î£»ú/n  ÖÐ/f  Ëù/u  ±íÏÖ/v  ³ö/v  µÄ/u  ÓÂÆø/n  ºÍ/c  ÖÇ»Û/n  £¬/w  ×£ºØ/v  Ëû/r  ¸°/v  ÒÁ/j  µ÷½â/v  ³É¹¦/a  ¡£/w  
19980401-01-004-007/m  °²ÄÏ/nr  ¸ß¶È/d  ÆÀ¼Û/v  ÖÐ¹ú/ns  ÔÚ/p  ÁªºÏ¹ú/nt  ÖÐ/f  Ëù/u  ·¢»Ó/v  µÄ/u  »ý¼«/a  ×÷ÓÃ/n  £¬/w  ÌØ±ð/d  ¸ÐÐ»/v  ÖÐ¹ú/ns  ×î½ü/t  ÔÚ/p  ÒÁÀ­¿Ë/ns  ÎäÆ÷/n  ºË²é/vn  Î£»ú/n  ÖÐ/f  ¸øÓè/v  Ëû/r  µÄ/u  ´óÁ¦/d  Ö§³Ö/v  ºÍ/c  °ïÖú/v  ¡£/w  
19980401-01-004-008/m  ÔÚ/p  Ì¸/v  µ½/v  ÖÐ¶«/ns  ºÍÆ½/n  ½ø³Ì/n  Ê±/Ng  £¬/w  Ç®/nr  Æäè¡/nr  ±íÊ¾/v  £¬/w  [ÖÐ¹ú/ns  Õþ¸®/n]nt  ¶Ô/p  ÖÐ¶«/ns  ºÍÆ½/n  ½ø³Ì/n  ºÍ/c  [ÖÐ¶«/ns  µØÇø/n]ns  ¾ÖÊÆ/n  Ò»Ö±/d  Ê®·Ö/m  ¹Ø×¢/v  ¡£/w  Ëû/r  Ëµ/v  £¬/w  ÎÒÃÇ/r  ÈÏÎª/v  £¬/w  ÏÖÔÚ/t  ÍÆ¶¯/v  ÖÐ¶«/ns  ºÍÆ½/n  ½ø³Ì/n  Ó¦/v  ÔÙ´Î/d  Ìá/v  ÉÏ/v  ÈÕ³Ì/n  £¬/w  ÖÐ¹ú/ns  Ö§³Ö/v  ÁªºÏ¹ú/nt  ºÍ/c  ÃØÊé³¤/n  ±¾ÈË/r  ÔÚ/p  ½â¾ö/v  ÖÐ¶«/ns  ÎÊÌâ/n  ÉÏ/f  ·¢»Ó/v  ¸ü/d  »ý¼«/a  µÄ/u  ×÷ÓÃ/n  ¡£/w  ÎÒÃÇ/r  ÈÏÎª/v  £¬/w  °²È«/an  Óë/c  ºÍÆ½/n  ÊÇ/v  ²»¿É/v  ·Ö/v  µÄ/u  £¬/w  Ï£Íû/v  ÒÔÉ«ÁÐ/ns  ºÍ/c  ÖÐ¶«/ns  ÓÐ¹Ø/vn  ¸÷·½/r  ×÷³ö/v  ¸ü/d  ´ó/a  Å¬Á¦/an  £¬/w  È«Ãæ/ad  Ö´ÐÐ/v  ÁªºÏ¹ú/nt  ¸÷Ïî/r  ¾öÒé/n  ºÍ/c  °Í/j  ÒÔ/j  ´ï³É/v  µÄ/u  ÓÐ¹Ø/vn  Ð­Òé/n  £¬/w  Ê¹/v  ÖÐ¶«/ns  ºÍÌ¸/vn  ÔçÈÕ/d  ×ß/v  ³ö/v  À§¾³/n  ¡£/w  
19980401-01-004-009/m  °²ÄÏ/nr  ±íÊ¾/v  ÍêÈ«/ad  Í¬Òâ/v  Ç®/nr  Æäè¡/nr  µÄ/u  ¿´·¨/n  ¡£/w  Ëû/r  Ëµ/v  £¬/w  ºÍÆ½/n  ÊÇ/v  ½â¾ö/v  [ÖÐ¶«/ns  µØÇø/n]ns  ÎÊÌâ/n  µÄ/u  Î¨Ò»/b  Ñ¡Ôñ/vn  £¬/w  ÎÒÃÇ/r  Ó¦µ±/v  ×¥×¡/v  Ê±»ú/n  £¬/w  ´òÆÆ/v  ÖÐ¶«/ns  ºÍÆ½/n  ½ø³Ì/n  µÄ/u  ½©¾Ö/n  ¡£/w  Ë«·½/n  »¹/d  ¾Í/p  ¶«ÑÇ/ns  ½ðÈÚ/n  Î£»ú/n  ¡¢/w  ¼íÆÒÕ¯/ns  ¡¢/w  °¢¸»º¹/ns  ¡¢/w  ³¯ÏÊ/ns  ÎÊÌâ/n  ËÄ·½/n  »áÌ¸/vn  µÈ/u  ÎÊÌâ/n  ½»»»/v  ÁË/u  ¿´·¨/n  ¡£/w  °²ÄÏ/nr  ÌØ±ð/d  ¶Ô/p  ÖÐ¹ú/ns  ÔÚ/p  ÎÈ¶¨/v  ¶«ÑÇ/ns  ½ðÈÚ/n  ÐÎÊÆ/n  ·½Ãæ/n  Ëù/u  ·¢»Ó/v  µÄ/u  ½¨ÉèÐÔ/b  ×÷ÓÃ/n  ±íÊ¾/v  ¸ß¶È/d  ÔÞÉÍ/v  ¡£/w  »áÌ¸/v  ½áÊø/v  ºó/f  £¬/w  Ç®/nr  Æäè¡/nr  ¸±/b  ×ÜÀí/n  ºÍ/c  °²ÄÏ/nr  ÃØÊé³¤/n  ¹²Í¬/d  »á¼û/v  ÁË/u  ¼ÇÕß/n  £¬/w  ²¢/c  »Ø´ð/v  ÁË/u  ËûÃÇ/r  Ìá³ö/v  µÄ/u  ÎÊÌâ/n  ¡£/w  
19980401-01-004-010/m  ¾Ý/p  ÐÂ»ªÉç/nt  ±±¾©/ns  £³ÔÂ/t  £³£±ÈÕ/t  µç/n  £¨/w  ¼ÇÕß/n  Ñî/nr  ¹úÇ¿/nr  £©/w  Ó¦/v  [ÖÐ¹ú/ns  Õþ¸®/n]nt  µÄ/u  ÑûÇë/vn  £¬/w  ÁªºÏ¹ú/nt  ÃØÊé³¤/n  ¿Æ·Æ¡¤°²ÄÏ/nr  ½ñÌì/t  ÉÏÎç/t  µÖ´ï/v  ±±¾©/ns  £¬/w  ¿ªÊ¼/v  ¶Ô/p  ÖÐ¹ú/ns  ½øÐÐ/v  ÎªÆÚ/v  Á½/m  Ìì/q  µÄ/u  ÕýÊ½/a  ·ÃÎÊ/vn  ¡£/w  
19980401-01-004-011/m  ¾ÝÏ¤/v  £¬/w  ·Ã»ª/v  ÆÚ¼ä/f  £¬/w  °²ÄÏ/nr  ÃØÊé³¤/n  ½«/d  Óë/p  ÖÐ¹ú/ns  Áìµ¼ÈË/n  ¾Í/p  ÁªºÏ¹ú/nt  ÊÂÎñ/n  ¼°/c  ¹²Í¬/d  ¹ØÐÄ/v  µÄ/u  ¹ú¼Ê/n  ÎÊÌâ/n  ½»»»/v  Òâ¼û/n  £¬/w  ²¢/c  ½øÐÐ/v  Ò»Ð©/m  ²Î¹Û/vn  ¡¢/w  ÑÝ½²/vn  »î¶¯/vn  ¡£/w  ½ñÌì/t  ÏÂÎç/t  £¬/w  °²ÄÏ/nr  ½«/d  Í¬/p  Ç®/nr  Æäè¡/nr  ¸±/b  ×ÜÀí/n  ¾ÙÐÐ/v  »áÌ¸/vn  ¡£/w  
19980401-01-004-012/m  ´ËÇ°/t  £¬/w  °²ÄÏ/nr  ÒÑ/d  ÏÈºó/d  ·ÃÎÊ/v  ÃÀ¹ú/ns  ¡¢/w  ·¨¹ú/ns  ºÍ/c  ¶íÂÞË¹/ns  £¬/w  ²¢/c  ÔÚ/p  £´ÔÂ/t  £²ÈÕ/t  ½áÊø/v  ·Ã»ª/v  ºó/f  Ç°Íù/v  Ó¢¹ú/ns  Â×¶Ø/ns  ¡£/w  °²ÄÏ/nr  ´Ë´Î/r  °²Àí»á/nt  Îå/m  ¸ö/q  ³£ÈÎ/b  ÀíÊÂ¹ú/n  Ö®/u  ÐÐ/Ng  Ö÷Òª/d  ÊÇ/v  ÎªÁË/p  ¾Í/p  ÂäÊµ/v  ÁªºÏ¹ú/nt  Óë/p  ÒÁÀ­¿Ë/ns  Ç©Êð/v  µÄ/u  ÎäÆ÷/n  ºË²é/vn  Ð­Òé/n  Í¬/p  ÓÐ¹Ø/vn  ¸÷·½/r  ½øÐÐ/v  ´èÉÌ/vn  ¡£/w  

19980401-01-005-001/m  È·±£/v  »ú¹¹/n  ¸Ä¸ï/vn  ¹¤×÷/vn  ½¡¿µ/ad  Ë³Àû/ad  ½øÐÐ/v  
19980401-01-005-002/m  ±¾±¨/r  ÆÀÂÛÔ±/n  
19980401-01-005-003/m  ¾Å/m  ½ì/q  [È«¹ú/n  ÈË´ó/j]nt  Ò»/m  ´Î/q  »áÒé/n  Í¨¹ý/v  ÁË/u  ¡¶/w  ¹úÎñÔº/nt  »ú¹¹/n  ¸Ä¸ï/vn  ·½°¸/n  ¡·/w  £¬/w  Ê®Îå´ó/j  Ìá³ö/v  µÄ/u  »ú¹¹/n  ¸Ä¸ï/vn  ÈÎÎñ/n  ÒÑ/d  ½øÈë/v  ÊµÊ©/vn  ½×¶Î/n  ¡£/w  Õâ¸ö/r  ·½°¸/n  ÊÇ/v  µ³ÖÐÑë/nt  ¡¢/w  ¹úÎñÔº/nt  ÔÚ/p  Í¨ÅÌ/d  ¿¼ÂÇ/v  ºÍ/c  ³ä·Ö/ad  ÌýÈ¡/v  Òâ¼û/n  µÄ/u  »ù´¡/n  ÉÏ/f  Ìá³ö/v  µÄ/u  £¬/w  ÊÇ/v  Ò»¸ö/m  »ý¼«/a  ¶ø/c  ÎÈÍ×/a  µÄ/u  ·½°¸/n  ¡£/w  ¶Ô/p  Õâ/r  ´Î/q  »ú¹¹/n  ¸Ä¸ï/vn  £¬/w  ¹ã´ó/b  ¸É²¿/n  ºÍ/c  ÈºÖÚ/n  »ý¼«/ad  Óµ»¤/v  £¬/w  Õû¸ö/b  ¹¤×÷/vn  ½øÕ¹/vn  ÊÇ/v  Ë³Àû/a  µÄ/u  ¡£/w  µ«/c  ÔÚ/p  ¸ö±ð/a  µ¥Î»/n  £¬/w  Ò²/d  ³öÏÖ/v  ÁË/u  Ò»Ð©/m  ÖµµÃ/v  ×¢Òâ/v  µÄ/u  ÎÊÌâ/n  £¬/w  ±ØÐë/d  ÒýÆð/v  ¸ß¶È/d  ÖØÊÓ/v  £¬/w  ²ÉÈ¡/v  ÓÐÁ¦/a  ´ëÊ©/n  £¬/w  ÇÐÊµ/ad  ±£Ö¤/v  »ú¹¹/n  ¸Ä¸ï/vn  ¸÷Ïî/r  ¹¤×÷/vn  ²»/d  ËÉ/a  ¡¢/w  ²»/d  ¶Ï/v  ¡¢/w  ²»/d  ÂÒ/a  ¡£/w  
19980401-01-005-004/m  È·±£/v  ¸÷Ïî/r  ¹¤×÷/vn  ¡º/w  ²»/d  ËÉ/a  ¡»/w  £¬/w  ×î/d  ÖØÒª/a  µÄ/u  ÊÇ/v  Òª/v  ±£³Ö/v  ¸É²¿/n  ¶ÓÎé/n  ÌØ±ð/d  ÊÇ/v  Áìµ¼/n  ¸É²¿/n  µÄ/u  Ë¼Ïë/n  ÎÈ¶¨/an  ¡£/w  Õâ/r  ´Î/q  »ú¹¹/n  ¸Ä¸ï/vn  ±ØÈ»/d  Òª/v  Éæ¼°/v  Ò»Ð©/m  ¸É²¿/n  µÄ/u  Ö°Î»/n  ±ä¶¯/vn  ºÍ/c  ¸ÚÎ»/n  µ÷Õû/vn  £¬/w  ÓÐµÄ/r  Òª/v  ´Ó/p  ÕýÖ°/n  ×ªÈÎ/v  ¸±Ö°/n  £¬/w  ÓÐµÄ/r  Òª/v  ¸Ä/v  ×ö/v  ÆäËü/r  ¹¤×÷/vn  ¡£/w  Òª/v  ½ÌÓý/v  ÓÐ¹Ø/vn  ¸É²¿/n  ÌØ±ð/d  ÊÇ/v  Áìµ¼/n  ¸É²¿/n  £¬/w  ÒÔ/p  ´ó¾Ö/n  ÎªÖØ/v  £¬/w  ÒÔ/p  µ³/n  ºÍ/c  ÈËÃñ/n  µÄ/u  ÀûÒæ/n  ÎªÖØ/v  £¬/w  ÕýÈ·/ad  ¶Ô´ý/v  ¡£/w  Òª/v  ¼á³Ö/v  ¸öÈË/n  ·þ´Ó/v  ×éÖ¯/n  £¬/w  °Ñ/p  µ³/n  ºÍ/c  ÈËÃñ/n  µÄ/u  ÀûÒæ/n  ·ÅÔÚ/v  µÚÒ»/m  Î»/q  £¬/w  ÒÔ/p  Êµ¼Ê/a  ÐÐ¶¯/vn  Í¶Éí/v  ¸Ä¸ï/v  £¬/w  Ö§³Ö/v  ¸Ä¸ï/v  ¡£/w  ÔÚ/p  »ú¹¹/n  ¸Ä¸ï/vn  ÖÐ/f  £¬/w  ÎÞÂÛ/c  µ£ÈÎ/v  ½Ï/d  ¸ß/a  »ò/c  ¸ÄÈÎ/v  ½Ï/d  µÍ/a  µÄ/u  Áìµ¼/vn  Ö°Îñ/n  £¬/w  ¶¼/d  ÊÇ/v  µ³/n  ºÍ/c  ÈËÃñ/n  ÊÂÒµ/n  ·¢Õ¹/vn  µÄ/u  ÐèÒª/n  ¡£/w  ÎÒÃÇ/r  Òª/v  ÓÐ/v  ¼áÇ¿/a  µÄ/u  µ³ÐÔ/n  £¬/w  ¼È/c  Òª/v  ÕýÈ·/ad  ¶Ô´ý/v  ×Ô¼º/r  µÄ/u  ½øÍË/vn  È¥Áô/v  £¬/w  ÓÖ/c  Òª/v  ÕýÈ·/ad  ¶Ô´ý/v  ËûÈË/r  µÄ/u  Ö°Îñ/n  µ÷Õû/vn  £¬/w  µ­²´ÃûÀû/l  £¬/w  ²»/d  ÅÊ/v  ²»/d  ±È/v  £¬/w  ²»/d  ¼Æ½Ï/v  ¸öÈË/n  µÃÊ§/n  ¡£/w  
19980401-01-005-005/m  È·±£/v  ¸÷Ïî/r  ¹¤×÷/vn  ¡º/w  ²»/d  ¶Ï/v  ¡»/w  £¬/w  ¾ÍÊÇ/v  Òª/v  ÔÚ/p  »ú¹¹/n  ¸Ä¸ï/vn  ÖÐ/f  ±£³Ö/v  ¹¤×÷/vn  µÄ/u  Á¬ÐøÐÔ/n  £¬/w  ±£³Ö/v  »ú¹Ø/n  ¹¤×÷/vn  µÄ/u  Õý³£/a  ÔË×ª/vn  ¡£/w  Õâ/r  ´Î/q  »ú¹¹/n  ¸Ä¸ï/vn  Òª/v  °´ÕÕ/p  Éç»áÖ÷Òå/n  ÊÐ³¡¾­¼Ã/n  µÄ/u  ÒªÇó/n  £¬/w  ×ª±ä/v  Õþ¸®/n  Ö°ÄÜ/n  £¬/w  ÊµÏÖ/v  ÕþÆó/j  ·Ö¿ª/v  £¬/w  °Ñ/p  ÆóÒµ/n  Éú²ú/vn  ¾­Óª/vn  ¹ÜÀí/vn  µÄ/u  È¨Á¦/n  ÇÐÊµ/ad  ½»¸ø/v  ÆóÒµ/n  £»/w  Òª/v  ¸ù¾Ý/p  ¾«¼ò/v  ¡¢/w  Í³Ò»/v  ¡¢/w  Ð§ÄÜ/n  µÄ/u  Ô­Ôò/n  ½¨Á¢/v  °ìÊÂ/v  ¸ßÐ§/b  ¡¢/w  ÔË×ª/v  Ð­µ÷/a  ¡¢/w  ÐÐÎª/n  ¹æ·¶/a  µÄ/u  ÐÐÕþ/n  ¹ÜÀí/vn  ÌåÏµ/n  £»/w  Òª/v  °Ñ/p  ×ÛºÏ/vn  ¾­¼Ã/n  ²¿ÃÅ/n  ¸Ä×é/v  Îª/v  ºê¹Û/n  µ÷¿Ø/vn  ²¿ÃÅ/n  £¬/w  µ÷Õû/v  ºÍ/c  ¼õÉÙ/v  ×¨Òµ/n  ¾­¼Ã/n  ²¿ÃÅ/n  £¬/w  ¼ÓÇ¿/v  Ö´·¨/vn  ¼à¹Ü²¿ÃÅ/n  £¬/w  ÅàÓý/v  ºÍ/c  ·¢Õ¹/v  Éç»á/n  ÖÐ½é/n  ×éÖ¯/n  ¡£/w  ÔÚ/p  ÉÏÊö/b  »ú¹¹/n  ÉèÖÃ/vn  ±ä»¯/vn  ºÍ/c  Ö°ÄÜ/n  ×ª±ä/vn  µÄ/u  ¹ý³Ì/n  ÖÐ/f  £¬/w  ÈÝÒ×/ad  ³öÏÖ/v  Ä³Ð©/r  ¿Õµ±/n  ºÍ/c  Â©¶´/n  ¡£/w  ±ØÐë/d  ½øÒ»²½/d  Ç¿»¯/v  ¸ÚÎ»/n  ÔðÈÎÖÆ/n  £¬/w  ¼á³Ö/v  ¿¼ÇÚ/vn  ÖÆ¶È/n  £¬/w  ±£Ö¤/v  ÈÕ³£/b  ¹¤×÷/vn  µÄ/u  Õý³£/ad  ½øÐÐ/v  ¡£/w  Îª/p  È·±£/v  ¸÷Ïî/r  ¹¤×÷/vn  µÄ/u  Á¬ÐøÐÔ/n  £¬/w  Ô­/b  Áìµ¼°à×Ó/n  ³ÉÔ±/n  Òª/v  Õ¾/v  ºÃ/a  ×îºó/f  Ò»/m  °à/q  ¸Ú/n  £¬/w  ÇÐÊµ/ad  ¸ºÔð/v  £¬/w  ÈÏÕæ/ad  ¸ãºÃ/v  ½»½Ó/v  £»/w  ÐÂ/a  °à×Ó/n  ³ÉÔ±/n  Òª/v  ¾¡¿ì/d  µ½Î»/v  £¬/w  ÁË½â/v  Çé¿ö/n  £¬/w  »ý¼«/a  Ö÷¶¯/a  £¬/w  ¿ªÍØ/v  ½øÈ¡/v  £¬/w  Å¬Á¦/ad  °Ñ/p  ¸÷Ïî/r  ¹¤×÷/vn  ×ö/v  ºÃ/a  ¡£/w  ¹¤×÷/vn  ½»½Ó/vn  ¾ö²»ÄÜ/v  ·óÑÜÈûÔð/i  £¬/w  ¸ü/d  ²»/d  ÄÜ/v  Ò»×ßÁËÖ®/l  ¡£/w  
19980401-01-005-006/m  È·±£/v  ¸÷Ïî/r  ¹¤×÷/vn  ¡º/w  ²»/d  ÂÒ/a  ¡»/w  £¬/w  ¾ÍÊÇ/v  Òª/v  ÑÏ¸ñ/v  ¹ÜÀí/vn  £¬/w  ÑÏËà/v  ¼ÍÂÉ/n  £¬/w  ±£Ö¤/v  ¹¤×÷/vn  ÓÐÌõ²»ÎÉ/i  µØ/u  ½øÐÐ/v  ¡£/w  ÄÇ/r  ÖÖ/q  ÈÏÎª/v  £¬/w  ·´Õý/d  µ¥Î»/n  Òª/v  ºÏ²¢/v  ¡¢/w  ³·Ïú/v  £¬/w  ºÃÊÂ/n  ¿ì/d  °ì/v  £¬/w  ÈËÇé/n  ¿ì/d  ËÍ/v  £¬/w  ¡º/w  ÓÐ/v  È¨/n  ²»/d  ÓÃ/v  £¬/w  ¹ýÆÚ/v  ×÷·Ï/v  ¡»/w  µÄ/u  Ïë·¨/n  ºÍ/c  ×ö·¨/n  ÊÇ/v  ´íÎó/a  µÄ/u  ¡£/w  ×÷Îª/p  µ³Ô±/n  ¸É²¿/n  £¬/w  ÈÎºÎ/r  Ê±ºò/n  ¡¢/w  ÈÎºÎ/r  Çé¿ö/n  ÏÂ/f  £¬/w  ¶¼/d  Òª/v  ×Ô¾õ/ad  ÓÃ/p  µ³/n  µÄ/u  ¼ÍÂÉ/n  Ô¼Êø/v  ×Ô¼º/r  £¬/w  °Ñ/p  ×Ô¼º/r  ÖÃÓÚ/v  µ³×éÖ¯/n  ºÍ/c  ÈºÖÚ/n  µÄ/u  ¼à¶½/vn  Ö®ÏÂ/f  ¡£/w  ÔÚ/p  »ú¹¹/n  ¸Ä¸ï/vn  ÖÐ/f  £¬/w  ¸ü/d  Òª/v  ¼á³Ö/v  ´ÓÑÏ/d  ÖÎ/v  µ³/n  µÄ/u  ·½Õë/n  £¬/w  ¼ÓÇ¿/v  ¼Í¼ì/j  ¼à²ì/vn  ¹¤×÷/vn  ¡£/w  Òª/v  ¶Ô/p  ¸É²¿/n  ¼ÓÇ¿/v  ¼ÍÂÉ/n  ºÍ/c  ·¨ÖÆ/n  ½ÌÓý/vn  £¬/w  ÔöÇ¿/v  ¸É²¿/n  ×ñ¼ÍÊØ·¨/l  µÄ/u  ×Ô¾õÐÔ/n  ¡£/w  Òª/v  ¼ÓÇ¿/v  ¶Ô/p  ²Æ¾­/n  ¡¢/w  ÈËÊÂ/n  ¼ÍÂÉ/n  Ö´ÐÐ/vn  Çé¿ö/n  µÄ/u  ¼ì²é/vn  £¬/w  ·¢ÏÖ/v  ÎÊÌâ/n  £¬/w  ¼°Ê±/ad  ¾ÀÕý/v  ¡£/w  ¶Ô/p  ÄÇÐ©/r  ½è/p  »ú¹¹/n  ±ä¶¯/vn  Ö®/u  »ú/Ng  £¬/w  ÒÔÈ¨Ä±Ë½/l  £¬/w  Î¥·¨ÂÒ¼Í/i  µÄ/u  ÈË/n  £¬/w  Òª/v  ÑÏÀ÷/ad  ²é´¦/v  ¡£/w  
19980401-01-005-007/m  »ú¹¹/n  ¸Ä¸ï/vn  £¬/w  ÊÇ/v  µ³/n  ºÍ/c  ¹ú¼Ò/n  Áìµ¼/vn  ÖÆ¶È/n  ¸Ä¸ï/vn  µÄ/u  Ò»/m  Ïî/q  ÖØÒª/a  ÈÎÎñ/n  £¬/w  Ò²/d  ÊÇ/v  ÕþÖÎ/n  ÌåÖÆ/n  ¸Ä¸ï/vn  µÄ/u  ÖØÒª/a  ÄÚÈÝ/n  ¡£/w  Ôç/ad  ÔÚ/p  Ò»¾Å°Ë¶þÄê/t  £¬/w  µË/nr  Ð¡Æ½/nr  Í¬Ö¾/n  ¾Í/d  Ç¿µ÷/vd  Ö¸³ö/v  £º/w  ¾«¼ò/v  »ú¹¹/n  ÊÇ/v  Ò»/m  ³¡/q  ¸ïÃü/vn  £¬/w  Èç¹û/c  ²»/d  ¸ã/v  Õâ/r  ³¡/q  ¸ïÃü/vn  £¬/w  ÊÇ/v  ²»/d  ¿ÉÄÜ/v  µÃµ½/v  ÈËÃñ/n  ÔÞÍ¬/vn  µÄ/u  ¡£/w  µ³/n  µÄ/u  Ê®ËÄ´ó/j  ÒÔÀ´/f  £¬/w  ÎÒ¹ú/n  µÄ/u  Õþ¸®/n  »ú¹¹/n  ¸Ä¸ï/vn  È¡µÃ/v  ÁË/u  Ò»¶¨/b  ½øÕ¹/vn  £¬/w  »ýÀÛ/v  ÁË/u  ¾­Ñé/n  ¡£/w  µ«ÊÇ/c  £¬/w  ÓÉÓÚ/p  ÀúÊ·/n  Ìõ¼þ/n  µÄ/u  ÖÆÔ¼/vn  ºÍ/c  ºê¹Û/n  »·¾³/n  µÄ/u  ÏÞÖÆ/vn  £¬/w  Õþ¸®/n  »ú¹¹/n  ´æÔÚ/v  µÄ/u  ÕþÆó²»·Ö/l  £¬/w  Ö°ÄÜ/n  ÖØµþ/v  £¬/w  »ú¹¹/n  Ó·Ö×/a  £¬/w  ÈË¸¡ÓÚÊÂ/i  £¬/w  Ð§ÂÊ/n  µÍÏÂ/a  £¬/w  ¹ÙÁÅÖ÷Òå/n  ÑÏÖØ/a  µÈ/u  ÎÊÌâ/n  Î´ÄÜ/v  µÃµ½/v  ¸ù±¾ÐÔ/n  µÄ/u  ½â¾ö/vn  £¬/w  ×è°­/v  ÁË/u  Éç»á/n  Éú²úÁ¦/n  µÄ/u  ·¢Õ¹/vn  £¬/w  Ó°Ïì/v  ÁË/u  µ³/n  ºÍ/c  Õþ¸®/n  Í¬/p  ÈºÖÚ/n  µÄ/u  ¹ØÏµ/n  £¬/w  Ò²/d  ¸ø/p  ¹ú¼Ò/n  ºÍ/c  ÈºÖÚ/n  Ôì³É/v  ÁË/u  ³ÁÖØ/a  µÄ/u  ¸ºµ£/vn  ¡£/w  ÕâÐ©/r  ÎÊÌâ/n  Èç/c  ²»/d  ½â¾ö/v  £¬/w  ¸Ä¸ï/v  ¿ª·Å/v  ºÍ/c  ÏÖ´ú»¯/vn  ½¨Éè/vn  ¾Í/d  ÄÑÒÔ/d  ¼Ó¿ì/v  ²½·¥/n  ¡£/w  ¹ã´ó/b  µ³Ô±/n  ¸É²¿/n  ÌØ±ð/d  ÊÇ/v  Áìµ¼/n  ¸É²¿/n  £¬/w  Ò»¶¨/d  Òª/v  ³ä·Ö/ad  ÈÏÊ¶/v  Õâ/r  ´Î/q  »ú¹¹/n  ¸Ä¸ï/vn  µÄ/u  ÖØÒªÐÔ/n  ºÍ/c  ½ôÆÈÐÔ/n  £¬/w  ÕæÕý/d  °Ñ/p  Ë¼Ïë/n  Í³Ò»/v  µ½/v  ÖÐÑë/n  ¾«Éñ/n  ÉÏ/f  À´/v  ¡£/w  ¸÷¼¶/r  µ³×éÖ¯/n  Ê×ÏÈ/d  Òª/v  ×éÖ¯/v  ¸É²¿/n  ÈÏÕæ/ad  Ñ§Ï°/v  µË/nr  Ð¡Æ½/nr  Í¬Ö¾/n  ¹ØÓÚ/p  »ú¹¹/n  ¸Ä¸ï/vn  µÄ/u  Ò»/m  ÏµÁÐ/q  ÖØÒª/a  ÂÛÊö/vn  £¬/w  Ñ§Ï°/v  Ê®Îå´ó/j  ºÍ/c  Ê®Îå/m  ½ì/q  ¶þÖÐÈ«»á/j  ¼°/c  ¾Å/m  ½ì/q  [È«¹ú/n  ÈË´ó/j]nt  Ò»/m  ´Î/q  »áÒé/n  ¾«Éñ/n  £¬/w  ×¢Òâ/v  ÁË½â/v  ºÍ/c  ·ÖÎö/v  »ú¹¹/n  ¸Ä¸ï/vn  ½ø³Ì/n  ÖÐ/f  ¸É²¿/n  µÄ/u  Ë¼Ïë/n  ¶¯Ì¬/n  £¬/w  Ãþ/v  ×¼/a  ¸É²¿/n  µÄ/u  Âö²«/n  £¬/w  ÓÐ/v  Õë¶ÔÐÔ/n  µØ/u  ¼ÓÇ¿/v  Ë¼Ïë/n  ÕþÖÎ/n  ¹¤×÷/vn  £¬/w  °ïÖú/v  ¸É²¿/n  ½â¾ö/v  ¸÷ÖÖ/r  Ë¼Ïë/n  ÎÊÌâ/n  ¡£/w  Òª/v  ¹ØÐÄ/v  ¡¢/w  °®»¤/v  ¸É²¿/n  £¬/w  ºÏÀí/ad  Í×ÉÆ/ad  °²ÅÅ/v  ËûÃÇ/r  µÄ/u  ¹¤×÷/vn  £¬/w  ½â¾ö/v  ¹¤×÷/vn  ºÍ/c  Éú»î/vn  ÖÐ/f  µÄ/u  Êµ¼Ê/n  À§ÄÑ/an  £¬/w  ÒÔ/c  ½â³ý/v  ËûÃÇ/r  µÄ/u  ºó¹ËÖ®ÓÇ/i  £»/w  Ò»Ð©/m  ÎÊÌâ/n  Ò»Ê±/t  ½â¾ö/v  ²»/d  ÁË/v  £¬/w  Ò²/d  Òª/v  ×ö/v  ºÃ/a  ÄÍÐÄ/a  Ï¸ÖÂ/a  µÄ/u  ½âÊÍ/vn  ºÍ/c  Ëµ·þ/vn  ¹¤×÷/vn  ¡£/w  ¶Ô/p  ¸É²¿/n  ÖÐ/f  ´æÔÚ/v  µÄ/u  Ò»Ð©/m  ²»Á¼/a  ÇãÏò/n  £¬/w  Òª/v  ¼ÓÇ¿/v  ½ÌÓý/v  £¬/w  ÉÆÓÚ/v  Òýµ¼/v  £¬/w  ÇÐ¼É/v  ·ÅÈÎ×ÔÁ÷/i  £¬/w  ÈöÊÖ²»¹Ü/l  £¬/w  ÎñÇó/v  Õâ/r  ³¡/q  ÖØ´ó/a  ¸Ä¸ï/vn  ½¡¿µ/ad  Ë³Àû/ad  ½øÐÐ/v  ¡£/w  

19980401-01-006-001/m  ¹¤ÐÐ/j  Ïò/p  ËÄ/m  ¼Ò/q  ´ó/a  ÆóÒµ/n  Ìá¹©/v  ´û¿î/n  
19980401-01-006-002/m  ÐÂ»ªÉç/nt  ÉÏº£/ns  £³ÔÂ/t  £³£±ÈÕ/t  µç/n  £¨/w  Ëï/nr  ÎÀ¶«/nr  ¡¢/w  Íô/nr  ºéÑó/nr  £©/w  [ÖÐ¹ú/ns  ¹¤ÉÌ/n  ÒøÐÐ/n  ÉÏº£ÊÐ/ns  ·ÖÐÐ/n]nt  ½ñÌì/t  Óë/p  [±¦É½/ns  ¸ÖÌú/n  £¨/w  ¼¯ÍÅ/n  £©/w  ¹«Ë¾/n]nt  ¡¢/w  [ÖÐÔ¶/nz  ¼¯×°Ïä/n  ÔËÊä/vn  ÓÐÏÞ¹«Ë¾/n]nt  ¡¢/w  [ÉÏº£/ns  Æû³µ/n  ¹¤Òµ/n  £¨/w  ¼¯ÍÅ/n  £©/w  ×Ü¹«Ë¾/n]nt  ¡¢/w  [ÖÐ¹ú/ns  º£ÔË/vn  £¨/w  ¼¯ÍÅ/n  £©/w  ×Ü¹«Ë¾/n]nt  µÈ/u  £´/m  ¼Ò/q  ×Ü²¿/n  Éè/v  ÔÚ/p  ÉÏº£/ns  µÄ/u  È«¹úÐÔ/n  ´óÐÍ/b  ÆóÒµ/n  Ç©¶©/v  ÒøÆóºÏ×÷/j  Ð­Òé/n  ¡£/w  
19980401-01-006-003/m  ¸ù¾Ý/p  Õâ/r  Ïî/q  Ð­Òé/n  £¬/w  [¹¤ÐÐ/j  ÉÏº£/ns  ·ÖÐÐ/n]nt  ½«/d  ÔÚ/p  ÄêÄÚ/t  Ïò/p  £´/m  ¼Ò/q  ÆóÒµ/n  Ìá¹©/v  ×Ü¶î/n  ½ü/v  £²£°£°ÒÚ/m  Ôª/q  µÄ/u  ÌØ±ð/a  ÊÚÐÅ/vn  ¶î¶È/n  ¼°/c  ÓÅÏÈ/vd  °²ÅÅ/v  ¹Ì¶¨×Ê²ú/l  ´û¿î/vn  µÈ/u  Ò»À¿×Ó/l  ½ðÈÚ/n  ·þÎñ/vn  ¡£/w  
19980401-01-006-004/m  [¹¤ÐÐ/j  ÉÏº£ÊÐ/ns  ·ÖÐÐ/n]nt  ÐÐ³¤/n  ½ª/nr  ½¨Çå/nr  ³Æ/v  £¬/w  Õâ/r  ÊÇ/v  [ÉÏº£/ns  ¹¤ÐÐ/j]nt  Îª/p  ´óÁ¦/d  Ö§³Ö/v  È«¹úÐÔ/n  ´ó/a  ÆóÒµ/n  À´/v  ÉÏº£/ns  ·¢Õ¹/v  ¶ø/c  ÁÁ/v  ³ö/v  µÄ/u  Ò»/m  ÕÅ/q  ¡°/w  ½ðÈÚ/n  ÍõÅÆ/n  ¡±/w  ¡£/w  

19980401-01-007-001/m  Ê®/m  ´ó/a  ¿Ú°¶/n  º£¹Ø/n  ÒµÎñ/n  ·¢Õ¹/v  Ñ¸ËÙ/a  
19980401-01-007-002/m  ÐÂ»ªÉç/nt  ÉÏº£/ns  £³ÔÂ/t  £³£±ÈÕ/t  µç/n  £¨/w  Îâ/nr  Óî/nr  ¡¢/w  ¹Ø/nr  Ðù/nr  £©/w  [º£¹Ø/n  ×ÜÊð/n]nt  µÄ/u  Í³¼Æ/vn  ±íÃ÷/v  £¬/w  ÎÒ¹ú/n  Ê®/m  ´ó/a  ¿Ú°¶/n  º£¹Ø/n  ÒµÎñ/n  ·¢Õ¹/v  Ñ¸ËÙ/a  £¬/w  £±£¹£¹£·Äê/t  ½ø³ö¿Ú/vn  »õÎï/n  ÒÑ/d  Õ¼/v  È«¹ú/n  ÍâÃ³/n  ×ÜÖµ/n  µÄ/u  £¸£²¡¤£²£¥/m  ¡£/w  
19980401-01-007-003/m  È¥Äê/t  ÊÇ/v  ÎÒ¹ú/n  ÍâÃ³/n  Á¬Ðø/a  µÚÊ®Îå/m  ¸ö/q  Ôö³¤Äê/n  ¡£/w  ÔÚ/p  ×Ü¶î/n  £³£²£µ£°¡¤£¶ÒÚ/m  ÃÀÔª/q  µÄ/u  ÍâÃ³/n  »õÎï/n  ÖÐ/f  £¬/w  £±£¸£¥/m  ¾­/p  ÉÏº£/ns  ¿Ú°¶/n  ½ø³ö/v  ¡£/w  [ÉÏº£/ns  º£¹Ø/n]nt  ¼à¹Ü/vn  ½ø³ö¿Ú/vn  »õÎï/n  ×ÜÖµ/n  ±È/p  £±£¹£¹£¶Äê/t  Ôö³¤/v  £±£±£¥/m  £¬/w  ¾Ó/v  È«¹ú/n  º£¹Ø/n  Ê×/m  Î»/q  ¡£/w  
19980401-01-007-004/m  [ÉîÛÚ/ns  º£¹Ø/n]nt  ÒÔ/p  £µ£¶£´¡¤£±ÒÚ/m  ÃÀÔª/q  ½ô/d  Ëæ/v  Æä/r  ºó/f  ¡£/w  ÆäËû/r  £¸/m  ¸ö/q  º£¹Ø/n  ·Ö±ð/d  ÊÇ/v  £º/w  »ÆÆÒ/ns  ¡¢/w  Ìì½ò/ns  ¡¢/w  ¹ãÖÝ/ns  ¡¢/w  Çàµº/ns  ¡¢/w  ´óÁ¬/ns  ¡¢/w  ÉÇÍ·/ns  ¡¢/w  ÄÏ¾©/ns  ºÍ/c  ÏÃÃÅ/ns  ¡£/w  

19980401-01-008-001/m  Äµµ¤½­ÊÐ/ns  °ÙÍò/m  Ä¶/q  »ÄÉ½/n  Åû/v  ÂÌ×°/n  
19980401-01-008-002/m  ÐÂ»ªÉç/nt  ¹þ¶û±õ/ns  £³ÔÂ/t  £³£±ÈÕ/t  µç/n  £¨/w  ÓÚ/nr  ÁÖ²¨/nr  £©/w  Äµµ¤½­ÊÐ/ns  °Ñ/p  ÂÌ»¯/v  »ÄÉ½/n  ×÷Îª/v  ¸ÄÉÆ/v  ÉúÌ¬/n  »·¾³/n  µÄ/u  Í»ÆÆ¿Ú/n  £¬/w  £´/m  Äê/q  À´/f  Ê¹/v  £±£¶£°Íò/m  Ä¶/q  »ÄÉ½/n  È«²¿/m  Åû/v  ÉÏ/v  ÂÌ×°/n  ¡£/w  
19980401-01-008-003/m  Îª/p  ³¹µ×/ad  ¸ÄÉÆ/v  Äµµ¤½­ÊÐ/ns  µÄ/u  ÉúÌ¬/n  »·¾³/n  £¬/w  £±£¹£¹£´Äê/t  Æð/f  Õâ¸ö/r  ÊÐ/n  ÖÆ¶¨/v  ÁË/u  ÖÎÀí/vn  ¹æ»®/n  £¬/w  °Ñ/p  Ãð/v  »Ä/Ng  ÄÉÈë/v  Áìµ¼/n  ¹¤×÷/vn  Ä¿±ê/n  ÔðÈÎÖÆ/n  £¬/w  Í¬Ê±/d  °Ñ/p  Ã¿Äê/r  µÄ/u  Ò»/m  ¼¾/Ng  ÔìÁÖ/vn  ¸Ä/v  Îª/v  Á½/m  ¼¾/Ng  ÖÁ/p  Èý/m  ¼¾/Ng  ÔìÁÖ/vn  ¡£/w  ËûÃÇ/r  Ã÷È·/ad  ¹æ¶¨/v  £¬/w  £²£µ/m  ¶È/q  ÒÔÉÏ/f  µÄ/u  ÆÂ¸ûµØ/n  È«²¿/m  ÍË/v  ¸û/v  »¹/v  ÁÖ/Ng  £»/w  £±£µ/m  ¶È/q  ÖÁ/p  £²£µ/m  ¶È/q  Ö®¼ä/f  Êô/v  Ë½/ad  ¿ª/v  ÂÒ/d  ¿Ñ/v  µÄ/u  È«²¿/m  »¹/v  ÁÖ/Ng  £¬/w  Êô/v  Ô­À´/b  ¹æ»®/vn  ÁÖÒµ/n  ÓÃµØ/vn  ÓÉ/p  ÁÖ/Ng  Á¸/n  ¼ä×÷/v  Öð²½/d  ÍË/v  ¸û/v  »¹/v  ÁÖ/Ng  ¡£/w  £´/m  Äê/q  À´/f  £¬/w  È«ÊÐ/n  Í¨¹ý/p  ÍË/v  ¸û/v  »¹/v  ÁÖ/Ng  Ãð/v  »Ä/Ng  £µ£±Íò/m  Ä¶/q  ¡£/w  

19980401-02-001-001/m  µç/n  ¶à/a  ºõ/y  ÔÕ/y  £¿/w  
19980401-02-001-002/m  È½/nr  ÓÀÆ½/nr  ÎÂ/nr  Ð÷Í¢/nr  
19980401-02-001-003/m  µã/v  À¯/n  µÄ/u  ÈÕ×Ó/n  Ô½À´Ô½/d  ÉÙ/a  ÁË/y  
19980401-02-001-004/m  ÏÖÔÚ/t  £¬/w  ÖÐ¹ú/ns  ¼¸ºõ/d  Ã»ÓÐ/v  Ê²Ã´/r  ÉÌÆ·/n  »¹/d  ¶ÌÈ±/v  £¬/w  ÉõÖÁ/d  °üÀ¨/v  ¹ýÈ¥/t  ×î/d  ½ôÕÅ/a  µÄ/u  µç/n  ¡£/w  
19980401-02-001-005/m  ±ÈÈç/v  £¬/w  ¼Ò/n  ×¡/v  [±±¾©/ns  ¹ã°²ÃÅ/ns  µØÇø/n]ns  µÄ/u  ¾ÓÃñ/n  ºöÈ»/d  ·¢ÏÖ/v  £¬/w  ½ü/a  Ò»Á½/m  Äê/q  À´/f  £¬/w  Ã¿/r  ÐÇÆÚËÄ/t  ¡°/w  Ìú¶¨/v  ¡±/w  µÄ/u  Í£µçÈÕ/n  £¬/w  ¾ÓÈ»/d  ºÃ¾Ã/m  Ã»ÓÐ/d  Í£µç/v  ÁË/y  ¡£/w  ËäÈ»/c  Ò²/d  ÓÐ/v  ¹ý/u  Ðé¾ª/vn  £¬/w  µ«/c  ÄÇ/r  Ò²/d  ÊÇ/v  Â¥²ã/n  µç±í/n  µÄ/u  ±£ÏÕ/n  ²»/d  ±£ÏÕ/a  ÁË/y  £¬/w  ÐÞ/v  Ò»/m  ÐÞ/v  £¬/w  ¼´¿Ì/d  ¡°/w  ÖØ¼ûÌìÈÕ/i  ¡±/w  ¡£/w  
19980401-02-001-006/m  ±»/p  ³ÆÎª/v  ±±¾©/ns  ±±/f  ´óÃÅ/n  µÄ/u  ÕÅ¼Ò¿ÚÊÐ/ns  £¬/w  Ô­À´/d  Îª/p  ±£Ö¤/v  Ê×¶¼/n  ÓÃ/v  µç/n  £¬/w  Ã»/d  ÉÙ/a  ×ö/v  ÎþÉü/vn  £¬/w  Æ½¾ù/ad  Ã¿ÖÜ/r  ÖÁÉÙ/d  Òª/v  Í£µç/v  Á½/m  µ½/p  Èý/m  Ìì/q  ¡£/w  µ«/c  ´Ó/p  È¥Äê/t  Æð/f  £¬/w  ÕÅ¼Ò¿Ú/ns  µÄ/u  ¾ÓÃñ/n  ¾ÓÈ»/d  Ò»¸ö/m  Àñ°Ý/n  Ò²/d  ÄÜ/v  ÓÃ/v  ÉÏ/v  £·/m  Ìì/q  µç/n  ÁË/y  ¡£/w  
19980401-02-001-007/m  ´óÔ¼/d  ÊÇ/v  ´Ó/p  £±£¹£¹£·Äê/t  ¿ªÊ¼/v  £¬/w  ²»½ö/c  ±±¾©/ns  ¡¢/w  ÕÅ¼Ò¿Ú/ns  µÄ/u  ¾ÓÃñ/n  ²»ÔÙ/d  ÊÜ/v  ÏÞ/v  µç/n  Ö®/u  ¿à/an  £¬/w  È«¹ú/n  ¾ø´ó¶àÊý/l  µØ·½/n  µÄ/u  ¾ÓÃñ/n  £¬/w  Ò²/d  ¶¼/d  ÓÐ/v  ÕâÑù/r  µÄ/u  ¸Ð¾õ/n  £º/w  µã/v  À¯/n  µÄ/u  ÈÕ×Ó/n  Ô½À´Ô½/d  ÉÙ/a  ÁË/y  ¡£/w  
19980401-02-001-008/m  ¾Ý/p  Í³¼Æ/v  £¬/w  £±£¹£¹£·Äê/t  [¹ú¼Ò/n  µçÁ¦/n  ¹«Ë¾/n]nt  ËùÊô/v  µç³§/n  ÊÛ/v  µç/n  Ôö·ù/n  ÊÇ/v  ½üÄêÀ´/l  ×îµÍ/a  µÄ/u  ¡£/w  ¶ø/c  ½ñÄê/t  £±/m  ¡ª/w  £²ÔÂ/t  ÉÏÑ®/t  £¬/w  È«¹ú/n  ·¢µçÁ¿/n  ³öÏÖ/v  ÁË/u  ±È/p  È¥Äê/t  Í¬ÆÚ/f  ÓÐËù/v  ÏÂ½µ/vn  µÄ/u  ¾ÖÃæ/n  £¬/w  °´/p  ³£¹æ/n  ´º½Ú/t  ¹ýºó/t  ÓÃ/v  µç/n  Çé¿ö/n  »á/v  ºÜ¿ì/d  »ØÉý/v  £¬/w  µ«/c  µ½/p  £²ÔÂ/t  ÉÏÑ®/t  £¬/w  Ò»Ð©/m  µØÇø/n  µÄ/u  ÊÛµçÁ¿/n  Ôö·ù/n  ÈÔ/d  µÍÓÚ/v  È«¹ú/n  Æ½¾ù/a  Ë®Æ½/n  £¬/w  »ªÖÐ/ns  ¡¢/w  »ª¶«/ns  »¹/d  ³öÏÖ/v  ÁË/u  ÊÛ/v  µç/n  ¸º/b  Ôö³¤/vn  ¡£/w  µçÁ¦/n  ÊÐ³¡/n  ¾¹È»/d  Ò²/d  ³öÏÖ/v  Æ£Èí/a  ¡£/w  µç/n  £¬/w  ²»ºÃ/ad  Âô/v  ÁË/y  ¡£/w  
19980401-02-001-009/m  ¶Ô/p  ¹©µç/vn  ²¿ÃÅ/n  À´Ëµ/u  £¬/w  µç/n  ÉÙ/a  ÓÐ/v  µç/n  ÉÙ/a  µÄ/u  ¿à/an  £¬/w  µç/n  ¶à/a  Ò²/d  ÓÐ/v  µç/v  ¶à/a  µÄ/u  ³î/Ng  ¡£/w  ¹ýÈ¥/t  ¼¸Ê®/m  Äê/q  ¶¼/d  ÊÇ/v  º°/v  Ç§·½°Ù¼Æ/i  ±£/v  ¹©µç/vn  £¬/w  ¾¡Á¿/d  ²»/d  À­/v  Õ¢/n  ÏÞ/v  µç/n  ¡£/w  ¼Æ»®/vd  ÓÃ/v  µç/n  £¬/w  °Ñ/p  ÓÐÏÞ/a  µÄ/u  µç/n  ·Ö/v  ÔÈ/a  ÁË/y  £¬/w  ¾Í/d  ·Ñ/v  ÁË/u  ¾ÅÅ£¶þ»¢Ö®Á¦/l  £¬/w  ÉõÖÁ/c  ÍÆ¹ã/v  ÁË/u  ÏÞµçÆ÷/n  £¬/w  ¶Ô/p  ³¬¼Æ»®/v  ÓÃ/v  µç/n  µÄ/u  Òª/v  ¸øÒÔ/v  ÖØ·£/v  £¬/w  Òò´Ë/c  £¬/w  ¹©µç/v  ¾ÍÊÇ/v  ¹©µç/v  £¬/w  Ë­/r  ÓÐ/v  ¹ý/u  Âô/v  µç/n  µÄ/u  ¸ÅÄî/n  £¿/w  Èç½ñ/t  ²»½ö/c  ÓÐ/v  ÁË/u  Âô/v  µÄ/u  ¸ÅÄî/n  £¬/w  ¶øÇÒ/c  Òª/v  ßººÈ/v  ×Å/u  Âô/v  ÁË/y  ¡£/w  µçÁ¦/n  ²¿ÃÅ/n  Ìá³ö/v  Òª/v  ¡°/w  ¼±Ðè/v  ×éÖ¯/v  ÓÃ»§/n  ¶à/ad  ÓÃ/v  µç/n  ¡±/w  µÄ/u  Õ½ÂÔ/n  £¬/w  ÓÐµÄ/r  ¹©µç/vn  ²¿ÃÅ/n  Ìá³ö/v  Òª/v  ¡°/w  Ïñ/p  ÍÆÏú/v  ÆäËû/r  ÉÌÆ·/n  Ò»Ñù/u  ÍÆÏú/v  µçÁ¦/n  ¡±/w  £¬/w  ÓÐµÄ/r  ¹©µç/vn  ²¿ÃÅ/n  Ìá³ö/v  ¡°/w  ËÍµç/v  ÉÏÃÅ/v  £¬/w  ·þÎñ/v  µ½/v  »§/Ng  ¡±/w  £¬/w  ÓÐµÄ/r  ¹©µç/vn  ²¿ÃÅ/n  ¶¯Ô±/v  ÓÃ»§/n  Ôö/v  ÈÝ/Ng  £¬/w  ÉõÖÁ/c  ²»Ï§/v  µæ¸¶/v  ¼¸°ÙÍò/m  ×Ê½ð/n  Îª/p  ÓÃ»§/n  Ôö/v  ÈÝ/Ng  ¡£/w  
19980401-02-001-010/m  µç/n  Õæ/a  µÄ/u  ¹ýÊ£/v  ÁË/y  Âð/y  
19980401-02-001-011/m  ÖÐ¹ú/ns  µÄ/u  µç/n  Õæ/a  µÄ/u  Ò»ÏÂ×Ó/m  ´Ó/p  ¡°/w  Æ¿¾±/n  ¡±/w  ×ª/v  µ½/v  ¹ýÊ£/v  ÁË/y  Âð/y  £¿/w  µçÁ¦/n  ²¿ÃÅ/n  µÄ/u  È¨Íþ/n  ÈËÊ¿/n  ÈÏÎª/v  £¬/w  ²»/d  ÄÜ/v  ¼òµ¥/a  µØ/u  ÏÂ½áÂÛ/v  ¡£/w  
19980401-02-001-012/m  ÕâÐ©/r  Äê/q  À´/f  µçÁ¦/n  ¹¤Òµ/n  ³ÖÐø/vd  ±£³Ö/v  ÁË/u  ¿ìËÙ/b  Ôö³¤/vn  ¡£/w  ´Ó/p  £±£¹£¸£¸Äê/t  Æð/f  £¬/w  È«¹ú/n  Á¬Ðø/a  £±£°/m  Äê/q  Ã¿Äê/r  ÐÂÔö/v  ´óÖÐÐÍ/b  »ú×é/n  ³¬¹ý/v  £±£°£°£°Íò/m  Ç§Íß/q  £¬/w  ÕâÖÖ/r  ËÙ¶È/n  ÔÚ/p  ÊÀ½ç/n  ÉÏ/f  Ò²/d  ÊÇ/v  º±¼û/a  µÄ/u  ¡£/w  µ½/p  £±£¹£¹£¶Äê/t  µ×/f  £¬/w  È«¹ú/n  ·¢µç/vn  ×°»ú/vn  ×Ü/b  ÈÝÁ¿/n  ºÍ/c  ·¢µçÁ¿/n  ¶¼/d  ÒÑ/d  Ô¾¾Ó/v  ÊÀ½ç/n  µÚ¶þ/m  Î»/q  ¡£/w  ³ÖÐø/v  µÄ/u  ¸ßËÙ/b  ·¢Õ¹/vn  Ê¹/v  Ô­À´/d  ÑÏÖØ/ad  ÖÆÔ¼/v  ¹úÃñ¾­¼Ã/n  ·¢Õ¹/vn  µÄ/u  µçÁ¦/n  ¡°/w  Æ¿¾±/n  ¡±/w  µÃµ½/v  »º½â/vn  ¡£/w  
19980401-02-001-013/m  ÓÉÓÚ/c  ÎÒ¹ú/n  ¾­¼Ã/n  ³É¹¦/a  µØ/u  ÊµÏÖ/v  ÁË/u  ¡°/w  Èí×ÅÂ½/l  ¡±/w  £¬/w  ¹úÃñ¾­¼Ã/n  ÓÉ/p  ¸ßËÙ/d  ·¢Õ¹/v  Ç÷Ïò/v  ÊÊ¶È/ad  Ôö³¤/v  £¬/w  Ôö³¤/vn  ËÙ¶È/n  ÒÑ/d  ´Ó/p  ¡°/w  °ËÎå/m  ¡±/w  Ê±ÆÚ/n  µÄ/u  Æ½¾ù/a  £±£²£®£¶£¥/m  »ØÂä/v  µ½/v  £±£°£¥/m  ÒÔÄÚ/f  £¬/w  Éç»á/n  ÓÃ/v  µç/n  ×Ü/b  ÐèÇó/n  Ôö³¤/vn  ÊÆÍ·/n  ¼õÈõ/v  ¡£/w  ÌØ±ð/d  ÊÇ/v  Õ¼/v  È«¹ú/n  ÓÃµçÁ¿/n  £³£¯£´/m  ÒÔÉÏ/f  µÄ/u  ¹¤Òµ/n  ÓÃ/v  µç/n  Ôö³¤/vn  Ç÷/v  »º/a  £¬/w  µÍÓÚ/v  È«/a  Éç»á/n  ÓÃ/v  µç/n  Ôö³¤/vn  ËÙ¶È/n  £¬/w  ¶ø/c  È«/a  Éç»á/n  ÓÃµçÁ¿/n  Ôö³¤/vn  ÓÖ/d  µÍÓÚ/v  ¹úÃñ¾­¼Ã/n  µÄ/u  Ôö³¤/vn  ËÙ¶È/n  £¬/w  Õâ/r  ¾Í/d  ½øÒ»²½/d  ´Ù³É/v  ÁË/u  µçÁ¦/n  ÊÐ³¡/n  µÄ/u  »º½â/vn  ¡£/w  
19980401-02-001-014/m  µ«ÊÇ/c  ÕâÖÖ/r  »º½â/vn  ÊÇ/v  µÍ/a  Ë®Æ½/n  ÓÃ/v  µç/n  ÏÂ/f  µÄ/u  »º½â/vn  ¡£/w  
19980401-02-001-015/m  ÎÒ¹ú/n  ÈË¾ù/j  ÓÃ/v  µç/n  Ë®Æ½/n  »¹/d  ºÜ/d  µÍ/a  £¬/w  £±£¹£¹£·Äê/t  È«¹ú/n  ÈË¾ù/j  ÓµÓÐ/v  ×°»úÈÝÁ¿/n  Ö»/d  ÓÐ/v  £°£®£²£±/m  Ç§Íß/q  £¬/w  ÔÚ/p  ÊÀ½ç/n  Ö÷Òª/b  ¹ú¼Ò/n  ÖÐ/f  ÅÅÃû/v  µÚ£¸£µ/m  Î»/q  ¡£/w  ÈË¾ù/j  Äê/q  ÓÃµçÁ¿/n  ½ö/d  Ïàµ±/v  ÓÚ/p  ÊÀ½ç/n  Æ½¾ù/a  Ë®Æ½/n  µÄ/u  £±£¯£³/m  ¡£/w  ÈË¾ù/j  Äê/q  Éú»î/vn  ÓÃµçÁ¿/n  ¸ü/d  ÉÙ/a  µÃ/u  ¿ÉÁ¯/v  £¬/w  Ö»/d  ÓÐ/v  £¹£³/m  Ç§ÍßÊ±/q  £¬/w  Óë/p  ÊÀ½ç/n  Æ½¾ù/a  Ë®Æ½/n  ÎÞ·¨/v  Ïà±È/v  ¡£/w  ´ËÍâ/c  £¬/w  È«¹ú/n  »¹ÓÐ/v  £±£±/m  ¸ö/q  ÎÞ/v  µç/n  ÏØ/n  £¬/w  £¶£°£°£°Íò/m  Å©´å/n  ÈË¿Ú/n  Ã»ÓÐ/d  ÓÃ/v  ÉÏ/v  µç/n  ¡£/w  Òò´Ë/c  £¬/w  ´Ó/p  ÕâÐ©/r  ½Ç¶È/n  ¿´/v  £¬/w  µçÁ¦/n  ²¢/d  ²»/d  ¸»Ô£/a  £¬/w  ¸ü/d  Ì¸/v  ²»/d  ÉÏ/v  ±¥ºÍ/v  ¡£/w  
19980401-02-001-016/m  ¡°/w  ²»/d  Íú/a  ¡±/w  ´øÀ´/v  µÄ/u  »úÓö/n  
19980401-02-001-017/m  µçÁ¦/n  ÊÐ³¡/n  µÄ/u  ¡°/w  ²»/d  Íú/a  ¡±/w  ¶Ô/p  µçÁ¦/n  ²¿ÃÅ/n  À´½²/v  ¼È/c  ÊÇ/v  Ñ¹Á¦/n  £¬/w  Ò²/d  ÊÇ/v  »úÓö/n  ¡£/w  µçÁ¦/n  ²¿ÃÅ/n  µÄ/u  È¨Íþ/n  ÈËÊ¿/n  È¥Äêµ×/t  ¾Í/d  Ìá³ö/v  Òª/v  ¡°/w  ×¥×¡/v  µ±Ç°/t  µçÁ¦/n  ¹©Ðè/n  Ã¬¶Ü/an  »º½â/v  µÄ/u  ÓÐÀû/a  Ê±»ú/n  £¬/w  ¼Ó´ó/v  µçÁ¦/n  ½á¹¹/n  µ÷Õû/vn  µÄ/u  Á¦¶È/n  ¡±/w  ¡£/w  µ÷Õû/v  µÄ/u  ¹Ø¼ü/n  ¾ÍÊÇ/v  ×·Çó/v  Ôö³¤/v  µÄ/u  ÖÊÁ¿/n  £¬/w  Ê¹/v  µçÔ´/n  ½á¹¹/n  ¡¢/w  ÇøÓò/n  ½á¹¹/n  ½øÒ»²½/d  ÓÅ»¯/v  ¡£/w  ÆäÖÐ/r  ÓÐ/v  ´ú±íÐÔ/n  µÄ/u  ¾Ù´ë/n  ÊÇ/v  ¹ØÍ£/v  Ð¡/a  »ú×é/n  £¬/w  Ê¹/v  ½ñºó/t  ÐÂ/d  Ôö/v  »ú×é/n  Ò»°ë/m  ÓÃÓÚ/v  Ìæ´ú/v  Ð¡/a  »ú×é/n  £¬/w  ´Ó¶ø/c  ´ïµ½/v  ¸ßÐ§/b  ¡¢/w  ½ÚÄÜ/v  ¡¢/w  »·±£/j  Èý/m  µÃ/v  Àû/n  ¡£/w  
19980401-02-001-018/m  ÓÃ/v  µç/n  ½á¹¹/n  µÄ/u  µ÷Õû/vn  Ò²/d  ÊÇ/v  µ±ÎñÖ®¼±/i  ¡£/w  Ä¿Ç°/t  £¬/w  ÎÒ¹ú/n  ³ÇÊÐ/n  ¾ÓÃñ/n  Éú»î/vn  ÓÃ/v  µç/n  Õ¼/v  È«/a  Éç»á/n  ÓÃ/v  µç/n  µÄ/u  ±ÈÖØ/n  Ö»/d  ÓÐ/v  £±£±£¥/m  ¡£/w  ËäÈ»/c  ´Ó/p  £±£¹£¸£·Äê/t  µ½/p  £±£¹£¹£¶Äê/t  £¬/w  ÎÒ¹ú/n  ³ÇÊÐ/n  ¾ÓÃñ/n  Éú»î/vn  ÓÃ/v  µç/n  Ôö³¤/v  ÁË/u  £³£²£³£¥/m  £¬/w  ÊÇ/v  ÆäËû/r  ÓÃ/v  µç/n  Ôö·ù/n  µÄ/u  £³/m  ±¶/q  £¬/w  µ«/c  Óë/p  ¹úÍâ/s  Ïà±È/v  £¬/w  ×ÜÌå/n  Ë®Æ½/n  ÈÔ/d  Ïàµ±/d  µÍ/a  ¡£/w  ÓÐ/v  ÈË/n  ×ö/v  ¹ý/u  ²âËã/vn  £¬/w  ÎäººÊÐ/ns  ÊîÆÚ/t  £¹£°/m  Ìì/q  £¬/w  Ô¼/d  £±£µ£°Íò/m  »§/q  ¾ÓÃñ/n  £¬/w  Ä¿Ç°/t  ¿Õµ÷/n  ÆÕ¼°ÂÊ/n  ÊÇ/v  £³£°£¥/m  ¶à/m  £¬/w  Èç¹û/c  Ôö³¤/v  £±£°/m  ¸ö/q  °Ù·Öµã/n  £¬/w  ¾Í/d  ¿ÉÒÔ/v  ÉÙ/ad  Í£/v  Ò»/m  Ì¨/q  £³£°Íò/m  Ç§Íß/q  µÄ/u  »ú×é/n  ¡£/w  Òò´Ë/c  ¾ÓÃñ/n  ÓÃµçÁ¿/n  ÊÐ³¡/n  ¿ª·¢/vn  Ç°¾°/n  ¹ãÀ«/a  ¡£/w  
19980401-02-001-019/m  ¼Ó¿ì/v  µçÍø/n  ½¨Éè/vn  ÊÇ/v  µ÷Õû/v  ÓÃ/v  µç/n  ½á¹¹/n  µÄ/u  ¹Ø¼ü/n  ¡£/w  ÈËÃÇ/n  ²»/d  ÄÜ/v  ·Å¿ª/v  ÊÖ½Å/n  Ê¹ÓÃ/v  ¸÷ÖÖ/r  µçÆø»¯/v  µÄ/u  Éè±¸/n  £¬/w  ³ýÁË/p  ÔÚ/p  ³¤ÆÚ/d  È±/v  µç/n  Çé¿ö/n  ÏÂ/f  Ñø³É/v  µÄ/u  Éú»î/vn  Ï°¹ß/n  Íâ/f  £¬/w  µçÍø/n  µÄ/u  ÖÆÔ¼/vn  Ò²/d  ÊÇ/v  ÖØÒª/a  ÒòËØ/n  ¡£/w  
19980401-02-001-020/m  ÓÉÓÚ/c  µçÍø/n  ½¨Éè/vn  Ïà¶Ô/d  ÖÍºó/v  £¬/w  Ö÷¸É/n  µçÍø/n  ±¡Èõ/a  £¬/w  ³ÇÊÐ/n  µçÍø/n  ÀÏ»¯/vn  ÑÏÖØ/a  £¬/w  Òò´Ë/c  £¬/w  ¾­²»Æð/v  ´ó¹¦ÂÊ/b  µÄ/u  µçÆ÷/n  ¡£/w  Ç°Ð©Äê/t  £¬/w  ²»ÉÙ/m  ³ÇÊÐ/n  °²×°/v  ¿Õµ÷/n  »¹Òª/d  µ½/v  ¹©µç/vn  ²¿ÃÅ/n  ±¨Åú/v  ¡£/w  ºóÀ´/t  ËäÈ»/c  ·Å¿ª/v  ÁË/y  £¬/w  µ«/c  ÓÉÓÚ/c  ÈÝÁ¿/n  ²»¹»/a  £¬/w  ¶¯²»¶¯/d  ¾Í/d  ÌøÕ¢/v  £¬/w  ÉõÖÁ/c  ÓÉÓÚ/p  ³¬/v  ¸ººÉ/n  ¶ø/c  ·¢Éú/v  »ðÔÖ/n  ¡£/w  
19980401-02-001-021/m  Ò»±ß/d  ÔÚ/d  ÎÑ/v  µç/n  £¬/w  Ò»±ß/d  Ïë/v  ÓÃ/v  ÓÃ/v  ²»/d  ÉÏ/v  £¬/w  Ã¬¶Ü/an  µÄ/u  ½¹µã/n  ÊÇ/v  µçÍø/n  ¡£/w  Òò´Ë/c  £¬/w  µçÁ¦/n  ²¿ÃÅ/n  ¾ö¶¨/v  £¬/w  ÀûÓÃ/v  µçÁ¦/n  »º½â/v  µÄ/u  »ú»á/n  £¬/w  ¼Ó¿ì/v  µçÍø/n  £¨/w  °üÀ¨/v  Å©´å/n  µçÍø/n  £©/w  ½¨Éè/vn  ²½·¥/n  £¬/w  ÒÔ/c  ±£ÕÏ/v  Ä©ÉÒ/n  ÐèÇó/n  ¿ìËÙ/d  Ôö³¤/v  ¡£/w  ÕâÑù/r  µÄ/u  ·½Õë/n  £¬/w  ÔÚ/p  ½ñºó/t  ¼¸/m  Äê/q  »á/v  ´ÙÊ¹/v  ÎÒ¹ú/n  ¾ÓÃñ/n  £¬/w  ÌØ±ð/d  ÊÇ/v  ±±¾©/ns  ¡¢/w  ÉÏº£/ns  µÈ/u  ´ó/a  ³ÇÊÐ/n  µÄ/u  ¾ÓÃñ/n  £¬/w  ÔÚ/p  ÓÃ/v  ÉÏ/v  µçµÆ/n  ¡¢/w  µç»°/n  ºó/f  £¬/w  ½øÒ»²½/d  °Ñ/p  Éú»î/vn  ÖÊÁ¿/n  Ìá¸ß/v  µ½/v  È«Ãæ/ad  µçÆø»¯/v  µÄ/u  ÐÂ/a  Ë®Æ½/n  ¡£/w  °´ÕÕ/p  ÖÐ¹ú/ns  Ä¿Ç°/t  µÄ/u  ·¢Õ¹/vn  ËÙ¶È/n  £¬/w  Õâ/r  Ò»/m  Ìì/q  ¿ÖÅÂ/d  ²»/d  »á/v  Ì«/d  Ô¶/a  ¡£/w  

19980401-02-002-001/m  Ê®/m  Ïî/q  ÂÒ/d  ÆÀ±È/v  »î¶¯/vn  ±»/p  ÆØ¹â/v  
19980401-02-002-002/m  ÓÐ¹Ø/vn  ²¿ÃÅ/n  Í¨±¨/v  ÉêÃ÷/v  £¬/w  ½ü/a  Á½/m  Äê/q  ¹úÎñÔº/nt  Ã»ÓÐ/d  Åú×¼/v  Ò»/m  Ïî/q  ¶Ô/p  ÆóÒµ/n  µÄ/u  ÆÀ±È/vn  »î¶¯/vn  £¬/w  ËùÓÐ/b  ÆÀ±È/vn  ºÍ/c  ±äÏà/vn  ÆÀ±È/vn  ½á¹û/n  Ò»ÂÉ/d  ÎÞÐ§/v  
19980401-02-002-003/m  ±¾±¨/r  Ñ¶/Ng  ÓÐ¹Ø/vn  ²¿ÃÅ/n  ×î½ü/t  ¸ù¾Ý/p  ÆóÒµ/n  µÄ/u  ¾Ù±¨/vn  ²¢/c  ¾­/p  ºËÊµ/v  £¬/w  ÈÏ¶¨/v  Ê®/m  Ïî/q  Î´¾­/d  Åú×¼/v  µÄ/u  ÆÀ±È/vn  »î¶¯/vn  Îª/v  Î¥¹æ/vn  ÐÐÎª/n  ¡£/w  
19980401-02-002-004/m  ÖÐÐû²¿/j  ¡¢/w  [¹ú¼Ò/n  ¾­Ã³Î¯/j]nt  ¡¢/w  Íâ½»²¿/nt  ¡¢/w  ¼à²ì²¿/nt  ¡¢/w  [¹úÎñÔº/nt  ¸Û°Ä°ì/j]nt  ¡¢/w  [¹ú¼Ò/n  ¹¤ÉÌ¾Ö/n]nt  ¡¢/w  [¹ú¼Ò/n  ¼¼Êõ/n  ¼à¶½/vn  ¾Ö/n]nt  ÈÕÇ°/t  ÁªºÏ/v  ·¢³ö/v  ¡¶/w  ¹ØÓÚ/p  ¶Ô/p  ÆóÒµ/n  ½øÐÐ/v  ÂÒ/d  ÆÀ±È/v  »î¶¯/vn  ÓÐ¹Ø/vn  ÎÊÌâ/n  µÄ/u  Í¨±¨/n  ¡·/w  Ö¸³ö/v  £¬/w  ½ü/a  Á½/m  Äê/q  À´/f  ÎÒ¹ú/n  ÈÔ/d  ÓÐ/v  Ò»Ð©/m  ÉçÍÅ/n  ×éÖ¯/n  Î´¾­/d  Åú×¼/v  ¾Ù°ì/v  ¶Ô/p  ÆóÒµ/n  µÄ/u  ÆÀ±È/vn  »î¶¯/vn  £¬/w  »ò/c  ÒÔ/p  ÍÆ¼ö/v  ¡¢/w  ÅÅÐò/v  ¡¢/w  ÈÏ¶¨/v  ¡¢/w  ÉÏ/v  °ñ/n  ¡¢/w  Ðû´«/v  ½éÉÜ/v  ¡¢/w  ¹«²¼/v  µ÷²é/vn  ½á¹û/n  µÈ/u  ÐÎÊ½/n  ¸ã/v  ±äÏà/vn  ÆÀ±È/vn  »î¶¯/vn  £»/w  Ò»Ð©/m  ¾­ÓªÐÔ/n  »ú¹¹/n  Í¨¹ý/p  ³Ð°ì/v  ÆÀ±È/vn  »î¶¯/vn  Ä²È¡±©Àû/l  £»/w  ¸ö±ð/a  ÔÚ/p  ¾³Íâ/s  ×¢²á/v  µÄ/u  ×éÖ¯/n  µ½/v  ÄÚµØ/s  ¾Ù°ì/v  ÆÀ½±/vn  »î¶¯/vn  £¬/w  Ïò/p  ÆóÒµ/n  Ë÷È¡/v  ¸ß¶î/b  ·ÑÓÃ/n  £»/w  ÓÐµÄ/r  ÉõÖÁ/d  ²ÉÈ¡/v  Â÷Æ­/v  µÄ/u  ÊÖ¶Î/n  ÒýÓÕ/v  ÆóÒµ/n  ³ö/v  Ç®/n  Âò/v  ¡°/w  ¼Ù/a  ½±/n  ¡±/w  ¡£/w  
19980401-02-002-005/m  ÓÐ¹Ø/vn  ²¿ÃÅ/n  Í¨±¨/v  ÅúÆÀ/v  µÄ/u  Ê®/m  Ïî/q  ÂÒ/d  ÆÀ±È/v  »î¶¯/vn  Îª/v  £º/w  
19980401-02-002-006/m  [ÖÐ¹ú/ns  ÆóÒµ/n  ÉÌÓþ/j  µ÷²é/vn  Î¯Ô±»á/n]nt  ¡¢/w  [ÖÐ¹ú/ns  ÆóÒµ/n  ÉÌÓþ/j  µ÷²é/vn  ×¨¼Ò/n  Î¯Ô±»á/n]nt  ÒÔ/p  [ÖÐ¹ú/ns  ±£»¤/vn  Ïû·ÑÕß/n  »ù½ð»á/n]nt  ¡¢/w  [ÖÐ¹ú/ns  Éç»á/n  Ñ§»á/n]nt  ¡¢/w  [ÖÐ¹ú/ns  ¹«¹²/b  ¹ØÏµ/n  ×¨Òµ/n  Î¯Ô±»á/n]nt  ÃûÒå/n  Ö÷°ì/v  µÄ/u  ËùÎ½/v  ¡°/w  ÖÐ¹ú/ns  ÆóÒµ/n  ×î¼Ñ/z  ÉÌÓþ/j  ¡±/w  µÈ¼¶/n  È·ÈÏ/vn  »î¶¯/vn  £»/w  
19980401-02-002-007/m  ÒÔ/p  [ÖÐ¹ú/ns  ÃûÅÆ/n  ÉÌÆ·/n  ½éÉÜ/vn  »î¶¯/vn  Î¯Ô±»á/n]nt  ÃûÒå/n  £¬/w  ÓÉ/p  [±±¾©/ns  ÌúÁ÷/n  ¹ã¸æ/n  ÓÐÏÞ/a  ÔðÈÎ/n  ¹«Ë¾/n]nt  ¾­°ì/v  µÄ/u  ËùÎ½/v  ¡°/w  ÃûÅÆ/n  ÉÌÆ·/n  ¡±/w  ½éÉÜ/vn  »î¶¯/vn  £»/w  
19980401-02-002-008/m  ÒÔ/p  ¿ç¹ú¹«Ë¾/n  Óë/c  [ÖÐ¹ú/ns  ÊÐ³¡/n  ÂÛÌ³/n  ×éÎ¯»á/n]nt  ÃûÒå/n  £¬/w  ÓÉ/p  [±±¾©/ns  ÅôÌ©/nz  ×ÉÑ¯/vn  ÓÐÏÞ/a  ÔðÈÎ/n  ¹«Ë¾/n]nt  ¾­°ì/v  µÄ/u  ËùÎ½/v  ¡°/w  ÖÐ¹ú/ns  ÊÐ³¡/n  ÐÐÒµ/n  µÚÒ»/m  ÆóÒµ/n  ¡±/w  ÍÆÕ¹/vn  Ðû´«/vn  »î¶¯/vn  £»/w  
19980401-02-002-009/m  ÒÔ/p  [ÖÐ¹ú/ns  ÆóÒµ/n  Æ·ÅÆ/n  µ÷²é/vn  Î¯Ô±»á/n]nt  ¡¢/w  [ÖÐ¹ú/ns  ÆóÒµ/n  Æ·ÅÆ/n  ÍÆÕ¹/vn  Î¯Ô±»á/n]nt  ÃûÒå/n  ¾Ù°ì/v  µÄ/u  ËùÎ½/v  ¡°/w  ÖÐ»ª/nz  ³ÛÃû/vn  Æ·ÅÆ/n  ¡±/w  ÈÏÖ¤/vn  »î¶¯/vn  £»/w  
19980401-02-002-010/m  ÒÔ/p  [ÖÐ¹ú/ns  ÃûÅÆ/n  ÊÂÒµ/n  ·¢Õ¹/vn  ÆÀ¼Û/vn  ÖÐÐÄ/n]nt  ÃûÒå/n  ¾Ù°ì/v  µÄ/u  ËùÎ½/v  ¡°/w  ÖÐ¹ú/ns  ÃûÅÆ/n  ·¢Õ¹½±/n  ¡±/w  ÆÀÑ¡/vn  »î¶¯/vn  ºÍ/c  ¡¯/w  £¹£·/m  ÊÐ³¡/n  Æ·ÅÆ/n  µ÷²é/vn  ÆÀ¼Û/vn  »î¶¯/vn  £»/w  
19980401-02-002-011/m  ÒÔ/p  [ÖÐ¹ú/ns  ÊÐ³¡/n  Ñ§»á/n]nt  ¡¢/w  [ÖÐ¹ú/ns  ¹«¹²/b  ¹ØÏµ/n  Ð­»á/n]nt  ÁªºÏ/v  Ö÷°ì/v  £¬/w  [±±¾©/ns  Ã¯ÒµÔ´/nz  ÐÅÏ¢/n  ×ÉÑ¯/vn  ÓÐÏÞ¹«Ë¾/n]nt  ³Ð°ì/v  µÄ/u  ËùÎ½/v  ¡°/w  ÖÐ¹ú/ns  ÊÐ³¡/n  ÉÌÆ·/n  £¨/w  ·þÎñ/vn  £©/w  ¹Ë¿Í/n  ÂúÒâ¶È/n  ¡±/w  µ÷²é/vn  ôß/c  Ðû´«/vn  ·¢²¼/vn  »î¶¯/vn  £»/w  
19980401-02-002-012/m  ÒÔ/p  [ÖÐ¹ú/ns  ÃûÅÆ/n  Õ½ÂÔ/n  ´Ù½ø»á/n]nt  µÄ/u  ÃûÒå/n  ¾Ù°ì/v  µÄ/u  ËùÎ½/v  ¡°/w  ÖÐ¹ú/ns  ¹«ÈÏ/vn  ÃûÅÆ/n  ¡±/w  ÈÏÖ¤/vn  ·¢²¼/vn  »î¶¯/vn  £»/w  
19980401-02-002-013/m  ÒÔ/p  [ÖÐ¹ú/ns  ³ÇÊÐ/n  ¾­¼Ã/n  ÑÐ¾¿»á/n]nt  ¡¢/w  [ÖÐ¹ú/ns  ÖÊÁ¿/n  ¹ÜÀí/vn  ´Ù½ø»á/n]nt  ¡¢/w  [ÖÐ¹ú/ns  µ÷²é/vn  Í³¼Æ/vn  ÊÂÎñËù/n]nt  ÃûÒå/n  £¬/w  ÓÉ/p  [±±¾©/ns  ¾­¼Ã/n  ±¨Éç/n  Æó»®²¿/n]nt  ¡¢/w  [±±¾©/ns  µ¼Ïò/n  ¹ã¸æ/n  ¼¯ÍÅ/n]nt  ³Ð°ì/v  µÄ/u  ËùÎ½/v  ¡°/w  ÖÐ¹ú/ns  ³ÇÊÐ/n  Ö÷µ¼/n  Æ·ÅÆ/n  ¾ºÕùÁ¦/n  ¡±/w  µ÷²é/vn  ·¢²¼/vn  »î¶¯/vn  £»/w  
19980401-02-002-014/m  ÒÔ/p  [ÖÐ¹ú/ns  Ö°Òµ/n  ÆóÒµ¼Ò/n  Ð­»á/n]nt  ¡¢/w  [ÖÐ¹ú/ns  ÆóÒµ/n  ÐÎÏó/n  ÑÐ¾¿»á/n]nt  ¡¢/w  [ÖÐ¹ú/ns  ÆóÒµ¼Ò/n  ÖÜ¿¯Éç/n]nt  ¡¢/w  [ÖÐ¹ú/ns  ¾­¼Ã/n  ±¨µÀÉç/n]nt  £¨/w  ÒÔÉÏ/f  ËÄ/m  ¼Ò/q  ¾ù/d  Îª/v  ¾³Íâ/s  »ú¹¹/n  £©/w  µÄ/u  ÃûÒå/n  ¾Ù°ì/v  µÄ/u  ¡°/w  ÖÐ¹ú/ns  ·¢Õ¹/v  ÓÊµç/n  Í¨ÐÅ/vn  ÐÐÒµ/n  Ê®/m  ´ó/a  ¹¦Ñ«/n  ÈËÎï/n  ÈÏ¶¨/vn  ôß/c  £±£¹£¹£·Äê/t  ÖÐ¹ú/ns  Ê®¼Ñ/j  ÓÊµç/n  Í¨ÐÅ/vn  ÆóÊÂÒµ/n  µ¥Î»/n  ¡±/w  ÍÆ¼ö/vn  »î¶¯/vn  ¡¢/w  ¡°/w  ÖÐ¹ú/ns  ·¢Õ¹/v  ½¨ÖþÒµ/n  Ê®/m  ´ó/a  ¹¦Ñ«/n  ÈËÎï/n  ÈÏ¶¨/vn  ôß/c  £±£¹£¹£·Äê/t  ÖÐ¹ú/ns  Ê®¼Ñ/j  ½¨Öþ/vn  ÆóÒµ/n  ¡±/w  ÍÆ¼ö/vn  »î¶¯/vn  £»/w  
19980401-02-002-015/m  ÒÔ/p  [ÃÀ¹ú/ns  °®ÒòË¹Ì¹/nr  ·¢Ã÷/vn  ²©ÀÀ/vn  ÖÐÐÄ/n]nt  ¡¢/w  [Ïã¸Û/ns  ¿ÆÑ§Ôº/n  ¹ú¼Ê/n  ÈÙÓþ/n  ÆÀÑ¡/vn  Î¯Ô±»á/n]nt  ¡¢/w  [°ÄÃÅ/ns  ¿ÆÑ§Ôº/n  ¹ú¼Ê/n  ÈÙÓþ/n  ÆÀÑ¡/vn  Î¯Ô±»á/n]nt  ÃûÒå/n  Ö÷°ì/v  £¬/w  ÒÔ/p  [°ÄÃÅ/ns  ÕÐÉÌ¾Ö/n]nt  ¡¢/w  [Ïã¸Û/ns  ¹ú¼Ê/n  ÐÂ/a  ²úÆ·/n  Õ¹ÀÀ/vn  ÖÐÐÄ/n]nt  ÃûÒå/n  Ð­°ì/v  £¬/w  [±±¾©/ns  ¿ÆÏÈË¼/nz  µç×Ó/n  ¿Æ¼¼/n  ¿ª·¢/vn  ÓÐÏÞ¹«Ë¾/n]nt  ´úÀí/v  µÄ/u  ËùÎ½/v  ¡°/w  Ê×/m  ½ì/q  ¹ú¼Ê/n  °®ÒòË¹Ì¹/nr  ÐÂ/a  ·¢Ã÷/n  ¡¢/w  ÐÂ/a  ¼¼Êõ/n  £¨/w  ²úÆ·/n  £©/w  ²©ÀÀ»á/n  ôß/c  ¹ú¼Ê/n  ÈÙÓþ/n  ÆÀ½±»á/n  ¡±/w  ¡¢/w  ¡°/w  Ê×/m  ½ì/q  Àî/nr  Ê±Õä/nr  Ò½Ò©/n  ³É¹û/n  ¼°/c  Ò½»¤/vn  Òµ¼¨/n  ²©ÀÀ»á/n  ôß/c  ¹ú¼Ê/n  ÈÙÓþ/n  ÆÀ½±»á/n  ¡±/w  ¡£/w  
19980401-02-002-016/m  ¡¶/w  Í¨±¨/n  ¡·/w  Ö£ÖØ/ad  ÉêÃ÷/v  £¬/w  ½ü/a  Á½/m  Äê/q  À´/f  £¬/w  ¹úÎñÔº/nt  Ã»ÓÐ/d  Åú×¼/v  ¹ý/u  Ò»/m  Ïî/q  ¶Ô/p  ÆóÒµ/n  µÄ/u  ÆÀ±È/vn  »î¶¯/vn  £¬/w  ËùÓÐ/b  È«¹úÐÔ/n  »ò/c  ÐÐÒµÐÔ/n  £¨/w  °üÀ¨/v  ¾³Íâ/s  ×éÖ¯/n  ÔÚ/p  ¹úÄÚ/s  ¾Ù°ì/v  µÄ/u  £©/w  ¶Ô/p  ÆóÒµ/n  µÄ/u  ÆÀ±È/vn  »ò/c  ±äÏà/vn  ÆÀ±È/vn  »î¶¯/vn  ¶¼/d  ÊÇ/v  Î¥¹æ/vn  ÐÐÎª/n  £¬/w  Æä/r  ÆÀ±È/vn  ½á¹û/n  Ò»ÂÉ/d  ÎÞÐ§/v  £¬/w  ¹ú¼Ò/n  ²»Óè/v  ³ÐÈÏ/vn  ¡£/w  ¡¶/w  Í¨±¨/n  ¡·/w  »¹/d  ÒªÇó/v  ¸÷/r  ÓÐ¹Ø/vn  ²¿ÃÅ/n  ¶Ô/p  ËùÊô/n  »ú¹¹/n  µÄ/u  Î¥¹æ/vn  ÆÀ±È/vn  »î¶¯/vn  »ò/c  ±äÏà/vn  ÆÀ±È/vn  »î¶¯/vn  ¼á¾ö/ad  ÓèÒÔ/v  ²é´¦/vn  £¬/w  ²¢/c  ÑÏ¸ñ/v  ¶Ô/p  ÆóÒµ/n  ³ö¹ú/v  Áì½±/v  µÄ/u  ÉóÅú/vn  £¬/w  ·ÀÖ¹/v  Áì/v  ¼Ù/a  ½±/n  µÄ/u  ÊÂÇé/n  ·¢Éú/v  ¡£/w  

19980401-02-003-001/m  [ºþ±±Ê¡/ns  ¹¤ÐÐ/j]nt  ºÝ/d  É²/v  Î¥¹æ/vn  ¾­Óª/vn  
19980401-02-003-002/m  ÇåÍË/v  ¸ßÏ¢/n  ´æ¿î/n  Ò»°Ù¶þÊ®ÁùµãÎåÒÚ/m  Ôª/q  £¬/w  ²é´¦/v  ¶þ°ÙÈýÊ®/m  Ãû/q  Î¥¹æ/vn  Î¥¼Í/vn  ÈËÔ±/n  
19980401-02-003-003/m  ±¾±¨/r  Ñ¶/Ng  Õë¶Ô/p  ºþ±±Ê¡/ns  ½ðÈÚ/n  ÏµÍ³/n  ÂÅ½û²»Ö¹/l  ¡¢/w  ÆÕ±é/ad  ´æÔÚ/v  µÄ/u  Î¥¹æ/vn  ¸ßÏ¢/n  À¿´æ/vn  ÐÐÎª/n  £¬/w  [¹¤ÉÌ/n  ÒøÐÐ/n  ºþ±±Ê¡/ns  ·ÖÐÐ/n]nt  Ê×ÏÈ/d  ´Ó/p  ×ÔÉí/r  ×ö/v  Æð/v  £¬/w  ¹û¶Ï/ad  ²ÉÈ¡/v  ´ëÊ©/n  ×ÛºÏÖÎÀí/l  £¬/w  Ñ¸ËÙ/ad  É²×¡/v  ÁË/u  ¸÷ÖÖ/r  Î¥·¨/vn  Î¥¼Í/vn  Î¥¹æ/vn  ÐÐÎª/n  ¡£/w  Ò»/m  Äê/q  À´/f  £¬/w  È«ÐÐ/n  ¹²/d  ÇåÍË/v  ¸ßÏ¢/n  ´æ¿î/n  £±£²£¶£®£µÒÚ/m  Ôª/q  £¬/w  ÇåÍË/v  Î¥¹æ/vn  ²ð½è/vn  ×Ê½ð/n  £²£®£±ÒÚ/m  Ôª/q  £¬/w  ÇåÀí/v  ÕËÍâ/n  ´æ´û¿î/j  £±£±£®£³ÒÚ/m  Ôª/q  ¡£/w  È¥Äê/t  ÏÂ°ëÄê/t  È«ÐÐ/n  ¿÷Ëð/vn  ½Ï/p  ÉÏ°ëÄê/t  Ñ¹Ëõ/v  ÁË/u  £·£¹£¥/m  ¡£/w  
19980401-02-003-004/m  ×Ô/p  £¸£°/m  Äê´ú/n  Ä©/f  ¿ªÊ¼/v  £¬/w  ÒÔ/p  ¸ßÏ¢/n  À¿´æ/v  Îª/v  Í»³ö/a  ´ú±í/n  µÄ/u  Î¥¹æ/vn  ¾­Óª/vn  ÔÚ/p  ºþ±±Ê¡/ns  ½ðÈÚ/n  ÏµÍ³/n  Ò»¶È/d  Ê¢ÐÐ/v  ²»Ë¥/v  £¬/w  ÂÅ½û²»Ö¹/l  £¬/w  ÓúÑÝÓúÁÒ/l  ¡£/w  ¾Ý/p  ²»/d  ÍêÈ«/a  Í³¼Æ/v  £¬/w  µ½/p  È¥Äê³õ/t  £¬/w  È«Ê¡/n  ¸÷/r  ½ðÈÚ/n  »ú¹¹/n  ÀÛ¼Æ/v  ×éÖ¯/v  ¸ßÏ¢/n  ´æ¿î/n  Ô¼/d  £²£°£°£°ÒÚ/m  Ôª/q  £¬/w  ½ö/d  ´Ë/r  Ò»/m  Ïî/q  ¾Í/d  ¸ø/p  ÒøÐÐ/n  ºÍ/c  ÆóÒµ/n  Ôö¼Ó/v  ×Ê½ð/n  ³É±¾/n  £²£°£°/m  ¶à/m  ÒÚ/m  Ôª/q  £¬/w  Ê¹/v  Æä/r  ±³/v  ÉÏ/v  ÁË/u  ³ÁÖØ/a  µÄ/u  ¾­Óª/vn  °ü¸¤/n  ¡£/w  ÓÉÓÚ/c  ¸ßÏ¢/n  À¿´æ/vn  Ì§¸ß/v  ÁË/u  ×Ê½ð/n  ³É±¾/n  £¬/w  ÎªÁË/p  ¸ø/p  ¸ßÏ¢/n  ¸ºÕ®/vn  Ñ°ÕÒ/v  ³öÂ·/n  £¬/w  Ò»Ð©/m  ÒøÐÐ/n  »ò/c  Ì§¸ß/v  ´û¿î/n  ÀûÂÊ/n  £¬/w  Ôö¼Ó/v  ÆóÒµ/n  ¸ºµ£/n  £»/w  »ò/c  Î¥¹æ/vn  Í¶×Ê/vn  £¬/w  ÐÎ³É/v  ×Ê½ð/n  ³Áµí/vn  £»/w  »ò/c  ÕËÍâ/n  ¾­Óª/vn  £¬/w  ÐÎ³É/v  ×Ê²ú/n  ·çÏÕ/n  ¡£/w  Î¥¹æ/vn  ¾­Óª/vn  Ê¹/v  ÒøÐÐ/n  µÄ/u  ÕËÍâ/n  ´û¿î/vn  ÂÅ½û²»Ö¹/l  £¬/w  ¼È/c  Ó°Ïì/v  ÁË/u  ×Ê²ú/n  ÖÊÁ¿/n  £¬/w  ¸ü/d  ³å»÷/v  ÁË/u  ¾­Óª/vn  Ð§Òæ/n  ¡£/w  ´ËÍâ/c  £¬/w  Î¥¹æ/vn  ¾­Óª/vn  »¹ÊÇ/d  ÓÕ·¢/v  ¾­¼Ã/n  °¸¼þ/n  µÄ/u  ¡°/w  ÎÂ´²/n  ¡±/w  ¡£/w  È¥Äê/t  £¬/w  [¹¤ÐÐ/j  ºþ±±/ns  ·ÖÐÐ/n]nt  ²é´¦/v  µÄ/u  ¸÷Àà/r  ¾­¼Ã/n  °¸¼þ/n  ÖÐ/f  £¬/w  ¾ø´ó¶àÊý/l  ÊÇ/v  Î¥¹æ/vn  ¾­Óª/vn  Ôì³É/v  µÄ/u  ¡£/w  ¾­¼Ã/n  °¸¼þ/n  µÄ/u  Æµ/Ag  ·¢/v  £¬/w  ¼È/c  »Ù/v  ÁË/u  ¸É²¿/n  £¬/w  ÓÖ/c  Ëðº¦/v  ÁË/u  ÒøÐÐ/n  ÐÅÓþ/n  £¬/w  Ôì³É/v  ´óÁ¿/m  ×Ê½ð/n  ËðÊ§/n  ¡£/w  
19980401-02-003-005/m  È¥Äê/t  £´ÔÂ/t  £¬/w  [¹¤ÐÐ/j  ºþ±±/ns  ·ÖÐÐ/n]nt  ÐÂ/a  µ³×é/n  ³ÉÁ¢/v  ºó/f  £¬/w  °´ÕÕ/p  Ê¡Õþ¸®/n  ¼°/c  ÈËÃñ/n  ÒøÐÐ/n  ÒªÇó/v  £¬/w  ¼á¾ö/ad  ¹á³¹/v  ¹ú¼Ò/n  ½ðÈÚ/n  Õþ²ß/n  £¬/w  ÔÚ/p  È«ÐÐ/n  ÏµÍ³/ad  È«Ãæ/ad  ÉîÈë/ad  ¿ªÕ¹/v  ÁË/u  ¡°/w  ÇåÀí/v  ¡¢/w  Õû¶Ù/v  ¡¢/w  µ÷Õû/v  ¡¢/w  ·¢Õ¹/v  ¡±/w  µÄ/u  ¹¤×÷/vn  ²¿Êð/vn  £¬/w  °Ñ/p  ÑÏ½û/v  ¸ßÏ¢/n  À¿´æ/vn  ¡¢/w  ÇåÀí/v  ¸ßÏ¢/n  ´æ¿î/n  ×÷Îª/v  ¾ÀÕý/v  Î¥¹æ/vn  ¾­Óª/vn  £¬/w  ·À·¶/v  ºÍ/c  »¯½â/v  ½ðÈÚ/n  ·çÏÕ/n  µÄ/u  ÖØÖÐÖ®ÖØ/l  À´/v  ×¥/v  ¡£/w  È¥Äê/t  È«ÐÐ/n  Í¨¹ý/p  ¶Ô/p  ½ü/a  ¼¸/m  Äê/q  µÄ/u  Î¥¹æ/vn  ¾­Óª/vn  »î¶¯/vn  ½øÐÐ/v  È«Ãæ/a  ³¹µ×/a  µÄ/u  ÇåÀí/vn  £¬/w  ¹²ÓÐ/v  £²£³£°/m  Ãû/q  Î¥¹æ/vn  Î¥¼Í/vn  ÈËÔ±/n  ÊÜµ½/v  ÑÏËà/a  ²é´¦/vn  £¬/w  ÆäÖÐ/r  ¿Æ¼¶/b  ÒÔÉÏ/f  ¸É²¿/n  £´£·/m  Ãû/q  ¡£/w  ½ðÈÚ/n  »üºË/vn  ²¿ÃÅ/n  ¶à´Î/m  ¶Ô/p  ¸ÃÐÐ/r  »ù²ã/n  ÓªÒµ/vn  Íøµã/n  ½øÐÐ/v  Í»»÷/vn  ¼ì²é/vn  £¬/w  Ã»ÓÐ/d  ·¢ÏÖ/v  Ò»/m  Æð/q  Î¥¹æ/vn  ¾­Óª/vn  ÐÐÎª/n  ¡£/w  £¨/w  ÐÜ/nr  ºìÓ¢/nr  £©/w  
19980401-02-004-001/m  Ê®Íò/m  ´ó¾ü/n  ¿ª·¢/v  »ÆºÓ/ns  ¹ÊµÀ/n  £¨/w  Í¼Æ¬/n  £©/w  
19980401-02-004-002/m  Á¬ÈÕÀ´/l  £¬/w  ½­ËÕÊ¡/ns  ËÞÔ¥ÏØ/ns  Ê®Íò/m  Ãñ¹¤/n  Ã°/v  ×Å/u  ´ºº®/n  ×ÛºÏÖÎÀí/l  ¡¢/w  ¿ª·¢/v  »ÆºÓ/ns  ¹ÊµÀ/n  ¡£/w  Í¼/n  Îª/v  ÄÏ²ÌÏç/ns  Å©Ãñ/n  ÔÚ/d  ÕûÖÎ/v  »ÆºÓ/ns  ¡£/w  £¨/w  Íõ/nr  °®Ãñ/nr  Éã/Vg  £©/w  

19980401-02-005-001/m  ¡°/w  Èý/m  Ñò/n  ¡±/w  ¿ª/v  Ì©/Ng  ¡ª¡ª¡ª/w  ·Ã/v  [ÉÏº£/ns  ÍòÏó/nz  £¨/w  ¼¯ÍÅ/n  £©/w  ¹É·Ý/n  ÓÐÏÞ¹«Ë¾/n]nt  ×Ü¾­Àí/n  Áõ/nr  ÈðÆì/nr  
19980401-02-005-002/m  Íô/nr  Î°Èº/nr  Ô¬/nr  ÄËÖÐ/nr  
19980401-02-005-003/m  ³õ¼û/v  Áõ/nr  ÈðÆì/nr  £¬/w  ÖÐµÈ/b  ¸ö¶ù/n  £¬/w  ÄêÇá/a  Ó¢¿¡/a  £¬/w  ÉíÉÏ/s  É¢·¢/v  ×Å/u  »îÁ¦/n  ºÍ/c  ³¯Æø/n  £¬/w  ¸ø/p  ÈË/n  ËÆÔøÏàÊ¶/i  µÄ/u  ¸Ð¾õ/n  ¡£/w  Ëû/r  Ò»ÓïµÀÆÆ/i  ÈËÃÇ/n  µÄ/u  ÃÔ»ó/an  £º/w  ÔÚ/p  ÄÇ/r  ÂÌÒð³¡/n  ÉÏ/f  ¡¢/w  ±¨Ö½/n  ÔÓÖ¾/n  ÖÐ/f  ÒÔ¼°/c  [ÖÐÑë/n  µçÊÓÌ¨/n]nt  »Æ½ð/n  Ê±¶Î/n  £¬/w  °éËæ/v  ×Å/u  ¡°/w  Ñò/n  Ñò/n  Ñò/n  ¡±/w  Èý/m  Éù/q  Í¯Òô/n  £¬/w  ÆµÆµ/d  ³öÏÖ/v  µÄ/u  ÄÇ/r  ÕÅ/q  ³äÂú/v  ÁéÆø/n  ¡¢/w  ÖÉÄÛ/a  µÄ/u  ÍÞÍÞÁ³/n  £¬/w  ¾Í/d  ÊÇ/v  ¡°/w  ¿ËÂ¡/v  ¡±/w  Áõ/nr  ÈðÆì/nr  ±¾ÈË/r  Ð¡Ê±ºò/t  µÄ/u  ÕÕÆ¬/n  ¡£/w  
19980401-02-005-004/m  £±£¹£¸£·Äê/t  £¬/w  Äê/n  ½ö/d  £²£¹/m  Ëê/q  µÄ/u  Áõ/nr  ÈðÆì/nr  ½ø/v  ¡°/w  ºãÔ´Ïé/nz  ¡±/w  µ±/v  ×Ü¾­Àí/n  ¡£/w  Ò»¸ö/m  ²»×ã/v  £±£¸£°/m  Æ½·½Ã×/q  µÄ/u  Ð¡Ð¡/z  ÉÌµê/n  £¬/w  ÉúÒâ/n  Çåµ­/a  £¬/w  ÒµÎñ/n  ²»¾°Æø/a  £¬/w  Õý/d  ´¦/v  ÈÞÏß/n  ÐÐÒµ/n  »¬ÆÂ/v  Ö®¼Ê/f  ¡£/w  Áõ/nr  ÈðÆì/nr  ¿àË¼Ú¤Ïë/i  Ñ°/v  ³öÂ·/n  £¬/w  ¿É/c  Â·/n  ÔÚ/v  ºÎ·½/r  £¿/w  Ëû/r  ¾­¹ý/p  ¶Ô/p  µêÊ·/n  µÄ/u  Ç±ÐÄ/d  ÑÐ¾¿/v  £¬/w  ·¢ÏÖ/v  ÓÐ×Å/v  £¶£°/m  Äê/q  ÀúÊ·/n  µÄ/u  ¡°/w  ºãÔ´Ïé/nz  ¡±/w  ²»/d  ¾ÍÊÇ/v  ÔÌ²Ø/v  ×Å/u  ¾Þ´ó/a  ²Æ¸»/n  µÄ/u  ¡°/w  ½ð¿ó/n  ¡±/w  Âð/y  £¿/w  ¡ª¡ª¡ª/w  ÔÛÃÇ/r  ¿É/d  ²»/d  ÄÜ/v  Åõ/v  ×Å/u  ½ð/b  ·¹Íë/n  ÌÖ·¹/v  ³Ô/v  °¡/y  £¡/w  Áõ/nr  ÈðÆì/nr  »íÈ»¿ªÀÊ/i  £¬/w  ÒãÈ»/d  ¾ö¶¨/v  ÓÃ/p  ÆóÒµ/n  µÄ/u  ½ð×ÖÕÐÅÆ/i  ×¢²á/v  £¬/w  ×Ô¼º/r  Éú²ú/v  ¡°/w  ºãÔ´Ïé/nz  ¡±/w  ¡¢/w  ¡°/w  Ð¡àï/nz  ¡±/w  ÅÆ/n  ÈÞÏß/n  ¡£/w  
19980401-02-005-005/m  ´Ó/p  £±£¹£¹£±Äê/t  ¿ªÊ¼/v  £¬/w  ¡°/w  ºãÔ´Ïé/nz  ¡±/w  ×ß/v  ³ö/v  ÁË/u  À§¾³/n  £¬/w  ÒÔ/p  ³¬³£/v  µÄ/u  ËÙ¶È/n  Ææ¼£/n  °ã/u  µØ/u  ·¢Õ¹/v  ÆðÀ´/v  ¡£/w  µ±Äê/t  Éú²ú/v  ÈÞÏß/n  £·£µ/m  ¶Ö/q  £¬/w  ½ö/d  ¹ý/v  ÁË/u  £¶/m  Äê/q  Ê±¼ä/n  £¬/w  ¡°/w  ºãÔ´Ïé/nz  ¡±/w  ÁªºÏÌå/n  ²úÏúÁ¿/n  Í»ÆÆ/v  £±Íò/m  ¶Ö/q  £¬/w  Ôö³¤/v  £±£³£°/m  ¶à/m  ±¶/q  £¬/w  Ò»¾Ù/d  ³ÉÎª/v  È«¹ú/n  ÄËÖÁ/c  ÊÀ½ç/n  ×î/d  ´ó/a  µÄ/u  ÈÞÏß/n  ²úÏú/n  ÁªºÏÌå/n  ¡£/w  ÓÐ/v  ÈË/n  Ëµ/v  £¬/w  ¡°/w  ºãÔ´Ïé/nz  ¡±/w  Éñ/a  ÁË/y  £¬/w  Õæ/a  µÄ/u  ³É/v  ÁË/u  Ò»/m  ×ù/q  È¡Ö®²»¾¡/i  ¡¢/w  ÓÃÖ®²»½ß/i  µÄ/u  ½ð¿ó/n  ¡£/w  
19980401-02-005-006/m  ºãÔ´Ïé/nz  ÊÇ/v  [ÉÏº£/ns  ÍòÏó/nz  £¨/w  ¼¯ÍÅ/n  £©/w  ¹É·Ý/n  ÓÐÏÞ¹«Ë¾/n]nt  µÄ/u  Ò»¸ö/m  ÏÂÊô/v  ¹«Ë¾/n  ¡£/w  ÈÕÇ°/t  £¬/w  [ÍòÏó/nz  ¼¯ÍÅ/n]nt  ×÷³ö/v  Ò»/m  Ïî/q  ÖØ´ó/a  ¾ö¶¨/vn  £¬/w  ¼¯ÍÅ/n  ¶­ÊÂ³¤/n  ÓÚ/nr  ÎÄ¾ê/nr  Çë/v  Áõ/nr  ÈðÆì/nr  ³öÈÎ/v  ¼¯ÍÅ/n  ×Ü¾­Àí/n  £¬/w  ²¢/c  ½«/p  ¡°/w  ºãÔ´Ïé/nz  ¡±/w  ×÷Îª/v  [ÍòÏó/nz  ¼¯ÍÅ¹«Ë¾/n]nt  µÄ/u  ×Ü/b  ÉÌ±ê/n  ¡£/w  
19980401-02-005-007/m  µ±/v  ÁË/u  ¼¯ÍÅ¹«Ë¾/n  ×Ü¾­Àí/n  ºó/f  £¬/w  Áõ/nr  ÈðÆì/nr  ¶Ô/p  ¹ýÈ¥/t  µÄ/u  ³É¼¨/n  ÒÑ/d  ¼ê/Vg  ¿Ú/n  ²»/d  Óï/Vg  ¡£/w  Ëû/r  Ëµ/v  ¹ýÈ¥/t  ÒÑ/d  ³É/v  ÀúÊ·/n  £¬/w  Î´À´/t  »¹/d  Ðë/d  ´´Ôì/v  £¬/w  ÌÉ/v  ÔÚ/p  ¹¦ÀÍ²¾/n  ÉÏ/f  ¾Í/d  ÓÀÔ¶/d  ²»»á/v  Ç°½ø/v  ¡£/w  Ëû/r  ÃæÁÙ/v  µÄ/u  ÊÂÇé/n  Ç§Í·ÍòÐ÷/i  £¬/w  ·×ç¡/z  ·±ÔÓ/a  £¬/w  È»¶ø/c  µ±ÎñÖ®¼±/i  £¬/w  Ëû/r  Òª/v  ½¨Á¢/v  Ò»¸ö/m  ¿ÆÑ§/a  µÄ/u  ¹ÜÀí/vn  ÌåÏµ/n  ºÍ/c  È«ÐÂ/b  µÄ/u  ¾­Óª/vn  »úÖÆ/n  £¬/w  ÏÂ¾öÐÄ/v  ³¹µ×/ad  Çå³ý/v  ¹ýÈ¥/t  ¹úÓÐ/vn  ÆóÒµ/n  ´ó¹ø·¹/n  µÄ/u  ÒõÓ°/n  ºÍ/c  ÒÅÁô/v  ÏÂÀ´/v  µÄ/u  ²Ð¼£/n  ¡£/w  Ëû/r  ²»½ö/c  Òª/v  ÊµÐÐ/v  ¾­ÓªÕß/n  ¾ºÆ¸/vd  ÉÏ¸Ú/v  £¬/w  ¶øÇÒ/c  »¹Òª/d  ÊµÊ©/v  ¾­ÓªÕß/n  ³Ö/v  ¹É/n  ºÍ/c  ¡°/w  ¼¨Ð§/n  ¹ÒÕË/v  ¡±/w  µÄ/u  È«ÐÂ/b  ·ÖÅä/vn  »úÖÆ/n  £¬/w  ×î/d  ´ó/a  ÏÞ¶È/n  µØ/u  µ÷¶¯/v  ÈËÃÇ/n  Éú²ú/v  ¾­Óª/v  µÄ/u  »ý¼«ÐÔ/n  ¡£/w  Ëû/r  ½«/d  ÊµÊ©/v  µÄ/u  ÊÇ/v  ÒÔ/p  ÎÞÐÎ/b  ×Ê²ú/n  Îª/v  ÁúÍ·/n  £¬/w  ÒÔ/p  ¾­Óª/v  Îª/v  Å¦´ø/n  £¬/w  Éú²ú/v  ÔÚ/v  ÍâµØ/s  £¬/w  ÏúÊÛ/v  ÔÚ/v  È«¹ú/n  µÄ/u  ¸ßËÙ/d  À©ÕÅ/v  µÄ/u  È«·½Î»/n  Æ·ÅÆ/n  Õ½ÂÔ/n  ¡£/w  
19980401-02-005-008/m  Ì¸/v  µ½/v  ¡°/w  ºãÔ´Ïé/nz  ¡±/w  Æ·ÅÆ/n  £¬/w  Õâ/r  ÊÇ/v  Áõ/nr  ÈðÆì/nr  ¾­Àú/n  ÖÐ/f  ×î/d  ÒýÒÔ×ÔºÀ/l  µÄ/u  µÃÒâ/a  Ö®/u  ×÷/Ng  £¬/w  Ëû/r  ÊÓ/Vg  Æä/r  Èç/v  ÉúÃü/n  °ã/u  Õä¹ó/a  ¡£/w  Áõ/nr  ÈðÆì/nr  Ëµ/v  £¬/w  ÊµÐÐ/v  È«ÐÂ/b  Æ·ÅÆ/n  Õ½ÂÔ/n  £¬/w  ²¢/d  ²»/d  ÊÇ/v  ËùÓÐ/b  Æ·ÅÆ/n  ¶¼/d  ¿ÉÒÔ/v  ÎÞÌõ¼þ/d  ¼ÓÈë/v  ¡°/w  ºãÔ´Ïé/nz  ¡±/w  µÄ/u  ÐÐÁÐ/n  ¡£/w  Ô½ÊÇ/d  º¬½ðÁ¿/n  ¸ß/a  µÄ/u  Æ·ÅÆ/n  £¬/w  ¶Ô/p  Æä/r  ¡°/w  ¼ÓÃËÕß/n  ¡±/w  µÄ/u  ÒªÇó/n  Ô½/d  ¸ß/a  £¬/w  ÏÖÔÚ/t  È«¹ú/n  ÓÐ/v  ÉÏ°Ù/m  ¼Ò/q  ÆóÒµ/n  Ô¸/v  ÎÞÌõ¼þ/d  ¼ÓÈë/v  ¡°/w  ºãÔ´Ïé/nz  ¡±/w  £¬/w  ÎÒÃÇ/r  ½«/d  °´/p  ÑÏ¸ñ/a  µÄ/u  ±ê×¼/n  ½øÐÐ/v  É¸Ñ¡/vn  £¬/w  ÄþÈ±ÎãÀÄ/i  £¬/w  ÒòÎª/c  ÎÒÃÇ/r  ×îÖÕ/b  µÄ/u  Ä¿µÄ/n  ÊÇ/v  Ïò/p  ×Ô¼º/r  ¸ºÔð/v  £¬/w  Ò²/d  ÊÇ/v  Ïò/p  ¹ã´ó/b  Ïû·ÑÕß/n  ¸ºÔð/v  ¡£/w  ¡°/w  ºãÔ´Ïé/nz  ¡±/w  ×÷Îª/p  ¹«Ë¾/n  µÄ/u  ×Ü/b  ÉÌ±ê/n  £¬/w  ÎÒÃÇ/r  ±ØÐë/d  ÒÔ/p  ºãÔ´Ïé/nz  ²úÆ·/n  µÄ/u  ¸ß/a  ÖÊÁ¿/n  ºÍ/c  Á¼ºÃ/a  ÊÛºó·þÎñ/l  Îª/v  ±ê×¼/n  £¬/w  ÒÔ/p  È«ÐÂ/b  ÃæÃ²/n  ³öÏÖ/v  ÔÚ/p  Ïû·ÑÕß/n  ÃæÇ°/f  ¡£/w  

19980401-02-006-001/m  Å©Òµ²¿/nt  ²ÆÕþ²¿/nt  ÁªºÏ/v  ·¢³ö/v  Í¨Öª/n  Å©´å/n  ¼¯Ìå/n  ×Ê²ú/n  Çå²ú/vn  ºË×Ê/vn  ¹¤×÷/vn  Õ¹¿ª/v  
19980401-02-006-002/m  ±¾±¨/r  Ñ¶/Ng  ¼ÇÕß/n  ÏÄ/nr  ¬B/nr  ±¨µÀ/v  £º/w  Å©Òµ²¿/nt  ¡¢/w  ²ÆÕþ²¿/nt  ÈÕÇ°/t  ÁªºÏ/v  ·¢³ö/v  Í¨Öª/n  £¬/w  È«¹ú/n  ·¶Î§/n  µÄ/u  Å©´å/n  ¼¯Ìå/n  ×Ê²ú/n  Çå²ú/vn  ºË×Ê/vn  ¹¤×÷/vn  ¿ªÊ¼/v  Æô¶¯/v  ¡£/w  
19980401-02-006-003/m  ¸Ä¸ï/v  ¿ª·Å/v  ÒÔÀ´/f  £¬/w  ÎÒ¹ú/n  ÏçÕòÆóÒµ/n  ¼°/c  Å©´å/n  ¸÷Àà/r  ¼¯Ìå¾­¼Ã/l  ×éÖ¯/n  ·¢Õ¹/v  Ñ¸ÃÍ/a  £¬/w  Å©´å/n  ¼¯Ìå/n  ×Ê²ú/n  ×ÜÁ¿/n  ¿ìËÙ/d  Ôö³¤/v  ¡£/w  Í¬Ê±/c  £¬/w  ¼¯Ìå/n  ×Ê²ú/n  ½á¹¹/n  ±ä/v  µÃ/u  ¸ü¼Ó/d  ¸´ÔÓ/a  ¡¢/w  ·Ö²¼/v  ¸ü¼Ó/d  ¹ã·º/a  ¡£/w  µ«/c  ÓÉÓÚ/c  ¡°/w  ¼Òµ×/n  ¡±/w  ²»/d  Çå/a  £¬/w  ²úÈ¨/n  ²»/d  Ã÷Îú/a  £¬/w  ×Ê²ú/n  ±»/p  Æ½µ÷/vn  ¼°/c  Á÷Ê§/vn  ÏÖÏó/n  Ê®·Ö/m  ÑÏÖØ/a  ¡£/w  
19980401-02-006-004/m  ¾Ý/p  ÁË½â/v  £¬/w  Õâ/r  ´Î/q  Çå²ú/vn  ºË×Ê/vn  ¹¤×÷/vn  µÄ/u  ¶ÔÏó/n  ºÍ/c  ·¶Î§/n  ÊÇ/v  Ïç/n  £¨/w  Õò/n  £©/w  ¡¢/w  ´å/n  ¡¢/w  ×é/n  ¼¯Ìå¾­¼Ã/l  ×éÖ¯/n  ºÍ/c  ÏçÕòÆóÒµ/n  £¬/w  Ö÷Òª/b  ÈÎÎñ/n  ÊÇ/v  ²éÇå/v  Å©´å/n  ¸÷Àà/r  ¼¯Ìå¾­¼Ã/l  ×éÖ¯/n  ¼¯ÌåËùÓÐ/l  µÄ/u  ×Ê²ú/n  ×´¿ö/n  £¬/w  ÃþÇå/v  ×Ê²ú/n  ´æÁ¿/n  ¡¢/w  ½á¹¹/n  ¡¢/w  ·Ö²¼/vn  ¼°/c  Ð§Òæ/n  ×´¿ö/n  £¬/w  Ã÷Îú/v  ËùÓÐÈ¨/n  £¬/w  ¸ÄÉÆ/v  ºÍ/c  ¼ÓÇ¿/v  ÏçÕòÆóÒµ/n  ²ÆÎñ/n  ¹ÜÀí/vn  ¹¤×÷/vn  £¬/w  ÍÆ¶¯/v  Æä/r  Éú²ú/vn  ÒªËØ/n  ºÏÀí/ad  Á÷¶¯/v  ºÍ/c  ×Ê±¾/n  ½á¹¹/n  µÄ/u  ÓÅ»¯/vn  ×éºÏ/vn  £¬/w  Ìá¸ß/v  ×Ê±¾/n  ÔËÓª/vn  Ð§Òæ/n  £¬/w  ·ÀÖ¹/v  ¼¯Ìå/n  ×Ê²ú/n  Á÷Ê§/v  ¡£/w  Õâ/r  ´Î/q  Å©´å/n  ¼¯Ìå/n  ×Ê²ú/n  Çå²ú/vn  ºË×Ê/vn  ¹¤×÷/vn  ¼Æ»®/v  ÓÚ/p  Ã÷Äê/t  £³ÔÂ/t  µ×/f  Ç°/f  ½áÊø/v  ¡£/w  
19980401-02-006-005/m  Å©Òµ²¿/nt  ¸±/b  ²¿³¤/n  Æë/nr  ¾°·¢/nr  Ëµ/v  £¬/w  Õâ/r  ´Î/q  Å©´å/n  ¼¯Ìå/n  ×Ê²ú/n  Çå²ú/vn  ºË×Ê/vn  ÊÇ/v  È«¹ú/n  ¼¯Ìå/n  ÆóÒµ/n  Çå²ú/vn  ºË×Ê/vn  ¹¤×÷/vn  µÄ/u  Ò»¸ö/m  ×é³É²¿·Ö/l  £¬/w  ÒâÒå/n  ÖØ´ó/a  £¬/w  ²»½ö/c  ¿ÉÒÔ/v  ÃþÇå/v  Å©´å/n  ¼¯Ìå/n  ×Ê²ú/n  µÄ/u  ¡°/w  ¼Òµ×/n  ¡±/w  £¬/w  ¶øÇÒ/c  ¿ÉÒÔ/v  ½â¾ö/v  ³¤ÆÚÒÔÀ´/l  Ò»Ð©/m  µØ·½/n  Å©´å/n  ¼¯Ìå¾­¼Ã/l  ×éÖ¯/n  ºÍ/c  ÏçÕòÆóÒµ/n  ×Ê²ú/n  ×´¿ö/n  ²»Ã÷/v  ¡¢/w  ÕË/n  Êµ/Ng  ²»·û/v  ¡¢/w  ×Ê²ú/n  ÏÐÖÃ/v  ÀË·Ñ/v  ÉõÖÁ/c  ±»/p  ÇÖÕ¼/v  ¡¢/w  Á÷Ê§/v  µÈ/u  ÎÊÌâ/n  £¬/w  ´Ù½ø/v  Å©´å/n  ¾­¼Ã/n  ·¢Õ¹/vn  ºÍ/c  Éç»á/n  ÎÈ¶¨/an  ¡£/w  

19980401-02-007-001/m  ¡¶/w  ÖÐ¹ú/ns  ¼¹Áº/n  ¡·/w  ÆóÒµ/n  ÑÐ¾¿/vn  ´ÔÊé/n  ³ö°æ/v  
19980401-02-007-002/m  ±¾±¨/r  Ñ¶/Ng  ÓÉ/p  [¹úÎñÔº/nt  ÑÐ¾¿ÊÒ/n  ¹¤½»Ë¾/n]nt  ¡¢/w  [ÖÐ¹ú/ns  ÑÔÊµ/nz  ³ö°æÉç/n]nt  ºÍ/c  [±±¾©/ns  ·ºÑÇÌ«/nz  ¾­¼Ã/n  ÑÐ¾¿Ëù/n]nt  ÁªºÏ/v  ±à¼­/v  ³ö°æ/v  µÄ/u  ¡¶/w  ÖÐ¹ú/ns  ¼¹Áº/n  ¡·/w  ÆóÒµ/n  ÑÐ¾¿/vn  ´ÔÊé/n  ½üÈÕ/t  ÔÚ/p  ¾©/j  ³ö°æ/v  ·¢ÐÐ/v  ¡£/w  [ÖÐ¹²ÖÐÑë/nt  ÕþÖÎ¾Ö/n]nt  Î¯Ô±/n  ¡¢/w  ¹úÎñÔº/nt  ¸±/b  ×ÜÀí/n  Îâ/nr  °î¹ú/nr  Îª/p  ¸Ã/r  ´ÔÊé/n  ÌâÐ´/v  ÊéÃû/n  ¡£/w  ¸Ã/r  ´ÔÊé/n  ÓÉ/p  ÁÐ/v  ¹úÄÚ/s  Îå°Ù/m  Ç¿/Ng  ÆóÒµ/n  µÄ/u  ÓÅÐã/a  ÆóÒµ¼Ò/n  Ç××Ô/d  ×«Ð´/v  £¬/w  ½«/p  ÆóÒµ/n  ¾ö²ß/vn  µÄ/u  ³É¹¦/an  Óë/c  ½ÌÑµ/n  ¼°/c  ·¢Õ¹/v  ÖÐ/f  µÄ/u  ÎÊÌâ/n  ºÍ/c  Ë¼¿¼/vn  Õ¹Ê¾/v  ¸ø/v  ¶ÁÕß/n  ¡£/w  
19980401-02-007-003/m  £¨/w  Ð¡Äß/nr  £©/w  

19980401-02-008-001/m  [Ë°Îñ/n  Î¥·¨/vn  °¸¼þ/n  ¾Ù±¨/vn  ÖÐÐÄ/n]nt  ³ÉÁ¢/v  
19980401-02-008-002/m  ±¾±¨/r  ±±¾©/ns  £³ÔÂ/t  £³£±ÈÕ/t  Ñ¶/Ng  ¼ÇÕß/n  Àî/nr  ½¨ÐË/nr  ±¨µÀ/v  £º/w  ÈÕÇ°/t  £¬/w  [¹ú¼Ò/n  Ë°Îñ/n  ×Ü¾Ö/n  »ü²é¾Ö/n]nt  ³ÉÁ¢/v  ¡°/w  [Ë°Îñ/n  Î¥·¨/vn  °¸¼þ/n  ¾Ù±¨/vn  ÖÐÐÄ/n]nt  ¡±/w  £¬/w  Éè/v  ×¨ÈË/n  ¸ºÔð/v  ÊÜÀí/v  Ë°Îñ/n  Î¥·¨/vn  ÐÐÎª/n  ¾Ù±¨/vn  ¹¤×÷/vn  £¬/w  ¾Ù±¨/vn  ÖÐÐÄ/n  µç»°/n  ºÅÂë/n  Îª/v  £º/w  £¶£³£´£±£·£´£·£²/m  £¬/w  £¶£³£´£±£·£´£·£³/m  ¡£/w  Í¨Ñ¶/n  µØÖ·/n  Îª/v  £º/w  ±±¾©ÊÐ/ns  º£µíÇø/ns  [Ñò·»µê/nz  Î÷/f  Â·/n]ns  £µ/m  ºÅ/q  £¬/w  ÓÊÕþ±àÂë/n  £º/w  £±£°£°£°£³£¸/m  ¡£/w  
19980401-02-008-003/m  [¹ú¼Ò/n  Ë°Îñ/n  ×Ü¾Ö/n  »ü²é¾Ö/n]nt  [Ë°Îñ/n  Î¥·¨/vn  °¸¼þ/n  ¾Ù±¨/vn  ÖÐÐÄ/n]nt  ¸ºÔð/v  ÊÜÀí/v  ¸÷Àà/r  Ë°Îñ/n  Î¥·¨/vn  ÐÐÎª/n  µÄ/u  ¾Ù±¨/vn  ¡£/w  ÎÞÂÛÊÇ/c  ÊôÓÚ/v  [¹ú¼Ò/n  Ë°Îñ¾Ö/n]nt  ÏµÍ³/n  ¹ÜÏ½/v  µÄ/u  Ë°ÖÖ/n  £¬/w  »¹ÊÇ/c  µØ·½/n  Ë°Îñ¾Ö/n  ÏµÍ³/n  ¹ÜÏ½/v  µÄ/u  Ë°ÖÖ/n  £¬/w  Ö»Òª/c  ÊÇ/v  Éæ¼°/v  ÍµË°/v  ¡¢/w  ÌÓ±Ü/v  ×·½É/v  Ç·/v  Ë°/n  ¡¢/w  Æ­Ë°/v  £¬/w  Ðé/d  ¿ª/v  ¡¢/w  Î±Ôì/v  ¡¢/w  ·Ç·¨/d  ³öÊÛ/v  ¡¢/w  ·Ç·¨/d  È¡µÃ/v  ·¢Æ±/n  ¼°/c  ÆäËû/r  Ë°Îñ/n  Î¥·¨/vn  ÐÐÎª/n  µÄ/u  £¬/w  ¾ù/d  ¿É/v  Ïò/p  [¹ú¼Ò/n  Ë°Îñ/n  ×Ü¾Ö/n  »ü²é¾Ö/n]nt  [Ë°Îñ/n  Î¥·¨/vn  °¸¼þ/n  ¾Ù±¨/vn  ÖÐÐÄ/n]nt  ¾Ù±¨/v  ¡£/w  ¾Ù±¨/vn  ÖÐÐÄ/n  ½«/d  ÔÚ/p  ×Ô¼º/r  µÄ/u  Ö°È¨/n  ·¶Î§/n  ÄÚ/f  ±£»¤/v  ¾Ù±¨ÈË/n  µÄ/u  ºÏ·¨/a  È¨Àû/n  ¡£/w  

19980401-02-009-001/m  ½»Í¨²¿/nt  ÒªÇó/v  ÖÎÀí/v  ¡°/w  ÈýÂÒ/j  ¡±/w  Ë®Â½/n  ²¢½ø/v  
19980401-02-009-002/m  ±¾±¨/r  ±±¾©/ns  £³ÔÂ/t  £³£±ÈÕ/t  Ñ¶/Ng  ¼ÇÕß/n  È½/nr  ÓÀÆ½/nr  ±¨µÀ/v  £º/w  ½ñÌì/t  ½»Í¨²¿/nt  ÕÙ¿ª/v  È«¹ú/n  ½»Í¨/n  ÏµÍ³/n  ÖÎÀí/v  ¹«Â·/n  ºÍ/c  Ë®ÉÏ/s  ¡°/w  ÈýÂÒ/j  ¡±/w  µç»°»áÒé/n  £¬/w  Òª/v  ¼ÌÐø/v  ×¥ºÃ/v  ÖÎÀí/v  ¹«Â·/n  ¡°/w  ÈýÂÒ/j  ¡±/w  ¹¤×÷/vn  £¬/w  Í¬Ê±/d  Ò²/d  Òª/v  ×¥ºÃ/v  ÖÎÀí/v  Ë®ÉÏ/s  ºÍ/c  ÏØ/n  Ïç/n  µÀÂ·/n  ¡°/w  ÈýÂÒ/j  ¡±/w  ¹¤×÷/vn  ¡£/w  
19980401-02-009-003/m  ÐÂÈÎ/b  ½»Í¨²¿³¤/n  »Æ/nr  Õò¶«/nr  Ëµ/v  £º/w  Ç°/f  Ò»/m  ½×¶Î/n  ½»Í¨/n  ÏµÍ³/n  ÖÎÀí/v  ¹«Â·/n  ¡°/w  ÈýÂÒ/j  ¡±/w  ¹¤×÷/vn  È¡µÃ/v  Ã÷ÏÔ/a  ³ÉÐ§/n  £¬/w  µ«/c  ÖÎÀí/vn  ³É¹û/n  µÄ/u  »ù´¡/n  ÈÔ/d  ±È½Ï/d  ´àÈõ/a  £¬/w  Ëû/r  ÒªÇó/v  ½»Í¨/n  ²¿ÃÅ/n  Òª/v  ½øÒ»²½/d  Ìá¸ß/v  ¶Ô/p  ÖÎÀí/vn  ¹¤×÷/vn  ÖØÒªÐÔ/n  ¡¢/w  ½ôÆÈÐÔ/n  ºÍ/c  ¼è¾ÞÐÔ/n  µÄ/u  ÈÏÊ¶/n  ¡£/w  

19980401-02-010-001/m  ÔË£±£²/nz  ·É»ú/n  ³ö¿Ú/v  ±±ÃÀ/ns  
19980401-02-010-002/m  ±¾±¨/r  ±±¾©/ns  £³ÔÂ/t  £³£±ÈÕ/t  Ñ¶/Ng  ¼ÇÕß/n  Áõ/nr  ¹ðÁ«/nr  ±¨µÀ/v  £º/w  [¹þ¶û±õ/ns  ·É»ú/n  ÖÆÔì/vn  ¹«Ë¾/n]nt  ºÍ/c  [ÖÐ¹ú/ns  º½¿Õ/n  ¼¼Êõ/n  ½ø³ö¿Ú/vn  ×Ü¹«Ë¾/n]nt  ½ñÌì/t  Óë/p  [¼ÓÄÃ´ó/ns  º½¿Õ/n  ¹¤Òµ/n  ¼¯ÍÅ/n]nt  ËùÊô/n  [ÐÜÃ¨/nz  ·É»ú/n  ¹«Ë¾/n]nt  ÔÚ/p  ±±¾©/ns  ÕýÊ½/ad  Ç©¶©/v  ÁË/u  £Ù£±£²¢ôÐÍ/nz  ·É»ú/n  ¹ºÏú/vn  ºÏ×÷/vn  Ð­Òé/n  ¡£/w  
19980401-02-010-003/m  ¸ù¾Ý/p  Ð­Òé/n  £¬/w  [¼ÓÄÃ´ó/ns  ÐÜÃ¨/nz  ·É»ú/n  ¹«Ë¾/n]nt  Ê×/m  Åú/q  ¶©¹º/v  ÁË/u  Á½/m  ¼Ü/q  [¹þ¶û±õ/ns  ·É»ú/n  ÖÆÔì/vn  ¹«Ë¾/n]nt  Éú²ú/v  µÄ/u  £Ù£±£²¢ôÐÍ/nz  ÇáÐÍ/b  ¶à/a  ÓÃÍ¾/n  ·É»ú/n  £¬/w  Ë«·½/n  Í¬Ê±/d  ´ï³É/v  ÁË/u  £²£°£°/m  ¼Ü/q  ·É»ú/n  µÄ/u  ¹ºÏú/vn  Ð­Òé/n  ¡£/w  Õâ/r  ÊÇ/v  ¹ú²ú/b  ÃñÓÃ/b  ·É»ú/n  Ê×/m  ´Î/q  ³ö¿Ú/v  [±±ÃÀ/ns  µØÇø/n]ns  ¡£/w  
19980401-02-010-004/m  [¹þ¶û±õ/ns  ·É»ú/n  ÖÆÔì/vn  ¹«Ë¾/n]nt  ×ÔÐÐ/d  ÑÐÖÆ/v  Éú²ú/v  µÄ/u  £Ù£±£²/nx  ÏµÁÐ/n  ÇáÐÍ/b  ¶à/a  ÓÃÍ¾/n  ·É»ú/n  ÊÇ/v  µÚÒ»/m  ÖÖ/q  »ñµÃ/v  Ó¢/j  ¡¢/w  ÃÀ/j  µÈ/u  ¹ú/n  ÊÊº½/vn  ÈÏ¿É/vn  µÄ/u  ¹ú²ú/b  Ãñ»ú/n  £¬/w  Ä¿Ç°/t  ÒÑ/d  ³ö¿Ú/v  µ½/v  £±£¸/m  ¸ö/q  ¹ú¼Ò/n  £¬/w  ÀÛ¼Æ/v  ³ö¿Ú/v  ´ï/v  £¸£°/m  Óà/m  ¼Ü/q  ¡£/w  ¾ÝÏ¤/v  £¬/w  Ê×/m  Åú/q  Á½/m  ¼Ü/q  £Ù£±£²¢ôÐÍ/nz  ·É»ú/n  Îª/v  ÃÀ¹ú/ns  ÓÃ»§/n  ¡£/w  [¹þ¶û±õ/ns  ·É»ú/n  ÖÆÔì/vn  ¹«Ë¾/n]nt  ½«/d  Óë/p  [¼ÓÄÃ´ó/ns  ÐÜÃ¨/nz  ·É»ú/n  ¹«Ë¾/n]nt  ¹²Í¬/d  Å¬Á¦/a  £¬/w  ²»¶Ï/d  ¸Ä½ø/v  ºÍ/c  Ìá¸ß/v  £Ù£±£²¢ôÐÍ/nz  ·É»ú/n  µÄ/u  ÐÔÄÜ/n  ºÍ/c  ÖÊÁ¿/n  ¡£/w  

19980401-02-011-001/m  ÖÐÍâ/j  ÖøÃû/a  ÆóÒµ/n  ÑÐÌÖ/v  ¹ú¼Ê/n  ÃûÅÆ/n  Õ½ÂÔ/n  
19980401-02-011-002/m  ±¾±¨/r  ±±¾©/ns  £³ÔÂ/t  £³£±ÈÕ/t  Ñ¶/Ng  ¼ÇÕß/n  Öì/nr  ½£ºì/nr  ¡¢/w  ÕÔ/nr  Ö¾ÎÄ/nr  ±¨µÀ/v  £º/w  ÓÉ/p  [¹ú¼Ò/n  ¾­¼Ã/n  Ã³Ò×/vn  Î¯Ô±»á/n]nt  ¡¢/w  [¹ú¼Ò/n  ¼¼Êõ/n  ¼à¶½/vn  ¾Ö/n]nt  ¡¢/w  [ÖÐ¹ú/ns  ¹ú¼Ê/n  Ã³Ò×/vn  ´Ù½ø/vn  Î¯Ô±»á/n]nt  Ö§³Ö/v  µÄ/u  ¡°/w  ÖÐ¹ú/ns  ¹ú¼Ê/n  ÃûÅÆ/n  Õ½ÂÔ/n  »áÒé/n  ¡±/w  ½ñÌì/t  ÔÚ/p  ¾©/j  ¿ªÄ»/v  ¡£/w  
19980401-02-011-003/m  Õâ/r  ÊÇ/v  Ò»/m  ´Î/q  ¸ß/a  ²ã´Î/n  µÄ/u  ¹ú¼Ê/n  ÃûÅÆ/n  Õ½ÂÔ/n  »áÒé/n  £¬/w  [ÃÀ¹ú/ns  ÃÀ/j  ÖÐ/j  ¾­Ã³/j  ´Ù½ø»á/n]nt  ¡¢/w  [ÃÀ¹ú/ns  Ê¢ÊÀ/nz  ¹«Ë¾/n]nt  ÒÔ¼°/c  ±¦½à/nz  ¡¢/w  Ç¿Éú/nz  ¡¢/w  »ÝÆÕ/nz  ¡¢/w  ÍþÊ¿/nz  ¹ú¼Ê/n  ×éÖ¯/n  ¡¢/w  Ë÷ÂÞÃÅÐÖµÜ/nz  ¡¢/w  Í¨ÓÃ/nz  µçÆø/n  ¡¢/w  Í¨ÓÃ/nz  Æû³µ/n  ¡¢/w  Ä¦ÍÐÂÞÀ­/nz  ¡¢/w  ÃÀ¹ú/ns  µÚÒ»/m  »·/v  Ì«Æ½Ñó/ns  ¡¢/w  ÈÕ±¾/ns  ·áÌï/nz  µÈ/u  ¹ú¼Ê/n  ¹«Ë¾/n  µÄ/u  ÓÐ¹Ø/vn  ¸ºÔðÈË/n  ºÍ/c  ÖÐ¹ú/ns  [³¤ºç/nz  ¼¯ÍÅ/n]nt  ¡¢/w  [º£¶û/nz  ¼¯ÍÅ/n]nt  ¡¢/w  [ÁªÏë/nz  ¼¯ÍÅ/n]nt  µÈ/u  ÆóÒµ/n  ½ü/v  £²£µ£°/m  Î»/q  ´ú±í/n  ³öÏ¯/v  »áÒé/n  ¡£/w  Ë«·½/n  ½«/d  ¾Í/p  ÊµÊ©/v  ÃûÅÆ/n  Õ½ÂÔ/n  ÖÐ/f  ³É¹¦/a  ¾­Ñé/n  ¼°/c  Ê§°Ü/v  µÄ/u  °¸Àý/n  £¬/w  Î§ÈÆ/v  ÖÊÁ¿/n  ¹ÜÀí/vn  ¡¢/w  ¼¼Êõ/n  ´´ÐÂ/v  ¡¢/w  ½á¹¹/n  µ÷Õû/vn  ¡¢/w  ×Ê²ú/n  ÖØ×é/vn  ¡¢/w  Í¶×Ê/v  ÈÚ×Ê/v  ¡¢/w  ¹ú¼Ê/n  ¾ºÕù/vn  ¡¢/w  Æ·ÅÆ/n  ¾­Óª/vn  ¡¢/w  ÓªÏú/vn  ²ßÂÔ/n  ¡¢/w  ÖªÊ¶/n  ²úÈ¨/n  µÈ/u  ÎÊÌâ/n  ½øÐÐ/v  ÑÝ½²/vn  ºÍ/c  ÌÖÂÛ/vn  ¡£/w  

19980401-02-012-001/m  [Ìì½ò/ns  ¿ª·¢Çø/n]ns  ¶Ô/p  ÄÚ×Ê/n  ´ó¾Ù/d  ÕÐÉÌ/v  
19980401-02-012-002/m  ±¾±¨/r  ±±¾©/ns  £³ÔÂ/t  £³£±ÈÕ/t  Ñ¶/Ng  ¼ÇÕß/n  Àî/nr  ½¨ÐË/nr  ±¨µÀ/v  £º/w  [Ìì½ò/ns  ¾­¼Ã/n  ¼¼Êõ/n  ¿ª·¢Çø/n]ns  ½ñÌì/t  ÔÚ/p  ´Ë¼ä/r  Ðû²¼/v  £¬/w  ÍÆ³ö/v  Ò»/m  ÏµÁÐ/q  ÓÅ»Ý/vn  Õþ²ß/n  £¬/w  ³ÏÑû/v  ¹úÄÚ/s  ×î/d  »îÔ¾/a  ¾­¼Ã/n  ³É·Ö/n  Èë/v  Çø/n  Í¶×Ê/v  ¡£/w  
19980401-02-012-003/m  ¾Ý/p  ½éÉÜ/v  £¬/w  ´Ë´Î/r  ¿ª·¢Çø/n  ÄÚ×Ê/n  ÕÐÉÌ/vn  µÄ/u  Ë¼Â·/n  ÊÇ/v  £º/w  ÄÚ×Ê/n  Íâ×Ê/n  ²¢ÖØ/v  £¬/w  Í¶×Ê/vn  ´Ù½ø/vn  Óë/c  Ã³Ò×/vn  ´Ù½ø/vn  ²¢¾Ù/v  £»/w  ¼ÓÇ¿/v  Óë/p  ´óÐÍ/b  Íâ×Ê/n  ÏîÄ¿/n  µÄ/u  ÅäÌ×/vn  ·þÎñ/vn  £¬/w  ´ø¶¯/v  ÄÚ×Ê/n  ÆóÒµ/n  µÄ/u  ·¢Õ¹/vn  £»/w  ¼ÓÇ¿/v  ¶«Î÷²¿/n  µØÇø/n  Ö®¼ä/f  µÄ/u  ºÏ×÷/vn  £¬/w  ÀûÓÃ/v  Ìì½ò/ns  ×÷Îª/p  ±±·½/s  ¾­¼Ã/n  ÖÐÐÄ/n  µÄ/u  ÓÅÊÆ/n  ¼°/c  ÓÅÔ½/a  µÄ/u  ³öº£¿Ú/n  Î»ÖÃ/n  £¬/w  ÄÚÒýÍâÁª/l  £¬/w  ´Ù½ø/v  ¾­Ã³/j  ÍùÀ´/vn  ¡£/w  

19980401-02-013-001/m  ²»/d  ÄÜ/v  ÊÖÈí/a  
19980401-02-013-002/m  Ê±ÖÁ½ñÈÕ/l  £¬/w  ÒÑ/d  ±»/p  ¹ú¼Ò/n  Ã÷Áî/n  ½ûÖ¹/v  µÄ/u  ¸ßÏ¢/n  À¿´æ/vn  ¡¢/w  ÕËÍâ/n  ¾­Óª/vn  µÈ/u  »î¶¯/vn  ÈÔ/d  ÔÚ/p  Ò»Ð©/m  µØÇø/n  ÂûÑÓ/v  ¡£/w  ÉÙÊý/m  »ù²ã/n  ÉÌÒµ/n  ÒøÐÐ/n  ÊÓ/Vg  ¹ú¼Ò/n  Õþ²ß/n  ¡¢/w  ·¨¹æ/n  Èç/v  ¶ùÏ·/n  £¬/w  Í¨¹ý/p  ±äÏà/vd  Ìá¸ß/v  ÀûÂÊ/n  £¬/w  ¸ß¶î/d  Ö§¸¶/v  ´æ¿î/n  »Ø¿Û/n  µÈ/u  ·½Ê½/n  Î¥·¨/v  ¾ºÕù/v  £¬/w  »¥/d  ÍÚ/v  ´æ¿î/n  £¬/w  ²»½ö/c  Ôö¼Ó/v  ÁË/u  ÒøÐÐ/n  µÄ/u  ¾­Óª/vn  ³É±¾/n  £¬/w  ¶øÇÒ/c  Âñ/v  ÏÂ/v  ÁË/u  Ì°ÎÛ/v  ÊÜ»ß/v  µÄ/u  Òþ»¼/n  £¬/w  ¼Ó´ó/v  ÁË/u  ½ðÈÚ/n  ·çÏÕ/n  ¡£/w  
19980401-02-013-003/m  ¸ßÏ¢/n  À¿´æ/vn  ÊÇ/v  Ò»Ð©/m  ÒøÐÐ/n  ÔÚ/p  ÊÐ³¡/n  ¾ºÕù/vn  ÖÐ/f  Ã¤Ä¿/ad  ×·Çó/v  ÊÐ³¡/n  ·Ý¶î/n  ¡¢/w  ²»¹Ë/v  Êµ¼Ê/n  Ó²ÐÔ/d  ÏÂ´ï/v  ´æ¿î/n  Ö¸±ê/n  µÄ/u  Ö±½Ó/a  ½á¹û/n  £¬/w  ±©Â¶/v  ÁË/u  ÒøÐÐ/n  ÒµÎñ/n  ¿¼ºË/vn  ÖÐ/f  µÄ/u  Ä³Ð©/r  ±×¶Ë/n  ¡£/w  Í¬Ê±/c  £¬/w  Ò²/d  ËµÃ÷/v  ÎÒÃÇ/r  µÄ/u  ½ðÈÚ/n  ¼à¹Ü/vn  »¹/d  Ê®·Ö/m  ±¡Èõ/a  £¬/w  ÓÐ¹Ø/vn  ²¿ÃÅ/n  ¶Ô/p  Î¥¹æ/vn  ÐÐÎª/n  µÄ/u  ²é´¦/vn  ÐÄ´ÈÊÖÈí/i  £¬/w  ¡°/w  ·çÉù/n  ´ó/a  £¬/w  Óêµã/n  Ð¡/a  ¡±/w  £¬/w  Âä/v  ÔÚ/p  Êµ´¦/s  µÄ/u  ²»/d  ¶à/a  ¡£/w  [¹¤ÉÌ/n  ÒøÐÐ/n  ºþ±±Ê¡/ns  ·ÖÐÐ/n]nt  ÔÚ/p  ÏµÍ³/n  ÄÚ/f  É²×¡/v  ÁË/u  Î¥¹æ/v  ¾­Óª/v  µÄ/u  Íá·ç/n  £¬/w  ¹Ø¼ü/n  ÊÇ/v  ¶¯/v  ÁË/u  Õæ¸ñµÄ/l  ¡£/w  
19980401-02-013-004/m  ½ñºó/t  £¬/w  ÑÏËà/ad  ²é´¦/v  ¸ßÏ¢/n  À¿´æ/vn  µÈ/u  Î¥¹æ/vn  »î¶¯/vn  ½«/d  ³ÉÎª/v  ½ðÈÚ/n  ¼à¹Ü/vn  µÄ/u  ÖØÒª/a  ÄÚÈÝ/n  ¡£/w  ÓÐ¹Ø/vn  ²¿ÃÅ/n  Òª/v  ÇÐÊµ/ad  ¼ÓÇ¿/v  »üºË/v  ¡¢/w  ¼à¹Ü/v  £¬/w  ¶ÔÓÚ/p  Ã÷Öª¹Ê·¸/i  ¡¢/w  ÎÊÌâ/n  ÑÏÖØ/a  µÄ/u  ½ðÈÚ/n  »ú¹¹/n  ¾ø²»/d  ÄÜ/v  ÊÖÈí/a  £¬/w  Òª/v  ×·¾¿/v  µ¥Î»/n  ¸ºÔðÈË/n  µÄ/u  ÔðÈÎ/n  ¡£/w  É²×¡/v  Î¥¹æ/v  ¾­Óª/v  £¬/w  Õâ/r  ÊÇ/v  Î¬»¤/v  ½ðÈÚ/n  ÖÈÐò/n  ¡¢/w  ¼Ó¿ì/v  ½ðÈÚ/n  ¸Ä¸ï/vn  µÄ/u  ÖØÒª/a  ±£Ö¤/vn  ¡£/w  

19980401-02-014-001/m  ±¾±¨/r  Ñ¶/Ng  [ºÓ±±Ê¡/ns  ÏãºÓÏØ/ns  ¼ÍÎ¯/j]nt  Óë/p  ÏØ/n  ÊÕ·Ñ¾Ö/n  ¡¢/w  Éó¼Æ¾Ö/n  µÈ/u  µ¥Î»/n  ÃÜÇÐ/ad  ÅäºÏ/v  £¬/w  ¼Ó´ó/v  ÁË/u  ¶Ô/p  Ô¤ËãÍâ/b  ×Ê½ð/n  µÄ/u  ÇåÀí/vn  Á¦¶È/n  ¡£/w  ½ØÖÁ/v  Ä¿Ç°/t  £¬/w  È«ÏØ/n  ÇåÀí/v  ³ö/v  Ô¤ËãÍâ/b  ÊÕÈë/n  ÈýÇ§/m  ¶à/m  Íò/m  Ôª/q  £¬/w  Õ¼/v  È«Äê/n  ²ÆÕþ/n  ÊÕÈë/n  µÄ/u  °Ù·ÖÖ®ÈýÊ®/m  ¡£/w  £¨/w  Àî/nr  Ðñ¶«/nr  Ñî/nr  ½ð±¦/nr  £©/w  

19980401-02-015-001/m  ±¾±¨/r  Ñ¶/Ng  [É½Î÷Ê¡/ns  ³¤ÖÎÊÐ/ns  ¿µÔ£/nz  ÊµÒµ/n]nt  £¨/w  ¼¯ÍÅ/n  £©/w  Óë/p  ³¤×ÓÏØ/ns  ÷¡Èª´å/ns  ÓÅÊÆ/n  »¥²¹/v  £¬/w  ³§/n  ´å/n  ÁªÒö/v  £¬/w  ¹²Í¬/d  ¿ª·¢/v  ¿óÈªË®/n  ×ÊÔ´/n  È¡µÃ/v  ³É¹¦/an  ¡£/w  ËûÃÇ/r  Éú²ú/v  µÄ/u  ¡º/w  ¿µ²É¶÷/nz  ¡»/w  ÅÆ/n  ¿µÔ£/nz  ¿óÈªË®/n  Æ·ÖÊ/n  ÓÅÁ¼/z  £¬/w  ·ûºÏ/v  ¹ú¼Ò/n  ÒûÓÃË®/n  ±ê×¼/n  ¡£/w  Ä¿Ç°/t  £¬/w  [¿µÔ£/nz  ¿óÈªË®/n  ³§/n]nt  ÓµÓÐ/v  Á½Íò/m  ¶à/m  Æ½·½Ã×/q  µÄ/u  ÂÌÉ«/n  ×ÔÈ»±£»¤Çø/n  ºÍ/c  Ò»Íò/m  ¶à/m  Æ½·½Ã×/q  µÄ/u  È«·â±Õ/b  Éú²ú/vn  ³µ¼ä/n  ¡£/w  £¨/w  Áõ/nr  ºì/nr  £©/w  

19980401-02-016-001/m  ±¾±¨/r  Ñ¶/Ng  [ºÚÁú½­Ê¡/ns  ±±¸Ö/nz  ¼¯ÍÅ¹«Ë¾/n  Äµµ¤½­/ns  Öá³Ð³§/n]nt  ÈÕÇ°/t  ¾­¹ý/p  [ÖÐ¹ú/ns  ½ø³ö¿Ú/vn  ÉÌÆ·/n  ÖÊÁ¿/n  ÈÏÖ¤/vn  ÖÐÐÄ/n]nt  ÉóºË×é/n  µÄ/u  ÏÖ³¡/s  ÉóºË/vn  £¬/w  Ë³Àû/ad  Í¨¹ý/v  £É£Ó£Ï£¹£°£°£±/nz  ¹ú¼Ê/n  ÖÊÁ¿/n  ÌåÏµ/n  ÈÏÖ¤/vn  ¡£/w  ¸Ã/r  ÆóÒµ/n  ÊÇ/v  ¹ú¼Ò/n  ³ö¿Ú/vn  »ùµØ/n  Ö®Ò»/r  £¬/w  Ö÷µ¼/n  ²úÆ·/n  Öá³Ð/n  ±é/d  Ïú/v  È«¹ú/n  ¸÷µØ/r  £¬/w  ²¢/c  ³ö¿Ú/v  µ½/v  ÃÀ¹ú/ns  ¡¢/w  ÈÕ±¾/ns  ¡¢/w  ¶íÂÞË¹/ns  µÈ/u  ¶þÊ®/m  ¶à/m  ¸ö/q  ¹ú¼Ò/n  ºÍ/c  µØÇø/n  ¡£/w  £¨/w  Âí/nr  Ê¿Àñ/nr  £©/w  

19980401-02-017-001/m  ±¾±¨/r  Ñ¶/Ng  ×÷Îª/p  ±±¾©/ns  ³ÇÊÐ/n  ÕûÌå/n  ¹æ»®/n  µÄ/u  ×é³É²¿·Ö/l  ºÍ/c  Î÷Ö±ÃÅ/ns  µØÇø/n  ¸ÄÔì/v  µÄ/u  ÖØµã/n  ¹¤³Ì/n  Ö®Ò»/r  £¬/w  ×Ü/b  Í¶×Ê/n  ¾ÅµãËÄÒÚ/m  Ôª/q  µÄ/u  ¡º/w  ¾©ÖÞ/nz  »¨Ô°/n  ¡»/w  ¾Ó×¡/vn  Ð¡Çø/n  ÈÕÇ°/t  ÕýÊ½/ad  ¿ª¹¤/v  ¡£/w  ¸Ã/r  Ð¡Çø/n  ½¨Öþ/vn  ¹æÄ£/n  ½ü/a  Ê®ÈýµãÎåÍò/m  Æ½·½Ã×/q  £¬/w  ½«/d  ÓÚ/p  Ò»¾Å¾Å¾ÅÄê/t  µ×/f  Í¶Èë/v  Ê¹ÓÃ/v  ¡£/w  £¨/w  ÏþÖì/nr  £©/w  

19980401-02-018-001/m  ±¾±¨/r  Ñ¶/Ng  ÓÉ/p  Ô­/b  [¹ú¼Ò/n  ¼ÆÎ¯/j]nt  Ö÷ÈÎ/n  ³Â/nr  ½õ»ª/nr  Ö÷±à/v  µÄ/u  ¡¶/w  Ò»¾Å¾Å°ËÄê/t  ÖÐ¹ú/ns  ¹úÃñ¾­¼Ã/n  ºÍ/c  Éç»á/n  ·¢Õ¹/vn  ±¨¸æ/n  ¡·/w  ½üÈÕ/t  ÕýÊ½/ad  Ïò/p  ¹úÄÚÍâ/s  ¹«¿ª/ad  ·¢ÐÐ/v  ¡£/w  ¸ÃÊé/r  È«Ãæ/a  ¾ßÌå/a  µØ/u  ½éÉÜ/v  ºÍ/c  ÆÀ¼Û/v  ÁË/u  Ò»¾Å¾ÅÆßÄê/t  ÖÐ¹ú/ns  ¾­¼Ã/n  ¡¢/w  Éç»á/n  ·¢Õ¹/vn  ºÍ/c  ¸÷Ïî/r  ÖØ´ó/a  ¸Ä¸ï/vn  µÄ/u  ½øÕ¹/vn  Çé¿ö/n  £¬/w  Ô¤²â/v  ºÍ/c  Õ¹Íû/v  ÁË/u  Ò»¾Å¾Å°ËÄê/t  ¹úÄÚ/s  ¹ú¼Ê/n  »·¾³/n  ¡¢/w  È«¹ú/n  ºê¹Û/n  ¾­¼Ã/n  ×ßÊÆ/n  ºÍ/c  ÊÐ³¡/n  ¹©Çó/n  Ç÷ÊÆ/n  ¡£/w  £¨/w  ·Ñ/nr  Î°Î°/nr  £©/w  

19980401-02-019-001/m  ±¾±¨/r  Ñ¶/Ng  ¹úÄÚ/s  Ê×/m  ¼Ò/q  ÓÐ»ú/d  ÔÔÅà/v  Êß²Ë/n  »ùµØ/n  ÔÚ/p  ÖøÃû/a  µÄ/u  ·ÊÌÒ/n  Ö®/u  Ïç/n  É½¶«Ê¡/ns  ·Ê³ÇÊÐ/ns  ¹ý´åÕò/ns  ½¨³É/v  ¡£/w  ¸Ã/r  »ùµØ/n  Ò»Ç§Îå°Ù/m  Ä¶/q  £¬/w  »·¾³/n  Çå½à/a  £¬/w  ÎÞ/v  ¹¤Òµ/n  ÎÛÈ¾Ô´/n  £¬/w  ¾ß±¸/v  ÁË/u  ÓÐ»ú/b  Å©Òµ/n  Éú²ú/vn  µÄ/u  »ù±¾/n  Ìõ¼þ/n  ¡£/w  È¥Äê/t  £¬/w  ¸Ã/r  »ùµØ/n  ±»/p  È·¶¨/v  Îª/v  Ê×/m  ¼Ò/q  ¹úÄÚ/s  °äÖ¤/v  µÄ/u  ÓÐ»ú/d  ÔÔÅà/v  Êß²Ë/n  »ùµØ/n  £¬/w  ×î½ü/t  £¬/w  ÓÖ/d  »ñµÃ/v  [¹ú¼Ê/n  £Ï£Ã£É£Á/nx  ×éÖ¯/n]nt  µÄ/u  ÈÏ¿É/vn  °äÖ¤/v  ¡£/w  £¨/w  Àî/nr  ¸£½Ü/nr  Áõ/nr  Ñ§»ª/nr  ÐÁ/nr  Õñ»ª/nr  £©/w  

19980401-02-020-001/m  ±¾±¨/r  Ñ¶/Ng  ÓÉ/p  [¶ÔÍâ/vn  ¾­Ã³/j  ´óÑ§/n]nt  ºÍ/c  [¶«Îâ/ns  ´óÑ§/n]nt  ¹²Í¬/d  Ö÷°ì/v  µÄ/u  ¾Å°Ë/m  º£Ï¿/n  Á½°¶/n  ¹ú¼Ê/n  ¾­Ã³/j  ·¨ÂÉ/n  Ñ§Êõ/n  ÑÐÌÖ»á/n  ÈÕÇ°/t  ÔÚ/p  ¾©/j  ¾ÙÐÐ/v  ¡£/w  Õâ/r  ÊÇ/v  Á½°¶/n  ×Ô/p  Ò»¾Å¾Å¡ðÄê/t  ÒÔÀ´/f  µÚËÄ/m  ´Î/q  ¾Ù°ì/v  ÕâÑù/r  µÄ/u  ÑÐÌÖ»á/n  £¬/w  ÆäÖÐ/r  µÚÒ»/m  ¡¢/w  µÚ¶þ/m  ½ì/q  ÊÇ/v  ÔÚ/p  Ì¨Íå/ns  ¾ÙÐÐ/v  µÄ/u  ¡£/w  £¨/w  »Æ/nr  ÓÂ/nr  £©/w  

19980401-02-021-001/m  ±¾±¨/r  Ñ¶/Ng  [É½¶«Ê¡/ns  ÐÂÌ©ÊÐ/ns  ¹úË°¾Ö/j]nt  ¼Ó´ó/v  ¹¤×÷/vn  Á¦¶È/n  £¬/w  Ç¿»¯/v  Ë°ÊÕ/n  Õ÷¹Ü/j  £¬/w  ×öµ½/v  ÔÂÔÂ/n  ¾ùºâ/ad  Èë¿â/v  ¡£/w  ½ñÄê/t  µÚÒ»/m  ¼¾¶È/n  Íê³É/v  ¹¤ÉÌ/n  Ë°ÊÕ/n  ÁùÇ§/m  ¶à/m  Íò/m  Ôª/q  £¬/w  ±È/p  È¥Äê/t  Í¬ÆÚ/f  Ôö³¤/v  °Ù·ÖÖ®Ê®ÎåµãÆß/m  £¬/w  ÔöÊÕ/v  °Ë°ÙÒ»Ê®¶þÍò/m  Ôª/q  ¡£/w  £¨/w  ÏàÖÒ/nr  £©/w  

19980401-03-001-001/m  Î¬»¤/v  °ÄÃÅ/ns  ÎÈ¶¨/ad  ·¢Õ¹/v  µÄ/u  ÖØÒª/a  ·¨ÂÉ/n  
19980401-03-001-002/m  ÐÂ»ªÉç/nt  ¼ÇÕß/n  Ò¦/nr  ÏþÄÈ/nr  
19980401-03-001-003/m  £³ÔÂ/t  £³£±ÈÕ/t  ÊÇ/v  °ÄÃÅ/ns  »ù±¾·¨/n  °ä²¼/vn  £µ/m  ÖÜÄê/q  ¡£/w  £±£¹£¹£³Äê/t  £¬/w  [°Ë/m  ½ì/q  È«¹ú/n  ÈË´ó/j  Ò»/m  ´Î/q  »áÒé/n]nz  Í¨¹ý/v  ÁË/u  ¡¶/w  [ÖÐ»ªÈËÃñ¹²ºÍ¹ú/ns  °ÄÃÅ/ns  ÌØ±ð/a  ÐÐÕþÇø/n]ns  »ù±¾·¨/n  ¡·/w  £¬/w  Îª/p  °ÄÃÅ/ns  µÄ/u  Æ½ÎÈ/ad  ¹ý¶É/v  ºÍ/c  ¡°/w  ¾Å¾Å/m  ¡±/w  ºó/f  µÄ/u  ÎÈ¶¨/ad  ·¢Õ¹/v  Ìá¹©/v  ÁË/u  ·¨ÂÉ/n  ±£ÕÏ/vn  ¡£/w  £µ/m  Äê/q  À´/f  £¬/w  »ù±¾·¨/n  µÃµ½/v  ¹ã´ó/b  °ÄÃÅ/ns  Í¬°û/n  ºÍ/c  ¹ú¼Ê/n  Éç»á/n  µÄ/u  ÆÕ±é/a  ÈÏ¿É/vn  £¬/w  °ÄÃÅ/ns  Öð²½/d  ×ß/v  ÉÏ/v  ÁË/u  Æ½ÎÈ/ad  »Ø¹é/v  µÄ/u  ´óµÀ/n  ¡£/w  
19980401-03-001-004/m  °ÄÃÅ/ns  »ù±¾·¨/n  °ä²¼/v  ÒÔÀ´/f  £¬/w  ¾­¹ý/p  ÖÐ/j  ÆÏ/j  Ë«·½/n  µÄ/u  ºÏ×÷/vn  Óë/c  Å¬Á¦/an  £¬/w  ½â¾ö/v  ¹«ÎñÔ±/n  ±¾µØ»¯/vn  ¡¢/w  ·¨ÂÉ/n  ±¾µØ»¯/vn  ¡¢/w  ÂäÊµ/v  ÖÐÎÄ/nz  ¹Ù·½/n  µØÎ»/n  ÒÔ¼°/c  ÆäËü/r  Éæ¼°/v  ÕþÈ¨/n  ½»½Ó/vn  µÄ/u  ÎÊÌâ/n  È¡µÃ/v  ÁË/u  Ò»¶¨/b  ½øÕ¹/vn  ºÍ/c  ³É¹û/n  ¡£/w  ÔÚ/p  ½ñÄê/t  £³ÔÂ/t  ÖÐÑ®/t  ¾ÙÐÐ/v  µÄ/u  ÖÐ/j  ÆÏ/j  ÁªºÏ/vn  ÁªÂç/vn  Ð¡×é/n  µÚÈýÊ®Ò»/m  ´Î/q  »áÒé/n  ÉÏ/f  £¬/w  Ë«·½/n  ¼ÌÐø/v  ÑÐ¾¿/v  ÁË/u  ½â¾ö/v  Éæ¼°/v  ÕþÈ¨/n  ½»½Ó/vn  µÄ/u  ¡°/w  Èý/m  ´ó/a  ÎÊÌâ/n  ¡±/w  µÈ/u  Ò»/m  ÏµÁÐ/q  ÖØÒª/a  ÊÂÏî/n  £¬/w  ²¢/c  ±íÊ¾/v  ½«/d  ¼ÌÐø/v  ÔÚ/p  Õâ/r  ·½Ãæ/n  ×÷³ö/v  Å¬Á¦/an  ¡£/w  ÖÁ/p  ½ñÄê³õ/t  £¬/w  [°ÄÃÅ/ns  Õþ¸®/n]nt  Ë¾/Ng  ¡¢/w  Ìü/n  ¡¢/w  ´¦¼¶/n  ¹²/d  £¶£°£°/m  ¶à/m  ¸ö/q  Ö°Î»/n  ÖÐ/f  £¬/w  ÒÑ/d  ÓÐ/v  £µ£°£°/m  ¶à/m  ¸ö/q  ÓÉ/p  °ÄÃÅ/ns  µ±µØ/s  ÈËÊ¿/n  µ£ÈÎ/v  £¬/w  µ«ÊÇ/c  ¸ß¼¶/a  ¹«ÎñÔ±/n  ±¾µØ»¯/vn  ½øÕ¹/v  Ì«/d  Âý/a  ¡£/w  [ÆÏÌÑÑÀ/ns  Õþ¸®/n]nt  ÒÑ¾­/d  ³ÐÅµ/v  ÔÚ/p  ½ñÄê/t  Äêµ×/t  »ù±¾/ad  Íê³É/v  Ë¾¾Ö¼¶/b  ¹«ÎñÔ±/n  ±¾µØ»¯/vn  £¬/w  Íê³É/v  ¼¸/m  ¸ö/q  ÖØÒª/a  ·¨µä/n  µÄ/u  ±¾µØ»¯/vn  ¡£/w  ÓÐ¹Ø/p  [°ÄÃÅ/ns  Õþ¸®/n]nt  ×Ê²ú/n  ÒÆ½»/vn  ¡¢/w  µµ°¸/n  ÒÆ½»/vn  ¡¢/w  ²ÆÎñ/n  Ô¤Ëã/n  ÖÆ¶¨/vn  µÈ/u  ÎÊÌâ/n  £¬/w  »¹/d  ÐèÒª/v  ÖÐ/j  ÆÏ/j  Ë«·½/n  ½øÒ»²½/d  ºÏ×÷/v  À´/v  ×ö³ö/v  °²ÅÅ/vn  ¡£/w  
19980401-03-001-005/m  ¡°/w  ¾Å¾Å/m  ¡±/w  »Ø¹é/vn  ÈÕ/Ng  ½ü/v  £¬/w  °ÄÃÅ/ns  Í¬°û/n  ÅÎÍû/v  ÔçÈÕ/d  »Ø¹é/v  £¬/w  ²¢/c  »ý¼«/ad  Í¶Éí/v  µ½/v  Ó­½Ó/v  »Ø¹é/v  µÄ/u  ¸÷Ïî/r  ÊÂÎñ/n  ÖÐ/f  È¥/v  ¡£/w  Ïã¸Û/ns  Ë³Àû/ad  »Ø¹é/v  ºÍ/c  ½­/nr  ÔóÃñ/nr  ×ÜÊé¼Ç/n  ÔÚ/p  µ³/n  µÄ/u  Ê®Îå´ó/j  ±¨¸æ/n  ÖÐ/f  ¶Ô/p  °ÄÃÅ/ns  »Ø¹é/v  µÄ/u  ÖØÒª/a  ÂÛÊö/vn  £¬/w  Ê¹/v  °ÄÃÅ/ns  ¸÷½ç/r  »¶ÐÀ¹ÄÎè/i  £¬/w  °ÄÃÅ/ns  Í¬°û/n  ¶Ô/p  ¡°/w  Ò»¹úÁ½ÖÆ/j  ¡±/w  µÄ/u  ÐÅÐÄ/n  ÔöÇ¿/v  ¡£/w  ±¾µØ/r  ¹«ÎñÔ±/n  ÎªÁË/p  »Ø¹é/v  ºó/f  ¼ÌÐø/v  ÁôÈÎ/v  ÌØÇø/n  ¹¤×÷/vn  £¬/w  »ý¼«/ad  ×ö/v  ×Å/u  ¸÷Ïî/r  ×¼±¸/vn  ¡£/w  
19980401-03-001-006/m  °ÄÃÅ/ns  ¾­¼Ã/n  ·¢Õ¹/vn  ÃæÁÙ/v  ÐÂ/a  µÄ/u  »úÓö/n  ¡£/w  ½üÄêÀ´/l  £¬/w  °ÄÃÅ/ns  ¾­¼Ã/n  ÔÚ/p  ÄÚµØ/s  ¸Ä¸ï/v  ¿ª·Å/v  ¡¢/w  ¾­¼Ã/n  ³ÖÐø/vd  ÎÈ¶¨/ad  ·¢Õ¹/v  µÄ/u  ´ø¶¯/vn  ÏÂ/f  £¬/w  ¾­¼Ã/n  ½øÐÐ/v  ÁË/u  »ý¼«/a  µÄ/u  µ÷Õû/vn  ¡£/w  £±£¹£¹£·Äê/t  £¬/w  °ÄÃÅ/ns  ÕûÌå/n  ¾­¼Ã/n  ÊµÏÖ/v  ÁË/u  »Ö¸´ÐÔ/n  µÄ/u  Ôö³¤/vn  ¡£/w  ÎªÁË/p  °ÄÃÅ/ns  ¾­¼Ã/n  ·¢Õ¹/vn  ÓÐ/v  Ò»¸ö/m  ºÏÀí/a  ¡¢/w  Ã÷È·/a  µÄ/u  ¶¨Î»/n  £¬/w  °ÄÃÅ/ns  ¸÷½ç/r  ¹²/d  ÉÌ/Vg  ºÏÀí/ad  ·¢Õ¹/v  °ÄÃÅ/ns  ¾­¼Ã/n  µÄ/u  ³¤Ô¶/a  ²ßÂÔ/n  £¬/w  ËûÃÇ/r  ÈÏÎª/v  £¬/w  ¶«ÄÏÑÇ/ns  ½ðÈÚ/n  Î£»ú/n  ¶Ô/p  °ÄÃÅ/ns  ¼È/c  ÊÇ/v  ÌôÕ½/v  ÓÖ/c  ÊÇ/v  »úÓö/n  £¬/w  Ëü/r  ½«/d  ´Ù½ø/v  °ÄÃÅ/ns  ¾­¼Ã/n  ½á¹¹/n  µÄ/u  µ÷Õû/vn  ºÍ/c  Éý¼¶/vn  £¬/w  ±£Ö¤/v  °ÄÃÅ/ns  ¾­¼Ã/n  ³ÖÐø/vd  ½¡¿µ/ad  ·¢Õ¹/v  ¡£/w  ¡°/w  ¾Å¾Å/m  ¡±/w  ÈÕÒæ/d  ÁÙ½ü/v  £¬/w  °ÄÃÅ/ns  ±¾Éí/r  ÓÐÀûÓÚ/v  ¾­¼Ã/n  ·¢Õ¹/vn  µÄ/u  ÒòËØ/n  Ò²/d  ÔÚ/d  Ôö¼Ó/v  ¡£/w  [°ÄÃÅ/ns  »ú³¡/n]ns  Í¨Íù/v  ÄÚµØ/s  µÄ/u  º½Ïß/n  Ôö¶à/v  £¬/w  ÓÐÀûÓÚ/v  ÂÃÓÎÒµ/n  µÄ/u  ·¢Õ¹/vn  £»/w  °ÄÃÅ/ns  ´óÐÍ/b  ½¨Éè/vn  ÏîÄ¿/n  Â½Ðø/d  ÉÏÂí/v  £¬/w  Õâ/r  ¶Ô/p  ´Ì¼¤/v  °ÄÃÅ/ns  ¾­¼Ã/n  »ØÉý/v  ½«/d  Æð/v  µ½/v  ´Ù½ø/vn  ×÷ÓÃ/n  ¡£/w  ÓÐ/v  ×æ¹ú/n  ÄÚµØ/s  ×ö/v  ÒÀÍÐ/vn  £¬/w  ÓÐ/v  °ÄÃÅ/ns  »ù±¾·¨/n  Ìá¹©/v  ·¨ÂÉ/n  ±£ÕÏ/vn  £¬/w  °ÄÃÅ/ns  ¸÷½ç/r  ¶Ô/p  ½øÒ»²½/d  ·¢Õ¹/v  °ÄÃÅ/ns  ¾­¼Ã/n  µÄ/u  Ç°¾°/n  ³äÂú/v  ÁË/u  ÐÅÐÄ/n  £¬/w  ÉîÐÅ/v  »Ø¹é/v  Ö®ºó/f  °ÄÃÅ/ns  ½«/d  »ñµÃ/v  ÐÂ/a  µÄ/u  ·¢Õ¹/vn  »úÓö/n  ¡£/w  
19980401-03-001-007/m  °ÄÃÅ/ns  »ù±¾·¨/n  ÊÇ/v  Î´À´/t  [°ÄÃÅ/ns  ÌØ±ð/a  ÐÐÕþÇø/n]ns  µÄ/u  ¸ù±¾/a  ´ó·¨/n  £¬/w  Ëü/r  ÓÃ/p  ·¨ÂÉ/n  µÄ/u  ÐÎÊ½/n  ¹æ¶¨/v  ÁË/u  [ÖÐ¹ú/ns  Õþ¸®/n]nt  »Ö¸´/v  ¶Ô/p  °ÄÃÅ/ns  ÐÐÊ¹/v  Ö÷È¨/n  ºó/f  £¬/w  [°ÄÃÅ/ns  ÌØ±ð/a  ÐÐÕþÇø/n]ns  ±£³Ö/v  Ô­ÓÐ/v  µÄ/u  ×Ê±¾Ö÷Òå/n  ÖÆ¶È/n  ºÍ/c  Éú»î/vn  ·½Ê½/n  £¬/w  ÎåÊ®/m  Äê/q  ²»/d  ±ä/v  £¬/w  ½«/p  ¡°/w  Ò»¹úÁ½ÖÆ/j  ¡±/w  ¡¢/w  ¡°/w  °ÄÈËÖÎ°Ä/j  ¡±/w  ¡¢/w  ¸ß¶È/d  ×ÔÖÎ/v  µÄ/u  ·½Õë/n  Õþ²ß/n  ·¨ÂÉ»¯/v  ¡£/w  ´ÓÖÐ/d  ¿ÉÒÔ/v  ¿´³ö/v  [ÖÐ¹ú/ns  Õþ¸®/n]nt  ÂäÊµ/v  ¡°/w  Ò»¹úÁ½ÖÆ/j  ¡±/w  µÄ/u  ¼á¶¨/a  ¾öÐÄ/n  ¡£/w  
19980401-03-001-008/m  ÔÚ/p  °ÄÃÅ/ns  »ù±¾·¨/n  µÄ/u  Ö¸µ¼/vn  ÏÂ/f  £¬/w  °ÄÃÅ/ns  »Ø¹é/v  ×æ¹ú/n  µÄ/u  ÊÂÎñ/n  ÒÑ/d  °Ú/v  ÉÏ/v  ÁË/u  ÖØÒª/a  µÄ/u  ÒéÊÂÈÕ³Ì/n  £¬/w  ½ñÄê/t  ½«/d  ³ÉÁ¢/v  [°ÄÃÅ/ns  ÌØ±ð/a  ÐÐÕþÇø/n  ³ïÎ¯»á/j]nt  £¬/w  ±êÖ¾/v  ×Å/u  [ÖÐ¹ú/ns  Õþ¸®/n]nt  »Ö¸´/v  ¶Ô/p  °ÄÃÅ/ns  ÐÐÊ¹/v  Ö÷È¨/n  µÄ/u  ×¼±¸/vn  ¹¤×÷/vn  ½«/d  ½øÈë/v  ¾ßÌå/a  µÄ/u  ²Ù×÷/vn  ½×¶Î/n  ¡£/w  £±£¹£¹£¹Äê/t  £±£²ÔÂ/t  £²£°ÈÕ/t  £¬/w  °ÄÃÅ/ns  »Ø¹é/v  ×æ¹ú/n  £¬/w  ½«/d  ³ÉÎª/v  ×æ¹ú/n  ºÍÆ½/n  Í³Ò»/vn  ´óÒµ/n  ÐÂ/a  µÄ/u  Àï³Ì±®/n  ¡£/w  

19980401-03-002-001/m  ÍÅÖÐÑë/nt  ¡¢/w  [ÀÍ¶¯/vn  ºÍ/c  Éç»á/n  ±£ÕÏ/vn  ²¿/n]nt  ÁªºÏ/v  Í¨Öª/v  ÊµÊ©/v  ÏÂ¸Ú/vn  Çà¹¤/n  ´´Òµ/vn  ÐÐ¶¯/vn  
19980401-03-002-002/m  ±¾±¨/r  ±±¾©/ns  £³ÔÂ/t  £³£°ÈÕ/t  Ñ¶/Ng  ¼ÇÕß/n  ÌÆ/nr  Î¬ºì/nr  ±¨µÀ/v  £º/w  [¹²ÇàÍÅ/n  ÖÐÑë/n]nt  ¡¢/w  [ÀÍ¶¯/vn  ºÍ/c  Éç»á/n  ±£ÕÏ/vn  ²¿/n]nt  ÈÕÇ°/t  ÁªºÏ/v  ·¢³ö/v  ¡¶/w  ¹ØÓÚ/p  ¿ªÕ¹/v  ¡°/w  ÏÂ¸Ú/vn  Çà¹¤/n  ´´Òµ/vn  ÐÐ¶¯/vn  ¡±/w  µÄ/u  Í¨Öª/n  ¡·/w  £¬/w  Ìá³ö/v  ÁË/u  °Ñ/p  ·þÎñ/v  ÏÂ¸Ú/vn  Çà¹¤/n  ÔÙ/d  ¾ÍÒµ/v  µÄ/u  ¹ý³Ì/n  ×÷Îª/v  °ïÖú/v  ÏÂ¸Ú/vn  Çà¹¤/n  ÔÙ/d  ´´Òµ/v  µÄ/u  ¹ý³Ì/n  µÄ/u  ×ÜÌå/n  Ë¼Â·/n  £¬/w  ×ÅÁ¦/v  ÓÚ/p  °Ñ/p  ÏÂ¸Ú/vn  Çà¹¤/n  ÅàÑø/v  ³É/v  ÊÊÓ¦/v  ÊÐ³¡¾­¼Ã/n  ·¢Õ¹/vn  ÒªÇó/n  µÄ/u  ´´ÒµÕß/n  ¡£/w  
19980401-03-002-003/m  ¡¶/w  Í¨Öª/n  ¡·/w  Ìá³ö/v  £¬/w  ¡°/w  ÏÂ¸Ú/vn  Çà¹¤/n  ´´Òµ/vn  ÐÐ¶¯/vn  ¡±/w  ½«/d  ÒÔ/p  ·ö³Ö/v  ¡¢/w  Òýµ¼/v  ÏÂ¸Ú/vn  Çà¹¤/n  Í¨¹ý/p  ´´Òµ/v  ÊµÏÖ/v  ÔÙ/d  ¾ÍÒµ/v  Îª/v  µ¼Ïò/n  £¬/w  ÒÔ/p  ÅàÑø/v  ÇàÄê/n  ÐË/v  Òµ/Ng  ÁìÍ·ÈË/n  Îª/v  ÖØµã/n  £¬/w  ÒÔ/p  ¾ÍÒµ/vn  ·þÎñ/vn  ºÍ/c  ×ª¸Ú/vn  ÅàÑµ/vn  Îª/v  ÊÖ¶Î/n  £¬/w  Îª/p  ÏÂ¸Ú/vn  Çà¹¤/n  Ìá¹©/v  ÇÐÊµ/a  ÓÐÐ§/a  µÄ/u  ·þÎñ/vn  £¬/w  ÍÆ¶¯/v  ÔÙ/d  ¾ÍÒµ/v  ¹¤³Ì/n  µÄ/u  ÊµÊ©/vn  ¡£/w  
19980401-03-002-004/m  ¡¶/w  Í¨Öª/n  ¡·/w  Ç¿µ÷/v  £¬/w  ÎªÁË/p  ÅàÑø/v  ³ö/v  Ò»/m  Åú/q  ÇàÄê/n  ÐË/v  Òµ/Ng  ÁìÍ·ÈË/n  £¬/w  ¾Í/d  Òª/v  ¶Ô/p  ¹ã´ó/b  ÏÂ¸Ú/vn  Çà¹¤/n  ½øÐÐ/v  ÓÐ/v  Õë¶ÔÐÔ/n  µÄ/u  ×ª¸Ú/vn  ÅàÑµ/vn  ºÍ/c  ÇÐºÏ/v  Êµ¼Ê/n  µÄ/u  ¾ÍÒµ/vn  ·þÎñ/vn  ¡£/w  ×ª¸Ú/vn  ÅàÑµ/vn  £¬/w  Òª/v  ³ä·Ö/ad  ÀûÓÃ/v  ÀÍ¶¯/vn  ¡¢/w  ½ÌÓý/vn  ²¿ÃÅ/n  µÄ/u  ¼¼¹¤/n  Ñ§Ð£/n  ¡¢/w  ¾ÍÒµ/vn  ÑµÁ·/vn  ÖÐÐÄ/n  ¼°/c  ¹²ÇàÍÅ/n  ÏµÍ³/n  µÄ/u  ÍÅÐ£/n  ¡¢/w  ÇàÉÙÄê¹¬/n  ¡¢/w  »î¶¯/vn  ÖÐÐÄ/n  ¡¢/w  ÇàÄê/n  ¸ÚÎ»/n  ÄÜÊÖ/n  »î¶¯/vn  ÑµÁ·/vn  ÖÐÐÄ/n  µÈ/u  £¬/w  ÒÔ/p  ¶ÌÆÚ/b  ÅàÑµ/vn  ÎªÖ÷/v  £¬/w  ¶Ô/p  ÏÂ¸Ú/vn  Çà¹¤/n  ½øÐÐ/v  ÊµÓÃ/vn  ¼¼ÄÜ/n  ÅàÑµ/vn  £¬/w  Í¨¹ý/p  Ö°Òµ/n  ½éÉÜ/vn  »ú¹¹/n  ÓÅÏÈ/vd  ÍÆ¼ö/v  ¾ÍÒµ/v  ¡£/w  ¾ÍÒµ/vn  ·þÎñ/vn  £¬/w  Òª/v  ·¢»Ó/v  ×ÔÉí/r  ÓÅÊÆ/n  £¬/w  ²¢/c  Ð­µ÷/v  ÇàÄê/n  ÆóÒµ/n  ¾­Óª¹ÜÀíÕß/n  ¡¢/w  ÇàÄê/n  ÏçÕòÆóÒµ/n  ¾­Óª¹ÜÀíÕß/n  µÈ/u  ÓÅÐã/a  ÇàÄê/n  Ëù/u  ÔÚ/v  µ¥Î»/n  ÓÅÏÈ/vd  ÎüÄÉ/v  ÏÂ¸Ú/vn  Çà¹¤/n  ÔÙ/d  ¾ÍÒµ/v  £¬/w  Òª/v  ÒÀÍÐ/v  ÏÖÓÐ/vn  ÕóµØ/n  £¬/w  Îª/p  ÏÂ¸Ú/vn  Çà¹¤/n  ÔÙ/d  ¾ÍÒµ/v  Ç£Ïß´îÇÅ/l  £¬/w  Îª/p  ËûÃÇ/r  Ìá¹©/v  ³¡µØ/n  ¡¢/w  ×Ê½ð/n  ¡¢/w  ÐÅÏ¢/n  ¡¢/w  Õþ²ß/n  µÈ/u  ¶à·½Ãæ/n  µÄ/u  ·þÎñ/vn  ¡£/w  

19980401-03-003-001/m  ÍÅÖÐÑë/nt  ÉèÁ¢/v  ¡°/w  ³Â/nr  Ìì´Í/nr  ÏÂ¸Ú/vn  Çà¹¤/n  ´´Òµ/vn  »ù½ð/n  ¡±/w  
19980401-03-003-002/m  ±¾±¨/r  ±±¾©/ns  £³ÔÂ/t  £³£±ÈÕ/t  Ñ¶/Ng  ¼ÇÕß/n  ÌÆ/nr  Î¬ºì/nr  ±¨µÀ/v  £º/w  [±±¾©/ns  £·£±£¸/m  ³§/n]nt  ÏÂ¸Ú/vn  Çà¹¤/n  ³Ì/nr  ÓñÏ¼/nr  ½ñÌì/t  Ï²/v  »ñ/v  £±£°Íò/m  Ôª/q  ´´Òµ/vn  »ù½ð/n  £¬/w  ³ÉÎª/v  ¡°/w  ³Â/nr  Ìì´Í/nr  ÏÂ¸Ú/vn  Çà¹¤/n  ´´Òµ/vn  »ù½ð/n  ¡±/w  µÄ/u  Ê×/m  Åú/q  ×ÊÖúÕß/n  Ö®Ò»/r  ¡£/w  Ëý/r  ±íÊ¾/v  £¬/w  Òª/v  Í¨¹ý/p  ÐË°ì/v  ÆóÒµ/n  ´ø¶¯/v  Ò»/m  Åú/q  ÏÂ¸Ú/vn  ÇàÄê/n  »ï°é/n  ÔÙ/d  ¾ÍÒµ/v  ¡£/w  
19980401-03-003-003/m  ¡°/w  ³Â/nr  Ìì´Í/nr  ÏÂ¸Ú/vn  Çà¹¤/n  ´´Òµ/vn  »ù½ð/n  ¡±/w  ÊÇ/v  ÓÉ/p  ÍÅÖÐÑë/nt  ·¢Æð/v  ÉèÁ¢/v  µÄ/u  £¬/w  [Ïã¸Û/ns  ³ÏÇÈ/nz  ¼¯ÍÅ/n  ÓÐÏÞ¹«Ë¾/n  ¶­ÊÂ¾Ö/n]nt  Ö÷Ï¯/n  ³Â/nr  Ìì´Í/nr  Ê×/m  ¾è/v  £±£°£°£°Íò/m  Ôª/q  ¡£/w  
19980401-03-003-004/m  ½ñÌì/t  »ñµÃ/v  Ê×/m  Åú/q  ×ÊÖú/vn  µÄ/u  »¹ÓÐ/v  ½­/nr  ºêÃ÷/nr  ¡¢/w  Íò/nr  Àï·¼/nr  ¡¢/w  Àî/nr  Ö¾¸Õ/nr  ¡¢/w  Íõ/nr  ¿¡½Ü/nr  ºÍ/c  Àî/nr  Ïþºê/nr  ¡£/w  
19980401-03-003-005/m  [È«¹ú/n  ÕþÐ­/j]nt  ¸±/b  Ö÷Ï¯/n  Ëï/nr  æÚÁè/nr  ³öÏ¯/v  ÁË/u  ½ñÌì/t  ÉÏÎç/t  ÔÚ/p  [ÈËÃñ/n  ´ó»áÌÃ/n]ns  ¾ÙÐÐ/v  µÄ/u  »ù½ð/n  ¾èÔù/vn  ÒÇÊ½/n  ¡£/w  [ÍÅÖÐÑë/nt  Êé¼Ç´¦/n]nt  Êé¼Ç/n  Ëï/nr  ½ðÁú/nr  Ò²/d  ÔÚ/p  »áÉÏ/t  ½²/v  ÁË/u  »°/n  ¡£/w  

19980401-03-004-001/m  [Ïã¸Û/ns  Á®Õþ/n  ¹«Êð/n]nt  Ö°Ô±/n  ÉæÏÓ/v  Ì°ÎÛ/v  Ð¹ÃÜ/v  ±»/p  Í£Ö°/v  
19980401-03-004-002/m  ÐÂ»ªÉç/nt  Ïã¸Û/ns  £³ÔÂ/t  £³£±ÈÕ/t  µç/n  [Ïã¸Û/ns  Á®Õþ/n  ¹«Êð/n]nt  ¾­¹ý/p  µ÷²é/v  ºó/f  £¬/w  ½«/p  £´/m  Ãû/q  ÉæÏÓ/v  Ì°ÎÛ/v  ¡¢/w  ²¢/c  Ïò/p  Î´¾­/d  Ðí¿É/v  ÈËÊ¿/n  ÅûÂ¶/v  »úÃÜ/a  ×ÊÁÏ/n  µÄ/u  Ö°Ô±/n  Í£Ö°/v  ¡£/w  
19980401-03-004-003/m  ±»/p  Í£Ö°/v  µÄ/u  Ö°Ô±/n  ÊÇ/v  Á®Õþ/n  ¹«Êð/n  µÄ/u  ÖÐ²ã/f  µ÷²é/vn  ÈËÔ±/n  £¬/w  ÆäÖÐ/r  Á½/m  ÈË/n  ÓÚ/p  ÉÏ/f  ¸ö/q  ÖÜÄ©/t  ÔÚ/p  Á®Õþ/n  ¹«Êð/n  µÄ/u  ÐÐ¶¯/vn  ÖÐ/f  ±»/p  ¾Ð²¶/v  £¬/w  ÏÖ/Tg  ÒÑ/d  »ñ/v  ÊÍ·Å/vn  £¬/w  µÈ´ý/v  ½øÒ»²½/b  µ÷²é/vn  ¡£/w  ÆäÓà/r  Á½/m  ÈË/n  Î´/d  ±»/p  ¾Ð²¶/v  ¡£/w  Á®Õþ/n  ¹«Êð/n  ±íÊ¾/v  £¬/w  Õâ/r  £´/m  ÈË/n  ÉæÏÓ/v  Ïò/p  Î´¾­/d  Ðí¿É/v  µÄ/u  ÈËÊ¿/n  ÅûÂ¶/v  ÓÐ¹Ø/p  Á®Õþ/n  ¹«Êð/n  ¹¤×÷/vn  µÄ/u  »úÃÜ/a  ×ÊÁÏ/n  £¬/w  ²¢/c  ±»/p  »³ÒÉ/v  Éæ¼°/v  Ì°ÎÛ/v  ¡£/w  
19980401-03-004-004/m  Á®Õþ/n  ¹«Êð/n  ·¢ÑÔÈË/n  ±íÊ¾/v  £¬/w  »ùÓÚ/p  Á®Õþ/n  ¹«Êð/n  ¹¤×÷/vn  µÄ/u  »úÃÜ/a  ¼°/c  Ãô¸Ð/a  ÐÔÖÊ/n  £¬/w  Ö°Ô±/n  ±ØÐë/d  ³ÏÊµ/a  Á®½à/a  ¡£/w  ¸ÃÊð/r  ÉèÓÐ/v  ÑÏÃÜ/a  µÄ/u  ÄÚ²¿/f  ¼à²ì/vn  ÖÆ¶È/n  £¬/w  ÓÐ/v  Ò»¸ö/m  ½ü/v  £³£°/m  ÈË/n  µÄ/u  µ÷²é×é/n  ×¨ÃÅ/d  ¸ºÔð/v  ÄÚ²¿/f  ¼à²ì/vn  £¬/w  È·±£/v  Ö°Ô±/n  Á®½à/a  ¼°/c  ²ÙÊØ/n  Á¼ºÃ/a  ¡£/w  

19980401-03-005-001/m  ×Üºó/j  µ÷Õû/v  È«¾ü/n  ¹«Îñ/n  ÊÂÒµ·Ñ/n  ±ê×¼/n  
19980401-03-005-002/m  ÐÂ»ªÉç/nt  ±±¾©/ns  ÈýÔÂ/t  ÈýÊ®ÈÕ/t  µç/n  £¨/w  ³Â/nr  ºêÁÖ/nr  ¡¢/w  ÕÅ/nr  ¶«²¨/nr  £©/w  ×ÜºóÇÚ²¿/n  ÈÕÇ°/t  Ïò/p  È«¾ü/n  Ó¡·¢/v  ÐÂ/d  ÐÞ¶©/v  µÄ/u  ¡¶/w  [ÖÐ¹ú/ns  ÈËÃñ/n  ½â·Å¾ü/n]nt  ¹«Îñ/n  ÊÂÒµ·Ñ/n  ±ê×¼/n  ¡·/w  ¡£/w  ÐÂ/d  ÐÞ¶©/v  µÄ/u  ¡¶/w  ±ê×¼/n  ¡·/w  £¬/w  ¶Ô/p  È«¾ü/n  ¹«Îñ/n  ÊÂÒµ·Ñ/n  ±ê×¼/n  ½øÐÐ/v  ÁË/u  ²»Í¬/a  ³Ì¶È/n  µÄ/u  µ÷Õû/vn  ºÍ/c  Ìá¸ß/vn  £¬/w  ÖØµã/n  ÊÇ/v  Ïò/p  »ù²ã/n  ²¿¶Ó/n  ºÍ/c  ×¤/v  ¼è¿à/a  µØÇø/n  ²¿¶Ó/n  ÇãÐ±/v  ¡£/w  
19980401-03-005-003/m  ¾Ý/p  ×ÜºóÇÚ²¿/n  ÓÐ¹Ø/vn  ²¿ÃÅ/n  ¸ºÔðÈË/n  ½éÉÜ/v  £¬/w  Õâ/r  ´Î/q  µ÷Õû/vn  ¼¯ÖÐ/ad  ÌåÏÖ/v  ÁË/u  µ³ÖÐÑë/nt  ¡¢/w  ÖÐÑë¾üÎ¯/nt  ºÍ/c  ×Ü²¿/n  ¶Ô/p  ²¿¶Ó/n  È«Ãæ/a  ½¨Éè/vn  ÌØ±ð/d  ÊÇ/v  »ù²ã/n  ²¿¶Ó/n  ¹Ù±ø/n  µÄ/u  ¹Ø»³/vn  £¬/w  Ö÷Òª/d  µ÷Õû/v  ºÍ/c  Ìá¸ß/v  ÁË/u  Óë/p  ²¿¶Ó/n  ½ÌÓý/vn  ÑµÁ·/vn  ºÍ/c  Éú»î/vn  ÃÜÇÐ/ad  Ïà¹Ø/v  µÄ/u  ÑµÁ··Ñ/n  ¡¢/w  ÔºÐ£/n  ½ÌÓý·Ñ/n  ¡¢/w  ÎÀÉú/a  ÊÂÒµ·Ñ/n  ¡¢/w  È¡Å¯·Ñ/n  µÈ/u  °Ë/m  Ïî/q  ¾­·Ñ/n  µÄ/u  ±ê×¼/n  ¡£/w  ¿¼ÂÇ/v  µ½/v  º½¿Õ/n  ²¿¶Ó/n  ·ÉÐÐ/vn  ÑµÁ·/vn  ¡¢/w  ½¢Í§/n  ²¿¶Ó/n  ³öº£/vn  ÑµÁ·/vn  Ìõ¼þ/n  ¼è¿à/a  ¡¢/w  ¿ªÖ§/n  ½Ï/d  ´ó/a  £¬/w  ÔöÉè/v  ÁË/u  ·ÉÐÐ/vn  ¡¢/w  ³öº£/vn  ÑµÁ·/vn  ±£ÕÏ/vn  ²¹Öú/n  ±ê×¼/n  £¬/w  ÒÔ/p  ÔöÇ¿/v  ±£ÕÏ/v  ²¿¶Ó/n  ½ÌÓý/vn  ÑµÁ·/vn  ºÍ/c  Î¬³Ö/v  ÈÕ³£/b  Éú»î/vn  ¹¤×÷/vn  ¿ªÖ§/n  µÄ/u  »ù±¾/a  ²ÆÁ¦/n  ¡£/w  
19980401-03-005-004/m  Õâ/r  ´Î/q  µ÷Õû/vn  ¼á³Ö/v  ÁË/u  ¾­·Ñ/n  Ïò/p  »ù²ã/n  ²¿¶Ó/n  ºÍ/c  ×¤/v  ¼è¿à/a  µØÇø/n  ²¿¶Ó/n  ÇãÐ±/v  µÄ/u  Ô­Ôò/n  ¡£/w  Îª/p  ÊÊÓ¦/v  »ù²ã/n  ¹Ù±ø/n  ÎïÖÊ/n  ÎÄ»¯/n  Éú»î/vn  µÄ/u  »ù±¾/a  ÐèÇó/n  £¬/w  µ÷Õû/v  ÖÐ/f  Îª/p  È«¾ü/n  ËùÓÐ/b  ½¨ÖÆ/n  Á¬¶Ó/n  ÉèÁ¢/v  ÁË/u  ¶©ÔÄ/vn  ±¨¿¯·Ñ/n  ²¹Öú/n  ±ê×¼/n  £¬/w  ²¢/c  ½«/p  Õ½Ê¿/n  Ï´Ôè·Ñ/n  ±ê×¼/n  Ìá¸ß/v  Ò»/m  ±¶/q  ¡£/w  
19980401-03-005-005/m  ¸ù¾Ý/p  ²¿¶Ó/n  ×¤µØ/n  Êµ¼Ê/n  Çé¿ö/n  £¬/w  µ÷Õû/v  ÖÐ/f  ÊÊµ±/ad  À©´ó/v  ÁË/u  ×¤/v  ¼è¿à/a  µØÇø/n  ²¿¶Ó/n  µÄ/u  ²¹Öú/vn  ·¶Î§/n  £¬/w  ½«/p  ×¤/v  Çàº£Ê¡/ns  ÓñÊ÷/ns  ¡¢/w  [¹ûÂå/ns  ²Ø×å/nz  ×ÔÖÎÖÝ/n]ns  £¬/w  [ËÄ´¨Ê¡/ns  ¸Ê×Î/ns  ²Ø×å/nz  ×ÔÖÎÖÝ/n]ns  ¡¢/w  [°¢°Ó/ns  ²Ø×å/nz  Ç¼×å/nz  ×ÔÖÎÖÝ/n]ns  ºÍ/c  [ÔÆÄÏÊ¡/ns  µÏÇì/ns  ²Ø×å/nz  ×ÔÖÎÖÝ/n]ns  µÈ/u  µØÇø/n  ²¿¶Ó/n  £¬/w  ÄÉÈë/v  ×¤/v  ¼è¿à/a  µØÇø/n  ²¿¶Ó/n  µÄ/u  ²¹Öú/vn  ·¶Î§/n  ¡£/w  Õë¶Ô/p  ×¤/v  ±ßÔ¶/b  ¼è¿à/a  µØÇø/n  ºÍ/c  ÏØ/n  ÒÔÏÂ/f  µØÇø/n  µÄ/u  ²Ö¿â/n  ¡¢/w  Ò½Ôº/n  µ£¸º/vn  ÈÎÎñ/n  ÖØ/a  ¡¢/w  ÊÂÒµÐÔ/n  ´´ÊÕ/vn  ÉÙ/a  ¡¢/w  ¾­·Ñ/n  ±ê×¼/n  µÍ/a  µÄ/u  Êµ¼Ê/n  À§ÄÑ/an  £¬/w  ¶Ô/p  ×¤/v  ÏØ/n  ÒÔÏÂ/f  ÍÅ¼¶/b  ²Ö¿â/n  ºÍ/c  ÍÅ¼¶/b  Ò½Ôº/n  µÄ/u  ¾­·Ñ/n  ±ê×¼/n  ×÷/v  ÁË/u  ½Ï/d  ´ó/a  ·ù¶È/n  µÄ/u  Ìá¸ß/vn  ¡£/w  
19980401-03-005-006/m  Í¨¹ý/p  Õâ/r  ´Î/q  µ÷Õû/vn  £¬/w  È«¾ü/n  ¹«Îñ/n  ÊÂÒµ·Ñ/n  ±ê×¼/n  ÔÚ/p  ½á¹¹/n  ÉÏ/f  ½«/d  Ç÷ÓÚ/v  ¿ÆÑ§/a  ºÏÀí/a  £¬/w  ÓÐÀûÓÚ/v  ²¿¶Ó/n  ÔÚ/p  ¾ü·Ñ/n  ²»×ã/a  µÄ/u  Çé¿ö/n  ÏÂ/f  £¬/w  ¼¯ÖÐ/v  ²ÆÁ¦/n  £¬/w  ±£ÕÏ/v  ÖØµã/n  £¬/w  ·þÎñ/v  »ù²ã/n  £¬/w  ×î/d  ´ó/a  ÏÞ¶È/n  µØ/u  Ìá¸ß/v  ¾­·Ñ/n  Ê¹ÓÃ/vn  Ð§Òæ/n  ¡£/w  

19980401-03-006-001/m  µçÁ¦/n  ÐÐÒµ/n  Ê÷Á¢/v  Á¼ºÃ/a  ÐÎÏó/n  
19980401-03-006-002/m  ±¾±¨/r  Ñ¶/Ng  È«¹ú/n  µçÁ¦/n  ÐÐÒµ/n  »ý¼«/ad  ¿ªÕ¹/v  ¡°/w  Ë«ÎÄÃ÷/j  µ¥Î»/n  ¡±/w  ´´½¨/vn  »î¶¯/vn  ¡£/w  Ä¿Ç°/t  ¸Ã/r  ÐÐÒµ/n  ÓÐ/v  £µ/m  ¸ö/q  Ê¡/n  ¾Ö/n  ±»/p  ÆÀÎª/v  Ê¡¼¶/b  ÎÄÃ÷/a  ÐÐÒµ/n  £¬/w  ÓÐ/v  £´£¶£¥/m  ÒÔÉÏ/f  µ¥Î»/n  »ñµÃ/v  Ê¡²¿¼¶/b  ÎÄÃ÷/a  µ¥Î»/n  ³ÆºÅ/n  ¡£/w  
19980401-03-006-003/m  [¼ªÁÖÊ¡/ns  µçÁ¦¾Ö/n]nt  ËùÊô/v  ¹©µç¾Ö/n  È«²¿/m  ³ÉÎª/v  µ±µØ/s  ÐÐ·ç/n  ÆÀ±È/vn  µÚÒ»/m  Ãû/q  £»/w  [¹þ¶û±õ/ns  µçÒµ¾Ö/n  µÀÀï/ns  ¹©µç¾Ö/n  ±äµçÍ¤/n  Ò»/m  °à/n]nt  °à³¤/n  Àî/nr  ³¤Çì/nr  ÔÚ/p  Æ½·²/a  µÄ/u  ¸ÚÎ»/n  ÉÏ/f  ×÷³ö/v  ²»/d  Æ½·²/a  µÄ/u  Òµ¼¨/n  £¬/w  ±»/p  ¹ã´ó/b  ÓÃ»§/n  ÓþÎª/v  Ðì/nr  »¢/nr  Ê½/k  µÄ/u  µçÒµ/n  ¹¤ÈË/n  ¡£/w  £¨/w  Áú/nr  ÏþÇÚ/nr  £©/w  

19980401-03-007-001/m  Î÷°²/ns  £º/w  Îª/p  ¾¯»Õ/n  Ìí/v  ¹â²Ê/n  
19980401-03-007-002/m  ÖÜ/nr  Ð¦ÀË/nr  ÕÅ/nr  ÁáÁá/nr  
19980401-03-007-003/m  [Î÷°²ÊÐ/ns  ¹«°²¾Ö/n]nt  ±¾×Å/p  ¡°/w  Îª/p  ÊÐÃñ/n  ¸ºÔð/v  £¬/w  Îª/p  ·¨ÂÉ/n  ¸ºÔð/v  ¡±/w  µÄ/u  ×ÚÖ¼/n  £¬/w  ´ÓÑÏ/d  ÖÎ/v  ¾¯/Ng  £¬/w  ¹«Õý/ad  Ö´·¨/v  £¬/w  Ó®µÃ/v  ÁË/u  ÊÐÃñ/n  µÄ/u  ÐÅÈÎ/vn  ¡£/w  
19980401-03-007-004/m  Õâ¸ö/r  ¾Ö/n  ÖÆ¶©/v  ÁË/u  ÑÏ¸ñ/a  µÄ/u  ¹æÕÂÖÆ¶È/l  £¬/w  ´Ó/p  Ñ§Ï°/v  µ½/p  ×÷Ï¢Ê±¼ä/n  ¶¼/d  ÓÐ/v  Ã÷È·/a  µÄ/u  ¹æ¶¨/n  ¡£/w  
19980401-03-007-005/m  È¥Äê/t  £µÔÂ/t  µÄ/u  Ò»/m  Ìì/q  £¬/w  ½»¾¯/n  Æß/m  ´ó¶Ó/n  Á½/m  Î»/q  Ãñ¾¯/n  ÔÚ/p  ½ÖÉÏ/s  Ö´ÇÚ/v  £¬/w  Óöµ½/v  Ò»/m  Î»/q  ÊìÈË/n  ¡£/w  ÅóÓÑ/n  Ïà¼û/v  £¬/w  º®êÑ/v  ¼¸/m  ¾ä/q  ºó/f  £¬/w  Õâ¸ö/r  ÊìÈË/n  ÌÍ/v  ³ö/v  Á½/m  ºÐ/q  ÑÌ/n  Èû/v  ¸ø/v  Ãñ¾¯/n  ¡£/w  Õâ/r  ÊÂ/n  ÕýºÃ/z  ±»/p  ½»¾¯/j  Ö§¶Ó/n  Áìµ¼/n  ¿´¼û/v  £¬/w  µ±¼´/d  ¶Ô/p  Ãñ¾¯/n  ×÷/v  ÁË/u  ÅúÆÀ/vn  ¡£/w  ÊÂºó/t  £¬/w  Ö§¶Ó/n  °ì¹«»á/n  ÓÖ/d  ¾ö¶¨/v  ¶Ô/p  Õâ/r  Á½/m  Î»/q  Ãñ¾¯/n  ÓèÒÔ/v  Í¨±¨/vn  ÅúÆÀ/vn  £¬/w  ²¢/c  ¿Û/v  ·¢/v  ÁË/u  £³/m  ¸ö/q  ÔÂ/n  µÄ/u  ¸ÚÎ»/n  ½òÌù/n  ¡£/w  £±£¹£¹£·Äê/t  £¸ÔÂ/t  ³õ/f  £¬/w  [Á«ºþ/ns  ·Ö¾Ö/n  ÍÁÃÅ/ns  ÅÉ³öËù/n]nt  ¸É¾¯/n  ½Ó/v  ¾¯/Ng  ºó/f  Ã»ÓÐ/d  ¼°Ê±/ad  ¸Ïµ½/v  ÏÖ³¡/s  £¬/w  ¸Ã/r  ÅÉ³öËù/n  Õý/b  ¡¢/w  ¸±/b  Ëù³¤/n  Òò/p  ´Ë/r  ±»/p  ¾ÍµØ/d  ÃâÖ°/v  ¡£/w  
19980401-03-007-006/m  Õâ/r  ¼¸/m  ¼þ/q  ÊÂ/n  µÄ/u  ´¦Àí/vn  ½á¹û/n  Ðû²¼/v  ºó/f  £¬/w  ÔÚ/p  È«ÊÐ/n  ¹«°²/n  ¸É¾¯/n  ÖÐ/f  ÒýÆð/v  ¼«´ó/a  µÄ/u  Õð¶¯/vn  ¡£/w  Áìµ¼/n  µÄ/u  ÒÔÉí×÷Ôò/i  ºÍ/c  ÑÏ¸ñ/a  µÄ/u  ½±³Í/n  ÖÆ¶È/n  Ê¹/v  Î÷°²/ns  ¹«°²/n  µÄ/u  ÃæÃ²/n  ÎªÖ®Ò»ÐÂ/l  ¡£/w  
19980401-03-007-007/m  Ò»/m  ´Î/q  £¬/w  ½»¾¯/j  Ö§¶Ó/n  µÄ/u  Í¬Ö¾/n  ÅãÍ¬/v  [ÖÐÑë/n  µçÊÓÌ¨/n]nt  ¼ÇÕß/n  ÔÚ/p  Î÷°²/ns  ²É·Ã/v  £¬/w  Í¾ÖÐ/s  Óöµ½/v  Ò»/m  Á¾/q  ÄæÐÐ/vn  ÈýÂÖ³µ/n  Óë/p  Æû³µ/n  Ïà×²/v  ¡£/w  ÅãÍ¬/v  µÄ/u  ½»¾¯/j  ¶Ô/p  ¼ÇÕß/n  Ëµ/v  £¬/w  ÎÒÃÇ/r  ÓÐ/v  ¹æ¶¨/n  £¬/w  Õâ/r  Æð/q  ÊÂ¹Ê/n  ´¦Àí/vn  Ó¦µ±/v  ÔÚ/p  £µ/m  ·ÖÖÓ/q  ÄÚ/f  Íê³É/v  ¡£/w  [ÖÐÑë/n  µçÊÓÌ¨/n]nt  µÄ/u  Í¬Ö¾/n  °ëÐÅ°ëÒÉ/i  ¡£/w  Îª´Ë/d  £¬/w  ËûÃÇ/r  ÌØÒâ/d  ÁôÏÂÀ´/v  ¹Û²ì/v  ¡£/w  Ö»¼û/v  ´Ó/p  ½»¾¯/j  ¸Ïµ½/v  ÏÖ³¡/s  ¡¢/w  ¿±²ì/v  ¡¢/w  ÁË½â/v  Çé¿ö/n  µ½/p  ´¦Àí/v  Íê±Ï/v  £¬/w  £´/m  ·Ö/q  £´£¸/m  Ãë/q  ¡£/w  [ÖÐÑë/n  µçÊÓÌ¨/n]nt  µÄ/u  ¼ÇÕß/n  ·þ/v  ÁË/y  £º/w  Î÷°²/ns  ½»¾¯/j  £¬/w  ÕæÊÇ/d  Ãû²»Ðé´«/i  ¡£/w  
19980401-03-007-008/m  Å©Ã³ÊÐ³¡/n  Àï/f  £¬/w  ¾¯²ì/n  ×·/v  Ð¡Íµ/n  ¡£/w  Êó/Ng  ´Ü/v  µÄ/u  Ð¡Íµ/n  ×²/v  ·­/v  ÁË/u  ²Ë¿ð/n  £¬/w  Î÷ºìÊÁ/n  ¹ö/v  ÁË/u  Ò»/m  µØ/n  ¡£/w  Ð¡··/n  ÔõÃ´/r  Ò²/d  Ïë²»µ½/l  £¬/w  ÔÚ/d  ×¥/v  µ½/v  Ð¡Íµ/n  Ö®ºó/f  £¬/w  [¶«ÎåÂ·/ns  ÅÉ³öËù/n]nt  µÄ/u  Ãñ¾¯/n  »á/v  ·µ/v  »ØÀ´/v  £¬/w  Åâ/v  ÁË/u  £±£°/m  Ôª/q  Ç®/n  ¸ø/v  ²Ë··/n  ¡£/w  
19980401-03-007-009/m  ÉîÇï/t  £¬/w  Ò»/m  ¸¾Å®/n  Ìø/v  »¤³ÇºÓ/ns  Ñ°¶Ì¼û/v  ¡£/w  ÎÅÑ¶/v  ¸ÏÀ´/v  µÄ/u  [ºÍÆ½Â·/ns  ÅÉ³öËù/n]nt  Ãñ¾¯/n  ÃÇ/k  ¶þ»°/n  ²»/d  Ëµ/v  £¬/w  ÍÑ/v  ÏÂ/v  ÒÂ·þ/n  Ìø/v  Èë/v  ±ùÀä/z  ´Ì¹Ç/z  ¡¢/w  °¹Ôà/a  ²»/d  ¿°/v  µÄ/u  ºÓÀï/s  ¾ÈÈË/v  ¡£/w  
19980401-03-007-010/m  Î÷°²/ns  µÄ/u  Ãñ¾¯/n  ¾ÍÊÇ/v  ÕâÑù/r  £¬/w  Ã¿Ìì/r  ´¦ÔÚ/v  µÐ/Ng  Óë/c  ÓÑ/Ng  ¡¢/w  ÉÆ/Ng  Óë/c  ¶ñ/Ng  ¡¢/w  ÃÀ/Ng  Óë/c  ³ó/Ng  µÄ/u  ¸´ÔÓ/a  Ç°Ïß/s  £¬/w  ÒÔ/p  ×Ô¼º/r  µÄ/u  Êµ¼Ê/n  ÐÐ¶¯/vn  £¬/w  Êµ¼ù/v  ×Å/u  ×Ô¼º/r  ¡°/w  ´ò»÷/v  µÐÈË/n  £¬/w  ·þÎñ/v  ´óÖÚ/n  ¡±/w  µÄ/u  ³ÐÅµ/vn  £¬/w  Îª/p  ¾¯»Õ/n  ÔöÌí/v  ÁË/u  ÐÂ/a  µÄ/u  ¹â²Ê/n  ¡£/w  

19980401-03-008-001/m  [ÁÉÄþÊ¡/ns  ½õÖÝÊÐ/ns  ÁèºÓ/ns  ¹«°²/n  ·Ö¾Ö/n]nt  ÊµÊ©/v  ¹¤×÷/vn  ¸Ä¸ï/vn  ³ÉÐ§/n  ÏÔÖø/a  £¨/w  Í¼Æ¬/n  £©/w  
19980401-03-008-002/m  [ÁÉÄþÊ¡/ns  ½õÖÝÊÐ/ns  ÁèºÓ/ns  ¹«°²/n  ·Ö¾Ö/n]nt  ÊµÐÐ/v  ÅÉ³öËù/n  Ò»/m  ¾¯/Ng  Ò»/m  Çø/n  £¬/w  Ò»/m  ¾¯/Ng  ¶à/a  ÄÜ/Ng  £¬/w  Ò»/d  °ü/v  µ½/v  µ×/f  µÄ/u  ¹¤×÷/vn  ¸Ä¸ï/vn  ºó/f  £¬/w  ¼á³Ö/v  ¹«°²²¿/nt  Ìá³ö/v  µÄ/u  ¡º/w  ·¢°¸/v  ÉÙ/a  £¬/w  ÖÈÐò/n  ºÃ/a  £¬/w  ÈºÖÚ/n  ÂúÒâ/v  ¡»/w  µÄ/u  ¹¤×÷/vn  ±ê×¼/n  £¬/w  ÏÂ/v  ´ó/a  ÆøÁ¦/n  ×¥/v  ¹ÜÀí/v  £¬/w  ×¥/v  ·À·¶/v  £¬/w  ×¥/v  °²È«/a  ÎÄÃ÷/a  Ð¡Çø/n  ½¨Éè/vn  £¬/w  È¡µÃ/v  ÁË/u  ÏÔÖø/a  µÄ/u  ³ÉÐ§/n  ¡£/w  Í¼/n  Îª/v  ·Ö¾Ö/n  ¾Ö³¤/n  µÔ/nr  ÐËÃñ/nr  £¨/w  ×ó/f  ¶þ/m  £©/w  ÉîÈë/v  µ½/v  °Ù¹ÉÊ¤ºÍ/ns  Ð¡Çø/n  ¼ì²é/v  Ö¸µ¼/v  ÖÎ°²/n  Áª·À/vn  ¹¤×÷/vn  ¡£/w  
19980401-03-008-003/m  £¨/w  Ñî/nr  ¸ó³¼/nr  Áõ/nr  æè/nr  ÉãÓ°/v  ±¨µÀ/v  £©/w  

19980401-04-001-001/m  Àä¾²/ad  ¿´/v  ¡º/w  ÄÑµã/n  ¡»/w  ÈÈÇé/ad  ¸É/v  ¹¤×÷/vn  
19980401-04-001-002/m  Áõ/nr  ÈÙºº/nr  
19980401-04-001-003/m  Ê±ÏÂ/t  £¬/w  ÈËÃÇ/n  °Ñ/p  ÊÜµ½/v  ÆÕ±é/a  ¹Ø×¢/vn  ¡¢/w  Ì¸ÂÛ/vn  µÄ/u  ÎÊÌâ/n  ³Æ×÷/v  ¡º/w  ÈÈµã/n  ¡»/w  ¡£/w  ¡º/w  ÈÈµã/n  ¡»/w  »¹ÓÐ/v  ¡º/w  ÅÅÐÐ°ñ/n  ¡»/w  £¬/w  Î»¾Ó/v  °ñÊ×/n  »ò/c  ÃûÁÐÇ°Ã©/i  µÄ/u  ³ÆÎª/v  ¡º/w  ½¹µã/n  ¡»/w  £¬/w  Á¬Ðø/a  ¼¸/m  Äê/q  °ñÉÏÓÐÃû/l  µÄ/u  ³ÆÎª/v  ¡º/w  ÄÑµã/n  ¡»/w  ¡£/w  
19980401-04-001-004/m  ÔÚ/p  È¡µÃ/v  ÖØ´ó/a  ³É¾Í/n  µÄ/u  Í¬Ê±/n  £¬/w  ÎÒÃÇ/r  ÃæÇ°/f  µÄ/u  ¡º/w  ÄÑµã/n  ¡»/w  Ò²/d  ²»/d  ÉÙ/a  ¡£/w  Éî»¯/v  ¹úÆó/j  ¸Ä¸ï/vn  ÒÔ¼°/c  Óë/p  ´Ë/r  ½ôÃÜ/ad  ¹ØÁª/v  µÄ/u  Ö°¹¤/n  ÏÂ¸Ú/vn  ÎÊÌâ/n  µ±/v  Êô/v  ¡º/w  ½¹µã/n  ¡»/w  £¬/w  Ò²/d  ¿°³Æ/v  ¡º/w  ÄÑµã/n  ¡»/w  ¡£/w  ¶ÔÓÚ/p  ÕâÐ©/r  ¡º/w  ÄÑµã/n  ¡»/w  Ó¦¸Ã/v  ÔõÃ´/r  ¿´/v  £¬/w  ÔõÃ´°ì/r  £¿/w  
19980401-04-001-005/m  ÒÔ/p  ÎÒ/r  Ö®/u  ¼û/Ng  £¬/w  Ê×ÏÈ/d  ÊÇ/v  Òª/v  Àä¾²/a  ¡£/w  Î¨ÓÐ/v  Àä¾²/an  £¬/w  ²Å/d  ÄÜ/v  ÅÅ³ý/v  ¸ÉÈÅ/vn  £¬/w  Ë¼¿¼/v  µÃ/u  Éî/a  Ò»Ð©/m  £»/w  Î¨ÓÐ/v  Àä¾²/an  £¬/w  ²Å/d  ÄÜ/v  Ç°ºó/f  ×óÓÒ/f  ¶¼/d  ¿´/v  µÃ/u  Çå³þ/a  µã/q  £¬/w  Ë¼¿¼/v  µÃ/u  È«Ãæ/a  Ò»Ð©/m  £»/w  Î¨ÓÐ/v  Àä¾²/an  £¬/w  ²Å/d  ÄÜ/v  ÔÚ/p  Ë¼¿¼/v  Ö®/u  Óà/Ng  ×ÔÎÊ/v  £º/w  ÎÒ/r  ÄÜ/v  ¸É/v  µã/q  Ê²Ã´/r  £¿/w  ¿´/v  Çå/a  ÁË/y  £¬/w  Ïë/v  ¶Ô/a  ÁË/y  £¬/w  ¾ÍÒª/d  Í¬ÐÄÍ¬µÂ/i  ¡¢/w  ÔúÔúÊµÊµ/z  ¡¢/w  ÂúÇ»ÈÈÇé/l  µØ/u  ¸É/v  ¡£/w  
19980401-04-001-006/m  ¾Í/d  ÄÃ/v  ¹úÆó/j  ¸Ä¸ï/vn  Óöµ½/v  µÄ/u  À§ÄÑ/an  À´Ëµ/v  £¬/w  Ðí¶à/m  ¹úÓÐ/vn  ÆóÒµ/n  ÔËÐÐ/v  ÁË/u  ¼¸Ê®/m  Äê/q  £¬/w  Ôø¾­/d  Îª/p  Éç»áÖ÷Òå/n  ½¨Éè/vn  Á¢/v  ¹ý/u  ´ó/a  ¹¦/n  £¬/w  Ëæ×Å/p  ¼¼Êõ/n  Éè±¸/n  µÄ/u  ¸üÐÂ/vn  ºÍ/c  ¾­¼Ã/n  ÌåÖÆ/n  µÄ/u  ¸Ä±ä/vn  £¬/w  ³öÏÖ/v  ÁË/u  Ðí¶à/m  ²»/d  ÊÊÓ¦/v  £¬/w  ÓÐ/v  Ò»²¿·Ö/m  Ö°¹¤/n  Òª/v  ÏÂ¸Ú/v  ·ÖÁ÷/v  £¬/w  ÉõÖÁ/d  ´ýÒµ/v  ¡£/w  ÔõÃ´°ì/r  £¿/w  ´ð°¸/n  Ö»/d  ÓÐ/v  Á½/m  ¸ö/q  £º/w  Ò»¸ö/m  ÊÇ/v  Í£Ö¹/v  ¸Ä¸ï/v  £»/w  Ò»¸ö/m  ÊÇ/v  ÔÚ/p  ÍÆ½ø/v  ¸Ä¸ï/v  ÖÐ/f  ²»¶Ï/d  µØ/u  Áí/d  ÃÙ/Vg  ÐÂ/a  ÕÐ/n  ¡£/w  ¶ÔÓÚ/p  Ç°Õß/r  £¬/w  ¿ÖÅÂ/d  Ã»ÓÐ/v  ÈË/n  »á/v  ÔÞ³É/v  ¡£/w  ÖÁÓÚ/p  Áí/d  ÃÙ/Vg  ÐÂ/a  ÕÐ/n  £¬/w  »»/v  Ò»¸ö/m  Ëµ·¨/n  £¬/w  Ò²/d  ¾ÍÊÇ/v  ¸Ä¸ï/v  µÄ/u  Éî»¯/vn  ¡£/w  ÕâÐ©/r  Äê/q  À´/f  Ò»Ö±/d  ÔÚ/d  ÃÙ/Vg  ÔÚ/d  ¸Ä/v  £¬/w  ¶øÇÒ/c  ÒÑ¾­/d  ÃÙ/Vg  ³ö/v  Ò»Ð©/m  ÐÐÖ®ÓÐÐ§/i  µÄ/u  ºÃ/a  °ì·¨/n  £¬/w  Õâ/r  ²Å/d  ÓÐ/v  ¡¶/w  Õþ¸®/n  ¹¤×÷/vn  ±¨¸æ/n  ¡·/w  Àï/f  µÄ/u  ¾ßÌå/a  ´ëÊ©/n  ¡£/w  Ð¡Æ½/nr  Í¬Ö¾/n  ¹ÄÀø/v  ÎÒÃÇ/r  £¬/w  ¿´/v  ×¼/a  ÁË/u  µÄ/u  ¾ÍÒª/d  ´óµ¨/a  µØ/u  ÊÔ/v  ¡¢/w  ´óµ¨/a  µØ/u  ´³/v  ¡£/w  ÊÔµã/v  ¸ã/v  ÁË/u  ¶àÄê/m  £¬/w  ÑÐ¾¿/v  ¸ã/v  ÁË/u  Ç§°Ù/m  ´Î/q  £¬/w  È·/d  ÓÐ/v  Ò»Ð©/m  ÊÇ/v  ÒÑ¾­/d  ¡º/w  ¿´/v  ×¼/a  ÁË/u  ¡»/w  µÄ/u  ¡£/w  Ê£/v  ÏÂÀ´/v  µÄ/u  ¿ÖÅÂ/d  »¹ÊÇ/d  Òª/v  È¥/v  ÊÔ/v  È¥/v  ´³/v  ¡£/w  Õæ/a  µÄ/u  ÔúÔúÊµÊµ/z  µØ/u  È¥/v  ÊÔ/v  È¥/v  ´³/v  ÁË/y  £¬/w  Êµ¼ù/v  Ö®ÖÐ/f  £¬/w  °ì·¨/n  »á/v  ¸ü/d  ¶à/a  ¸ü/d  ÍêÉÆ/a  ¸ü/d  ÓÐÐ§/a  ¡£/w  
19980401-04-001-007/m  Õâ/r  ¶þÊ®/m  Äê/q  ·­Ìì¸²µØ/i  µÄ/u  ´ó/a  ±ä»¯/vn  ½Ì/v  ÈË/n  ÓÐ/v  Ðí¶à/m  ¸Ð¿®/vn  ¡£/w  Çë/v  »ØÏë/v  Ò»ÏÂ/m  £¬/w  ÎÒÃÇ/r  ¾­Àú/v  ¹ý/u  ¡º/w  ³¬/v  Ó¢/j  ¸Ï/v  ÃÀ/j  ¡»/w  µÄ/u  Äê´ú/n  £¬/w  ÄÇÊ±/r  ÄêÇá/a  £¬/w  Ö»/d  »á/v  ã¿ã½/v  £¬/w  µ«/c  ¸Ï/v  À´/v  ³¬/v  È¥/v  ÖÕ/d  Ã»/d  ³ÉÎª/v  ÏÖÊµ/n  ¡£/w  ¾¿/Vg  Æä/r  ¸ùÔ´/n  £¬/w  ²»/d  ÊÇ/v  Ã»/d  ¸É/v  £¬/w  ÊÇ/v  Â·Ïß/n  ²»¶Ô/a  ¡£/w  Õâ/r  ¶þÊ®/m  Äê/q  £¬/w  Â·Ïß/n  ¶Ô/a  ÁË/y  £¬/w  Ëä/c  Ã»/d  Ìá/v  Ê²Ã´/r  ½Ð/v  ÈË/n  ÐË·Ü/v  µÃ/u  Ë¯/v  ²»/d  ×Å/v  ¾õ/Ng  µÄ/u  ¿ÚºÅ/n  £¬/w  Ö»ÊÇ/c  ÊµÊµÔÚÔÚ/z  Ëµ/v  ÁË/u  ¸ö/q  ¡º/w  ·­/v  Á½/m  ·¬/q  ¡»/w  ¡¢/w  ¡º/w  ±¼/v  Ð¡¿µ/n  ¡»/w  Ö®Àà/r  µÄ/u  Ä¿±ê/n  ¡£/w  ½á¹û/d  £¬/w  Í¨¹ý/p  ¶þÊ®/m  Äê/q  ÂñÍ·¿à¸É/i  £¬/w  ÕæÊÇ/d  ¡º/w  Ìì/n  Ò²/d  ÐÂ/a  £¬/w  µØ/n  Ò²/d  ÐÂ/a  ¡»/w  ¡£/w  ËäÈ»/c  ÓÐÐ©/r  Ö¸±ê/n  ÉÐÎ´/d  ¡º/w  ³¬/v  Ó¢/j  ¸Ï/v  ÃÀ/j  ¡»/w  £¬/w  È´/d  Áî/v  ËûÃÇ/r  ¹ÎÄ¿Ïà¿´/i  ÁË/y  ¡£/w  
19980401-04-001-008/m  Õâ/r  Ï²ÈË/a  ½¾ÈË/a  µÄ/u  ±ä»¯/vn  Ö÷Òª/d  ¿¿/v  £º/w  Â·Ïß/n  ¶Ô/a  £¬/w  ÆëÐÄ/ad  ¸É/v  ¡£/w  Èç»¨ËÆ½õ/i  µÄ/u  Ç°Í¾/n  £¬/w  ¶Ô/p  ×ÓËïºó´ú/n  µÄ/u  ½»´ú/vn  £¬/w  ¶¼/d  ÊÇ/v  ¿¿/v  Õâ/r  Á½/m  Ìõ/q  ¡£/w  ËùÒÔ/c  £¬/w  ÎÒ/r  Ëµ/v  Àä¾²/ad  ¿´Í¸/v  ÎÊÌâ/n  £¬/w  ¿´Í¸/v  ÎÊÌâ/n  ¾ÍÒª/d  ½â¾ö/v  ÎÊÌâ/n  £¬/w  ¶ø/c  ½â¾ö/v  ÎÊÌâ/n  ¾Í/d  ¿¿/v  ¸É/v  £¬/w  Âú»³ÐÅÐÄ/l  ¡¢/w  Çã×¢/v  È«²¿/m  ÈÈÇé/an  µØ/u  ¸É/v  £¡/w  
19980401-04-001-009/m  Éç»á/n  ÓÐ/v  ·Ö¹¤/vn  £¬/w  ´Ó/p  ÎÒ/r  ×ö/v  Æð/v  £¬/w  ´Ó/p  ×Ô¼º/r  µÄ/u  ±¾Ö°¹¤×÷/n  ×ö/v  Æð/v  ¡¢/w  ×ö/v  ºÃ/a  £¬/w  Õâ/r  ÊÇ/v  ×î/d  ÆðÂë/b  Ò²/d  ÊÇ/v  ×î/d  ¸ù±¾/a  µÄ/u  ¸É/vn  ¡£/w  ÈËÈË/n  ¶¼/d  °Ñ/p  ×Ô¼º/r  µÄ/u  ±¾Ö°¹¤×÷/n  ×ö/v  ºÃ/a  £¬/w  Éç»á/n  ×ÔÈ»/d  »á/v  ºÃ/a  £¬/w  Õâ/r  ¿´À´/v  ÊÇ/v  ¸ö/q  ¼òµ¥/a  µÄ/u  ¼Ó·¨/n  Ð§Ó¦/n  ¡£/w  ×ö/v  ºÃ/a  ÁË/y  £¬/w  ÒÔ/p  ´Ë/r  È¥/v  Ó°Ïì/v  ËÄÖÜ/f  µÄ/u  ÈË/n  £¬/w  È´/d  ÊÇ/v  ¸ö/q  ³Ë·¨/n  Ð§Ó¦/n  ¡£/w  
19980401-04-001-010/m  ¸ûÔÅ/v  ¾Í/d  »á/v  ÓÐ/v  ÊÕ»ñ/n  £¬/w  ÓÐ/v  ÎïÖÊ/n  µÄ/u  ÊÕ»ñ/n  £¬/w  ÓÐ/v  ¾«Éñ/n  µÄ/u  ÊÕ»ñ/n  £¬/w  ÈË/n  »á/v  ±ä/v  µÃ/u  ¸ü/d  Ç¿´ó/a  £¬/w  ¸ü/d  ´ÏÃ÷/a  ¡£/w  ½ñÌì/t  £¬/w  ¹úÆó/j  ¸Ä¸ï/vn  Ò»/m  Àà/q  À§ÄÑ/an  ËÆºõ/d  ´ó/a  µÃ/u  ²»µÃÁË/l  £¬/w  µ«ÊÇ/c  ×Ü/d  »á/v  ±»/p  ÎÒÃÇ/r  Äý¾Û/v  ÆðÀ´/v  µÄ/u  ÖÇ»Û/n  ºÍ/c  Á¦Á¿/n  ¿Ë·þ/v  ¡£/w  Ã÷Ìì/t  »¹/d  »á/v  Åöµ½/v  ÕâÑù/r  ÄÇÑù/r  µÄ/u  À§ÄÑ/an  £¬/w  µ«/c  ÖÕ¹é/d  Òª/v  ±»/p  ÇÚÀÍ/a  ÖÇ»Û/n  ÓÂ¸Ò/a  µÄ/u  ÖÐ¹ú/ns  ÈËÃñ/n  ¿Ë·þ/v  ¡£/w  Õâ/r  ÊÇ/v  ÀúÊ·Î¨ÎïÖ÷Òå/n  £¬/w  Ò²/d  ÊÇ/v  ½ñÌì/t  µÄ/u  ¡¢/w  Ã÷Ìì/t  µÄ/u  »îÉúÉú/z  µÄ/u  ÏÖÊµ/n  ¡£/w  

19980401-04-002-001/m  ×Ý¹á/v  ÄÏ±±/f  µÄ/u  ¹âÏËÍ¨ÐÅ/n  ¶¯Âö/n  ½«/d  ÐË½¨/v  
19980401-04-002-002/m  ±¾±¨/r  Ñ¶/Ng  ÎÒ¹ú/n  ½«/d  ÐË½¨/v  Ò»/m  Ìõ/q  ×Ý¹á/v  ÄÏ±±/f  µÄ/u  ¹âÏËÍ¨ÐÅ/n  ´ó¶¯Âö/n  ¡£/w  Õâ/r  Ìõ/q  ´ó¶¯Âö/n  ±±/f  Æð/v  ÄÚÃÉ¹Å/ns  ºôºÍºÆÌØÊÐ/ns  £¬/w  ×Ý¹á/v  É½Î÷/ns  ¡¢/w  ºÓÄÏ/ns  ¡¢/w  ºþ±±/ns  ¡¢/w  ºþÄÏ/ns  £¬/w  ÄÏ/f  ÖÁ/v  ¹ãÎ÷/ns  ±±º£ÊÐ/ns  £¬/w  È«³¤/n  £´£°£°£°/m  ¹«Àï/q  ¡£/w  ½¨³É/v  ºó/f  ½«/d  Îª/p  ÑØÏß/f  Ìá¹©/v  Ô¼/d  £±£²£®£¸Íò/m  ¶à/m  Ìõ/q  Êý×Ö/n  Í¨ÐÅ/vn  ÏßÂ·/n  £¬/w  ¶Ô/p  ¸ÄÉÆ/v  ÑØÏß/f  Í¨ÐÅ/vn  Ìõ¼þ/n  £¬/w  ´ø¶¯/v  ÖÐÎ÷²¿/f  µØÇø/n  ¾­¼Ã/n  µÄ/u  ÌÚ·É/vn  Æð/v  µ½/v  ¾Ù×ãÇáÖØ/i  µÄ/u  ×÷ÓÃ/n  ¡£/w  ÈÕÇ°/t  £¬/w  [ÖÐ¹ú/ns  µçÐÅ/n]nt  Óë/c  [ÈÕ±¾/ns  £Î£Å£Ã/nx  µçÆø/n  ÖêÊ½»áÉç/n]nt  ¾Í/p  Òý½ø/v  ÈÕ±¾/ns  £Ó£Ä£È/nx  ¹â/n  ´«Êä/vn  Éè±¸/n  ÔÚ/p  ±±¾©/ns  ¾ÙÐÐ/v  Ç©×Ö/vn  ÒÇÊ½/n  ¡£/w  £¨/w  ÕÅ/nr  Ñâ/nr  £©/w  

19980401-04-003-001/m  ³Â/nr  ×ÌÓ¢/nr  ÔÚ/p  °ÄÃÅ/ns  »ù±¾·¨/n  °ä²¼/v  Îå/m  ÖÜÄê/q  ×ùÌ¸»á/n  ÉÏ/f  ±íÊ¾/v  
19980401-04-003-002/m  [°ÄÃÅ/ns  ÌØÇø/n  ³ïÎ¯»á/j]nt  ½«/d  ºÜ¿ì/d  ³ÉÁ¢/v  
19980401-04-003-003/m  ¾Ý/p  ÐÂ»ªÉç/nt  °ÄÃÅ/ns  £³ÔÂ/t  £³£±ÈÕ/t  µç/n  £¨/w  ¼ÇÕß/n  Íõ/nr  Ö¾¸ù/nr  ¡¢/w  ³µ/nr  ÓñÃ÷/nr  £©/w  [¹úÎñÔº/nt  ¸Û°Ä°ì/j]nt  ¸±/b  Ö÷ÈÎ/n  ³Â/nr  ×ÌÓ¢/nr  ×òÌì/t  ÔÚ/p  ÕâÀï/r  ±íÊ¾/v  £¬/w  [°ÄÃÅ/ns  ÌØ±ð/a  ÐÐÕþÇø/n  ³ïÎ¯»á/j]nt  ºÜ¿ì/d  ¾Í/d  »á/v  ³ÉÁ¢/v  £¬/w  Ëü/r  ½«/d  ¾ßÓÐ/v  ¹ã·º/a  µÄ/u  ´ú±íÐÔ/n  £¬/w  ²»/d  »á/v  ¸ÉÔ¤/v  [°ÄÃÅ/ns  Õþ¸®/n]nt  µÄ/u  ¹ÜÀí/vn  ¹¤×÷/vn  £¬/w  Æä/r  ÔË×÷/vn  ½«/d  ·ûºÏ/v  ÃñÖ÷/a  µÄ/u  Ô­Ôò/n  ¡£/w  
19980401-04-003-004/m  ³Â/nr  ×ÌÓ¢/nr  ÊÇ/v  ÔÚ/p  °ÄÃÅ/ns  »ù±¾·¨/n  °ä²¼/v  £µ/m  ÖÜÄê/q  ×ùÌ¸»á/n  ÉÏ/f  ·¢±í/v  ÉÏÊö/b  ½²»°/n  µÄ/u  ¡£/w  Õâ¸ö/r  ×ùÌ¸»á/n  ÊÇ/v  ¼ÍÄî/v  »ù±¾·¨/n  °ä²¼/vn  £µ/m  ÖÜÄê/q  µÄ/u  ÏµÁÐ/n  »î¶¯/vn  Ö®Ò»/r  £¬/w  [È«¹ú/n  ÕþÐ­/j]nt  ¸±/b  Ö÷Ï¯/n  Ç®/nr  Î°³¤/nr  ¡¢/w  [°ÄÃÅ/ns  »ù±¾·¨/n  Ð­½ø»á/j]nt  »á³¤/n  ´Þ/nr  µÂì÷/nr  ¡¢/w  ÀíÊÂ³¤/n  ºÎ/nr  ºñîü/nr  µÈ/u  ÒÔ¼°/c  °ÄÃÅ/ns  ¸÷½ç/r  ÈËÊ¿/n  ´ú±í/n  ¹²/d  £²£°£°/m  ¶à/m  ÈË/n  ³öÏ¯/v  ÁË/u  ×ùÌ¸»á/n  ¡£/w  
19980401-04-003-005/m  ³Â/nr  ×ÌÓ¢/nr  Ëµ/v  £¬/w  ³ïÎ¯»á/j  µÄ/u  ÈÎÎñ/n  ÊÇ/v  ¸ºÔð/v  ³ï±¸/v  ³ÉÁ¢/v  [°ÄÃÅ/ns  ÌØ±ð/a  ÐÐÕþÇø/n]ns  µÄ/u  ÓÐ¹Ø/vn  ÊÂÒË/n  £¬/w  °üÀ¨/v  ÖÆ¶¨/v  µÚÒ»/m  ½ì/q  Õþ¸®/n  ¡¢/w  µÚÒ»/m  ½ì/q  Á¢·¨/vn  »ú¹¹/n  ºÍ/c  Ë¾·¨/n  »ú¹¹/n  µÄ/u  ¾ßÌå/a  ²úÉú/vn  °ì·¨/n  £¬/w  ÌØ±ð/d  ÊÇ/v  Òª/v  ³ï×é/v  Ò»¸ö/m  ÍêÈ«/ad  ÓÉ/p  °ÄÃÅ/ns  ÓÀ¾ÃÐÔ/n  ¾ÓÃñ/n  ×é³É/v  µÄ/u  ÍÆ¼ö/vn  Î¯Ô±»á/n  £¬/w  ÓÉ/p  ÍÆÎ¯»á/j  Ð­ÉÌ/v  »ò/c  Ð­ÉÌ/v  ºó/f  Ñ¡¾Ù/v  £¬/w  ÍÆ¾Ù/v  ³ö/v  µÚÒ»/m  ½ì/q  ÐÐÕþ/n  ³¤¹Ù/n  µÄ/u  ÈËÑ¡/n  ¡£/w  
19980401-04-003-006/m  Ëû/r  ±íÊ¾/v  ÏàÐÅ/v  £¬/w  [°ÄÃÅ/ns  ÌØÇø/n  ³ïÎ¯»á/j]nt  Ò»¶¨/d  »á/v  µÃµ½/v  ¹ã´ó/b  °ÄÃÅ/ns  ¾ÓÃñ/n  µÄ/u  Óµ»¤/vn  £¬/w  Ò²/d  »á/v  µÃµ½/v  ÆÏ·½/n  µÄ/u  Àí½â/vn  ºÍ/c  ºÏ×÷/vn  ¡£/w  ¡°/w  ÎÒÃÇ/r  ¼áÐÅ/v  £¬/w  ÔÚ/p  µË/nr  Ð¡Æ½/nr  ¡®/w  Ò»¹úÁ½ÖÆ/j  ¡¯/w  Î°´ó/a  ¹¹Ïë/vn  µÄ/u  Ö¸Òý/vn  ÏÂ/f  £¬/w  [°ÄÃÅ/ns  ÌØÇø/n  ³ïÎ¯»á/j]nt  Ò»¶¨/d  »á/v  °´Ê±/d  ³ÉÁ¢/v  £¬/w  °ÄÃÅ/ns  µÄ/u  Ç°Í¾/n  ÎÞÏÞ/vd  ¹âÃ÷/a  ¡£/w  ¡±/w  

19980401-04-004-001/m  Ç®/nr  Æäè¡/nr  »á¼û/v  Ó¢¹ú/ns  Ç°/f  ¹ú·À/n  ´ó³¼/n  
19980401-04-004-002/m  ¾Ý/p  ÐÂ»ªÉç/nt  ±±¾©/ns  £³ÔÂ/t  £³£±ÈÕ/t  µç/n  £¨/w  ¼ÇÕß/n  Ì·/nr  ¹úÆ÷/nr  £©/w  ¹úÎñÔº/nt  ¸±/b  ×ÜÀí/n  Ç®/nr  Æäè¡/nr  ½ñÌì/t  ÔÚ/p  [µöÓãÌ¨/ns  ¹ú±ö¹Ý/n]ns  »á¼û/v  ÁË/u  Ó¢¹ú/ns  Ç°/f  ¹ú·À/n  ´ó³¼/n  Âõ¿Ë¶û¡¤²¨µÙÂå/nr  ¡£/w  ²¨µÙÂå/nr  ÊÇ/v  Ó¦/v  [ÖÐ¹ú/ns  ÈËÃñ/n  Íâ½»/n  Ñ§»á/n]nt  µÄ/u  ÑûÇë/vn  À´»ª/v  ·ÃÎÊ/v  µÄ/u  ¡£/w  

19980401-04-005-001/m  Ã÷Ìì/t  ÆøÏó/n  Ô¤±¨/vn  £¨/w  £´ÔÂ/t  £±ÈÕ/t  £²£°Ê±/t  ¡ª/w  £´ÔÂ/t  £²ÈÕ/t  £²£°Ê±/t  £©/w  
19980401-04-005-002/m  ÌìÆø/n  Ç÷ÊÆ/n  ·ÖÎö/vn  
19980401-04-005-003/m  ¾Ý/p  [ÖÐÑë/n  ÆøÏóÌ¨/n]nt  Ìá¹©/v  µÄ/u  ÐÅÏ¢/n  £º/w  ÕýÔÚ/d  Ó°Ïì/v  ÎÒ¹ú/n  ¶«²¿/f  µÄ/u  Àä¿ÕÆø/n  Ç°·æ/n  £³£±ÈÕ/t  ÏÂÎç/t  Î»ÓÚ/v  ³¤½­/ns  ÖÐÏÂÓÎ/n  Ò»´ø/n  £¬/w  ÊÜ/v  Ëü/r  ºÍ/c  Å¯ÊªÆøÁ÷/n  µÄ/u  ¹²Í¬/b  Ó°Ïì/vn  £¬/w  Î´À´/t  Á½Èý/m  Ìì/q  ÄÚ/f  £¬/w  ÎÒ¹ú/n  ¶«²¿/f  µØÇø/n  ½«/d  ÓÐ/v  Ò»/m  ´Î/q  ½µË®/n  ¹ý³Ì/n  ¡£/w  Ô¤¼Æ/v  £´ÔÂ/t  £±ÈÕ/t  ÍíÉÏ/t  ÖÁ/p  £²ÈÕ/t  £¬/w  ÐÂ½®/ns  ±±²¿/f  ÓÐ/v  Ð¡µ½ÖÐÑ©/l  £¬/w  ½­ÄÏ/ns  ÖÐ²¿/f  ºÍ/c  ÄÏ²¿/f  ¡¢/w  »ªÄÏ/ns  ´ó²¿/n  ÒÔ¼°/c  ¹óÖÝ/ns  ÄÏ²¿/f  ¡¢/w  ÔÆÄÏ/ns  ¶«²¿/f  ÓÐ/v  Ð¡µ½ÖÐÓê/l  £¬/w  ²¿·Ö/m  µØÇø/n  ÓÐ/v  ´óÓê/n  £»/w  ²³º£/ns  ¡¢/w  »Æº£/ns  ¡¢/w  ¶«º£/ns  ¡¢/w  [Ì¨Íå/ns  º£Ï¿/n]ns  ºÍ/c  ÄÏº£/ns  ¶«±±²¿/f  ÓÐ/v  £¶/m  ÖÁ/p  £·/m  ¼¶/q  Æ«/a  ±±·ç/n  ¡£/w  

19980401-04-006-001/m  ×ó/nr  Á¢ÐÛ/nr  ¡ª¡ª¡ª/w  ÉÁËÙÂ¯/n  ÈÛÖý/v  Çà´º/n  £¨/w  ¸½/v  Í¼Æ¬/n  £±/m  ÕÅ/q  £©/w  
19980401-04-006-002/m  Âí/nr  Æ½/nr  ÕÅ/nr  Èº/nr  Óà/nr  Çå³þ/nr  
19980401-04-006-003/m  ×ó/nr  Á¢ÐÛ/nr  £¬/w  Å¨Ã¼´óÑÛ/l  £¬/w  ¿íºñ/a  ÖÊÆÓ/a  ¡£/w  Õâ/r  Î»/q  [½­Î÷/ns  Í­Òµ/n  ¹«Ë¾/n  ¹óÏª/ns  Ò±Á¶³§/n]nt  ¹¤ÈË/n  £¬/w  ÔÚ/p  ÏÖ´ú/t  Í­/n  Ò±Á¶/vn  ¹¤Òµ/n  µÄ/u  ÐÄÔà/n  ¡ª¡ª¡ª/w  ÉÁËÙÂ¯/n  Ç°/f  £¬/w  Ð´/v  ÏÂ/v  ½¾ÈË/a  µÄ/u  »ªÕÂ/n  £º/w  £±£¹£¹£·Äê/t  ³ÉÎª/v  ¡°/w  È«¹ú/n  ÓÐÉ«/b  ÐÐÒµ/n  ¼¼Êõ/n  ÄÜÊÖ/n  ¡±/w  £¬/w  £±£¹£¹£¸Äê/t  £²ÔÂ/t  ÈÙâß/v  ¡°/w  ÖÐ»ª/nz  ¼¼ÄÜ/n  ´ó½±/n  ¡±/w  Ê®¼Ñ/j  Ö®/u  Ê×/Ng  ¡£/w  Ïà°é/v  Â¯»ð/n  £±£µ/m  Äê/q  £¬/w  Ëû/r  Ò»²½²½/m  µÇ/v  ÉÏ/v  ¹¤ÈË/n  ÈÙÓþ/n  Ö®/u  áÛ/Ng  ¡£/w  
19980401-04-006-004/m  £±£¹£¸£²Äê/t  £¬/w  ×ó/nr  Á¢ÐÛ/nr  ¼¼Ð£/n  ±ÏÒµ/v  £¬/w  À´µ½/v  Î»ÓÚ/v  ¸Ó/j  ¶«±±/f  µÄ/u  ¹óÒ±/j  £¬/w  ¿´µ½/v  ÁË/u  ¾ÃÎÅ´óÃû/l  µÄ/u  ÉÁËÙÂ¯/n  ¡£/w  Õâ/r  ×ù/q  À´×Ô/v  ÈÕ±¾/ns  ¡¢/w  ´ú±í/v  ÊÀ½ç/n  ÏÈ½ø/a  Ë®Æ½/n  µÄ/u  ÅÓÈ»´óÎï/i  £¬/w  ¿É/v  ÔÚ/p  £±£®£µ/m  ¡ª/w  £²/m  Ãë/q  ÄÚ/f  ½«/p  ¿ó·Û/n  È«²¿/m  ÈÜ»¯/v  Îª/v  ·ÐÌÚ/v  µÄ/u  £±£²£°£°/m  ÉãÊÏ¶È/q  ÒÔÉÏ/f  µÄ/u  ¸ÖË®/n  £¬/w  Ê±¼ä/n  Ö®/u  ¶Ì/a  £¬/w  Èç/v  ³¤¿Õ/n  ÉÁµç/n  £¬/w  ¹Ê/c  Ãû/Vg  ¡°/w  ÉÁËÙÂ¯/n  ¡±/w  ¡£/w  ×ó/nr  Á¢ÐÛ/nr  ¶Ô/p  Ö®/r  Ò»¼ûÇãÐÄ/i  ¡£/w  Ã¿/r  Ò»¸ö/m  ÈÛÁ¶Â¯/n  Ç°/f  µÄ/u  ¹¤ÈË/n  ¶¼/d  ÖªµÀ/v  £¬/w  ÉÁËÙÂ¯/n  ÀäÈ´Ë®/n  ÏµÍ³/n  ·±ÔÓ/a  ¡£/w  ×ó/nr  Á¢ÐÛ/nr  ¾öÐÄ/d  ÓÃ/p  ×Ô¼º/r  µÄ/u  ÇÚ·Ü/an  £¬/w  ÇÃ/v  ¿ª/v  ÏÖ´ú/t  ¼¼Êõ/n  Ö®/u  ÃÅ/n  ¡£/w  Á½/m  Äê/q  µÄ/u  ÒµÓà/b  Ê±¼ä/n  ÔÒ/v  ½øÈ¥/v  £¬/w  Ëû/r  ÃþÇå/v  ÁË/u  ¡°/w  Á¢Ìå/b  Ö©ÖëÍø/n  °ã/u  ¡±/w  µÄ/u  ¹ÜµÀ/n  ÏµÍ³/n  µÄ/u  ·Ö²¼/vn  ¹æÂÉ/n  £¬/w  £·£°/m  ¶à/m  ÕÅ/q  ×ÔÐÐ/d  »æÖÆ/v  µÄ/u  Í¼Ö½/n  £¬/w  ¾«È·/a  µØ/u  ±ê/v  ³ö/v  ÁË/u  ÉÁËÙÂ¯/n  £¶/m  ²ã/q  Â¯Ìå/n  ÉÏÏÂ/f  £±£°£°£°/m  ¸ù/q  Ë®¹Ü/n  µÄ/u  Î»ÖÃ/n  ¡£/w  ½ô½Ó×Å/c  £¬/w  Ëû/r  ÓÖ/d  ¿ªÊ¼/v  Á·Ï°/v  ²»/d  ¿´/v  Í¼Ö½/n  ¾Í/d  ÄÜ/v  ¿ìËÙ/d  ÅÐ¶Ï/v  ¹ÜµÀ/n  ×ßÏò/n  µÄ/u  ±¾Áì/n  £¬/w  ²¢/c  Í¨¹ý/p  Ò»/m  ¿´/v  ¶þ/m  Ãþ/v  Èý/m  Ìý/v  µÄ/u  ¡°/w  Èý/m  ²½/q  ·¨/n  ¡±/w  £¬/w  È·ÈÏ/v  ¹ÜµÀ/n  µÄ/u  °²È«/an  ÐÔÄÜ/n  ¡£/w  ÄÇ/r  ÊÇ/v  £±£¹£¹£´Äê/t  £·ÔÂ/t  £¬/w  ½¾ÑôËÆ»ð/l  £¬/w  ÈÛÁ¶/vn  ³µ¼ä/n  ¼¼Êõ/n  ±ÈÎä/vn  ÏÖ³¡/s  ¸ß³±µüÆð/l  ¡£/w  Ò»/m  Ìõ/q  ºìÉ«/n  µÄ/u  ¶Ð´ø/n  ÃÉ×¡/v  ÁË/u  ×ó/nr  Á¢ÐÛ/nr  µÄ/u  Ë«/m  ÑÛ/n  £¬/w  Ö÷³ÖÕß/n  ËæÐÄËùÓû/i  µØ/u  ³é/v  µã/v  ÀäÈ´Ë®/n  ¹ÜµÀ/n  µÄ/u  ÈÎºÎ/r  ×ßÏò/n  £¬/w  Ò»/m  µÀ/q  Ò»/m  µÀ/q  ÎÊÌâ/n  ¿ìËÙ/d  ±¨/v  ³ö/v  £¬/w  Ò»¸ö/m  Ò»¸ö/m  ´ð°¸/n  Ñ¸ËÙ/ad  »Ø´ð/v  ¡ª¡ª¡ª/w  £µ£´/m  ¸ö/q  ³éµã/n  £¬/w  £±£°£°£¥/m  µÄ/u  ×¼È·/a  £¡/w  ÀäÈ´Ë®/n  ÏµÍ³/n  ¡°/w  Ò»/d  Ãþ/v  ×¼/a  ¡±/w  µÄ/u  ³ÆÎ½/n  ´Ó´Ë/d  ¾Í/d  ³É/v  ÁË/u  Ëû/r  µÄ/u  ´úÃû´Ê/n  ¡£/w  Â¯×Ó/n  µÄ/u  ³£Ì¬/n  ¡¢/w  ·Ç³£Ì¬/n  ¼°/c  ¼ÙÏó/n  µÄ/u  ¹ÊÕÏ/n  £¬/w  Ëû/r  Ò²/d  ÁËÈçÖ¸ÕÆ/i  ¡£/w  ×ó/nr  Á¢ÐÛ/nr  ¼¼/Ng  Ñï/Vg  ³§/n  ÄÚÍâ/f  ¡£/w  ÐÖµÜ/n  µ¥Î»/n  À´/v  È¡¾­/v  Ê±/Ng  £¬/w  ×ÜÊÇ/d  Ö¸ÃûµÀÐÕ/i  Òª/v  ×ó/nr  Á¢ÐÛ/nr  ´«ÊÚ/v  ¡£/w  
19980401-04-006-005/m  ¼¼Êõ/n  ÔÚ/d  ·¢Õ¹/v  £¬/w  ÉÁËÙÂ¯/n  µÄ/u  ¹¤ÒÕ/n  Ò²/d  ÐèÒª/v  ²»¶Ï/d  ÍêÉÆ/v  ¡£/w  £±£¹£¹£°Äê/t  £¬/w  ¸ß¼¶/a  ¹¤³ÌÊ¦/n  Àî/nr  êÝ»Í/nr  Ìá³ö/v  ²ÉÓÃ/v  Ð±ÂÉ/nz  ¹«Ê½/n  £¬/w  ÒÔ/p  ¡°/w  ¼ôµ¶²î/n  ¡±/w  µÄ/u  ²Ù×÷·¨/n  À´/v  ¸Ä½ø/v  Ò»/m  µÀ/q  ¹¤ÒÕ/n  ¡£/w  Ëû/r  °Ñ/p  Õâ/r  Ïî/q  ¹¤×÷/vn  ÊµÊ©/v  ¸Ä½ø/v  ¹¤ÒÕ/n  µÄ/u  Êµ¼ù/vn  ²¿·Ö/n  ½»¸ø/v  ÁË/u  ×ó/nr  Á¢ÐÛ/nr  ¡£/w  ÒòÎª/c  Ëû/r  ÖªµÀ/v  £¬/w  ×ó/nr  Á¢ÐÛ/nr  ÎÞÂÛÊÇ/c  ¼¼Êõ/n  ¾­Ñé/n  ÉÏ/f  »¹ÊÇ/c  ÔðÈÎÐÄ/n  £¬/w  ¶¼/d  ÊÇ/v  ×î¼Ñ/z  ÈËÑ¡/n  ¡£/w  ¹ûÈ»/c  £¬/w  ´Ó/p  ½ÓÊÜ/v  ÈÎÎñ/n  ÄÇÌì/t  Æð/f  £¬/w  ×ó/nr  Á¢ÐÛ/nr  ¾Í/d  Ã»ÈÕÃ»Ò¹/l  µØ/u  ÅÝ/v  ÔÚ/p  Â¯×Ó/n  ÉÏ/f  ¡£/w  ÎªÁË/p  »ñµÃ/v  ¿É¿¿/a  Êý¾Ý/n  £¬/w  Ëû/r  Ã¿Ìì/r  ÖÐÎç/t  ¶×/v  ÔÚ/p  ÑÌ³¾/n  ÃÖÂþ/v  µÄ/u  ÉÁËÙÂ¯/n  ·´Ó¦Ëþ/n  ¶¥/f  £¬/w  Ò»/d  ¸É/v  ¾ÍÊÇ/v  Á½/m  ¸ö/q  Ð¡Ê±/n  ¡£/w  Ã¿/r  ´Î/q  ´Ó/p  Ëþ¶¥/n  ÏÂÀ´/v  £¬/w  Ëû/r  ¶¼/d  ³É/v  ÁË/u  ¸ö/q  ¡°/w  ºÚÈË/n  ¡±/w  ¡£/w  ¾­¹ý/p  ¶Ô/p  Í­/n  ¾«¿ó/n  Í¶ÈëÁ¿/n  ºÍ/c  ·çÓÍÁ¿/n  Êý¾Ý/n  ·´¸´/d  ²âËã/v  ºÍ/c  ¸ú×Ù/vd  ¼à²â/v  ºó/f  £¬/w  µÃ³ö/v  ÁË/u  Ò»/m  Ìõ/q  ¹«Ê½/n  £¬/w  ¼´/v  Í¨¹ý/p  µ÷½Ú/v  ºÍ/c  ¿ØÖÆ/v  Â¯×Ó/n  µÄ/u  ×ªËÙ/n  £¬/w  ÃÖ²¹/v  ºÍ/c  ÐÞÕý/v  ÁÏÁ¿/n  Îó²î/n  £¬/w  Ê¹/v  Â¯¿ö/n  ³Ö¾Ã/a  ÎÈ¶¨/a  £¬/w  ½øÁÏ/vn  ²¨¶¯/n  ¼õÉÙ/v  ¡£/w  Õâ/r  Ò»/m  ¹«Ê½/n  ÔÚ/p  Éú²ú/v  Êµ¼ù/v  ÔËÓÃ/v  ºó/f  £¬/w  ²»½ö/c  Îª/p  °²È«/ad  ÎÈ¶¨/ad  Éú²ú/v  ´´Ôì/v  ÁË/u  Ìõ¼þ/n  £¬/w  ¾­¼ÃÐ§Òæ/n  Ã÷ÏÔ/a  ¡£/w  °´/p  Í­/n  ¾«¿ó/n  ÈëÂ¯/v  £²£²£®£µ£¥/m  ¼ÆËã/v  £¬/w  Ò»/m  Äê/q  Ôö¼Ó/v  ±ùÍ­/n  ²úÁ¿/n  ¾Í/d  ´ï/v  £·£´£²£®£µ/m  ¶Ö/q  ¡£/w  
19980401-04-006-006/m  ²»¶Ï/d  Ìá¸ß/v  µÄ/u  ¼¼ÄÜ/n  ºÍ/c  ¿Ì¿à/ad  ×êÑÐ/v  µÄ/u  ³É¹¦/an  Ëù/u  ´øÀ´/v  µÄ/u  Ï²ÔÃ/an  £¬/w  Ê¹/v  ×ó/nr  Á¢ÐÛ/nr  »¶ÐÀ¹ÄÎè/i  £¬/w  ¸É¾¢/n  ±¶Ôö/v  ¡£/w  ´Ëºó/t  £¬/w  ÉÁËÙÂ¯/n  ³åÔü³Ø/n  »ØË®¹µ/n  ³ÁÔü/n  ÎÊÌâ/n  µÄ/u  ´¦Àí/vn  £¬/w  Îª/p  ¹¤³§/n  Ó®µÃ/v  ÁË/u  ±¦¹ó/a  µÄ/u  Éú²ú/vn  Ê±¼ä/n  £»/w  ·ûºÏ/v  Éú²ú/vn  Êµ¼Ê/n  µÄ/u  £±£µ£°/m  Ìõ/q  ºÏÀí»¯/vn  ½¨Òé/n  ±»/p  ²ÉÓÃ/v  ºó/f  £¬/w  ½â¾ö/v  ÁË/u  Éú²ú/v  ÖÐ/f  µÄ/u  £¸£³/m  ¸ö/q  ÄÑÌâ/n  ¡­¡­/w  èîæñ²»Ñ±/i  µÄ/u  ÉÁËÙÂ¯/n  £¬/w  ÔÚ/p  ×ó/nr  Á¢ÐÛ/nr  ÃæÇ°/f  ÏÔ³ö/v  ÄÑµÃ/a  µÄ/u  ÈáË³/an  ¡£/w  
19980401-04-006-007/m  £±£¹£¹£´Äê/t  £¬/w  [¹óÏª/ns  Ò±Á¶³§/n]nt  ¸ú×Ù/v  µ±´ú/t  Í­/n  Ò±Á¶/vn  ·¢Õ¹/vn  ·½Ïò/n  £¬/w  ×éÖ¯/v  ÊµÊ©/v  ±ùÍ­/n  Æ·Î»/n  Ò±Á¶/vn  ¼¼Êõ/n  ¹¥¹Ø/vn  ¡£/w  ×÷Îª/p  Ò»/m  Ãû/q  ´¿Êì/a  µÄ/u  ¼¼Êõ/n  ¹¤ÈË/n  £¬/w  ×ó/nr  Á¢ÐÛ/nr  ºÜ/d  Çå³þ/a  £¬/w  Ò»·½Ãæ/c  Õâ/r  ¹¥¹Ø/vn  ¿ÎÌâ/n  ÔËÓÃ/vn  Ç°¾°/n  ¹ãÀ«/a  £¬/w  ÁíÒ»·½Ãæ/c  £¬/w  ÄÑ¶È/n  ´ó/a  ÓÐ/v  ·çÏÕ/n  ¡£/w  ×ó/nr  Á¢ÐÛ/nr  ÔÙ´Î/d  ÇëÕ½/v  £º/w  ¡°/w  ÎÒ/r  ²»/d  ¿¼ÂÇ/v  ¸öÈË/n  µÃÊ§/n  ¡±/w  ¡£/w  Ëû/r  ºÜ/d  ¿ì/a  °Ñ/p  Ë¼Ïë/n  ¼¯ÖÐ/v  µ½/v  ½â¾ö/v  ÎÊÌâ/n  Ö®ÖÐ/f  ¡£/w  ÔÚ/p  ±ùÍ­/n  ¹¥¹Ø/v  µÄ/u  Á½/m  Äê/q  Àï/f  £¬/w  Ëû/r  ÏÈºó/d  ´ø¶Ó/v  ½øÐÐ/v  ÁË/u  £±£±/m  ´Î/q  ÉÁËÙÂ¯/n  ¹øÂ¯/n  ºÍ/c  ×ªÂ¯/n  ÄÚ/f  Õ³½á/vn  µÄ/u  Í»»÷/vn  ÇåÀí/vn  £¬/w  ÔÚ/p  ÉÏ°Ù/m  ÉãÊÏ¶È/q  µÄ/u  ¸ßÎÂ/n  ºÍ/c  Å¨ÑÌ/n  ÖÐ/f  £¬/w  Ëû/r  ºÍ/p  ¹¤ÓÑ/n  ÃÇ/k  £¬/w  ÒÔ/p  È«Éí/n  ¼¡·ô/n  ¶à/a  ´¦/n  ×ÆÉË/v  µÄ/u  ´ú¼Û/n  ³öÉ«/a  µØ/u  Íê³É/v  ÁË/u  ÈÎÎñ/n  £¬/w  »¹/d  Îª/p  ¿ÎÌâ×é/n  Ìá¹©/v  ÁË/u  £·£°/m  ¶à/m  ¸ö/q  ¿ÆÑ§/n  Êý¾Ý/n  £¬/w  Îª/p  Õâ/r  Ïî/q  Ôö²ú/v  Íò/m  ¶Ö/q  ¡¢/w  ´´³ö/v  ¾Þ´ó/a  ¾­¼ÃÐ§Òæ/n  µÄ/u  ÏÈ½ø/a  ³É¹û/n  Á¢/v  ÏÂ/v  º¹Âí¹¦ÀÍ/i  ¡£/w  
19980401-04-006-008/m  Ëû/r  µÄ/u  ½Å²½/n  Ã»ÓÐ/d  Í£¶Ù/v  ¡£/w  £±£¹£¹£´Äê/t  ×ó/nr  Á¢ÐÛ/nr  µ£ÈÎ/v  ÉÁËÙÂ¯/n  Ò»/m  °à/n  °à³¤/n  ºó/f  £¬/w  Ëû/r  ÓÖ/d  Ôö¼Ó/v  ÁË/u  ¡°/w  °àÍ·/n  ¡±/w  µÄ/u  ÐÂ/a  ÄÚÈÝ/n  ¡ª¡ª¡ª/w  ¼á³Ö/v  Ã¿Ìì/r  ÌáÇ°/v  °ë/m  Ð¡Ê±/n  µ½/v  ÏÖ³¡/s  £¬/w  ÁË½â/v  ÉÏ/f  Ò»/m  °à´Î/n  Éè±¸/n  ÔËÐÐ/vn  Çé¿ö/n  ¼°/c  ÒÅÁô/vn  ÎÊÌâ/n  £¬/w  ¶Ô/p  ¹Ø¼ü/a  Éè±¸/n  ÖðÒ»/d  µã/v  ¼ì/v  £¬/w  È·±£/v  ½»½Ó°à/n  ²»/d  Áô/v  ¡°/w  ¹Ò¿Õµµ/n  ¡±/w  ¡£/w  ½ö/d  £±£¹£¹£µÄê/t  ¡ª/w  £±£¹£¹£¶Äê/t  Á½/m  Äê/q  ¼ä/f  £¬/w  Ëû/r  ÏÈºó/d  µã/v  ¼ì/v  ³ö/v  Éè±¸/n  ÊÂ¹Ê/n  £·£´/m  Æð/q  £¬/w  ÆäÖÐ/r  ÖØ´ó/a  Éè±¸/n  ¹ÊÕÏ/n  £±£µ/m  Æð/q  £¬/w  Îª/p  ¹¤³§/n  ±ÜÃâ/v  Ö±½Ó/a  ¾­¼Ã/n  ËðÊ§/n  ÉÏ°ÙÍò/m  Ôª/q  ¡£/w  Ëû/r  ÏÈºó/d  ´ø/v  ³ö/v  ÁË/u  £¶/m  Ãû/q  °à×é³¤/j  £¬/w  ²¢/c  ÅàÑø/v  ÁË/u  £±£µ/m  Ãû/q  ¼¼Êõ/n  ¹Ç¸É/n  £¬/w  ±àÐ´/v  ³ö/v  ¡¶/w  °à×é³¤/j  ¹ÜÀí/vn  ¡·/w  ½Ì²Ä/n  £¬/w  Ê¹/v  Â¯/Ng  Ç°/f  ¹ÜÀí/vn  ÖÆ¶È»¯/v  ¡£/w  £±£¹£¹£¶Äê/t  £µÔÂ/t  £¬/w  Ëû/r  Ëù/u  ÔÚ/v  µÄ/u  ÉÁËÙÂ¯/n  Ò»/m  °à/n  £¬/w  ÈÙ»ñ/v  ¡°/w  È«¹ú/n  ÎåÒ»/t  ÀÍ¶¯/vn  ½±×´/n  ¡±/w  ¡£/w  
19980401-04-006-009/m  ×ó/nr  Á¢ÐÛ/nr  ºÍ/c  Ëû/r  µÄ/u  °àÓÑ/n  ÃÇ/k  ×ß/v  ³ö/v  ½­Í­/j  £¬/w  ×ßÏò/v  ÁË/u  È«¹ú/n  ¡£/w  
19980401-04-006-010/m  Ò»¸ö/m  ÆÕÆÕÍ¨Í¨/z  µÄ/u  ¼¼Êõ/n  ¹¤ÈË/n  £¬/w  ¾¿¾¹/d  ÄÜ/v  ¶Ô/p  Ëû/r  Ëù/u  ÔÚ/v  µÄ/u  ¹¤³§/n  ¡¢/w  ÐÐÒµ/n  £¬/w  ¶Ô/p  ¹ú¼Ò/n  ×÷³ö/v  ¶à/d  ´ó/a  µÄ/u  ¹±Ï×/n  ÄØ/y  £¿/w  ×ó/nr  Á¢ÐÛ/nr  ÒÔ/p  Ëû/r  ÓÀ²»/d  Í£¶Ù/v  µÄ/u  ½Å²½/n  £¬/w  ½«/d  ¼ÌÐø/v  ¸æËß/v  ÎÒÃÇ/r  ¡£/w  
19980401-04-006-011/m  £ª/w  £ª/w  £ª/w  
19980401-04-006-012/m  »Æ/nr  ×÷ÐË/nr  ÊÇ/v  Ò»/m  Ãû/q  ÍËÎé±ø/n  £¬/w  Ëû/r  ÒÔ/p  ÔÚ/p  ²¿¶Ó/n  Ñ§/v  µ½/v  µÄ/u  ¿ÆÑ§/n  ÖªÊ¶/n  Îª/v  »ù´¡/n  £¬/w  ¿Ì¿à/ad  ×êÑÐ/v  £¬/w  ÖÕÓÚ/d  ×ÔÓÉ/ad  ³Û³Ò/v  ÓÚ/p  ·§ÃÅ/n  ÁìÓò/n  £¬/w  ³É³¤/v  Îª/v  Ò»/m  Ãû/q  ÓµÓÐ/v  £´/m  Ïî/q  ¹ú¼Ò/n  ×¨Àû/n  µÄ/u  ·¢Ã÷¼Ò/n  £¬/w  ²¢/c  »ñµÃ/v  ÓÈÀï¿¨/nz  ½ð½±/n  ºÍ/c  ÆïÊ¿/n  Ñ«ÕÂ/n  ¡£/w  ÏÂÆÚ/n  ¡¶/w  ÖÐ»ª/nz  ¶ùÅ®/n  ¡·/w  ¿¯µÇ/v  µÚ¾ÅÊ®¾Å/m  Æª/q  ¡¶/w  »Æ/nr  ×÷ÐË/nr  ¡ª¡ª¡ª/w  ´Ó/p  Õ½Ê¿/n  µ½/p  ¡°/w  ÆïÊ¿/n  ¡±/w  ¡·/w  ¡£/w  ¡ª¡ª¡ª/w  ±àÕß/n  

19980401-04-007-001/m  ÌúÂ·/n  ¾¯²ì/n  ×¥/v  ¡°/w  Àî¹í/nr  ¡±/w  
19980401-04-007-002/m  ÌÆ/nr  éª/nr  
19980401-04-007-003/m  ¡°/w  ºÙ/e  £¡/w  ¸çÃÇ/n  £¬/w  ¿ì/d  ¸ø/p  ÎÒ/r  ´ò¿ª/v  ÊÖîí/n  ¡£/w  ¡±/w  ¡°/w  Ë­/r  ÊÇ/v  Äã/r  ¸çÃÇ/n  £¿/w  Äã/r  ÊÇ/v  Ê²Ã´/r  ÈË/n  £¿/w  ¡±/w  ¡°/w  ÎÒ/r  ÊÇ/v  Ð¡·½/nr  £¬/w  ÖÙ/nr  Ð¡·½/nr  £¬/w  Ðí/nr  ¶Ó³¤/n  µÄ/u  ÈË/n  ¡£/w  ¡±/w  ¡°/w  ÄÄ¸ö/r  Ðí/nr  ¶Ó³¤/n  £¿/w  ¡±/w  ¡°/w  [Î÷°²/ns  ³Ë¾¯¶Ó/n]nt  µÄ/u  Ðí/nr  ¶Ó³¤/n  ¡£/w  ¡±/w  ¡°/w  Äã/r  ÈÏÊ¶/v  ÎÒ/r  Âð/y  £¿/w  ¡±/w  ¡°/w  ²»/d  ÈÏÊ¶/v  ¡£/w  ¡±/w  ¡°/w  ÎÒ/r  ¾ÍÊÇ/v  Ðí/nr  Ñå¹ú/nr  £¬/w  [Î÷°²/ns  ³Ë¾¯¶Ó/n]nt  ¶Ó³¤/n  ¡£/w  ¡±/w  ¡°/w  ÔõÃ´/r  ÓÐ/v  Á½/m  ¸ö/q  Ðí/nr  ¶Ó³¤/n  £¿/w  ÎÒ/r  ÉÏµ±/v  ÁË/y  £¿/w  £¡/w  ¡±/w  
19980401-04-007-004/m  Õâ/r  Ä»/q  °Ñ/p  ¡°/w  Àî/nr  åÓ/nr  ¡±/w  µ±/v  ¡°/w  Àî¹í/nr  ¡±/w  µÄ/u  Ï·¾çÐÔ/n  ³¡¾°/n  £¬/w  ²¢/d  ²»/d  ÊÇ/v  ÎèÌ¨/n  ÉÏ/f  Ðé¹¹/v  µÄ/u  ¹ÊÊÂ/n  £¬/w  ¶øÊÇ/c  £³ÔÂ/t  £±£µÈÕ/t  ·¢Éú/v  ÔÚ/p  [ºº¿Ú/ns  »ð³µÕ¾/n]ns  Õ¾Ì¨/n  ÉÏ/f  µÄ/u  ÕæÊµ/a  Ò»/m  Ä»/q  ¡£/w  
19980401-04-007-005/m  ½ñÄê/t  ³õ´º/t  £¬/w  [Ö£ÖÝ/ns  ÌúÂ·/n  ¹«°²¾Ö/n]nt  ¸ù¾Ý/p  ¿Í³µ/n  ·¸×ï/vn  »î¶¯/vn  µÄ/u  ÐÂ/a  ÌØµã/n  £¬/w  ÊµÊ©/v  ¿ç/v  µØÇø/n  ½»²æ/d  ´©²å/v  £¬/w  Î§¼ß/v  ¿Í³µ/n  ·¸×ï/vn  ×¨Ïî/b  ´ò»÷/vn  ÐÐ¶¯/vn  £¬/w  ÖÙ/nr  Ð¡·½/nr  ¾Í/d  ÊÇ/v  [Î÷°²/ns  ÌúÂ·/n  ¹«°²´¦/n  ´©²å/vn  ´ò»÷/vn  Ð¡·Ö¶Ó/n]nt  ÔÚ/p  [Îäºº/ns  ·Ö¾Ö/n]nt  Â·¶Î/n  ×¥»ñ/v  µÄ/u  ¡£/w  
19980401-04-007-006/m  ¾Ý/p  ÖÙ/nr  Ð¡·½/nr  ½»´ú/v  £¬/w  £±£¹£¹£·Äê/t  £µÔÂ/t  £¬/w  Ëû/r  ÔÚ/p  £µ£´£³/m  ´Î/q  ÁÐ³µ/n  ÉÏ/f  µÁÇÔ/v  ÂÃ¿Í/n  ÎïÆ·/n  Ê±/Ng  £¬/w  ±»/p  Ò»¸ö/m  ×Ô³Æ/v  [Î÷°²/ns  ³Ë¾¯¶Ó/n]nt  ¡°/w  Ðí/nr  ¶Ó³¤/n  ¡±/w  µÄ/u  ÈË/n  ×¥»ñ/v  £¬/w  ´÷/v  ÉÏ/v  ÊÖîí/n  £¬/w  ÔÚ/p  [ºÓÄÏ/ns  äðºÓÕ¾/ns]ns  ÏÂ³µ/v  ºó/f  ´ø/v  ÖÁ/v  [°×À¼/nz  ±ö¹Ý/n]ns  Ñ¶ÎÊ/v  £¬/w  ²¢/c  ×÷/v  ÁË/u  ±ÊÂ¼/vn  ¡£/w  ¡°/w  Ðí/nr  ¶Ó³¤/n  ¡±/w  ÃüÁî/v  Ëû/r  ½»³ö/v  £µ£°£°£°/m  Ôª/q  Ç®/n  ºó/f  £¬/w  ¸æËß/v  Ëû/r  Ëµ/v  £º/w  ¡°/w  ÒÔºó/f  Äã/r  ¸ú/p  ÎÒ/r  ¸É/v  £¬/w  ²»Òª/d  ÅÂ/v  £¬/w  ±ðÈË/r  ×¥×¡/v  Äã/r  £¬/w  Äã/r  ¾Í/d  Ëµ/v  Äã/r  ÊÇ/v  [Î÷°²/ns  ³Ë¾¯¶Ó/n]nt  Ðí/nr  ¶Ó³¤/n  µÄ/u  ÈË/n  ¡£/w  ¡±/w  ´Ó´ËÒÔºó/l  £¬/w  ÖÙ/nr  Ð¡·½/nr  ºÍ/c  ¡°/w  Ðí/nr  ¶Ó³¤/n  ¡±/w  ºÏ×÷/v  ÁË/u  Æß°Ë/m  ´Î/q  £¬/w  ËùµÃ/n  Ôß¿î/n  ËÄÁù/m  ·Ö³É/v  ¡£/w  
19980401-04-007-007/m  Ðí/nr  Ñå¹ú/nr  Á¢¼´/d  ½«/p  Çé¿ö/n  Ïò/p  [Ö£ÖÝ/ns  ÌúÂ·/n  ¹«°²¾Ö/n]nt  Áìµ¼/n  ×÷/v  ÁË/u  »ã±¨/vn  ¡£/w  ¾Ö³¤/n  Àî/nr  Ñ§°²/nr  Ö¸Ê¾/v  Ðí/nr  Ñå¹ú/nr  Ð¡·Ö¶Ó/n  ·ÅÏÂ/v  ÆäËû/r  ¹¤×÷/vn  £¬/w  È«Á¦/d  ×·²¶/v  ÄÇ¸ö/r  ¼ÙÃ°/v  µÄ/u  ¡°/w  Ðí/nr  ¶Ó³¤/n  ¡±/w  ¡£/w  ¾­¹ý/p  Á½/m  Ìì/q  µÄ/u  µ÷²é/vn  £¬/w  ËûÃÇ/r  ÖÕÓÚ/d  ÕÒµ½/v  ÁË/u  ¡°/w  Ðí/nr  ¶Ó³¤/n  ¡±/w  ÔÚ/p  äðºÓÊÐ/ns  µÄ/u  ÎÑµã/n  £¬/w  Ò»¾Ù/d  ½«/p  Æä/r  ×¥»ñ/v  ¹é°¸/v  ¡£/w  ¾­/p  Éó²é/v  £¬/w  Õâ¸ö/r  ×Ô³Æ/v  ¡°/w  Ðí/nr  ¶Ó³¤/n  ¡±/w  µÄ/u  ·¸×ï/vn  ÏÓÒÉÈË/n  Ãû½Ð/v  Ðí/nr  ½¨Îé/nr  £¬/w  ½­ËÕ/ns  ¸·ÄþÈË/n  ¡£/w  ×Ô/p  £±£¹£¹£¶Äê/t  £±£±ÔÂ/t  ÒÔÀ´/f  £¬/w  Ðí/nr  ½¨Îé/nr  ¾À¼¯/v  Ò»Ð©/m  ²»·¨·Ö×Ó/n  Ã°³ä/v  ¹«°²ÈËÔ±/n  £¬/w  Á÷´Ü/v  ÔÚ/p  Â¤/j  º£/j  ¡¢/w  ¾©/j  ¹ã/j  ¡¢/w  ½¹Ö¦Ïß/nz  ÉÏ/f  £¬/w  Îª·Ç×÷´õ/i  £¬/w  Ã»/d  Ïëµ½/v  Õâ/r  ´Î/q  ±»/p  ÕæÕý/b  µÄ/u  Ðí/nr  ¶Ó³¤/n  ×¥»ñ/v  ¡£/w  

19980401-04-008-001/m  »ÄÄ®/n  Ò÷³ª/v  ¡°/w  ´ó·ç/n  ¸è/n  ¡±/w  ¡ª¡ª¡ª/w  ÐÂ½®/ns  Èý/m  ´ó/a  ÓÍÌï/n  Ñ²Àñ/vn  Ö®/u  ¶þ/m  
19980401-04-008-002/m  ±¾±¨/r  ¼ÇÕß/n  ×£/nr  Ç«/nr  
19980401-04-008-003/m  ½ñÄê/t  ¡°/w  Á½»á/j  ¡±/w  ÆÚ¼ä/f  £¬/w  ·ÜÕ½/v  ÔÚ/p  [Ëþ¿ËÀ­Âê¸É/ns  ´ó/a  É³Ä®/n]ns  µÄ/u  Ê¯ÓÍ/n  ¹¤ÈË/n  £¬/w  ´Ó/p  ¹ã²¥/vn  µçÊÓ/n  ÖÐ/f  Ìý/v  µ½/v  ÖÐÑë/n  Áìµ¼/vn  Í¬Ö¾/n  ²Î¼Ó/v  ÐÂ½®/ns  ´ú±íÍÅ/n  ÉóÒé/v  Õþ¸®/n  ¹¤×÷/vn  ±¨¸æ/n  Ê±/Ng  µÄ/u  ¹ÄÀø/vn  £º/w  ¡°/w  ÐÂ½®/ns  ×ÊÔ´/n  ·á¸»/a  £¬/w  ·¢Õ¹/vn  Ç°¾°/n  ¹ãÀ«/a  ¡±/w  £¬/w  ¡°/w  ÐÂ½®/ns  ÊÇ/v  ´ó/d  ÓÐ/v  Ç°Í¾/n  ¡¢/w  ´ó/d  ÓÐ/v  Ï£Íû/n  µÄ/u  ¡±/w  £¬/w  ²»ÓÉ/d  ÈºÇé/n  Õñ·Ü/v  ¡£/w  
19980401-04-008-004/m  ÐÂ½®/ns  ÄÏ²¿/f  µÄ/u  [ËþÀïÄ¾/ns  ÅèµØ/n]ns  £¬/w  Ãæ»ý/n  £µ£¶Íò/m  Æ½·½¹«Àï/q  £¬/w  ÖÜ±ß/n  ÌìÉ½/ns  ¡¢/w  À¥ÂØÉ½/ns  ¡¢/w  °¢¶û½ðÉ½/ns  »·ÈÆ/v  £¬/w  ÅèµØ/n  ¸¹²¿/n  ÊÇ/v  ºÅ³Æ/v  ¡°/w  ËÀÍö/v  Ö®/u  º£/n  ¡±/w  µÄ/u  [Ëþ¿ËÀ­Âê¸É/ns  ´ó/a  É³Ä®/n]ns  ¡£/w  [ËþÀïÄ¾/ns  ÅèµØ/n]ns  £¬/w  ËÄ/m  ¶È/q  Îª/v  º£/n  £¬/w  ²×É£/n  ¾Þ±ä/v  ¡£/w  ´óÆð´óÂä/l  £¬/w  ´ó/d  Å¡/v  ´ó/d  Å¤/v  £¬/w  Èç½ñ/t  ÁôÏÂ/v  ÁË/u  Ò»/m  ±Ê/q  ´ó/a  ²Æ¸»/n  £º/w  ¾Ý/p  ÖÐ¹ú/ns  Ê¯ÓÍ/n  µØÖÊ/n  È¨Íþ/n  ²¿ÃÅ/n  Ô¤²â/v  £¬/w  È«/a  ÅèµØ/n  ÓÍÆø/n  ×ÊÔ´/n  ×Ü/b  ÔÌ²ØÁ¿/n  £±£¹£±£®£µÒÚ/m  ¶Ö/q  ¡£/w  ÆäÖÐ/r  Ê¯ÓÍ/n  Îª/v  £±£°£·£®£¶ÒÚ/m  ¶Ö/q  £¬/w  ÌìÈ»Æø/n  Îª/v  £¸£³£®£¹ÍòÒÚ/m  Á¢·½Ã×/q  £¬/w  ·Ö±ð/d  Õ¼/v  È«¹ú/n  Ô¤²â/vn  ÓÍÆø/n  ×ÊÔ´/n  ×ÜÁ¿/n  µÄ/u  £±£¯£·/m  ºÍ/c  £±£¯£´/m  ¡£/w  ÓÚÊÇ/c  £¬/w  ¹úÄÚÍâ/s  µÄ/u  Ê¯ÓÍ/n  ¾«Èñ/an  £¬/w  ÔÆ¼¯/v  ÓÚ/p  Ë¹/Ng  £¬/w  ÍþÎä/a  ÐÛ×³/a  µØ/u  Ò÷³ª/v  ¡°/w  ´ó·ç/n  ¸è/n  ¡±/w  ¡£/w  
19980401-04-008-005/m  ¹úÄÚ/s  ¾¢ÂÃ/n  º£Íâ/s  ±øÍÅ/n  £¬/w  Í¬/d  Æ×/v  Ê¯ÓÍ/n  Çú/Ng  
19980401-04-008-006/m  ÊÀ½ç/n  Ê¯ÓÍ/n  ¿±Ì½Ê·/n  ÕÑÊ¾/v  £º/w  ´ó/a  ÅèµØ/n  ¸³´æ/v  ´óÐÍ/b  ÓÍÌï/n  £¬/w  Ð¡/a  ÅèµØ/n  ¸³´æ/v  ÖÐÐ¡ÐÍ/b  ÓÍÌï/n  ¡£/w  [ËþÀïÄ¾/ns  ÅèµØ/n]ns  £¬/w  ±È/p  [´óÇì/ns  ÓÍÌï/n]nt  Ëù/u  ÔÚ/v  µÄ/u  [ËÉÁÉ/ns  ÅèµØ/n]ns  ´ó/a  £³£°Íò/m  Æ½·½¹«Àï/q  £¬/w  ³ÉÓÍ/vn  ÀíÂÛ/n  ÔÚ/p  ÕâÀï/r  ÄÜ·ñ/v  ±äÎª/v  ÏÖÊµ/n  £¿/w  ÓÍÆø/n  ¿±Ì½/vn  ×¨¼Ò/n  Áº/nr  µÒ¸Õ/nr  Ö¸³ö/v  £¬/w  µ®Éú/v  ¹ý/u  ÊÀ½ç¼¶/b  ÓÍÆøÌï/n  µÄ/u  £±£°/m  ¸ö/q  µØÖÊ/n  ÓÐÀû/a  ²¿Î»/n  £¬/w  Èç/v  ´óÐÍ/b  ¹Å/a  Â¡Æð/vn  ¡¢/w  ´óÐÍ/b  ¶ÏÁÑ´ø/n  ºÍ/c  ´óÐÍ/b  ¹Å/a  Ç±É½/n  µÈµÈ/u  £¬/w  [ËþÀïÄ¾/ns  ÅèµØ/n]ns  ÒÑ/d  ÕÒµ½/v  ÁË/u  £·/m  ¸ö/q  ¡£/w  
19980401-04-008-007/m  ÎªÁË/p  ÈËÃÇ/n  ÆÚÅÎ/v  µÄ/u  ´óÐÍ/b  ÓÍÆøÌï/n  ½«/d  ÓÐ/v  ¿ÉÄÜ/n  ÔÚ/p  ÕâÐ©/r  ²¿Î»/n  ÉÏ/f  Õ¹ÏÖ/v  £¬/w  £±£¹£¸£¹Äê/t  £´ÔÂ/t  £¬/w  ¾­/p  µ³ÖÐÑë/nt  ¡¢/w  ¹úÎñÔº/nt  Åú×¼/v  £¬/w  ÔÚ/p  ¿â¶ûÀÕÊÐ/ns  ³ÉÁ¢/v  ÁË/u  [ËþÀïÄ¾/ns  Ê¯ÓÍ/n  ¿±Ì½/vn  ¿ª·¢/vn  Ö¸»Ó²¿/n]nt  ¡£/w  ¾«±øÇ¿½«/l  £¬/w  ¿ªÊ¼/v  »áÕ½/v  ËþÀïÄ¾/ns  ¡£/w  £±£¹£¹£³Äê/t  £±£²ÔÂ/t  £¬/w  [ÖÐ¹ú/ns  Ê¯ÓÍ/n  ÌìÈ»Æø/n  ×Ü¹«Ë¾/n]nt  ½«/p  [ËþÀïÄ¾/ns  ÅèµØ/n]ns  ¶«ÄÏ²¿/f  £·£®£²Íò/m  Æ½·½¹«Àï/q  µÄ/u  ÇøÓò/n  ·Ö/v  £µ/m  ¸ö/q  Çø¿é/n  ¶Ô/p  Íâ¹ú/n  Ê¯ÓÍ/n  ¹«Ë¾/n  ¹«¿ª/ad  ÕÐ±ê/v  £¬/w  °´/p  ¹ú¼Ê/n  ¹ßÀý/n  ½øÐÐ/v  ºÏ×÷/vn  ¿±Ì½/vn  ¿ª·¢/vn  £¬/w  ÃÀ/j  ¡¢/w  ·¨/j  ¡¢/w  Òâ/j  ¡¢/w  ÈÕ/j  µÈ/u  ¹ú/n  Ê¯ÓÍ/n  ¹«Ë¾/n  ÖÐ±ê/v  ¡£/w  ×Ô´Ë/d  £¬/w  ¹úÄÚ/s  ¾¢ÂÃ/n  £¬/w  º£Íâ/s  ±øÍÅ/n  £¬/w  ÔÚ/p  ÊÀ½ç/n  ÉÏ/f  ÈËÀà/n  ÉÐ/d  ÉÙ/a  Éæ×ã/v  µÄ/u  ×îºó/f  µÄ/u  »ÄÔ­/n  ËþÀïÄ¾/ns  £¬/w  ±È/v  ¼ç/n  ¶ÔÕó/v  £¬/w  Í¬/d  Æ×/v  Ê¯ÓÍ/n  Çú/Ng  £¬/w  ¿´/v  Ë­/r  Çú¸ßºÍÖÚ/l  ¡£/w  
19980401-04-008-008/m  ËþÀïÄ¾/ns  Ê¯ÓÍ/n  »áÕ½/vn  µÄ/u  Á½Íò/m  ¶à/m  Ãû/q  Ê¯ÓÍ/n  Ö°¹¤/n  £¬/w  ÔÚ/p  ¿ñ·ç/n  ËÁÅ°/v  ¡¢/w  É³³¾/n  ÃÖÂþ/v  µÄ/u  ¸ê±Ú/n  ´óÄ®/n  ÖÐ/f  £¬/w  ¶¬/Tg  Õ½/Vg  ÑÏº®/an  £¬/w  ÏÄ/Tg  Õ½/Vg  ¸ßÎÂ/n  £¬/w  ÏÈºó/d  ÕÒµ½/v  £²£·/m  ¸ö/q  ¹¤ÒµÐÔ/n  º¬/v  ÓÍÆø/n  ¹¹Ôì/n  ºÍ/c  Ò»/m  Åú/q  ¸ß²ú/b  ÓÍÆøÁ÷/n  ¾®Çø/n  £¬/w  ·¢ÏÖ/v  ÁË/u  ÂÖÄÏ/ns  ¡¢/w  ¶«ºÓÌÁ/ns  ¡¢/w  É£ËþÄ¾/ns  ¡¢/w  ´óÍðÆë/ns  ¡¢/w  ËþÖÐ£´ºÅ/nz  µÈ/u  £±£°/m  ¸ö/q  Õû×°/b  ÓÍÆøÌï/n  £¬/w  Ì½Ã÷/v  ÁË/u  £´£®£´ÒÚ/m  ¶Ö/q  ÓÍÆø/n  ´¢Á¿/n  £¬/w  ÐÎ³É/v  ÁË/u  £´£´£°Íò/m  ¶Ö/q  Ô­ÓÍ/n  Äê²ú/vn  ÄÜÁ¦/n  ¡£/w  ²¢/c  ÔÚ/p  ÃìÎÞÉùÏ¢/i  µÄ/u  ËþÀïÄ¾/ns  ¸¹µØ/n  £¬/w  ÖÖ/v  ³ö/v  ÁË/u  Êß²Ë/n  £¬/w  ÔÔ/v  »î/a  ÁË/u  Ê÷Ä¾/n  £¬/w  ¸Ç/v  Æð/v  ÁË/u  Ö°¹¤/n  ¹«Ô¢/n  ¡£/w  É³Ä®/n  ÓÍÌï/n  £¬/w  É³Ä®/n  ¹«Â·/n  £¬/w  É³Ä®/n  ³µ¶Ó/n  £¬/w  É³Ä®/n  Â¥·¿/n  ¡­¡­/w  ÔÚ/p  ¡°/w  ËÀÍö/v  Ö®/u  º£/n  ¡±/w  ÖýÔì/v  ³ö/v  Ò»·ù·ù/m  ÆøÊÆ/n  »Öºê/a  µÄ/u  Ê±´ú/n  »­¾í/n  £¬/w  Áî/v  ÈË/n  Ì¾Îª¹ÛÖ¹/i  ¡£/w  
19980401-04-008-009/m  ¾¡¹Ü/c  £¬/w  º£Íâ/s  ±øÍÅ/n  ÉÐ/d  ÎÞ/v  ¼ÑÒô/n  £¬/w  Ò²Ðí/d  £¬/w  £µ/m  Äê/q  Î´/d  Ãù/Vg  £¬/w  Ò»Ãù¾ªÈË/i  £¬/w  Ò²/d  Î´/d  ¿ÉÖª/v  ¡£/w  
19980401-04-008-010/m  ÀÏ/a  ×÷·ç/n  ÐÂ/a  ÌåÖÆ/n  £¬/w  ¹²/d  ³ª/v  ¿ª·¢/vn  ¸è/n  
19980401-04-008-011/m  ÖÐ¹ú/ns  Ê¯ÓÍ/n  ¾«±ø/n  £¬/w  ·çÔÆ/n  ¼Ê/Vg  »á/v  £¬/w  »ã¼¯/v  [ËþÀïÄ¾/ns  ÅèµØ/n]ns  £¬/w  ´øÀ´/v  ´óÇì/ns  Íõ/nr  ÌúÈË/n  µÄ/u  ¾«Éñ/n  £º/w  ÌØ±ð/d  ÄÜ/v  ³Ô¿à/v  ¡¢/w  ÌØ±ð/d  ÄÜ/v  Õ½¶·/v  ¡¢/w  ÌØ±ð/d  ½²/v  ·îÏ×/v  ¡£/w  ËþÖ¸/j  ÔÙ/d  ¸³Óè/v  ËûÃÇ/r  ÐÂ/a  µÄ/u  ÀíÄî/n  £º/w  Á½ÐÂÁ½¸ß/j  £¨/w  ÐÂ/a  ÌåÖÆ/n  ¡¢/w  ÐÂ/a  ¹¤ÒÕ/n  £¬/w  ¸ß/a  Ë®Æ½/n  ¡¢/w  ¸ßÐ§Òæ/n  £©/w  £¬/w  ÀÏ/a  ×÷·ç/n  ¸¨ÒÔ/v  ÐÂ/a  ÀíÄî/n  £¬/w  ËþÀïÄ¾/ns  ÕÒ/v  ÓÍ/n  £¬/w  Èç»¢ÌíÒí/i  ¡£/w  
19980401-04-008-012/m  ËþÖ¸/j  ×÷Îª/v  ÖÐ¹ú/ns  Â½ÉÏ/s  Ê¯ÓÍ/n  ¹¤Òµ/n  ¸Ä¸ï/vn  µÄ/u  ÊÔµã/n  £¬/w  »áÕ½/n  ÒÁÊ¼/v  £¬/w  ¼´/d  ÒÔ/p  ¡°/w  Á½ÐÂÁ½¸ß/j  ¡±/w  ºÍ/c  ¡°/w  ÒÀ¿¿/v  ÐÐÒµ/n  Ö÷Á¦/n  £¬/w  ÒÀÍÐ/v  Éç»á/n  »ù´¡/n  £¬/w  Í³³ï/vd  ¹æ»®/v  £¬/w  ¹²Í¬/d  ·¢Õ¹/v  ¡±/w  µÄ/u  ·½Õë/n  £¬/w  ÊµÐÐ/v  ÏîÄ¿/n  ¹ÜÀí/v  £¬/w  ¸ã/v  ¼×/Mg  ÒÒ/Mg  ·½/n  ºÏÍ¬ÖÆ/n  ¡£/w  Ö¸»Ó²¿/n  ×÷Îª/p  ×Ü/b  ¼×·½/n  £¬/w  Ö»/d  ¸ºÔð/v  Í¶×Ê/v  ¡¢/w  Ä¿±ê/n  ¹ÜÀí/vn  ¡¢/w  ÖÊÁ¿/n  ¼à¶½/vn  µÈ/u  £¬/w  Éú²ú/vn  ×÷Òµ/n  ¶ÓÎé/n  Í¨¹ý/p  ¹«¿ª/ad  ÕÐ±ê/v  ºÍ/c  ºÏÍ¬/n  ¹ÜÀí/vn  £¬/w  È«Ãæ/ad  ÊµÐÐ/v  ×¨Òµ»¯/vn  ³Ð°ü/vn  ºÍ/c  Éç»á»¯/vn  ·þÎñ/vn  £¬/w  Ê¹/v  ¶ÓÎé/n  ½á¹¹/n  ºÍ/c  Í¶×Ê/vn  ·½Ïò/n  µÃµ½/v  ÓÅ»¯/vn  £¬/w  Ê¯ÓÍ/n  Ö÷Ìå/n  Çá×°/n  ÉÏÕó/v  £¬/w  ÕÒ/v  ÓÍ/n  ²ÉÓÍ/v  ÉíÊÖ/n  Ãô½Ý/a  ¡£/w  ÔÚ/p  ËþÀïÄ¾/ns  £¬/w  Ê¯ÓÍ/n  »áÕ½/vn  Ö°¹¤/n  £²£®£µÍò/m  ÈË/n  £¬/w  ÆäÖÐ/r  ¼×·½/n  ½ö/d  £´£°£°£°/m  Óà/m  ÈË/n  £¬/w  Ê¹/v  Í¶×Ê/vn  µÄ/u  £¹£°£¥/m  ÒÔÉÏ/f  ÓÃ/v  ÔÚ/p  ¿±Ì½/v  ¿ª·¢/v  ÉÏ/f  £¬/w  ºÜ¿ì/d  ÏÔÊ¾/v  ³ö/v  ¸ß/a  Ë®Æ½/n  ¡¢/w  ¸ßÐ§Òæ/n  ¡£/w  
19980401-04-008-013/m  [¶«ºÓÌÁ/ns  ÓÍÌï/n]nt  Ê×/m  ´Î/q  ÔÚ/p  ¹úÄÚ/s  ÓÍÌï/n  ½¨Éè/vn  ÖÐ/f  ÊµÏÖ/v  ¹ÜÀí/v  ¸ß¶È/d  ×Ô¶¯»¯/v  £¬/w  È«/a  ÓÍÌï/n  ¹ÜÀí/vn  ²Ù×÷/vn  ÈËÔ±/n  £²£·/m  ÈË/n  £¬/w  ÈË¾ù/j  Äê²ú/v  ÓÍ/n  £³Íò/m  Óà/m  ¶Ö/q  ¡£/w  ×Ü³¤/n  £µ£²£²/m  ¹«Àï/q  µÄ/u  É³Ä®/n  Ê¯ÓÍ/n  ¹«Â·/n  £¬/w  ³ÉÎª/v  µÚÒ»/m  Ìõ/q  ºá´©/v  [Ëþ¿ËÀ­Âê¸É/ns  ´ó/a  É³Ä®/n]ns  ÄÏ±±/f  µÄ/u  ×¨ÓÃ/vn  ¹«Â·/n  £¬/w  Ò²/d  ÊÇ/v  ÊÀ½ç/n  ÉÏ/f  µÚÒ»/m  Ìõ/q  ÔÚ/p  Á÷¶¯ÐÔ/n  É³Ä®/n  ÖÐ/f  ÐÞ½¨/v  µÄ/u  µÈ¼¶/n  ¹«Â·/n  ¡£/w  É³Ä®/n  ¹«Â·/n  £¬/w  ÒÔ/p  Æä/r  ¸ß/a  ¿Æ¼¼/n  º¬Á¿/n  ºÍ/c  ´´/Vg  ÊÀ½ç/n  ¼ÍÂ¼/n  µÄ/u  ³É¾Í/n  £¬/w  ÈÙ»ñ/v  £±£¹£¹£¶Äê/t  È«¹ú/n  Ê®/m  ´ó/a  ¿Æ¼¼/n  ³É¹û½±/n  ¡£/w  
19980401-04-008-014/m  »ÄÄ®/n  ÖÐ/f  µÄ/u  Ã¿/r  Ò»/m  Æ¬/q  µÆ»ð/n  £¬/w  ¶¼/d  ÊÇ/v  Ê¯ÓÍ/n  ¹¤ÈË/n  µÄ/u  ÉúÃü/n  ÔÚ/d  È¼ÉÕ/v  ¡£/w  

19980401-04-009-001/m  Ç®/nr  Î°³¤/nr  ÔÚ/p  °ÄÃÅ/ns  »ù±¾·¨/n  °ä²¼/v  Îå/m  ÖÜÄê/q  ¼ÍÄî/vn  ´ó»á/n  ÉÏ/f  Ëµ/v  
19980401-04-009-002/m  °ÄÃÅ/ns  ½«/d  ÊÇ/v  °ÄÃÅ/ns  ¾ÓÃñ/n  µÄ/u  ÃÀºÃ/a  ¼ÒÔ°/n  
19980401-04-009-003/m  ¾Ý/p  ÐÂ»ªÉç/nt  °ÄÃÅ/ns  £³ÔÂ/t  £³£±ÈÕ/t  µç/n  £¨/w  ¼ÇÕß/n  Íõ/nr  Ö¾¸ù/nr  ¡¢/w  ³µ/nr  ÓñÃ÷/nr  £©/w  [È«¹ú/n  ÕþÐ­/j]nt  ¸±/b  Ö÷Ï¯/n  ¡¢/w  [°ÄÃÅ/ns  »ù±¾·¨/n  Æð²Ý/vn  Î¯Ô±»á/n]nt  ¸±/b  Ö÷ÈÎÎ¯Ô±/n  Ç®/nr  Î°³¤/nr  ½ñÌì/t  ÏÂÎç/t  ÔÚ/p  ÕâÀï/r  Ç¿µ÷/v  £¬/w  Ö»Òª/c  ÔÚ/p  °ÄÃÅ/ns  ¼á³Ö/v  ¡°/w  Ò»¹úÁ½ÖÆ/j  ¡±/w  µÄ/u  ·½Õë/n  Õþ²ß/n  £¬/w  ¼á³Ö/v  °´/p  »ù±¾·¨/n  °ìÊÂ/v  £¬/w  Î´À´/t  µÄ/u  [°ÄÃÅ/ns  ÌØ±ð/a  ÐÐÕþÇø/n]ns  Ò»¶¨/d  ÄÜ¹»/v  ³ÉÎª/v  °ÄÃÅ/ns  ¾ÓÃñ/n  °²¾ÓÀÖÒµ/i  µÄ/u  ÃÀºÃ/a  ¼ÒÔ°/n  ¡£/w  
19980401-04-009-004/m  Ç®/nr  Î°³¤/nr  ÔÚ/p  [°ÄÃÅ/ns  »ù±¾·¨/n  Ð­½ø»á/j]nt  ¾Ù°ì/v  µÄ/u  ¼ÍÄî/v  °ÄÃÅ/ns  »ù±¾·¨/n  °ä²¼/v  £µ/m  ÖÜÄê/q  ´ó»á/n  ÉÏ/f  ·¢±í/v  ÁË/u  ÉÏÊö/b  Ì¸»°/n  ¡£/w  [È«¹ú/n  ÕþÐ­/j]nt  ¸±/b  Ö÷Ï¯/n  ¡¢/w  [°ÄÃÅ/ns  »ù±¾·¨/n  Ð­½ø»á/j]nt  ÃûÓþ/n  Ö÷Ï¯/n  Âí/nr  Íòì÷/nr  £¬/w  [¹úÎñÔº/nt  ¸Û°Ä°ì/j]nt  ¸±/b  Ö÷ÈÎ/n  ³Â/nr  ×ÌÓ¢/nr  £¬/w  [ÐÂ»ªÉç/nt  °ÄÃÅ/ns  ·ÖÉç/n]nt  Éç³¤/n  Íõ/nr  ÆôÈË/nr  £¬/w  [°ÄÃÅ/ns  »ù±¾·¨/n  Ð­½ø»á/j]nt  »á³¤/n  ´Þ/nr  µÂì÷/nr  ¡¢/w  ÀíÊÂ³¤/n  ºÎ/nr  ºñîü/nr  ÒÔ¼°/c  °ÄÃÅ/ns  ¸÷½ç/r  ÖªÃûÈËÊ¿/n  £µ£°£°/m  ¶à/m  ÈË/n  ³öÏ¯/v  ÁË/u  ¼ÍÄî/vn  ´ó»á/n  ¡£/w  
19980401-04-009-005/m  Ç®/nr  Î°³¤/nr  Ëµ/v  £¬/w  Èç½ñ/t  £¬/w  °ÄÃÅ/ns  »ù±¾·¨/n  °ä²¼/v  ÒÑ/d  ÕûÕû/d  Îå/m  ¸ö/q  ÄêÍ·/n  £¬/w  ÎÒÃÇ/r  ¸ßÐË/a  µØ/u  ¿´µ½/v  £¬/w  °ÄÃÅ/ns  »ù±¾·¨/n  ²»½ö/c  ÈÕÒæ/d  µÃµ½/v  ¹ã´ó/b  °ÄÃÅ/ns  ¾ÓÃñ/n  µÄ/u  ÁË½â/vn  Óë/c  Óµ»¤/vn  £¬/w  ¶øÇÒ/c  °ÄÃÅ/ns  Éç»á/n  ¸÷/r  ·½Ãæ/n  µÄ/u  ÑÝ±ä/vn  Ò²/d  Õý/d  ³¯×Å/p  Óë/p  »ù±¾·¨/n  ÏÎ½Ó/v  µÄ/u  ·½Ïò/n  ·¢Õ¹/v  ¡£/w  

19980401-04-010-001/m  [Ïã¸Û/ns  ÌØÇø/n  Õþ¸®/n]nt  ¹«²¼/v  Îå/m  Äê/q  Åú/v  µØ/n  ¼Æ»®/n  
19980401-04-010-002/m  ¾Ý/p  ÐÂ»ªÉç/nt  Ïã¸Û/ns  £³ÔÂ/t  £³£±ÈÕ/t  µç/n  £¨/w  ¼ÇÕß/n  Àî/nr  ºã¾ê/nr  £©/w  ÔÚ/p  [Ïã¸Û/ns  ÌØÇø/n  Õþ¸®/n]nt  ½ñÌì/t  ¾ÙÐÐ/v  µÄ/u  ¼ÇÕß»á/n  ÉÏ/f  £¬/w  [¹æ»®/v  »·¾³/n  µØÕþ¾Ö/n]nt  ¾Ö³¤/n  Áº/nr  ±¦ÈÙ/nr  ¹«²¼/v  ÁË/u  Õþ¸®/n  ÖÆ¶¨/v  µÄ/u  £±£¹£¹£¸/m  ÖÁ/p  £²£°£°£²Äê/t  £µ/m  Äê/q  Åú/v  µØ/n  ¼Æ»®/n  ¡£/w  Ëû/r  Ç¿µ÷/v  Õâ/r  Ò»/m  ¼Æ»®/n  Ö¼ÔÚ/v  ±£Ö¤/v  Õþ¸®/n  Ìá¹©/v  ×ã¹»/vn  ÍÁµØ/n  Âú×ã/v  Ïã¸Û/ns  ¾­¼Ã/n  ¼°/c  Éç»á/n  ÐèÇó/n  £¬/w  µ«ÊÇ/c  Õþ¸®/n  ½«/d  »á/v  ÊÓ/Vg  ÊÐ³¡/n  ÐèÒª/n  ÊµÊ©/v  ¾ßÌå/a  µÄ/u  Åú/v  µØ/n  ¼Æ»®/n  ¡£/w  
19980401-04-010-003/m  Áº/nr  ±¦ÈÙ/nr  Ç¿µ÷/v  £¬/w  Õþ¸®/n  ÍêÈ«/ad  Àí½â/v  ÎÈ¶¨/a  µÄ/u  ÎïÒµ/n  ¼Û¸ñ/n  ¶Ô/p  Ïã¸Û/ns  ¾­¼Ã/n  µÄ/u  ÖØÒªÐÔ/n  £¬/w  Òò´Ë/c  ½«/d  µ¯ÐÔ/n  µØ/u  ÊµÊ©/v  Åú/v  µØ/n  ¼Æ»®/n  ¡£/w  Õþ¸®/n  ½«/d  ÃÜÇÐ/ad  ¼à²ì/v  ÊÐ¿ö/n  £¬/w  ÒÔ/p  ÊÐ³¡/n  ÄÜ¹»/v  ÅäºÏ/v  µÄ/u  ²½·¥/n  ºÍ/c  ºÏÀí/a  ÊÐ¼Û/n  Åú/v  µØ/n  ¡£/w  Èç¹û/c  ÊÐ³¡/n  ÐèÇó/n  µÍ/a  £¬/w  Õþ¸®/n  ½«/d  »á/v  ¿¼ÂÇ/v  ¼ìÌÖ/v  Åú/v  µØ/n  ¼Æ»®/n  £¬/w  ½«/p  ÍÁµØ/n  ²¦/v  Èë/v  ÍÁµØ/n  ´¢±¸/n  ÖÐ/f  £¬/w  µ±/p  ÊÐ³¡/n  ÐèÇó/n  Ôö¼Ó/v  Ê±/Ng  ²Å/d  Åú/v  ³ö/v  ¡£/w  
19980401-04-010-004/m  ÔÚ/p  ½ñÌì/t  µÄ/u  ¼ÇÕß»á/n  ÉÏ/f  £¬/w  µØÕþ/n  ×ÜÊð/n  Êð³¤/n  ²¼/nr  Åà/nr  »¹/d  ½éÉÜ/v  ÁË/u  £±£¹£¹£¸/m  £¯/w  £±£¹£¹£¹Äê/t  ÖÁ/p  £±£¹£¹£¹/m  £¯/w  £²£°£°£°Äê/t  µÄ/u  Åú/v  µØ/n  ¼Æ»®/n  ÏêÇé/n  ¡£/w  

19980401-04-011-001/m  °×Çó¶÷/nr  À´»ª/v  ÁùÊ®/m  ÖÜÄê/q  ¼ÍÄî/vn  Òø±Ò/n  Ê×·¢/v  
19980401-04-011-002/m  ±¾±¨/r  ±±¾©/ns  £³ÔÂ/t  £³£±ÈÕ/t  Ñ¶/Ng  ¼ÇÕß/n  ÈÎ/nr  Ö®/nr  ±¨µÀ/v  £º/w  Îª/p  ¼ÍÄî/v  Î°´ó/a  µÄ/u  ¹ú¼ÊÖ÷Òå/n  Õ½Ê¿/n  Åµ¶ûÂü¡¤°×Çó¶÷/nr  À´»ª/v  £¶£°/m  ÖÜÄê/q  £¬/w  ±í´ï/v  ÖÐ/j  ¼Ó/j  Á½/m  ¹ú/n  ÈËÃñ/n  ÊÀ´ú/n  ÓÑºÃ/a  µÄ/u  Ô¸Íû/n  £¬/w  ¾­/p  ÖÐ/j  ¼Ó/j  Á½/m  ¹ú/n  Õþ¸®/n  Åú×¼/v  £¬/w  ÖÐ¹ú/ns  Óë/p  ¼ÓÄÃ´ó/ns  ÁªºÏ/v  Ïò/p  È«Çò/n  ·¢ÐÐ/v  ¡°/w  °×Çó¶÷/nr  µ½´ï/v  ÖÐ¹ú/ns  £¶£°/m  ÖÜÄê/q  ¡±/w  ¼ÍÄî/vn  Òø±Ò/n  ¡£/w  ×òÌì/t  £¬/w  ÖÐ/j  ¼Ó/j  Ë«·½/n  ÁªºÏ/v  ÔÚ/p  ±±¾©/ns  ¾ÙÐÐ/v  ÁË/u  Ê×·¢Ê½/n  ¡£/w  
19980401-04-011-003/m  ¾Ý/p  ½éÉÜ/v  £¬/w  Õâ/r  Ì×/q  Òø±Ò/n  ÊÇ/v  ÖÐ¹ú/ns  Ê×/m  ´Î/q  Óë/p  Íâ¹ú/n  Öý±Ò³§/n  ºÏ×÷/v  ÖÆÔì/v  µÄ/u  ¡£/w  

19980401-04-012-001/m  ²Ø¼Ò/n  ¸¾Å®/n  ¾Û»á/v  Ìì°²ÃÅ/ns  £¨/w  Í¼Æ¬/n  £©/w  
19980401-04-012-002/m  £³ÔÂ/t  £²£¶ÈÕ/t  £¬/w  [ÔÆÄÏ/ns  µÏÇì/ns  ²Ø×å/nz  ×ÔÖÎÖÝ/n]ns  ÖÐµéÏØ/ns  ½­¿Ë´å/ns  µÄ/u  ²Ø×å/nz  Å©Ãñ/n  ¸¾Å®/n  À´µ½/v  [Ìì°²ÃÅ/ns  ¹ã³¡/n]ns  £¬/w  »¶¿ì/a  µØ/u  Ìø/v  Æð/v  ²Ø×å/nz  Îè/n  ¡£/w  µ³/n  µÄ/u  Ê®Ò»/m  ½ì/q  ÈýÖÐÈ«»á/j  ÒÔÀ´/f  £¬/w  ´óÉ½/n  Éî´¦/s  µÄ/u  ½­¿Ë´å/ns  £²£³/m  »§/q  ²Ø×å/nz  Å©Ãñ/n  ÇÚÀÍ/ad  ÖÂ¸»/v  £¬/w  ÈË¾ù/j  ÄêÊÕÈë/n  ³¬¹ý/v  Íò/m  Ôª/q  ¡£/w  Õâ/r  ´Î/q  ËûÃÇ/r  ×Ô·¢/d  ×éÖ¯/v  £¬/w  Ã¿¼Ò/r  ÅÉ/v  Ò»/m  Ãû/q  Ö÷¸¾/n  ×÷/v  ´ú±í/n  ÓÎÀÀ/v  ±±¾©/ns  ¡£/w  £¨/w  ÐÂ»ªÉç/nt  ¼ÇÕß/n  Ñî/nr  ×ÚÓÑ/nr  Éã/Vg  £©/w  

19980401-04-013-001/m  Ó­½Ó/v  ÐÂ/a  ÖÐ¹ú/ns  ½¨¹ú/v  ÎåÊ®/m  ÖÜÄê/q  Ìì°²ÃÅ/ns  ³ÇÂ¥/n  ½«/d  ½øÐÐ/v  Î¬ÐÞ/vn  
19980401-04-013-002/m  ÐÂ»ªÉç/nt  ±±¾©/ns  £³ÔÂ/t  £³£±ÈÕ/t  µç/n  £¨/w  ¼ÇÕß/n  Àî/nr  ìã/nr  £©/w  [±±¾©ÊÐ/ns  ÈËÃñÕþ¸®/l  Ìì°²ÃÅ/ns  µØÇø/n  ¹ÜÀí/vn  Î¯Ô±»á/n]nt  ÓÐ¹Ø/vn  ¸ºÔðÈË/n  ½ñÌì/t  ¶Ô/p  ¼ÇÕß/n  Ëµ/v  £¬/w  ÔÚ/p  ½¨¹ú/v  £µ£°/m  ÖÜÄê/q  Ç°/f  £¬/w  Ìì°²ÃÅ/ns  ³ÇÂ¥/n  ½«/d  ½øÐÐ/v  Î¬ÐÞ/vn  ¡£/w  
19980401-04-013-003/m  Õâ/r  Î»/q  ¸ºÔðÈË/n  ½âÊÍ/v  Ëµ/v  £¬/w  ÎÒ¹ú/n  ¹Å½¨Öþ/n  ×©/n  Ä¾½á¹¹/n  µÄ/u  ÌØµã/n  £¬/w  ¾ö¶¨/v  ÁË/u  ¶Ô/p  Ìì°²ÃÅ/ns  ³ÇÂ¥/n  µÄ/u  Î¬ÐÞ/vn  ³ÉÎª/v  Ò»/m  Ïî/q  ¾­³£ÐÔ/n  µÄ/u  ¹¤×÷/vn  £¬/w  ¼¸ºõ/d  Ã¿Äê/r  ¶¼/d  Òª/v  ½øÐÐ/v  ÀýÐÐ/vn  Î¬ÐÞ/vn  ¡£/w  Ëû/r  Ç¿µ÷/v  Ëµ/v  £º/w  ¡°/w  ¼´½«/d  ¶Ô/p  Ìì°²ÃÅ/ns  ³ÇÂ¥/n  ½øÐÐ/v  µÄ/u  Î¬ÐÞ/vn  ¾ÍÊÇ/v  ÕâÖÖ/r  ÀýÐÐ/vn  Î¬ÐÞ/vn  £¬/w  ÊÇ/v  ¾Ö²¿/n  µÄ/u  ÐÞÀí/vn  ºÍ/c  ÐÞ²¹/vn  £¬/w  ¶ø/c  ²»/d  ÊÇ/v  ´óÐÞ/v  ¡£/w  Ìì°²ÃÅ/ns  ³ÇÂ¥/n  µÄ/u  ½á¹¹/n  ºÍ/c  ¹Ø¼ü/a  ²¿Î»/n  ÊÇ/v  ²»/d  ÐèÒª/v  Î¬ÐÞ/v  µÄ/u  ¡£/w  ¡±/w  
19980401-04-013-004/m  ÎªÁË/p  Ê¹/v  Î¬ÐÞ/vn  ¹¤×÷/vn  ¸ü¼Ó/d  ¿ÆÑ§/a  ×¼È·/a  £¬/w  [±±¾©/ns  ÊÐÕþ¸®/n]nt  ÈÕÇ°/t  ×¨ÃÅ/d  ÑûÇë/v  ÁË/u  ¹ú¼Ò/n  ¼°/c  ±±¾©ÊÐ/ns  µÄ/u  ÎÄÎï/n  ºÍ/c  ½¨Öþ/n  ×¨¼Ò/n  ¶Ô/p  Ìì°²ÃÅ/ns  ³ÇÂ¥/n  µÄ/u  ½¨Öþ/n  °²È«/an  ½øÐÐ/v  ÁË/u  ×ÛºÏ/vn  ÆÀ¹À/vn  ¡£/w  ×¨¼Ò/n  ¡°/w  »áÕï/v  ¡±/w  µÄ/u  ½á¹û/n  ÊÇ/v  £º/w  Ìì°²ÃÅ/ns  ³ÇÂ¥/n  ±£»¤/v  µÃ/u  ºÜ/d  ºÃ/a  £¬/w  ÕûÌå/n  ½á¹¹/n  °²È«/a  £¬/w  µ«/c  ¾Ö²¿/n  ÓÐ/v  Ä¾½á¹¹/n  º¬Ë®Á¿/n  ¸ß/a  ºÍ/c  Ä¾ÖÊ/n  ¸¯Ðà/a  £¬/w  ÒÔ¼°/c  Á½²à/f  É½»¨/n  Â©/v  Óê/n  ¡¢/w  ³ÇÌ¨/n  ³¤ÆÚ/d  ·º/v  ¼î/n  ¡¢/w  µçÔ´/n  ÏßÂ·/n  ÀÏ»¯/v  ¡¢/w  Åäµç/v  ÓÃ/v  µç/n  ÉèÊ©/n  ³Â¾É/a  µÈ/u  ÎÊÌâ/n  ¡£/w  ÕâÐ©/r  ¶¼/d  ¼±Ðè/v  ¼ÓÒÔ/v  ÐÞÉÉ/vn  ¡£/w  

19980401-05-001-001/m  ´ò/v  ÌØÉ«ÅÆ/n  ³ö/v  ¾«Æ·/n  Êé/n  Äî/v  Ð§Òæ/n  ¾­/Ng  ÔÆÄÏ/ns  ³ö°æÒµ/n  ºÃ/d  ºì»ð/a  
19980401-05-001-002/m  ±¾±¨/r  À¥Ã÷/ns  £³ÔÂ/t  £³£±ÈÕ/t  µç/n  ¼ÇÕß/n  ÈÎ/nr  Î¬¶«/nr  ¡¢/w  ÕÅ/nr  ·«/nr  ±¨µÀ/v  £º/w  Ò»¶È/d  ÒÔ/p  ³ö°æ/v  À­ÃÀ/j  ÎÄÑ§/n  Êé/n  Ïµ/n  ¶ø/c  ÏíÓþ/v  È«¹ú/n  Í¼Êé½ç/n  µÄ/u  ÔÆÄÏ/ns  ³ö°æÒµ/n  £¬/w  ½üÄêÀ´/l  ÉîÈë/ad  ·¢¾ò/v  ·á¸»/a  µÄ/u  Ãñ×å/n  ÎÄ»¯/n  ×ÊÔ´/n  £¬/w  ÖÆ¶¨/v  ºÍ/c  ÊµÊ©/v  ¾«Æ·/n  ÃûÅÆ/n  Õ½ÂÔ/n  £¬/w  ÔÚ/p  Í¼Êé/n  ÕûÌå/n  ÖÊÁ¿/n  ²»¶Ï/d  Ìá¸ß/v  µÄ/u  Í¬Ê±/n  £¬/w  Éç»áÐ§Òæ/n  ºÍ/c  ¾­¼ÃÐ§Òæ/n  »ñµÃ/v  ÁË/u  Ë«/m  ·áÊÕ/vn  ¡£/w  
19980401-05-001-003/m  ÔÆÄÏÊ¡/ns  ¹²/d  ÓÐ/v  £¸/m  ¼Ò/q  Í¼Êé/n  ³ö°æÉç/n  ºÍ/c  Á½/m  ¼Ò/q  ÒôÏñ/n  ³ö°æÉç/n  £¬/w  Äê/n  ³ö°æ/v  µÄ/u  Í¼Êé/n  Æ·ÖÖ/n  ÔÚ/p  £±£³£°£°/m  ÖÖ/q  ×óÓÒ/m  ¡£/w  ÔÚ/p  ¾ºÕù/v  ÈÕÇ÷/d  ¼¤ÁÒ/a  µÄ/u  ³ö°æÒµ/n  µ±ÖÐ/f  £¬/w  ÔÆÄÏ/ns  ³ö°æÒµ/n  ´ò/v  ¡°/w  ÌØÉ«/n  ¡±/w  ÅÆ/n  £¬/w  Ê¹/v  µá/j  °æ/n  Í¼Êé/n  ²»½ö/c  ÄÚÈÝ/n  ·á¸»/a  ¡¢/w  Æ·ÖÖ/n  ÆëÈ«/a  £¬/w  ¸ü/d  ¾ßÓÐ/v  Å¨Óô/a  µÄ/u  µØ·½/n  ÌØÉ«/n  ºÍ/c  Ãñ×å/n  ÌØÉ«/n  ¡£/w  ´ËÍâ/c  £¬/w  ÔÆÄÏ/ns  ³ö°æÒµ/n  »¹/d  ÓÃ/v  £±£²/m  ÖÖ/q  ÉÙÊýÃñ×å/n  µÄ/u  ÎÄ×Ö/n  ³ö°æ/v  ´óÁ¿/m  Í¼Êé/n  £¬/w  ³ä·Ö/ad  Âú×ã/v  ÁË/u  ¹ã´ó/b  ÉÙÊýÃñ×å/n  ¶ÁÕß/n  µÄ/u  ÐèÒª/n  ¡£/w  
19980401-05-001-004/m  Ö§³Å/v  ÔÆÄÏ/ns  ³ö°æÒµ/n  Ñ¸ËÙ/ad  áÈÆð/v  µÄ/u  Áí/r  Ò»/m  ÒòËØ/n  ÊÇ/v  ¼á³Ö²»Ð¸/i  µØ/u  ÊµÊ©/v  Í¼Êé/n  ³ö°æ/vn  ÓÉ/p  ¹æÄ£/n  ÊýÁ¿ÐÍ/b  Ïò/p  ÖÊÁ¿/n  Ð§ÒæÐÍ/n  µÄ/u  ×ª±ä/vn  £¬/w  ´´³ö/v  ÔÚ/p  È«¹ú/n  ½Ð/v  µÃ/u  Ïì/a  µÄ/u  µá/j  °æ/n  ÃûÅÆ/n  ¡£/w  Ä¿Ç°/t  £¬/w  ÔÆÄÏÊ¡/ns  ÁÐÈë/v  ¹ú¼Ò/n  ¡°/w  ¾ÅÎå/m  ¡±/w  ÖØµã/n  ³ö°æ/vn  ¼Æ»®/n  µÄ/u  Í¼Êé/n  ×ÜÊý/n  ÓÉ/p  ¡°/w  °ËÎå/m  ¡±/w  ÆÚ¼ä/f  µÄ/u  £±/m  ÖÖ/q  ÉÏÉý/v  µ½/v  £²£±/m  ÖÖ/q  £¬/w  ¡°/w  ¾ÅÎå/m  ¡±/w  ¹ú¼Ò/n  ÖØµã/n  ÒôÏñ/n  ³ö°æ/vn  ¹æ»®/n  ÖÐ/f  £¬/w  ÔÆÄÏÊ¡/ns  µÄ/u  £µ/m  ÖÖ/q  È«²¿/m  ÈëÑ¡/v  £¬/w  ·´Ó³/v  ³ö/v  ÔÆÄÏÊ¡/ns  ¸÷/r  ³ö°æÉç/n  µÄ/u  ×ÜÌå/n  ²ß»®/vn  ÄÜÁ¦/n  ºÍ/c  ¶Ô/p  ÖØ´ó/a  Ñ¡Ìâ/n  µÄ/u  °ÑÎÕ/vn  ²»¶Ï/d  Ìá¸ß/v  ¡£/w  ÆäÖÐ/r  ¡¶/w  ÄÉÎ÷¶«°Í/nz  ¹Å¼®/n  ÒëÖø/n  È«¼¯/n  ¡·/w  µÄ/u  ³ö°æ/vn  ¡¢/w  ·¢ÐÐ/vn  ½«/d  ÊÇ/v  ÎÒ¹ú/n  ÉÙÊýÃñ×å/n  ÎÄ»¯/n  ÑÐ¾¿/vn  µÄ/u  Ò»/m  ¼þ/q  Ê¢ÊÂ/n  ¡£/w  ½üÄêÀ´/l  ÒÑ/d  ÓÐ/v  ½ü/v  Ç§/m  ÖÖ/q  µá/j  °æ/n  Í¼Êé/n  »ñµÃ/v  ¹ú¼Ò/n  ¼°/c  Ê¡²¿¼¶/b  ÒÔÉÏ/f  µÄ/u  ½±Àø/vn  £¬/w  ÆäÖÐ/r  ¡¶/w  ´æÁ¿/n  ×ÊÔ´/n  µÄ/u  ÔÙ/d  ÅäÖÃ/v  ¡·/w  ¡¢/w  ¡¶/w  ÖÐ¹ú/ns  ¾­¼Ã/n  ÃæÁÙ/v  µÄ/u  Î£ÏÕ/an  ¡ª¡ª¡ª/w  ¹ú¼Ò/n  ¾­¼Ã/n  °²È«ÂÛ/n  ¡·/w  ºÍ/c  ¡¶/w  ÖÐ»ªÃñ×å/n  Äý¾ÛÁ¦/n  µÄ/u  ÀúÊ·/n  Ì½Ë÷/vn  ¡·/w  µÈ/u  ·Ö±ð/d  »ñµÃ/v  £±£¹£¹£³Äê/t  ÖÁ/p  £±£¹£¹£¶Äê/t  ¡°/w  ÖÐ¹ú/ns  Í¼Êé½±/n  ¡±/w  ºÍ/c  ¡°/w  ¹ú¼Ò/n  Í¼Êé½±/n  ¡±/w  ¡£/w  
19980401-05-001-005/m  Ä¿Ç°/t  £¬/w  ÔÆÄÏ/ns  ³ö°æÒµ/n  ÔÚ/p  ÔÆÄÏÊ¡/ns  µÄ/u  ¾­¼Ã/n  Éú»î/vn  ÖÐ/f  ÒÑ/d  ¿ªÊ¼/v  Õ¸Â¶Í·½Ç/i  ¡£/w  ´Ó/p  £±£¹£¹£¶Äê/t  Æð/f  £¬/w  È«Ê¡/n  ³ö°æÉç/n  ÊµÏÖ/v  ÁË/u  ÉçÉç/n  Ó¯Àû/v  ¡¢/w  ÎÞ/v  Ò»/m  ¿÷Ëð/v  £¬/w  Á½/m  ¼Ò/q  ³ö°æÉç/n  Á¬Ðø/a  £³/m  Äê/q  ÀûÈó/n  ·­·¬/v  µÄ/u  ºÃ/a  ³É¼¨/n  ¡£/w  ½øÈë/v  £±£¹£¹£·Äê/t  £¬/w  £³/m  ¼Ò/q  ³ö°æÉç/n  ±»/p  ÁÐÈë/v  ÔÆÄÏ/ns  µØ·½/n  ÆóÒµ/n  £µ£°/m  Ç¿/Ng  ¡£/w  ÔÚ/p  ¡°/w  °ËÎå/m  ¡±/w  ÆÚ¼ä/f  £¬/w  È«/a  ÐÐÒµ/n  ¹²/d  Ó¯Àû/v  £±£®£¶£¶ÒÚ/m  Ôª/q  £¬/w  ³ÉÎª/v  Ãû¸±ÆäÊµ/i  µÄ/u  ¡°/w  ³¯Ñô/n  ²úÒµ/n  ¡±/w  ¡£/w  

19980401-05-002-001/m  [ÖØÇì/ns  ¶¯ÎïÔ°/n]ns  ·±Ö³/v  ³É¹¦/a  ¹ú¼Ò/n  ±£»¤/vn  ¶¯Îï/n  £¨/w  Í¼Æ¬/n  £©/w  
19980401-05-002-002/m  ¹ú¼Ò/n  Ò»¼¶/b  ±£»¤/vn  ¶¯Îï/n  ÁçÅ£/n  ¡¢/w  ÑÇÖÞÏó/n  ×î½ü/t  Ïà¼Ì/d  ÔÚ/p  [ÖØÇì/ns  ¶¯ÎïÔ°/n]ns  ·±Ö³/v  ³É¹¦/a  ¡£/w  Í¼/n  Îª/v  £³ÔÂ/t  £±£±ÈÕ/t  ³öÉú/v  µÄ/u  Ò»/m  Í·/q  ´ÆÐÔ/b  Ð¡/a  ÁçÅ£/n  ºÍ/p  ¸¸Ä¸/n  ÔÚ/v  Ò»Æð/s  ¡£/w  £¨/w  Ñî/nr  ÀÚ/nr  Éã/Vg  £©/w  

19980401-05-003-001/m  ÐÂÈÎ/b  [¹ú¼Ò/n  ¼ÆÉúÎ¯/j]nt  Ö÷ÈÎ/n  ÕÅ/nr  Î¬Çì/nr  Ì¸/v  ¿ç/v  ÊÀ¼Í/n  ÈË¿Ú/n  Óë/c  ¼Æ»®ÉúÓý/l  ¹¤×÷/vn  
19980401-05-003-002/m  Îª/p  ¿É/v  ³ÖÐø/vd  ·¢Õ¹/v  ÓªÔì/v  Á¼ºÃ/a  ÈË¿Ú/n  »·¾³/n  £¨/w  ¸½/v  Í¼Æ¬/n  £±/m  ÕÅ/q  £©/w  
19980401-05-003-003/m  ±¾±¨/r  ¼ÇÕß/n  Ñî/nr  Îä¾ü/nr  °×/nr  ½£·å/nr  
19980401-05-003-004/m  ÕÅ/nr  Î¬Çì/nr  £¬/w  ÄÐ/b  £¬/w  £±£¹£´£´Äê/t  £³ÔÂ/t  Éú/v  £¬/w  ºº×å/nz  £¬/w  ÉÂÎ÷/ns  ÁÙäüÈË/n  £¬/w  £±£¹£¶£·Äê/t  ±±¾©´óÑ§/nt  ÕÜÑ§Ïµ/n  ±ÏÒµ/v  £¬/w  £±£¹£·£²Äê/t  £¶ÔÂ/t  ¼ÓÈë/v  [ÖÐ¹ú/ns  ¹²²úµ³/n]nt  £¬/w  ÑÐ¾¿Ô±/n  ¡£/w  
19980401-05-003-005/m  ÔÚ/p  É½Î÷Ê¡/ns  ¹¤×÷/vn  ÆÚ¼ä/f  £¬/w  Ôø/d  ÈÎ/v  Ð¡Ñ§/n  ½ÌÊ¦/n  ¡¢/w  ¹«Éç/n  ÍÅÎ¯/n  ¸±/b  Êé¼Ç/n  ¡¢/w  ÍÅÏØÎ¯/n  Êé¼Ç/n  ¡¢/w  ÏØÎ¯/n  Êé¼Ç/n  ¡¢/w  ÍÅÊ¡Î¯/j  Êé¼Ç/n  ¡¢/w  É½Î÷Ê¡/ns  ¸±/b  Ê¡³¤/n  ¡¢/w  [ÖÐ¹²/j  É½Î÷/ns  Ê¡Î¯/n]nt  ³£Î¯/n  ¡¢/w  Ê¡Î¯/n  Ðû´«²¿³¤/n  ¡¢/w  ¸±/b  Ê¡³¤/n  µÈ/u  Ö°/Ng  ¡£/w  £±£¹£¹£´Äê/t  £¹ÔÂ/t  ÈÎ/v  [¹ú¼Ò/n  ¼Æ»®ÉúÓý/l  Î¯Ô±»á/n]nt  ¸±/b  Ö÷ÈÎ/n  £¬/w  £±£¹£¹£¸Äê/t  £³ÔÂ/t  ÈÎ/v  [¹ú¼Ò/n  ¼Æ»®ÉúÓý/l  Î¯Ô±»á/n]nt  Ö÷ÈÎ/n  ¡£/w  ÖÐ¹²/j  Ê®Îå/m  ½ì/q  ÖÐÑëÎ¯Ô±/n  ¡£/w  
19980401-05-003-006/m  ¼ÇÕß/n  £º/w  ÔÚ/p  ÎÒ¹ú/n  ÊµÊ©/v  ¿É/v  ³ÖÐø/vd  ·¢Õ¹/v  Õ½ÂÔ/n  ¡¢/w  ÂõÏò/v  ÏÖ´ú»¯/vn  ½ø³Ì/n  ÖÐ/f  £¬/w  ÈË¿Ú/n  ÎÊÌâ/n  ÊÇ/v  Ò»¸ö/m  ²»¿É/v  »Ø±Ü/v  µÄ/u  ÖØ´ó/a  ÎÊÌâ/n  £¬/w  Çë/v  Äú/r  Ì¸Ì¸/v  ÐÂ/a  Ê±ÆÚ/n  ÎÒ¹ú/n  ÃæÁÙ/v  µÄ/u  ÈË¿Ú/n  ÐÎÊÆ/n  ¡£/w  
19980401-05-003-007/m  ÕÅ/nr  Î¬Çì/nr  £º/w  ¾­¹ý/p  £²£°/m  ¶à/m  Äê/q  Å¬Á¦/a  £¬/w  ÎÒ¹ú/n  ÈË¿Ú/n  ¿ØÖÆ/vn  ¹¤×÷/vn  È¡µÃ/v  ÁË/u  ¾Þ´ó/a  ³É¼¨/n  £¬/w  ÓýÁä/b  ¸¾Å®/n  ×ÜºÍ/n  ÉúÓýÂÊ/n  ÏÂ½µ/v  µ½/v  ¸üÌæ/vn  Ë®Æ½/n  ÒÔÏÂ/f  £¬/w  È«¹ú/n  ´óÔ¼/d  ÉÙ/ad  Éú/v  £³ÒÚ/m  ÈË/n  ¡£/w  µ«ÊÇ/c  ÈË¿Ú/n  ¶à/a  £¬/w  µ××Ó/n  ±¡/a  £¬/w  ¸ûµØ/n  ÉÙ/a  £¬/w  ÈÔ/d  ÊÇ/v  Éç»áÖ÷Òå/n  ³õ¼¶/b  ½×¶Î/n  µÄ/u  »ù±¾/a  ¹úÇé/n  ¡£/w  ÔÚ/p  Éç»áÖ÷Òå/n  ³õ¼¶/b  ½×¶Î/n  £¬/w  ÅÓ´ó/a  µÄ/u  ÈË¿Ú/n  »ùÊý/n  ºÍ/c  Ã¿Äê/r  £±£³£°£°Íò/m  ×óÓÒ/m  µÄ/u  ¾»/a  ÔöÁ¿/n  £¬/w  ÒÑ/d  ³ÉÎª/v  ÖÆÔ¼/v  ÎÒ¹ú/n  ¾­¼Ã/n  ºÍ/c  Éç»á/n  ·¢Õ¹/vn  ¡¢/w  Ó°Ïì/v  ¹úÃñ/n  Éú»î/vn  ÖÊÁ¿/n  ºÍ/c  ÈË¿Ú/n  ËØÖÊ/n  Ìá¸ß/vn  µÄ/u  ÖØÒª/a  Ô­Òò/n  ¡£/w  ¸ù¾Ý/p  ×¨¼Ò/n  Ô¤²â/v  £¬/w  ÔÚ/p  ÓÐÐ§/ad  ¿ØÖÆ/v  ÈË¿Ú/n  µÄ/u  Ç°Ìá/n  ÏÂ/f  £¬/w  µ½/p  ÏÂÊÀ¼Í/t  ÖÐÒ¶/t  ×Ü/b  ÈË¿ÚÊý/n  ´ïµ½/v  £±£¶ÒÚ/m  Ê±/Ng  £¬/w  ÎÒ¹ú/n  ÈË¿Ú/n  ²Å/d  ÓÐ/v  ¿ÉÄÜ/n  ÊµÏÖ/v  Áã/m  Ôö³¤/v  £¬/w  Òò¶ø/c  ÈË¿Ú/n  Ôö³¤/vn  ÈÔÈ»/d  ¸ø/p  ¾­¼Ã/n  ·¢Õ¹/vn  ºÍ/c  ×ÊÔ´/n  »·¾³/n  ¹¹³É/v  ¾Þ´ó/a  Ñ¹Á¦/n  £¬/w  ÕâÖÖ/r  Ñ¹Á¦/n  ½«/d  ÊÇ/v  ³¤ÆÚ/b  µÄ/u  ¡£/w  Í¬Ê±/c  £¬/w  ÎÒ¹ú/n  »¹/d  ÃæÁÙ/v  ÈË¿Ú/n  ËØÖÊ/n  Ìá¸ß/vn  µÄ/u  ÖØÒª/a  ÈÎÎñ/n  £¬/w  Î´À´/t  ÊÀ½ç/n  ¾ºÕù/vn  ¹é¸ùµ½µ×/l  ÊÇ/v  Ò»¸ö/m  ¹ú¼Ò/n  ÈË¿Ú/n  ËØÖÊ/n  µÄ/u  ¾ºÕù/vn  ¡£/w  Ä¿Ç°/t  ÎÒ¹ú/n  Å©Òµ/n  ÈË¿Ú/n  Õ¼/v  ºÜ/d  ´ó/a  ±ÈÖØ/n  £¬/w  ÎÄÃ¤/n  °ëÎÄÃ¤/n  Æ¶À§/a  ÈË¿Ú/n  Õ¼/v  Ò»¶¨/b  ±ÈÖØ/n  £¬/w  Ò»Ð©/m  µØÇø/n  ÓÈÆä/d  ÊÇ/v  ±ßÔ¶/b  Æ¶À§/a  µØÇø/n  ÐÂ/d  Éú/v  Ó¤¶ù/n  ³öÉú/vn  È±ÏÝ/n  ·¢ÉúÂÊ/n  »¹/d  ½Ï/d  ¸ß/a  £¬/w  Ìá¸ß/v  ³öÉú/vn  ÈË¿Ú/n  µÄ/u  ËØÖÊ/n  £¬/w  ½â¾ö/v  ºÃ/a  ÈË¿Ú/n  ÀÏÁä»¯/vn  ´øÀ´/v  µÄ/u  ÎÊÌâ/n  ÒÔ¼°/c  ³öÉú/vn  ÈË¿Ú/n  ÐÔ±ð/n  µÄ/u  ÎÊÌâ/n  £¬/w  ÈÔÈ»/d  ÊÇ/v  Ê®·Ö/m  ¼è¾Þ/a  µÄ/u  ÈÎÎñ/n  ¡£/w  Òò´Ë/c  £¬/w  ÎÒÃÇ/r  ¼È/c  Òª/v  ¿´µ½/v  ÈË¿Ú/n  Óë/c  ¼Æ»®ÉúÓý/l  ¹¤×÷/vn  ³É¼¨/n  ×¿Öø/a  £¬/w  ¸ü/d  Òª/v  ¿´µ½/v  ÃæÁÙ/v  µÄ/u  ÐÎÊÆ/n  ÒÀÈ»/z  ÑÏ¾þ/a  £¬/w  ²»ÈÝ/v  ÀÖ¹Û/a  ¡£/w  
19980401-05-003-008/m  ¼ÇÕß/n  £º/w  ÎÒ¹ú/n  ¼Æ»®ÉúÓý/l  ¹¤×÷/vn  ¿ç/v  ÊÀ¼Í/n  Ä¿±ê/n  ÊÇ/v  Ê²Ã´/r  £¿/w  
19980401-05-003-009/m  ÕÅ/nr  Î¬Çì/nr  £º/w  Ç°²»¾Ã/t  £¬/w  ½­/nr  ÔóÃñ/nr  ×ÜÊé¼Ç/n  ÔÚ/p  ÖÐÑë/n  ÕÙ¿ª/v  µÄ/u  ¼Æ»®ÉúÓý/l  ºÍ/c  »·¾³/n  ±£»¤/vn  ¹¤×÷/vn  ×ùÌ¸»á/n  ÉÏ/f  Ö¸³ö/v  £¬/w  [ÖÐÑë/n  ÕþÖÎ¾Ö/n  ³£Î¯»á/j]nt  Í¬Òâ/v  [¹ú¼Ò/n  ¼ÆÉúÎ¯/j]nt  Ìá³ö/v  µÄ/u  ½ñºó/t  £³/m  Äê/q  ºÍ/c  £²£±/m  ÊÀ¼Í/n  Î´À´/t  £µ£°/m  Äê/q  ÎÒ¹ú/n  ÈË¿Ú/n  Óë/c  ¼Æ»®ÉúÓý/l  ¹¤×÷/vn  µÄ/u  ·Ü¶·/vn  Ä¿±ê/n  £¬/w  Õâ¸ö/r  Ä¿±ê/n  ¾ÍÊÇ/v  £º/w  µ½/p  £²£°£°£°Äê/t  £¬/w  °Ñ/p  È«¹ú/n  ÈË¿Ú/n  ×ÜÊý/n  ¿ØÖÆ/v  ÔÚ/p  £±£³ÒÚ/m  ÒÔÄÚ/f  ¡£/w  Å¬Á¦/ad  ½µµÍ/v  ÐÂ/d  Éú/v  Ó¤¶ù/n  µÄ/u  ³öÉú/vn  È±ÏÝ/n  ·¢ÉúÂÊ/n  ¡£/w  Îª/p  ÓýÁä/b  ·ò¸¾/n  Ìá¹©/v  ±ØÒª/a  µÄ/u  ÉúÖ³/vn  ±£½¡/n  ·þÎñ/vn  £¨/w  ÉúÖ³/vn  ±£½¡/n  ·þÎñ/vn  °üÀ¨/v  ¼Æ»®ÉúÓý/l  Ðû´«/vn  ½ÌÓý/vn  ¡¢/w  ¼¼Êõ/n  ·þÎñ/vn  £»/w  ²úÇ°/t  ¡¢/w  Éú²ú/v  ºÍ/c  ²úºó/t  µÄ/u  ±£½¡/n  ½ÌÓý/vn  ºÍ/c  ·þÎñ/vn  £¬/w  ²»ÔÐÖ¢/n  µÄ/u  Ô¤·À/vn  ºÍ/c  ÖÎÁÆ/vn  £»/w  ÉúÖ³µÀ/n  ¸ÐÈ¾/vn  ºÍ/c  ÆäËû/r  ÉúÖ³/vn  ½¡¿µ/an  ·½Ãæ/n  µÄ/u  ¼¼Êõ/n  ·þÎñ/vn  £»/w  ÈËÀà/n  ÐÔÉú»î/n  ¡¢/w  ÐÔ½¡¿µ/n  ·½Ãæ/n  µÄ/u  ×ÉÑ¯/vn  ºÍ/c  ·þÎñ/vn  £©/w  ¡£/w  ¼Æ»®ÉúÓý/l  ¹¤×÷/vn  »ù±¾/ad  ÊµÏÖ/v  ¡°/w  ÈýÎªÖ÷/j  ¡±/w  £¨/w  ¼´/v  ÒÔ/p  Ðû´«/v  ½ÌÓý/v  ÎªÖ÷/v  ¡¢/w  ±ÜÔÐ/v  ÎªÖ÷/v  ¡¢/w  ¾­³£ÐÔ/n  ¹¤×÷/vn  ÎªÖ÷/v  £©/w  £¬/w  Öð²½/d  ÊµÏÖ/v  ¹¤×÷/vn  Ë¼Â·/n  ºÍ/c  ¹¤×÷/vn  ·½·¨/n  µÄ/u  ¡°/w  Á½/m  ¸ö/q  ×ª±ä/vn  ¡±/w  £¨/w  ¼´/v  ÓÉ/p  ¹ÂÁ¢/a  µØ/u  ¾Í/p  ¼Æ»®ÉúÓý/l  ×¥/v  ¼Æ»®ÉúÓý/l  Ïò/p  Óë/p  ¾­¼Ã/n  Éç»á/n  ·¢Õ¹/vn  ½ôÃÜ/ad  ½áºÏ/v  £¬/w  ²ÉÈ¡/v  ×ÛºÏ/vn  ´ëÊ©/n  ½â¾ö/v  ÈË¿Ú/n  ÎÊÌâ/n  ×ª±ä/v  £»/w  ÓÉ/p  ÒÔ/p  Éç»á/n  ÖÆÔ¼/vn  ÎªÖ÷/v  Ïò/p  Öð²½/d  ½¨Á¢/v  ÀûÒæ/n  µ¼Ïò/n  ºÍ/c  Éç»á/n  ÖÆÔ¼/vn  Ïà/d  ½áºÏ/v  £¬/w  Ðû´«/v  ½ÌÓý/v  ¡¢/w  ×ÛºÏ/vd  ·þÎñ/v  ¡¢/w  ¿ÆÑ§/ad  ¹ÜÀí/v  Ïà/d  Í³Ò»/v  µÄ/u  »úÖÆ/n  ×ª±ä/v  £©/w  ¡£/w  µ½/p  £²£°£±£°Äê/t  £¬/w  °Ñ/p  È«¹ú/n  ÈË¿Ú/n  ×ÜÊý/n  ¿ØÖÆ/v  ÔÚ/p  £±£´ÒÚ/m  ÒÔÄÚ/f  ¡£/w  ½øÒ»²½/d  Ìá¸ß/v  ÈË¿Ú/n  ËØÖÊ/n  ¡£/w  ÓýÁä/b  ·ò¸¾/n  ÏíÓÐ/v  »ù±¾/a  µÄ/u  ÉúÖ³/vn  ±£½¡/n  ·þÎñ/vn  ¡£/w  Å¬Á¦/ad  ½â¾ö/v  ÈË¿Ú/n  ÀÏÁä»¯/v  ´øÀ´/v  µÄ/u  ÎÊÌâ/n  ÒÔ¼°/c  ²¿·Ö/m  µØÇø/n  ³öÉú/vn  ÐÔ±ð±È/n  Æ«/d  ¸ß/a  µÄ/u  ÎÊÌâ/n  £¬/w  ÍêÉÆ/v  Éç»á/n  ±£ÕÏ/vn  ÌåÏµ/n  ¡£/w  ½¨Á¢/v  Æð/v  ÊÊÓ¦/v  Éç»áÖ÷Òå/n  ÊÐ³¡¾­¼Ã/n  ºÍ/c  ÈËÃñ/n  ÈºÖÚ/n  ÐèÇó/n  µÄ/u  ×ÛºÏÖÎÀí/l  ÈË¿Ú/n  ÎÊÌâ/n  µÄ/u  ¹¤×÷/vn  »úÖÆ/n  ¡£/w  µ½/p  £²£°£²£±Äê/t  £¬/w  È«¹ú/n  ÈË¿Ú/n  Ôö³¤/vn  µÃµ½/v  ½øÒ»²½/b  ¿ØÖÆ/vn  £¬/w  ÈË¿Ú/n  ËØÖÊ/n  Ã÷ÏÔ/ad  Ìá¸ß/v  £¬/w  ÓýÁä/b  ·ò¸¾/n  ÆÕ±é/ad  ÏíÊÜ/v  ÓÅÖÊ/b  µÄ/u  ÉúÖ³/vn  ±£½¡/n  ·þÎñ/vn  £¬/w  ¼Æ»®ÉúÓý/l  ¹¤×÷/vn  »úÖÆ/n  ¸ü¼Ó/d  ÍêÉÆ/a  ¡£/w  µ½/p  £²£±/m  ÊÀ¼Í/n  ÖÐÒ¶/t  £¬/w  ÎÒ¹ú/n  ÈË¿Ú/n  ×ÜÁ¿/n  ÔÚ/p  ´ïµ½/v  ·åÖµ/n  £¨/w  ¾Ý/p  Ò»Ð©/m  ×¨¼Ò/n  ¹À¼Æ/v  Ô¼/d  ÔÚ/v  £±£¶ÒÚ/m  ×óÓÒ/m  £©/w  Ö®ºó/f  »ºÂý/ad  ÏÂ½µ/v  ¡£/w  ÈË¿Ú/n  ËØÖÊ/n  È«Ãæ/ad  Ìá¸ß/v  ¡£/w  ÈË¿Ú/n  ½á¹¹/n  Ç÷ÓÚ/v  ºÏÀí/a  ¡£/w  ÈËÃñ/n  ÈºÖÚ/n  ×Ô¾õ/ad  ÊµÐÐ/v  ¼Æ»®ÉúÓý/l  £¬/w  ×ÔÎÒ/r  ±£½¡/n  ÒâÊ¶/n  Ã÷ÏÔ/ad  ÔöÇ¿/v  ¡£/w  ÈË¿Ú/n  Óë/p  ¾­¼Ã/n  ¡¢/w  Éç»á/n  ¡¢/w  ×ÊÔ´/n  ¡¢/w  »·¾³/n  Ð­µ÷/ad  ·¢Õ¹/v  £¬/w  ²½Èë/v  Á¼ÐÔ/b  Ñ­»·/vn  ¡£/w  Õâ¸ö/r  ·Ö/v  ËÄ/m  ²½/q  ×ß/v  µÄ/u  Õ½ÂÔ/n  Ä¿±ê/n  °üÀ¨/v  ¿ØÖÆ/v  ÈË¿Ú/n  Ôö³¤/vn  ¡¢/w  Ìá¸ß/v  ÈË¿Ú/n  ËØÖÊ/n  ¡¢/w  ÓýÁä/b  ÈºÖÚ/n  ÏíÊÜ/v  ÉúÖ³/vn  ±£½¡/n  ·þÎñ/vn  ÒÔ¼°/c  ¼Æ»®ÉúÓý/l  ¹¤×÷/vn  »úÖÆ/n  ¸Ä¸ï/vn  µÈ/u  ËÄ/m  ¸ö/q  ·½Ãæ/n  µÄ/u  ÒªÇó/n  ¡£/w  Õâ/r  ÊÇ/v  ÎÒÃÇ/r  ¾­¹ý/p  ³¤ÆÚ/d  ¼è¿à·Ü¶·/i  ±ØÐë/d  ÊµÏÖ/v  µÄ/u  Ä¿±ê/n  ¡£/w  
19980401-05-003-010/m  ¼ÇÕß/n  £º/w  ÊµÏÖ/v  ÎÒ¹ú/n  ¿ç/v  ÊÀ¼Í/n  ÈË¿Ú/n  ¹¤×÷/vn  Ä¿±ê/n  £¬/w  ÖØµã/d  Òª/v  ×¥ºÃ/v  ÄÄÐ©/r  ¹¤×÷/vn  £¿/w  
19980401-05-003-011/m  ÕÅ/nr  Î¬Çì/nr  £º/w  Òª/v  ÊµÏÖ/v  ÎÒÃÇ/r  µÄ/u  ·Ü¶·/vn  Ä¿±ê/n  £¬/w  µ±Ç°/t  ÖØµã/d  Òª/v  ½â¾ö/v  ºÃ¼¸/m  ¸ö/q  ÎÊÌâ/n  ¡£/w  µÚÒ»/m  £¬/w  ¾ÍÊÇ/v  Òª/v  °Ñ/p  ¸÷¼¶/r  ¼ÆÉúÎ¯/j  µÄ/u  Áìµ¼°à×Ó/n  ½¨Éè/vn  ºÃ/a  ¡£/w  µÚ¶þ/m  £¬/w  ¾ÍÊÇ/v  ±ØÐë/d  °Ñ/p  ¼Æ»®ÉúÓý/l  ¹¤×÷/vn  µÄ/u  ×ÅÖØµã/n  ·ÅÔÚ/v  »ù²ã/n  ¡£/w  µÚÈý/m  £¬/w  Òª/v  ¼Ó¿ì/v  ¼Æ»®ÉúÓý/l  ·¨ÖÆ/n  ½¨Éè/vn  µÄ/u  ²½·¥/n  ¡£/w  µÚËÄ/m  £¬/w  »ý¼«/ad  ÕùÈ¡/v  ¸÷¼¶/r  Õþ¸®/n  Ôö¼Ó/v  ¶Ô/p  ¼Æ»®ÉúÓý/l  µÄ/u  Í¶Èë/vn  ¡£/w  µÚÎå/m  £¬/w  Òª/v  Î§ÈÆ/v  µ³ÖÐÑë/nt  Ìá³ö/v  µÄ/u  ·Ü¶·/vn  Ä¿±ê/n  £¬/w  ÑÐ¾¿/v  ¼Æ»®ÉúÓý/l  µÄ/u  ·¢Õ¹/vn  Õ½ÂÔ/n  ¡£/w  ÓÐ/v  ÁË/u  Õ½ÂÔ/n  Ä¿±ê/n  £¬/w  »¹Òª/d  ÓÐ/v  Õ½ÂÔ/n  ¹æ»®/n  ºÍ/c  Õ½ÂÔ/n  ´ëÊ©/n  £¬/w  ÕâÑù/r  ²Å/d  ÄÜ/v  ±£Ö¤/v  Õ½ÂÔ/n  Ä¿±ê/n  µÄ/u  ÊµÏÖ/vn  ¡£/w  
19980401-05-003-012/m  ¼ÇÕß/n  £º/w  ÈËÃÇ/n  ³£/d  Ëµ/v  £¬/w  ¼Æ»®ÉúÓý/l  ¹¤×÷/vn  ÊÇ/v  ¡°/w  ÌìÏÂ/f  µÚÒ»/m  ÄÑÊÂ/n  ¡±/w  £¬/w  Äú/r  ÈÏÎª/v  ÄÑ/a  ÔÚ/p  ÄÄÀï/r  £¿/w  ÔõÑù/r  ²Å/d  ÄÜ/v  ½â¾ö/v  Õâ/r  Ò»/m  ÄÑÌâ/n  £¿/w  
19980401-05-003-013/m  ÕÅ/nr  Î¬Çì/nr  £º/w  ÉúÓý/vn  ÎÊÌâ/n  Ëµµ½µ×/l  ÊÇ/v  Óë/p  ¾­¼Ã/n  ·¢Õ¹/vn  Ë®Æ½/n  ºÍ/c  ÎÄ»¯/n  ËØÖÊ/n  ¸ßµÍ/n  ÃÜÇÐ/ad  Ïà¹Ø/v  £¬/w  ¼Æ»®ÉúÓý/l  ¹¤×÷/vn  ÄÑ/a  ¾Í/d  ÄÑ/a  ÔÚ/p  ÎÒ¹ú/n  Òª/v  ÔÚ/p  Éú²úÁ¦/n  ²»/d  ·¢´ï/a  µÄ/u  Çé¿ö/n  ÏÂ/f  ÑÏ¸ñ/ad  ¿ØÖÆ/v  ÈË¿Ú/n  µÄ/u  Ôö³¤/vn  £¬/w  ÄÑ/a  ¾Í/d  ÄÑ/a  ÔÚ/p  ÎÒ¹ú/n  µÄ/u  ÏÖÐÐ/b  ÉúÓý/vn  Õþ²ß/n  ºÍ/c  ²¿·Ö/m  ÈºÖÚ/n  µÄ/u  ÉúÓý/vn  ÒâÔ¸/n  ´æÔÚ/v  Ò»¶¨/b  ¾àÀë/n  £¬/w  ¹ã´ó/b  Å©Ãñ/n  ÈºÖÚ/n  »¹ÓÐ/v  Ðí¶à/m  Êµ¼Ê/a  À§ÄÑ/an  ºÍ/c  ÎÊÌâ/n  ÐèÒª/v  ½â¾ö/v  ¡£/w  ÓÈÆä/d  ÊÇ/v  ÔÚ/p  ¾­¼Ã/n  ²»/d  ·¢´ï/a  µÄ/u  ÖÐÎ÷²¿/f  ºÍ/c  Æ¶À§/a  µØÇø/n  £¬/w  À§ÄÑ/an  ºÍ/c  ÎÊÌâ/n  ¸üÎª/d  Í»³ö/a  ¡£/w  µ«ÊÇ/c  £¬/w  ÔÚ/p  ÐÂ/a  µÄ/u  ÀúÊ·/n  Ìõ¼þ/n  ÏÂ/f  £¬/w  Ö»Òª/c  ÎÒÃÇ/r  ¼á¶¨²»ÒÆ/i  µØ/u  ¹á³¹/v  ÂäÊµ/v  µ³ÖÐÑë/nt  ¡¢/w  ¹úÎñÔº/nt  ¹ØÓÚ/p  ÈË¿Ú/n  Óë/c  ¼Æ»®ÉúÓý/l  ¹¤×÷/vn  µÄ/u  ·½Õë/n  ºÍ/c  Õþ²ß/n  £¬/w  ÇÐÊµ/ad  ÌåÏÖ/v  È«ÐÄÈ«Òâ/i  Îª/p  ÈËÃñ/n  ·þÎñ/v  µÄ/u  ×ÚÖ¼/n  £¬/w  ÎÒÃÇ/r  ÓÐ/v  ÐÅÐÄ/n  ½â¾ö/v  ºÃ/a  Õâ/r  Ò»/m  ÄÑÌâ/n  ¡£/w  ¹ã´ó/b  ÈËÃñ/n  ÈºÖÚ/n  ÔÚ/p  ÍÑÆ¶ÖÂ¸»/l  µÄ/u  ¹ý³Ì/n  ÖÐ/f  £¬/w  ÄÜ¹»/v  ÉîÇÐ/ad  ¸ÐÊÜ/v  µ½/v  ÉÙ/ad  Éú/v  º¢×Ó/n  ´øÀ´/v  µÄ/u  Êµ¼Ê/a  ÀûÒæ/n  £¬/w  ÕþÖÎ/n  ÉÏ/f  ¹âÈÙ/a  £¬/w  ¾­¼Ã/n  ÉÏ/f  Êµ»Ý/a  £¬/w  Éú»î/vn  ÉÏ/f  ÓÐ/v  ±£ÕÏ/vn  £¬/w  ¿ÉÒÔ/v  Ïû³ý/v  ºó¹ËÖ®ÓÇ/i  £¬/w  ´Ó¶ø/c  ÕæÕý/d  ³ÉÎª/v  ¼Æ»®ÉúÓý/l  µÄ/u  Ö÷ÈË/n  ¡£/w  ÎÒÃÇ/r  µÄ/u  ÈË¿Ú/n  Óë/c  ¼Æ»®ÉúÓý/l  ¹¤×÷/vn  ¾Í/d  Ò»¶¨/d  ÄÜ¹»/v  ÔÙ/d  ÉÏ/v  Ò»¸ö/m  ÐÂ/a  µÄ/u  Ì¨½×/n  ¡£/w  

19980401-05-004-001/m  Îª/p  Å©Ãñ/n  ¿Æ¼¼/n  ÖÂ¸»/vn  ´îÇÅ/v  ¡ª¡ª¡ª/w  ¼Ç/v  [ÖÐ¹ú/ns  Å©´å/n  ×¨Òµ/n  ¼¼Êõ/n  Ð­»á/n]nt  
19980401-05-004-002/m  Âí/nr  ·ÉÐ¢/nr  
19980401-05-004-003/m  ²»¾ÃÇ°/t  £¬/w  [ÖÐ¹ú/ns  Å©´å/n  ×¨Òµ/n  ¼¼Êõ/n  Ð­»á/n]nt  ÔÚ/p  ¾©/j  ¾Ù°ì/v  ÁË/u  ÖÐ²ÝÒ©/n  ¡°/w  ÂÌÉ«/n  ¡±/w  Å©Ò©/n  ÅàÑµ°à/n  £¬/w  ¶Ô/p  À´×Ô/v  È«¹ú/n  ¸÷µØ/r  µÄ/u  ½ü/v  °Ù/m  Î»/q  Å©´å/n  ×¨Òµ/n  ¼¼Êõ/n  ÈËÔ±/n  Ãâ·Ñ/vd  ÅàÑµ/v  £¬/w  ²¢/c  Íù/p  ¸÷µØ/r  Å©¼¼Ð­/j  ·¢/v  ÎÄ¼þ/n  £¬/w  Ê¹/v  Õâ/r  Ò»/m  ¡°/w  ÑøÔÚÉî¹ëÈËÎ´Ê¶/l  ¡±/w  µÄ/u  ³É¹û/n  »ñµÃ/v  ´ó/a  ·¶Î§/n  ÍÆ¹ã/vn  ¡£/w  Ä¿Ç°/t  £¬/w  ¡°/w  ÂÌÉ«/n  ¡±/w  Ö²Îï/n  Å©Ò©/n  ÔÚ/p  È«¹ú/n  Ðí¶à/m  Êß²Ë/n  »ùµØ/n  ¡¢/w  ¹ûÊ÷/n  »ùµØ/n  µÈ/u  ´óÃæ»ý/d  ÍÆ¹ã/v  £¬/w  ÊÜµ½/v  Å©Ãñ/n  »¶Ó­/vn  ¡£/w  
19980401-05-004-004/m  Õâ/r  Ö»/d  ÊÇ/v  [ÖÐ¹ú/ns  Å©¼¼Ð­/j]nt  ÍÆ¹ã/v  µÄ/u  ÖÚ¶à/m  ×¨Òµ/n  ¼¼Êõ/n  ÖÐ/f  µÄ/u  Ò»/m  Àý/n  ¡£/w  ×Ô/p  È¥Äê/t  £¹ÔÂ·Ý/t  ¿ªÊ¼/v  ÖÁ/p  ½ñ/Tg  £¬/w  [ÖÐ¹ú/ns  Å©¼¼Ð­/j]nt  ÒÑ/d  °ì/v  ÁË/u  £±£µ/m  ´Î/q  ÅàÑµ°à/n  ¡£/w  ±ÊÕß/n  ÊÖÍ·/n  ÉÏ/f  ÓÐ/v  Ò»/m  ·Ý/q  [ÖÐ¹ú/ns  Å©¼¼Ð­/j]nt  µÄ/u  ÅàÑµ/vn  ¼Æ»®/n  £¬/w  ´Ó/p  £³ÔÂ·Ý/t  µ½/p  £µÔÂ·Ý/t  £³/m  ¸ö/q  ÔÂ/n  µÄ/u  Ê±¼ä/n  ÃÜÃÜ/d  °²ÅÅ/v  ×Å/u  £±£³/m  Ïî/q  È«¹ú/n  Å©´å/n  ¼¼Êõ/n  ÅàÑµ/vn  ¼Æ»®/n  ¡£/w  
19980401-05-004-005/m  Å©Ãñ/n  ÃÇ/k  ¿ÊÇó/v  ¿ÆÑ§¼¼Êõ/n  £¬/w  ¶ø/c  Å©¼¼Ð­/j  µÄ/u  ¿Æ¼¼/n  ÅàÑµ°à/n  ½«/p  ¸÷ÖÖ/r  ÖÖÖ²/vn  ¡¢/w  ÑøÖ³/vn  ¼¼Êõ/n  ËÍ/v  µ½/v  ÁË/u  Å©Ãñ/n  ÊÖÖÐ/s  £¬/w  ÈÃ/v  ËûÃÇ/r  ÔÚ/p  ×Ô¼º/r  µÄ/u  Êµ¼ù/vn  ÖÐ/f  £¬/w  ¸ü/d  ÉîÉîµØ/z  Àí½â/v  ÁË/u  ¡°/w  ¿Æ¼¼/n  ÊÇ/v  µÚÒ»/m  Éú²úÁ¦/n  ¡±/w  µÄ/u  º¬Òå/n  ¡£/w  
19980401-05-004-006/m  È¥Äê/t  ¶¬Ìì/t  £¬/w  [ÖÐ¹ú/ns  Å©¼¼Ð­/j]nt  ÔÚ/p  É½¶«/ns  ÊÙ¹âÊÐ/ns  ¾Ù°ì/v  ´óÅï/n  Êß²Ë/n  ÅàÑµ°à/n  £¬/w  ÓÐ/v  ½ü/v  Ç§/m  ÈË/n  ²Î¼Ó/v  ¡£/w  ÐÂ½®/ns  ¹þÃÜÊÐ/ns  µÄ/u  Ò»/m  Î»/q  Å®/b  Ïç³¤/n  £¬/w  ×Ô/d  ´ø/v  ÁË/u  £·/m  Ìì/q  µÄ/u  ¸ÉÁ¸/n  £¬/w  ²»Ô¶ÍòÀï/l  £¬/w  À´µ½/v  ÊÙ¹â/ns  ¡£/w  µ±/p  Ëý/r  ¿´µ½/v  ´óÅï/n  ÄÚ/f  ÄÛÂÌ/b  µÄ/u  »Æ¹Ï/n  ¡¢/w  ÏÊºì/z  µÄ/u  Î÷ºìÊÁ/n  Ê±/Ng  £¬/w  Ëý/r  ´ô/v  ×¡/v  ÁË/y  £¬/w  Ëý/r  Ëµ/v  Òª/v  ½«/p  Õâ/r  Ïî/q  ¼¼Êõ/n  ´ø/v  »ØÈ¥/v  £¬/w  ÒòÎª/c  Ëü/r  ÒâÎ¶×Å/v  Ò»/m  Ìõ/q  ÖÂ¸»/v  µÄ/u  ÃÅÂ·/n  ¡£/w  °ì/v  Íê/v  °à/n  ºó/f  £¬/w  Ëý/r  ÓÖ/d  ÁôÏÂ/v  Ñ§Ï°/v  ÁË/u  £±£°/m  Ìì/q  £¬/w  Ö±µ½/v  ÍêÈ«/ad  ÕÆÎÕ/v  ²Å/d  ÀëÈ¥/v  ¡£/w  
19980401-05-004-007/m  £·£°/m  Äê´ú/n  Ä©/f  £¬/w  ¿ÆÑ§/n  µÄ/u  ´º·ç/n  ¿ªÊ¼/v  ´µ·÷/v  ÉñÖÝ/n  ´óµØ/n  £¬/w  [Å©´å/n  ×¨Òµ/n  ¼¼Êõ/n  Ð­»á/n]nt  ÔÚ/p  ¸÷µØ/r  ¿ÆÐ­/j  µÄ/u  ·öÖ²/vn  ÏÂ/f  £¬/w  ±ã/d  ÈçÍ¬/v  Ç§/m  Ê÷/n  Íò/m  Ê÷/n  µÄ/u  Àæ»¨/n  ÔÚ/p  ´ºÌì/t  Àï/f  ¿ª·Å/v  ¡£/w  ¾­¹ý/p  ½ü/a  £²£°/m  Äê/q  µÄ/u  ·¢Õ¹/vn  £¬/w  È«¹ú/n  Ä¿Ç°/t  ÒÑ/d  ÓÐ/v  Å©¼¼Ð­/j  £±£³Íò/m  ¶à/m  ¸ö/q  £¬/w  ±é²¼/v  È«¹ú/n  ¸÷µØ/r  £¬/w  »áÔ±/n  £µ£¸£°Íò/m  ÈË/n  £¬/w  Ö±½Ó/ad  ÁªÏµ/v  µÄ/u  Å©»§/n  ´ï/v  £±£±£¶£´Íò/m  »§/q  £¬/w  Éæ¼°/v  Å©´å/n  £±£´£°/m  ¸ö/q  ×¨Òµ/n  ÃÅÀà/n  ¡£/w  
19980401-05-004-008/m  Å©Ãñ/n  ¿Æ¼¼/n  ÖÂ¸»/v  µÄ/u  ÈÈÇé/an  ºÍ/c  »ý¼«ÐÔ/n  µÄ/u  ²»¶Ï/d  ¸ßÕÇ/a  £¬/w  ´Ù³É/v  ÁË/u  ¸÷Àà/r  Å©¼¼Ð­/j  µÄ/u  ³ÉÁ¢/vn  ¡£/w  Îª/p  ½â¾ö/v  Éú²ú/v  ÖÐ/f  µÄ/u  ¼¼Êõ/n  ÄÑÌâ/n  £¬/w  Å©Ãñ/n  ÃÇ/k  ×ÔÔ¸/vd  ¾Û¼¯/v  µ½/v  ÒÀ¿¿/n  ¿Æ¼¼/n  ÂÊÏÈ/d  ÖÂ¸»/v  µÄ/u  Éú²ú/vn  ¼¼Êõ/n  ÄÜÊÖ/n  ÖÜÎ§/f  £¬/w  ÓÚÊÇ/c  ³öÏÖ/v  ÁË/u  Å©¼¼/j  Ð­»á/n  £¬/w  Õâ/r  Ò»/m  ÏÖÏó/n  Ôø/d  ±»/p  ³ÆÎª/v  ÊÇ/v  ÖÐ¹ú/ns  Å©Ãñ/n  µÄ/u  Ò»/m  ´ó/a  ´´¾Ù/n  ¡£/w  Å©¼¼Ð­/j  ³ÉÁ¢/v  ºó/f  £¬/w  ÉÏ/f  ÁªÏµ/v  ¿ÆÑÐ/n  ÔºËù/n  £¬/w  ÏÂ/f  ÁªÏµ/v  Å©Ãñ/n  £¬/w  ³ÉÎª/v  ¿Æ¼¼/n  Á÷Ïò/v  Å©´å/n  ºÍ/c  ¸÷¸ö/r  Éú²ú/vn  »·½Ú/n  µÄ/u  ÖØÒª/a  ÇþµÀ/n  £¬/w  Ôö¼Ó/v  ÁË/u  ¹ã´ó/b  Å©´å/n  ¿ª·¢/v  ¡¢/w  Ïû»¯/v  ¡¢/w  ÎüÊÕ/v  ¡¢/w  ÍÆ¹ã/v  ÐÂ/a  ¼¼Êõ/n  µÄ/u  ÄÜÁ¦/n  ¡£/w  
19980401-05-004-009/m  [ÖÐ¹ú/ns  Å©¼¼Ð­/j]nt  µÄ/u  ³£Îñ/b  ÃØÊé³¤/n  ÖÜ/nr  ¿¡Ðã/nr  Ëµ/v  £¬/w  Å©¼¼Ð­/j  ÊÇ/v  Ò»¸ö/m  Ãñ°ì/b  ¡¢/w  Ãñ¹Ü/b  ¡¢/w  ÃñÒæ/b  µÄ/u  ×éÖ¯/n  £¬/w  Ò»¶¨/d  Òª/v  ¼ÌÐø/v  ·¢»Ó/v  Æä/r  Ó°Ïì/n  ¹ã·º/a  µÄ/u  ÓÅÊÆ/n  £¬/w  ´ø¶¯/v  ¸ü/d  ¶à/a  µÄ/u  Å©Ãñ/n  ×ß/v  ÉÏ/v  ÖÂ¸»/v  Ö®/u  Â·/n  ¡£/w  

19980401-05-005-001/m  [¹ú¼Ò/n  »·¾³/n  ±£»¤/vn  ×Ü¾Ö/n]nt  ¹ÒÅÆ/v  
19980401-05-005-002/m  ±¾±¨/r  ±±¾©/ns  £³ÔÂ/t  £³£±ÈÕ/t  Ñ¶/Ng  ¼ÇÕß/n  »Æ/nr  ÕñÖÐ/nr  ±¨µÀ/v  £º/w  ¸ù¾Ý/p  ¾Å/m  ½ì/q  [È«¹ú/n  ÈË´ó/j]nt  Ò»/m  ´Î/q  »áÒé/n  Í¨¹ý/v  µÄ/u  »ú¹¹/n  ¸Ä¸ï/vn  ·½°¸/n  £¬/w  [¹ú¼Ò/n  »·¾³/n  ±£»¤¾Ö/n]nt  ¸Ä/v  Îª/v  [¹ú¼Ò/n  »·¾³/n  ±£»¤/vn  ×Ü¾Ö/n]nt  £¬/w  ×÷Îª/v  ¹úÎñÔº/nt  µÄ/u  Ö±Êô/b  »ú¹¹/n  ¡£/w  ½ñÌì/t  ÉÏÎç/t  £¬/w  [¹ú¼Ò/n  »·¾³/n  ±£»¤/vn  ×Ü¾Ö/n]nt  µÄ/u  ÅÆ×Ó/n  ÒÑ/d  ¹Ò/v  ÔÚ/p  »ú¹Ø/n  ´óÂ¥/n  µÄ/u  ÃÅ¿Ú/s  ¡£/w  
19980401-05-005-003/m  ½ñÌì/t  [¹ú¼Ò/n  »·±£/j  ×Ü¾Ö/n]nt  »¹/d  ÕÙ¿ª/v  ÁË/u  µÚÒ»/m  ´Î/q  ¾ÖÎñ/n  À©´ó/vn  »áÒé/n  £¬/w  ÈÏÕæ/ad  ¹á³¹/v  ÂäÊµ/v  ¹úÎñÔº/nt  µÚÒ»/m  ´Î/q  È«Ìå/n  »áÒé/n  ¾«Éñ/n  £¬/w  ÉóÒé/v  Í¨¹ý/v  ÁË/u  ¡¶/w  [¹ú¼Ò/n  »·±£/j  ×Ü¾Ö/n]nt  ¹¤×÷/vn  ¹æÔò/n  ¡·/w  ¡£/w  [¹ú¼Ò/n  »·±£/j  ×Ü¾Ö/n]nt  ¾Ö³¤/n  ½â/nr  Õñ»ª/nr  ÒªÇó/v  »·±£/j  ÏµÍ³/n  ¹ã´ó/b  ¸É²¿/n  Ö°¹¤/n  £¬/w  ²»/d  ¸º/v  µ³/n  ºÍ/c  ÈËÃñ/n  µÄ/u  ÖØÍÐ/n  £¬/w  ¼á¾ö/ad  Ö´ÐÐ/v  Öì/nr  éF»ù/nr  ×ÜÀí/n  ¶Ô/p  Õþ¸®/n  »ú¹Ø/n  Ìá³ö/v  µÄ/u  Îå/m  Ïî/q  ÒªÇó/n  £¬/w  ÐÎ³É/v  ¹¤×÷/vn  ºÏÁ¦/n  ¡£/w  ¼á³Ö/v  ÎÛÈ¾/vn  ·ÀÖÎ/vn  ºÍ/c  ÉúÌ¬/n  ±£»¤/vn  ²¢ÖØ/vn  £¬/w  ½²/v  Êµ»°/n  £¬/w  °ì/v  ÊµÊÂ/n  £¬/w  Çó/v  ÊµÐ§/n  £¬/w  °Ñ/p  »·±£/j  ¹¤×÷/vn  Ìá¸ß/v  µ½/v  Ò»¸ö/m  ÐÂ/a  µÄ/u  Ë®Æ½/n  ¡£/w  

19980401-05-006-001/m  ¿Ø/Vg  Î²Æø/n  ½µ/Vg  ÃºÑÌ/n  ·À/v  Ñï³¾/n  Ôö/v  ÂÌµØ/n  ±±¾©ÊÐ/ns  ÖÎÀí/v  ¿ÕÆø/n  ÎÛÈ¾/vn  
19980401-05-006-002/m  ±¾±¨/r  Ñ¶/Ng  ×î½ü/t  £¬/w  ±±¾©ÊÐ/ns  ¼ÓÇ¿/v  ¿ÕÆø/n  ÖÊÁ¿/n  ¹ÜÀí/vn  £¬/w  ²ÉÈ¡/v  ÁË/u  ¿ØÖÆ/v  »ú¶¯³µ/n  Î²Æø/n  ¡¢/w  ½µµÍ/v  ÃºÑÌ/n  ÎÛÈ¾/vn  ¡¢/w  ·ÀÖ¹/v  Ñï³¾/n  ¡¢/w  Ôö¼Ó/v  ÂÌµØ/n  µÈ/u  ´ëÊ©/n  £¬/w  ÒÑ/d  ³õ¼û³ÉÐ§/l  ¡£/w  ´Ó/p  £´ÔÂ/t  £±ÈÕ/t  Æð/f  £¬/w  ËûÃÇ/r  ½«/d  ¶Ô/p  Î²Æø/n  ÅÅ·Å/vn  ³¬±ê/v  µÄ/u  »ú¶¯³µ/n  Ç¿ÖÆ/vd  °²×°/v  Î²Æø/n  ¾»»¯Æ÷/n  £¬/w  ÈÃ/v  Ê×¶¼/n  µÄ/u  Ìì¿Õ/n  Öð½¥/d  ±ä/v  À¶/a  ¡£/w  
19980401-05-006-003/m  ¾Ý/p  ÁË½â/v  £¬/w  ±±¾©ÊÐ/ns  µÄ/u  »ú¶¯/b  ³µÁ¾/n  ÒÑ/d  ÓÉ/p  £±£°/m  Äê/q  Ç°/f  µÄ/u  £²£°/m  ¶à/m  Íò/m  Á¾/q  ÔöÖÁ/v  Ä¿Ç°/t  µÄ/u  £±£²£°/m  ¶à/m  Íò/m  Á¾/q  ¡£/w  »ú¶¯/b  ³µÁ¾/n  ÊýÁ¿/n  µÄ/u  ¿ìËÙ/b  Ôö¼Ó/vn  ºÍ/c  Ò»Ð©/m  ³µÁ¾/n  Î²Æø/n  ÅÅ·Å/vn  ³¬±ê/v  £¬/w  ³ÉÎª/v  ¿ÕÆø/n  ÖÐ/f  ÎÛÈ¾Îï/n  Ôö¶à/v  µÄ/u  Ö÷Òª/b  Ô­Òò/n  ¡£/w  È¥Äê/t  £¶ÔÂ/t  £±ÈÕ/t  £¬/w  ±±¾©ÊÐ/ns  ¿ªÊ¼/v  ÍÆÐÐ/v  Ê¹ÓÃ/v  ÎÞ/v  Ç¦/n  ÆûÓÍ/n  £¬/w  È¡µÃ/v  ÁË/u  Ò»¶¨/b  µÄ/u  ³ÉÐ§/n  ¡£/w  µ«ÊÇ/c  Î²Æø/n  ÅÅ·ÅÁ¿/n  ³¬±ê/v  µÄ/u  »ú¶¯³µ/n  È´/d  ÈÔ/d  ÂÅ½û²»Ö¹/l  ¡£/w  ¾­/p  ÊÐ/n  »·±£¾Ö/n  ²âÊÔ/v  Î²Æø/n  ÅÅ·ÅÁ¿/n  ²»/d  ´ï±ê/v  µÄ/u  »ú¶¯³µ/n  £¬/w  ÍùÍù/d  Ö»ÊÇ/d  ÔÚ/p  Î¬ÐÞ³§/n  ÖÐ/f  ×ö/v  Ð©/q  ¼òµ¥/a  µÄ/u  µ÷Õû/vn  ºó/f  ÓÖ/d  ¼ÌÐø/v  ÉÏÂ·/v  £¬/w  ²»/d  ÄÜ/v  ÕæÕý/d  ½â¾ö/v  Î²Æø/n  ÅÅ·Å/vn  ³¬±ê/v  Ôì³É/v  µÄ/u  ¿ÕÆø/n  ÎÛÈ¾/vn  ÎÊÌâ/n  ¡£/w  
19980401-05-006-004/m  ´Ó/p  ½ñÄê/t  £´ÔÂ/t  £±ÈÕ/t  Æð/f  £¬/w  [±±¾©ÊÐ/ns  »·±£¾Ö/n]nt  ½«/d  Óë/p  [±±¾©ÊÐ/ns  ½»¹Ü¾Ö/n]nt  ÁªºÏ/v  ÉèÖÃ/v  £´/m  ´¦/q  ÓÎ¶¯/vn  ¼ì²âµã/n  £¬/w  ¶Ô/p  Î²Æø/n  ÅÅ·ÅÁ¿/n  ³¬±ê/v  µÄ/u  »ú¶¯/b  ³µÁ¾/n  Ç¿ÖÆ/vd  °²×°/v  Î²Æø/n  ¾»»¯Æ÷/n  ¡£/w  [±±¾©ÊÐ/ns  »·±£¾Ö/n]nt  ºÍ/c  [±±¾©ÊÐ/ns  ¼¼Êõ/n  ¼à¶½/vn  ¾Ö/n]nt  ¶Ô/p  ¾»»¯Æ÷/n  ²úÆ·/n  ½øÐÐ/v  ÈÏÖ¤/vn  £¬/w  È·¶¨/v  ÁË/u  £µ/m  ÖÖ/q  ²úÆ·/n  ×÷Îª/v  Ö¸¶¨/vn  ¾»»¯Æ÷/n  ²úÆ·/n  ¡£/w  
19980401-05-006-005/m  ËûÃÇ/r  »¹/d  ¶Ô/p  ÃºÑÌÐÍ/n  ÎÛÈ¾/vn  ½øÐÐ/v  ÁË/u  ÖÎÀí/vn  ¡£/w  Ä¿Ç°/t  £¬/w  ±±¾©ÊÐ/ns  ÓµÓÐ/v  £²Íò/m  ¶à/m  ¹øÂ¯/n  ¡¢/w  £±Íò/m  ¶à/m  ²èÂ¯/n  ¡¢/w  £²Íò/m  ¸ö/q  ´óÔî/n  £¬/w  ÖÎÀí/v  ÃºÑÌÐÍ/n  ¿ÕÆø/n  ÎÛÈ¾/vn  ÈÎÎñ/n  ¼è¾Þ/a  ¡£/w  ÍÆ¹ã/v  Ê¹ÓÃ/v  Çå½à/a  È¼ÁÏ/n  ÊÇ/v  ¼õÉÙ/v  ÕâÖÖ/r  ÎÛÈ¾/vn  µÄ/u  Ö÷Òª/b  °ì·¨/n  ¡£/w  µ½/p  £²£°£°£°Äê/t  £¬/w  ±±¾©ÊÐ/ns  ¼Æ»®/v  Ê¹ÓÃ/v  £·ÒÚ/m  Á¢·½Ã×/q  ÌìÈ»Æø/n  £¬/w  ½¨Éè/v  £´£°/m  Æ¬/q  ÎÞÈ¼ÃºÇø/n  ¡£/w  £¨/w  Áõ/nr  Îµ/nr  £©/w  
19980401-05-007-001/m  Îª/p  ºÃ/a  Âí/n  Åä/v  ÉÏ/v  ºÃ/a  °°/Ng  ±±º½/j  ÍÆ³ö/v  ¹ú²ú/b  ÈýÎ¬/m  ¼Ó¹¤/vn  ¼¼Êõ/n  Èí¼þ/n  
19980401-05-007-002/m  ±¾±¨/r  Ñ¶/Ng  ¼ÇÕß/n  ±Ï/nr  È«ÖÒ/nr  ±¨µÀ/v  £º/w  [±±¾©/ns  º½¿Õ/n  º½Ìì/n  ´óÑ§/n]nt  ÓÚ/p  £³ÔÂ/t  £³£°ÈÕ/t  ÕýÊ½/ad  ÍÆ³ö/v  ÐÂ/a  °æ±¾/n  £Ã£Á£Í/nx  £¨/w  ¼ÆËã»ú/n  ¸¨Öú/v  ÖÆÔì/v  £©/w  Èí¼þ/n  ¡°/w  £Ã£Á£Ø£Á/nx  ÖÆÔì/vn  ¹¤³ÌÊ¦/n  ¡±/w  Èí¼þ/n  ¡£/w  Õâ/r  Ì×/q  ÈýÎ¬/m  ¼Ó¹¤/vn  ¼¼Êõ/n  Èí¼þ/n  ÏµÍ³/n  ÊÇ/v  [±±º½/j  »ªÕý/nz  Èí¼þ/n  ¹¤³Ì/n  ÑÐ¾¿Ëù/n]nt  ×ÔÖ÷/vd  ¿ª·¢/v  µÄ/u  £¬/w  Æä/r  ×ÛºÏ/vn  ¼¼Êõ/n  Ö¸±ê/n  ÓÅÓÚ/v  ¹úÍâ/s  Í¬Àà/n  ²úÆ·/n  £¬/w  ÒÑ/d  Îª/p  ¹úÄÚ/s  £±£°£°/m  ¶à/m  ¼Ò/q  ¹¤³§/n  ²ÉÓÃ/v  ¡£/w  Ëü/r  µÄ/u  ÉÌÆ·»¯/vn  ±êÖ¾/v  ×Å/u  ÎÒ¹ú/n  ÔÚ/p  Õâ/r  Ò»/m  ¼¼Êõ/n  ÁìÓò/n  ÒÑ/d  õÒÉí/v  ÓÚ/p  ÊÀ½ç/n  ÏÈ½ø/a  ¹ú¼Ò/n  ÐÐÁÐ/n  ¡£/w  
19980401-05-007-003/m  Êý¿Ø/n  »ú´²/n  ºÍ/c  ¼Ó¹¤/vn  ÖÐÐÄ/n  ÊÇ/v  µ±´ú/t  ÏÈ½ø/a  µÄ/u  »úÐµ/n  ÖÆÔì/vn  Éè±¸/n  £¬/w  ËüÃÇ/r  ±ØÐë/d  ÓÐ/v  £Ã£Á£Ä/nx  £¨/w  ¼ÆËã»ú/n  ¸¨Öú/v  Éè¼Æ/v  £©/w  ºÍ/c  £Ã£Á£Í/nx  Èí¼þ/n  ÏµÍ³/n  µÄ/u  Ö§³Ö/vn  ²Å/d  ÄÜ/v  ·¢»Ó/v  ×÷ÓÃ/n  ¡£/w  ÎÒ¹ú/n  ½ø¿Ú/v  µÄ/u  Êý¿Ø/n  »ú´²/n  ºÍ/c  ¼Ó¹¤/vn  ÖÐÐÄ/n  ÊýÒÔÍò¼Æ/l  £¬/w  ×Ü¼ÛÖµ/n  ´ï/v  ÊýÊ®ÒÚ/m  ÃÀÔª/q  £¬/w  Í¬Ê±/c  ÓÖ/d  »¨/v  ¾Þ×Ê/n  Òý½ø/v  ÏÈ½ø/a  µÄ/u  ÖÆÔì/vn  Èí¼þ/n  ¡£/w  ¿ÉÊÇ/c  £¬/w  Òò/c  Íâ¹ú/n  Èí¼þ/n  Ïû»¯/vn  ¡¢/w  ÎüÊÕ/vn  ¼°/c  ÈËÔ±/n  ÅàÑø/vn  ºÜ/d  À§ÄÑ/a  £¬/w  ÅàÑµ/v  ³ö/v  µÄ/u  ²Ù×÷/vn  ÈËÔ±/n  Á÷Ê§/v  ÓÖ/d  ÑÏÖØ/a  £¬/w  ËùÒÔ/c  ÓÐ/v  Ïàµ±/vn  Ò»²¿·Ö/m  Êý¿Ø/n  »ú´²/n  ºÍ/c  ¼Ó¹¤/vn  ÖÐÐÄ/n  ÈÔ/d  ÓÃ/v  ´«Í³/n  µÄ/u  ÊÖ¹¤/d  ±à³Ì/v  £¬/w  Ð§ÂÊ/n  µÍ/a  £¬/w  ¼Ó¹¤/vn  ÖÊÁ¿/n  ÄÑÒÔ/d  ±£Ö¤/v  £¬/w  ÖÂÊ¹/v  ÕâÐ©/r  ½ø¿Ú/v  µÄ/u  ÏÈ½ø/a  Éè±¸/n  ²»/d  ÄÜ/v  ·¢»Ó/v  Ó¦ÓÐ/v  µÄ/u  Ð§ÓÃ/n  £¬/w  ÓÐÐ©/r  ÉõÖÁ/d  ÏÐÖÃ/v  ²»/d  ÓÃ/v  ¡£/w  ±±º½/j  ×ÔÖ÷/vd  ¿ª·¢/v  µÄ/u  Èí¼þ/n  ÏµÍ³/n  ¹¦ÄÜ/n  È«/a  £¬/w  ÐÔÄÜ/n  ¸ß/a  £¬/w  ¼Ó¹¤/vn  ÄÜÁ¦/n  Ç¿/a  £¬/w  ÖÊÁ¿/n  ÎÈ¶¨/a  £¬/w  ÊÊÓÃ/v  ÓÚ/p  Õû¸ö/b  »úÐµ/n  ÐÐÒµ/n  £¬/w  ¿É/v  Óë/p  ¹ú¼Ê/n  ÉÏ/f  ¶àÖÖ/m  £Ã£Á£Ä£¯£Ã£Á£Í/nx  Èí¼þ/n  ½øÐÐ/v  Êý¾Ý/n  ½»»»/vn  £¬/w  Æä/r  ÏµÍ³/n  Óë/c  ÐÔÄÜ/n  ¶¼/d  ³¬¹ý/v  ÁË/u  ¹úÍâ/s  Í¬Àà/n  Èí¼þ/n  £¬/w  ¶ø/c  ¼Û¸ñ/n  Ô¶/ad  µÍÓÚ/v  ËüÃÇ/r  £¬/w  ¶øÇÒ/c  Ëü/r  ¾ßÓÐ/v  È«/a  ÖÐÎÄ/nz  »·¾³/n  £¬/w  ²Ù×÷/v  ¼òµ¥/a  £¬/w  ÈÝÒ×/ad  Ñ§Ï°/v  ÕÆÎÕ/v  £¬/w  ¿Ë·þ/v  ÁË/u  Íâ¹ú/n  Èí¼þ/n  ÅàÑµ/vn  ÖÜÆÚ/n  ³¤/a  ¡¢/w  ¹¦ÄÜ/n  ÕÆÎÕ/vn  ²»/d  È«/a  µÄ/u  ±×¶Ë/n  ¡£/w  Õâ/r  Ì×/q  Èí¼þ/n  ÏµÍ³/n  µÄ/u  ÉÌÆ·»¯/vn  £¬/w  ½«/d  Ê¹/v  ÎÒ¹ú/n  Òý½ø/v  µÄ/u  ÖÆÔì/vn  Éè±¸/n  ·¢»Ó/v  ³ä·Ö/a  µÄ/u  ×÷ÓÃ/n  £¬/w  Ò²/d  ´òÆÆ/v  ÁË/u  Íâ¹ú/n  ÖÆÔì/vn  Èí¼þ/n  Ò»/d  Í³/v  ÎÒ¹ú/n  ÊÐ³¡/n  µÄ/u  ¾ÖÃæ/n  ¡£/w  

19980401-05-008-001/m  [ÖÐÉ½/ns  »ªÇÈ/n  ÖÐÑ§/n]nt  ÊµÊ©/v  ÊÊÓ¦ÐÔ/n  ½ÌÓý/vn  
19980401-05-008-002/m  ±¾±¨/r  Ñ¶/Ng  [¹ã¶«Ê¡/ns  ÖÐÉ½ÊÐ/ns  »ªÇÈ/n  ÖÐÑ§/n]nt  ÒÔ/p  ÅàÑø/v  Ñ§Éú/n  ¾ßÓÐ/v  Ò»/m  Ïî/q  ÌØ³¤/n  ¡¢/w  Æß/m  ÖÖ/q  ¼¼ÄÜ/n  £¬/w  ÄÜ¹»/v  ×ÔÂÉ/v  ¡¢/w  ×ÔÁ¢/v  ¡¢/w  ×ÔÑ§/v  £¬/w  ÓÐ/v  Ô¶´ó/a  ÀíÏë/n  ¡¢/w  ¼áÇ¿/a  ÒâÖ¾/n  ¡¢/w  ¸ßÉÐ/a  Æ·µÂ/n  ¡¢/w  Ç¿½¡/a  ÌåÆÇ/n  Îª/v  Ä¿±ê/n  £¬/w  ÕûÌå/n  ¹¹Ë¼/v  ½ÌÓý/vn  ¸Ä¸ï/vn  ·½°¸/n  £¬/w  È«Ãæ/ad  ÊµÊ©/v  ÊÊÓ¦/v  Éç»áÖ÷Òå/n  ÏÖ´ú»¯/vn  ½¨Éè/vn  ÐèÒª/n  ¡¢/w  Éç»áÖ÷Òå/n  ÊÐ³¡¾­¼Ã/n  ·¢Õ¹/vn  ÐèÒª/n  ºÍ/c  ¼ÌÐø/v  ÉîÔì/v  ÐèÒª/n  µÄ/u  ËØÖÊ/n  ½ÌÓý/vn  ÌåÏµ/n  ¡£/w  
19980401-05-008-003/m  [ÖÐÉ½ÊÐ/ns  »ªÇÈ/n  ÖÐÑ§/n]nt  ÊÇ/v  Ò»/m  Ëù/q  ¹«°ìÇÈÖú/l  µÄ/u  Ñ§Ð£/n  ¡£/w  ÎªÁË/p  °Ñ/p  ËØÖÊ/n  ½ÌÓý/vn  ÕæÕý/d  Âäµ½Êµ´¦/l  £¬/w  ¸ÃÐ£/r  ÖÆ¶©/v  ÁË/u  ¡°/w  ÊÊÓ¦/v  ½ÌÓý/vn  ÕûÌå/n  ¸Ä¸ï/vn  ·½°¸/n  ¡±/w  £¬/w  ÓÐÁ¦/a  µØ/u  Ìá¸ß/v  ÁË/u  Ñ§Éú/n  µÄ/u  ÕûÌå/n  Ë®Æ½/n  ºÍ/c  ÄÜÁ¦/n  ¡£/w  
19980401-05-008-004/m  £¨/w  ·¶/nr  ÀÚ/nr  £©/w  

19980401-05-009-001/m  ÇØÙ¸/n  ¶þ/m  ºÅ/q  ¿Ó/n  ¿¼¹Å/vn  Ê¹ÓÃ/v  Î¢»ú/n  
19980401-05-009-002/m  ¾Ý/p  ÐÂ»ªÉç/nt  Î÷°²/ns  £³ÔÂ/t  £³£±ÈÕ/t  µç/n  £¨/w  ¼ÇÕß/n  Íõ/nr  Õ×÷ë/nr  £©/w  [ÇØÙ¸/n  ¿¼¹Å¶Ó/n]nt  ½üÄê/t  ÔÚ/p  ¶þ/m  ºÅ/q  Ù¸¿Ó/n  µÄ/u  ¿¼¹Å/n  ·¢¾ò/vn  ÖÐ/f  £¬/w  ´óµ¨/ad  Ì½Ë÷/v  £¬/w  ²ÉÓÃ/v  µç×Ó/n  ¼ÆËã»ú/n  ¶Ô/p  ·¢¾ò/vn  ×ÊÁÏ/n  ½øÐÐ/v  Öü´æ/vn  ¡¢/w  ¹ÜÀí/vn  ºÍ/c  È«¾°/n  ÕÕÆ¬/n  Æ´½Ó/vn  £¬/w  ²¢/c  Ó¦ÓÃ/v  ÏÈ½ø/a  ÊÖ¶Î/n  ²â»æ/v  ¡¢/w  ÖÆ×÷/v  È«¹ú/n  ×î/d  ´ó/a  µÄ/u  ¿¼¹Å/n  ÒÅ¼£/n  Ä£ÐÍ/n  £¬/w  Ê¹/v  Õâ/r  Ò»/m  Ææ¼£/n  µÄ/u  ¿¼¹Å/vn  ¹¤×÷/vn  ÏÖ´ú»¯/vn  Ë®Æ½/n  ¾ÓÓÚ/v  È«¹ú/n  ÁìÏÈ/vn  µØÎ»/n  ¡£/w  [¹ú¼Ò/n  ÎÄÎï¾Ö/n]nt  ×¨¼Ò×é/n  Ç°À´/v  ¼ì²é/v  Ê±/Ng  ¸øÓè/v  ¸ß¶È/d  ÆÀ¼Û/v  £¬/w  ÈÏÎª/v  ¾ßÓÐ/v  ¿ªÍØ/vn  ÒâÒå/n  ¡£/w  

19980401-05-010-001/m  ±¾±¨/r  Ñ¶/Ng  ½üÈÕ/t  £¬/w  ±±¾©ÊÐ/ns  ×éÖ¯/v  ¸÷/r  ÐÐÒµ/n  Áìµ¼/n  ¸É²¿/n  µ½/v  Ïà¹Ø/vn  ¿ÆÑÐ/n  µ¥Î»/n  ²Î¹Û/v  Ñ§Ï°/v  £¬/w  ÔöÇ¿/v  ËûÃÇ/r  µÄ/u  ¿Æ¼¼/n  ÒâÊ¶/n  £¬/w  ÒÔ/c  Ê¹/v  ¿Æ½ÌÐË¹ú/l  µÄ/u  Õ½ÂÔ/n  ÕæÕý/d  Âäµ½Êµ´¦/l  ¡£/w  ÈýÔÂ/t  ¶þÊ®ÁùÈÕ/t  £¬/w  ±±¾©/ns  ÊÐ½¼/s  Çø/n  ÏØ/n  Ö÷¹Ü/v  Å©Òµ/n  µÄ/u  Çø/n  ÏØ/n  ¸É²¿/n  ÁùÊ®/m  ¶à/m  ÈË/n  ÔÚ/p  [ÖÐ¹ú/ns  Å©Òµ/n  ¿ÆÑ§Ôº/n]nt  ²Î¹Û/v  Ñ§Ï°/v  ¡£/w  Å©¿ÆÔº/j  µÄ/u  ×¨¼Ò/n  ¾Í/p  ±±¾©ÊÐ/ns  ÕýÔÚ/d  ·¢Õ¹/v  µÄ/u  ÉèÊ©/n  Å©Òµ/n  ¡¢/w  ´´»ã/vn  Å©Òµ/n  ¡¢/w  ¼Ó¹¤/vn  Å©Òµ/n  ºÍ/c  ÌØÖÖ/b  ÖÖÖ²/vn  ¡¢/w  ÑøÖ³Òµ/n  µÈ/u  ÎÊÌâ/n  ½éÉÜ/v  ÁË/u  ×îÐÂ/a  ³É¹û/n  ºÍ/c  ÐÂ/a  Æ·ÖÖ/n  ¡£/w  £¨/w  ÈÎ/nr  ½¯/nr  £©/w  

19980401-05-011-001/m  ±¾±¨/r  Ñ¶/Ng  Ê×/m  ½ì/q  ÖÐ¹ú/ns  Óë/c  °ÍÎ÷/ns  ¡º/w  ÖÊÁ¿/n  Óë/c  Èí¼þ/n  ¹ú¼Ê/n  ÑÐÌÖ»á/n  ¡»/w  ÈÕÇ°/t  ÔÚ/p  [ÖÐ¹ú/ns  ¿ÆÑ§Ôº/n  Èí¼þ/n  ÑÐ¾¿Ëù/n]nt  ÕÙ¿ª/v  ¡£/w  ½üÄêÀ´/l  £¬/w  Èí¼þ/n  Éú²ú/vn  Öð²½/d  ²ÉÓÃ/v  £É£Ó£Ï£¹£°£°£°/nz  ±ê×¼/n  £¬/w  ÎÒ¹ú/n  Ä¿Ç°/t  ÒÑ/d  ÓÐ/v  [±±¾©/ns  ¿Æ±¦/nz  ÏµÍ³¹¤³Ì/l  ÓÐÏÞ¹«Ë¾/n]nt  ¡¢/w  [ÓÃÓÑ/nz  Èí¼þ/n  ¼¯ÍÅ¹«Ë¾/n]nt  ¡¢/w  [¶«´ó/j  °¢¶ûÅÉ/nz  Èí¼þ/n  ÓÐÏÞ¹«Ë¾/n]nt  µÈ/u  ¼¸/m  ¼Ò/q  Èí¼þ/n  ÆóÒµ/n  ÏÈºó/d  »ñµÃ/v  ÁË/u  £É£Ó£Ï£¹£°£°£±/nz  ÖÊÁ¿/n  ÌåÏµ/n  ÈÏÖ¤/vn  Ö¤Êé/n  ¡£/w  £¨/w  ³Â/nr  Ô®/nr  £©/w  

19980401-05-012-001/m  ±¾±¨/r  Ñ¶/Ng  ÈÕÇ°/t  £¬/w  [¾üÊÂ/n  Ò½Ñ§/n  ¿ÆÑ§Ôº/n  Î¢ÉúÎï/n  Á÷ÐÐ²¡/n  ÑÐ¾¿Ëù/n]nt  Íõ/nr  º£ÌÎ/nr  ½ÌÊÚ/n  Ö¸µ¼/v  ÖÜ/nr  ÓýÉ­/nr  ºÍ/c  ºÎ/nr  ÖÒÆ½/nr  Á½/m  Î»/q  ÑÐ¾¿/vn  ÈËÔ±/n  ÔËÓÃ/v  ÏÖ´ú/t  ·Ö×ÓÉúÎïÑ§/n  ¼¼Êõ/n  £¬/w  ÔÚ/p  ÎÒ¹ú/n  Ê×/m  ´Î/q  ¼ì²â/v  ³ö/v  £Ô£Ô£Ö/nx  ¸ÐÈ¾Õß/n  £¬/w  ²¢/c  ´Ó/p  ¸ÐÈ¾Õß/n  ÑªÇå/n  ±ê±¾/n  ÖÐ/f  ¿ËÂ¡/v  ³ö/v  ²¡¶¾/n  µÄ/u  ²¿·Ö/m  »ùÒò/n  Æ¬¶Î/n  £¬/w  ²â¶¨/v  ÁË/u  ºËÜÕËá/n  µÄ/u  ÐòÁÐ/n  £¬/w  Ö¤Êµ/v  ÔÚ/p  ÎÒ¹ú/n  Ò²/d  ´æÔÚ/v  µÚÆß/m  ÖÖ/q  ¸ÎÑ×/n  ²¡¶¾/n  ¡£/w  £¨/w  ¶­/nr  Àñ²¨/nr  Îâ/nr  Ö¾¾ü/nr  £©/w  

19980401-05-013-001/m  ±¾±¨/r  Ñ¶/Ng  É³ÌØ°¢À­²®Íõ¹ú/ns  ¹þÁ¢µÂ¡¤±¾¡¤ËÕ¶ûÌ¹¡¤±¾¡¤°¢²·¶Å¡¤°¢Æë×È/nr  Ç×Íõ/n  µîÏÂ/n  Î¯ÍÐ/v  É³ÌØ/ns  ×¤»ª/vn  ´óÊ¹/n  Ïò/p  [±±¾©/ns  ÓïÑÔ/n  ÎÄ»¯/n  ´óÑ§/n]nt  ÔùËÍ/v  ¡¶/w  °¢À­²®/ns  È«Çò/n  °Ù¿ÆÈ«Êé/n  ¡·/w  Ò»/m  Ì×/q  ¡£/w  ÔùÊé/vn  ÒÇÊ½/n  ÈýÔÂ/t  ÈýÊ®Ò»ÈÕ/t  ÔÚ/p  ¾©/j  ¾ÙÐÐ/v  ¡£/w  Õâ/r  Ì×/q  °Ù¿ÆÈ«Êé/n  ¹²/d  ÈýÊ®/m  ²á/q  £¬/w  ×°Ö¡/n  ¾«ÃÀ/a  ¡£/w  
19980401-05-013-002/m  £¨/w  ÕÔ/nr  •F/nr  ÏÄ/nr  ÃÎ/nr  £©/w  

19980401-06-001-001/m  Ó¢/j  Íâ½»´ó³¼/n  ¿â¿Ë/nr  Ï£Íû/v  Ê×/m  ´Î/q  Å·/j  ÖÐ/j  Ê×ÄÔ/n  »áÒé/n  ³É¹¦/a  
19980401-06-001-002/m  ÐÂ»ªÉç/nt  ²¼Â³Èû¶û/ns  £³ÔÂ/t  £³£°ÈÕ/t  µç/n  £¨/w  ¼ÇÕß/n  Ã«/nr  Ñ©Á¼/nr  £©/w  Å·ÃË/j  ÂÖÖµ/vn  Ö÷Ï¯¹ú/n  Ó¢¹ú/ns  Íâ½»´ó³¼/n  ¿â¿Ë/nr  £³£°ÈÕ/t  ±íÊ¾/v  £¬/w  Ï£Íû/v  ¼´½«/d  ÔÚ/p  £´ÔÂ/t  £²ÈÕ/t  ¾ÙÐÐ/v  µÄ/u  Ê×/m  ´Î/q  Å·ÃË/j  Óë/c  ÖÐ¹ú/ns  Ê×ÄÔ/n  »áÒé/n  È¡µÃ/v  ³É¹¦/an  ¡£/w  
19980401-06-001-003/m  ¿â¿Ë/nr  ÊÇ/v  £³£°ÈÕ/t  Íí/Tg  ÔÚ/p  ´Ë¼ä/r  ¾ÙÐÐ/v  µÄ/u  ¼ÇÕß/n  ÕÐ´ý»á/n  ÉÏ/f  ½éÉÜ/v  µ±Ìì/t  µÄ/u  Å·ÃË/j  Íâ³¤/n  ÀíÊÂ»á/n  µÄ/u  Çé¿ö/n  Ê±/Ng  ×÷/v  Õâ/r  Ò»/m  ±íÊ¾/vn  µÄ/u  ¡£/w  
19980401-06-001-004/m  ¿â¿Ë/nr  Ëµ/v  £¬/w  Õâ/r  ´Î/q  Ê×ÄÔ/n  »áÒé/n  ½«/d  Ê¹/v  Å·ÃË/j  Áìµ¼ÈË/n  ÓÐ/v  »ú»á/n  Óë/p  [ÖÐ¹ú/ns  Õþ¸®/n]nt  µÄ/u  ÐÂ/a  ×ÜÀí/n  ¾Í/p  Ë«·½/n  ¹ØÐÄ/v  µÄ/u  ÎÊÌâ/n  ½»»»/v  Òâ¼û/n  £¬/w  ÉÌÌÖ/v  ¼ÓÇ¿/v  Ë«·½/n  ºÏ×÷/v  µÄ/u  Í¾¾¶/n  ¡£/w  Ëû/r  ±íÊ¾/v  ÏàÐÅ/v  £¬/w  Í¨¹ý/p  Õâ/r  ´Î/q  Ê×ÄÔ/n  »áÒé/n  £¬/w  Å·ÃË/j  Óë/c  ÖÐ¹ú/ns  ½«/d  ¼ÓÉî/v  ÕþÖÎ/n  ¶Ô»°/vn  Óë/c  ºÏ×÷/vn  £¬/w  Ë«·½/n  µÄ/u  ¾­Ã³/j  ºÏ×÷/vn  Ò²/d  ½«/d  µÃµ½/v  ¼ÓÇ¿/vn  ¡£/w  
19980401-06-001-005/m  Ëû/r  »¹/d  Ëµ/v  £¬/w  Å·ÃË/j  ·½Ãæ/n  »¹/d  ½«/d  ÔÚ/p  Õâ/r  ´Î/q  Ê×ÄÔ/n  »áÒé/n  ÖÐ/f  Ì¹ÂÊ/a  µØ/u  Í¬/p  ÖÐ¹ú/ns  ·½Ãæ/n  ¾Í/p  ÓÐ¹Ø/p  ÈËÈ¨/n  ·½Ãæ/n  µÄ/u  ÎÊÌâ/n  ½»»»/v  Òâ¼û/n  ¡£/w  

19980401-06-002-001/m  °²ÄÏ/nr  Ö§³Ö/v  À­ÄÇÁÒ/nr  »Ø¹ú/v  ºéÉ­/nr  ±íÊ¾/v  Ô¸/v  Óë/p  Æä/r  »áÎî/v  
19980401-06-002-002/m  ÐÂ»ªÉç/nt  ÁªºÏ¹ú/nt  £³ÔÂ/t  £³£°ÈÕ/t  µç/n  £¨/w  ¼ÇÕß/n  ¶¡/nr  ±¦ÖÒ/nr  £©/w  ÁªºÏ¹ú/nt  ÃØÊé³¤/n  °²ÄÏ/nr  ¶Ô/p  ¼íÆÒÕ¯/ns  À­ÄÇÁÒ/nr  Ç×Íõ/n  »Ø¹ú/v  Ò»/m  ÊÂ/n  ±íÊ¾/v  »¶Ó­/v  £¬/w  Ï£Íû/v  ´Ë/r  ÊÂ/n  ÄÜ/v  ÓÐÖúÓÚ/v  ¼íÆÒÕ¯/ns  ¾ÙÐÐ/v  ¹«Õý/a  ×ÔÓÉ/a  µÄ/u  Ñ¡¾Ù/vn  ¡£/w  
19980401-06-002-003/m  °²ÄÏ/nr  £³£°ÈÕ/t  Í¨¹ý/p  ·¢ÑÔÈË/n  ÔÚ/p  ´Ë¼ä/r  ·¢±í/v  µÄ/u  Ò»/m  Ïî/q  ÉùÃ÷/n  Ëµ/v  £¬/w  À­ÄÇÁÒ/nr  »Ø¹ú/v  ÊÇ/v  ¶«ÃË/ns  µÈ/u  ÔÚ/p  ÁªºÏ¹ú/nt  Ö§³Ö/v  ÏÂ/f  Å¬Á¦/a  µÄ/u  ½á¹û/n  £¬/w  Æä/r  Ä¿µÄ/n  ÊÇ/v  °ïÖú/v  ¼íÆÒÕ¯/ns  ÕÒµ½/v  ½â¾ö/v  ÕþÖÎ/n  Î£»ú/n  µÄ/u  Áî/v  ÈË/n  ÂúÒâ/v  µÄ/u  °ì·¨/n  ¡£/w  
19980401-06-002-004/m  °²ÄÏ/nr  Ëµ/v  £¬/w  ¾¡¹Ü/c  À­ÄÇÁÒ/nr  »Ø¹ú/v  ÊÇ/v  ¼íÆÒÕ¯/ns  ÊÂÌ¬/n  ÏòÇ°/v  ·¢Õ¹/v  µÄ/u  ÖØ´ó/a  ²½Öè/n  £¬/w  µ«/c  Òª/v  È·±£/v  ¼í/j  £·ÔÂ/t  ´óÑ¡/vn  ÄÜ/v  ÍêÈ«/a  ¹«Õý/a  µØ/u  ÌåÏÖ/v  £±£¹£¹£±Äê/t  °ÍÀè/ns  ºÍÆ½/n  Ð­¶¨/n  ºÍ/c  ÁªºÏ¹ú/nt  ×¤/v  ¼íÆÒÕ¯/ns  ÁÙÊ±/a  È¨Á¦/n  »ú¹¹/n  ×Ô/p  £±£¹£¹£²Äê/t  ³ÉÁ¢/v  ÒÔÀ´/f  µÄ/u  ¹¤×÷/vn  ³É¹û/n  £¬/w  »¹ÓÐ/v  Ðí¶à/m  ÊÂÇé/n  Òª/v  ×ö/v  ¡£/w  
19980401-06-002-005/m  È¥Äê/t  £·ÔÂ/t  £¬/w  À­ÄÇÁÒ/nr  Áìµ¼/v  µÄ/u  ·îÐÁ±È¿Ëµ³/nz  ºÍ/c  µÚ¶þ/m  Ê×Ïà/n  ºéÉ­/nr  Áìµ¼/v  µÄ/u  ÈËÃñµ³/n  Ö®¼ä/f  ±¬·¢/v  Îä×°/n  ³åÍ»/vn  £¬/w  À­ÄÇÁÒ/nr  Ç×Íõ/n  ±»/p  °ÕÃâ/v  µÚÒ»/m  Ê×Ïà/n  Ö°Îñ/n  £¬/w  ²¢/c  ±»/p  [¼í/j  ¾üÊÂ·¨Í¥/l]nt  ÒÔ/p  ×ßË½/v  ¾ü»ð/n  ºÍ/c  ÆÆ»µ/v  ¹ú¼Ò/n  °²Äþ/an  µÈ/u  ×ï/n  ÅÐ´¦/v  ÓÐÆÚÍ½ÐÌ/l  ¹²/d  £³£µ/m  Äê/q  ¡£/w  
19980401-06-002-006/m  ÐÂ»ªÉç/nt  ½ð±ß/ns  £³ÔÂ/t  £³£±ÈÕ/t  µç/n  £¨/w  ¼ÇÕß/n  À×/nr  °ØËÉ/nr  £©/w  [¼íÆÒÕ¯Íõ¹ú/ns  Õþ¸®/n]nt  µÚ¶þ/m  Ê×Ïà/n  ºéÉ­/nr  ½ñÌì/t  ÔÚ/p  ÖÂ/v  Ç°/f  µÚÒ»/m  Ê×Ïà/n  À­ÄÇÁÒ/nr  µÄ/u  ÐÅ/n  ÖÐ/f  ±íÊ¾/v  £¬/w  Ëû/r  »¶Ó­/v  À­ÄÇÁÒ/nr  »Ø¹ú/v  £¬/w  ²¢/c  Ô¸Òâ/v  ÔÚ/p  Íí/a  Ð©/q  Ê±ºò/n  Óë/p  À­ÄÇÁÒ/nr  »áÎî/v  ¡£/w  
19980401-06-002-007/m  ½ñÌì/t  ÏÂÎç/t  £¬/w  À­ÄÇÁÒ/nr  ÔÚ/p  ´Ë¼ä/r  Ëû/r  ÏÂé½/v  µÄ/u  ·¹µê/n  ¾ÙÐÐ/v  µÄ/u  ¼ÇÕß/n  ÕÐ´ý»á/n  ÉÏ/f  Ëµ/v  £º/w  ¡°/w  ÎÒ/r  ½ñÌì/t  ÊÕµ½/v  ÁË/u  ºéÉ­/nr  µÚ¶þ/m  Ê×Ïà/n  µÄ/u  »ØÐÅ/n  £¬/w  Ëû/r  ¶Ô/p  ÎÒ/r  »Ø¹ú/v  ±íÊ¾/v  »¶Ó­/v  ºÍ/c  ¸ßÐË/a  £¬/w  ²¢/c  Í¬Òâ/v  ½«/d  ÓÚ/p  ½ñÄê/t  £µÔÂ/t  ³õ/f  Í¬/p  ÎÒ/r  »áÃæ/v  ¡£/w  ¡±/w  À­ÄÇÁÒ/nr  ¶Ô/p  ´Ë/r  ±íÊ¾/v  ¸ÐÐ»/v  ¡£/w  Ëû/r  Ëµ/v  £º/w  ¡°/w  ÎÒ/r  ½«/d  ×÷Îª/v  ÅóÓÑ/n  ¡¢/w  ÐÖµÜ/n  ºÍ/c  ¶Ô/p  ¹ú¼Ò/n  Óë/c  ÈËÃñ/n  ÀûÒæ/n  ¸ºÔð/v  µÄ/u  ÈË/n  Í¬/p  ºéÉ­/nr  ¾ÙÐÐ/v  »áÎî/v  ¡£/w  ÎÒÃÇ/r  ½«/d  Ö»/d  Ì¸/v  Î´À´/t  £¬/w  ²»/d  Ì¸/v  ¹ýÈ¥/t  ¡£/w  ¡±/w  
19980401-06-002-008/m  À­ÄÇÁÒ/nr  »¹/d  ±íÊ¾/v  £¬/w  ¾¡¹Ü/c  ¼íÆÒÕ¯/ns  Ä¿Ç°/t  µÄ/u  ÕþÖÎ/n  Æø·Õ/n  ²»/d  ÄÜ/v  Áî/v  ÈË/n  ÂúÒâ/v  £¬/w  µ«/c  Ëû/r  ÈÔ/d  ×¼±¸/vd  ²Î¼Ó/v  ¶¨ÓÚ/v  ½ñÄê/t  £·ÔÂ/t  £²£¶ÈÕ/t  ¾ÙÐÐ/v  µÄ/u  ´óÑ¡/vn  £»/w  Èç¹û/c  Ëû/r  Áìµ¼/v  µÄ/u  ·îÐÁ±È¿Ëµ³/n  ÔÚ/p  Ñ¡¾Ù/v  ÖÐ/f  ÁìÏÈ/v  £¬/w  ·îÐÁ±È¿Ëµ³/n  ½«/d  Ô¸Òâ/v  Í¬/p  °üÀ¨/v  ÈËÃñµ³/n  ÔÚÄÚ/u  µÄ/u  ÆäËü/r  Õþµ³/n  ½øÐÐ/v  ºÏ×÷/vn  ¡£/w  
19980401-06-002-009/m  Òò/p  È¥Äê/t  ¡°/w  £·ÔÂ/t  ÊÂ¼þ/n  ¡±/w  Ò»Ö±/d  Á÷Íö/v  ¹úÍâ/s  µÄ/u  À­ÄÇÁÒ/nr  ÓÚ/p  £³£°ÈÕ/t  ×Ô/p  Âü¹È/ns  ·µ»Ø/v  ½ð±ß/ns  ¡£/w  ´ËÇ°/t  £¬/w  Î÷¹þÅ¬¿Ë/nr  ¹úÍõ/n  ¸ù¾Ý/p  ºéÉ­/nr  µÄ/u  ½¨Òé/n  Ç©Êð/v  ÌØÉâÁî/n  £¬/w  ÉâÃâ/v  ÁË/u  [½ð±ß/ns  ¾üÊÂ·¨Í¥/l]nt  ÅÐ´¦/v  À­ÄÇÁÒ/nr  µÄ/u  £³£µ/m  Äê/q  Í½ÐÌ/n  ²¢/c  Ãâ³ý/v  ÁË/u  ¶Ô/p  Ëû/r  µÄ/u  ¾Þ¶î/b  ·£¿î/n  ¡£/w  

19980401-06-003-001/m  Ò¶ÀûÇÕ/nr  Ì¸/v  ×ÜÍ³/n  ¾ºÑ¡/vn  ·ñÈÏ/v  ÇÐ¶ûÅµÃ·¶û½ð/nr  ÊÇ/v  ºòÑ¡ÈË/n  
19980401-06-003-002/m  ÐÂ»ªÉç/nt  ÄªË¹¿Æ/ns  £³ÔÂ/t  £³£°ÈÕ/t  µç/n  ¶íÂÞË¹/ns  ×ÜÍ³/n  Ò¶ÀûÇÕ/nr  £³£°ÈÕ/t  Ëµ/v  £¬/w  ¶í/j  Ç°/f  ×ÜÀí/n  ÇÐ¶ûÅµÃ·¶û½ð/nr  ²Î¼Ó/v  £²£°£°£°Äê/t  ×ÜÍ³/n  ¾ºÑ¡/vn  µÄ/u  ¾ö¶¨/n  ¡°/w  ²¢/d  ²»/d  Æ«Àë/v  ×ÜÍ³/n  µÄ/u  Ïë·¨/n  ¡±/w  ¡£/w  
19980401-06-003-003/m  Ò¶ÀûÇÕ/nr  ×ÜÍ³/n  ÊÇ/v  ÔÚ/p  »Ø´ð/v  ¼ÇÕß/n  ÎÊÌâ/n  Ê±/Ng  Ëµ/v  Õâ/r  ·¬/q  »°/n  µÄ/u  ¡£/w  Ëû/r  Ëµ/v  £¬/w  ÇÐ¶ûÅµÃ·¶û½ð/nr  µÄ/u  ¾ö¶¨/n  £¬/w  ²¢/d  ²»/d  Î¥±³/v  ÏÈÇ°/t  µÄ/u  ¡°/w  ×ÜÍ³/n  Óë/c  ×ÜÀí/n  ºÏ×÷/v  µÄ/u  ¾«Éñ/n  ¡±/w  ¡£/w  Ëû/r  Ç¿µ÷/v  £¬/w  ÓÉÓÚ/c  Ëû/r  ±¾ÈË/r  ²»/d  ²Î¼Ó/v  £²£°£°£°Äê/t  µÄ/u  ¾ºÑ¡/vn  £¬/w  ÔÚ/p  ²»¾ÃÇ°/t  Ðû²¼/v  ÇÐ¶ûÅµÃ·¶û½ð/nr  Õþ¸®/n  ´ÇÖ°/v  Ê±/Ng  £¬/w  ¾Í/d  ÓÐÒâ/v  Òª/v  ÇÐ¶ûÅµÃ·¶û½ð/nr  È¥/v  ¼ÓÇ¿/v  ¾ºÑ¡/vn  °à×Ó/n  µÄ/u  Áìµ¼/vn  ¡£/w  µ«ÊÇ/c  £¬/w  Ò¶ÀûÇÕ/nr  ±íÊ¾/v  £¬/w  Ëû/r  Óë/p  ÇÐ¶ûÅµÃ·¶û½ð/nr  ´ï³É/v  µÄ/u  Ð­Òé/n  ÊÇ/v  ÈÃ/v  ÇÐ¶ûÅµÃ·¶û½ð/nr  È¥/v  ²Î¼Ó/v  ¾ºÑ¡/v  µÄ/u  ¡°/w  ÕþÖÎ/n  ³ï±¸/vn  ¹¤×÷/vn  ¡±/w  £¬/w  ¶ø/c  ²»/d  ÊÇ/v  ×÷Îª/p  ºòÑ¡ÈË/n  È¥/v  ²Î¼Ó/v  ¾ºÑ¡/vn  ¡£/w  
19980401-06-003-004/m  ÇÐ¶ûÅµÃ·¶û½ð/nr  ÊÇ/v  £²£¸ÈÕ/t  Ðû²¼/v  ²Î¼Ó/v  ¾ºÑ¡/vn  µÄ/u  ¡£/w  Ëû/r  µÄ/u  ¾ö¶¨/n  ÒýÆð/v  ¶íÂÞË¹/ns  ÕþÖÎ½ç/n  ²»Í¬/a  ·´Ó¦/vn  ¡£/w  
19980401-06-003-005/m  ÒÔ/p  ¶í¹²/j  ÎªÊ×/v  µÄ/u  ×óÒí/n  ·´¶ÔÅÉ/n  ÈÏÎª/v  ÇÐ¶ûÅµÃ·¶û½ð/nr  ¾ºÑ¡/v  ²»/d  »á/v  ³É¹¦/a  ¡£/w  ¡°/w  ÎÒÃÇ/r  µÄ/u  ¼ÒÔ°/n  ¡ª/w  ¶íÂÞË¹/ns  ¡±/w  ¡¢/w  ×ÔÓÉÃñÖ÷µ³/n  µÈ/u  ±íÊ¾/v  Ö§³Ö/v  ÇÐ¶ûÅµÃ·¶û½ð/nr  ²Î¼Ó/v  ¾ºÑ¡/v  ¡£/w  [¶íÂÞË¹/ns  Ê¯ÓÍ/n  ÌìÈ»Æø/n  ¹¤Òµ/n  ¹«Ë¾/n]nt  ±íÊ¾/v  Ô¸Òâ/v  ½ÓÄÉ/v  ÇÐ¶ûÅµÃ·¶û½ð/nr  ²Î¼Ó/v  ¸Ã/r  ¹«Ë¾/n  Áìµ¼/vn  £¬/w  ÒÔ/c  ½â¾ö/v  ¾ºÑ¡/vn  ¾­·Ñ/n  ¡£/w  

19980401-06-004-001/m  ¡º/w  ë£ñó/n  »Ö»Ö/z  Ïç/n  ¹ú/n  Æª/Ng  ¡»/w  £­£­£­/w  ·Ã/v  ÂÃ/Vg  ÃÀ/j  Ñ§Õß/n  ¹Ë/nr  Ø¹¬L/nr  ÏÈÉú/n  
19980401-06-004-002/m  ±¾±¨/r  ×¤/v  ÁªºÏ¹ú/nt  ¼ÇÕß/n  ·û/nr  ¸£Ô¨/nr  
19980401-06-004-003/m  ¡°/w  Õâ/r  ´Î/q  »áÒé/n  ºÜ/d  ÖØÒª/a  £¬/w  È«ÊÀ½ç/n  ¶¼/d  ºÜ/d  ¹Ø×¢/v  ¡£/w  »»½ì/v  Ñ¡¾Ù/v  £¬/w  Ñ¡³ö/v  ÁË/u  ¿ç/v  ÊÀ¼Í/n  µÄ/u  ¹ú¼Ò/n  Áìµ¼ÈË/n  ¡£/w  Öì/nr  éF»ù/nr  ×ÜÀí/n  Ãæ¶Ô/v  £¶£°£°/m  ¶à/m  Ãû¼ÇÕß/n  ´ÓÈÝ/ad  ´ðÎÊ/v  £¬/w  Ò»¸ö/m  È·±£/vn  ¡¢/w  Èý/m  ¸ö/q  µ½Î»/vn  ¡¢/w  Îå/m  Ïî/q  ¸Ä¸ï/vn  ¡¢/w  ¿Æ½ÌÐË¹ú/l  £¬/w  ²ûÃ÷/v  ÁË/u  ÐÂ/a  Õþ¸®/n  µÄ/u  Õþ²ß/n  £¬/w  ±íÏÖ/v  ÁË/u  ÖÐ¹ú/ns  Áìµ¼ÈË/n  µÄ/u  ÖÇ»Û/n  ºÍ/c  ÐÅÐÄ/n  £¬/w  ¹ú¼Ê/n  ÉÏ/f  Ó°Ïì/n  ºÜ/d  ºÃ/a  ¡£/w  ¡±/w  Ò»/d  ¼ûµ½/v  ¼ÇÕß/n  £¬/w  ¹Ë/nr  Ø¹¬L/nr  ÏÈÉú/n  ¾Í/d  ¶Ô/p  ¸Õ¸Õ/d  ±ÕÄ»/v  µÄ/u  ¾Å/m  ½ì/q  [È«¹ú/n  ÈË´ó/j]nt  Ò»/m  ´Î/q  »áÒé/n  ÌÏÌÏ²»¾ø/i  µØ/u  ÆÀËµ/v  ÆðÀ´/v  ¡£/w  Ëû/r  Ëµ»°/v  ÌõÀí/n  ÇåÎú/a  £¬/w  Ë¼Î¬/n  Ãô½Ý/a  £¬/w  Áî/v  ÈË/n  ÄÑÒÔ/d  ÏàÐÅ/v  Ëû/r  ÒÑ/d  ÊÇ/v  Ò»/m  Î»/q  £¹£¶/m  Ëê/q  µÄ/u  ÀÏÈË/n  ¡£/w  
19980401-06-004-004/m  ¹ËÀÏ/nr  ÊÇ/v  ÖÐ¹ú/ns  ÖøÃû/a  µÄ/u  ÀÏ/a  Ò»/m  ´ú/q  ½ÌÓý¼Ò/n  ¡£/w  Ëû/r  ÔçÄê/t  ÁôÑ§/v  [ÃÀ¹ú/ns  ÂéÊ¡/ns  Àí¹¤Ñ§Ôº/n]nt  £¬/w  ÊÇ/v  ÔÚ/p  ¸ÃÐ£/r  »ñµÃ/v  µç¹¤Ñ§/n  ²©Ê¿/n  µÄ/u  µÚÒ»/m  Î»/q  ÖÐ¹ú/ns  ÈË/n  ¡£/w  £²£°/m  Äê´ú/n  Ä©/f  £¬/w  Ëû/r  Ñ§³É/v  »Ø¹ú/v  £¬/w  ÏÈºó/d  ÔÚ/p  [Õã½­/ns  ´óÑ§/n]nt  ¡¢/w  [ÖÐÑë/n  ´óÑ§/n]nt  ¡¢/w  Çå»ª´óÑ§/nt  ¡¢/w  ±±¾©´óÑ§/nt  µÈ/u  ¸ßµÈ/b  Ñ§¸®/n  ÈÎ½Ì/v  £¬/w  µ£ÈÎ/v  ½ÌÊÚ/n  ¡¢/w  ¹¤Ñ§Ôº/n  Ôº³¤/n  µÈ/u  Ö°/Ng  ¡£/w  ¹ËÀÏ/nr  Ëä/c  ÒÑ/d  Äê/n  ½ü/v  °Ù/m  Ëê/q  £¬/w  ÈÔ/d  Ã¿Ìì/r  ¶ÁÊé/v  ¿´±¨/v  £¬/w  ¹ØÐÄ/v  ÌìÏÂ/n  ´óÊÂ/n  ¡£/w  ¼ÇÕß/n  Ò»/d  ½øÎÝ/v  £¬/w  ¾Í/d  ·¢ÏÖ/v  Ëû/r  ×À×Ó/n  ÉÏ/f  °Ú/v  ×Å/u  Ò»/m  í³/q  ¹ØÓÚ/p  ÖÐ¹ú/ns  ¡°/w  Á½»á/j  ¡±/w  µÄ/u  ¼ô±¨/n  ¡£/w  Ëû/r  Ëµ/v  £¬/w  ÐÂ/a  Ò»/m  ½ì/q  Õþ¸®/n  Îå/m  Äê/q  ÈÎÆÚ/n  £¬/w  Ç°/f  Èý/m  Äê/q  ×î/d  ÖØÒª/a  ¡£/w  µ±Ç°/t  ¶«ÄÏÑÇ/ns  ¹ú¼Ò/n  ¼°/c  º«¹ú/ns  µÈ/u  ¾­¼Ã/n  À§ÄÑ/a  £¬/w  Ö»/d  ÓÐ/v  ÖÐ¹ú/ns  ÎÈ¶¨/a  ¡£/w  ²»¹ý/c  £¬/w  ÖÐ¹ú/ns  Òª/v  È·±£/v  ½ñÄê/t  £¸£¥/m  µÄ/u  Ôö³¤ÂÊ/n  £¬/w  £³£¥/m  ÒÔÏÂ/f  µÄ/u  Í¨ÕÍÂÊ/n  £¬/w  ÈÎÎñ/n  ¼è¾Þ/a  ¡£/w  ÈËÃñ±Ò/n  ¼á¾ö/ad  ²»/d  ±áÖµ/v  £¬/w  ²»½ö/c  ¹ØÏµ/v  ¹úÄÚ/s  ·¢Õ¹/vn  £¬/w  Ò²/d  ÓÐÀûÓÚ/v  Î¬»¤/v  ÊÀ½ç/n  ¾­¼Ã/n  µÄ/u  ÎÈ¶¨/an  ¡£/w  Öì/nr  éF»ù/nr  ×ÜÀí/n  ÔÚ/p  ¼ÇÕß/n  ÕÐ´ý»á/n  ÉÏ/f  ÏÔÊ¾/v  ÁË/u  [ÖÐ¹ú/ns  Õþ¸®/n]nt  µÄ/u  ×ÔÐÅÐÄ/n  £¬/w  ËµÃ÷/v  ÖÐ¹ú/ns  Áìµ¼ÈË/n  ¿ÉÒÔ/v  ¸º/v  Æð/v  ÔðÈÎ/n  £¬/w  ¶øÇÒ/c  ÓÐ/v  ÄÜÁ¦/n  ³Ðµ£/v  ÔðÈÎ/n  ¡£/w  Õâ/r  Ò»/m  µã/q  ¶Ô/p  È«ÊÀ½ç/n  ¶¼/d  ÓÐ/v  Ó°Ïì/vn  £¬/w  ÏÔÊ¾/v  ÖÐ¹ú/ns  ÔÚ/p  ¹ú¼Ê/n  ÉÏ/f  µÄ/u  µØÎ»/n  ºÍ/c  ×÷ÓÃ/n  Ô½À´Ô½/d  ÖØÒª/a  ¡£/w  
19980401-06-004-005/m  ½²/v  µ½/v  ÕâÀï/r  £¬/w  ¹ËÀÏ/nr  ¼ÓÖØ/v  ÓïÆø/n  Ëµ/v  £¬/w  ÖÐ¹ú/ns  ÄÜ/v  ÓÐ/v  ½ñÌì/t  µÄ/u  ³É¾Í/n  ºÍ/c  µØÎ»/n  £¬/w  ²»/d  ÄÜ/v  Íü¼Ç/v  µË/nr  Ð¡Æ½/nr  µÄ/u  ¹¦ÀÍ/n  ¡£/w  ËäÈ»/c  ÖÐ¹ú/ns  ÏÖÔÚ/t  ÓÐ/v  ºÜ¶à/m  À§ÄÑ/an  £¬/w  µ«/c  Á½»á/j  Ñ¡³ö/v  µÄ/u  ÐÂ/a  Áìµ¼ÈË/n  ºÜ/d  ÓÐ/v  ÄÜÁ¦/n  £¬/w  ÓÐ/v  °ì·¨/n  ½â¾ö/v  ÖÐ¹ú/ns  µÄ/u  ÎÊÌâ/n  ¡£/w  ¡°/w  ÎÒ/r  ¶Ô/p  ÖÐ¹ú/ns  µÄ/u  Ç°Í¾/n  ÊÇ/v  ºÜ/d  ÀÖ¹Û/a  µÄ/u  ¡£/w  ¡±/w  
19980401-06-004-006/m  ¹ËÀÏ/nr  ¿Í/Ng  ¾Ó/v  ÃÀ¹ú/ns  ·Ñ³Ç/ns  £¬/w  ÀÏÁ½¿Ú/n  ×¡/v  ÔÚ/p  Ò»/m  Ì×/q  Á½¾ÓÊÒ/n  µÄ/u  ÆÕÍ¨/a  ¹«Ô¢/n  Àï/f  ¡£/w  È¥Äê/t  £±£°ÔÂ/t  £³£°ÈÕ/t  £¬/w  Õý/d  ÔÚ/p  ÃÀ¹ú/ns  ½øÐÐ/v  ¹úÊÂ·ÃÎÊ/l  µÄ/u  ½­/nr  ÔóÃñ/nr  Ö÷Ï¯/n  Ôø/d  À´µ½/v  ÕâÀï/r  £¬/w  ¿´Íû/v  Õâ/r  Î»/q  Ôø/d  ÔÚ/p  [ÉÏº£/ns  ½»Í¨/n  ´óÑ§/n]nt  ½Ì/v  ¹ý/u  Ëû/r  Î¢»ý·Ö/n  ¿Î³Ì/n  µÄ/u  ÀÏ/a  ½ÌÊÚ/n  ¡£/w  Õâ/r  ÊÇ/v  Ò»¸ö/m  µäÐÍ/a  µÄ/u  ÀÏ/a  ÖªÊ¶·Ö×Ó/n  µÄ/u  ¼Ò/n  £¬/w  ³ÂÉè/n  ¼òµ¥/a  £¬/w  ¶ÑÂú/v  ÁË/u  Êé¼®/n  ×ÊÁÏ/n  £¬/w  ¿ÍÌü/n  Àï/f  ¹Ò/v  ×Å/u  Ò»/m  Ö¡/q  Ä«¼£/n  £¬/w  ÄÇ/r  ÊÇ/v  ½­/nr  ÔóÃñ/nr  Ö÷Ï¯/n  Ç×±Ê/d  Êé/Vg  Ôù/v  ¹ËÀÏ/nr  µÄ/u  Ò»/m  Ê×/q  Æß¾ø/n  £º/w  ¡°/w  ÖØ/Vg  ½Ì/Ng  ×ð/Vg  Ê¦/Ng  ÐÂ/a  µØ/n  Ìì/n  £¬/w  ¼èÐÁ/ad  ¹¥¶Á/v  Òä/Vg  »ªÄê/n  ¡£/w  Î¢·Ö/n  ÔËËã/vn  ¹¦/n  ÎÞ±È/z  £¬/w  ë£ñó/n  »Ö»Ö/z  Ïç/n  ¹ú/n  Æª/Ng  ¡£/w  ¡±/w  µ±Äê/t  µÄ/u  Ñ§Éú/n  ³ÉÎª/v  ½ñÈÕ/t  ¹ú¼Ò/n  Áìµ¼ÈË/n  £¬/w  ¹ËÀÏ/nr  µÄ/u  ÐË·Ü/a  Ö®/u  Çé/n  ÒçÓÚÑÔ±í/l  ¡£/w  Ì¸/v  Æð/v  ½­/nr  Ö÷Ï¯/n  µÄ/u  À´·Ã/vn  £¬/w  ¹ËÀÏ/nr  Ëµ/v  £¬/w  µ±Ê±/t  ¾Í/d  ÔÚ/v  Õâ¸ö/r  ·¿¼ä/n  Àï/f  £¬/w  ½­/nr  ÔóÃñ/nr  Ö÷Ï¯/n  ¡¢/w  Ç®/nr  Æäè¡/nr  ¸±/b  ×ÜÀí/n  ¾Í/d  Ì¸/v  µ½/v  ÁË/u  ÈËÃñ±Ò/n  ²»/d  ±áÖµ/v  ¡£/w  [ÖÐ¹ú/ns  Õþ¸®/n]nt  ¾ö¶¨/v  ÈËÃñ±Ò/n  ²»/d  ±áÖµ/v  ÓÐÀûÓÚ/v  ÊÀ½ç/n  £¬/w  ÓÐÀûÓÚ/v  Ïã¸Û/ns  £¬/w  Ò²/d  ÓÐÀûÓÚ/v  ÖÐ¹ú/ns  µÄ/u  °ÙÐÕ/n  £¬/w  ËµÃ÷/v  ÖÐ¹ú/ns  µÄ/u  Õþ¸®/n  ÊÇ/v  Ò»¸ö/m  ÕæÕý/d  Îª/p  ÀÏ°ÙÐÕ/n  ×ÅÏë/v  µÄ/u  Õþ¸®/n  ¡£/w  
19980401-06-004-007/m  ¹ËÀÏ/nr  ²»¾ÃÇ°/t  Ë¤/v  ÁË/u  Ò»/m  õÓ/Ng  £¬/w  ÐÐ¶¯/v  ÂÔ/d  ÓÐ/v  ²»±ã/an  £¬/w  µ«/c  Ì¸·æ/n  Éõ/Dg  ½¡/Ag  ¡£/w  Ì¸/v  µ½/v  ¿ËÁÖ¶Ù/nr  ×ÜÍ³/n  ¼´½«/d  ¶Ô/p  ÖÐ¹ú/ns  ½øÐÐ/v  µÄ/u  ·ÃÎÊ/vn  £¬/w  Ëû/r  Ëµ/v  £¬/w  Õâ/r  ±íÃ÷/v  ÃÀ¹ú/ns  ÈÏÊ¶/v  µ½/v  ÖÐ¹ú/ns  µÄ/u  ÖØÒª/an  ¡£/w  Ì¸/v  µ½/v  Öì/nr  éF»ù/nr  ×ÜÀí/n  ÔÚ/p  ¼ÇÕß/n  ÕÐ´ý»á/n  ÉÏ/f  ¹ØÓÚ/p  Á½°¶/n  ¹ØÏµ/n  µÄ/u  Ì¸»°/vn  £¬/w  Ëû/r  ÈÏÎª/v  Õâ/r  ·´Ó³/v  ³ö/v  [ÖÐ¹ú/ns  Õþ¸®/n]nt  ¶Ô/p  ¸ÄÉÆ/v  Á½°¶/n  ¹ØÏµ/n  ³ÏÐÄ³ÏÒâ/i  ¡£/w  ¹ËÀÏ/nr  Ëµ/v  £¬/w  Í³Ò»/v  ÊÇ/v  ±ØÈ»/b  Ö®/u  Â·/n  £¬/w  ¸ã/v  Ê²Ã´/r  ¡°/w  Ì¨Íå/ns  ¶ÀÁ¢/v  ¡±/w  ¡¢/w  ¡°/w  ÖØ·µ/v  ÁªºÏ¹ú/nt  ¡±/w  ¿Ï¶¨/d  ÊÇ/v  ¡°/w  ×ßÍ¶ÎÞÂ·/i  ¡±/w  ¡£/w  Ëû/r  ÏàÐÅ/v  Á½/m  ¾ä/q  »°/n  £º/w  ¡°/w  ºÍÆ½/n  Í³Ò»/vn  ÐË/v  ÖÐ»ª/nz  £¬/w  ÌìÏÂÎª¹«/i  ½ø/v  ´óÍ¬/nz  ¡£/w  ¡±/w  Ì¨Íå/ns  ÎÊÌâ/n  Ò»¶¨/d  ÄÜ/v  ÓÉ/p  ÖÐ¹ú/ns  ÈË/n  ×Ô¼º/r  Í×ÉÆ/ad  ½â¾ö/v  ¡£/w  
19980401-06-004-008/m  ²»Öª²»¾õ/i  ¼ä/f  £¬/w  ÒÑ¾­/d  Ì¸/v  ÁË/u  Ò»¸ö/m  Ð¡Ê±/n  ¡£/w  ÎÒÃÇ/r  ÅÂ/v  ¹ËÀÏ/nr  Ì«/d  ÀÛ/a  £¬/w  ×¼±¸/v  ¸æ´Ç/v  £¬/w  µ«/c  ¹ËÀÏ/nr  ÈÔ/d  ¸Ð/Vg  ÒâÓÌÎ´¾¡/l  ¡£/w  Ëû/r  ¶Ô/p  ¼ÇÕß/n  Ëµ/v  £º/w  ¡°/w  ÎÒ/r  ¾ø¶Ô/d  ÏàÐÅ/v  ÒÔ/p  ½­/nr  ÔóÃñ/nr  Ö÷Ï¯/n  Îª/v  ºËÐÄ/n  µÄ/u  ÐÂ/a  Ò»/m  ´ú/q  Áìµ¼ÈË/n  µÄ/u  ¹¤×÷/vn  ÄÜ¹»/v  ³É¹¦/a  ¡£/w  ÎÒ/r  ×£/v  ËûÃÇ/r  È¡µÃ/v  ¸ü/d  ´ó/a  ³É¹¦/an  ¡£/w  ÎÒ/r  ¶Ô/p  ÖÐ¹ú/ns  µÄ/u  Ç°Í¾/n  ºÜ/d  ÀÖ¹Û/a  ¡£/w  ¡±/w  
19980401-06-004-009/m  £¨/w  ±¾±¨/r  Å¦Ô¼/ns  £³ÔÂ/t  £²£¶ÈÕ/t  µç/n  £©/w  

19980401-06-005-001/m  ÂÞË¹/nr  ÖÐ¶«/ns  Ö®/u  ÐÐ/Ng  ÎÞ/v  ¹¦/n  ¶ø/c  ·µ/v  ÃÀ/j  Ê¾Òâ/v  ¿ÉÄÜ/v  ÖÐ¶Ï/v  ºÍÌ¸/vn  µ÷Í£/vn  
19980401-06-005-002/m  ÐÂ»ªÉç/nt  Ò®Â·ÈöÀä/ns  £³ÔÂ/t  £³£°ÈÕ/t  µç/n  £¨/w  ¼ÇÕß/n  ´÷/nr  Î¡/nr  £©/w  ÃÀ¹ú/ns  ÖÐ¶«/ns  ºÍÌ¸/vn  ÌØ±ð/a  Ð­µ÷Ô±/n  ÂÞË¹/nr  £³£°ÈÕ/t  ½áÊø/v  ÁË/u  ÔÚ/p  [ÖÐ¶«/ns  µØÇø/n]ns  µÄ/u  ºÍÆ½/n  ÎÓÐý/vn  £¬/w  È»¶ø/c  Ã»ÓÐ/d  ÔÚ/p  ÍÆ¶¯/v  °Í/j  ÒÔ/j  ºÍÌ¸/vn  ÎÊÌâ/n  ÉÏ/f  È¡µÃ/v  Í»ÆÆ/vn  £¬/w  ºÍÆ½/n  ½ø³Ì/n  ÒÀÈ»/z  ÏÝÓÚ/v  ½©¾Ö/n  ¡£/w  
19980401-06-005-003/m  ÂÞË¹/nr  µ±Ìì/t  ÔÚ/p  ´Ë¼ä/r  Óë/p  ÒÔÉ«ÁÐ/ns  ×ÜÀí/n  ÄÚËþÄáÑÇºú/nr  ¾ÙÐÐ/v  ÁË/u  µÚËÄ/m  ÂÖ/q  »áÌ¸/vn  ¡£/w  [ÒÔ/j  Õþ¸®/n]nt  ¸ß¼¶/a  ¹ÙÔ±/n  Ëµ/v  £¬/w  Ë«·½/n  Î´ÄÜ/v  ¾Í/p  ÒÔÉ«ÁÐ/ns  ´Ó/p  Ô¼µ©ºÓ/ns  Î÷°¶/s  ³·¾ü/v  Õâ/r  Ò»/m  ¹Ø¼ü/a  ÎÊÌâ/n  ´ï³É/v  Ò»ÖÂ/a  £¬/w  ÂÞË¹/nr  ÈÔ/d  ²»/d  Çå³þ/v  ÒÔ·½/n  Ëù/u  ÄÜ/v  ½ÓÊÜ/v  µÄ/u  ³·¾ü/vn  ·ù¶È/n  ¡£/w  
19980401-06-005-004/m  ÒÔÉ«ÁÐ/ns  ¹ú¼Ò/n  »ù´¡/n  ÉèÊ©/n  ²¿³¤/n  É³Áú/nr  ¾Ü¾ø/vd  ²Î¼Ó/v  ÉÏÊö/b  »áÌ¸/vn  ¡£/w  Ëû/r  ÈÏÎª/v  £¬/w  ÈÎºÎ/r  ·ù¶È/n  ³¬¹ý/v  £¹£¥/m  µÄ/u  ³·¾ü/vn  ¶¼/d  »á/v  Ëðº¦/v  ÒÔÉ«ÁÐ/ns  µÄ/u  ¹ú¼Ò/n  °²È«/an  ÀûÒæ/n  ¡£/w  ¾Ý/p  ±¨µÀ/v  £¬/w  ÃÀ¹ú/ns  ×î½ü/t  ÖÆ¶¨/v  µÄ/u  Ò»/m  Ïî/q  ºÍÌ¸/vn  ·½°¸/n  ÒªÇó/v  ÒÔÉ«ÁÐ/ns  ÔÚ/p  µÚ¶þ/m  ½×¶Î/n  ³·¾ü/v  ÖÐ/f  Ïò/p  °Í·½/n  ¹é»¹/v  Ô¼µ©ºÓ/ns  Î÷°¶/s  £±£³¡¤£±£¥/m  µÄ/u  ÍÁµØ/n  ¡£/w  
19980401-06-005-005/m  ÂÞË¹/nr  »¹/d  Óë/p  [°ÍÀÕË¹Ì¹/ns  ×ÔÖÎ/vn  Õþ¸®/n]nt  Ö÷Ï¯/n  °¢À­·¨ÌØ/nr  ½øÐÐ/v  ÁË/u  Èý/m  ÂÖ/q  »áÌ¸/vn  ¡£/w  Ëû/r  Ï£Íû/v  °Í·½/n  ½ÓÊÜ/v  ÃÀ¹ú/ns  µÄ/u  ºÍÌ¸/vn  ·½°¸/n  £¬/w  µ«/c  °Í·½/n  ¶Ô/p  Õâ/r  Ò»/m  ·½°¸/n  ·´Ó¦/v  Í¬Ñù/d  Àäµ­/a  ¡£/w  
19980401-06-005-006/m  ¾Ý/p  ÐÂ»ªÉç/nt  »ªÊ¢¶Ù/ns  £³ÔÂ/t  £³£°ÈÕ/t  µç/n  £¨/w  ¼ÇÕß/n  ·û/nr  ÈªÉú/nr  £©/w  [ÃÀ¹ú/ns  ¹úÎñÔº/n]nt  ·¢ÑÔÈË/n  Â³±ö/nr  ÔÚ/p  £³£°ÈÕ/t  µÄ/u  ´µ·ç»á/n  ÉÏ/f  Ê¾Òâ/v  £¬/w  Èç¹û/c  ÖÐ¶«/ns  ºÍÌ¸/vn  µÄ/u  ½©¾Ö/n  ÎÞ·¨/v  ´òÆÆ/v  £¬/w  ÃÀ¹ú/ns  ÓÐ/v  ¿ÉÄÜ/n  ×÷³ö/v  ÖÐ¶Ï/v  µ÷Í£/v  µÄ/u  Ñ¡Ôñ/vn  ¡£/w  
19980401-06-005-007/m  Â³±ö/nr  Ëµ/v  £¬/w  Ä¿Ç°/t  ÖÐ¶«/ns  ºÍÆ½/n  ½ø³Ì/n  ´¦ÓÚ/v  ¡°/w  ¼«Æä/d  Ôã¸â/a  µÄ/u  ¾³µØ/n  ¡±/w  £¬/w  ÃÀ¹ú/ns  ÎÞ·¨/v  ÃÖºÏ/v  ·ÖÆç/n  ¡£/w  Ëû/r  Ëµ/v  £¬/w  ÃÀ¹ú/ns  ¶ÔÓÚ/p  »Ö¸´/v  ÖÐ¶«/ns  ºÍÆ½/n  ½ø³Ì/n  ÓÐ/v  ¶àÖÖ/m  ·½°¸/n  £¬/w  ¡°/w  ²»ÔÙ/d  ½éÈë/v  ÊÇ/v  ÆäÖÐ/r  Ö®Ò»/r  ¡±/w  £¬/w  ÒòÎª/c  Èç¹û/c  °Í/j  ÒÔ/j  Áìµ¼ÈË/n  ¶¼/d  ²»/d  ¾ö¶¨/v  ÃÖºÏ/v  ·ÖÆç/n  £¬/w  ¡°/w  ÃÀ¹ú/ns  Ò²/d  ¾Í/d  ÎÞËù×÷Îª/i  ÁË/y  ¡±/w  ¡£/w  

19980401-06-006-001/m  °¢ÃË/j  Ç´Ôð/v  ÒÔ/j  ÍÌ²¢/v  °Í/j  ÍÁµØ/n  °ÍÀÕË¹Ì¹/ns  ¾ÙÐÐ/v  ¡º/w  ÍÁµØÈÕ/n  ¡»/w  »î¶¯/vn  
19980401-06-006-002/m  ÐÂ»ªÉç/nt  ¿ªÂÞ/ns  £³ÔÂ/t  £³£°ÈÕ/t  µç/n  £¨/w  ¼ÇÕß/n  Íõ/nr  ÑÇ¶«/nr  ¡¢/w  ºî/nr  ¼Î/nr  £©/w  [°¢À­²®/ns  ¹ú¼Ò/n  ÁªÃË/n]nt  £¨/w  °¢ÃË/j  £©/w  £³£°ÈÕ/t  Ç¿µ÷/v  £¬/w  ÒÔÉ«ÁÐ/ns  ÇÖÕ¼/v  °ÍÀÕË¹Ì¹/ns  ÍÁµØ/n  µÄ/u  ÐÐÎª/n  ÊÇ/v  ¶Ô/p  ¹ú¼Ê·¨/n  ×¼Ôò/n  ºÍ/c  ÈÕÄÚÍß/ns  ÈËÈ¨/n  ÐûÑÔ/n  µÄ/u  ¹«È»/d  ÇÖ·¸/v  £¬/w  ±Ø½«/d  ¼¤Æð/v  °ÍÀÕË¹Ì¹/ns  ÈËÃñ/n  µÄ/u  Ç¿ÁÒ/a  ·´¿¹/vn  ¡£/w  
19980401-06-006-003/m  °¢ÃË/j  µ±Ìì/t  ¾Í/p  °ÍÀÕË¹Ì¹/ns  ¡°/w  ÍÁµØÈÕ/n  ¡±/w  ·¢±í/v  µÄ/u  ÉùÃ÷/n  Ö¸³ö/v  £¬/w  ÒÔÉ«ÁÐ/ns  ×Ô/p  £±£¹£´£¸Äê/t  ½¨¹ú/v  ÒÔÀ´/f  £¬/w  ÓÃ/p  ÎäÁ¦/n  µ·»Ù/v  »ò/c  Õ¼Áì/v  ·ÖÖÎ/v  Ð­Òé/n  »®·Ö/v  µÄ/u  ÇøÓò/n  Ö®Íâ/f  µÄ/u  °ÍÀÕË¹Ì¹/ns  ´å×¯/n  ´ï/v  £´£°£°/m  ¸ö/q  £¬/w  ²¢/c  ½«/p  ÕâÐ©/r  ´å×¯/n  ÒÆ½»/v  ¸ø/v  ÓÌÌ«/nz  ¶¨¾ÓÕß/n  ¡£/w  ÄÚËþÄáÑÇºú/nr  Õþ¸®/n  ÉÏÌ¨/v  ºó/f  £¬/w  ÓÖ/d  Í¨¹ý/p  ÔÚ/p  °ÍÀÕË¹Ì¹/ns  ±»Õ¼ÁìÍÁ/n  £¬/w  ÌØ±ð/d  ÊÇ/v  ÔÚ/p  ¶«Ò®Â·ÈöÀä/ns  ÐÞ½¨/v  ¶¨¾Óµã/n  À´/v  ÇÖÕ¼/v  °Í/j  ÁìÍÁ/n  £¬/w  Çý¸Ï/v  °Í/j  ÈËÃñ/n  ¡£/w  
19980401-06-006-004/m  ÉùÃ÷/n  Ç¿µ÷/v  £¬/w  Ö»Òª/c  [ÒÔÉ«ÁÐ/ns  Õþ¸®/n]nt  ¼ÌÐø/v  ÍÌ²¢/v  °ÍÀÕË¹Ì¹/ns  ÈËÃñ/n  µÄ/u  ÍÁµØ/n  £¬/w  µ·»Ù/v  ËûÃÇ/r  µÄ/u  ·¿ÎÝ/n  £¬/w  Íþ±Æ/v  ËûÃÇ/r  ·ÅÆú/v  ×Ô¼º/r  µÄ/u  ÍÁµØ/n  ºÍ/c  ²Æ²ú/n  £¬/w  ÖÐ¶«/ns  ºÍÆ½/n  ½ø³Ì/n  ¾Í/d  ²»/d  ¿ÉÄÜ/v  ¼ÌÐø/v  ÏÂÈ¥/v  ¡£/w  ÍÁµØ/n  ÎÊÌâ/n  ½«/d  ¼ÌÐø/v  ÊÇ/v  °¢À­²®/ns  ¹ú¼Ò/n  ºÍ/c  ÒÔÉ«ÁÐ/ns  Õù¶Ë/n  µÄ/u  ºËÐÄ/n  ÎÊÌâ/n  ¡£/w  Õâ¸ö/r  ÎÊÌâ/n  ²»/d  ½â¾ö/v  £¬/w  ºÍÆ½/n  ½ø³Ì/n  ¾Í/d  ²»/d  ¿ÉÄÜ/v  È¡µÃ/v  Ô¤ÆÚ/v  µÄ/u  ³É¹û/n  ¡£/w  
19980401-06-006-005/m  ¾Ý/p  ÐÂ»ªÉç/nt  Ò®Â·ÈöÀä/ns  £³ÔÂ/t  £³£°ÈÕ/t  µç/n  £¨/w  ¼ÇÕß/n  ÆÝ/nr  µÂÁ¼/nr  £©/w  ÒÔÉ«ÁÐ/ns  °¢À­²®ÈË/n  ÒÔ¼°/c  ¼ÓÉ³/ns  µØ´ø/n  ºÍ/c  Ô¼µ©ºÓ/ns  Î÷°¶/s  µÄ/u  °ÍÀÕË¹Ì¹ÈË/n  £³£°ÈÕ/t  ·Ö±ð/d  ¾ÙÐÐ/v  ÓÎÐÐ/v  Ê¾Íþ/v  ¡¢/w  °ÕÊÐ/v  ºÍ/c  ÆäËû/r  ÐÎÊ½/n  µÄ/u  »î¶¯/vn  £¬/w  ¼ÍÄî/v  ¡°/w  ÍÁµØÈÕ/n  ¡±/w  £²£²/m  ÖÜÄê/q  ¡£/w  
19980401-06-006-006/m  µ±Ìì/t  £¬/w  ÒÔÉ«ÁÐ/ns  °¢À­²®ÈË/n  ÔÚ/p  ¼ÓÀûÀû/ns  ºÍ/c  ÒÔ/j  ÄÏ²¿/f  µÄ/u  [ÄÚ¸ñ·ò/ns  µØÇø/n]ns  ¾ÙÐÐ/v  ÓÎÐÐ/v  Ê¾Íþ/v  £¬/w  ²¢/c  ÔÚ/p  ÓÐ/v  ÕùÒé/vn  µÄ/u  ÍÁµØ/n  ÉÏ/f  ÖÖÖ²/v  éÏé­/n  Ê÷Ãç/n  £¬/w  ¼ÍÄî/v  ¡°/w  ÍÁµØÈÕ/n  ¡±/w  ¡£/w  ÔÚ/p  ¼ÓÉ³/ns  µØ´ø/n  ÒÔ¼°/c  Ô¼µ©ºÓ/ns  Î÷°¶/s  ³ÇÊÐ/n  ºÍ/c  Ïç´å/n  £¬/w  °ÍÀÕË¹Ì¹ÈË/n  ·×·×/d  ×ß/v  ÉÏ/v  ½ÖÍ·/s  ¾ÙÐÐ/v  ÓÎÐÐ/v  Ê¾Íþ/v  £¬/w  °ÕÊÐ/v  °Õ¿Î/v  £¬/w  ¿¹Òé/v  ÒÔÉ«ÁÐ/ns  ¼ÌÐø/v  Õ¼Áì/v  °ÍÀÕË¹Ì¹/ns  ÍÁµØ/n  ¡£/w  
19980401-06-006-007/m  ÔÚ/p  ²®Àûºã/ns  ºÍ/c  À­ÂíÀ­/ns  £¬/w  Ê¾Íþ/vn  ÈºÖÚ/n  Í¬/p  ÒÔÉ«ÁÐ/ns  ¾ü¶Ó/n  ·¢Éú/v  ³åÍ»/vn  £¬/w  ½á¹û/d  £²£°/m  ¶à/m  Ãû/q  Ê¾ÍþÕß/n  ±»/p  ÒÔ¾ü/j  ·¢Éä/v  µÄ/u  ÏðÆ¤/n  ×Óµ¯/n  »÷ÖÐ/v  ¶ø/c  ÊÜÉË/v  ¡£/w  
19980401-06-006-008/m  £±£¹£¶£·Äê/t  £³ÔÂ/t  £³£°ÈÕ/t  £¬/w  ÒÔÉ«ÁÐ/ns  ±±²¿/f  [¼ÓÀûÀû/ns  µØÇø/n]ns  µÄ/u  ÒÔ/j  °¢À­²®ÈË/n  Òò/p  ¿¹Òé/v  Õþ¸®/n  ÖÆ¶¨/v  Ã»ÊÕ/v  ÍÁµØ/n  µÄ/u  Õþ²ß/n  £¬/w  Í¬/p  ÒÔ/j  ¾ü¶Ó/n  ·¢Éú/v  ³åÍ»/vn  £¬/w  µ¼ÖÂ/v  £¶/m  Ãû/q  °¢À­²®ÈË/n  ÔÚ/p  ³åÍ»/v  ÖÐ/f  É¥Éú/v  ¡£/w  ´Ëºó/t  £¬/w  ÒÔ/j  °¢À­²®ÈË/n  ºÍ/c  °ÍÀÕË¹Ì¹ÈË/n  °Ñ/p  Õâ/r  Ò»/m  Ìì/q  ¶¨Îª/v  ¡°/w  ÍÁµØÈÕ/n  ¡±/w  £¬/w  ²¢/c  Ã¿Äê/r  ¾ÙÐÐ/v  ¼ÍÄî/vn  »î¶¯/vn  £¬/w  ¿¹Òé/v  [ÒÔ/j  Õþ¸®/n]nt  µÄ/u  ÍÁµØ/n  Õþ²ß/n  ¡£/w  

19980401-06-007-001/m  ÒÁ/j  ÓÖ/d  ÓÐ/v  Èý/m  ´¦/q  ×ÜÍ³/n  ¸®Û¡/n  ºË²é/v  ½áÊø/v  
19980401-06-007-002/m  ÐÂ»ªÉç/nt  °Í¸ñ´ï/ns  £³ÔÂ/t  £³£±ÈÕ/t  µç/n  £¨/w  ¼ÇÕß/n  ¹Ë/nr  ÕýÁú/nr  £©/w  ÁªºÏ¹ú/nt  ¸ºÔð/v  ºË²é/v  ÒÁÀ­¿Ë/ns  ×ÜÍ³/n  ¸®Û¡/n  µÄ/u  ÌØ±ð/a  Ð¡×é/n  ÔÚ/p  ½áÊø/v  ¶Ô/p  ÒÁÀ­¿Ë/ns  ±±²¿/f  £³/m  ´¦/q  ×ÜÍ³/n  ¸®Û¡/n  µÄ/u  ºË²é/vn  ºó/f  £³£°ÈÕ/t  »Øµ½/v  °Í¸ñ´ï/ns  ¡£/w  
19980401-06-007-003/m  ÌØ±ð/a  Ð¡×é/n  ×é³¤/n  ´ïÄÉÅÁÀ­/nr  ÔÚ/p  ´Ë¼ä/r  ¾ÙÐÐ/v  µÄ/u  ¼ÇÕß/n  ÕÐ´ý»á/n  ÉÏ/f  Ëµ/v  £¬/w  ÌØ±ð/a  Ð¡×é/n  µÄ/u  ×¨¼Ò/n  ºË²é/v  ÁË/u  Ìá¿ËÀïÌØ/ns  ¡¢/w  Âõ¿ËºîÀÕÉ½/ns  ºÍ/c  Ä¦ËÕ¶û/ns  £³/m  ´¦/q  ×ÜÍ³/n  ¸®Û¡/n  £¬/w  ºË²é/vn  ¹¤×÷/vn  ½øÕ¹/v  Ë³Àû/a  £¬/w  Ã»ÓÐ/d  ·¢Éú/v  ÈÎºÎ/r  Âé·³/an  ¡£/w  
19980401-06-007-004/m  Ëû/r  Ö¸³ö/v  £¬/w  ÒÁÀ­¿Ë/ns  ·½Ãæ/n  ÈÏÕæ/ad  ÂÄÐÐ/v  ÁË/u  ÁªºÏ¹ú/nt  ÃØÊé³¤/n  °²ÄÏ/nr  Óë/p  ÒÁÀ­¿Ë/ns  Ç©Êð/v  µÄ/u  ÎäÆ÷/n  ºË²é/vn  ±¸ÍüÂ¼/n  £¬/w  Îª/p  ÉÏÊö/b  ºË²é/vn  ¹¤×÷/vn  Ìá¹©/v  ÁË/u  »ý¼«/a  µÄ/u  ÅäºÏ/vn  ºÍ/c  ºÏ×÷/vn  ¡£/w  Ëû/r  Ëµ/v  £¬/w  ÒÁÀ­¿Ë/ns  ¸±/b  ×ÜÀí/n  °¢Æë×È/nr  ÅãÍ¬/v  ÌØ±ð/a  Ð¡×é/n  ²Î¼Ó/v  ÁË/u  ºË²é/vn  ¹¤×÷/vn  ¡£/w  
19980401-06-007-005/m  ÌØ±ð/a  Ð¡×é/n  ÓÚ/p  £³ÔÂ/t  £²£¶ÈÕ/t  ¿ªÊ¼/v  ¶Ô/p  ÒÁ/j  £¸/m  ´¦/q  ×ÜÍ³/n  ¸®Û¡/n  ½øÐÐ/v  ºË²é/vn  £¬/w  Ä¿Ç°/t  £¬/w  ÒÑ/d  ºË²é/v  ÁË/u  ÒÁ/j  ±±²¿/f  µÄ/u  £³/m  ´¦/q  ºÍ/c  °Í¸ñ´ï/ns  ½ü½¼/s  µÄ/u  À­µÂÍßÄáÑÇ/ns  ×ÜÍ³/n  ¸®Û¡/n  £¬/w  µÚÒ»/m  ½×¶Î/n  ºË²é/vn  ¹¤×÷/vn  ÒÑ/d  ½Ó½ü/v  Íê³É/v  Ò»°ë/m  £¬/w  Ê£Óà/v  µÄ/u  ºË²é/vn  ¹¤×÷/vn  ¿ÉÍû/v  ÓÚ/p  ÏÂÐÇÆÚ/t  ½áÊø/v  ¡£/w  µ«/c  ´ïÄÉÅÁÀ­/nr  Ã»ÓÐ/d  Í¸Â¶/v  ÌØ±ð/a  Ð¡×é/n  ÏÂ/f  Ò»/m  ²½/q  µÄ/u  ºË²é/vn  °²ÅÅ/vn  ¡£/w  

19980401-06-008-001/m  ÎÒ/r  ´ú±í/n  Ö¸³ö/v  ÁªºÏ¹ú/nt  Î¬ºÍ/j  ¹¤×÷/vn  Ó¦/v  µ÷Õû/v  
19980401-06-008-002/m  ±¾±¨/r  ÁªºÏ¹ú/nt  £³ÔÂ/t  £³£°ÈÕ/t  µç/n  ¼ÇÕß/n  ·û/nr  ¸£Ô¨/nr  ¡¢/w  ÖÜ/nr  µÂÎä/nr  ±¨µÀ/v  £º/w  ÖÐ¹ú/ns  ³£×¤/v  ÁªºÏ¹ú/nt  ¸±/b  ´ú±í/n  Éò/nr  ¹ú·Å/nr  ´óÊ¹/n  ½ñÌì/t  ÏÂÎç/t  ÔÚ/p  [ÁªºÏ¹ú/nt  Î¬ºÍ/j  ÌØÎ¯»á/j]nt  »áÒé/n  ÉÏ/f  ·¢ÑÔ/v  Ê±/Ng  Ö¸³ö/v  £¬/w  Ëæ×Å/p  Î¬ºÍ/j  ÐÐ¶¯/vn  ¹æÄ£/n  µÄ/u  ÊÕËõ/vn  £¬/w  ÁªºÏ¹ú/nt  ÔÚ/p  Î¬ºÍ/j  ÁìÓò/n  µÄ/u  ¹¤×÷/vn  Ò²/d  Ó¦/v  ÏàÓ¦/vd  µ÷Õû/v  ¡£/w  ÁªºÏ¹ú/nt  Ó¦/v  °Ñ/p  ¸ü/d  ¶à/a  µÄ/u  ¾«Á¦/n  ºÍ/c  ×ÊÔ´/n  ¼¯ÖÐ/v  µ½/v  ·¢Õ¹/vn  ÁìÓò/n  £¬/w  ÖÂÁ¦/v  ÓÚ/p  ½â¾ö/v  µ¼ÖÂ/v  ³åÍ»/vn  µÄ/u  ¸ù±¾/a  Ô­Òò/n  £¬/w  ´Ó¶ø/c  È·±£/v  ÓÐ/v  Ò»¸ö/m  ³¤Ô¶/a  ¶ø/c  ÎÈ¶¨/a  µÄ/u  ºÍÆ½/n  »·¾³/n  ¡£/w  
19980401-06-008-003/m  Éò/nr  ¹ú·Å/nr  ÒªÇó/v  Ôö¼Ó/v  ÁªºÏ¹ú/nt  ²É¹º/v  µÄ/u  Í¸Ã÷¶È/n  £¬/w  ÊµÏÖ/v  ²É¹º/vn  ÇþµÀ/n  ºÍ/c  À´Ô´/n  µÄ/u  ¶àÑù»¯/vn  ¡£/w  Ëû/r  Ëµ/v  £¬/w  ÁªºÏ¹ú/nt  ²É¹º/v  ¹ý·Ö/ad  ¼¯ÖÐ/v  ÓÚ/p  ÉÙÊý/m  ¹ú¼Ò/n  µÄ/u  ÏÖÏó/n  ²»½ö/c  Ã»ÓÐ/d  ¸Ä±ä/v  £¬/w  ÉõÖÁ/d  ÓÐËù/v  ¼Ó¾ç/vn  ¡£/w  ¶ø/c  ¶Ô/p  ·¢Õ¹ÖÐ¹ú¼Ò/l  µÄ/u  ²É¹º/vn  Ôò/d  ¸ü¼Ó/d  È±ÉÙ/v  ¡£/w  È¥Äê/t  ÁªºÏ¹ú/nt  ¶Ô/p  ÑÇÖÞ/ns  ·¢Õ¹ÖÐ¹ú¼Ò/l  µÄ/u  ²É¹º/vn  »¹/d  ²»/d  µ½/v  ²É¹º/vn  ×Ü¶î/n  µÄ/u  £±£¥/m  ¡£/w  

19980401-06-009-001/m  ÎÚ/j  ¹«²¼/v  Òé»á/n  Ñ¡¾Ù/vn  ³õ²½/b  ½á¹û/n  £¨/w  ¸½/v  Í¼Æ¬/n  £±/m  ÕÅ/q  £©/w  
19980401-06-009-002/m  ±¾±¨/r  »ù¸¨/ns  £³ÔÂ/t  £³£±ÈÕ/t  µç/n  ¼ÇÕß/n  ÓÚ/nr  ºê½¨/nr  ±¨µÀ/v  £º/w  [ÎÚ¿ËÀ¼/ns  ÖÐÑë/n  Ñ¡¾Ù/vn  Î¯Ô±»á/n]nt  ½ñÌì/t  ÖÐÎç/t  ¹«²¼/v  ÁË/u  £²£¹ÈÕ/t  ½øÐÐ/v  µÄ/u  Òé»á/n  Ñ¡¾Ù/vn  µÄ/u  ³õ²½/b  ½á¹û/n  £¬/w  [ÎÚ¿ËÀ¼/ns  ¹²²úµ³/n]nt  µÃ/v  Æ±/n  ÁìÏÈ/v  £¬/w  ±£³Ö/v  Òé»á/n  µÚÒ»/m  ´ó/a  µ³/n  µØÎ»/n  ÒÑ/d  ³É/v  ¶¨¾Ö/n  ¡£/w  
19980401-06-009-003/m  ¸ù¾Ý/p  ÎÚ¿ËÀ¼/ns  Ñ¡¾Ù·¨/n  £¬/w  ÐÂ/a  Ò»/m  ½ì/q  Òé»á/n  µÄ/u  £´£µ£°/m  Ãû/q  ÒéÔ±/n  °´/p  Á½/m  ÖÖ/q  ·½Ê½/n  Ñ¡¾Ù/v  ²úÉú/v  £¬/w  ÆäÖÐ/r  £²£²£µ/m  Ãû/q  ÒéÔ±/n  ÓÉ/p  »ñ×¼/v  ²ÎÑ¡/v  µÄ/u  £³£°/m  ¸ö/q  Õþµ³/n  ºÍ/c  ÁªÃË/n  ÔÚ/p  È«¹ú/n  ¾ºÑ¡/v  £¬/w  µÃ/v  Æ±/n  ³¬¹ý/v  £´£¥/m  µÄ/u  Õþµ³/n  °´/p  µÃ/v  Æ±/n  ±ÈÀý/n  ·ÖÅä/v  Ãû¶î/n  £»/w  ÁíÍâ/r  £²£²£µ/m  Ãû/q  ÒéÔ±/n  ÔÚ/p  È«¹ú/n  £²£²£µ/m  ¸ö/q  Ñ¡Çø/n  ÓÉ/p  Ñ¡Ãñ/n  Ö±½Ó/ad  Ñ¡¾Ù/v  ²úÉú/v  ¡£/w  
19980401-06-009-004/m  Í¼Æ¬/n  £º/w  
19980401-06-009-005/m  ÈýÔÂ/t  ¶þÊ®¾ÅÈÕ/t  £¬/w  ÎÚ¿ËÀ¼/ns  ¾ÙÐÐ/v  Òé»á/n  Ñ¡¾Ù/vn  ¡£/w  Õâ/r  ÊÇ/v  ¼¸/m  Î»/q  ÎÚ¿ËÀ¼/ns  Ê¿±ø/n  ÔÚ/p  ÐÁ·ÆÂÞ²¨¶û/ns  ¸½½ü/f  ´å×¯/n  µÄ/u  Ò»¸ö/m  Í¶Æ±Õ¾/n  ÌîÐ´/v  Ñ¡Æ±/n  ¡£/w  £¨/w  ÐÂ»ªÉç/nt  ·¢/v  ÃÀÁªÉç/nt  ´«Õæ/n  ÕÕÆ¬/n  £©/w  

19980401-06-010-001/m  ÂÞ/j  ×ÜÍ³/n  ÈÎÃü/v  ´ú×ÜÀí/n  
19980401-06-010-002/m  ¾Ý/p  ÐÂ»ªÉç/nt  ²¼¼ÓÀÕË¹ÌØ/ns  £³ÔÂ/t  £³£°ÈÕ/t  µç/n  ÂÞÂíÄáÑÇ/ns  ×ÜÍ³/n  ¿µË¹Ì¹¶¡ÄÚË¹¿â/nr  £³£°ÈÕ/t  Íí/Tg  ÈÎÃü/v  ÂÞ/j  ÄÚÎñ/n  ²¿³¤/n  µÂÈÈÎÚ/nr  Îª/v  ´ú×ÜÀí/n  ¡£/w  
19980401-06-010-003/m  µÂÈÈÎÚ/nr  ÔÚ/p  ½ÓÊÜ/v  ÈÎÃü/vn  ºó/f  ±íÊ¾/v  £¬/w  ÂÞÂíÄáÑÇ/ns  ÐèÒª/v  Ò»¸ö/m  ÓÐ/v  ÄÜÁ¦/n  ³Ðµ£/v  ¸Ä¸ï/v  Õâ/r  Ò»/m  ÖØ´ó/a  ÇÒ/c  ¼è¾Þ/a  ÈÎÎñ/n  µÄ/u  Õþ¸®/n  £¬/w  ÐÂ/a  Õþ¸®/n  ½«/d  ÔÚ/p  ½ñºó/t  Á½/m  ÖÜ/q  ÄÚ/f  ²úÉú/v  ¡£/w  Ëû/r  Ëµ/v  £¬/w  Ëû/r  Áìµ¼/v  µÄ/u  ÁÙÊ±/b  Õþ¸®/n  Ö°È¨/n  ÓÐÏÞ/a  £¬/w  ½ö/d  ´¦Àí/v  Ò»°ã/a  ÈÕ³£/b  µÄ/u  ÐÐÕþ/n  ÊÂÎñ/n  £¬/w  ²»/d  ÄÜ/v  ÖÆ¶©/v  ÈÎºÎ/r  ·¨¹æ/n  »ò/c  ÌõÀý/n  ¡£/w  
19980401-06-010-004/m  ¾Ý/p  ÐÂ»ªÉç/nt  ²¼¼ÓÀÕË¹ÌØ/ns  £³ÔÂ/t  £³£°ÈÕ/t  µç/n  £¨/w  ¼ÇÕß/n  ÁÖ/nr  »Ý·Ò/nr  £©/w  ÂÞÂíÄáÑÇ/ns  ×ÜÀí/n  ÇÇ¶û±´ÑÇ/nr  £³£°ÈÕ/t  Ïò/p  ×ÜÍ³/n  ¿µË¹Ì¹¶¡ÄÚË¹¿â/nr  µÝ½»/v  ÁË/u  ´Ç³Ê/n  £¬/w  Ðû²¼/v  ´ÇÈ¥/v  ×ÜÀí/n  Ö°Îñ/n  ¡£/w  ¿µË¹Ì¹¶¡ÄÚË¹¿â/nr  Í¬ÈÕ/d  ·¢±í/v  ÉùÃ÷/n  £¬/w  ½ÓÊÜ/v  ÇÇ¶û±´ÑÇ/nr  µÄ/u  ´ÇÖ°/vn  ÒªÇó/n  £¬/w  ²¢/c  Ðû²¼/v  ÐÂ/a  ×ÜÀí/n  µÄ/u  ÈËÑ¡/n  ÔÚ/p  Óë/p  ¸÷/r  Õþµ³/n  Ð­ÉÌ/v  ºó/f  ÓÚ/p  £´ÔÂ/t  £²ÈÕ/t  ¹«²¼/v  ¡£/w  

19980401-06-011-001/m  Ïò/p  »ÄÄ®/n  ½ø¾ü/v  ¡ª¡ª¡ª/w  °¢¸ùÍ¢/ns  ÄÏ/f  ÐÐ/v  É¢¼Ç/n  £¨/w  ÉÏ/f  £©/w  
19980401-06-011-002/m  ±¾±¨/r  ×¤/v  °¢¸ùÍ¢/ns  ¼ÇÕß/n  À¼/nr  ²Å»ù/nr  
19980401-06-011-003/m  ÌáÆð/v  °¢¸ùÍ¢/ns  £¬/w  ÈËÃÇ/n  ×ÔÈ»/d  »á/v  ÏëÆð/v  Ò»ÍûÎÞ¼Ê/i  µÄ/u  ¸»ÈÄ/a  Á¸²Ö/n  [ÅËÅÁË¹/ns  ´ó/a  Æ½Ô­/n]ns  ¡¢/w  ÊÀ½ç/n  ×î/d  ¿í/a  µÄ/u  ºÓÁ÷/n  À­ÆÕÀ­ËþºÓ/ns  ¡­¡­/w  È»¶ø/c  £¬/w  ÔÚ/p  °¢¸ùÍ¢/ns  ÄÏ·½/s  È´/d  Áí/d  ÊÇ/v  Ò»·¬/m  ÌìµØ/n  ¡£/w  ÄÇÀï/r  ÈËÑÌ/n  Ï¡ÉÙ/a  £¬/w  ×ÊÔ´/n  ·á¸»/a  £¬/w  ¼«/d  ¾ß/Vg  ÌØÉ«/n  £¬/w  ÄÇ/r  ¾ÍÊÇ/v  °ÍËþ¸çÄáÑÇ/ns  ¡£/w  °¢¸ùÍ¢/ns  ÈË/n  ³£/d  Ëµ/v  £¬/w  [ÅËÅÁË¹/ns  Æ½Ô­/n]ns  µÄ/u  ¸»Êü/an  Ö»ÄÜ/v  ´ú±í/v  ¹ýÈ¥/t  £¬/w  ¶ø/c  [°ÍËþ¸çÄáÑÇ/ns  µØÇø/n]ns  µÄ/u  Ç±Á¦/n  ²Å/d  ÏóÕ÷/v  ×Å/u  Î´À´/t  ¡£/w  
19980401-06-011-004/m  ×î½ü/t  £¬/w  ¼ÇÕß/n  ´Ó/p  °¢¸ùÍ¢/ns  Ê×¶¼/n  ÄÏ/f  ÐÐ/v  £¬/w  ´©Ô½/v  [°ÍËþ¸çÄáÑÇ/ns  µØÇø/n]ns  £¬/w  ×îÖÕ/d  µÖ´ï/v  ÁË/u  ¿¿½ü/v  ÄÏ¼«/ns  µÄ/u  »ðµØµº/ns  ÉÏ/f  ÊÀ½ç/n  ×î/d  ÄÏ¶Ë/f  µÄ/u  ³ÇÊÐ/n  ÎÚË¹»³ÑÇ/ns  £¬/w  ¶Ô/p  ¿ª·¢/v  ÖÐ/f  µÄ/u  °ÍËþ¸çÄáÑÇ/ns  ÁôÏÂ/v  ÁË/u  Éî¿Ì/a  Ó¡Ïó/n  ¡£/w  
19980401-06-011-005/m  [°ÍËþ¸çÄáÑÇ/ns  µØÇø/n]ns  £¬/w  ±±/f  Æð/v  ¿ÆÂÞÀ­¶àºÓ/ns  £¬/w  ÄÏ/f  ÖÁ/v  »ðµØµº/ns  £¬/w  ¶«/f  ÁÙ/v  ´óÎ÷Ñó/ns  £¬/w  Î÷/f  ½Ó/v  [°²µÚË¹/ns  É½Âö/n]ns  £¬/w  Ãæ»ý/n  ½ü/v  £¸£°Íò/m  Æ½·½¹«Àï/q  £¬/w  Ô¼/d  Õ¼/v  °¢¸ùÍ¢/ns  ÁìÍÁ/n  Ãæ»ý/n  µÄ/u  £²£¸£¥/m  ¡£/w  µ«ÊÇ/c  Õâ¸ö/r  µØÇø/n  ÈË¿Ú/n  Ö»/d  ÓÐ/v  £±£µ£°/m  ¶à/m  Íò/m  £¬/w  ½ö/d  Õ¼/v  È«¹ú/n  ÈË¿Ú/n  µÄ/u  £´£®£µ£¥/m  ×óÓÒ/m  £¬/w  Ã¿/r  Æ½·½¹«Àï/q  Æ½¾ù/ad  Ö»/d  ÓÐ/v  £±£®£¸£¸/m  ÈË/n  ¡£/w  ÕâÀï/r  ÓÉÓÚ/p  Æøºò/n  º®Àä/a  ¸ÉÔï/a  £¬/w  ¼ÓÉÏ/v  ÖÕÄê/n  ¹Î·ç/v  £¬/w  ·çËÙ/n  ºÜ/d  ´ó/a  £¨/w  ÓÐÊ±/d  Ã¿/r  Ð¡Ê±/n  ¿É/v  ³¬¹ý/v  £²£°£°/m  ¹«Àï/q  £©/w  £¬/w  Ê¹µÃ/v  ´ó²¿·Ö/m  µØÇø/n  ¶¼/d  Ê®·Ö/m  »ÄÁ¹/a  ¡£/w  ÎÒÃÇ/r  ´Ó/p  ´óÎ÷Ñó/ns  ÑØ°¶/f  µÄ/u  Àï°Â¼ÓÁÐ¸êË¹/ns  ³Ë/v  Æû³µ/n  Íù/p  Î÷/f  ´©ÐÐ/v  £µ£°£°/m  ¶à/m  ¹«Àï/q  £¬/w  ÑØÍ¾/d  ³ýÁË/p  ÓÐ/v  Ò»/m  ´¦/q  ¹©/v  ³¤Í¾Æû³µ/l  ¼ÓÓÍ/v  ºÍ/c  Í£Ðª/v  µÄ/u  ¿§·Èµê/n  ÒÔ¼°/c  Ô¶´¦/s  µÄ/u  ÓÍ¾®¼Ü/n  ÅÔ/f  µÄ/u  ¼¸/m  ×ù/q  ÕÊÅñ/n  Íâ/f  £¬/w  Ã»ÓÐ/d  ¼ûµ½/v  ÆäËü/r  µÄ/u  ·¿ÎÝ/n  Õ¬Éá/n  ¡£/w  ¹«Â·/n  Á½ÅÔ/f  µÄ/u  ÍÁµØ/n  ¶¼/d  Î§/v  ×Å/u  ÌúË¿Íø/n  £¬/w  µØÃæ/n  ÉÏ/f  ³ÊÏÖ/v  ³ö/v  ´óÆ¬/n  ´óÆ¬/n  Éî/a  Ä«ÂÌÉ«/n  µÄ/u  Í¼°¸/n  £¬/w  ÄÇ/r  ¶¼/d  ÊÇ/v  ÄÍ/v  ºµ/Ng  ¿¹/v  ·ç/n  µÄ/u  ¹àÄ¾´Ô/n  ¡£/w  »¹ÓÐ/v  Ò»Ð©/m  É½Çð/n  ÖÜÎ§/f  É¢Âä/v  ×Å/u  ÈýÈýÁ½Á½/i  µÄ/u  ÑòÈº/n  £¬/w  ÓÐÊ±/d  Å¼¶û/d  ¿´µ½/v  Ò°ÍÃ/n  ¡¢/w  ºüÀê/n  ºÍ/c  É½Äñ/n  ³öÃ»/v  ¡£/w  ¿ª³µ/v  µÄ/u  °¢¸ùÍ¢/ns  ÈË/n  ¸æËß/v  ÎÒÃÇ/r  £¬/w  Õâ/r  ¾ÍÊÇ/v  »ÄÔ­/n  µØ´ø/n  µÄ/u  µäÐÍ/a  ·çÃ²/n  ¡£/w  
19980401-06-011-006/m  µ«ÊÇ/c  £¬/w  [°ÍËþ¸çÄáÑÇ/ns  µØÇø/n]ns  ²¢·Ç/d  ¶¼/d  ÊÇ/v  Èç´Ë/r  »ÄÁ¹/a  ºÍ/c  µ¥µ÷/a  £¬/w  ÔÚ/p  ±±²¿/f  µØÇø/n  µÄ/u  ºÓµÀ/n  Á½°¶/n  ¡¢/w  Î÷²¿/f  É½¹È/n  ºÍ/c  ºþÅÏ/n  µØ´ø/n  £¬/w  ¾­¹ý/p  ¶àÄê/m  ¿ª·¢/v  ÒÑ¾­/d  ³öÏÖ/v  ²»ÉÙ/m  ¹â²ÊÕÕÈË/l  µÄ/u  ÂÌÖÞ/n  ¡£/w  Î»ÓÚ/v  ÄÚ¸ñÂÞºÓ/ns  ÉÏÓÎ/f  µÄ/u  [°¢¶ûÍÐ/ns  Ï¿¹È/n]ns  £¬/w  ÏÖÔÚ/t  ±»/p  ÈË/n  ³ÆÎª/v  ¡°/w  ½ð¹È/n  ¡±/w  £¬/w  ÕâÀï/r  Å©Òµ/n  Éú²ú/vn  Ïàµ±/d  ·¢´ï/a  £¬/w  Ê¢²ú/v  Æ»¹û/n  ¡¢/w  Àæ/n  ¡¢/w  ÆÏÌÑ/n  ¡¢/w  ÐÓ×Ó/n  ¡¢/w  Àî×Ó/n  ºÍ/c  Ó£ÌÒ/n  µÈ/u  ¡£/w  ÌØ±ð/d  ÊÇ/v  Æ»¹û/n  ºÍ/c  Àæ/n  µÄ/u  Éú²ú/vn  ÒÑ/d  Ïàµ±/d  ¿É¹Û/a  £¬/w  Õâ/r  Á½/m  ÖÖ/q  Ë®¹û/n  µÄ/u  Äê²úÁ¿/n  ´ïµ½/v  ½ü/v  °ÙÍò/m  ¶Ö/q  £¬/w  ´ó²¿·Ö/m  ÓÃÓÚ/v  ³ö¿Ú/v  ¡£/w  ÔÚ/p  Çð²¼ÌØºÓ/ns  ÑØ°¶/f  Ò²/d  ÓÐ/v  ²»ÉÙ/m  ½Ï/d  Ð¡/a  µÄ/u  ÂÌÖÞ/n  £¬/w  Ö÷Òª/d  ÖÖÖ²/v  Ë®¹û/n  ºÍ/c  Êß²Ë/n  ¡£/w  ÕâÐ©/r  »ÄÔ­/n  ÉÏ/f  µÄ/u  ÂÌÖÞ/n  £¬/w  ¶¼/d  ÊÇ/v  ¾­¹ý/p  ¼¸/m  ´ú/q  ÒÆÃñ/n  µÄ/u  ¼è¿à´´Òµ/l  ·¢Õ¹/v  ÆðÀ´/v  µÄ/u  ¡£/w  ËûÃÇ/r  ÎªÁË/p  ¿ª±Ù/v  Å©Ìï/n  ºÍ/c  ¹ûÔ°/n  £¬/w  Ò»·½Ãæ/c  ÐËÐÞ/v  Ë®Àû/n  £¬/w  ÐÞÖþ/v  ÒýË®/vn  ¹à¸È/vn  ¹¤³Ì/n  £¬/w  Í¬Ê±/c  ´óÁ¿/m  ÖÖÖ²/v  ÑîÊ÷/n  ¡¢/w  ËÉÊ÷/n  £¬/w  ÓªÔì/v  ·À·ç/vn  ÁÖ´ø/n  ¡£/w  ½ü/a  Ê®¼¸/m  Äê/q  À´/f  £¬/w  ÕâÐ©/r  µØÇø/n  »¹/d  ÐË½¨/v  ÁË/u  ÖÚ¶à/m  µÄ/u  Ë®µçÕ¾/n  £¬/w  ´ó´ó/d  ¸ÄÉÆ/v  ÁË/u  ·¢Õ¹/v  Å©Òµ/n  µÄ/u  Ìõ¼þ/n  £¬/w  »ÄÔ­/n  µÄ/u  ÖÖÖ²Çø/n  ²»¶Ï/d  À©´ó/v  ¡£/w  
19980401-06-011-007/m  ÎÒÃÇ/r  ÔÚ/p  Ê¥¿ËÂ³Ë¹Ê¡/ns  Íù/p  [ÂóÕÜÂ×/ns  º£Ï¿/n]ns  ·½Ïò/n  ÐÐ½ø/v  µÄ/u  Ê±ºò/n  £¬/w  Æû³µ/n  ÔÚ/p  Ò»×ù×ù/m  Æ½Ì¹/a  ¹ãÀ«/a  µÄ/u  ÄÁ³¡/n  ÄÚ/f  ´©ÐÐ/v  £¬/w  ÑÛÇ°/t  ÊÇ/v  Ò»ÅÉ/b  ¡°/w  ·ç´µ²ÝµÍ¼ûÅ£Ñò/l  ¡±/w  µÄ/u  ¾°Ïó/n  ¡£/w  [°ÍËþ¸çÄáÑÇ/ns  µØÇø/n]ns  ÄÁÒµ/n  Éú²ú/vn  ±È½Ï/d  ·¢´ï/a  £¬/w  ÆäÖÐ/r  ÒÔ/p  ÑøÑòÒµ/n  ÎªÖ÷/v  £¬/w  Ñò/n  µÄ/u  ´æÀ¸Êý/n  Ô¼/d  ´ï/v  £¸£°£°Íò/m  Í·/q  £¬/w  ÑòÃ«/n  ²úÁ¿/n  Õ¼/v  È«¹ú/n  £±£¯£²/m  ¡£/w  Ê¥¿ËÂ³Ë¹Ê¡/ns  ÄÏ²¿/f  ¾ÍÊÇ/v  ÄÁÇø/n  £¬/w  ÕâÀï/r  ÓÉÓÚ/p  µØ¹ãÈËÏ¡/i  £¬/w  ÄÁ³¡/n  Ãæ»ý/n  ¶¼/d  ºÜ/d  ÁÉÀ«/a  £¬/w  ÖÐµÈ/b  ¹æÄ£/n  µÄ/u  ÄÁ³¡/n  Ò»°ã/ad  ¶¼/d  ÓÐ/v  ÉÏÍò/m  ¹«Çê/q  ¡£/w  Ã¿¸ö/r  ÄÁ³¡/n  ÄÚ/f  ½¨/v  ÓÐ/v  Ò»¸ö/m  ×¯Ô°/n  £¬/w  Êµ¼ÊÉÏ/d  ¾ÍÊÇ/v  Ò»¸ö/m  ´å×¯/n  £¬/w  ×¯Ô°Ö÷/n  ºÍ/c  ¹¤ÈË/n  ÃÇ/k  µÄ/u  ×¡Õ¬/n  ¡¢/w  ÑòÅï/n  ¡¢/w  ¼ôÃ«Åï/n  ¡¢/w  Ô¡ÊÒ/n  ¡¢/w  ³µ¿â/n  µÈ/u  Éú²ú/vn  ºÍ/c  Éú»î/vn  ÉèÊ©/n  £¬/w  ¶¼/d  ¼¯ÖÐ/v  ÔÚ/p  ÄÇÀï/r  ¡£/w  ×¯Ô°/n  Ö®Íâ/f  »¹/d  ½¨/v  ÓÐ/v  ÄÁÑòµã/n  £¬/w  Ã¿¸ö/r  µã/n  ÉÏ/f  ¶¼/d  ÓÐ/v  ÄÁÑòÈË/n  ´øÁì/v  ×Å/u  Ò»/m  Èº/q  ÄÁÑòÈ®/n  ÔÚ/p  ÄÇÀï/r  ¿´ÊØ/v  ¡£/w  µ½/v  ÁË/u  ÖÐÎç/t  Ê±·Ö/n  £¬/w  ÎÒÃÇ/r  °Ñ/p  ³µ/n  ¿ª½ø/v  Ò»/m  ¼Ò/q  ×¯Ô°/n  ÄÚ/f  ¾Í²Í/v  ÐªÏ¢/v  £¬/w  Õâ¼Ò/r  ×¯Ô°/n  ½¨Öþ/vn  ÉèÊ©/n  ÒÑ¾­/d  ·Ç³£/d  ¿¼¾¿/a  ¡¢/w  Æë±¸/a  ¡£/w  Ö÷ÈË/n  ÓÃ/p  ÐÂÏÊ/a  µÄ/u  ¿¾ÑòÈâ/n  ÒÔ¼°/c  ×Ô¼º/r  ÖÖÖ²/v  µÄ/u  Êß²Ë/n  ¡¢/w  Ë®¹û/n  ÕÐ´ý/v  ÎÒÃÇ/r  ÕâÐ©/r  Ô¶µÀ¶øÀ´/l  µÄ/u  ¿ÍÈË/n  £¬/w  Îç²Í/n  ºó/f  »¹/d  ÌØµØ/d  Îª/p  ÎÒÃÇ/r  °²ÅÅ/v  ÁË/u  Ñ±/v  ÄÁÑòÈ®/n  ºÍ/c  ¼ô/v  ÑòÃ«/n  ¼¼Êõ/n  ±íÑÝ/v  ¡£/w  Ö÷ÈË/n  ¸æËß/v  ÎÒÃÇ/r  £¬/w  Ëû/r  µÄ/u  ÄÁ³¡/n  Ñø/v  ÓÐ/v  £µ£°£°£°/m  Í·/q  Ñò/n  £¬/w  µ«/c  ÔÚ/p  µ±µØ/s  Ö»ÄÜ/v  Ëã/v  ¸ö/q  Ð¡/a  ÄÁ³¡/n  ¡£/w  
19980401-06-011-008/m  [°ÍËþ¸çÄáÑÇ/ns  µØÇø/n]ns  µØÏÂ/s  ×ÊÔ´/n  ·á¸»/a  £¬/w  Î÷²¿/f  É½Çø/n  Âñ²Ø/v  ×Å/u  ´óÁ¿/m  Í­/n  ¡¢/w  Òø/Ng  ¡¢/w  Ç¦/n  ¡¢/w  Ð¿/n  µÈ/u  ½ðÊô¿ó/n  ºÍ/c  ´óÀíÊ¯/n  ¡¢/w  ¹èÔåÍÁ/n  µÈ/u  ·Ç½ðÊô/n  ¿ó/n  £¬/w  µ«/c  Ä¿Ç°/t  ¶¼/d  »¹/d  Î´/d  ¾ß±¸/v  ½øÐÐ/v  ´ó¹æÄ£/d  ¿ª²É/v  µÄ/u  Ìõ¼þ/n  ¡£/w  ½ü/a  £²£°/m  ¶à/m  Äê/q  ÄÚ/f  £¬/w  Õâ/r  Ò»/m  µØÇø/n  ÓÖ/d  ·¢ÏÖ/v  ÁË/u  ´óÁ¿/m  µÄ/u  Ê¯ÓÍ/n  ºÍ/c  ÌìÈ»Æø/n  ×ÊÔ´/n  £¬/w  ÒÑ/d  Ì½Ã÷/v  µÄ/u  ´¢Á¿/n  Õ¼/v  È«¹ú/n  ×Ü/b  ´¢Á¿/n  µÄ/u  £¸£°£¥/m  ¡£/w  ÎªÁË/p  ÊÊÓ¦/v  µ±Ç°/t  ¾­¼Ã/n  ·¢Õ¹/vn  µÄ/u  ÐèÒª/n  £¬/w  [°¢¸ùÍ¢/ns  Õþ¸®/n]nt  ÔÚ/p  ÊµÊ©/v  ¡°/w  Ïò/p  ÄÏ·½/f  ·¢Õ¹/v  ¡±/w  ¡¢/w  ¡°/w  Ïò/p  º®´ø/n  ·¢Õ¹/v  ¡±/w  µÄ/u  Õ½ÂÔ/n  ÖÐ/f  £¬/w  °Ñ/p  ¿ª·¢/v  ÄÜÔ´/n  ÖÃÓÚ/v  ÓÅÏÈ/vn  µØÎ»/n  £¬/w  Í¨¹ý/p  Òý½ø/v  Íâ×Ê/n  ºÍ/c  Íâ¹ú/n  ¼¼Êõ/n  Éè±¸/n  À´/v  ´ø¶¯/v  ¸Ã/r  µØÇø/n  µÄ/u  ¾­¼Ã/n  Æð·É/vn  £¬/w  Öð²½/d  ¸Ä±ä/v  ²»/d  ºÏÀí/a  µÄ/u  ²¼¾Ö/n  Ëù/u  Ôì³É/v  µÄ/u  ÄÏ±±/f  ¾­¼Ã/n  ·¢Õ¹/vn  ÑÏÖØ/a  ²»/d  Æ½ºâ/a  ×´Ì¬/n  ¡£/w  µ½/p  Ä¿Ç°/t  ÎªÖ¹/v  £¬/w  °ÍËþ¸çÄáÑÇ/ns  Î÷±±²¿/f  ÄÚÎÚ¿ÏÊ¡/ns  ºÍ/c  ÖÐ²¿/f  Çð²¼ÌØÊ¡/ns  µÄ/u  ÄÜÔ´/n  ¿ª·¢/vn  ÒÑ¾­/d  ³õ¾ß¹æÄ£/l  £¬/w  ÄÏ²¿/f  µØÇø/n  Ò²/d  ¿ªÊ¼/v  Æð²½/v  ¡£/w  ÎÒÃÇ/r  ÔÚ/p  ¶«²¿/f  ÑØº£/f  ºÍ/c  Î÷²¿/f  É½Çø/n  ÂÃÐÐ/vn  ÖÐ/f  £¬/w  ÑØÍ¾/d  Íû¼û/v  ²»ÉÙ/m  ÐÂ/d  ÊúÆð/v  µÄ/u  Ê¯ÓÍ/n  ºÍ/c  ÌìÈ»Æø/n  ¾®¼Ü/n  £¬/w  ÐÂ½¨/v  µÄ/u  Á¶ÓÍ³§/n  ¡¢/w  ´¢ÓÍ¿â/n  ºÍ/c  ÊäÓÍ/v  ¡¢/w  Æø/n  ¹ÜµÀ/n  µÈ/u  ¡£/w  °ÍËþ¸çÄáÑÇ/ns  £¬/w  Õâ/r  Æ¬/q  »ÄÄ®/n  ´óµØ/n  ÒÑ¾­/d  ÔÚ/d  Ô´Ô´²»¶Ï/i  µØ/u  Ïò/p  ÖÐ²¿/f  ºÍ/c  ±±²¿/f  ´ó/a  ³ÇÊÐ/n  ÊäËÍ/v  ÄÜÔ´/n  ¡£/w  
19980401-06-011-009/m  £¨/w  ±¾±¨/r  ²¼ÒËÅµË¹°¬ÀûË¹/ns  µç/n  £©/w  

19980401-06-012-001/m  Íâ¹ú/n  ÕþÒª/n  µçºØ/v  ÎÒ/r  ÐÂ/a  Áìµ¼ÈË/n  
19980401-06-012-002/m  ÐÂ»ªÉç/nt  ±±¾©/ns  £³ÔÂ/t  £³£±ÈÕ/t  µç/n  ×î½ü/t  £¬/w  Ò»Ð©/m  ¹ú¼Ò/n  ºÍ/c  ¹ú¼Ê/n  ×éÖ¯/n  Áìµ¼ÈË/n  ·¢/v  À´/v  ºØµç/n  £¨/w  º¯/n  £©/w  £¬/w  Ïò/p  ÎÒ/r  µÚ¾Å/m  ½ì/q  [È«¹ú/n  ÈË´ó/j]nt  Ò»/m  ´Î/q  »áÒé/n  ºÍ/c  [È«¹ú/n  ÕþÐ­/j]nt  ¾Å/m  ½ì/q  Ò»/m  ´Î/q  »áÒé/n  Ñ¡³ö/v  µÄ/u  ¹ú¼Ò/n  Áìµ¼ÈË/n  ±íÊ¾/v  ×£ºØ/v  ¡£/w  
19980401-06-012-003/m  Ïò/p  ¹ú¼Ò/n  Ö÷Ï¯/n  ½­/nr  ÔóÃñ/nr  ·¢/v  À´/v  ºØµç/n  £¨/w  º¯/n  £©/w  µÄ/u  ÓÐ/v  £º/w  [¹Å°Í¹²ºÍ¹ú/ns  ¹úÎñ/n  Î¯Ô±»á/n]nt  ºÍ/c  ²¿³¤»áÒé/n  Ö÷Ï¯/n  ¿¨Ë¹ÌØÂÞ/nr  £¬/w  °×¶íÂÞË¹¹²ºÍ¹ú/ns  ×ÜÍ³/n  Â¬¿¨Éê¿Æ/nr  £¬/w  ²©´ÄÍßÄÉ¹²ºÍ¹ú/ns  ×ÜÍ³/n  ÂíÎ÷À×/nr  £¬/w  ±£¼ÓÀûÑÇ¹²ºÍ¹ú/ns  ×ÜÍ³/n  Ë¹ÍÐÑïÅµ·ò/nr  £¬/w  ³àµÀ¼¸ÄÚÑÇ¹²ºÍ¹ú/ns  ×ÜÍ³/n  °Â±È°º/nr  £¬/w  ¼¸ÄÚÑÇ¹²ºÍ¹ú/ns  ×ÜÍ³/n  ¿×´÷/nr  £¬/w  ÐÙÑÀÀû¹²ºÍ¹ú/ns  ×ÜÍ³/n  ¸ù´Ä/nr  £¬/w  Ó¡¶ÈÄáÎ÷ÑÇ¹²ºÍ¹ú/ns  ×ÜÍ³/n  ËÕ¹þÍÐ/nr  £¬/w  Òâ´óÀû¹²ºÍ¹ú/ns  ×ÜÍ³/n  Ë¹¿¨¶û·¨ÂÞ/nr  £¬/w  Á¢ÌÕÍð¹²ºÍ¹ú/ns  ×ÜÍ³/n  °¢´ïÄ·¿âË¹/nr  £¬/w  [ÃÜ¿ËÂÞÄáÎ÷ÑÇ/ns  Áª°î/n]ns  ×ÜÍ³/n  ÄáÄÉ/nr  £¬/w  ²¨À¼¹²ºÍ¹ú/ns  ×ÜÍ³/n  ¿ËÍßÏ£Äù·òË¹»ù/nr  £¬/w  ÆÏÌÑÑÀ¹²ºÍ¹ú/ns  ×ÜÍ³/n  É£ÅÁÔ¼/nr  £¬/w  ÎÚ¿ËÀ¼/ns  ×ÜÍ³/n  ¿âÆæÂí/nr  £¬/w  ÎÚÀ­¹ç¶«°¶¹²ºÍ¹ú/ns  ×ÜÍ³/n  É£¼ªÄÚµÙ/nr  £¬/w  ½ò°Í²¼Î¤¹²ºÍ¹ú/ns  ×ÜÍ³/n  ÄÂ¼Ó±´/nr  £¬/w  ÑÇÃÀÄáÑÇ¹²ºÍ¹ú/ns  ´ú×ÜÍ³/n  ¿ÆÇ¡Á¼/nr  £¬/w  [¿ÆÄ¦ÂÞ/ns  ÒÁË¹À¼/nz  Áª°î/n  ¹²ºÍ¹ú/n  Áª°î/n  Òé»á/n]nt  Òé³¤/n  ¼Ö±È¶û/nr  £¬/w  [ÁªºÏ¹ú/nt  Á¸Å©/j  ×éÖ¯/n]nt  ×Ü/b  ¸ÉÊÂ/n  µÏÎÚ·ò/nr  ¡£/w  
19980401-06-012-004/m  Ïò/p  [È«¹ú/n  ÈË´ó/j  ³£Î¯»á/j]nt  Î¯Ô±³¤/n  Àî/nr  Åô/nr  ·¢/v  À´/v  ºØµç/n  £¨/w  º¯/n  £©/w  µÄ/u  ÓÐ/v  £º/w  [ÃÜ¿ËÂÞÄáÎ÷ÑÇ/ns  Áª°î/n]ns  ×ÜÍ³/n  ÄáÄÉ/nr  £¬/w  ·¨À¼Î÷¹²ºÍ¹ú/ns  ×ÜÀí/n  ÈôË¹ÅË/nr  £¬/w  ¼ª¶û¼ªË¹¹²ºÍ¹ú/ns  ×ÜÀí/n  £¬/w  [°×¶íÂÞË¹¹²ºÍ¹ú/ns  ¹úÃñ/n  »áÒé/n  ¹²ºÍ¹úÔº/n]nt  Ö÷Ï¯/n  Ï£ÆÕ¿Ë/nr  ºÍ/c  ´ú±íÔº/n  Ö÷Ï¯/n  ÂíÂå·ÑÒ®·ò/nr  £¬/w  [±£¼ÓÀûÑÇ¹²ºÍ¹ú/ns  ¹úÃñ/n  Òé»á/n]nt  Ö÷Ï¯/n  Ë÷¿ÆÂå·ò/nr  £¬/w  [¿ÆÄ¦ÂÞ/ns  ÒÁË¹À¼/nz  Áª°î/n  ¹²ºÍ¹ú/n  Áª°î/n  Òé»á/n]nt  Òé³¤/n  ¼Ö±È¶û/nr  £¬/w  ¿ËÂÞµØÑÇ¹²ºÍ¹ú/ns  Òé³¤/n  ÅÁ·òÀ³µÙÆæ/nr  £¬/w  °®É³ÄáÑÇ¹²ºÍ¹ú/ns  Òé³¤/n  ÈøÎ¬/nr  £¬/w  ·ÒÀ¼¹²ºÍ¹ú/ns  Òé³¤/n  ÎÖËÕ¿­Äþ/nr  £¬/w  [ÐÙÑÀÀû¹²ºÍ¹ú/ns  ¹úÃñ/n  Òé»á/n]nt  Òé³¤/n  ¼Ó¶û/nr  £¬/w  Â¬É­±¤´ó¹«¹ú/ns  Òé³¤/n  Ë¹²¨×È/nr  £¬/w  Âí¶úËû¹²ºÍ¹ú/ns  Òé³¤/n  µÂ±«Åµ/nr  £¬/w  [ÂÞÂíÄáÑÇ/ns  ²ÎÒéÔº/n]nt  Òé³¤/n  ÂÞÂü/nr  £¬/w  [ÐÂ¼ÓÆÂ/ns  ¹ú»á/n]nt  Òé³¤/n  ³Â/nr  Ê÷Èº/nr  £¬/w  [ÍÁ¶úÆä/ns  ´ó/a  ¹úÃñ/n  Òé»á/n]nt  Òé³¤/n  ÇÐÍ¢/nr  £¬/w  ¸÷¹ú/r  Òé»á/n  ÁªÃË/n  ÃØÊé³¤/n  ¿Æ¶ûÄáÓÀ/nr  ¡£/w  
19980401-06-012-005/m  Ïò/p  ¹úÎñÔº/nt  ×ÜÀí/n  Öì/nr  éF»ù/nr  ·¢/v  À´/v  ºØµç/n  £¨/w  º¯/n  £©/w  µÄ/u  ÓÐ/v  £º/w  [¹Å°Í¹²ºÍ¹ú/ns  ¹úÎñ/n  Î¯Ô±»á/n]nt  ºÍ/c  ²¿³¤»áÒé/n  Ö÷Ï¯/n  ¿¨Ë¹ÌØÂÞ/nr  £¬/w  Ó¡¶ÈÄáÎ÷ÑÇ¹²ºÍ¹ú/ns  ×ÜÍ³/n  ËÕ¹þÍÐ/nr  £¬/w  [ÃÜ¿ËÂÞÄáÎ÷ÑÇ/ns  Áª°î/n]ns  ×ÜÍ³/n  ÄáÄÉ/nr  £¬/w  ²©´ÄÍßÄÉ¹²ºÍ¹ú/ns  ¸±/b  ×ÜÍ³/n  Äª¹þ°£/nr  £¬/w  °×¶íÂÞË¹¹²ºÍ¹ú/ns  ×ÜÀí/n  ÁÖ¸ñ/nr  £¬/w  ±£¼ÓÀûÑÇ¹²ºÍ¹ú/ns  ×ÜÀí/n  ¿ÆË¹ÍÐ·ò/nr  £¬/w  ¿ËÂÞµØÑÇ¹²ºÍ¹ú/ns  ×ÜÀí/n  ÂíÌ©É³/nr  £¬/w  ·¨À¼Î÷¹²ºÍ¹ú/ns  ×ÜÀí/n  ÈôË¹ÅË/nr  £¬/w  ¼¸ÄÚÑÇ¹²ºÍ¹ú/ns  ×ÜÀí/n  ¶Å¶û/nr  £¬/w  ÐÙÑÀÀû¹²ºÍ¹ú/ns  ×ÜÀí/n  »ô¶÷/nr  £¬/w  Àè°ÍÄÛ¹²ºÍ¹ú/ns  ×ÜÀí/n  ¹þÀïÀï/nr  £¬/w  [²¨À¼¹²ºÍ¹ú/ns  ²¿³¤»áÒé/n]nt  Ö÷Ï¯/n  ²¼Ôó¿Ë/nr  £¬/w  ÂÞÂíÄáÑÇ/ns  ×ÜÀí/n  £¬/w  ÍßÅ¬°¢Í¼¹²ºÍ¹ú/ns  ×ÜÀí/n  £¬/w  [¿ÆÄ¦ÂÞ/ns  ÒÁË¹À¼/nz  Áª°î/n  ¹²ºÍ¹ú/n  Áª°î/n  Òé»á/n]nt  Òé³¤/n  ¼Ö±È¶û/nr  £¬/w  [ÁªºÏ¹ú/nt  Á¸Å©/j  ×éÖ¯/n]nt  ×Ü/b  ¸ÉÊÂ/n  µÏÎÚ·ò/nr  ¡£/w  
19980401-06-012-006/m  Ïò/p  [È«¹ú/n  ÕþÐ­/j]nt  Ö÷Ï¯/n  Àî/nr  Èð»·/nr  ·¢/v  À´/v  ºØµç/n  £¨/w  º¯/n  £©/w  µÄ/u  ÓÐ/v  £º/w  ·ÒÀ¼¹²ºÍ¹ú/ns  Òé³¤/n  ÎÖËÕ¿­Äþ/nr  £¬/w  Âí¶úËû¹²ºÍ¹ú/ns  Òé³¤/n  µÂ±«Åµ/nr  £¬/w  [ÂÞÂíÄáÑÇ/ns  ²ÎÒéÔº/n]nt  Òé³¤/n  ÂÞÂü/nr  £¬/w  [ÍÁ¶úÆä/ns  ´ó/a  ¹úÃñ/n  Òé»á/n]nt  Òé³¤/n  ÇÐÍ¢/nr  ¡£/w  
19980401-06-012-007/m  Ïò/p  ¹ú¼Ò/n  ¸±/b  Ö÷Ï¯/n  ºú/nr  ½õÌÎ/nr  ·¢/v  À´/v  ºØµç/n  £¨/w  º¯/n  £©/w  µÄ/u  ÓÐ/v  £º/w  [ÃÜ¿ËÂÞÄáÎ÷ÑÇ/ns  Áª°î/n]ns  ×ÜÍ³/n  ÄáÄÉ/nr  £¬/w  ±£¼ÓÀûÑÇ¹²ºÍ¹ú/ns  ¸±/b  ×ÜÍ³/n  ¿¨Íß¶û¼ªÒ®·ò/nr  £¬/w  Ó¡¶ÈÄáÎ÷ÑÇ¹²ºÍ¹ú/ns  ¸±/b  ×ÜÍ³/n  ¹þ±È±È/nr  £¬/w  Ã«ÀïÇóË¹¹²ºÍ¹ú/ns  ¸±/b  ×ÜÍ³/n  ÇÐµÙ°¢¶û/nr  £¬/w  [°¢À­²®/ns  ÁªºÏ/vn  Çõ³¤¹ú/n]ns  ¸±/b  ×ÜÍ³/n  ¼æ/v  ×ÜÀí/n  Âí¿ËÍ¼Ä·/nr  £¬/w  [¿ÆÄ¦ÂÞ/ns  ÒÁË¹À¼/nz  Áª°î/n  ¹²ºÍ¹ú/n  Áª°î/n  Òé»á/n]nt  Òé³¤/n  ¼Ö±È¶û/nr  ¡£/w  

19980401-06-013-001/m  ¸ù¾Ý/p  ·¨¹ú/ns  ×ÜÍ³¸®/n  ·¢²¼/v  µÄ/u  ¹«±¨/n  £¬/w  ÈôË¹ÅË/nr  ×ÜÀí/n  ÈýÔÂ/t  ÈýÊ®ÈÕ/t  ¶Ô/p  Õþ¸®/n  ½øÐÐ/v  ÁË/u  ¼¼ÊõÐÔ/n  ¸Ä×é/vn  £¬/w  ¼ÓÇ¿/v  ÁË/u  ¾ÍÒµ/vn  ºÍ/c  ÍÅ½á/vn  ÊÂÎñ²¿/n  £¬/w  ÔöÉè/v  Ò»/m  Ãû/q  ³ÇÊÐ/n  ²¿³¤¼¶/b  ´ú±í/n  ºÍ/c  Ò»/m  Ãû/q  Ö°Òµ/n  ÅàÑµ/vn  ¹úÎñ/n  ÃØÊé/n  £¬/w  ·Ö±ð/d  ÓÉ/p  ¿ËÂåµÂ¡¤°Í¶ûÍÐÂ¡ÄÉ/nr  ºÍ/c  Äá¿Æ¶û¡¤ÅåÀï/nr  ·òÈË/n  µ£ÈÎ/v  £¬/w  È¡Ïû/v  Õþ¸®/n  ·¢ÑÔÈË/n  µÄ/u  Ö°Îñ/n  ¡£/w  µ÷Õû/v  ºó/f  µÄ/u  ÄÚ¸ó/n  ³ÉÔ±/n  ½«/d  Ôö¼Ó/v  µ½/v  ¶þÊ®°Ë/m  ÈË/n  ¡£/w  ÈôË¹ÅË/nr  ±íÊ¾/v  £¬/w  ÔÚ/p  Ò»¸ö/m  ¾«¸É/a  µÄ/u  °à×Ó/n  ÖÐ/f  £¬/w  Ã¿¸ö/r  ²¿³¤/n  ºÍ/c  ¹úÎñ/n  ÃØÊé/n  ¶¼/d  ÊÇ/v  Æä/r  ²¿/n  ÄÚ/f  ÊÂÎñ/n  µÄ/u  ×î¼Ñ/z  ·¢ÑÔÈË/n  ¡£/w  

19980401-06-014-001/m  ÈýÔÂ/t  ¶þÊ®¾ÅÈÕ/t  ÉÏÎç/t  £¬/w  ÃØÂ³/ns  ¿Õ¾ü/n  Ò»/m  ¼Ü/q  ÔØÓÐ/v  ÁùÊ®/m  Óà/m  Ãû/q  ³Ë¿Í/n  µÄ/u  ËÕÖÆ°²£³£²/nz  ·É»ú/n  ÔÚ/p  Ö´ÐÐ/v  ÃñÊÂ/b  ÔËÊä/vn  ÈÎÎñ/n  Ê±/Ng  £¬/w  ÔÚ/p  ÃØÂ³/ns  ±±²¿/f  [Æ¤ÎÚÀ­Ê¡/ns  ¿¨Ë¹µÙÑÇÊÐ/ns  »ú³¡/n]ns  ¸½½ü/f  ×¹»Ù/v  ¡£/w  ·É»ú/n  ×²/v  µ¹/v  ÁË/u  Èý/m  Ëù/q  ÃñÕ¬/n  ºÍ/c  Ò»/m  ¸ù/q  µçÏß¸Ë/n  £¬/w  ¶Ï/v  ³É/v  Á½/m  ½Ø/q  £¬/w  µ±³¡/d  Ôì³É/v  ¶þÊ®°Ë/m  ÈË/n  ËÀÍö/v  £¬/w  Ê®Îå/m  ÈË/n  ÊÜÉË/v  ¡£/w  ÊÂ¹Ê/n  ·¢Éú/v  ºó/f  £¬/w  [ÃØÂ³/ns  È«¹ú/n  ¾¯²ì/n  ¾ÈÔ®/vn  ²¿¶Ó/n]nt  ºÍ/c  µ±µØ/s  Ïû·À¶Ó/n  ¸Ï¸°/v  ÏÖ³¡/s  ¾ÈÔ®/v  £¬/w  ÊÜÉËÕß/n  ÒÑ/d  ¿ÕÔË/v  µ½/v  [ÀûÂí/ns  Ò½Ôº/n]nt  ½ÓÊÜ/v  ÖÎÁÆ/vn  ¡£/w  µÚ¶þ/m  Æð/q  ·É»ú/n  ×¹»Ù/vn  ÊÂ¹Ê/n  ·¢Éú/v  ÔÚ/p  ¾à/p  Ê×¶¼/n  ÀûÂí/ns  ÒÔÄÏ/f  Ò»°ÙÎåÊ®/m  ¹«Àï/q  ´¦/n  µÄ¿¨ÄùÌØÊÐ/ns  ¸½½ü/f  £¬/w  Õâ/r  ÊÇ/v  Ò»/m  ¼Ü/q  ÉÌÓÃ/b  Ð¡/a  ·É»ú/n  £¬/w  Ö»/d  ÓÐ/v  ¼ÝÊ»Ô±/n  Ò»/m  ÈË/n  É¥Éú/v  ¡£/w  £¨/w  ±¾±¨/r  ×¨µç/n  £©/w  

19980401-06-015-001/m  Ë÷ÂíÀï/ns  ½»Õ½/v  ¸÷·½/r  ÈýÊ®ÈÕ/t  Ðû²¼/v  £¬/w  Ô­/d  ¶¨ÓÚ/v  ÈýÔÂ/t  µ×/f  ¾ÙÐÐ/v  µÄ/u  °Ý¶à°¢/ns  ºÍÆ½/n  »áÒé/n  ½«/d  ÍÆ³Ù/v  µ½/v  ÎåÔÂ/t  Ê®ÎåÈÕ/t  ¾ÙÐÐ/v  £¬/w  Õâ/r  ÊÇ/v  ¼Ì/Vg  ½ñÄê/t  ¶þÔÂ/t  ÒÔÀ´/f  ¸Ã/r  »áÒé/n  µÚ¶þ/m  ´Î/q  ±»/p  ÍÆ³Ù/v  ¡£/w  Ë÷ÂíÀï/ns  Îä×°/n  ÅÉ±ð/n  µÄ/u  Ê×Áì/n  ³Æ/v  £¬/w  »áÒé/n  ÍÆ³Ù/v  µÄ/u  Ö÷Òª/b  Ô­Òò/n  ÊÇ/v  ¡º/w  È±·¦/v  ×ã¹»/v  µÄ/u  ¾­·Ñ/n  ¡»/w  ¡£/w  È¥Äê/t  Ê®¶þÔÂ/t  £¬/w  Ë÷ÂíÀï/ns  ¶þÊ®Áù/m  ¸ö/q  ÅÉ±ð/n  ·¢±í/v  ¡º/w  ¿ªÂÞ/ns  ÐûÑÔ/n  ¡»/w  £¬/w  ¾ö¶¨/v  ³ÉÁ¢/v  Ò»¸ö/m  ÓÉ/p  ×ÜÍ³/n  ¡¢/w  ×ÜÀí/n  ºÍ/c  ´ú±í/v  ¸÷/r  ÅÉ±ð/n  ÀûÒæ/n  µÄ/u  Ê®Èý/m  ÈË/n  Î¯Ô±»á/n  £¬/w  ²¢/c  ¾ö¶¨/v  ÕÙ¿ª/v  °Ý¶à°¢/ns  ºÍÆ½/n  »áÒé/n  £¬/w  ÌÖÂÛ/v  ³ÉÁ¢/v  ÁÙÊ±/b  Õþ¸®/n  ºÍ/c  Áª°î/n  ¹ú¼Ò/n  µÈ/u  ¾ßÌå/a  ÊÂÒË/n  ¡£/w  

19980401-06-016-001/m  ÈýÔÂ/t  ÈýÊ®ÈÕ/t  £¬/w  ¶íÂÞË¹/ns  ×ÜÍ³/n  Ò¶ÀûÇÕ/nr  Ç©Êð/v  ÁË/u  ¹ØÓÚ/p  ´Ó/p  ¹þÈø¿ËË¹Ì¹/ns  ×âÁÞ/v  ËÄ/m  ¸ö/q  ¾üÊÂ/n  ÊÔÑé³¡/n  µÄ/u  ·¨°¸/n  £¬/w  ×âÁÞ/v  [¹þ/j  ¾Å¶þ¾Å/m  ¹ú¼Ò/n  ·ÉÐÐ/vn  ÊÔÑé/vn  ÖÐÐÄ/n]ns  ¡¢/w  [µÚËÄ/m  ¹ú¼Ò/n  ÊÔÑé³¡/n]ns  ÒÔ¼°/c  [¶÷°Í/ns  ÊÔÑé³¡/n]ns  ºÍ/c  [ÈøÀ×É³¸É/ns  ÊÔÑé³¡/n]ns  µÄ/u  Ð­Òé/n  £¬/w  Îª/p  ´Ë/r  ¶íÂÞË¹/ns  Ã¿Äê/r  ½«/d  Ö§¸¶/v  ¶þÇ§Æß°ÙÎåÊ®Íò/m  ÃÀÔª/q  µÄ/u  ×â½ð/n  ¡£/w  Í¬Ê±/c  £¬/w  Îª/p  ×âÁÞ/v  [°Ý¿ÆÅ¬¶û/ns  ÓîÖæ/n  ·¢Éä³¡/n]ns  £¬/w  ¶íÂÞË¹/ns  Ã¿Äê/r  »¹/d  Ïò/p  ¹þÈø¿ËË¹Ì¹/ns  ¸¶³ö/v  Ò»µãÒ»ÎåÒÚ/m  ÃÀÔª/q  µÄ/u  ×â½ð/n  ¡£/w  £¨/w  ¾Ý/p  ÐÂ»ªÉç/nt  µç/n  £©/w  

19980401-07-001-001/m  ·ÇÖÞ/ns  ¹ú¼Ò/n  ´ú±í/n  ¾Û»á/v  ¹þÀ­À×/ns  Îª/p  ²Î¼Ó/v  [ÊÀÃ³/j  ×éÖ¯/n]nt  »áÒé/n  ×÷/v  ×¼±¸/vn  
19980401-07-001-002/m  ¾Ý/p  ÐÂ»ªÉç/nt  ¹þÀ­À×/ns  £³ÔÂ/t  £³£°ÈÕ/t  µç/n  £¨/w  ¼ÇÕß/n  Öì/nr  Ê¿æø/nr  £©/w  À´×Ô/v  ·ÇÖÞ/ns  £²£±/m  ¸ö/q  ¹ú¼Ò/n  µÄ/u  Ã³Ò×/vn  ´ú±í/n  ºÍ/c  Õþ¸®/n  ¹ÙÔ±/n  ½ü/v  °Ù/m  ÈË/n  £³£°ÈÕ/t  ÔÚ/p  ÕâÀï/r  ¾Û»á/v  £¬/w  ÉóÒé/v  ¾­¼Ã/n  È«Çò»¯/vn  »·¾³/n  ºÍ/c  [ÊÀ½ç/n  Ã³Ò×/vn  ×éÖ¯/n]nt  µÄ/u  ÐÂ/a  Ã³Ò×/vn  ÌåÖÆ/n  £¬/w  Ð­ÉÌ/v  ·ÇÖÞ/ns  ¹ú¼Ò/n  ÔÚ/p  ½«/d  ÓÚ/p  £µÔÂ/t  ÔÚ/p  ÈðÊ¿/ns  ÈÕÄÚÍß/ns  ÕÙ¿ª/v  µÄ/u  [ÊÀÃ³/j  ×éÖ¯/n]nt  ²¿³¤¼¶/b  »áÒé/n  ÉÏ/f  ²ÉÈ¡/v  µÄ/u  ¹²Í¬/b  Á¢³¡/n  ¡£/w  
19980401-07-001-003/m  Õâ/r  ´Î/q  ÎªÆÚ/v  £¶/m  Ìì/q  µÄ/u  ÑÐÌÖ»á/n  ÊÇ/v  ÓÉ/p  [¹ú¼Ê/n  ÄÏ·½/nz  ¼¯ÍÅ/n  ÍøÂç/n]nt  ¡¢/w  [ÄÏ²¿/f  ·ÇÖÞ/ns  ºÍ/c  ¶«²¿/f  ·ÇÖÞ/ns  Ã³Ò×/vn  ÐÅÏ¢/n  Óë/c  Ì¸ÅÐ/vn  ½¨Òé/vn  ×éÖ¯/n]nt  ¡¢/w  ÁªºÏ¹ú/nt  Ã³Ò×/vn  ºÍ/c  ·¢Õ¹/vn  »áÒé/n  ºÍ/c  [ÁªºÏ¹ú/nt  ¿ª·¢/vn  ¼Æ»®/vn  Êð/Ng]nt  ÁªºÏ/v  ¾Ù°ì/v  µÄ/u  ¡£/w  Õâ/r  ÊÇ/v  ·ÇÖÞ/ns  ¹ú¼Ò/n  Îª/p  Î¬»¤/v  ·ÇÖÞ/ns  ÀûÒæ/n  ¾Í/p  ÊÀ½ç/n  Ã³Ò×/vn  Ì¸ÅÐ/vn  ÎÊÌâ/n  ÕÙ¿ª/v  µÄ/u  Ê×/m  ´Î/q  ´óÐÍ/b  ÑÐÌÖ»á/n  ¡£/w  
19980401-07-001-004/m  [¹ú¼Ê/n  ÄÏ·½/nz  ¼¯ÍÅ/n  ÍøÂç/n]nt  Ö÷ÈÎ/n  Ì¹µÇ/nr  £²£¹ÈÕ/t  ÔÚ/p  Îª/p  ÑÐÌÖ»á/n  ¾ÙÐÐ/v  µÄ/u  ÕÐ´ý»á/n  ÉÏ/f  Ëµ/v  £¬/w  ·ÇÖÞ/ns  ¹ú¼Ò/n  ÔÚ/p  ¹ú¼Ê/n  Ã³Ò×/vn  Ì¸ÅÐ/vn  ÖÐ/f  Ò»Ö±/d  Ã»ÓÐ/v  ¹²Í¬/b  µÄ/u  Á¢³¡/n  £¬/w  Õâ/r  ´Î/q  ÑÐÌÖ»á/n  ½«/d  Îª/p  [·ÇÖÞ/ns  Í³Ò»/vn  ×éÖ¯/n]nt  ²¿³¤»áÒé/n  ÌÖÂÛ/v  ÊÀ½ç/n  Ã³Ò×/vn  Ì¸ÅÐ/vn  ÎÊÌâ/n  ×÷³ö/v  ¹±Ï×/n  ¡£/w  Ëû/r  »¹/d  Ö¸³ö/v  £¬/w  ·ÇÖÞ/ns  ÃæÁÙ/v  Ðí¶à/m  À§ÄÑ/an  £¬/w  Ä¿Ç°/t  ÎÞÁ¦/v  ²ÎÓë/v  ¾­¼Ã/n  È«Çò»¯/vn  ½ø³Ì/n  ¡£/w  Ëû/r  ÌáÐÑ/v  ·ÇÖÞ/ns  ¹ú¼Ò/n  ×¢Òâ/v  £¬/w  [ÊÀÃ³/j  ×éÖ¯/n]nt  Ð­Òé/n  ÖÐ/f  µÄ/u  ÀÍ¹¤/n  ±ê×¼/n  ¡¢/w  ÖªÊ¶/n  ²úÈ¨/n  ¡¢/w  Í¶×Ê/vn  ºÍ/c  ¾ºÕù/vn  µÄ/u  ÓÐ¹Ø/vn  ¹æ¶¨/n  ÒÑ/d  ³ÉÎª/v  ¹¤Òµ»¯/vn  ¹ú¼Ò/n  ¶Ô/p  ·¢Õ¹ÖÐ¹ú¼Ò/l  ÊµÐÐ/v  ÖÆ²Ã/v  µÄ/u  ¹¤¾ß/n  ¡£/w  
19980401-07-001-005/m  ½ò°Í²¼Î¤/ns  ¹¤ÉÌ/n  ²¿³¤/n  É³ÄÂÑÇÀïÀ­/nr  ÔÚ/p  ÑÐÌÖ»á/n  ¿ªÄ»Ê½/n  ÉÏ/f  ÖÂ´Ç/v  Ëµ/v  £¬/w  Õâ/r  ´Î/q  ÑÐÌÖ»á/n  Òª/v  ÌÖÂÛ/v  ·ÇÖÞ/ns  µÄ/u  ÀûÒæ/n  ºÍ/c  ·ÇÖÞ/ns  ¹ú¼Ò/n  ÔÚ/p  ÊÀ½ç/n  Ã³Ò×/vn  Ì¸ÅÐ/vn  ÖÐ/f  µÄ/u  ¹²Í¬/b  Á¢³¡/n  £¬/w  [·ÇÖÞ/ns  Í³Ò»/vn  ×éÖ¯/n]nt  Îª/p  ´Ë/r  Ìá³ö/v  ÁË/u  ¸»ÓÐ/v  »ý¼«/a  ÒâÒå/n  µÄ/u  ÒéÌâ/n  £¬/w  °üÀ¨/v  ÊÐ³¡/n  ×¼Èë/vn  ¡¢/w  ¹¤Òµ»¯/vn  ºÍ/c  Í¶×Ê/vn  ÎÊÌâ/n  ¡£/w  ÔÚ/p  ¹ØÓÚ/p  ¡¶/w  ÂåÃÀ/ns  Ð­¶¨/n  ¡·/w  µÄ/u  Ì¸ÅÐ/vn  ÖÐ/f  £¬/w  ·ÇÖÞ/ns  ¡¢/w  ¼ÓÀÕ±Èº£/ns  ºÍ/c  [Ì«Æ½Ñó/ns  µØÇø/n]ns  ¹ú¼Ò/n  Òª/v  ¼á³Ö/v  ¸Ã/r  Ð­¶¨/n  ÖÐ/f  ÔÚ/p  ÌØÐí/vn  Ìõ¼þ/n  ÏÂ/f  Ìá¹©/v  ÊÐ³¡/n  ×¼Èë/vn  µÄ/u  Ìõ¿î/n  £¬/w  ²¢/c  È¡Ïû/v  ÓÐ/v  Ö³ÃñÖ÷Òå/n  É«²Ê/n  µÄ/u  Ìõ¿î/n  £¬/w  ÌØ±ð/d  Òª/v  ¼á³Ö/v  Å·ÃË/j  ¸øÓè/v  ÉÏÊö/b  ¹ú¼Ò/n  ·Ç»¥»Ý/b  Ã³Ò×/vn  °²ÅÅ/vn  ¡£/w  
19980401-07-001-006/m  [ÁªºÏ¹ú/nt  ¿ª·¢/vn  ¼Æ»®/vn  Êð/Ng]nt  ³£×¤/v  ¹þÀ­À×/ns  ´ú±í/n  Â¬²¨Ë¹/nr  ÔÚ/p  ·¢ÑÔ/v  ÖÐ/f  Ö¸³ö/v  £¬/w  ×Ô/p  £¸£°/m  Äê´ú/n  ÒÔÀ´/f  £¬/w  ÊÀ½ç/n  ¾­Àú/v  ÁË/u  Ïò/p  È«Çò/n  ÊÐ³¡/n  µÄ/u  Ñ¸ËÙ/a  ¹ý¶É/vn  ¡£/w  ²»ÐÒ/a  µÄ/u  ÊÇ/v  ÕâÖÖ/r  ÐÂ/a  ¾­¼Ã/n  ³±Á÷/n  ´øÀ´/v  µÄ/u  ºÃ´¦/n  ²¢/d  Î´/d  ¹«Æ½/ad  ·ÖÅä/v  £¬/w  ·ÇÖÞ/ns  Ã»ÓÐ/d  ´Ó/p  ¾­¼Ã/n  È«Çò»¯/vn  ºÍ/c  ×ÔÓÉ»¯/vn  ÖÐ/f  µÃµ½/v  ºÃ´¦/n  ¡£/w  ÊÀ½ç/n  £´£¸/m  ¸ö/q  ×î/d  ²»/d  ·¢´ï/a  ¹ú¼Ò/n  ÖÐ/f  £¬/w  ·ÇÖÞ/ns  Õ¼/v  £³£³/m  ¸ö/q  ¡£/w  ·ÇÖÞ/ns  ³ö¿Ú/vn  ×ÜÖµ/n  ½ö/d  Õ¼/v  È«ÊÀ½ç/n  µÄ/u  £²£¥/m  ¡£/w  
19980401-07-001-007/m  ±¾´Î/r  ÑÐÌÖ»á/n  Ìá³ö/v  µÄ/u  ½¨Òé/n  ½«/d  Ìá½»/v  ¶¨ÓÚ/v  £´ÔÂ/t  £¶ÈÕ/t  ÖÁ/p  £¹ÈÕ/t  ÔÚ/p  ´Ë¼ä/r  ¾ÙÐÐ/v  µÄ/u  [·ÇÖÞ/ns  Í³Ò»/vn  ×éÖ¯/n]nt  ²¿³¤»áÒé/n  ÉóÒé/v  £¬/w  ÒÔ/c  ÖÆ¶¨/v  ·ÇÖÞ/ns  ¹ú¼Ò/n  ÔÚ/p  [ÊÀÃ³/j  ×éÖ¯/n]nt  ²¿³¤¼¶/b  »áÒé/n  ÉÏ/f  µÄ/u  ¹²Í¬/b  Á¢³¡/n  £¬/w  Î¬»¤/v  ·ÇÖÞ/ns  ¹ú¼Ò/n  µÄ/u  ÀûÒæ/n  ¡£/w  

19980401-07-002-001/m  ÈÕ±¾/ns  ½ðÈÚ/n  ¸Ä¸ï/vn  µÚÒ»/m  ²¨/n  
19980401-07-002-002/m  ±¾±¨/r  ×¤/v  ÈÕ±¾/ns  ¼ÇÕß/n  ÓÚ/nr  Çà/nr  
19980401-07-002-003/m  ¶ÔÓÚ/p  ÈÕ±¾/ns  ½ðÈÚ/n  ¸Ä¸ï/vn  ½ø³Ì/n  µÄ/u  »ù±¾/a  ÉèÏë/vn  £¬/w  ÇÅ±¾/nr  Ê×Ïà/n  £±£¹£¹£¶Äê/t  £±£±ÔÂ/t  Ôø/d  ±íÊ¾/v  £¬/w  Òª/v  ÔÚ/p  £²£°£°£±Äê/t  ³õ/f  Íê³É/v  ÈÕ±¾/ns  µÄ/u  £Â£É£Ç£Â£Á£Î£Ç/nx  £¨/w  Ô­Òâ/n  Îª/v  ´ó/a  ±¬Õ¨/vn  £©/w  £¬/w  ¼´/v  ¡°/w  ½ðÈÚ/n  ´ó/d  ¸Ä¸ï/v  ¡±/w  ¡£/w  Èç¹û/c  Ëµ/v  È¥Äê/t  [ÈýÑó/nz  Ö¤È¯/n  ¹«Ë¾/n]nt  ¡¢/w  [±±º£µÀ/ns  ÍØÖ³/nz  ÒøÐÐ/n]nt  ºÍ/c  [É½Ò»/nz  Ö¤È¯/n  ¹«Ë¾/n]nt  ÆÆ²ú/v  ÊÇ/v  ÈÕ±¾/ns  ½ðÈÚ/n  ¸Ä¸ï/vn  µÄ/u  Ç°Õ×/n  £¬/w  ½ñÄê/t  £´ÔÂ/t  £±ÈÕ/t  ¿ªÊ¼/v  ÊµÊ©/v  ÐÞ¸Ä/v  ºó/f  µÄ/u  ¡¶/w  Íâ»ã/n  ¼°/c  ÍâÃ³/n  ·¨/n  ¡·/w  ¡¢/w  ¡¶/w  ÈÕ±¾/ns  ÒøÐÐ·¨/n  ¡·/w  ºÍ/c  ¡°/w  ÔçÆÚ/t  ¾ÀÕý/vn  ´ëÊ©/n  ¡±/w  Ôò/c  ÊÇ/v  ÈÕ±¾/ns  ½ðÈÚ/n  ¸Ä¸ï/vn  µÄ/u  µÚÒ»/m  ´Î/q  ²¨ÀË/n  ¡£/w  
19980401-07-002-004/m  £±£¹£¸£¶Äê/t  Ó¢¹ú/ns  ½ðÈÚ/n  ¸Ä¸ï/vn  µÄ/u  ¶ÔÏó/n  ÊÇ/v  Ö¤È¯/n  ÊÐ³¡/n  £¬/w  ¶ø/c  ÈÕ±¾/ns  £Â£É£Ç£Â£Á£Î£Ç/nx  µÄ/u  ¶ÔÏó/n  Ôò/c  ÊÇ/v  Õû¸ö/b  ½ðÈÚ/n  ÌåÖÆ/n  ¡£/w  ÔÚ/p  ½ðÈÚ/n  ¸Ä¸ï/vn  µÄ/u  Ä¿±ê/n  ºÍ/c  ·¶Î§/n  ÉÏ/f  £¬/w  ÈÕ±¾/ns  Óë/p  ÃÀ¹ú/ns  Ïà½ü/a  £¬/w  µ«/c  ÈÕ±¾/ns  ¸Ä¸ï/vn  ´ëÊ©/n  Ïà¶Ô/d  ½ô´Õ/a  £¬/w  ´ó¶à/d  ¼¯ÖÐ/v  ÔÚ/p  £µ/m  Äê/q  Ê±¼ä/n  ÄÚ/f  ¡£/w  ¾¡¹Ü/c  ÈÕ±¾/ns  ½ðÈÚ/n  ÌåÖÆ/n  ¸Ä¸ï/vn  ±È/p  ÆäËû/r  ¾­¼Ã/n  ·¢´ï¹ú¼Ò/l  ÖÍºó/v  £¬/w  µ«/c  ±Ï¾¹/d  ÒÑ/d  ³ÉÎª/v  ÊÀ½ç/n  µÚ¶þ/m  ¾­¼Ã/n  ´ó¹ú/n  £¬/w  ÎªÊ²Ã´/r  ÏÖÔÚ/t  È´/d  Òª/v  ÒåÎÞ·´¹Ë/i  µØ/u  ½øÐÐ/v  °éËæ/v  ÕóÍ´/vn  ºÍ/c  ·çÏÕ/n  µÄ/u  ½ðÈÚ/n  ¸Ä¸ï/vn  £¿/w  
19980401-07-002-005/m  ÈÕ±¾/ns  ½ðÈÚ/n  ÊÐ³¡/n  ÏÞÖÆ/vn  ¹ý/d  ¶à/a  ÊÇ/v  ×î/d  Ö÷Òª/b  µÄ/u  ±×²¡/n  ¡£/w  ÔÚ/p  ×Ê½ð/n  ØÑ·¦/v  Ê±ÆÚ/n  £¬/w  ¼ÓÇ¿/v  ÏÞÖÆ/v  ÀûÓÚ/v  ÓÐÐ§/a  µØ/u  ÀûÓÃ/v  ÓÐÏÞ/a  µÄ/u  ×Ê½ð/n  ¡£/w  ÔÚ/p  ×Ê½ð/n  ³ä×ã/a  Ê±ÆÚ/n  £¬/w  ÏÞÖÆ/v  ¹ý/d  ¶à/a  µÄ/u  ¹ÜÀí/vn  ÌåÖÆ/n  ¾Í/d  ±©Â¶/v  ³ö/v  Ã¨¶ùÄå/n  ¶à/a  ¡¢/w  ³É±¾/n  ¸ß/a  ¡¢/w  »îÁ¦/n  ÉÙ/a  µÈ/u  ¸÷ÖÖ/r  ±×¶Ë/n  £¬/w  ÈÕ±¾/ns  ¶Ô/p  ¸Ä¸ï/v  ÕâÐ©/r  ±×¶Ë/n  µÄ/u  ±ØÒªÐÔ/n  ÔÚ/p  £¸£°/m  Äê´ú/n  ÓÐËù/v  ÈÏÊ¶/vn  £¬/w  µ«/c  Ç¡/d  ·ê/v  ÅÝÄ­/n  ¾­¼Ã/n  Ê¢ÐÐ/v  £¬/w  ¾É/a  ÌåÖÆ/n  ÈÔ/d  ²úÉú/v  ¡°/w  ¸ß/a  ÊÕÒæ/n  ¡±/w  £¬/w  ¸Ä¸ï/v  ×ÔÈ»/d  É¥Ê§/v  ½ôÆÈ¸Ð/n  ¡£/w  ÅÝÄ­/n  ¾­¼Ã/n  ±ÀÀ£/v  ºó/f  £¬/w  ²»Á¼/a  Õ®È¨/n  ÆØ¹â/v  £¬/w  ÈÕ±¾/ns  ½ðÈÚ/n  ÊÐ³¡/n  ÐÅÓþ/n  ³öÏÖ/v  Î£»ú/n  £¬/w  ¾ºÕùÁ¦/n  ¼±¾ç/d  ÏÂ½µ/v  ¡£/w  Í¶×ÊÕß/n  ·×·×/d  ³·Àë/v  ¡£/w  ÃæÁÙ/v  À§¾³/n  £¬/w  ¸Ä¸ï/v  ÖØÐÂ/d  Ìá/v  ÉÏ/v  ÈÕ³Ì/n  £¬/w  ¸Ä¸ï/v  ³ÉÎª/v  °ÚÍÑ/v  À§¾³/n  µÄ/u  Î¨Ò»/b  ³öÂ·/n  ¡£/w  £±£¹£¹£¶Äê/t  £¬/w  ÈÕ±¾/ns  ½ðÈÚ/n  ¸Ä¸ï/vn  ¿ò¼Ü/n  ³öÌ¨/v  £¬/w  Ìá³ö/v  µÄ/u  ½ðÈÚ/n  ¸Ä¸ï/vn  Èý/m  Ô­Ôò/n  ÊÇ/v  £º/w  ×ÔÓÉ»¯/v  ¡¢/w  ¹«Õý»¯/v  ¡¢/w  È«Çò»¯/v  ¡£/w  
19980401-07-002-006/m  ¸ù¾Ý/p  Äâ¶¨/v  µÄ/u  ×ÜÌå/n  ¹¹Ïë/vn  £¬/w  ¼Æ»®/v  µ½/p  £²£°£°£±Äê/t  ³õ/f  È«²¿/m  Íê³É/v  µÄ/u  ½ðÈÚ/n  ¸Ä¸ï/vn  ´óÖÂ/d  ·ÖÎª/v  Èý/m  ¸ö/q  ½×¶Î/n  £¬/w  µÚÒ»/m  ½×¶Î/n  µÄ/u  Ä¿±ê/n  ÊÇ/v  ¾¡¿ì/d  ÊµÏÖ/v  ·Å¿í/v  ÏÞÖÆ/vn  £¬/w  Ê±¼ä¶Î/n  ÊÇ/v  £±£¹£¹£·/m  Äê¶È/n  ºÍ/c  £±£¹£¹£¸/m  Äê¶È/n  ³õÆÚ/f  £¬/w  ¸Ä¸ï/vn  ÄÚÈÝ/n  ÊÇ/v  ¶Ô/p  ²¿·Ö/m  ²»/d  Ðè/v  ÐÞ¸Ä/v  ·¨ÂÉ/n  µÄ/u  ÁìÓò/n  »ò/c  ½ðÈÚ/n  ÉÌÆ·/n  £¨/w  Èç/v  ¸ö±ð/a  ¹ÉÆ±/n  µÄ/u  ÌØÈ¨/n  ½»Ò×/vn  £©/w  ÏÈÐÐ/v  ½â½û/v  £¬/w  ÊµÊ©/v  £±£¹£¹£·/m  Äê¶È/n  Í¨¹ý/v  µÄ/u  ¸Ä¸ï/vn  ·¨°¸/n  £¨/w  Èç/v  Íâ»ã/n  ¼°/c  ÍâÃ³/n  ·¨/n  £©/w  £»/w  µÚ¶þ/m  ½×¶Î/n  µÄ/u  Ä¿±ê/n  ÊÇ/v  ·Ö²½/vd  ÊµÊ©/v  £±£¹£¹£¸Äê/t  ¹ú»á/n  Í¨¹ý/v  µÄ/u  ¡°/w  ½ðÈÚ/n  ÌåÏµ/n  ¸Ä¸ï/vn  ·¨°¸/n  ¡±/w  £¨/w  £³ÔÂ/t  £±£°ÈÕ/t  ÓÉ/p  ÄÚ¸ó/n  Ìá½»/v  ¹ú»á/n  ÉóÒé/v  £©/w  £¬/w  ½øÒ»²½/d  À©´ó/v  ½ðÈÚ/n  ¸Ä¸ï/vn  ÒµÎñ/n  ·¶Î§/n  ºÍ/c  Ôö¼Ó/v  ½ðÈÚ/n  ÉÌÆ·/n  ÊýÁ¿/n  £»/w  µÚÈý/m  ½×¶Î/n  ÊÇ/v  ½ðÈÚ/n  ¸Ä¸ï/vn  µÄ/u  ×îºó/f  ½×¶Î/n  £¬/w  Ê±¼ä¶Î/n  ÊÇ/v  ´Ó/p  £±£¹£¹£¹Äê/t  Çï/Tg  µ½/p  £²£°£°£±Äê/t  ³õ/f  £¬/w  ¸Ä¸ï/v  µÄ/u  Ö÷Òª/b  ÄÚÈÝ/n  ÊÇ/v  ÊµÏÖ/v  ÒøÐÐ/n  ¡¢/w  Ö¤È¯/n  ¡¢/w  ±£ÏÕ/n  µÈ/u  ½ðÈÚ/n  »ú¹¹/n  ÔÚ/p  ÒµÎñ/n  ÁìÓò/n  Ïà»¥/d  ×¼Èë/v  ¡£/w  
19980401-07-002-007/m  ÐÞ¸Ä/v  ºó/f  µÄ/u  ¡¶/w  Íâ»ã/n  ¼°/c  ÍâÃ³/n  ·¨/n  ¡·/w  £¬/w  ±»/p  ³ÆÎª/v  ÈÕ±¾/ns  ½ðÈÚ/n  ¸Ä¸ï/vn  µÄ/u  ¡°/w  ÏÈÇý/n  ¡±/w  £¬/w  Òªµã/n  ÓÐ/v  Á½/m  ¸ö/q  £º/w  Ò»/m  ÊÇ/v  ·Ï³ý/v  ÓÐ¹Ø/p  ÄÚÍâ/f  ×Ê±¾/n  ½»Ò×/vn  µÄ/u  ÊÂÇ°/t  Åú×¼/vn  ¡¢/w  Éê±¨/vn  ÖÆ¶È/n  £¬/w  ¸Ä/v  Îª/v  ÊÂºó/t  ±¨¸æ/vn  ÖÆ¶È/n  ¡£/w  ¸öÈË/n  »ò/c  ÆóÒµ/n  ¿É/v  ËæÊ±/d  ÔÚ/p  º£Íâ/s  ÒøÐÐ/n  ¿ªÉè/v  ÈÕÔª/n  ÕË»§/n  £»/w  ¶þ/m  ÊÇ/v  È¡Ïû/v  Íâ»ã/n  ¹«ÈÏ/vn  ÒøÐÐ/n  ¡¢/w  Ö¸¶¨/v  Ö¤È¯/n  ¹«Ë¾/n  ºÍ/c  »ã¶ÒÉÌ/n  µÄ/u  ÖÆ¶È/n  £¬/w  ÊµÐÐ/v  Íâ»ã/n  ÒµÎñ/n  ×ÔÓÉ»¯/v  £¬/w  ¼´/v  ¸öÈË/n  »ò/c  ÆóÒµ/n  ¶¼/d  ¿ÉÒÔ/v  ÔÚ/p  ÈÕ±¾/ns  ¹úÄÚ/f  ×ÔÓÉ/ad  ¶Ò»»/v  »õ±Ò/n  ¡£/w  °éËæ/v  Õâ/r  Ïî/q  ¸Ä¸ï/vn  £¬/w  ¶Ô/p  ÈÕ±¾/ns  Í¶×ÊÕß/n  À´Ëµ/u  ½«/d  ³öÏÖ/v  Á½/m  ´ó/a  ±ä»¯/vn  £º/w  Ò»/m  ÊÇ/v  ÔËÓÃ/v  ½ðÈÚ/n  ×Ê²ú/n  µÄ/u  Ñ¡Ôñ/vn  ·ù¶È/n  ÓÉ/p  ¹úÄÚ/s  À©´ó/v  µ½/v  º£Íâ/s  £»/w  ¶þ/m  ÊÇ/v  ¶Ô/p  ½ðÈÚ/n  »ú¹¹/n  ·þÎñ/vn  ¼Û¸ñ/n  µÄ/u  Ñ¡Ôñ/vn  »ú»á/n  Ôö¼Ó/v  £¬/w  ÓÉÓÚ/c  ´ÓÊÂ/v  Íâ»ã/n  ÒµÎñ/n  µÄ/u  ÆóÒµ/n  Ôö¼Ó/v  £¬/w  »ã¶Ò/v  µÄ/u  ÊÖÐø·Ñ/n  ±Ø½«/d  ÏÂ½µ/v  ¡£/w  
19980401-07-002-008/m  ¡¶/w  ÈÕ±¾/ns  ÒøÐÐ·¨/n  ¡·/w  µÄ/u  ÐÞ¸Ä/vn  ÓÐ/v  ÅÝÄ­/n  ¾­¼Ã/n  ½ÌÑµ/n  µÄ/u  ±³¾°/n  ¡£/w  ÒÔÇ°/f  ·¢Éú/v  ¹ý/u  [ÈÕ±¾/ns  Õþ¸®/n]nt  µÖÖÆ/v  ÈÕ±¾/ns  ÒøÐÐ/n  £¨/w  ÖÐÑë/n  ÒøÐÐ/n  £©/w  Ìá¸ß/v  ÌùÏÖÂÊ/n  £¬/w  Òý·¢/v  ¾­¼Ã/n  »¬ÆÂ/vn  µÄ/u  ÊÂÇé/n  ¡£/w  ·Á°­/v  ÖÐÑë/n  ÒøÐÐ/n  ¶ÀÁ¢/ad  ·¢»Ó/v  ×÷ÓÃ/n  µÄ/u  Ö÷Òª/b  Ô­Òò/n  ÊÇ/v  £º/w  ´ó²Ø/n  ´ó³¼/n  ¶Ô/p  ÈÕ±¾/ns  ÒøÐÐ/n  ÓÐ/v  ÒµÎñ/n  ÃüÁîÈ¨/n  £¬/w  ÄÚ¸ó/n  ÓµÓÐ/v  ÈÕ±¾/ns  ÒøÐÐ/n  ×Ü²Ã/n  °ÕÃâÈ¨/n  ¡£/w  ÐÞ¸Ä/v  ºó/f  ¡¶/w  ÈÕ±¾/ns  ÒøÐÐ·¨/n  ¡·/w  µÄ/u  Ö÷Òª/b  ÄÚÈÝ/n  ÓÐ/v  £º/w  Ò»/m  ÊÇ/v  È¡Ïû/v  ÉÏÊö/b  ÒµÎñ/n  ÃüÁîÈ¨/n  ºÍ/c  ×Ü²Ã/n  °ÕÃâÈ¨/n  £¬/w  ÒÔ/c  È·±£/v  ÖÐÑë/n  ÒøÐÐ/n  µÄ/u  ¶ÀÁ¢ÐÔ/n  £»/w  ¶þ/m  ÊÇ/v  Ç¿»¯/v  ½ðÈÚ/n  Õþ²ß/n  µÄ/u  ×î¸ß/a  ¾ö²ß/vn  »ú¹¹/n  ¡ª¡ª¡ª/w  Õþ²ß/n  Î¯Ô±»á/n  £¬/w  ¸Ã/r  Î¯Ô±»á/n  ²»/d  ½ÓÊÜ/v  Õþ¸®/n  ÖÆÊ½/n  ¶À×Ô/d  ¾ö¶¨/v  ½ðÈÚ/n  Õþ²ß/n  £¬/w  Æä/r  ³ÉÔ±/n  ÒÔ/p  Íâ²¿/f  ÓÐÊ¶Ö®Ê¿/i  Îª/v  ÖÐÐÄ/n  £¬/w  ÈÕ±¾/ns  ÒøÐÐ/n  ÄÚ²¿/f  ÈËÊ¿/n  ²»/d  ÄÜ/v  ³¬¹ý/v  °ëÊý/m  £»/w  Èý/m  ÊÇ/v  ÔöÇ¿/v  Õþ²ß/n  ÔË×÷/vn  µÄ/u  Í¸Ã÷¶È/n  £¬/w  ¶¨Ê±/d  ¹«¿ª/v  Õþ²ß/n  Î¯Ô±»á/n  µÄ/u  ÌÖÂÛ/vn  ÄÚÈÝ/n  £¬/w  ÓÐ/v  ±ØÒª/an  Ïò/p  ¹úÃñ/n  ºÍ/c  ¹ú»á/n  ËµÃ÷/v  ½ðÈÚ/n  Õþ²ß/n  µÈ/u  ¡£/w  
19980401-07-002-009/m  ¡°/w  ÔçÆÚ/t  ¾ÀÕý/vn  ´ëÊ©/n  ¡±/w  µÄ/u  Òªµã/n  ÊÇ/v  £¬/w  ½ðÈÚ/n  ¼à¶½/vn  ²¿ÃÅ/n  ¸ù¾Ý/p  ×ÔÓÐ/b  ×Ê±¾/n  ±ÈÂÊ/n  ±ê×¼/n  £¬/w  ¶Ô/p  ²»/d  ´ï±ê/v  µÄ/u  ½ðÈÚ/n  »ú¹¹/n  ¼°Ê±/ad  Ìá³ö/v  ÇáÖØ/n  ³Ì¶È/n  ²»Í¬/a  µÄ/u  ÔðÁî/v  ¸ÄÉÆ/vn  ´ëÊ©/n  £¬/w  Ä¿µÄ/n  ÊÇ/v  ¸Ä±ä/v  ¹ýÈ¥/t  ²ß»®/v  ÓÚ/p  ÃÜÊÒ/n  µÄ/u  ×ÃÇé´¦ÀíÐÍ/b  ¼à¶½/vn  ·½Ê½/n  £¬/w  ÊµÐÐ/v  Í¸Ã÷/a  µÄ/u  ÌáÊ¾ÐÍ/b  ÐÐÕþ/n  Ö¸µ¼/vn  ¡£/w  
19980401-07-002-010/m  £´ÔÂ/t  £±ÈÕ/t  ¿ªÊ¼/v  ÊµÊ©/v  µÄ/u  Èý/m  Ïî/q  ½ðÈÚ/n  ¸Ä¸ï/vn  ÖÐ/f  £¬/w  ³å»÷Á¦/n  ×î/d  ´ó/a  ¡¢/w  ²¨¼°Ãæ/n  ×î/d  ¿í/a  µÄ/u  ÊÇ/v  ¡¶/w  Íâ»ã/n  ¼°/c  ÍâÃ³/n  ·¨/n  ¡·/w  ¡£/w  ÊÜ/v  Æä/r  Ó°Ïì/vn  £¬/w  ÈÕ±¾/ns  µÄ/u  £±£²£°£°ÍòÒÚ/m  ÈÕÔª/n  ¸öÈË/n  ½ðÈÚ/n  ×Ê²ú/n  ÄÑÃâ/v  ²¿·Ö/m  Á÷Ê§/v  ¡£/w  Å·/j  ÃÀ/j  ½ðÈÚ/n  »ú¹¹/n  ¶Ô/p  ´Ë/r  »¢ÊÓíñíñ/i  £¬/w  ÈÕ±¾/ns  ½ðÈÚ/n  »ú¹¹/n  ÓÇÐÄâçâç/i  ¡£/w  µ«ÊÇ/c  £¬/w  ½ðÈÚ/n  ×Ê²ú/n  ÍâÁ÷/v  µÄ/u  ÕæÕý/b  Ô­Òò/n  ²¢/d  ²»/d  ÔÚÓÚ/v  ½ðÈÚ/n  ¸Ä¸ï/vn  £¬/w  ¶øÊÇ/c  Ö÷Òª/d  È¡¾öÓÚ/v  ÀûÂÊ/n  Ë®Æ½/n  ¡¢/w  ½ðÈÚ/n  »ú¹¹/n  µÄ/u  ÐÅÓþ/n  ºÍ/c  ½ðÈÚ/n  ÉÌÆ·/n  µÄ/u  ÷ÈÁ¦/n  £¬/w  ÕâÐ©/r  ÕýÊÇ/v  ÈÕ±¾/ns  Ï£Íû/v  Í¨¹ý/p  ½ðÈÚ/n  ¸Ä¸ï/vn  »Ö¸´/v  ¾ºÕùÁ¦/n  µÄ/u  ·½Ãæ/n  ¡£/w  ÓÉ´Ë¶øÑÔ/l  £¬/w  ÈÕ±¾/ns  ½ðÈÚ/n  ¸Ä¸ï/vn  ÃæÁÙ/v  ×Å/u  ÌôÕ½/vn  £¬/w  Ò²/d  ÔÐÓý/v  ×Å/u  »ú»á/n  ¡£/w  £¨/w  ±¾±¨/r  ¶«¾©/ns  £³ÔÂ/t  £³£±ÈÕ/t  µç/n  £©/w  

19980401-07-003-001/m  º«/j  ¾­¼Ã/n  ½ñÄê/t  ¿ÉÄÜ/v  ¸º/b  Ôö³¤/vn  ÏÂ°ëÄê/t  ½«/d  È«Ãæ/ad  ¿ª·Å/v  Íâ»ã/n  ½»Ò×/vn  
19980401-07-003-002/m  ¾Ý/p  ÐÂ»ªÉç/nt  ºº³Ç/ns  £³ÔÂ/t  £³£±ÈÕ/t  µç/n  £¨/w  ¼ÇÕß/n  Öì/nr  ¿Ë´¨/nr  £©/w  [º«¹ú/ns  ²ÆÕþ/n  ¾­¼Ã²¿/n]nt  ³¤¹Ù/n  Àî/nr  Þñ³É/nr  £³£°ÈÕ/t  Ëµ/v  £¬/w  º«¹ú/ns  ¾­¼Ã/n  ½ñÄê/t  ¿ÉÄÜ/v  ³öÏÖ/v  £±£¸/m  Äê/q  À´/f  Ê×/m  ´Î/q  ¸º/b  Ôö³¤/vn  £¬/w  Ê§Òµ/vn  ÈËÊý/n  ×î¸ß/a  ¿ÉÄÜ/v  ´ïµ½/v  £±£µ£°Íò/m  ¡£/w  
19980401-07-003-003/m  Àî/nr  Þñ³É/nr  ÔÚ/p  ¼ÇÕß/n  ÕÐ´ý»á/n  ÉÏ/f  Ëµ/v  £¬/w  Í¬/p  [¹ú¼Ê/n  »õ±Ò/n  »ù½ð/n  ×éÖ¯/n]nt  Ç©Êð/v  Ô®Öú/vn  Ð­Òé/n  ÒÔºó/f  £¬/w  º«¹ú/ns  ²ÉÈ¡/v  ÁË/u  ¾­¼Ã/n  ½ôËõ/vn  ´ëÊ©/n  ¡£/w  £²ÔÂ·Ý/t  £¬/w  º«¹ú/ns  Í¬/p  ¸Ã/r  ×éÖ¯/n  ¾Í/p  ÂÄÐÐ/v  Ð­Òé/n  µÄ/u  Çé¿ö/n  ½øÐÐ/v  ´èÉÌ/vn  Ê±/Ng  £¬/w  Ë«·½/n  Ò»ÖÂ/ad  ÈÏÎª/v  º«¹ú/ns  ½ñÄê/t  µÄ/u  ¾­¼Ã/n  Ôö³¤ÂÊ/n  ¿ÉÄÜ/v  ÏÂ½µ/v  µ½/v  £±£¥/m  £¬/w  Ò²/d  ¿ÉÄÜ/v  ³öÏÖ/v  ¸º/b  Ôö³¤/vn  ¡£/w  Òò´Ë/c  £¬/w  Ë«·½/n  ÒÔ/p  ¸º/b  Ôö³¤/vn  Îª/v  Ç°Ìá/n  ÖÆ¶¨/v  ÁË/u  Õþ²ß/n  ¡£/w  Ëû/r  Í¬Ê±/d  ±íÊ¾/v  £¬/w  º«¹ú/ns  ½ñÄê/t  Ê§Òµ/vn  ÈËÊý/n  ×î¸ß/a  ¿ÉÄÜ/v  ´ïµ½/v  £±£µ£°Íò/m  ¡£/w  Ëû/r  Í¬Ò»Ìì/t  »¹/d  Ëµ/v  £¬/w  º«¹ú/ns  ÆóÒµ/n  µÄ/u  ¶ÌÆÚ/b  ÍâÕ®/n  ´ó²¿·Ö/m  ÒÑ¾­/d  µÃµ½/v  ÑÓÆÚ/vn  £¬/w  ½ñÄê/t  ²»/d  »á/v  ÔÙ´Î/d  ³öÏÖ/v  Íâ»ã/n  Î£»ú/n  ¡£/w  
19980401-07-003-004/m  ¾Ý/p  ÐÂ»ªÉç/nt  ºº³Ç/ns  £³ÔÂ/t  £³£±ÈÕ/t  µç/n  £¨/w  ¼ÇÕß/n  Öì/nr  ¿Ë´¨/nr  £©/w  [º«¹ú/ns  ²ÆÕþ/n  ¾­¼Ã²¿/n]nt  ³¤¹Ù/n  Àî/nr  Þñ³É/nr  £³£°ÈÕ/t  Ðû²¼/v  £¬/w  º«¹ú/ns  ½«/d  ÓÚ/p  ½ñÄê/t  ÖÆ¶¨/v  ²¢/c  Ê©ÐÐ/v  ¡¶/w  ÐÂ/a  Íâ»ã/n  ¹ÜÀí·¨/n  ¡·/w  ºÍ/c  ¡¶/w  ´Ù½ø/v  Íâ¹úÈË/n  Í¶×Ê/v  ×ÛºÏ/vn  Ö§Ô®·¨/n  ¡·/w  £¬/w  ¿ª·Å/v  Íâ»ã/n  ½»Ò×/vn  £¬/w  ÒÔ/c  ¸ü/d  ÓÐÐ§/a  µØ/u  ÎüÒý/v  Íâ×Ê/n  ¡£/w  
19980401-07-003-005/m  ¾Ý/p  Í¸Â¶/v  £¬/w  ¡¶/w  ÐÂ/a  Íâ»ã/n  ¹ÜÀí·¨/n  ¡·/w  ÖÐ/f  £¬/w  ³ý/p  Éæ¼°/v  ¹ú¼Ò/n  °²È«/an  ºÍ/c  ·ÀÖ¹/v  ·¸×ï/vn  µÈ/u  ÓÐ¹Ø/vn  ÏÞÖÆ/vn  Íâ/f  £¬/w  Íâ»ã/n  ½»Ò×/vn  ½«/d  È«Ãæ/ad  ¿ª·Å/v  ¡£/w  º«¹ú/ns  ÈË/n  Ïò/p  ¹úÍâ/s  ½è¿î/v  ¡¢/w  Í¶×Ê/v  ºÍ/c  ·¢ÐÐ/v  º£Íâ/s  Ö¤È¯/n  £¬/w  Íâ¹úÈË/n  ÔÚ/p  º«¹ú/ns  Í¶×Ê/v  ºÍ/c  ¹ºÂò/v  ²»¶¯²ú/n  £¬/w  Ô­Ôò/n  ÉÏ/f  ½«/d  ²»Óè/v  ÏÞÖÆ/vn  ¡£/w  µ«/c  ¸öÈË/n  Ïò/p  º£Íâ/s  µÄ/u  »ã¿î/vn  ÔÝÊ±/d  »¹/d  ²»/d  ÄÜ/v  ÍêÈ«/ad  ·Å¿ª/v  ¡£/w  ÎªÁË/p  ·ÀÖ¹/v  ³öÏÖ/v  ×Ê½ð/n  ÍâÌÓ/v  ºÍ/c  ·¸×ïÐÔ/b  µÄ/u  ³´»ã/vn  »î¶¯/vn  £¬/w  ¡¶/w  ÐÂ/a  Íâ»ã/n  ¹ÜÀí·¨/n  ¡·/w  ½«/d  ÖÆ¶¨/v  ÏàÓ¦/v  µÄ/u  ´ëÊ©/n  ¡£/w  
19980401-07-003-006/m  ¡¶/w  ´Ù½ø/v  Íâ¹úÈË/n  Í¶×Ê/v  ×ÛºÏ/vn  Ö§Ô®·¨/n  ¡·/w  ½«/d  ´ó´ó/d  ¼ò»¯/v  Íâ¹úÈË/n  À´/v  º«/j  Í¶×Ê/v  µÄ/u  ÊÖÐø/n  ¡£/w  ¶Ô/p  Íâ¹úÈË/n  ¹ºÂò/v  ÍÁµØ/n  ºÍ/c  ¼æ²¢/v  º«¹ú/ns  ÆóÒµ/n  µÄ/u  ÖÖÖÖ/q  ÏÞÖÆ/vn  ½«/d  ±»/p  È«²¿/m  ·Ï³ý/v  ¡£/w  
19980401-07-003-007/m  ¾ÝÏ¤/v  Õâ/r  Á½/m  Ïî/q  ·¨ÂÉ/n  ½«/d  ÔÚ/p  ÏÂ°ëÄê/t  ¿ªÊ¼/v  ÊµÊ©/v  ¡£/w  

19980401-07-004-001/m  °Ù/m  Ãû/q  »­Í¯/n  »æ/v  ÐÂ/a  Í¼/n  £¨/w  Í¼Æ¬/n  £©/w  
19980401-07-004-002/m  £³ÔÂ/t  £²£¹ÈÕ/t  £¬/w  [ÖÇÀû/ns  È«¹ú/n  »ù½ð»á/n]nt  ºÍ/c  [ÖÇÀû/ns  È«¹ú/n  »­¼Ò/n  µñËÜ¼Ò/n  Ð­»á/n]nt  ÁªºÏ/v  ÔÚ/p  Ê¥µØÑÇ¸ç/ns  ¾ÙÐÐ/v  ¡°/w  °Ù/m  Ãû/q  »­Í¯/n  »æ/v  ÐÂ/a  Í¼/n  ¡±/w  ¶ùÍ¯/n  »æ»­/vn  »î¶¯/vn  £¬/w  ÒÔ/c  ÅàÑø/v  ¶ùÍ¯/n  ¶Ô/p  »æ»­/vn  ÒÕÊõ/n  µÄ/u  ÐËÈ¤/n  £¬/w  ÕñÐË/v  Ãñ×å/n  ÎÄ»¯/n  ¡£/w  £¨/w  ÐÂ»ªÉç/nt  ¼ÇÕß/n  º«/nr  Ïþ»ª/nr  Éã/Vg  £©/w  

19980401-07-005-001/m  Å·Åå¿Ë/nt  ¾ö¶¨/v  Ã¿ÈÕ/r  ¼õ²ú/v  Ô­ÓÍ/n  °ÙÍò/m  Í°/q  
19980401-07-005-002/m  ¾Ý/p  ÐÂ»ªÉç/nt  Î¬Ò²ÄÉ/ns  £³ÔÂ/t  £³£±ÈÕ/t  µç/n  [Ê¯ÓÍ/n  Êä³ö¹ú/n  ×éÖ¯/n]nt  £¨/w  Å·Åå¿Ë/nt  £©/w  ³ÉÔ±¹ú/n  ²¿³¤/n  ÔÚ/p  ¾­¹ý/p  £¶/m  ¸ö/q  ¶à/m  Ð¡Ê±/n  µÄ/u  ½ô¼±/a  ´èÉÌ/vn  ºó/f  £¬/w  ÓÚ/p  £³£±ÈÕ/t  Áè³¿/t  ´ï³É/v  Ò»/m  Ïî/q  Ð­Òé/n  £¬/w  ¾ö¶¨/v  ½«/p  ¸Ã/r  ×éÖ¯/n  µÄ/u  Ô­ÓÍ/n  ÈÕ²úÁ¿/n  Ï÷¼õ/v  £±£²£´¡¤£µÍò/m  Í°/q  ¡£/w  
19980401-07-005-003/m  Õâ/r  ´Î/q  ½ô¼±/a  »áÒé/n  ÊÇ/v  ÔÚ/p  Î¬Ò²ÄÉ/ns  Ê±¼ä/n  £³£±ÈÕ/t  £±Ê±/t  ½áÊø/v  µÄ/u  ¡£/w  ¼õ²ú/vn  Ð­Òé/n  ½«/d  ´Ó/p  £´ÔÂ/t  £±ÈÕ/t  Æð/f  ÉúÐ§/v  £¬/w  Ö±µ½/v  £±£¹£¹£¸Äê/t  Äêµ×/t  ¡£/w  ¼õ²ú/v  ÒÔ/p  ½ñÄê/t  £²ÔÂ·Ý/t  µÄ/u  ²úÁ¿/n  Îª/v  »ù´¡/n  £¬/w  ³ý/p  ÒÁÀ­¿Ë/ns  ÒÔÍâ/f  µÄ/u  Å·Åå¿Ë/nt  ÆäËû/r  £±£°/m  ¸ö/q  ³ÉÔ±¹ú/n  ¸ÃÔÂ/r  µÄ/u  Êµ¼Ê/n  Ô­ÓÍ/n  Æ½¾ù/a  ÈÕ²úÁ¿/n  Îª/v  £²£¶£¹£¸¡¤£·Íò/m  Í°/q  £¬/w  ¼õ²ú/v  ºó/f  µÄ/u  ÈÕ²ú/vn  Ä¿±ê/n  Îª/v  £²£µ£·£´Íò/m  Í°/q  ¡£/w  
19980401-07-005-004/m  Å·Åå¿Ë/nt  ÃØÊé³¤/n  Â¬¿ËÂü/nr  ±íÊ¾/v  £¬/w  Èç¹û/c  ÔÚ/p  Õâ/r  Ò»/m  Ð­Òé/n  ÊµÊ©/v  ºó/f  £¬/w  ¹ú¼Ê/n  ÊÐ³¡/n  ÉÏ/f  µÄ/u  Ô­ÓÍ/n  ¼Û¸ñ/n  ÈÔ/d  ÔÚ/d  ÏÂ½µ/v  £¬/w  Å·Åå¿Ë/nt  ÓÐ/v  ¿ÉÄÜ/n  ¿¼ÂÇ/v  ½øÒ»²½/d  ¼õÉÙ/v  Ô­ÓÍ/n  ¹©Ó¦/vn  ¡£/w  Ëû/r  Ëµ/v  £¬/w  ¡°/w  ÎÒÃÇ/r  ½«/d  ¿¼ÂÇ/v  ²ÉÈ¡/v  Ò»ÇÐ/r  ±ØÒª/a  µÄ/u  ÐÐ¶¯/vn  ÒÔ/c  ÎÈ¶¨/v  ÊÐ³¡/n  ¡±/w  ¡£/w  

19980401-07-006-001/m  Ó¢¹ú/ns  ÅàÑµ/v  µçÄÔ/n  ×¨²Å/n  ½â¾ö/v  Ç§ÄêÎÊÌâ/l  
19980401-07-006-002/m  ¾Ý/p  ÐÂ»ªÉç/nt  Â×¶Ø/ns  £³ÔÂ/t  £³£°ÈÕ/t  µç/n  £¨/w  ¼ÇÕß/n  Ã«/nr  ÀÚ/nr  £©/w  Ó¢¹ú/ns  Ê×Ïà/n  ²¼À³¶û/nr  £³£°ÈÕ/t  Ðû²¼/v  £¬/w  [Ó¢¹ú/ns  Õþ¸®/n]nt  ´òËã/v  »¨/v  Ò»/m  Äê/q  Ê±¼ä/n  £¬/w  ÑµÁ·/v  Á½Íò/m  Ãû/q  ×¨ÃÅ/b  ÈË²Å/n  £¬/w  À´/v  ¶Ô¸¶/v  ¼ÆËã»ú/n  ¡°/w  Ç§ÄêÎÊÌâ/l  ¡±/w  ¡£/w  
19980401-07-006-003/m  ²¼À³¶û/nr  ÔÚ/p  ´Ë¼ä/r  ¾ÙÐÐ/v  µÄ/u  ¼ÆËã»ú/n  ¡°/w  Ç§ÄêÎÊÌâ/l  ¡±/w  »áÒé/n  ÉÏ/f  Ëµ/v  £¬/w  [Ó¢¹ú/ns  Õþ¸®/n]nt  ±¾ÔÂ/t  ¹«²¼/v  µÄ/u  Ô¤Ëã/n  ÖÐ/f  £¬/w  ÓÐ/v  £·£°£°£°Íò/m  Ó¢°÷/q  £¨/w  Ô¼/d  £±¡¤£±£¶ÒÚ/m  ÃÀÔª/q  £©/w  ½«/d  ÓÃ/v  À´/v  °ïÖú/v  ÖÐÐ¡ÆóÒµ/j  ÑÐ¾¿/v  ½â¾ö/v  ¼ÆËã»ú/n  ¡°/w  Ç§ÄêÎÊÌâ/l  ¡±/w  Ëù/u  ÐèÒª/v  µÄ/u  ¼¼Êõ/n  ¡£/w  ²¼À³¶û/nr  Ëµ/v  £¬/w  Õâ/r  ÆäÖÐ/r  µÄ/u  Ò»/m  ²¿·Ö/n  ½«/d  ×¨ÃÅ/d  ×ÊÖú/v  ÄêÇáÈË/n  ¡¢/w  ÍËÐÝÕß/n  ÒÔ¼°/c  Ê§ÒµÕß/n  ÕÆÎÕ/v  ÐÅÏ¢/n  ¼¼Êõ/n  £¬/w  ÒÔ/c  °ïÖú/v  ÆóÒµ/n  ¶Ô¸¶/v  ¼ÆËã»ú/n  ¡°/w  Ç§ÄêÎÊÌâ/l  ¡±/w  ¡£/w  ²¼À³¶û/nr  Ëµ/v  £¬/w  Èç¹û/c  Õâ/r  Ò»/m  ¼Æ»®/n  µÃµ½/v  ÆóÒµ½ç/n  µÄ/u  ÏìÓ¦/vn  £¬/w  ÄÇÃ´/c  µ½/p  Ã÷Äê/t  £´ÔÂ/t  £¬/w  Ó¢¹ú/ns  ½«/d  ÖÁÉÙ/d  ÓµÓÐ/v  Á½Íò/m  Ãû/q  ¾­¹ý/p  Á¼ºÃ/a  ÑµÁ·/vn  µÄ/u  ¶Ô¸¶/v  ¡°/w  Ç§ÄêÎÊÌâ/l  ¡±/w  µÄ/u  ×¨ÃÅ/b  ÈË²Å/n  ¡£/w  ÁíÍâ/c  £¬/w  ²¼À³¶û/nr  µ±Ìì/t  »¹/d  ¹«²¼/v  ÁË/u  [Ó¢¹ú/ns  Õþ¸®/n]nt  ×¼±¸/v  ²ÉÈ¡/v  µÄ/u  Ò»/m  ÏµÁÐ/q  ÐÂ/a  ´ëÊ©/n  £¬/w  ÒÔ/c  ÍÆ¶¯/v  ÔÚ/p  Ó¢¹ú/ns  ÒÔ¼°/c  ÊÀ½ç/n  ·¶Î§/n  ÄÚ/f  Ìá¸ß/v  ¶Ô/p  ¼ÆËã»ú/n  ¡°/w  Ç§ÄêÎÊÌâ/l  ¡±/w  µÄ/u  ÖØÊÓ/vn  ¡£/w  
19980401-07-006-004/m  ¼ÆËã»ú/n  ¡°/w  Ç§ÄêÎÊÌâ/l  ¡±/w  ¸ø/p  Ó¢¹ú/ns  ¹«¹²/b  ÊÂÒµ/n  ²¿ÃÅ/n  ´øÀ´/v  µÄ/u  ËðÊ§/n  ¹À¼Æ/v  ÔÚ/p  £³£°ÒÚ/m  Ó¢°÷/q  £¨/w  Ô¼/d  £µ£°ÒÚ/m  ÃÀÔª/q  £©/w  ×óÓÒ/m  £¬/w  ÆäÖÐ/r  ½ö/d  ¸ø/p  Ó¢¹ú/ns  ÖÐÑëÕþ¸®/n  ²¿ÃÅ/n  Ôì³É/v  µÄ/u  ËðÊ§/n  ½«/d  ´ïµ½/v  £´ÒÚ/m  Ó¢°÷/q  £¨/w  £¶¡¤£¸ÒÚ/m  ÃÀÔª/q  £©/w  ¡£/w  

19980401-07-007-001/m  ÃÀ¹ú/ns  ¡¶/w  ¶ÁÕß/n  ÎÄÕª/n  ¡·/w  ½«/d  È«Ãæ/ad  ¸Ä°æ/v  
19980401-07-007-002/m  ¾Ý/p  ÐÂ»ªÉç/nt  Å¦Ô¼/ns  £³ÔÂ/t  £³£°ÈÕ/t  µç/n  £¨/w  ¼ÇÕß/n  ÖÜ/nr  ÎýÉú/nr  £©/w  Ä¿Ç°/t  ÊÀ½ç/n  ÉÏ/f  ·¢ÐÐÁ¿/n  ×î/d  ´ó/a  µÄ/u  ÃÀ¹ú/ns  ¡¶/w  ¶ÁÕß/n  ÎÄÕª/n  ¡·/w  ÔÂ¿¯/n  ½«/d  ´Ó/p  ½ñÄê/t  µÚ£µ/m  ÆÚ/q  Æð/v  È«Ãæ/ad  ¸Ä°æ/v  £¬/w  ÒÔ±ã/d  ¸ü/d  ºÃ/a  µØ/u  ÎüÒý/v  ÄêÇá/a  ¶ÁÕß/n  £¬/w  Ôö¼Ó/v  ·¢ÐÐÁ¿/n  ºÍ/c  ¹ã¸æ/n  ÊÕÈë/n  ¡£/w  
19980401-07-007-003/m  Õâ/r  ÊÇ/v  [ÃÀ¹ú/ns  ¡¶/w  ¶ÁÕß/n  ÎÄÕª/n  ¡·/w  ÔÓÖ¾/n  ÁªºÏ/vn  ¹«Ë¾/n]nt  ¸ºÔðÈË/n  ¸ñÀ×¸êÀï¡¤¿Æ¶ûÂü/nr  £³£°ÈÕ/t  ÔÚ/p  ÕâÀï/r  Ïò/p  ÐÂÎÅ½ç/n  Ðû²¼/v  µÄ/u  ¡£/w  ¿Æ¶ûÂü/nr  Í¸Â¶/v  Ëµ/v  £¬/w  ¸Ä°æ/v  ºó/f  µÄ/u  ¡¶/w  ¶ÁÕß/n  ÎÄÕª/n  ¡·/w  ÔÂ¿¯/n  ³ý/p  ÈÔ/d  ±£³Ö/v  Ä¿Ç°/t  µÄ/u  Ð¡/a  ¿ª±¾/n  ¹æ¸ñ/n  Íâ/f  £¬/w  ´Ó/p  ·âÃæ/n  µ½/p  ÕýÎÄ/n  ÄÚÈÝ/n  ¶¼/d  ½«/d  ×÷/v  ½Ï/d  ´ó/a  µÄ/u  ¸Ä±ä/vn  ¡£/w  ·âÃæ/n  ½«/d  ±ä/v  µÃ/u  ¸ü¼Ó/d  ÐÑÄ¿/a  £¬/w  ÒÔÍù/t  ÎÄÖÐ/s  µÄ/u  ´óÁ¿/m  ²åÍ¼/n  ½«/d  ±»/p  ÕÕÆ¬/n  È¡´ú/v  £¬/w  Õª/v  Ñ¡/v  µÄ/u  ÎÄÕÂ/n  ½«/d  ¸ü¼Ó/d  ÇåÐÂ/a  »îÆÃ/a  £¬/w  ¸»ÓÐ/v  ÕÜÀí/n  ¡¢/w  ÖªÊ¶ÐÔ/n  ºÍ/c  È¤Î¶ÐÔ/n  ¡£/w  
19980401-07-007-004/m  ÃÀ¹ú/ns  ¡¶/w  ¶ÁÕß/n  ÎÄÕª/n  ¡·/w  ÔÓÖ¾/n  Ä¿Ç°/t  ¹²ÓÐ/v  £´£¸/m  ¸ö/q  °æ±¾/n  £¬/w  ÓÃ/p  £±£¹/m  ÖÖ/q  ÓïÑÔ/n  ÔÚ/p  ÊÀ½ç/n  ÉÏ/f  ³ö°æ/v  ¡£/w  ¾Ý/p  µ÷²é/v  £¬/w  ¸Ã/r  ÔÓÖ¾/n  Ä¿Ç°/t  µÄ/u  ×Ü/b  ·¢ÐÐÁ¿/n  Îª/v  £²£¸£°£°Íò/m  ·Ý/q  £¬/w  ÆäÖÐ/r  £±£µ£°£°Íò/m  ·Ý/q  ÔÚ/p  ÃÀ¹ú/ns  ¹úÄÚ/s  ·¢ÐÐ/v  ¡£/w  

19980401-08-001-001/m  [ÖÐ¹ú/ns  Æ¹ÅÒÇò/n  ÀÞÌ¨Èü/n]nz  ÍÆ³ö/v  ÐÂ/a  ÈüÖÆ/n  Áõ/nr  ¹úÁº/nr  Íõ/nr  ³¿/nr  µÈ/u  ±¾/r  ÖÜÄ©/t  ²Î¼Ó/v  ½ÒÄ»Õ½/n  
19980401-08-001-002/m  ±¾±¨/r  Ñ¶/Ng  £±£¹£¹£¸/m  ÖÁ/p  £±£¹£¹£¹/m  Äê¶È/n  [°®Á¢ÐÅ/nz  ÖÐ¹ú/ns  Æ¹ÅÒÇò/n  ÀÞÌ¨Èü/n]nz  ½«/d  ÓÚ/p  £´ÔÂ/t  £´ÈÕ/t  ÔÚ/p  ·ç¾°/n  ÐãÃÀ/a  µÄ/u  º¼ÖÝ/ns  À­¿ª/v  Õ½Ä»/n  ¡£/w  
19980401-08-001-003/m  ½ñÄê/t  µÄ/u  ÈüÊÂ/n  ÔÚ/p  ÈüÖÆ/n  ÉÏ/f  ÓÐËù/v  ´´ÐÂ/v  £¬/w  ½«/d  ½øÐÐ/v  ÄÐÅ®/n  µ¥´ò/n  ¸÷/r  £²£³/m  ³¡/q  £¬/w  ²ÎÈü/vn  Ñ¡ÊÖ/n  ÏÈ/d  ·Ö±ð/d  ½øÐÐ/v  £³/m  ´Î/q  £¸/m  ÈË/n  ÌÔÌ­Èü/n  £»/w  Ã¿/r  ´Î/q  ²Î¼Ó/v  ÌÔÌ­Èü/n  µÄ/u  Ñ¡ÊÖ/n  ¿ÉÒÔ/v  ÓÐËù²»Í¬/l  £¬/w  £³/m  ´Î/q  ÌÔÌ­Èü/n  ²úÉú/v  £³/m  Ãû/q  ½øÈë/v  ¾öÈü/vn  ½×¶Î/n  µÄ/u  Ñ¡ÊÖ/n  £»/w  ÆäÖÐ/r  ÅÅÁÐµÚÒ»Õß/n  ÂÖ¿Õ/v  £¬/w  ÅÅÁÐ/v  µÚ¶þ/m  ¡¢/w  µÚÈý/m  Ãû/q  µÄ/u  ÔË¶¯Ô±/n  ÏÈ/d  ½øÐÐ/v  °ë¾öÈü/n  £¬/w  Ê¤Õß/n  Óë/p  ÅÅÁÐµÚÒ»Õß/n  ¾öÈü/v  ¡£/w  
19980401-08-001-004/m  ²Î¼Ó/v  ½ñÄê/t  ÀÞÌ¨Èü/n  µÄ/u  ÔË¶¯Ô±/n  ÖÐ/f  ¼È/c  ÓÐ/v  ¿×/nr  Áî»Ô/nr  ¡¢/w  Áõ/nr  ¹úÁº/nr  ¡¢/w  ¶¡/nr  ËÉ/nr  ¡¢/w  Íõ/nr  ÀøÇÚ/nr  ¡¢/w  ÑÖ/nr  É­/nr  ¡¢/w  ÁÖ/nr  Ö¾¸Õ/nr  ¡¢/w  Âí/nr  ÁÖ/nr  ¡¢/w  ·ë/nr  †´/nr  ¡¢/w  Àî/nr  ¾Õ/nr  ¡¢/w  Íõ/nr  éª/nr  ¡¢/w  Ñî/nr  Ó°/nr  ¡¢/w  Íõ/nr  ³¿/nr  ¡¢/w  Íõ/nr  »Ô/nr  ºÍ/c  ³É/nr  ºìÏ¼/nr  µÈ/u  ÊÀ½ç¼¶/b  Ãû½«/n  £¬/w  Ò²/d  ÓÐ/v  ÕÅ/nr  ÓÂ/nr  ¡¢/w  Áõ/nr  ¹úÕý/nr  ¡¢/w  ¹ù/nr  èªºÆ/nr  ¡¢/w  ¹ù/nr  ¿ÌÀ÷/nr  ¡¢/w  ÕÅ/nr  »Ô/nr  ¡¢/w  ÕÅ/nr  âùÄþ/nr  ¡¢/w  Å£/nr  ½£·å/nr  ºÍ/c  Ëï/nr  ½ú/nr  ÕâÑù/r  µÄ/u  ºóÆðÖ®Ðã/i  ¡£/w  £´ÔÂ/t  £´ÈÕ/t  µÄ/u  ½ÒÄ»Õ½/n  £¬/w  ÄÐµ¥/j  ÓÉ/p  Áõ/nr  ¹úÁº/nr  ¶Ô/v  ÑÖ/nr  É­/nr  £¬/w  Å®µ¥/j  Íõ/nr  ³¿/nr  ¶Ô/v  ³É/nr  ºìÏ¼/nr  ¡£/w  
19980401-08-001-005/m  ½ñÄê/t  µÄ/u  ±ÈÈü/vn  ÈÔ/d  ½«/d  ²ÉÈ¡/v  ·Ö±ð/d  ÔÚ/p  È«¹ú/n  ¸÷µØ/r  ¾ÙÐÐ/v  µÄ/u  ×ö·¨/n  £¬/w  ²¢/c  Í¬Ê±/d  ÓÉ/p  [ÖÐÑë/n  µçÊÓÌ¨/n]nt  Ïò/p  È«¹ú/n  ½øÐÐ/v  ÏÖ³¡/s  Ö±²¥/vn  ¡£/w  

19980401-08-002-001/m  [ÖÐ¹ú/ns  ×ãÐ­/j]nt  ½«/d  ¼á¾ö/ad  ²éÇå/v  ´«ÎÅ/n  ²ÃÅÐ/n  ÊÜ»ß/v  ÊÂ¼þ/n  
19980401-08-002-002/m  ±¾±¨/r  Ñ¶/Ng  £³ÔÂ/t  £³£±ÈÕ/t  ³ö°æ/v  µÄ/u  ¡¶/w  ÖÐ¹ú/ns  ×ãÇò±¨/n  ¡·/w  ÔÚ/p  Í·°æ/n  Í·Ìõ/n  Î»ÖÃ/n  ¿¯·¢/v  ÏûÏ¢/n  £¬/w  ±¨µÀ/v  ÁË/u  ½üÈÕ/t  Á÷´«/v  ¼×£Á/nz  Ê×/m  ÂÖ/q  Ä³/r  ²ÃÅÐ/n  ÊÜ»ß/v  £¬/w  [ÖÐ¹ú/ns  ×ãÐ­/j]nt  Ì¬¶È/n  ÏÊÃ÷/a  £¬/w  Ñ¸ËÙ/ad  ÅÉ/v  ÈË/n  µ÷²é/v  È¡Ö¤/v  ¡£/w  
19980401-08-002-003/m  ÏûÏ¢/n  Ëµ/v  £¬/w  ¡°/w  ÎÒÃÇ/r  ½«/d  ¼á¾ö/ad  Î¬»¤/v  ÖÐ¹ú/ns  ×ãÇò/n  ÔË¶¯/vn  µÄ/u  ÑÏËàÐÔ/n  ºÍ/c  ¹«ÕýÐÔ/n  £¬/w  ¶Ô/p  ×ãÇò³¡/n  ÉÏ/f  ÈÎºÎ/r  ¸¯°Ü/a  ÐÐÎª/n  ¶¼/d  Òª/v  ½øÐÐ/v  ¼á¾ö/a  µÄ/u  ¶·Õù/vn  ¡£/w  ¡±/w  Õâ/r  ÊÇ/v  [ÖÐ¹ú/ns  ×ãÐ­/j]nt  ×¨Ö°/b  ¸±/b  Ö÷Ï¯/n  ¼æ/v  ¼ÍÂÉ/n  Î¯Ô±»á/n  Ö÷ÈÎ/n  ÕÅ/nr  ¼ªÁú/nr  ±íÃ÷/v  µÄ/u  ¼á¶¨/a  Ì¬¶È/n  ¡£/w  
19980401-08-002-004/m  £³ÔÂ/t  £²£´ÈÕ/t  £¬/w  ¹ãÖÝ/ns  Ä³±¨/r  ·¢±í/v  ÊðÃû/vn  ÎÄÕÂ/n  ³Æ/v  £¬/w  [¹ãÖÝ/ns  ËÉÈÕ/nz]nt  ¶Ô/v  [´óÁ¬/ns  Íò´ï/nz]nt  ¡°/w  ÈüÇ°/t  Õâ/r  Î»/q  Ö÷²Ã/n  ÊÕ/v  ÁË/u  ¿Í¶Ó/n  £²£°Íò/m  ÏÖ½ð/n  ¡±/w  ¡£/w  ÎÄÕÂ/n  ÃæÊÀ/v  ºó/f  £¬/w  Á¢¼´/d  ÒýÆð/v  ÐùÈ»´ó²¨/i  ¡£/w  [ÖÐ¹ú/ns  ×ãÐ­/j]nt  ¶Ô/p  ´Ë/r  ·Ç³£/d  ÖØÊÓ/v  £¬/w  ÓÚ/p  £²£µÈÕ/t  ¼´/d  Ñ¸ËÙ/ad  ÖÂµç/v  [´óÁ¬/ns  Íò´ï/nz]nt  ºÍ/c  [¹ãÖÝ/ns  ËÉÈÕ/nz  ¾ãÀÖ²¿/n]nt  £¬/w  ÒªÇó/v  ËûÃÇ/r  ¾Í´Ë/d  ¾¡¿ì/d  ×ö³ö/v  ËµÃ÷/vn  ¡£/w  
19980401-08-002-005/m  ÕÅ/nr  ¼ªÁú/nr  £³£°ÈÕ/t  ÔÚ/p  ½ÓÊÜ/v  ÖÐ¹ú/ns  ×ãÇò±¨/n  ¼ÇÕß/n  ²É·Ã/v  Ê±/Ng  ±íÊ¾/v  £¬/w  [ÖÐ¹ú/ns  ×ãÐ­/j]nt  ½«/d  ±¾×Å/p  ÑÏËà/a  ¡¢/w  ÈÏÕæ/a  ¡¢/w  ¸ºÔð/a  µÄ/u  Ì¬¶È/n  £¬/w  °Ñ/p  Õâ/r  ¼þ/q  ÊÂÇé/n  ³¹µ×/ad  ²é/v  Çå³þ/a  ¡£/w  [ÖÐ¹ú/ns  ×ãÐ­/j]nt  µÄ/u  Ì¬¶È/n  ·Ç³£/d  ÏÊÃ÷/a  £¬/w  ²»¹Ü/c  ÊÇ/v  Ë­/r  £¬/w  Ö»Òª/c  Î¥·´/v  ÁË/u  ×ãÇò/n  ±ÈÈü/vn  µÄ/u  ¼ÍÂÉ/n  ¹æ¶¨/n  £¬/w  ²éÇå/v  ÊÂÊµ/n  ºó/f  £¬/w  ½«/d  ÒÀ·¨/d  ÓèÒÔ/v  ÑÏÀ÷/a  ´¦·£/vn  ¡£/w  ¶Ô/p  ´¥·¸/v  ·¨ÂÉ/n  µÄ/u  £¬/w  ½«/d  ÒÆ½»/v  Ë¾·¨/n  »ú¹Ø/n  ´¦Àí/v  ¡£/w  Ä¿Ç°/t  £¬/w  [ÖÐ¹ú/ns  ×ãÐ­/j]nt  ÒÑ/d  Ö¸ÅÉ/v  ×¨ÈË/n  £¬/w  ¾Í/p  Õâ/r  Ò»/m  ÊÂ¼þ/n  ½øÐÐ/v  µ÷²é/vn  È¡Ö¤/vn  ¹¤×÷/vn  ¡£/w  
19980401-08-002-006/m  ÕÅ/nr  ¼ªÁú/nr  Í¬Ê±/d  ºôÓõ/v  Éç»á/n  ¸÷½ç/r  Òª/v  È«Á¦/d  Î¬»¤/v  ÖÐ¹ú/ns  ×ãÇò/n  ¸Ä¸ï/vn  Îå/m  Äê/q  À´/f  Ëù/u  È¡µÃ/v  µÄ/u  ³É¼¨/n  £¬/w  ÁªºÏ/v  ÆðÀ´/v  Ïò/p  ×ãÇò³¡/n  ÉÏ/f  µÄ/u  ²»Á¼/a  ÇãÏò/n  ×÷/v  ¶·Õù/vn  ¡£/w  ¶Ô/p  ²»/d  ×ðÖØ/v  ÊÂÊµ/n  £¬/w  ²¶·ç×½Ó°/i  £¬/w  ÑÏÖØ/ad  Ëðº¦/v  ÖÐ¹ú/ns  ×ãÇò/n  ÔË¶¯/vn  ·¢Õ¹/v  µÄ/u  ÈË/n  ºÍ/c  ÊÂ/n  £¬/w  Ò²/d  ½«/d  ÒÀÕÕ/p  ·¨ÂÉ/n  ³ÌÐò/n  ½â¾ö/v  ¡£/w  

19980401-08-003-001/m  [ÖÐ¹ú/ns  Å®ÅÅ/n]nt  ½«/d  ²Î¼Ó/v  [°Ë/m  ¹ú/n  ¾«Ó¢Èü/n]nz  
19980401-08-003-002/m  ÐÂ»ªÉç/nt  ÈÕÄÚÍß/ns  £³ÔÂ/t  £³£°ÈÕ/t  µç/n  £¨/w  ¼ÇÕß/n  Àî/nr  ¾´³¼/nr  £©/w  [ÑÇÌØÀ¼´ó/ns  °ÂÔË»á/j]nz  Å®ÅÅ/n  ±ÈÈü/vn  Ç°/f  Èý/m  Ãû/q  ¹Å°Í¶Ó/nt  ¡¢/w  ÖÐ¹ú¶Ó/nt  ºÍ/c  °ÍÎ÷¶Ó/nt  £¬/w  ½«/d  ²Î¼Ó/v  ÓÚ/p  £¶ÔÂ/t  £²ÈÕ/t  ÖÁ/p  £·ÈÕ/t  ÔÚ/p  ÈðÊ¿/ns  Î÷²¿/f  ³ÇÊÐ/n  ÃÉÌØÀÕ/ns  ¾ÙÐÐ/v  µÄ/u  [°Ë/m  ¹ú/n  Å®ÅÅ/n  ¾«Ó¢Èü/n]nz  ¡£/w  
19980401-08-003-003/m  ¾Ý/p  ±ÈÈü/vn  ×éÎ¯»á/n  ½éÉÜ/v  £¬/w  ²Î¼Ó/v  Õâ/r  ´Î/q  ±ÈÈü/vn  µÄ/u  »¹ÓÐ/v  ÈÕ±¾/ns  ¡¢/w  ¶íÂÞË¹/ns  ¡¢/w  ÃÀ¹ú/ns  ¡¢/w  µÂ¹ú/ns  ºÍ/c  Òâ´óÀû¶Ó/nt  ¡£/w  Õâ/r  ÊÇ/v  ¸ÃÏî/r  ÈüÊÂ/n  ×Ô/p  È¥Äê/t  ¸ÄÃû/v  Îª/v  ¾«Ó¢Èü/n  ºó/f  ¾ÙÐÐ/v  µÄ/u  Ê×/m  ´Î/q  ±ÈÈü/vn  ¡£/w  ¾«Ó¢Èü/n  µÃµ½/v  [¹ú¼Ê/n  ÅÅÁª/j]nt  µÄ/u  ÈÏ¿É/vn  ¡£/w  

19980401-08-004-001/m  [ÌÀÓÈ±­/nz  ÓðÃ«Çò/n  ¾öÈü/vn]nz  ³éÇ©/vn  ½ÒÏþ/v  
19980401-08-004-002/m  ÐÂ»ªÉç/nt  ±±¾©/ns  £³ÔÂ/t  £³£±ÈÕ/t  µç/n  [¹ú¼Ê/n  ÓðÃ«Çò/n  ÁªºÏ»á/n]nt  ÏûÏ¢/n  £¬/w  £±£¹£¹£¸Äê/t  ÌÀÄ·Ë¹±­/nz  ºÍ/c  [ÓÈ²®±­/nz  ÓðÃ«ÇòÈü/n]nz  ¾öÈü/vn  ½×¶Î/n  ±ÈÈü/vn  µÄ/u  ·Ö×é/vn  ³éÇ©/vn  ÒÇÊ½/n  ½ñÌì/t  ÔÚ/p  ÖÐ¹ú/ns  Ïã¸Û/ns  ½øÐÐ/v  £¬/w  ÖÐ¹ú/ns  ÄÐ/b  ¡¢/w  Å®/b  ¶Ó/n  ·Ö±ð/d  ±»/p  ÁÐÎª/v  ¾öÈü/vn  ½×¶Î/n  µÄ/u  Í·ºÅ/b  ÖÖ×Ó¶Ó/n  ¡£/w  
19980401-08-004-003/m  ¸÷/r  ÓÐ/v  £¸/m  Ö§/q  Çò¶Ó/n  ²Î¼Ó/v  Õâ/r  ´Î/q  ÌÀÄ·Ë¹±­/nz  ºÍ/c  [ÓÈ²®±­/nz  ±ÈÈü/vn]nz  ¡£/w  ÔÚ/p  ´ú±í/v  ÄÐ×Ó/n  ÍÅÌå/n  ×î¸ß/a  Ë®Æ½/n  µÄ/u  ÌÀÄ·Ë¹±­/nz  ±ÈÈü/vn  ÖÐ/f  £¬/w  ÖÐ¹ú¶Ó/nt  ºÍ/c  µ¤Âó¶Ó/nt  ¡¢/w  Èðµä¶Ó/nt  ¡¢/w  [ÖÐ¹ú/ns  Ïã¸Û¶Ó/nt]nt  ·Ö/v  ÔÚ/p  £Á/nx  ×é/n  £¬/w  ¶þ/m  ºÅ/q  ÖÖ×Ó/n  Ó¡¶ÈÄáÎ÷ÑÇ¶Ó/nt  ºÍ/c  ÂíÀ´Î÷ÑÇ¶Ó/nt  ¡¢/w  ºÉÀ¼¶Ó/nt  ¡¢/w  º«¹ú¶Ó/nt  ·Ö/v  ÔÚ/p  £Â/nx  ×é/n  ¡£/w  
19980401-08-004-004/m  ÔÚ/p  ´ú±í/v  Å®×Ó/n  ÍÅÌå/n  ×î¸ß/a  Ë®Æ½/n  µÄ/u  ÓÈ²®±­Èü/n  ³éÇ©/v  ÖÐ/f  £¬/w  ÖÐ¹ú¶Ó/nt  ºÍ/c  µ¤Âó¶Ó/nt  ¡¢/w  ÈÕ±¾¶Ó/nt  ¡¢/w  [ÖÐ¹ú/ns  Ïã¸Û¶Ó/nt]nt  ·Ö/v  ÔÚ/p  £Á/nx  ×é/n  £¬/w  ¶þ/m  ºÅ/q  ÖÖ×Ó/n  Ó¡Äá¶Ó/nt  ºÍ/c  º«¹ú¶Ó/nt  ¡¢/w  ºÉÀ¼¶Ó/nt  ÒÔ¼°/c  Ó¢¸ñÀ¼¶Ó/nt  ·Ö/v  ÔÚ/p  £Â/nx  ×é/n  ¡£/w  
19980401-08-004-005/m  ½ñÄê/t  µÄ/u  ÌÀÄ·Ë¹±­/nz  ¡¢/w  ÓÈ²®±­Èü/n  ¾öÈü/vn  ½×¶Î/n  ±ÈÈü/vn  ½«/d  ÓÚ/p  £µÔÂ/t  £±£µÈÕ/t  ÖÁ/p  £²£´ÈÕ/t  ÔÚ/p  ÖÐ¹ú/ns  Ïã¸Û/ns  ¾ÙÐÐ/v  ¡£/w  

19980401-08-005-001/m  ÇíË¹/nr  ½«/d  ²Î¼Ó/v  ¡º/w  ·ÉÈË/n  ¡»/w  Èü/vn  
19980401-08-005-002/m  ÐÂ»ªÉç/nt  ³É¶¼/ns  £³ÔÂ/t  £³£°ÈÕ/t  µç/n  £¨/w  ¼ÇÕß/n  Ê·/nr  ´º¶«/nr  £©/w  [ÖÐ¹ú/ns  Ìï¾¶/n  Ð­»á/n]nt  ¹ÙÔ±/n  ÔÚ/p  ÕâÀï/r  Í¸Â¶/v  £¬/w  Å®×Ó/n  °Ù/m  Ã×/q  ÊÀ½ç/n  ¹Ú¾ü/n  ¡¢/w  ÃÀ¹ú/ns  ¶ÌÅÜ/n  ÐÂ/a  ¡°/w  Å®»Ê/n  ¡±/w  Âê¡¤ÇíË¹/nr  µÄ/u  ¾­¼ÍÈË/n  £¬/w  ÒÑ/d  ÔÚ/p  ±¾ÔÂ/t  £²£¸ÈÕ/t  Óë/p  [ÖÐ¹ú/ns  ÌïÐ­/j]nt  Ç©¶¨/v  Ð­Òé/n  £¬/w  ÕýÊ½/ad  È·ÈÏ/v  ÇíË¹/nr  ½«/d  ²Î¼Ó/v  £µÔÂ/t  ÔÚ/p  ËÄ´¨/ns  ³É¶¼/ns  ¾ÙÐÐ/v  µÄ/u  Ê×/m  ½ì/q  [ÊÀ½ç/n  Å®/b  ·ÉÈË/n  ÌôÕ½Èü/n]nz  ¡£/w  
19980401-08-005-003/m  ÇíË¹/nr  ¿°³Æ/v  Å®×Ó/n  ¶ÌÅÜ/n  Ìì²Å/n  £¬/w  È¥Äê/t  £¬/w  ÇíË¹/nr  ÅÜ/v  ³ö/v  ÁË/u  £±£°/m  Ãë/q  £·£¶/m  µÄ/u  Äê¶È/n  ÊÀ½ç/n  ×î/d  ºÃ/a  ³É¼¨/n  ¡£/w  È¥Äê/t  ÁÐ/v  µÚ¶þ/m  Î»/q  µÄ/u  ÊÇ/v  ËÄ´¨/ns  Ñ¡ÊÖ/n  Àî/nr  Ñ©Ã·/nr  £¬/w  Ëý/r  ÔÚ/p  °ËÔË»á/j  ÉÏ/f  ÅÜ/v  ³ö/v  ÁË/u  £±£°/m  Ãë/q  £·£¹/m  µÄ/u  ºÃ/a  ³É¼¨/n  ¡£/w  
19980401-08-005-004/m  ¾ÝÏ¤/v  £¬/w  ³ý/p  ÃÀ¹ú/ns  µÄ/u  ÇíË¹/nr  ºÍ/c  ÖÐ¹ú/ns  µÄ/u  Àî/nr  Ñ©Ã·/nr  Íâ/f  £¬/w  ÎÚ¿ËÀ¼/ns  µÄ/u  ÊÀ½ç/n  £²£°£°/m  Ã×/q  ¹Ú¾ü/n  ¼æ/v  °Ù/m  Ã×/q  ÑÇ¾ü/n  Ôú¡¤Æ½Í¼Ð»Î¬Ææ/nr  ¡¢/w  ÊÀ½ç/n  °Ù/m  Ã×/q  Í­ÅÆ/n  »ñµÃÕß/n  °Í¹þÂí/ns  µÄ/u  Èû¡¤·¨ÒòË¹/nr  ÒÔ¼°/c  Å®×Ó/n  £²£°£°/m  Ã×/q  ÊÀ½ç/n  ÑÇ¾ü/n  ¡¢/w  Ë¹ÀïÀ¼¿¨/ns  µÄ/u  ËÕ¡¤¼ÖÑÇÐÁ¸ñ/nr  ¶¼/d  ½«/d  ²Î¼Ó/v  Õâ/r  ´Î/q  [ÊÀ½ç/n  Å®/b  ·ÉÈË/n  ÌôÕ½Èü/n]nz  ¡£/w  

19980401-08-006-001/m  [ÊÀ½ç/n  »¨Ñù/n  »¬±ù/vn  ½õ±êÈü/n]nz  È±ÉÙ/v  Ã÷ÐÇ/n  
19980401-08-006-002/m  ÐÂ»ªÉç/nt  ÃÀ¹ú/ns  Ã÷Äá°¢²¨ÀûË¹/ns  £³ÔÂ/t  £³£°ÈÕ/t  µç/n  ²Î¼Ó/v  [ÊÀ½ç/n  »¨Ñù/n  »¬±ù/vn  ½õ±êÈü/n]nz  µÄ/u  ÃÀ¹ú/ns  Ñ¡ÊÖ/n  ¼Ö¡¤µËÕ²/nr  Òò/p  £²£¹ÈÕ/t  ÔÚ/p  ÊÊÓ¦ÐÔ/n  ÑµÁ·/vn  ÖÐ/f  ÊÜÉË/v  £¬/w  ¶ø/c  ²»µÃ²»/d  ÍË³ö/v  ±ÈÈü/vn  ¡£/w  
19980401-08-006-003/m  µËÕ²/nr  Óë/c  Æä/r  ´îµµ/n  ¡¢/w  ÈÕÒá/n  Ñ¡ÊÖ/n  ÒÁÄÎ¹§×Ó/nr  ÊÇ/v  [ÃÀ¹ú/ns  »¨Ñù/n  »¬±ù/vn  ½õ±êÈü/n]nz  Ë«ÈË»¬/n  µÄ/u  ¹Ú¾ü/n  µÃÖ÷/n  ¡£/w  ÔÚ/p  £²£¹ÈÕ/t  Íí/Tg  µÄ/u  ÈüÇ°/t  ÑµÁ·/vn  ÖÐ/f  £¬/w  ÒÁÄÎ¹§×Ó/nr  ²»É÷/d  Åö/v  ÉË/v  ÁË/u  µËÕ²/nr  µÄ/u  Ã¼¹Ç/n  ¡£/w  µ½/p  Ò½Ôº/n  ½ÓÊÜ/v  ÁË/u  ¼òµ¥/a  µÄ/u  ÖÎÁÆ/vn  Ö®ºó/f  µËÕ²/nr  ±íÊ¾/v  £º/w  ¡°/w  ÎÒ/r  ºÍ/c  ÒÁÄÎ¹§×Ó/nr  ¾ù/d  Îª/p  ²»/d  ÄÜ/v  ²Î¼Ó/v  ±ÈÈü/vn  ¶ø/c  ¸Ðµ½/v  Ê§Íû/a  ¡£/w  ¡±/w  
19980401-08-006-004/m  ´ËÇ°/t  £¬/w  [³¤Ò°/ns  ¶¬°Â»á/j]nz  Å®µ¥/j  ¹Ú¾ü/n  ¡¢/w  ÃÀ¹ú/ns  Ñ¡ÊÖ/n  ÀûÆ½Ë¹»ù/nr  ºÍ/c  Èý/m  ½ì/q  ÊÀ½õÈü/j  ¹Ú¾ü/n  µÃÖ÷/n  ¡¢/w  ¼ÓÄÃ´ó/ns  Ãû½«/n  Ë¹ÍÐÒÁ¿Æ/nr  ¾ù/d  ¾ö¶¨/v  ²»/d  ²Î¼Ó/v  ±¾´Î/r  ±ÈÈü/vn  ¡£/w  

19980401-08-007-001/m  ÈçºÎ/r  ¸üÉÏ²ãÂ¥/i  ¡ª¡ª¡ª/w  È«¹ú/n  ÄÐÀº/n  [¼×£Á/nz  ÁªÈü/n]nz  ÊöÆÀ/n  £¨/w  ¸½/v  Í¼Æ¬/n  £±/m  ÕÅ/q  £©/w  
19980401-08-007-002/m  ±¾±¨/r  ¼ÇÕß/n  Ñ¦/nr  Ô­/nr  
19980401-08-007-003/m  Ã¿µ±/p  ´ºÌì/t  À´ÁÙ/v  µÄ/u  Ê±ºò/n  £¬/w  [Ï£¶û¶Ù/nz  È«¹ú/n  ÄÐÀº/n  ¼×£Á/nz  ÁªÈü/n]nz  µÄ/u  Èü¼¾/n  Ò²/d  µ½/v  ÁË/u  ½áÊø/v  µÄ/u  ÈÕ×Ó/n  ¡£/w  ÁªÈü/n  ÒÑ/d  ´ò/v  ÁË/u  £³/m  ¸ö/q  Èü¼¾/n  £¬/w  ¹Ú¾ü/n  Ê¼ÖÕ/d  ÊÇ/v  Ò»¼Ò/n  £¬/w  ÊÇ/v  °ËÒ»¶Ó/nt  Ì«/d  Ç¿/a  £¬/w  »¹ÊÇ/c  ÆäÓà/r  µÄ/u  Çò¶Ó/n  Ì«/d  Èõ/a  £¿/w  Ã¿/r  ´Î/q  Èü¼¾/n  ºá¿ç/v  £´/m  ¸ö/q  ÔÂ/n  £¬/w  £±£²/m  Ö§/q  Çò¶Ó/n  Òª/v  ´ò/v  Ò»°ÙËÄÎåÊ®/m  ³¡/q  Çò/n  £¬/w  ÁªÈü/n  µÄ/u  Ë®Æ½/n  ÓÐ/v  Ã»/d  ÓÐ/v  Ìá¸ß/vn  £¿/w  £±£²/m  ¸ö/q  Ö÷³¡/n  µÄ/u  ÇòÊÐ/n  £¬/w  ÓÐµÄ/r  »ð±¬/a  £¬/w  ÓÐµÄ/r  µÍÃÔ/a  £¬/w  ÀºÇò/n  ÓÐ/v  Ã»/d  ÓÐ/v  ÔÚ/p  ¶¬Ìì/t  ¡°/w  µã/v  Æð/v  Ò»/m  °Ñ/q  »ð/n  ¡±/w  £¿/w  ÕâÐ©/r  ÒÉÎÊ/n  £¬/w  ¶¼/d  Ôµ/p  ÓÚ/p  ¶Ô±È/v  £¬/w  ÓÐ/v  Çò¶Ó/n  Ö®¼ä/f  µÄ/u  ¶Ô±È/vn  £¬/w  ÓÐ/v  ÉÏ/f  Èü¼¾/n  Í¬/p  ±¾/r  Èü¼¾/n  µÄ/u  ¶Ô±È/vn  £¬/w  Ò²/d  ÓÐ/v  ¸Ä¸ï/v  Ç°/f  Í¬/p  ¸Ä¸ï/v  ºó/f  µÄ/u  ¶Ô±È/vn  ¡£/w  ÓÐ/v  ÁË/u  ¶Ô±È/vn  £¬/w  Ò²Ðí/d  ÄÜ¹»/v  »­/v  ³ö/v  Ôø¾­/d  ×ß¹ý/v  µÄ/u  ¹ì¼£/n  £¬/w  »¹/d  ¿ÉÒÔ/v  ½è/v  ´Ë/r  Ì½ÎÊ/v  Î´À´/t  Ö®/u  Â·/n  ¡£/w  
19980401-08-007-004/m  Çò¶Ó/n  ¶Ô±È/vn  ¿´/v  ÐÂÈË/n  
19980401-08-007-005/m  ±¾/r  Èü¼¾/n  µÄ/u  ½­ËÕ¶Ó/nt  ºÍ/c  ËÄ´¨¶Ó/nt  ÔÚ/p  Èü¼¾/n  ¿ªÊ¼/v  Ç°/f  ÓÐ/v  ¸ö/q  ÏàÍ¬/a  Ö®/u  ´¦/n  £º/w  ´ó¹æÄ£/d  µØ/u  ÕÐ±øÂòÂí/i  ¡£/w  ½­ËÕ¶Ó/nt  Òý½ø/v  ÁË/u  £µ/m  Ãû/q  ÍâÔ®/n  ºÍ/c  ÄÚÔ®/n  £¬/w  ËÄ´¨¶Ó/nt  Ò²/d  Òý½ø/v  ÁË/u  ÕûÕû/d  Ò»/m  Ì×/q  ÕóÈÝ/n  µÄ/u  ÈËÂí/n  £¬/w  »¹/d  Çë/v  À´/v  ÁË/u  Ò»/m  Î»/q  ¶«±±/s  ÀÏ/a  ½ÌÁ·/n  ·ë/nr  ±üË³/nr  £¬/w  ¶¼/d  ÊÇ/v  Ò»/m  ¸±/q  Ä¦È­²ÁÕÆ/i  µÄ/u  ¼ÜÊÆ/n  ¡£/w  µ±/p  Èü¼¾/n  ½áÊø/v  Ê±/Ng  £¬/w  Á½/m  ¶Ó/q  Ò²/d  ÓÐ/v  ¸ö/q  ÏàÍ¬/a  Ö®/u  ´¦/n  £¬/w  ³É¼¨/n  Óë/p  ÉÏ/f  ¸ö/q  Èü¼¾/n  Ïà±È/v  ¶¼/d  ÏÂµø/v  ¡£/w  ½­ËÕ¶Ó/nt  ´Ó/p  µÚÎå/m  µø/v  µ½/v  µÚÆß/m  £¬/w  ËÄ´¨¶Ó/nt  ¸ü/d  ÊÇ/v  Ò»/d  µø/v  µ½/v  µ×/f  £¬/w  ½µ/v  Èë/v  ¼×£Â/nz  Ö®/u  ÁÐ/n  ¡£/w  
19980401-08-007-006/m  Èç¹û/c  ½«/p  ½­ËÕ¶Ó/nt  ºÍ/c  ËÄ´¨¶Ó/nt  ¹é/v  Îª/v  Ò»/m  Àà/q  µÄ»°/u  £¬/w  É½¶«/ns  ¡¢/w  ±±¾©/ns  ºÍ/c  ÉÏº£¶Ó/nt  Ôò/c  ¿É/v  ËãÊÇ/v  Óë/p  Ö®/r  ¶Ô±È/v  µÄ/u  Áí/r  Ò»/m  Àà/q  Çò¶Ó/n  ¡£/w  Õâ/r  Èý/m  Ö§/q  Çò¶Ó/n  ±¾/r  Èü¼¾/n  µÄ/u  ÅÅÃû/vn  ¶¼/d  ÓÐËù/v  ÉÏÉý/vn  £¬/w  ¶øÇÒ/c  ËûÃÇ/r  ¶¼/d  ÍÆ³ö/v  ÁË/u  ±¾¶Ó/r  µÄ/u  ÐÂÈË/n  ¡£/w  É½¶«¶Ó/nt  ÓÐ/v  Áõ/nr  Õñ/nr  ¡¢/w  ³É/nr  Ö¾Ã÷/nr  £»/w  ±±¾©¶Ó/nt  ÓÐ/v  ½¹/nr  ½¡/nr  £»/w  ÉÏº£¶Ó/nt  Ôò/c  ÓÐ/v  Ò¦/nr  Ã÷/nr  ¡¢/w  Àî/nr  ½¡/nr  ºÍ/c  Áõ/nr  ì¿/nr  µÈ/u  ÈË/n  ¡£/w  ÕâÐ©/r  ÄêÇá/a  ÇòÔ±/n  µ±ÖÐ/f  £¬/w  ÓÐµÄ/r  ÊÇ/v  Õâ¸ö/r  Èü¼¾/n  ²Å/d  ´Ó/p  ÇàÄê¶Ó/n  ÈëÑ¡/v  £»/w  ÓÐµÄ/r  ÊÇ/v  ´ÓÇ°/t  ÔÚ/p  ¶Ó/n  ÖÐ/f  µ±/v  °åµÊ/n  ÇòÔ±/n  £¬/w  Õâ¸ö/r  Èü¼¾/n  ÓÐ/v  ÁË/u  ½Ï/d  ¶à/a  µÄ/u  ÉÏ³¡/vn  »ú»á/n  £¬/w  ÇÒ/c  ±íÏÖ/v  ÊÜµ½/v  ÁË/u  ÖÚÈË/n  µÄ/u  ÖõÄ¿/vn  ¡£/w  ÖÁÓÚ/p  ÎªÊ²Ã´/r  Òª/v  ÍÆ³ö/v  ÐÂÈË/n  £¬/w  ÉÏº£¶Ó/nt  Ö÷½ÌÁ·/n  Àî/nr  ÇïÆ½/nr  Ëµ/v  £º/w  Òª/v  Îª/p  Ã÷Äê/t  ×ö/v  ×¼±¸/vn  ¡£/w  ÓÐµÄ/r  ¶Ó/n  Ò²/d  Ì¹³Â/v  £º/w  ¡°/w  ÊµÔÚ/d  ÊÇ/v  È±/v  ÈË/n  ±Æ/v  ³öÀ´/v  µÄ/u  ¡£/w  ¡±/w  ²»¹Ü/c  Ô­Òò/n  ÈçºÎ/r  £¬/w  Ð§¹û/n  »¹/d  ¶¼/d  ²»´í/a  £¬/w  ÐÂÈË/n  ÔÚ/p  ÊµÕ½/n  ÖÐ/f  µÃµ½/v  ÁË/u  ¶ÍÁ¶/vn  £¬/w  Ò²/d  ¿ªÊ¼/v  ±»/p  ÇòÃÔ/n  ÊìÏ¤/v  ¡£/w  
19980401-08-007-007/m  ¼¸/m  Äê/q  À´/f  £¬/w  ÐÂÈË/n  ØÑ·¦/v  µÄ/u  ÎÊÌâ/n  Ê¼ÖÕ/d  ÔÚ/d  À§ÈÅ/v  ×Å/u  ´Ó/p  ÀºÐ­/j  µ½/p  Çò¶Ó/n  µÄ/u  ¸÷¸ö/r  ²ã´Î/n  £¬/w  ¼¸ºõ/d  Ã¿/r  Ö§/q  Çò¶Ó/n  ¶¼/d  ÔÚ/d  Îª/p  ¡°/w  Ã»/v  ÈË/n  ¡±/w  ¿àÄÕ/a  ¡£/w  µ«/c  ÊÂÊµ/n  ¼È/d  ³É/v  £¬/w  ÎÞ·¨/v  µÈÃ×ÏÂ¹ø/l  £¬/w  ³ýÁË/p  Òý½ø/v  ÒÔÍâ/f  £¬/w  ÇóµÃ/v  ×ÔÉí/r  µÄ/u  ·¢Õ¹/vn  ¸ü/d  ÊÇ/v  ³¤¾Ã/a  Ö®/u  ¼Æ/Ng  ¡£/w  
19980401-08-007-008/m  ÍÆ³ö/v  ÐÂÈË/n  £¬/w  ²¢/d  ²»/d  ÊÇ/v  Òª/v  ·ñ¶¨/v  Òý½ø/vn  ¡£/w  Òý½ø/v  ±¾Éí/r  ¾Í/d  ÓÐ/v  ²»ÉÙ/m  Ñ§ÎÊ/n  ¡£/w  ±±¾©¶Ó/nt  Õâ¸ö/r  Èü¼¾/n  ÄÜ¹»/v  ÅÊ/v  ÉÏ/v  µÚËÄ/m  £¬/w  Òý½ø/v  µÄ/u  ºóÎÀ/n  °¢¶ûË¹Í¨/nr  ¹¦²»¿ÉÃ»/i  ¡£/w  Òý½ø/v  Óë/c  ÅàÑø/v  ÀíÓ¦/v  Ïà¸¨Ïà³É/i  £¬/w  ³ÉÎª/v  Ò»/m  Ö§/q  Çò¶Ó/n  ·¢Õ¹/vn  µÄ/u  ×ó°òÓÒ±Û/l  ¡£/w  Ïà±È/v  ¶øÑÔ/u  £¬/w  Òý½ø/v  µÄ/u  ¶¼/d  ÊÇ/v  ¡°/w  ÏÖ³É/b  µÄ/u  ¡±/w  £¬/w  Ð§¹û/n  ¾Í/d  ÔÚ/p  ÑÛÇ°/t  £¬/w  ¶ø/c  ÅàÑø/v  ÐÂÈË/n  Ôò/c  Òª/v  ¸¶³ö/v  Ò»¶¨/b  µÄ/u  ´ú¼Û/n  ¡£/w  ÈçºÎ/r  Òý½ø/v  £¬/w  ÈçºÎ/r  ÅàÑø/v  £¬/w  ´ÓÖÐ/d  Ò²/d  ¿ÉÒÔ/v  ¿´³ö/v  Ö÷½ÌÁ·/n  µÄ/u  ÑÛ¹â/n  ¡£/w  Á¬/u  °ËÒ»¶Ó/nt  Ö÷½ÌÁ·/n  Íõ/nr  ·Ç/nr  ÔÚ/p  ²õÁª/v  ¹Ú¾ü/n  ºó/f  £¬/w  ¶¼/d  Ò»ÔÙ/d  Ç¿µ÷/v  ±¾/r  Èü¼¾/n  µÄ/u  ÖØµã/n  ÔÚÓÚ/v  ¶ÍÁ¶/v  ÄêÇá/a  Ñ¡ÊÖ/n  £¬/w  ¶á¹Ú/v  Ôò/c  ±»/p  ·ÅÔÚ/v  ÁË/u  ´ÎÒª/b  Î»ÖÃ/n  ¡£/w  Ö÷Ë§/n  ÄÜ¹»/v  ÐÄ/n  ´æ/v  ´Ë/r  Äî/Ng  £¬/w  ±È/p  ÏÖÔÚ/t  ÄÃ/v  µ½/v  ¹Ú¾ü/n  ¸ü/d  ÓÐ/v  ÍþÐ²/vn  ¡£/w  
19980401-08-007-009/m  Èü¶Î/n  ¶Ô±È/vn  Æ´/v  Ê¿Æø/n  
19980401-08-007-010/m  Óë/p  Î¶Í¬½ÀÀ¯/i  µÄ/u  ¾öÈü/vn  ±È/v  ÆðÀ´/v  £¬/w  Õâ¸ö/r  Èü¼¾/n  µÄ/u  ¾«²Ê/a  Ö®/u  ´¦/n  ³öÏÖ/v  ÔÚ/p  ¸´Èü/vn  ½×¶Î/n  ¡£/w  ¶ÔÓÚ/p  ÇòÃÔ/n  À´Ëµ/u  £¬/w  ²»ÎÞ/v  ÒÅº¶/an  £º/w  ºÃÏ·/n  Ã»/d  ÄÜ/v  ÔÚ/p  ×îºó/f  ÉÏÑÝ/v  £¬/w  ÁªÈü/n  µÄ/u  ÉùÊÆ/n  ¡¢/w  ÁªÈü/n  ×ßÏò/v  ÊÐ³¡/n  Ö®/u  Â·/n  Ò²/d  Òò´Ë/c  ÊÜµ½/v  Ó°Ïì/vn  ¡£/w  
19980401-08-007-011/m  ¸´Èü/vn  ½×¶Î/n  £¬/w  µÚÒ»/m  ÂÖ/q  É½¶«/ns  ¶Ô/v  ½­ËÕ/ns  ¡¢/w  ¹ã¶«/ns  ¶Ô/v  ÁÉÄþ/ns  ¡¢/w  ÉÏº£/ns  ¶Ô/v  ±±¾©/ns  £¬/w  µÚ¶þ/m  ÂÖ/q  É½¶«/ns  ¶Ô/v  ÁÉÄþ/ns  £¬/w  ¶¼/d  ÊÇ/v  Æð·üµøå´/i  ¡¢/w  ÆÄ/d  ÄÜ/v  ÎüÒý/v  ÈË/n  µÄ/u  ¶ÔÀÝ/vn  ¡£/w  Èý/m  Õ½/Vg  ¶þ/m  Ê¤/v  µÄ/u  ÈüÖÆ/n  ±»/p  ²»ÉÙ/m  Çò¶Ó/n  ¡°/w  ³ä·Ö/ad  ÀûÓÃ/v  ¡±/w  £¬/w  ´ò/v  Âú/a  Èý/m  ³¡/q  ²Å/d  ¶¨/v  Ê¤¸º/n  ¡£/w  ¶ø/c  ²ÉÓÃ/v  ÎåÕ½ÈýÊ¤ÖÆ/n  µÄ/u  ¾öÈü/vn  £¬/w  ÁÉÄþ¶Ó/nt  ÒÔ/p  £°¡Ã£³/m  ²Ý²Ý/d  °ÜÕó/v  £¬/w  ÌØ±ð/d  ÊÇ/v  µÚÒ»/m  ³¡/q  ºÍ/c  µÚÈý/m  ³¡/q  £¬/w  ¶¼/d  Êä/v  ÁË/u  ¶þÈýÊ®/m  ·Ö/q  £¬/w  ´Ó/p  ±ÈÈü/vn  ³¡Ãæ/n  ÉÏ/f  ¿´/v  £¬/w  Ò²/d  ¹»/v  ²»/d  ÉÏ/v  ¾öÈü/vn  Ë®Æ½/n  ¡£/w  
19980401-08-007-012/m  Ó¦¸Ã/v  Ëµ/v  £¬/w  ´òÈë/v  Ç°/f  °Ë/m  Ãû/q  µÄ/u  Çò¶Ó/n  £¬/w  ³ýÁË/p  µÚÒ»/m  Ãû/q  °ËÒ»¶Ó/nt  ºÍ/c  µÚ°Ë/m  Ãû/q  [ÉòÑô/ns  ¾üÇø¶Ó/n]nt  Ö®Íâ/f  £¬/w  ÆäÓà/r  Áù/m  Ö§/q  Çò¶Ó/n  µÄ/u  ÊµÁ¦/n  ÔÚ/v  ²®ÖÙ/n  Ö®¼ä/f  ¡£/w  ½øÈë/v  ÌÔÌ­ÖÆ/n  µÄ/u  ¸´Èü/vn  ºó/f  £¬/w  Çò¶Ó/n  Ñ¹Á¦/n  ¶¸Ôö/v  £¬/w  Ê¿Æø/n  Ò²/d  ËæÖ®/d  ÉÏÉý/v  £¬/w  Òò´Ë/c  ²Å/d  ÄÜ/v  ÑÝ³ö/v  Ò»³¡³¡/m  Ó²ÅöÓ²/v  µÄ/u  ºÃÏ·/n  ¡£/w  ¶ø/c  ½øÈë/v  ¾öÈü/vn  ºó/f  £¬/w  ÁÉÄþ¶Ó/nt  ¿´/v  ÆðÀ´/v  ÒÑ/d  ÎÞÐÄ/v  Áµ/v  Õ½/Ng  ¡£/w  Èç¹û/c  £±£²/m  Ö§/q  Çò¶Ó/n  ³ýÁË/p  °ËÒ»¶Ó/nt  Íâ/f  £¬/w  ´ó¼Ò/r  ¶¼/d  ÔÚ/d  Îª/p  ÑÇ¾ü/n  ¶ø/c  Õ½/Vg  £¬/w  ÁªÈü/n  µÄ/u  ÐüÄî/n  ×ÔÈ»/d  ´ó/d  ´òÕÛ¿Û/v  ¡£/w  
19980401-08-007-013/m  °ËÒ»¶Ó/nt  ²¢·Ç/v  ²»¿É/v  Õ½Ê¤/v  £¬/w  Õâ/r  Ò»/m  µã/q  ÔÚ/p  ±¾/r  Èü¼¾/n  ÒÑ¾­/d  ±»/p  £³/m  Ö§/q  Çò¶Ó/n  Ö¤Ã÷/v  ¡£/w  ½­ËÕ/ns  ¡¢/w  ÉÏº£/ns  ºÍ/c  É½¶«/ns  ÔÚ/p  Ô¤Èü/n  ÖÐ/f  ¾ù/d  »÷°Ü/v  ¹ý/u  °ËÒ»¶Ó/nt  ¡£/w  È¡Ê¤/v  Ö®/u  µÀ/n  £¬/w  ³ýÁË/p  Õ½Êõ/n  ¶ÔÍ·/a  Íâ/f  £¬/w  Ê¿Æø/n  ¸ü/d  ÊÇ/v  ²»¿É»òÈ±/l  µÄ/u  ÒòËØ/n  ¡£/w  ÔÚ/p  Ô¤Èü/n  Ê§Àû/v  ÓÚ/p  É½¶«¶Ó/nt  ºó/f  £¬/w  °ËÒ»¶Ó/nt  Ö÷½ÌÁ·/n  Íõ/nr  ·Ç/nr  Ò²/d  ³ÐÈÏ/v  ¸Ðµ½/v  ÁË/u  ÇòÔ±/n  ÃÇ/k  ÔÚ/p  ±ÈÈü/v  ÖÐ/f  µÄ/u  ¡°/w  Ð¹Æø/vn  ¡±/w  ¡£/w  ÓÉ´Ë¿É¼û/c  £¬/w  ÊµÁ¦/n  Óë/c  Ê¿Æø/n  ¶¼/d  »á/v  ÊÇ/v  ×óÓÒ/v  Õ½¾Ö/n  µÄ/u  íÀÂë/n  ¡£/w  Èç¹û/c  ×Ü/d  ÄÃ/v  ÊµÁ¦/n  µÄ/u  ²î¾à/n  À´/v  µÈÍ¬/v  Ê¿Æø/n  µÄ/u  ²î¾à/n  £¬/w  Ôò/c  ÊÇ/v  ÁªÈü/n  µÄ/u  Ò»¸ö/m  ±¯°§/an  £¬/w  Ò²/d  ÊÇ/v  ¡°/w  Ö°Òµ/n  ÇòÔ±/n  ¡±/w  µÄ/u  Ò»¸ö/m  ±¯°§/an  ¡£/w  
19980401-08-007-014/m  ÇòÔ±/n  ¶Ô±È/vn  »°/v  ÍâÔ®/n  
19980401-08-007-015/m  ÇòÔ±/n  ¶Ô±È/vn  £¬/w  ¾ßÌå/ad  Ëµ/v  ÊÇ/v  ÖÐÍâ/j  ÇòÔ±/n  Ö®¼ä/f  µÄ/u  ¶Ô±È/vn  ¡£/w  Òý½ø/v  ÍâÔ®/n  ÒÔÀ´/f  £¬/w  ÕâÖÖ/r  ¶Ô±È/vn  Ò»Ö±/d  ÊÇ/v  ÈËÃÇ/n  ÒéÂÛ/v  µÄ/u  »°Ìâ/n  ¡£/w  ±¾/r  Èü¼¾/n  µÄ/u  [È«/a  Ã÷ÐÇÈü/n]nz  ½«/d  ÔÚ/p  [ÖÐ¹ú/ns  Ã÷ÐÇ¶Ó/n]nt  ºÍ/c  [Íâ¼®/n  Ã÷ÐÇ¶Ó/n]nt  Ö®¼ä/f  ½øÐÐ/v  £¬/w  Ôò/c  ÊÇ/v  Õâ¸ö/r  »°Ìâ/n  µÄ/u  Ò»¸ö/m  ÓÐÈ¤/a  ÊµÖ¤/n  ¡£/w  
19980401-08-007-016/m  Óë/p  ÉÏ/f  ¸ö/q  Èü¼¾/n  ÍâÔ®/n  ¡°/w  ·ç·ç»ð»ð/l  ¡±/w  ±È/v  ÆðÀ´/v  £¬/w  Õâ¸ö/r  Èü¼¾/n  µÄ/u  ÍâÔ®/n  Ôò/c  ÏÔµÃ/v  ¡°/w  ÐÇ¹â/n  ÷öµ­/a  ¡±/w  ¡£/w  ÉÏ/f  ¸ö/q  Èü¼¾/n  ½­ËÕ¶Ó/nt  µÄ/u  Ë¹°àÉª/nr  ºÍ/c  ÁÉÄþ¶Ó/nt  µÄ/u  Õ²Ä·Ë¹/nr  ·Ö±ð/v  ÈÙâß/v  Àº°åÍõ/n  ºÍ/c  ¿ÛÀºÍõ/n  £¬/w  ÔÚ/p  È«/a  Ã÷ÐÇÈü/n  ÉÏ/f  Ò²/d  ´ó³ö·çÍ·/l  ¡£/w  Õâ¸ö/r  Èü¼¾/n  £¬/w  £·/m  Ïî/q  ¼¼Êõ/n  Í³¼Æ/vn  µÄ/u  Í·/m  Ãû/q  ¾ù/d  ±»/p  ÖÐ¹ú/ns  ÇòÔ±/n  ¶á/v  ×ß/v  ¡£/w  
19980401-08-007-017/m  Óë/p  ÁªÈü/n  ´´Á¢/v  Ö®/u  ³õ/Ng  ¸÷¶Ó/r  ¶Ô/p  ÍâÔ®/n  µÄ/u  ¡°/w  ÇóÏÍÈô¿Ê/i  ¡±/w  µÄ/u  Ì¬¶È/n  ±È½Ï/v  ÆðÀ´/v  £¬/w  ÏÖÔÚ/t  ¸÷¶Ó/r  ÔÚ/p  Ñ¡Ôñ/v  ÍâÔ®/n  ÉÏ/f  Ô½À´Ô½/d  É÷ÖØ/a  £¬/w  Ò²/d  Ô½À´Ô½/d  ÒªÇó/v  ¡°/w  ¼ÛÁ®ÎïÃÀ/i  ¡±/w  ¡£/w  ¶ø/c  ÖÐ¹ú/ns  ÇòÔ±/n  ´Ó/p  ×î³õ/b  µÄ/u  ÐÄ/n  ´æ/v  ÒÉÂÇ/n  ÉõÖÁ/d  ÇÓ³¡/a  µ½/p  Í¬/p  ÍâÔ®/n  Ó²ÅöÓ²/v  µÄ/u  ½ÏÁ¿/vn  £¬/w  Ò²/d  ÊÇ/v  ÔÚ/p  ²»¶Ï/d  µÄ/u  ¶Ô±È/vn  ÖÐ/f  Öð½¥/d  ³ÉÊì/a  µÄ/u  ±íÏÖ/vn  ¡£/w  
19980401-08-007-018/m  Òý½ø/v  ÍâÔ®/n  £¬/w  ÊÇ/v  ÎªÁË/p  ±£Ö¤/v  Ãû´Î/n  £¬/w  Í¬Ê±/c  Ò²/d  Ê¹/v  ±ÈÈü/v  ºÃ¿´/a  £¬/w  ºÃ¿´/a  ²Å/d  ÄÜ/v  ÓÐ/v  ÊÐ³¡/n  £»/w  ¶ø/c  ¿Í¹Û/n  ÉÏ/f  Ò²/d  ¶ÍÁ¶/v  ÁË/u  ×Ô¼º/r  µÄ/u  ÇòÔ±/n  £¬/w  Ê¹/v  ±ÈÈü/v  ¸ü/d  ¾ß/Vg  ¶Ô¿¹ÐÔ/n  £¬/w  ¸ü/d  Ç÷/v  ¼¤ÁÒ/a  £¬/w  Êµ¼ÊÉÏ/d  Ò²/d  ´Ù½ø/v  ÁË/u  ÊÐ³¡/n  µÄ/u  ·¢Õ¹/vn  ¡£/w  ´Ó/p  Õâ¸ö/r  ÒâÒå/n  ÉÏ/f  ½²/v  £¬/w  ÍâÔ®/n  Óë/c  ÖÐ¹ú/ns  ÇòÔ±/n  Ö®¼ä/f  µÄ/u  ¶Ô±È/vn  Ó¦¸Ã/v  ²»¶Ï/d  ¡°/w  Éý¼¶/v  ¡±/w  £¬/w  ÁªÈü/n  ²Å/d  ÄÜ/v  ²»¶Ï/d  ½ø²½/v  ¡£/w  
19980401-08-007-019/m  Í¼Æ¬/n  £º/w  
19980401-08-007-020/m  ±±¾©¶Ó/nt  Óë/c  ÉÏº£¶Ó/nt  ÔÚ/p  ÄÐÀº/n  ÁªÈü/n  ÖÐ/f  ¡£/w  £¨/w  ÐÂ»ªÉç/nt  ¼ÇÕß/n  »Æ/nr  ¾´ÎÄ/nr  Éã/Vg  £©/w  

19980401-08-008-001/m  ¹ú¼Ê/n  ×ãÇò/n  ×¨¼Ò/n  ½¨Òé/v  ÖÐ¹ú/ns  ×ãÇò/n  ¼á³Ö/v  ´Ó/p  ÍÞÍÞ/n  ºÍ/c  ½ÌÁ·/n  ×¥Æð/v  
19980401-08-008-002/m  ±¾±¨/r  ±±¾©/ns  ÈýÔÂ/t  ÈýÊ®Ò»ÈÕ/t  Ñ¶/Ng  ¼ÇÕß/n  Íô/nr  ´óÕÑ/nr  ±¨µÀ/v  £º/w  ÑÇ×ãÁª/j  ÃØÊé³¤/n  Î¬À­ÅË/nr  ºÍ/c  [¹ú¼Ê/n  ×ãÁª/j]nt  ½²Ê¦/n  ¿ËÀ³Ä¬/nr  ½üÈÕ/t  Ïò/p  [ÖÐ¹ú/ns  ×ãÐ­/j]nt  Ìá½»/v  ÁË/u  Ò»/m  ·Ý/q  ½ÌÑ§/vn  ºÍ/c  ÅàÑµ/vn  ¼Æ»®/n  £¬/w  Æä/r  ÖÐÐÄ/n  ÄÚÈÝ/n  ÊÇ/v  Í¨¹ý/p  Ìá¸ß/v  ÖÐ¹ú/ns  ×ãÇò/n  ½ÌÁ·Ô±/n  µÄ/u  ÕûÌå/n  ËØÖÊ/n  ÒÔ¼°/c  ¼ÓÇ¿/v  ¶Ô/p  ÇàÉÙÄê/n  µÄ/u  ×ãÇò/n  ½ÌÓý/vn  £¬/w  ´Ó¶ø/c  ÔÚ/p  ×ÜÌå/n  ÉÏ/f  Ìá¸ß/v  ÖÐ¹ú/ns  ×ãÇò/n  µÄ/u  Ë®Æ½/n  ¡£/w  
19980401-08-008-003/m  Î¬À­ÅË/nr  Ö¸³ö/v  £¬/w  ÖÐ¹ú/ns  ÊÇ/v  ÑÇ×ãÁª/j  µÄ/u  ÖØÒª/a  ³ÉÔ±/n  £¬/w  ÓµÓÐ/v  ÖÚ¶à/m  µÄ/u  ÑµÁ·³¡µØ/n  ¡¢/w  ÓÐ/v  Ç±Á¦/n  µÄ/u  ÇòÔ±/n  ºÍ/c  Ö´Öø/a  µÄ/u  ÇòÃÔ/n  ¡£/w  ½ü/a  Ê®/m  Äê/q  À´/f  £¬/w  [ÖÐ¹ú/ns  ×ãÐ­/j]nt  Îª/p  ³å/v  ³ö/v  ÑÇÖÞ/ns  ×÷³ö/v  Å¬Á¦/an  £¬/w  ²»ÐÒ/a  µÄ/u  ÊÇ/v  Ã»ÓÐ/d  È¡µÃ/v  Ô¤ÆÚ/v  µÄ/u  Ð§¹û/n  ¡£/w  ËùÓÐ/b  ·¢Õ¹ÖÐ¹ú¼Ò/l  ¿ªÕ¹/v  ×ãÇò/n  ÔË¶¯/vn  ¶¼/d  Ïñ/v  Ôì/v  ·¿×Ó/n  Ò»Ñù/u  £¬/w  »ù´¡/n  ±ØÐë/d  ¼áÊµ/a  £¬/w  ÔçÆÚ/t  ½ÌÓý/vn  Òª/v  µÃµ±/a  £¬/w  ÈÃ/v  º¢×Ó/n  ÃÇ/k  Ò»Ãæ/d  Ñ§Ï°/v  ÎÄ»¯/n  £¬/w  Ò»Ãæ/d  Ñ§Ï°/v  Ìß/v  Çò/n  ¡£/w  
19980401-08-008-004/m  Î¬À­ÅË/nr  ½âÊÍ/v  Ëµ/v  £¬/w  Õâ/r  ·Ý/q  ¼Æ»®/n  µÄ/u  ÅàÑµ/vn  ¶ÔÏó/n  °üÀ¨/v  ´Ó/p  Ñ§Ð£/n  µÄ/u  ÌåÓý/n  ½²Ê¦/n  µ½/p  ¹ú¼Ò¶Ó/n  ½ÌÁ·/n  £¬/w  £Á/nx  ¡¢/w  £Â/nx  ¡¢/w  £Ã/nx  ¼¶/n  ºÍ/c  ¹ú¼Ò¼¶/b  ½ÌÁ·/n  ¶¼/d  ½«/d  Í¨¹ý/p  ÅàÑµ/v  »ñÈ¡/v  Ö¤Êé/n  £¬/w  ÒÑ¾­/d  È¡µÃ/v  Ö¤Êé/n  µÄ/u  ½ÌÁ·/n  »¹Òª/d  ½ÓÊÜ/v  ÔÙ/d  ÅàÑµ/v  ¡£/w  ÖÐ¹ú/ns  ×ãÇò/n  µÄ/u  Î´À´/t  ÔÚ/p  ÖÐ¹ú/ns  ½ÌÁ·Ô±/n  ×Ô¼º/r  ÊÖÖÐ/s  £¬/w  ÇòÔ±/n  µÄ/u  ÄÜÁ¦/n  ·¢Õ¹/v  µ½/v  Ê²Ã´/r  Ë®Æ½/n  £¬/w  È¡¾öÓÚ/v  ½ÌÁ·Ô±/n  µÄ/u  Ë®Æ½/n  ¡£/w  Ä¿Ç°/t  £¬/w  ÖÐ¹ú/ns  ÄËÖÁ/c  ÑÇÖÞ/ns  ¶¼/d  ²»/d  ¾ßÓÐ/v  ¸ß/a  Ë®Æ½/n  µÄ/u  ½ÌÁ·Ô±/n  £¬/w  ÐèÒª/v  ×ãÇò/n  ·¢´ï¹ú¼Ò/l  ¸øÓè/v  °ïÖú/vn  ¡£/w  ÏàÐÅ/v  ×Ü/d  ÓÐ/v  Ò»/m  Ìì/q  £¬/w  ÖÐ¹ú/ns  »á/v  ÅàÑø/v  ³ö/v  ×Ô¼º/r  µÄ/u  ×ãÇò/n  ×¨¼Ò/n  £¬/w  ²¢/c  ³ÉÎª/v  ¾ßÓÐ/v  ×Ô¼º/r  ·ç¸ñ/n  ºÍ/c  ÌØµã/n  µÄ/u  ÊÀ½ç/n  ×ãÇò/n  Ç¿/a  ¶Ó/n  ¡£/w  
19980401-08-008-005/m  Õâ/r  Ïî/q  ½ÌÑ§/n  ºÍ/c  ÅàÑµ/vn  ¼Æ»®/n  µÃµ½/v  [°¢µÏ´ïË¹/nz  ¹«Ë¾/n]nt  µÄ/u  Ö§³Ö/vn  ¡£/w  ¹ýÈ¥/t  µÄ/u  Á½/m  ¸ö/q  ÔÂ/n  ÖÐ/f  £¬/w  ¿ËÀ³Ä¬/nr  ÏÈÉú/n  Ôø/d  ÏÈºó/d  ¿¼²ì/v  ÁË/u  ÔÚ/p  À¥Ã÷/ns  ½øÐÐ/v  µÄ/u  ¼×£Á/nz  Çò¶Ó/n  ºÍ/c  [ÖÐ¹ú/ns  ÇàÄê¶Ó/n]nt  ¡¢/w  [ÖÐ¹ú/ns  ÉÙÄê¶Ó/n]nt  ÑµÁ·/vn  £¬/w  Îª/p  ½ÌÁ·Ô±/n  ¾Ù°ì/v  ÁË/u  ½²×ù/n  ¡£/w  
19980401-08-008-006/m  ¾ÝÏ¤/v  £¬/w  Õâ/r  Ïî/q  ¼Æ»®/n  ½«/d  ÔÚ/p  ½üÆÚ/t  È·¶¨/v  ¿ª°à/v  ÈÕÆÚ/n  £¬/w  ÓÉ/p  ¿ËÀ³Ä¬/nr  ÏÈÉú/n  ¼à¶½/v  ¿Î³Ì/n  µÄ/u  ÊµÊ©/vn  ¡£/w  

19980401-09-001-001/m  ×ß½ü/v  ¡°/w  ×ÔÖ÷/vd  ÔñÒµ/v  ¡±/w  £¨/w  ¸½/v  Í¼Æ¬/n  £±/m  ÕÅ/q  £©/w  
19980401-09-001-002/m  ±¾±¨/r  ¼ÇÕß/n  ÖÜ/nr  ÀÊ/nr  Íõ/nr  Ó¨/nr  
19980401-09-001-003/m  ×ÔÖ÷/vd  ÔñÒµ/v  £¬/w  ÔÚ/p  ÎÒ¹ú/n  ÒÑ¾­/d  ×ß½ü/v  ÆÄ/d  ¾ß/Vg  ÓÅÔ½¸Ð/n  µÄ/u  ´óÑ§Éú/n  ¡£/w  Õâ/r  Ò²/d  ÊÇ/v  ÎÒ¹ú/n  ¸ßÐ£/j  ÕÐÉú/vn  ¡¢/w  ·ÖÅä/vn  ÖÆ¶È/n  ±ä¸ï/vn  µÄ/u  Ö±½Ó/a  ½á¹û/n  ¡£/w  
19980401-09-001-004/m  £¸£°/m  Äê´ú/n  ÖÐÆÚ/f  ÒÔÇ°/f  £¬/w  ÎÒ¹ú/n  ¸ßÐ£/j  ³¤ÆÚ/d  ÊµÐÐ/v  ¡°/w  Í³Ò»/ad  ÕÐÉú/v  £¬/w  Ãâ·Ñ/vd  ÈëÑ§/v  £¬/w  Í³Ò»/ad  ·ÖÅä/v  ¡±/w  µÄ/u  Ô­Ôò/n  ¡£/w  ´Ëºó/t  Ôò/c  ÏÈÊÇ/d  ³ý/p  Í³Ò»/ad  ÕÐÉú/v  Íâ/f  £¬/w  ³öÏÖ/v  ÁË/u  ÓÉ/p  ÓÃÈË/vn  µ¥Î»/n  »ò/c  ¸öÈË/n  ³ö×Ê/v  µÄ/u  Î¯ÅàÉú/n  ºÍ/c  ×Ô·ÑÉú/n  ¡£/w  ÕâÑù/r  Á½/m  ÖÖ/q  ÕÐÉú/vn  ·½Ê½/n  ²¢´æ/v  µÄ/u  Çé¿ö/n  ±»/p  ³Æ/v  ×ö/v  ¡°/w  Ë«¹ìÖÆ/n  ¡±/w  ¡£/w  ¡°/w  Ë«¹ìÖÆ/n  ¡±/w  ËäÈ»/c  Âú×ã/v  ÁË/u  Ò»Ð©/m  µ¥Î»/n  ¡¢/w  ¼è¿à/a  µØÇø/n  ºÍ/c  ÐÐÒµ/n  ¶Ô/p  ¸ßµÈ/b  ×¨Òµ/n  ÈË²Å/n  µÄ/u  ÐèÇó/n  £¬/w  ÓÐÀûÓÚ/v  µ÷¶¯/v  ¸ßÐ£/j  °ìÑ§/vn  »ý¼«ÐÔ/n  £¬/w  Ò²/d  ´òÆÆ/v  ÁË/u  ¹ú¼Ò/n  °ü/v  ·ÖÅä/v  µÄ/u  ´«Í³/n  ×ö·¨/n  ¡£/w  È»¶ø/c  £¬/w  Ëæ×Å/p  Î¯ÅàÉú/n  ºÍ/c  ×Ô·ÑÉú/n  µÄ/u  ±ÈÀý/n  ²»¶Ï/d  ÉÏÉý/v  £¬/w  ¡°/w  Ë«¹ìÖÆ/n  ¡±/w  µÄ/u  ±×¶Ë/n  ÈÕÒæ/d  ÏÔÂ¶/v  £º/w  Á½/m  ÖÖ/q  ¼Æ»®/n  ÏÂ/f  Á½/m  Ìõ/q  Â¼È¡/vn  ·ÖÊýÏß/n  µÄ/u  ²î¾à/n  Ô½À´Ô½/d  ´ó/a  £¬/w  ¡°/w  ·Ö/n  ²»¹»/a  £¬/w  Ç®/n  À´/v  ´Õ/v  ¡±/w  µÄ/u  ÏÖÏó/n  ÓÐ/v  Î¥/Vg  ½ÌÓý/vn  µÄ/u  ¹æÂÉ/n  £¬/w  ¿Í¹Û/n  ÉÏ/f  ¸ø/p  ²»ÕýÖ®·ç/i  Ìá¹©/v  ÁË/u  ¿É/v  ³Ë/v  Ö®/u  Ï¶/Ng  £¬/w  ¸ü/d  ¸ø/p  Ñ§Ð£/n  ½ÌÑ§/vn  ¡¢/w  ¹ÜÀí/vn  ´øÀ´/v  À§ÄÑ/an  ¡£/w  Òò´Ë/c  £¬/w  £±£¹£¹£´Äê/t  £´£°/m  ¶à/m  Ëù/q  ¸ßÐ£/j  ÂÊÏÈ/d  ½øÐÐ/v  ¡°/w  ²¢¹ì/vn  ¡±/w  ÊÔµã/vn  £¬/w  ÒÔºó/f  ¼¸/m  Äê/q  ÊÔµã/vn  ·¶Î§/n  Öð½¥/d  À©´ó/v  ¡£/w  µ½/p  £±£¹£¹£·Äê/t  £¬/w  È«¹ú/n  ¸ßÐ£/j  ÕÐÉú/vn  ²¢¹ì/vn  ¹¤×÷/vn  ÒÑ/d  »ù±¾/ad  Íê³É/v  ¡£/w  
19980401-09-001-005/m  ¡°/w  Ë«¹ìÖÆ/n  ¡±/w  Ê±/Ng  £¬/w  Í³ÕÐÉú/n  ÒÀÈ»/z  ÊµÐÐ/v  Í³Ò»/ad  ·ÖÅä/v  £¬/w  Î¯ÅàÉú/n  »Ø/v  Î¯Åà/vn  µ¥Î»/n  ¾ÍÒµ/v  £¬/w  ×Ô·ÑÉú/n  ×ÔÄ±/v  Ö°Òµ/n  £»/w  ²¢¹ì/v  ºó/f  ÊµÐÐ/v  Ñ§Éú/n  ½É·Ñ/v  ÉÏÑ§/v  £¬/w  ±ÏÒµ/v  Ê±/Ng  ×ÔÖ÷/vd  ÔñÒµ/v  ¡£/w  
19980401-09-001-006/m  µÚÒ»/m  ½ì/q  ¡°/w  ²¢¹ìÉú/n  ¡±/w  ÏÖ/Tg  Õý/d  ÃæÁÙ/v  ×Å/u  ±ÏÒµ/v  ·ÖÅä/v  ¡£/w  ½ñÄê/t  £¬/w  [±±¾©/ns  µØÇø/n]ns  ÔÚ/p  ±±¾©´óÑ§/nt  ¡¢/w  Çå»ª´óÑ§/nt  ¡¢/w  [ÖÐ¹ú/ns  ÈËÃñ/n  ´óÑ§/n]nt  µÈ/u  £±£³/m  Ëù/q  ¸ßÐ£/j  µÄ/u  £¶£±£²£¶/m  Ãû/q  ±ÏÒµÉú/n  ÖÐ/f  £¬/w  ÊµÐÐ/v  ×ÔÖ÷/vd  ÔñÒµ/v  ÊÔµã/v  ¡£/w  
19980401-09-001-007/m  ×ÔÖ÷/vd  ÔñÒµ/v  ¸÷·½/r  »÷ÕÆ/v  
19980401-09-001-008/m  ¾Ý/p  ÁË½â/v  £¬/w  ×ÔÖ÷/vd  ÔñÒµ/v  °üÀ¨/v  ÁË/u  Èý/m  ¸ö/q  ·½Ãæ/n  µÄ/u  ÄÚÈÝ/n  £º/w  ¼´/v  ¹ú¼Ò/n  ²»ÔÙ/d  ³Ðµ£/v  ¶Ô/p  ÆÕÍ¨/a  ¸ßÐ£/j  ±ÏÒµÉú/n  °ü/v  ·ÖÅä/v  µÄ/u  ÒåÎñ/n  £»/w  ¹ú¼Ò/n  ¸øÓè/v  ±ÏÒµÉú/n  Ñ¡Ôñ/v  ¾ÍÒµ/v  µÄ/u  ×ÔÖ÷È¨/n  £»/w  ±ÏÒµÉú/n  ÔÚ/p  ¹ú¼Ò/n  ¾ÍÒµ/vn  ·½Õë/n  Õþ²ß/n  Ö¸µ¼/vn  ÏÂ/f  ×ÔÖ÷/vd  ÔñÒµ/v  ¡£/w  
19980401-09-001-009/m  ×ÔÖ÷/vd  ÔñÒµ/v  ºÍ/c  Ñ§Ð£/n  °ü/v  ·ÖÅä/v  µÄ/u  ×î/d  ´ó/a  ²»Í¬/a  ÊÇ/v  £¬/w  Ñ§Éú/n  µÄ/u  ¾ºÕù/vn  ÒâÊ¶/n  ºÍ/c  ²ÎÓë/v  Éç»á/n  µÄ/u  ÒâÊ¶/n  ¶¼/d  ÔöÇ¿/v  ÁË/y  ¡£/w  
19980401-09-001-010/m  [¶ÔÍâ/vn  ¾­¼Ã/n  Ã³Ò×/vn  ´óÑ§/n  Ñ§Éú´¦/n]nt  Áº/nr  ÀÏÊ¦/n  Ëµ/v  £¬/w  ÊµÐÐ/v  ×ÔÖ÷/vd  ÔñÒµ/v  £¬/w  ºÃ´¦/n  ºÜ/d  ¶à/a  ¡£/w  Ò»/m  ÊÇ/v  ºÜ¶à/m  Ñ§Éú/n  Í¨¹ý/p  ×Ô¼º/r  ÕÒ/v  ¹¤×÷/n  £¬/w  ÔöÇ¿/v  ÁË/u  ¶Ô/p  Éç»á/n  µÄ/u  ÁË½â/vn  £¬/w  ¶ÍÁ¶/v  ÁË/u  Óë/p  ÈË/n  ½»Íù/v  µÄ/u  ÄÜÁ¦/n  £¬/w  Í¬Ê±/c  Ò²/d  ¿ÉÒÔ/v  ¸ù¾Ý/p  ×ÔÉí/r  µÄ/u  ÌØµã/n  ÕÒ/v  Ò»¸ö/m  ×î/d  ÊÊºÏ/v  ×Ô¼º/r  µÄ/u  ¹¤×÷/n  ¡£/w  ¶þ/m  ÊÇ/v  ¶Ô/p  ÓÃÈË/vn  µ¥Î»/n  ÓÐÀû/a  ¡£/w  ÓÃÈË/vn  µ¥Î»/n  ÔÚ/p  ¾ö¶¨/v  Â¼ÓÃ/v  ÄÄ¸ö/r  Ñ§Éú/n  Ê±/Ng  £¬/w  ÒÑ/d  ¶Ô/p  Ñ§Éú/n  ÓÐËù/v  ÁË½â/vn  £¬/w  Ê¹ÓÃ/v  Ê±/Ng  ±È½Ï/d  ·ÅÐÄ/v  ¡£/w  ÖÁÓÚ/p  Ñ§Ð£/n  ·½Ãæ/n  £¬/w  ËäÈ»/c  ÊµÐÐ/v  ×ÔÖ÷/vd  ÔñÒµ/v  ºó/f  ¹¤×÷/v  ¸ü/d  ·±ÖØ/a  ÁË/y  £¬/w  µ«/c  ¼ûµ½/v  Ñ§Éú/n  ºÍ/c  ÓÃÈË/vn  µ¥Î»/n  Ë«·½/n  ÂúÒâ/v  £¬/w  ÔÙ/d  ¿à/a  ÔÙ/d  ÀÛ/a  Ò²/d  ¸ßÐË/a  ¡£/w  
19980401-09-001-011/m  ÎÒÃÇ/r  ÔÚ/p  ²É·Ã/v  ÖÐ/f  ·¢ÏÖ/v  £¬/w  ÃæÁÙ/v  ·ÖÅä/v  µÄ/u  ±ÏÒµÉú/n  ¶¼/d  ÔÚ/d  Ã¦Ã¦ÂµÂµ/z  £º/w  ¼Ä/v  ¼òÀú/n  ¡¢/w  ÉÏÃÅ/v  ¡°/w  ÍÆÏú/v  ¡±/w  ×Ô¼º/r  ¡¢/w  ÊÕ¼¯/v  ÓÃÈË/vn  µ¥Î»/n  ÐÅÏ¢/n  ¡¢/w  ²Î¼Ó/v  ¸÷Àà/r  ÈË²Å/n  ½»Á÷»á/n  ¡£/w  ´ó¶àÊý/m  ±ÏÒµÉú/n  ¶¼/d  Îª/p  ÕÒ/v  ¹¤×÷/n  Åä/v  ÁË/u  Ñ°ºô»ú/n  £¬/w  ÓÃ/v  Ò»/m  Î»/q  Å®/b  Í¬Ñ§/n  µÄ/u  »°/n  À´Ëµ/v  £¬/w  ÏÖ´ú/t  Éç»á/n  Àï/f  ÐÅÏ¢/n  ½»Á÷/vn  ÊÇ/v  µÚÒ»/m  ÖØÒª/a  µÄ/u  ¡£/w  ÐÅÏ¢/n  £¬/w  ¾Í/d  ÒâÎ¶×Å/v  »ú»á/n  £¡/w  
19980401-09-001-012/m  ÆÚÍû/v  Ö®/u  Öµ/n  ÎñÇó/v  Êµ¼Ê/n  
19980401-09-001-013/m  ²É·Ã/v  ÖÐ/f  ÎÒÃÇ/r  Ìýµ½/v  Ò»Ð©/m  ±ÏÒµÉú/n  ±§Ô¹/v  £º/w  ÏÖÔÚ/t  µ½´¦/d  ¶¼/d  ÊÇ/v  ÈË²Å/n  ±¥ºÍ/v  £¬/w  ×ÔÖ÷/vd  ÔñÒµ/v  Ì«/d  ÄÑ/a  ÁË/y  ¡£/w  Ñ§Ð£/n  ¸ºÔð/v  ·ÖÅä/v  ¹¤×÷/vn  µÄ/u  ÀÏÊ¦/n  Ò²/d  Ëµ/v  £º/w  Õâ/r  Á½/m  Äê/q  ±ÏÒµÉú/n  ¾ÍÒµ/vn  ÐÎÊÆ/n  ²»/d  ÀÖ¹Û/a  ¡£/w  
19980401-09-001-014/m  µÄÈ·/d  £¬/w  Õâ/r  Á½/m  Äê/q  ÓÉÓÚ/c  ¹ú¼Ò/n  ÈËÊÂ/n  ÖÆ¶È/n  ¸Ä¸ï/vn  £¬/w  »ú¹¹/n  ±ä¶¯/vn  £¬/w  ÈËÔ±/n  ¾«¼õ/vn  £¬/w  ¼ÓÉÏ/v  Ò»Ð©/m  ¹úÓÐ/vn  ÆóÒµ/n  ¾­Óª/vn  Çé¿ö/n  ²»ºÃ/a  £¬/w  ¶Ô/p  ¸ßÐ£/j  ±ÏÒµÉú/n  ·ÖÅä/vn  ÓÐ/v  Ò»¶¨/b  Ó°Ïì/vn  ¡£/w  µ«/c  Õâ/r  ½ö/d  ÊÇ/v  ÊÂÇé/n  µÄ/u  Ò»/m  ·½Ãæ/n  £¬/w  ¾ø²»/d  ÊÇ/v  ÊÂÇé/n  µÄ/u  È«²¿/m  ¡£/w  ¾Ý/p  [¹ú¼Ò/n  Í³¼Æ¾Ö/n]nt  £±£¹£¹£¶Äê/t  µÄ/u  Í³¼Æ/vn  £¬/w  È«¹ú/n  ÊÜ/v  ¹ý/u  ¸ßµÈ½ÌÓý/l  µÄ/u  ÈËÊý/n  ½ö/d  Õ¼/v  ×ÜÈË¿Ú/n  µÄ/u  £³£¥/m  £¬/w  ¾Í/d  Á¬/u  ÈË²Å/n  ×î/d  ÃÜ¼¯/a  µÄ/u  [±±¾©/ns  µØÇø/n]ns  Ò²/d  Ö»/d  ´ïµ½/v  £±£³£¥/m  £¬/w  Óë/p  ·¢´ï¹ú¼Ò/l  £³£°£¥/m  µ½/p  £µ£°£¥/m  µÄ/u  ±ÈÀý/n  »¹/d  Ïà²î/v  ºÜ/d  Ô¶/a  ¡£/w  Õâ/r  ËµÃ÷/v  £¬/w  ÎÒ¹ú/n  »¹/d  Ô¶/ad  Ã»ÓÐ/d  µ½/v  ÈË²Å/n  ±¥ºÍ/v  µÄ/u  µØ²½/n  £¬/w  Ä¿Ç°/t  Ö»ÊÇ/d  ÔÚ/p  µØÇø/n  ¼°/c  ÐÐÒµ/n  ¡¢/w  ²¿ÃÅ/n  ¼ä/f  ´æÔÚ/v  ×Å/u  Ò»¶¨/b  µÄ/u  ²»/d  Æ½ºâ/a  £¬/w  »ò/c  Ô»/Vg  ¡°/w  ¾Ö²¿/n  ÈË²Å/n  ¼¯ÖÐ/v  ¡±/w  ¡£/w  
19980401-09-001-015/m  ´óÑ§Éú/n  ¸Ðµ½/v  ×ÔÖ÷/vd  ÔñÒµ/v  ÄÑ/a  µÄ/u  Ö÷Òª/b  Ô­Òò/n  ÊÇ/v  £¬/w  ËûÃÇ/r  ÔÚ/p  ¹¤×÷/n  µÄ/u  Ñ¡Ôñ/vn  ÉÏ/f  ÆÕ±é/ad  ÆÚÍûÖµ/n  ¹ý/d  ¸ß/a  ¡£/w  ´ó¼Ò/r  ¶¼/d  Íù/p  ´ó/a  ³ÇÊÐ/n  ºÍ/c  ÑØº£/f  ·¢´ï/a  µØÇø/n  µÄ/u  »ú¹Ø/n  ¡¢/w  ÆóÊÂÒµ/n  µ¥Î»/n  ¼·/v  £¬/w  »ù²ã/n  ºÍ/c  ±ßÔ¶/b  µØÇø/n  ÉÙ/d  ÓÐ/v  ÈË/n  Ô¸/v  È¥/v  ¡£/w  ÔÚ/p  ±±¾©/ns  ¸ßÐ£/j  £¬/w  Á÷ÐÐ/v  ×Å/u  ¡°/w  Äþ/c  Òª/v  ±±¾©/ns  Ò»/m  ÕÅ/q  ´²/n  £¬/w  ²»/d  Òª/v  ÍâµØ/s  Ò»/m  Ì×/q  ·¿/n  ¡±/w  µÄ/u  Ëµ·¨/n  £¬/w  ´ó¼Ò/r  ¶¼/d  ¼·/v  ÆÆ/a  ÄÔ´ü/n  Ïë/v  Áô/v  ¾©/j  ¡£/w  µ«ÊÇ/c  ÊµÐÐ/v  ×ÔÖ÷/vd  ÔñÒµ/v  ºó/f  £¬/w  ¹ú¼Ò/n  ¶Ô/p  Áô/v  ¾©/j  Ö¸±ê/n  ÈÔ/d  ÓÐ/v  Ò»¶¨/b  µÄ/u  Õþ²ß/n  ¿ØÖÆ/vn  £¬/w  Ñ§Éú/n  Ïë/v  µÃµ½/v  Ö¸±ê/n  £¬/w  Ðë/d  ÔÚ/p  Ñ§Ð£/n  µÄ/u  ×ÛºÏ/vn  ÆÀ²â/vn  ÖÐ/f  Ãû´Î/n  ¿¿/v  Ç°/f  £¬/w  Õâ/r  ¾Í/d  Ê¹µÃ/v  ×ÔÖ÷/vd  ÔñÒµ/v  µÄ/u  ¾ºÕù/vn  ¸ü¼Ó/d  ¼¤ÁÒ/a  ¡£/w  ±±¾©/ns  µ½µ×/d  ºÃ/a  ÔÚ/p  ÄÄÀï/r  £¿/w  ´ó¶àÊý/m  Ñ§Éú/n  »Ø´ð/v  £¬/w  ±±¾©/ns  ÊÇ/v  Ê×¶¼/n  £¬/w  ÓÐ/v  ºÜ/d  ºÃ/a  µÄ/u  ÎÄ»¯/n  ·ÕÎ§/n  £¬/w  »ú»á/n  ¶à/a  £¬/w  ¶Ô/p  ×Ô¼º/r  ½«À´/t  µÄ/u  ·¢Õ¹/vn  ÓÐÀû/a  ¡£/w  ÓÐµÄ/r  ±ÏÒµÉú/n  Îª/p  Áô/v  ¾©/j  £¬/w  ÏÈ/d  ÕÒ/v  Ò»¸ö/m  ²î²»¶à/l  µÄ/u  ¹¤×÷/n  ×ö/v  ¡°/w  Ìø°å/n  ¡±/w  £¬/w  ÄÃ/v  µ½/v  ±±¾©/ns  »§¿Ú/n  ÔÙ/d  ¡°/w  Ìø²Û/v  ¡±/w  ¡£/w  
19980401-09-001-016/m  ÏÖÔÚ/t  µÄ/u  ´óÑ§Éú/n  ÈËÉú/n  ¾­Àú/n  ÆÕ±é/ad  ±È½Ï/d  µ¥´¿/a  £¬/w  ¶¼/d  ÊÇ/v  ¸¸Ä¸/n  ºÍ/c  ÀÏÊ¦/n  µÄ/u  ³è¶ù/n  £¬/w  Í¬ÁäÈË/n  ÖÐ/f  µÄ/u  Ù®Ù®Õß/n  £¬/w  ×ÔÎÒ/r  ÒâÊ¶/n  ºÜ/d  Ç¿/a  ¡£/w  ´ó/d  ±ä¸ï/v  Ê±ÆÚ/n  ¸÷ÖÖ/r  Éç»á/n  Ë¼³±/n  µÄ/u  ³å»÷/vn  £¬/w  Ê¹/v  ËûÃÇ/r  µÄ/u  ¾ÍÒµ¹Û/n  ¼È/c  ÓÐ×Å/v  ÏÖ´ú/t  µÄ/u  Ò»Ãæ/n  £¬/w  ÓÖ/c  ÓÐ×Å/v  ´«Í³/n  µÄ/u  Ò»Ãæ/n  ¡£/w  ºÜ¶à/m  Ñ§Éú/n  ÔÚ/p  ÏòÍù/v  ±ÏÒµ/v  ºó/f  ÄÜ/v  ·¢»Ó/v  ÌØ³¤/n  ¡¢/w  ¸É/v  Ò»·¬/m  ÊÂÒµ/n  µÄ/u  Í¬Ê±/n  £¬/w  ÓÖ/d  ·Ç³£/d  ÔÚÒâ/v  »§¿Ú/n  ËùÔÚµØ/n  ¼°/c  ¹ú¼Ò/n  ¸É²¿/n  µÄ/u  Éí·Ý/n  ¡¢/w  ´ýÓö/n  £¬/w  ÉõÖÁ/c  ¹¤×÷/vn  µ¥Î»/n  µÄ/u  ¼¶±ð/n  ¡£/w  
19980401-09-001-017/m  Õë¶Ô/p  ÉÏÊö/b  Çé¿ö/n  £¬/w  ½ÌÎ¯/j  µÈ/u  ÓÐ¹Ø/vn  ²¿ÃÅ/n  ¸ºÔðÈË/n  ºÍ/c  Ñ§Ð£/n  ¸ºÔð/v  ·ÖÅä/vn  ¹¤×÷/vn  µÄ/u  ÀÏÊ¦/n  ²»¶Ï/d  ÌáÐÑ/v  ±ÏÒµÉú/n  £º/w  Òª/v  ´Ó/p  Êµ¼Ê/n  ³ö·¢/v  £¬/w  µ÷Õû/v  ×Ô¼º/r  µÄ/u  ÆÚÍûÖµ/n  £¬/w  ÕÒ/v  Ò»/m  ·Ý/q  ÊÊºÏ/v  ×Ô¼º/r  µÄ/u  ¹¤×÷/vn  ¡£/w  [±±¾©´óÑ§/nt  ±ÏÒµÉú/n  ·ÖÅä/vn  °ì¹«ÊÒ/n]nt  Ö÷ÈÎ/n  Àî/nr  ¹úÖÒ/nr  ÀÏÊ¦/n  ¸æËß/v  ¼ÇÕß/n  £¬/w  ÏÖÔÚ/t  È·Êµ/ad  ÓÐ/v  ²»ÉÙ/m  µ¥Î»/n  ÔÚ/p  ÒªÈË/v  Ê±/Ng  ×¢Ã÷/v  ²»/d  Òª/v  Å®Éú/n  £¬/w  µ«/c  ´Ó/p  ±±´ó/j  µÄ/u  Çé¿ö/n  ¿´/v  £¬/w  ÍùÍù/d  Å®Éú/n  ±È/p  ÄÐÉú/n  ÄÜ/v  ¸ü/d  Ôç/a  µØ/u  ÂäÊµ/v  ¹¤×÷/vn  µ¥Î»/n  £¬/w  Ô­Òò/n  ÊÇ/v  Å®Éú/n  ¸ü/d  Êµ¼Ê/a  ¡£/w  
19980401-09-001-018/m  ºÏÀí/ad  Á÷¶¯Á¿/n  ²Ä/Ng  ÓÃÈË/v  
19980401-09-001-019/m  ´Ó/p  ¹ú¼Ò/n  Í³/vd  ·Ö/v  µ½/p  Ë«Ïò/d  Ñ¡Ôñ/v  ¡¢/w  ×ÔÖ÷/vd  ÔñÒµ/v  £¬/w  ÈÃ/v  ±ÏÒµÉú/n  ´Ó/p  ¼Æ»®/n  ×ßÏò/v  ÊÐ³¡/n  £¬/w  ÕÑÊ¾/v  ×Å/u  ´óÑ§Éú/n  ¾ÍÒµ/vn  ÖÆ¶È/n  ¸Ä¸ï/vn  µÄ/u  »ù±¾/a  ·½Ïò/n  ¡£/w  ÈçºÎ/r  Í¨¹ý/p  ×ÔÖ÷/vd  ÔñÒµ/v  £¬/w  Ê¹/v  ¹ú¼Ò/n  ½ÌÓý/v  ÅàÑø/v  ³öÀ´/v  µÄ/u  ÈË²Å/n  µÃµ½/v  ºÏÀí/a  Ê¹ÓÃ/vn  £¬/w  ÊÇ/v  È«/a  Éç»á/n  ¶¼/d  ¹ØÐÄ/v  µÄ/u  ÎÊÌâ/n  ¡£/w  
19980401-09-001-020/m  [±±¾©/ns  »¯¹¤/n  Ñ§Ôº/n]nt  Ñ§Éú/n  ¹¤×÷²¿/n  µÄ/u  ½ª/nr  ÀÏÊ¦/n  ÔÚ/p  ·ÖÎö/v  ´óÑ§Éú/n  ²»/d  Ô¸Òâ/v  È¥/v  »ù²ã/n  µÄ/u  Ô­Òò/n  Ê±/Ng  £¬/w  ½²/v  µ½/v  ´æÔÚ/v  ÕâÑù/r  µÄ/u  Çé¿ö/n  £º/w  ¾­¹ý/p  Ñ§Ð£/n  ¶¯Ô±/v  £¬/w  Ò»²¿·Ö/m  Ñ§Éú/n  È¥/v  ÁË/u  »ù²ã/n  £¬/w  µ«/c  µÃ/v  ²»/d  µ½/v  ºÜ/d  ºÃ/a  µØ/u  Ê¹ÓÃ/v  £¬/w  Ñ§Éú/n  ÎÞ·¨/vd  ·¢»Ó/v  ×Ô¼º/r  µÄ/u  ×¨Òµ/n  ÌØ³¤/n  ¡£/w  ÕâÖÖ/r  ÐÅÏ¢/n  ·´À¡/v  »ØÀ´/v  £¬/w  ÔÚ/p  Ò»¶¨/b  ³Ì¶È/n  ÉÏ/f  Ó°Ïì/v  ÁË/u  ´óÑ§Éú/n  µÄ/u  ÔñÒµ/vn  ÐÄÀí/n  ¡£/w  
19980401-09-001-021/m  ÏÖÔÚ/t  Éç»á/n  ÉÏ/f  Ò»Ð©/m  Ð§Òæ/n  ºÃ/a  ¡¢/w  ´ýÓö/n  ¸ß/a  µÄ/u  ÐÐÒµ/n  µ¥Î»/n  £¨/w  Èç/v  ½ðÈÚ/n  ¡¢/w  ÍâÃ³/n  µÈ/u  £©/w  Òý/v  µÃ/u  ×ÔÖ÷/vd  ÔñÒµ/v  µÄ/u  ´óÑ§/n  ±ÏÒµÉú/n  ÉõÖÁ/c  Ë¶Ê¿Éú/n  ¡¢/w  ²©Ê¿Éú/n  Ç÷Ö®ÈôðÍ/i  ¡£/w  ÕâÐ©/r  µ¥Î»/n  ³öÓÚ/v  ÖÖÖÖ/q  ¿¼ÂÇ/vn  £¬/w  ÍùÍù/d  °Ñ/p  ¸ß/a  Ñ§Àú/n  ×÷Îª/v  Â¼ÓÃ/v  µÄ/u  Ê×Ñ¡/v  Ìõ¼þ/n  £¬/w  ÔÚ/p  Ò»¶¨/b  ³Ì¶È/n  ÉÏ/f  Ôì³É/v  ÈË²Å/n  ÀË·Ñ/vn  £¬/w  ±»Â¼ÓÃÕß/n  Ò²/d  ³£/d  ÓÐ/v  ¡°/w  ¸ßÄÜµÍ¾Í/l  ¡±/w  µÄ/u  ¸Ð¾õ/n  ¡£/w  
19980401-09-001-022/m  ÈË²Å/n  ¶ÌÈ±/vn  Óë/c  ÈË²Å/n  ÀË·Ñ/vn  ²¢´æ/v  µÄ/u  Çé¿ö/n  Òª/v  ½â¾ö/v  £¬/w  ³ýÁË/p  Òª/v  ¾¡¿ì/d  ´òÍ¨/v  ÈË²Å/n  Ïò/p  »ù²ã/n  ¡¢/w  ¼è¿à/a  µØÇø/n  µÄ/u  Á÷¶¯/vn  ÇþµÀ/n  Íâ/f  £¬/w  »¹/d  ±ØÐë/d  ÈÃ/v  È«/a  Éç»á/n  ¶¼/d  ÄÜ/v  ÕýÈ·/ad  ÈÏÊ¶/v  µ½/v  ÎÒ¹ú/n  µÄ/u  ÈË²Å/n  ÏÖ×´/n  £¬/w  ¶Å¾ø/v  ÈË²Å/n  ÀË·Ñ/vn  £¬/w  ÊµÏÖ/v  ÈË²Å/n  ×ÊÔ´/n  µÄ/u  ºÏÀí/a  ÅäÖÃ/vn  ºÍ/c  Ê¹ÓÃ/vn  ¡£/w  
19980401-09-001-023/m  ÔÚ/p  Óë/p  ±ÏÒµÉú/n  µÄ/u  ½»Ì¸/vn  ÖÐ/f  £¬/w  ÎÒÃÇ/r  Ìýµ½/v  ·´Ó³/v  ±È½Ï/d  Ç¿ÁÒ/a  µÄ/u  Á½/m  ¸ö/q  ÎÊÌâ/n  £º/w  Ò»/m  ÊÇ/v  ºô»½/v  ¹«Æ½/ad  ¾ºÕù/v  £¬/w  ¶þ/m  ÊÇ/v  Ï£Íû/v  ¾¡¿ì/d  ÍêÉÆ/v  ¾ÍÒµ/vn  »úÖÆ/n  ¡£/w  
19980401-09-001-024/m  Ðí¶à/m  ×ÔÖ÷/vd  ÔñÒµ/v  µÄ/u  ±ÏÒµÉú/n  ¸ÐÌ¾/v  £º/w  ¡°/w  ÕÒ/v  ¹¤×÷/n  µÈÓÚ/v  ÕÒ/v  ¹ØÏµ/n  ¡£/w  ¡±/w  °´Ëµ/d  £¬/w  Ñ§Ð£/n  °Ñ/p  ¸÷ÖÖ/r  ÐÅÏ¢/n  Ïò/p  ËùÓÐ/b  ±ÏÒµÉú/n  ¹«²¼/v  £¬/w  Ñ§Éú/n  ×ÔÔ¸/vd  Óë/p  ÓÃÈË/vn  µ¥Î»/n  ½Ó´¥/v  £¬/w  »¥Ïà/d  Ñ¡Ôñ/v  £¬/w  ÓÖ/d  Ôõ/r  »á/v  ²»/d  ¹«Æ½/a  ÄØ/y  £¿/w  Êµ¼Ê/n  Çé¿ö/n  ÊÇ/v  £¬/w  ÓÃÈË/vn  µ¥Î»/n  Óë/p  Ñ§Éú/n  ½Ó´¥/vn  Ê±¼ä/n  ºÜ/d  ¶Ì/a  £¬/w  ÄÑ/ad  ÓÐ/v  Éî/a  µÄ/u  ÁË½â/vn  ¡£/w  ÕâÊ±/r  £¬/w  Ñ§Ð£/n  ÀÏÊ¦/n  µÄ/u  ÍÆ¼ö/vn  ¡¢/w  ¼ÒÍ¥/n  ºÍ/c  ¸÷ÖÖ/r  Éç»á¹ØÏµ/l  µÄ/u  ¡°/w  ´¥½Ç/n  ¡±/w  ¾Í/d  Æð/v  ×Å/u  Ê®·Ö/m  ¹Ø¼ü/a  µÄ/u  ×÷ÓÃ/n  ¡£/w  
19980401-09-001-025/m  ¾Ý/p  ÁË½â/v  £¬/w  ½üÄêÀ´/l  £¬/w  ´óÑ§Éú/n  ÕÒ/v  ¹¤×÷/n  µÄ/u  Ê±¼ä/n  Ò»ÔÙ/d  Ç°/f  ÒÆ/v  ¡£/w  Ðí¶à/m  Í¬Ñ§/n  Ò»/d  ½øÈë/v  ËÄ/m  Äê¼¶/n  ±ã/d  È«Á¦/d  Í¶Èë/v  £¬/w  »¹/d  ÓÐ/v  Ò»Ð©/m  ÈË/n  ÉõÖÁ/d  ´Ó/p  Èý/m  Äê¼¶/n  µÚ¶þ/m  Ñ§ÆÚ/n  ¾Í/d  ¿ªÊ¼/v  Îª/p  ÕÒ/v  ¹¤×÷/n  ¶ø/c  ±¼Ã¦/v  £¬/w  Ó°Ïì/v  ÁË/u  Ñ§Ð£/n  Õý³£/a  µÄ/u  ½ÌÑ§/n  ¡£/w  Îª´Ë/d  £¬/w  ½ÌÓý/vn  ²¿ÃÅ/n  Ò»Ð©/m  ÈËÊ¿/n  ½¨Òé/v  £¬/w  Ó¦/v  ¾¡¿ì/d  ½¨Á¢/v  Í¨³©/a  µÄ/u  ÐÅÏ¢/n  ÇþµÀ/n  £¬/w  ½¨Á¢/v  ÓÐÐ§/a  µÄ/u  ¾ÍÒµ/vn  »úÖÆ/n  ¡£/w  ¼øÓÚ/p  ´óÑ§Éú/n  ¾ÍÒµ/vn  Ö±½Ó/ad  Óë/p  ¹ú¼Ò/n  ÀûÒæ/n  Ïà¹Ø/v  £¬/w  Ñ§Ð£/n  Ðë/d  ¿ØÖÆ/v  ´óÑ§/n  ±ÏÒµÉú/n  µÄ/u  Á÷Ïò/n  ¡£/w  ÎÒ¹ú/n  ¸ßÐ£/j  ¿É/v  ½è¼ø/v  ·¢´ï¹ú¼Ò/l  µÄ/u  ×ö·¨/n  £¬/w  ÉèÁ¢/v  ×¨ÃÅ/b  µÄ/u  ±ÏÒµÉú/n  ¾ÍÒµ/vn  Ö¸µ¼/vn  »ú¹¹/n  £¬/w  Óë/p  ÓÃÈË/vn  µ¥Î»/n  ¼ÓÇ¿/v  ÁªÏµ/v  £¬/w  ÉÙ/v  Ð©/q  ÏÞÖÆ/vn  £¬/w  ¶à/v  Ð©/q  ·þÎñ/vn  £¬/w  Ê¹/v  ´óÑ§Éú/n  ¾ÍÒµ/vn  ¹¤×÷/vn  ×ß/v  ÉÏ/v  ÐÅÏ¢»¯/vn  ¡¢/w  ¹æ·¶»¯/vn  ¹ìµÀ/n  ¡£/w  ±±¾©´óÑ§/nt  ÒÑ/d  ³ÉÁ¢/v  ±ÏÒµÉú/n  ¾ÍÒµ/vn  Ö¸µ¼/vn  ÖÐÐÄ/n  £¬/w  ±ÏÒµÉú/n  Í¨¹ý/p  Ñ§Ð£/n  Ìá¹©/v  µÄ/u  ÐÅÏ¢/n  ¡¢/w  ×éÖ¯/v  µÄ/u  ¹©Ðè/n  ¼ûÃæ/vn  Ç¢Ì¸»á/n  ÂäÊµ/v  ¹¤×÷/vn  µÄ/u  ±ÈÀý/n  ²»¶Ï/d  Ìá¸ß/v  ¡£/w  
19980401-09-001-026/m  ×ÔÖ÷/vd  ÔñÒµ/v  µÄ/u  ÊµÐÐ/vn  £¬/w  ¶Ô/p  ÔÚÐ£/vn  ´óÑ§Éú/n  ÊÇ/v  Ò»¸ö/m  ÐÂ/a  µÄ/u  ÌôÕ½/vn  £¬/w  Í¬Ê±/c  Ò²/d  Òý·¢/v  ÁË/u  Ò»/m  ÏµÁÐ/q  µÄ/u  ÐÂ/a  ÎÊÌâ/n  £º/w  Éç»á/n  µ½µ×/d  ÐèÒª/v  Ê²Ã´Ñù/r  µÄ/u  ÈË²Å/n  £¬/w  ÈçºÎ/r  ÅàÑø/v  ¸ß/a  ËØÖÊ/n  µÄ/u  ÈË²Å/n  £¬/w  Ó¦¸Ã/v  ÔõÑù/r  ºÏÀí/ad  ÀûÓÃ/v  ÈË²Å/n  £¬/w  µÈµÈ/u  ¡£/w  ÈÏÕæ/ad  ½â¾ö/v  ÕâÐ©/r  ÎÊÌâ/n  £¬/w  ²Å/d  ÄÜ/v  ÈÃ/v  ±ÏÒµÉú/n  ¾ÍÒµ/vn  ¸Ä¸ï/vn  ²½Èë/v  Á¼ÐÔ/b  Ñ­»·/vn  ¡£/w  
19980401-09-001-027/m  £¨/w  Ìâ/n  Í¼/n  ÕÕÆ¬/n  Îª/v  ±¾±¨/r  ¼ÇÕß/n  ÕÅ/nr  ÔÃ/nr  Éã/Vg  £©/w  

19980401-09-002-001/m  ÇåÃ÷½Ú/t  Îð/d  Íü/v  ÇåÁ®/an  
19980401-09-002-002/m  Íõ/nr  ¹ú»ª/nr  
19980401-09-002-003/m  ÇåÃ÷½Ú/t  £¬/w  ÈËÃÇ/n  Í¨¹ý/p  ²»Í¬/a  µÄ/u  ·½Ê½/n  ¶Ô/p  ÊÅÈ¥/v  µÄ/u  ÈË/n  ½øÐÐ/v  Ãå»³/vn  ºÍ/c  µ¿Äî/vn  ÒÑ/d  ³É/v  Ï°Ë×/n  ¡£/w  ½üÄêÀ´/l  Ã¿·ê/v  ÇåÃ÷½Ú/t  £¬/w  ²»ÉÙ/m  µ³Ô±/n  ¡¢/w  ¸É²¿/n  È´/d  ²»/d  ½²/v  ÇåÕýÁ®½à/l  £¬/w  Ð¯ÆÞ/v  ´ø×Ó/v  ÓÃ/p  ¹«³µ/n  ´Ó/p  ³ÇÀï/s  µ½/p  ÏçÏÂ/s  ¹â×ÚÒ«×æ/i  ¡£/w  »¹/d  ÓÐ/v  µÄ/u  ½è/v  ¼À×æ/v  Ö®/u  Ãû/Ng  ÓÃ/p  ¹«³µ/n  ¡¢/w  ¹«¿î/n  ÓÎÉ½ÍæË®/i  £¬/w  ³ÔºÈÍæÀÖ/l  ¡£/w  ¾Ý/p  Ò»/m  ¼Ò/q  µçÊÓÌ¨/n  ±¨µÀ/v  £¬/w  È¥Äê/t  ÇåÃ÷/t  ÉÏº£/ns  µ½/p  ËÕÖÝ/ns  É¨Ä¹/vn  µÄ/u  ÈË/n  ÖÐ/f  ¹«³µ/n  Ë½ÓÃ/v  Õ¼/v  ÁË/u  Ïàµ±/d  ´ó/a  µÄ/u  ±ÈÀý/n  ¡£/w  µ±/p  ¾µÍ·/n  ¶Ô×¼/v  ÓÃ³µÕß/n  Ê±/Ng  £¬/w  ÓÐµÄ/r  ÐßÐß´ð´ð/z  £¬/w  ÕÚÕÚÑÚÑÚ/v  £¬/w  ÓÐµÄ/r  Ôò/d  ËÁÎÞ¼Éµ¬/i  £¬/w  Âú²»ÔÚºõ/i  ¡£/w  ÔÚ/p  Å©´å/n  £¬/w  Ò»Ð©/m  Ïç´å/n  ¸É²¿/n  ÒÔ/p  ÇåÃ÷/t  ¼À×æ/v  ÎªÓÉ/v  £¬/w  Ç¨/v  ×æ·Ø/n  £¬/w  Îª/p  ËÀÕß/n  ¹ý/v  ÉúÈÕ/n  £¬/w  Ôú/v  Ö½Âí/n  Ö½ÈË/n  £¬/w  Çë/v  ºÍÉÐ/n  µÀÊ¿/n  ×ö/v  µÀ³¡/n  £¬/w  ´ó/d  ¸ã/v  ÃÔÐÅ/vn  »î¶¯/vn  £¬/w  Í¬Ê±/c  ³Ã»ú/d  ´ó/d  ÊÕ/v  Ç®²Æ/n  ¡£/w  
19980401-09-002-004/m  ÇåÃ÷½Ú/t  ²»/d  ÇåÁ®/a  £¬/w  ÕâÖÖ/r  ÏÖÏó/n  ²»½ö/c  À¢/Vg  ¶Ô/p  ×æÏÈ/n  £¬/w  Ò²/d  °Ü»µ/v  ÁË/u  µ³·ç/n  Ãñ·ç/n  ¡£/w  ÔÚ/p  µ³/n  ºÍ/c  Õþ¸®/n  ¾öÐÄ/d  ¼Ó´ó/v  ·´/v  ¸¯°Ü/an  Á¦¶È/n  µÄ/u  ½ñÌì/t  £¬/w  Íû/v  ½«/p  ÇåÃ÷½Ú/t  µÄ/u  Î¥·¨ÂÒ¼Í/i  ÐÐÎª/n  ×÷Îª/v  Ò»/m  Ïî/q  ÄÚÈÝ/n  ¼ÓÇ¿/v  ¼à¶½/v  ³Í´¦/v  ¡£/w  Áìµ¼/n  ¸É²¿/n  Ò²/d  Òª/v  ÒÔÉí×÷Ôò/i  £¬/w  Á®Õþ/n  Çå°×/a  £¬/w  ¹«Ë½/n  ·ÖÃ÷/a  £¬/w  ÔÚ/p  Å¤×ª/v  ²»Á¼/a  ·çÆø/n  ·½Ãæ/n  ´ø/v  ¸ö/q  ºÃÍ·/n  ¡£/w  

19980401-09-003-001/m  ÇåÃ÷/t  Ó¦/v  É¨/v  ÎÛ×Ç/a  ·ç/Ng  
19980401-09-003-002/m  Ñî/nr  ÓÉÖ®/nr  
19980401-09-003-003/m  ÇåÃ÷/t  É¨Ä¹/v  ¼À×æ/v  £¬/w  ÊÇ/v  ÖÐ¹ú/ns  ÈË/n  µÄ/u  ´«Í³/n  ¡£/w  Ã¿µ±/p  ÇåÃ÷/t  Ö®¼Ê/f  £¬/w  ÙÉ/Vg  ¼ÒÈË/n  µ½/p  ×æ×Ú/n  Ä¹/n  Ç°/f  ¼Àµì/v  £¬/w  Ãå»³/v  ÏÈÈË/n  £¬/w  ¼ÄÍÐ/v  °§Ë¼/n  £¬/w  ÒÑ/d  ³É/v  ÃñË×/n  ¡£/w  È»¶ø/c  £¬/w  ½üÐ©Äê/t  µÄ/u  ÇåÃ÷/t  ¼À×æ/vn  »î¶¯/vn  Ô½À´Ô½/d  ±äÎ¶/v  £¬/w  ·çÆø/n  Ô½À´Ô½/d  ²»/d  Õý/a  ¡£/w  Ò»/m  ÊÇ/v  ¡°/w  ÃÔÐÅ·ç/n  ¡±/w  ¡£/w  Ò»Ð©/m  Ç®°ü/n  ¹Ä/v  ÆðÀ´/v  µÄ/u  ÈË/n  £¬/w  ½è/v  ÇåÃ÷/t  ¼À×æ/v  Ö®¼Ê/f  ´ó²Ù´ó°ì/l  £¬/w  ÒÔ/c  ¾¡/v  ¡°/w  Ð¢µÀ/n  ¡±/w  ¡£/w  ËûÃÇ/r  ÓÐµÄ/r  ³É/v  À¦/q  µØ/u  ÉÕ/v  Ö½Ç®/n  £¬/w  ³ÉÏä/v  µØ/u  ·Å/v  ±ÞÅÚ/n  £»/w  ÓÐµÄ/r  Çë/v  ·çË®/n  ÏÈÉú/n  Ñ¡/v  ¡°/w  ·çË®±¦µØ/i  ¡±/w  £¬/w  ´óÐËÍÁÄ¾/i  £¬/w  Îª/p  ×æÏÈ/n  Óª½¨/v  ºÀ»ª/a  ÒõÕ¬/n  £¬/w  ÉõÖÁ/c  ²»Ï§/v  »Ù/v  É½ÁÖ/n  £¬/w  Õ¼/v  Á¼Ìï/n  £»/w  ÓÐµÄ/r  Çë/v  ¶Ë¹«/n  ¡¢/w  µÀÊ¿/n  £¬/w  ´òÕ«õ´/v  £¬/w  ×ö/v  µÀ³¡/n  £¬/w  Îª/p  ×æ×Ú/n  Æí/Vg  ÒõµÂ/n  £¬/w  Îª/p  ×ÓËï/n  Çó/v  Òñ±Ó/vn  ¡£/w  ÓÐÐ©/r  ÈË/n  ¾¡¹Ü/c  ÊÖÍ·/n  Ç®/n  ²»/d  ¶à/a  £¬/w  ÎªÁË/p  Ãâ/v  Âä/v  ²»Ð¢/a  Ö®/u  Ãû/Ng  £¬/w  ¾ÍÊÇ/d  ½èÕ®/v  Ò²/d  ²»µÃ²»/d  ¸ú×Å/v  ¸É/v  £¬/w  ÒÔÖÂ/c  °Ñ/p  Ò»¸ö/m  Ìì/n  Çå/a  µØ/n  Ã÷/Ag  µÄ/u  ºÃ/a  Ê±½Ú/n  ÄÖ/v  µÃ/u  ÎÚÑÌÕÎÆø/i  £¬/w  ÀÇÑÌËÄÆð/i  £¬/w  ²»½ö/c  ÎÛÈ¾/v  ¿ÕÆø/n  £¬/w  Ò²/d  ÎÛÈ¾/v  ×Å/u  Éç»á/n  ·çÆø/n  ¡£/w  ¶þ/m  ÊÇ/v  ¡°/w  ¸¯°Ü·ç/n  ¡±/w  ¡£/w  ÒÂ½õ»¹Ïç/i  £¬/w  ¹â×ÚÒ«×æ/i  µÄ/u  ´«Í³/n  ¹ÛÄî/n  ÔÚ/p  µ±½ñ/t  Éç»á/n  µÄ/u  µäÐÍ/a  ±íÏÖ/vn  Ö®Ò»/r  ±ãÊÇ/v  ¡°/w  ¹«³µ/n  ¼À×æ/vn  ¡±/w  ¡£/w  Ã¿·ê/v  ÇåÃ÷½Ú/t  £¬/w  Îª/v  Êý/n  ²»ÉÙ/m  µÄ/u  ´óÐ¡/n  ¸É²¿/n  ¶¼/d  Ð¯/v  ¼Ò¾ì/n  ×ø/v  ×Å/u  ¹«³µ/n  µ½/v  ×æ×Ú/n  ·Ø/n  Ç°/f  ¡°/w  äìÈ÷/ad  ×ß/v  Ò»/m  »Ø/q  ¡±/w  ¡£/w  ¡°/w  À¶Äñ/nz  ¡±/w  ¡¢/w  ¡°/w  »Ê¹Ú/nz  ¡±/w  ¡¢/w  ¡°/w  ±¼³Û/nz  ¡±/w  µÈ/u  Ãû³µ/n  ·×·×/d  ÍùÀ´/v  ÓÚ/p  ³ÇÏç/n  Ö®¼ä/f  ¡£/w  Èý/m  ÊÇ/v  ¡°/w  ×Ú×å/n  ·ç/n  ¡±/w  ¡£/w  ½ü/a  ¼¸/m  Äê/q  £¬/w  ²»ÉÙ/m  ÈË/n  ´ò/v  ×Å/u  ¡°/w  Ñ°¸ù/v  ÎÊ/v  ×æ/Ng  ¡±/w  µÄ/u  ÆìºÅ/n  £¬/w  ´ó/d  ¸ã/v  ·â½¨/a  ×Ú×å/n  »î¶¯/vn  £¬/w  Ðø/v  ×ÚÆ×/n  £¬/w  Á¢/v  ×å¹æ/n  £¬/w  ÓÐµÄ/r  »¹/d  ÓÚ/p  ÇåÃ÷/t  Ö®¼Ê/f  ½«/p  ¸÷µØ/r  µÄ/u  ×Ú×å/n  Í·¶ù/n  ¼°/c  ´ú±í/n  ÕÙ¼¯/v  ÆðÀ´/v  £¬/w  ¸ã/v  ¡°/w  ×å/Ng  ×æ/Ng  ´ó/a  ¼À/v  ¡±/w  ¡£/w  ¶¯éü/v  °Ù/m  ÈË/n  ¡¢/w  Ç§/m  ÈË/n  £¬/w  ´óËÁ/d  »Ó»ô/v  Ç®²Æ/n  £¬/w  ÉÙÊý/m  µØ·½/n  »¹/d  ³öÏÖ/v  ¡°/w  ×å¹æ/n  ¡±/w  ¸ßÓÚ/v  ¹ú·¨/n  µÄ/u  ÏÖÏó/n  ¡£/w  
19980401-09-003-004/m  ÓÉ´Ë¿´À´/l  £¬/w  ÇåÃ÷/t  ¼À×æ/v  È·/d  Ðë/Vg  ¸ïÐÂ/v  ¡£/w  ¾Ý/p  Ò»Ð©/m  Ã½Ìå/n  ±¨µÀ/v  µÄ/u  ÐÂ/a  ¾­Ñé/n  £¬/w  ÇåÃ÷/t  ¼À×æ/v  ¿ÉÓÃ/v  Èý/m  ÖÖ/q  °ì·¨/n  Ìæ´ú/v  ¡£/w  Ò»/m  Îª/v  ¡°/w  »¨/n  ¼À/vn  ¡±/w  £º/w  ²»/d  ÉÕ/v  Ö½Ç®/n  ²»/d  ·Å/v  ±ÞÅÚ/n  £¬/w  Ò»/m  Êø/q  ÏÊ»¨/n  Ï×/v  Ä¹/n  Ç°/f  ¡£/w  »ò/c  ÓÚ/p  ×æ×Ú/n  Ä¹/n  Ç°/f  Ä¬×ø/v  ÒÔ/c  ¼Ä/v  °§Ë¼/n  £¬/w  »ò/c  Ïò/p  ×ÓËï/n  ½²Êö/v  ×æÉÏ/n  ÃÀµÂ/n  ÒÔ/c  Àø/Vg  ºóÈË/n  £¬/w  ¼È/c  ÎÄÃ÷/a  ×¯ÖØ/a  £¬/w  ÓÖ/c  µäÑÅ/a  ½ÚÔ¼/v  ¡£/w  ¶þ/m  Îª/v  ¡°/w  Ê÷/n  ¼À/vn  ¡±/w  £º/w  ½è/v  É¨Ä¹/v  Ö®¼Ê/f  £¬/w  ÔÚ/p  ×æ×Ú/n  ·Ø/n  ÅÔ/f  ÔÔ/v  ¿Ã/q  Ê÷/n  ¡£/w  Ò»/m  ÈË/n  ÔÔ/v  ÏÂ/v  Ò»/m  ¿Ã/q  Ê÷/n  £¬/w  ÖÚÈË/n  ÁôÏÂ/v  Ò»/m  Æ¬/q  ÁÖ/Ng  ¡£/w  ×æ/Ng  µÂ/n  ÐÄÖÐ/s  ¼Ç/v  £¬/w  ÂÌ/a  Ê÷Òñ/n  ×ÓËï/n  £¬/w  ¸ø/p  ÇåÃ÷½Ú/t  ÁôÏÂ/v  Ò»/m  µÀ/q  ÁÁÀö/a  µÄ/u  ·ç¾°/n  ¡£/w  Èý/m  Îª/v  ¡°/w  Ò£/Ag  ¼À/vn  ¡±/w  £º/w  Éí/Ng  ÔÚ/p  °Ù/m  Àï/q  Ç§/m  Àï/q  Ö®Íâ/f  µÄ/u  ÈËÃÇ/n  ´ó/d  ¿É/v  ²»±Ø/d  ·çÓê/n  ¼æ³Ì/v  µØ/u  ¸Ï»Ø/v  ¹ÊÏç/n  ÉÏ·Ø/v  ¼À×æ/v  £¬/w  Ö»/d  ÓÚ/p  ÇåÃ÷/t  ÄÇÌì/r  Ð¯ÆÞ/v  ´ø×Ó/v  µ½/p  ½¼Íâ/s  »ò/c  ¾Í/d  ÔÚ/p  ¼ÒÖÐ/s  °Ú/v  Ò»/m  Êø/q  ÏÊ»¨/n  £¬/w  Õå/v  Ò»/m  ±­/q  ÃÀ¾Æ/n  £¬/w  Íû/v  ¼ÒÏç/n  Ò£/Ag  ¶ø/c  ¼À/v  Ö®/r  ¡£/w  ¼È/c  ¿É/v  Ãâ/v  ³¤Í¾/b  ±¼²¨/vn  Ö®/u  ÀÍ/vn  £¬/w  ÓÖ/c  ¿É/v  ±Ü/v  ¡°/w  ¹«³µ/n  ¼À×æ/vn  ¡±/w  Ö®/u  ÏÓ/Ng  £¬/w  Ò²/d  ²»/d  Íü/v  ¶Ô/p  ×æ×Ú/n  µÄ/u  »³Äî/vn  Óë/c  ¼Àµì/vn  ¡£/w  Ò»¾ÙÈýµÃ/l  £¬/w  ºÎÀÖ²»Îª/l  £¿/w  

19980401-09-004-001/m  ÐìÖÝ/ns  ´ò»÷/v  ÈÅÂÒ/v  ¡º/w  Ò»Ò»¡ð/m  ¡»/w  ÐÐÎª/n  
19980401-09-004-002/m  È¥Äê/t  Ê®Ò»ÔÂ/t  ¶þÊ®°ËÈÕ/t  £¬/w  [ÐìÖÝÊÐ/ns  ¹«°²¾Ö/n  ¡º/w  Ò»Ò»¡ð/m  ¡»/w  ±¨¾¯/vn  ·þÎñÌ¨/n]nt  ½Óµ½/v  Ò»/m  ÈË/n  ±¨°¸/v  £¬/w  Ëµ/v  ×Ô¼º/r  ÔÚ/p  »¹¿î/v  Í¾ÖÐ/s  ±»/p  ³ö×â³µ/n  Ë¾»ú/n  ÇÀ×ß/v  Ò»/m  Ö»/q  ×°ÓÐ/v  ¶þÊ®Ò»Íò/m  Ôª/q  ÏÖ½ð/n  µÄ/u  ÃÜÂëÏä/n  ¡£/w  ½Ó/v  ±¨¾¯/vn  ºó/f  £¬/w  [¾ÅÀï/ns  ¹«°²/n  ·Ö¾Ö/n]nt  ¸ú×Ù/vd  Õì²é/v  £¬/w  ×îºó/f  ²éÊµ/v  ÊÇ/v  Õâ¸ö/r  ÈË/n  ÎªÁË/p  Àµ/v  Õ®/n  ¶ø/c  ±àÔì/v  µÄ/u  Ò»/m  Æð/q  ¼Ù°¸/n  ¡£/w  È¥Äê/t  Ê®¶þÔÂ/t  ÈýÈÕ/t  Íí/Tg  £¬/w  Ñ²¾¯/n  Ö§¶Ó/n  ½Óµ½/v  ¡º/w  Ò»Ò»¡ð/m  ¡»/w  Ö¸Áî/n  £º/w  ÓÐ/v  ÈË/n  Õý/d  ÓÃ/v  ´Å¿¨/n  µç»°/n  ²¦/v  ´ò/v  ¡º/w  Ò»Ò»¡ð/m  ¡»/w  £¬/w  ËÁÒâ/d  ÈèÂî/v  Öµ°à/vn  Ãñ¾¯/n  ¡£/w  Ñ²¾¯/n  Çý³µ/v  Ñ¸¼´/d  ½«/p  Õý/d  Óû/Vg  ÌÓÀë/v  µÄ/u  ÏÓÒÉÈË/n  ×¥»ñ/v  ¡£/w  [ÐìÖÝÊÐ/ns  ¹«°²¾Ö/n]nt  ×î½ü/t  ¶Ô/p  Ò»Ð©/m  ÂÒ/d  ²¦/v  ¡º/w  Ò»Ò»¡ð/m  ¡»/w  £¬/w  »Ñ±¨/v  °¸Çé/n  £¬/w  ÈèÂî/v  Ãñ¾¯/n  µÄ/u  ÈË/n  ÒÀ·¨/d  ¸øÓè/v  ÁË/u  ³Í´¦/vn  £¬/w  ´ò»÷/v  ÁË/u  ¹ÊÒâ/d  ÈÅÂÒ/v  ±¨¾¯/vn  ·þÎñ/vn  µÄ/u  ÐÐÎª/n  ¡£/w  £¨/w  [½­ËÕ/ns  ÐìÖÝÊÐ/ns  ¹«°²¾Ö/n  ÕþÖÎ²¿/n]nt  Áõ/nr  ´Ó¼ó/nr  £©/w  

19980401-09-005-001/m  Èº/q  Äñ/n  ¡°/w  ²¼Õó/v  ¡±/w  ÁÒÊ¿ÁêÔ°/n  ÖÜ±ß/n  ÈºÖÚ/n  Õù/v  ¶Ã/Vg  Ææ¹Û/n  £¨/w  ¸½/v  Í¼Æ¬/n  £±/m  ÕÅ/q  £©/w  
19980401-09-005-002/m  ´Ó/p  È¥Äê/t  £±£±ÔÂ/t  £²£¸ÈÕ/t  ÒÔÀ´/f  £¬/w  ÆÌÌì¸ÇµØ/i  µÄ/u  Èº/q  Äñ/n  Ïñ/d  ÊÇ/v  ÑµÁ·ÓÐËØ/i  µÄ/u  ÍÅ¶Ó/n  £¬/w  Ã¿/r  µ½/p  »Æ»è/t  £¬/w  ÅÅ/v  ×Å/u  ÕûÆë/a  µÄ/u  ¶ÓÁÐ/n  £¬/w  µ½/p  [ÉÂÎ÷/ns  ÆÑ³ÇÏØ/ns  ÓÀ·á/ns  ÁÒÊ¿ÁêÔ°/n]ns  ¡°/w  ÏÂé½/v  ¡±/w  £¬/w  ×³¹Û/a  µÄ/u  ¾°Ïó/n  ÎüÒý/v  ÁË/u  ÉÏÍò/m  ÈË/n  ¡£/w  
19980401-09-005-003/m  ÏÂÎç/t  £¶µã/t  ÒÔºó/f  £¬/w  ÈºÄñ/n  Â¡ÖØ/a  µÄ/u  ¡°/w  Èë/v  Ô°/Ng  ÒÇÊ½/n  ¡±/w  ¿ªÊ¼/v  ÁË/y  ¡£/w  Ö»¼û/v  ´Ó/p  ÂåºÓ/ns  ÄÏ/f  ±±/f  Á½/m  ¸ö/q  ·½Ïò/n  ·ÉÀ´/v  µÄ/u  Äñ¶ù/n  ²»¶Ï/d  ½µÂä/v  ÔÚ/p  ¾à/p  ÁêÔ°/n  Î÷²à/f  £µ£°£°/m  Ã×/q  Ô¶/a  µÄ/u  µØ·½/n  £¬/w  ¸ø/p  ·µÇà/v  µÄ/u  ÂóÌï/n  ¸Ç/v  ÉÏ/v  ÁË/u  Ò»/m  ²ã/q  ºÚ/a  µØÌº/n  ¡£/w  £¶µã°ëÖÓ/t  £¬/w  ¼¯½á/v  µÄ/u  ÄñÈº/n  ÖÐ/f  Í»È»/ad  ÓÐ/v  Êý/m  Ö»/q  ÌÚ¿Õ¶øÆð/l  £¬/w  Ïñ/d  ÊÇ/v  ¡°/w  Äñ/n  Ë¾Áî/n  ¡±/w  ÅÉ³ö/v  µÄ/u  ¡°/w  Õì²ìÅÅ/n  ¡±/w  È¥/v  Ì½/v  ¡°/w  µÐÇé/n  ¡±/w  ¡£/w  ËüÃÇ/r  ÔÚ/p  ÁêÔ°/n  ÉÏ¿Õ/s  ÅÌÐý/v  ÁË/u  Á½/m  È¦/q  £¬/w  ¼û/v  ÎÞ/v  Òì³£/a  Çé¿ö/n  £¬/w  ¾Í/d  ·µ»Ø/v  ¼¯½áµØ/n  ¡£/w  ¸ô/v  ÁË/u  ´óÔ¼/d  £³/m  ·ÖÖÓ/q  £¬/w  ÓÖ/d  ÓÐ/v  Ò»¸ö/m  ¡°/w  Õì²ìÁ¬/n  ¡±/w  Ïò/p  Õâ±ß/r  ·ÉÀ´/v  £¬/w  ÔÚ/p  ¿ÕÖÐ/s  ÅÌÐý/v  ÁË/u  Ò»/m  È¦/q  £¬/w  È»ºó/c  Ò»¸ö/m  ¸©³å/vn  £¬/w  ±ã/d  Âä/v  µ½/v  ÁêÔ°/n  ¶«±±½Ç/f  µÄ/u  °ØÊ÷/n  ÉÏ/f  ¡£/w  ×ªÑÛ¼ä/t  £¬/w  Ö»/d  Ìý/v  µÃ/u  ¡°/w  ºôÀ²/o  ¡±/w  Ò»/m  Éù/q  £¬/w  ÓÖ/d  Ò»Æð/d  ·É/v  »Ø/v  ¡°/w  ´ó/a  ²¿¶Ó/n  ¡±/w  ¡£/w  ¾Í/d  ÔÚ/p  ÕâÊ±/r  Ææ¹Û/n  ³öÏÖ/v  ÁË/y  £¬/w  ¾²/ad  ·ü/v  ÔÚ/p  ÂóÌï/n  Àï/f  µÄ/u  Äñ¶ù/n  ÃÇ/k  Í¬Ê±/d  ÌÚ¿Õ/v  £¬/w  Íò/m  Äñ/n  ÅÅ/v  ¿Õ/Ng  £¬/w  ÕÚÌì±ÎÈÕ/i  ¡£/w  ¼¸/m  ¸ö/q  »ØºÏ/n  ºó/f  ÓÖ/d  Âä/v  »Ø/v  ÓªÅÌ/n  £¬/w  ÅÅ/v  ³É/v  Ò»¸ö/m  ³¤·½ÐÎ/n  µÄ/u  ¶ÓÁÐ/n  £¬/w  µÈ´ý/v  ÕÙ»½/v  ¡£/w  ´ËÊ±/t  ½«½ü/d  £·µã/t  £¬/w  ¡°/w  Äñ/n  Ë¾Áî/n  ¡±/w  ±ã/d  ´Ó/p  ¶ÓÎ²/n  Æð·É/v  £¬/w  Äñ/n  ¶Ó/n  ½ô¸ú/v  ¶ø/c  À´/v  £¬/w  Óã¹á/d  Èë/v  Ô°/Ng  ¡£/w  
19980401-09-005-004/m  ¾Ý/p  ÓÐ¹Ø/vn  ×¨¼Ò/n  ½éÉÜ/v  £¬/w  ´Ë/r  Äñ/n  ½Ð/v  »Òé£Äñ/n  £¬/w  »Æ/a  ×ì/n  »Æ/a  ÍÈ/n  »Ò/Ag  ÓðÃ«/n  £¬/w  Éí³¤/n  £²£°/m  ÀåÃ×/q  £¬/w  ±È/p  ÂéÈ¸/n  ´ó/a  Ò»/m  ±¶/q  £¬/w  ½Ð/v  ÆðÀ´/v  Ïñ/v  ³³×ì/v  ¡£/w  ËüÃÇ/r  Ö÷Òª/d  Éú»î/v  ÔÚ/p  ÃÉ¹Å/ns  ¡¢/w  ¶íÂÞË¹/ns  ºÍ/c  ÎÒ¹ú/n  ÄÚÃÉ¹Å/ns  ½ÓÈÀ/v  Ò»´ø/n  ¡£/w  Ëæ×Å/p  Æøºò/n  ±ä»¯/vn  £¬/w  ±±/f  ÒÆ/v  ÄÏ/f  Ç¨/v  £¬/w  À´/v  ÇØÁë/ns  ÑØÏß/f  ¹ý¶¬/v  £¬/w  ÇåÃ÷/t  ºó/f  ±ã/d  Â½Ðø/d  ÀëÈ¥/v  ¡£/w  Õâ/r  Èº/q  Äñ/n  Æ«/d  Áµ/v  µÄ/u  [ÓÀ·á/ns  ÁÒÊ¿ÁêÔ°/n]ns  £¬/w  ÊÇ/v  Îª/p  ÔÚ/p  £±£¹£´£¸Äê/t  ÖøÃû/a  µÄ/u  [ÓÀ·á/ns  Õ½ÒÛ/n]nz  ÖÐ/f  ÎþÉü/v  µÄ/u  ½«Ê¿/n  ½¨Ôì/v  µÄ/u  ¡£/w  Ëü/r  ×øÂä/v  ÔÚ/p  ÂåºÓÅÏ/ns  ÉÏ/f  £¬/w  °ØÊ÷/n  ³É/v  ÁÖ/Ng  £¬/w  »·¾³/n  ÓÄ¾²/a  £¬/w  ¸ø/p  Èº/q  Äñ/n  Ìá¹©/v  ÁË/u  ÊæÊÊ/a  µÄ/u  ÒûËÞ/vn  Ìõ¼þ/n  ¡£/w  ÕâÀï/r  ÍùÄê/t  ¾Í/d  ÓÐ/v  Äñ¶ù/n  ÆÜ/Vg  ËÞ/Vg  £¬/w  ½ñÄê³õ/t  ¾çÔö/v  £¬/w  ÄÑÒÔ/d  ¼ÆÊý/v  £¬/w  ¾Ý/p  ¹À¼Æ/v  ÓÐ/v  ÉÏ°ÙÍò/m  Ö»/q  ¡£/w  Õâ/r  Ò»/m  Ææ¹Û/n  ÒýÀ´/v  ÁË/u  ÇØ/j  ¡¢/w  ½ú/j  ¡¢/w  Ô¥/j  Èý/m  Ê¡/n  ½ÓÈÀ/vn  µØÇø/n  ÖÚ¶à/m  µÄ/u  ¹ÛÉÍÕß/n  ¡£/w  £¨/w  ÉÂÎ÷/ns  Î÷°²ÊÐ/ns  Íõ/nr  ÌìÓý/nr  ×«ÎÄ/v  ÉãÓ°/v  £©/w  

19980401-09-006-001/m  ½ÖÍ·/s  Òå¾Ù/n  ¡ª¡ª/w  ´óÁ¬ÊÐ/ns  ¸É²¿/n  ÈºÖÚ/n  ÇÜ/v  Ð×/Ng  ¼ÍÊµ/n  
19980401-09-006-002/m  ±¾±¨/r  ¼ÇÕß/n  ÕÅ/nr  ÊéÕþ/nr  
19980401-09-006-003/m  ¶ÁÕß/n  ÅóÓÑ/n  £¬/w  Õâ/r  ÊÇ/v  £²ÔÂ/t  £²£´ÈÕ/t  Çå³¿/t  ·¢Éú/v  ÔÚ/p  ±õ³Ç/n  ´óÁ¬/ns  ½ÖÍ·/s  µÄ/u  Ò»/m  Çú/q  ×·/v  Î§/v  ÇÜ/v  Ð×/Ng  µÄ/u  ×³¸è/n  ¡£/w  Ãæ¶Ô/v  É±ÈË/v  ÌÓÅÜ/v  ¡¢/w  ³Ö/v  µ¶/n  ÐÐÐ×/v  µÄ/u  ´õÍ½/n  £¬/w  ÈËÃÇ/n  ×Ô·¢/d  µØ/u  ×·/v  £¬/w  ºÏÁ¦/d  µØ/u  Î§/v  £¬/w  »úÖÇ/a  µØ/u  ÇÜ/v  £¬/w  ÆäÖÐ/r  ÓÐ/v  ¹ú¼Ò/n  ¸É²¿/n  £¬/w  ÓÐ/v  ÆÕÍ¨/a  ÊÐÃñ/n  £¬/w  ÓÐ/v  ¹²²úµ³Ô±/n  £¬/w  ÓÐ/v  ÏÂ¸Ú/vn  ¹¤ÈË/n  ¡­¡­/w  
19980401-09-006-004/m  ÊÂÇé/n  ·¢Éú/v  ÔÚ/p  [ÈªÓÂ½Ö/ns  Í£³µ³¡/n]ns  ¡£/w  ÕâÌì/r  Ôç³¿/t  £¬/w  [ÈªÓÂ/ns  Í£³µ³¡/n]ns  ´Ó/p  ³¿¹â/n  Ïþ/Tg  Îí/n  ÖÐ/f  ÐÑÀ´/v  £¬/w  [´óÁ¬/ns  ±¦»ª/nz  Ê³Æ·/n  ¹«Ë¾/n]nt  Å®/b  Ë¾»ú/n  ËÕ/nr  Òå»¨/nr  Ïñ/v  Íù³£/t  Ò»Ñù/u  £¬/w  °´Ê±/d  µ½´ï/v  ¹«Ë¾/n  Ãæ°ü³µ/n  Í£³µÎ»/n  £¬/w  ×¼±¸/v  ·¢¶¯/v  ³µ/n  ÉÏ°à/v  ¡£/w  Í»È»/a  £¬/w  Ò»/m  °Ñ/q  Ñ©ÁÁ/z  µÄ/u  ³¤/a  ¼âµ¶/n  ´Ó/p  ±³ºó/f  ±Æ/v  ×¡/v  Ëý/r  £¬/w  ³Ö/v  µ¶/n  ´õÍ½/n  Ëæ¼´/d  µÍ/ad  ºð/v  £º/w  ¡°/w  ¿ª³µ/v  £¡/w  Íù/p  ±±/f  ¿ª/v  £¡/w  ¡±/w  
19980401-09-006-005/m  ÕýÊÇ/v  ÉÏ°à/vn  Ê±¼ä/n  £¬/w  ´ó½Ö/n  ÉÏ/f  ³µÁ÷/n  Èç/v  Ö¯/Ng  ¡£/w  ËÕ/nr  Òå»¨/nr  ¼ÝÊ»/v  µÄ/u  ½ð±­ÅÆ/nz  °×É«/n  Ãæ°ü³µ/n  µÍËÙ/d  »º/ad  ÐÐ/v  £¬/w  ÖÁ/p  Î÷ÄÏÂ·/ns  Óë/p  Î÷É½½Ö/ns  ½»»ã´¦/n  µÄ/u  Ê®×Ö½ÖÍ·/l  £¬/w  Ëý/r  ¼±É²³µ/l  £¬/w  ÊÖ/n  ¿ª/v  ³µÃÅ/n  £¬/w  ±ß/d  Íù/p  Íâ/f  ³å/v  ±ß/d  º°/v  £º/w  ¡°/w  ÓÐ/v  ÈË/n  ÇÀ½Ù/v  £¡/w  ¾ÈÃü/v  °¡/y  £¡/w  ¡±/w  ´õÍ½/n  ¾¾/v  ×¡/v  ËÕ/nr  µÄ/u  Í··¢/n  ºÍ/c  ÒÂÈ¹/n  ²»/d  ·Å/v  ¡£/w  ËÕ/nr  Òå»¨/nr  È«Á¦/d  ÕõÍÑ/v  £¬/w  °ë/m  ¸ö/q  Éí×Ó/n  Õõ/v  ³ö/v  ³µ/n  Íâ/f  £¬/w  ´õÍ½/n  ×§/v  ²»/d  »ØÀ´/v  £¬/w  Ð×ºÝ/a  µØ/u  ¾ÙÆð/v  ¼âµ¶/n  £¬/w  ´Ó/p  ËÕ/nr  µÄ/u  ºó±³/n  ´Ì/v  Ïò/p  ÐÄÔà/n  ¡£/w  ËÕ/nr  Òå»¨/nr  µ¹/v  ÔÚ/p  Ñª²´/n  ÖÐ/f  £¬/w  ´õÍ½/n  Ìø/v  ³µ/n  £¬/w  ÑØ×Å/p  Î÷É½½Ö/ns  ²Ö»Ì/ad  ÄÏ/f  ÌÓ/v  ¡£/w  
19980401-09-006-006/m  [´óÁ¬/ns  ±£°²/b  ¹«Ë¾/n]nt  µÄ/u  Ò»/m  Á¾/q  °×É«/n  Ð¡½Î³µ/n  ¸ú/v  ÔÚ/p  ËÕ/nr  Òå»¨/nr  µÄ/u  Ãæ°ü³µ/n  ºóÃæ/f  £¬/w  Ë¾»ú/n  Ìï/nr  ÁÖ/nr  ¶Ô/p  ËÕ/nr  É²³µ/v  ºó/f  ºô¾È/v  ºÍ/c  ±»/p  ´Ì/v  µÄ/u  Çé¿ö/n  ¿´/v  µÃ/u  Ò»Çå¶þ³þ/l  ¡£/w  ¼ûµ½/v  ´õÍ½/n  ÌÓ×ß/v  £¬/w  Ìï/nr  ÁÖ/nr  ºÁ²»ÓÌÔ¥/l  µØ/u  µ÷×ª/v  ³µÍ·/n  £¬/w  Ïò/p  Ð×·¸/n  ×·/v  È¥/v  ¡£/w  
19980401-09-006-007/m  ¡°/w  ×¥/v  ´õÍ½/n  £¡/w  ×¥/v  ´õÍ½/n  £¡/w  ¡±/w  ¸Õ¸Õ/d  ±»/p  Ë¾·¨²¿/n  ÃüÃû/v  Îª/v  ¡°/w  ÏÖ´ú»¯/vn  ÎÄÃ÷/a  ¼àÓü/n  ¡±/w  ³ÆºÅ/n  µÄ/u  [´óÁ¬ÊÐ/ns  ¼àÓü/n]nt  µÄ/u  °²È«/an  ±£ÎÀ¿Æ/n  ¿Æ³¤/n  »¸/nr  Ã¯Ê¢/nr  £¬/w  ÔÚ/p  ÉÏ°à/vn  Â·ÉÏ/s  Ìýµ½/v  ÈËÃÇ/n  ¡°/w  ×½ÄÃ/v  Ð×·¸/n  ¡±/w  µÄ/u  ºôº°Éù/n  £¬/w  ¼±ËÙ/z  µ÷×ª/v  ×ÔÐÐ³µ/n  ³µÍ·/n  £¬/w  Óë/p  ÖÚÈË/n  Ò»µÀ/d  ×·/v  Ïò/p  Ð×·¸/n  ¡£/w  
19980401-09-006-008/m  ºÍ/p  Ìï/nr  ÁÖ/nr  ¡¢/w  »¸/nr  Ã¯Ê¢/nr  Ò»Ñù/u  ³å/v  ÔÚ/p  Ç°Ãæ/f  µÄ/u  ÓÐ/v  £·/m  ¸ö/q  ÈË/n  £¬/w  ËûÃÇ/r  £·/m  ÈË/n  ÎÞÎ·/v  µØ/u  ×·¸Ï/v  ×Å/u  Ð×·¸/n  ¡£/w  ×îºó/f  £¬/w  ½«/p  Ð×·¸/n  ºÏÎ§/v  ÓÚ/p  [Î÷É½½Ö/ns  Í¯×°³§/n]nt  ÃÅ¿Ú/s  ¸½½ü/f  µÄ/u  ÂíÂ·/n  ÅÔ/f  ¡£/w  ¹ýÂ·/b  ÈºÖÚ/n  ÅäºÏ/v  Õâ/r  £·/m  ÈË/n  £¬/w  ÄÅº°ÖúÍþ/l  £¬/w  ¹²Í¬/d  À¹/v  ¶Â/v  £¬/w  Ð×·¸/n  ÏÝÓÚ/v  ÈºÖÚ/n  µÄ/u  °üÎ§/vn  Ö®ÖÐ/f  ¡£/w  ×ßÍ¶ÎÞÂ·/i  µÄ/u  Ð×·¸/n  £¬/w  ÓÌÈç/v  Ò»/m  Ö»/q  À§/a  ÊÞ/Ng  £¬/w  ÇîÐ×¼«¶ñ/i  µØ/u  Ïò/p  ËÄÖÜ/f  »ÓÎè/v  ×Å/u  ¼âµ¶/n  ¡£/w  
19980401-09-006-009/m  ¡°/w  ·ÅÏÂ/v  µ¶/n  £¬/w  ·ÅÏÂ/v  µ¶/n  £¡/w  ¡±/w  ³å/v  ÔÚ/p  Ç°Ãæ/f  µÄ/u  £·/m  Î»/q  ÒåÊ¿/n  ²»Ô¼¶øÍ¬/i  µØ/u  ÆÈÁî/v  °¸·¸/n  ·ÅÏÂ/v  Ð×Æ÷/n  £¬/w  Í¬Ê±/c  ËõÐ¡/v  ×Å/u  °üÎ§È¦/n  ¡£/w  £·/m  ¸ö/q  ÈË/n  ¶Ô/p  Ð×·¸/n  µÄ/u  °üÎ§/vn  Ö»/d  ÓÐ/v  ¼¸/m  ²½/q  Ô¶/a  ÁË/y  ¡£/w  
19980401-09-006-010/m  Ð×·¸/n  »º»ºµØ/z  ×ª¶¯/v  ×Å/u  Éí×Ó/n  £¬/w  ¶ñºÝºÝ/z  µØ/u  Ëµ/v  £º/w  ¡°/w  Ë­/r  Òª/v  ÉÏÀ´/v  £¬/w  ÎÒ/r  ¾Í/d  ºÍ/p  Ë­/r  Æ´Ãü/v  £¡/w  ¡±/w  £·/m  ¸ö/q  ÈË/n  ÔÚ/p  °üÎ§È¦/n  µÄ/u  Ç°Ãæ/f  Óë/p  Ð×·¸/n  ¶ÔÖÅ/v  ×Å/u  ¡£/w  ÀÏÊ¯/nr  ³Ë/v  Ð×·¸/n  ×ªÉí/v  Ö®¼Ê/f  £¬/w  »úÖÇ/a  ÓÂ¸Ò/a  µØ/u  »Ó/v  Æð/v  ³¤/a  ±ú/n  ·½Í·/f  ÌúÇÂ/n  £¬/w  Å¾/o  £¡/w  Å¾/o  £¡/w  Å¾/o  £¡/w  Ïò/p  Ð×·¸/n  ÓÒ±Û/n  ºÍ/c  ºó/f  ²±¾±/n  Á¬/d  ÅÄ/v  ¼¸/m  ÇÂ/n  ¡£/w  Áí/r  £¶/m  ÈË/n  »Ó/v  Æð/v  ÊÖÖÐ/s  µÄ/u  ÌÕ´É/n  ¹Ü×Ó/n  ¡¢/w  ÊÖ´¸/n  ¡¢/w  Ê¯Í·/n  µÈµÈ/u  £¬/w  ²»/d  Í£/v  µØ/u  Óë/p  °¸·¸/n  ¶·ÖÇ/v  ¶·/v  ÓÂ/n  ¡£/w  Éí²Ä/n  °«Ð¡/a  µÄ/u  ÌÆ/nr  Æð/nr  »úÃô/a  µØ/u  ÈÆ/v  µ½/v  Ð×·¸/n  Éíºó/f  £¬/w  ÃÍÈ»/d  Ò»/m  È­/q  £¬/w  ÔÒ/v  Ïò/p  Ð×·¸/n  Í·²¿/n  £¬/w  ½«/p  Æä/r  ´ò/v  ÁË/u  ¸ö/q  ôóôò/vn  ¡£/w  £·/m  ¸ö/q  ÈË/n  Ò»Óµ¶øÉÏ/i  £¬/w  ½«/p  Ð×Æ÷/n  ½É»ñ/v  £¬/w  °Ñ/p  Ð×·¸/n  Ë«ÊÖ/n  ·´/d  ¼ô/v  ÆðÀ´/v  £¬/w  ²¢/c  ºÍ/p  ÎÅÑ¶/v  ¸ÏÀ´/v  µÄ/u  Ãñ¾¯/n  Ñî/nr  ´«·æ/nr  Ò»µÀ/d  £¬/w  ½«/p  Ð×·¸/n  ÑºËÍ/v  ¸½½ü/f  µÄ/u  [Î÷É½/ns  ÅÉ³öËù/n]nt  ¡£/w  
19980401-09-006-011/m  Óë´ËÍ¬Ê±/c  £¬/w  ÖµÇÚ/v  µÄ/u  É³ºÓ¿ÚÇø/n  ½»Í¨/n  ¾¯²ì/n  Ð¡Áõ/nr  ¡¢/w  Ð¡¸ß/nr  µÈ/u  £¬/w  ½«/p  ±»º¦ÈË/n  ËÕ/nr  Òå»¨/nr  ¼±/ad  ËÍ/v  µ½/v  ¸½½ü/f  µÄ/u  [Í¬¼Ã/nz  Ò½Ôº/n]nt  £¬/w  µ«/c  Òò/p  ÉËÊÆ/n  ¹ýÖØ/v  £¬/w  ÇÀ¾È/v  ÎÞÐ§/v  £¬/w  ²»ÐÒ/ad  ËÀÍö/v  ¡£/w  
19980401-09-006-012/m  ¾­/p  ÉóÑ¶/v  £¬/w  ÇÀ½Ù/v  É±ÈË/v  Ð×·¸/n  Ïî/nr  Ê÷¶«/nr  £¬/w  £³£´/m  Ëê/q  £¬/w  ÊÇ/v  ºÚÁú½­Ê¡/ns  ÆëÆë¹þ¶ûÊÐ/ns  Äë×ÓÉ½Çø/ns  ÎÞÒµ/b  ÇàÄê/n  £¬/w  Ôø/d  Òò/p  ÇÀ½Ù/v  ·¸×ï/v  ±»/p  ÅÐÐÌ/v  £µ/m  Äê/q  ¡£/w  ½ñÄê/t  £²ÔÂ/t  £±£²ÈÕ/t  ´Ü/v  µ½/v  ´óÁ¬/ns  £¬/w  ËÅ»ú/d  ×÷°¸/v  £¬/w  ½á¹û/d  £¬/w  ÔÚ/p  ½ÖÍ·/s  ±»/p  ¸É²¿/n  ÈºÖÚ/n  ×·/v  Î§/v  ÇÜÄÃ/v  ¡£/w  

19980401-09-007-001/m  Î÷»ª/ns  ÐËÆð/v  Å©Ãñ/n  ¹É·Ý/n  ´ò¾®ÈÈ/n  
19980401-09-007-002/m  ½ü/a  ¼¸/m  Äê/q  £¬/w  ºÓÄÏ/ns  Î÷»ªÏØ/ns  Å©Ãñ/n  ×Ô·¢/d  ÐËÆð/v  ÁË/u  ¡º/w  Å©Ãñ/n  ¹É·Ý/n  ´ò¾®/v  ¡»/w  ÈÈ/n  ¡£/w  Î÷»ª/ns  Å©´å/n  ÔÚ/p  »®·Ö/v  ÔðÈÎÌï/n  Ê±/Ng  £¬/w  ¶à/ad  ¸ù¾Ý/p  ÍÁµØ/n  É³/n  ¡¢/w  ÓÙ/Ng  ½á¹¹/n  ²»Ò»/v  £¬/w  ·ÊÁ¦/n  ²»µÈ/v  £¬/w  µØÀí/n  Î»ÖÃ/n  ²»Í¬/a  £¬/w  ÈË¿Ú/n  ¶àÉÙ/r  µÈ/u  ÒòËØ/n  £¬/w  °Ñ/p  ÍÁµØ/n  ·ÖÎª/v  Èô¸É/m  Ð¡/a  ¿é/q  ¡£/w  Ò»°ã/a  Çé¿ö/n  ÏÂ/f  £¬/w  Ã¿/r  »§/q  µÄ/u  ÔðÈÎÌï/n  ¶þ/m  ÖÁ/p  Èý/m  ¿é/q  £¬/w  »¹ÓÐ/v  ËÄ/m  ÖÁ/p  Îå/m  ¿é/q  µÄ/u  ¡£/w  Ã¿/r  ¿é/q  Ãæ»ý/n  ´ó/a  µÄ/u  Èý/m  ÖÁ/p  ËÄ/m  Ä¶/q  £¬/w  Ð¡/a  µÄ/u  Ò»/m  ÖÁ/p  ¶þ/m  Ä¶/q  ¡£/w  Èç/c  Ã¿/r  »§/q  Å©Ãñ/n  ¶¼/d  ÔÚ/p  µØ¿é/n  ÉÏ/f  ´ò¾®/v  £¬/w  ÊÆ±Ø/d  Ôì³É/v  ×Ê½ð/n  µÄ/u  ÀË·Ñ/vn  ¡£/w  ¶ø/c  ´Ó/p  Ô¶´¦/s  ÒýË®/v  £¬/w  ¾ÍÒª/d  ÍÚ/v  ¹µ/n  ¡¢/w  ÐÞ/v  Çþ/n  £¬/w  »á/v  Ôì³É/v  ÍÁµØ/n  µÄ/u  ÀË·Ñ/vn  ºÍ/c  Ë®×ÊÔ´/n  µÄ/u  Á÷Ê§/vn  ¡£/w  ¸ù¾Ý/p  ÕâÖÖ/r  Çé¿ö/n  £¬/w  Å©»§/n  ÃÇ/k  ÁªºÏ/v  ÆðÀ´/v  £¬/w  Ã¿/r  »§/q  ³ö/v  ÎåÊ®/m  Ôª/q  ÖÁ/p  ÆßÊ®/m  Ôª/q  £¬/w  ¼¯×Ê/v  ÔÚ/p  Ð¡/a  ¿é/q  µØ/n  ÖÐ¼ä/f  ´ò¾®/v  £¬/w  Ê¹/v  Ð¡/a  ¿é/q  µØ/n  ×éºÏ/v  ³É/v  ÓÐÐ§/ad  ¹à¸È/v  µÄ/u  ´ó/a  ¿é/q  µØ/n  ¡£/w  ÕâÑù/r  ¼È/c  ½ÚÔ¼/v  ÁË/u  ×Ê½ð/n  £¬/w  Ò²/d  ½ÚÔ¼/v  ÁË/u  Ë®×ÊÔ´/n  ºÍ/c  ÍÚ/v  ¹µ/n  ÐÞ/v  Çþ/n  Õ¼ÓÃ/v  µÄ/u  ¸ûµØ/n  ¡£/w  £¨/w  [ºÓÄÏ/ns  Î÷»ª/ns  ÈËÃñ/n  ¹ã²¥/vn  µçÌ¨/n]nt  Áõ/nr  ·å/nr  Áõ/nr  ºêÁ¢/nr  £©/w  

19980401-09-008-001/m  ³¤´º/ns  ¼Ç·Ö¿¨/n  ¿¨/v  ×¡/v  ½»Í¨/n  Î¥ÕÂÕß/n  
19980401-09-008-002/m  Ð¡Ð¡/a  ¡º/w  ¼Ç·Ö¿¨/n  ¡»/w  Ê¹/v  Ò»¶È/d  À§ÈÅ/v  ³¤´º/ns  ¹«°²/n  ½»Í¨/n  ¹ÜÀí/vn  ²¿ÃÅ/n  µÄ/u  ³ö×â³µ/n  ¡¢/w  ÖÐ°Í³µ/n  ½»Í¨/n  ÖÈÐò/n  »ìÂÒ/a  ÎÊÌâ/n  Ã÷ÏÔ/ad  ºÃ×ª/v  ¡£/w  ³¤´ºÊÐ/ns  Ä¿Ç°/t  ÓµÓÐ/v  Ò»ÍòÁ½Ç§/m  Á¾/q  ³ö×â³µ/n  ¡¢/w  Ò»Ç§ËÄ°Ù/m  Óà/m  Á¾/q  ÖÐ°Í³µ/n  £¨/w  Ð¡/a  ¹«¹²/b  Æû³µ/n  £©/w  ¡£/w  ½üÄêÀ´/l  ¼ÝÊ»Ô±/n  ³¬³µ/v  Õù/v  µÀ/n  ¡¢/w  ³¬Ô±/v  ¡¢/w  ÂÒ/d  Í£/v  µÈ/u  Î¥ÕÂ/vn  ÐÐÎª/n  ÑÏÖØ/ad  ÈÅÂÒ/v  ÁË/u  ³ÇÊÐ/n  ½»Í¨/n  ÖÈÐò/n  ¡£/w  [³¤´ºÊÐ/ns  ¹«°²¾Ö/n  ½»¾¯/j  Ö§¶Ó/n]nt  ´Ó/p  È¥Äê/t  ÈýÔÂ/t  ¿ªÊ¼/v  ÔÚ/p  ÊÐÄÚ/s  ³ö×â³µ/n  ¡¢/w  ÖÐ°Í³µ/n  ÉÏ/f  ÉèÖÃ/v  ÁË/u  ¡º/w  ÎÄÃ÷/a  ÐÐ³µ/vn  ¾ºÈü/vn  ¿¼ºË¿¨/n  ¡»/w  £¬/w  µ±/p  Èý/m  Áª/Ng  ¼Ç·Ö¿¨/n  £¨/w  Ã¿/r  Áª/Ng  Ò»/m  ·Ö/q  £©/w  ±»/p  ½»¾¯/j  È«²¿/m  ËºÏÂ/v  ºó/f  £¨/w  Ã¿/r  Î¥ÕÂ/v  Ò»/m  ´Î/q  ³ý/p  ·£¿î/v  Íâ/f  Ëº/v  Ò»/m  ·Ö/q  £©/w  £¬/w  ¸Ã³µ/r  µÄ/u  ¼ÝÊ»Ô±/n  ½«/d  ±»/p  °ì°à/v  Ñ§Ï°/v  £¨/w  ´ø/v  ³µ/n  £©/w  ¡£/w  ÎÞ/v  ¼Ç·Ö¿¨/n  µÄ/u  ³µÁ¾/n  Èç/c  ¼ÌÐø/v  Î¥ÕÂ/v  £¬/w  ¼ÝÊ»Ô±/n  ½«/d  ±»/p  µõ¿Û/v  ¼ÝÊ»Ö¤/n  Áù/m  ¸ö/q  ÔÂ/n  ¡£/w  ÉÏÊö/b  ¾Ù´ë/n  ÊµÊ©/v  ºó/f  £¬/w  ³¤´º/ns  ³ö×â³µ/n  ¡¢/w  ÖÐ°Í³µ/n  µÄ/u  ½»Í¨/n  ÊÂ¹ÊÂÊ/n  Ã÷ÏÔ/ad  ÏÂ½µ/v  ¡£/w  £¨/w  [¼ªÁÖ/ns  ¹ã²¥/vn  µçÌ¨/n  ½»Í¨Ì¨/n]nt  ÃÏ/nr  ÏòÈÙ/nr  £©/w  

19980401-09-009-001/m  Ö£ÖÝ/ns  ÌúÂ·/n  ¾¯²ì/n  ÓÂ¾È/v  Å®º¢/n  
19980401-09-009-002/m  ÈýÔÂ/t  ¶þÊ®ÈýÈÕ/t  ÏÂÎç/t  £¬/w  Ö£ÖÝÊÐ/ns  Í©°ØÂ·/ns  ÌúÂ·/n  Á¢½»ÇÅ/n  µÀ¹ì/n  ÉÏ/f  £¬/w  Ò»/m  Ð¡Ñ§/n  ËÄ/m  Äê¼¶/n  Å®º¢/n  ÍÆ/v  ×Å/u  ×ÔÐÐ³µ/n  ºá¹ý/v  µÀ¹ì/n  Ê±/Ng  £¬/w  ºö/d  ¼û/v  ±¼³Û/v  ¶ø/c  À´/v  µÄ/u  »ð³µ/n  £¬/w  ¶ÙÊ±/d  ÏÅ/v  ã¶/v  ÁË/y  ¡£/w  ¼¸/m  ¸ö/q  ÖÜÎ§/f  µÄ/u  ÈË/n  Ò²/d  ±»/p  Õâ/r  Í»ÈçÆäÀ´/i  µÄ/u  ÏÕÇé/n  ¾ª/v  ´ô/v  ÁË/y  ¡£/w  Î£¼±/a  ¹ØÍ·/n  £¬/w  Ö»/d  Ìý/v  Ò»/m  Éù/q  ´ó/d  º°/v  £¬/w  [Ö£ÖÝ/ns  ÌúÂ·/n  ¹«°²´¦/n  Î÷Õ¾/n  ¹«°²Ëù/n]nt  Ãñ¾¯/n  °×/nr  ÊéÔö/nr  ÉÁµç/n  °ã/u  µØ/u  ³å/v  µ½/v  ÌúµÀ/n  ÅÔ/f  £¬/w  ×ÝÉí/v  Ò»/d  Ô¾/Vg  £¬/w  Ð®/v  Æð/v  Å®º¢/n  ¹ö/v  ³ö/v  µÀÐÄ/n  ¡£/w  Ñ¸ÃÍ/a  µÄ/u  »ð³µ/n  ²Á/v  ×Å/u  ËûÃÇ/r  µÄ/u  ÒÂ·þ/n  ºôÐ¥/v  ¶ø/c  ¹ý/v  £¬/w  ×ÔÐÐ³µ/n  ±»/p  »ð³µ/n  Ï¯¾í/v  ¶ø/c  ×ß/v  ¡£/w  
19980401-09-009-003/m  °×/nr  ÊéÔö/nr  ¾È/v  ÁË/u  Å®º¢/n  £¬/w  Ã»/d  Áô/v  ÐÕÃû/n  ¾Í/d  ×ß/v  ÁË/y  ¡£/w  Á½/m  Ìì/q  ºó/f  £¬/w  Å®º¢/n  µÄ/u  ¸¸Ä¸/n  ¾­/p  ¶à·½/d  ´òÌý/v  £¬/w  ²Å/d  ÖªµÀ/v  ÊÇ/v  °×/nr  ÊéÔö/nr  ¾È/v  ÁË/u  ×Ô¼º/r  µÄ/u  º¢×Ó/n  ¡£/w  £¨/w  [Ö£ÖÝ/ns  ÌúÂ·/n  ¹«°²´¦/n]nt  Ö£/nr  ½ð³¬/nr  Àî/nr  ÑÞºì/nr  £©/w  

19980401-10-001-001/m  °×¹µ/ns  ÐËË¥/vn  »°/v  ÖÊÁ¿/n  
19980401-10-001-002/m  ±à¼­/n  Í¬Ö¾/n  £º/w  
19980401-10-001-003/m  ²»¾ÃÇ°/t  £¬/w  ÎÒ/r  »Ø/v  ÀÏ¼Ò/n  °×¹µ/ns  Ê±/Ng  Óë/p  Ç×ÓÑ/n  Ì¸/v  Æð/v  ¡°/w  ÖÊÁ¿/n  Á¬×Å/v  Äã/r  ÎÒ/r  Ëû/r  ¡±/w  Õ÷ÎÄ/vn  µÄ/u  ÊÂ/n  £¬/w  ÎÒ/r  µÄ/u  Ô¶·¿/b  ¾Ë¾Ë/n  °×/nr  ÕÂËø/nr  ¸ú/p  ÎÒ/r  ÁÄ/v  ÁË/u  °ëÌì/m  ¡£/w  ÎÒ/r  ¾õµÃ/v  £¬/w  ´Ó/p  °×¹µ/ns  ÊÐ³¡/n  µÄ/u  ÐËË¥/vn  £¬/w  ´Ó/p  °×/nr  ÕÂËø/nr  ¾­ÉÌ/v  µÄ/u  µÃÊ§/n  £¬/w  À´/v  Ì¸/v  ÖÊÁ¿/n  Õâ¸ö/r  »°Ìâ/n  ºÜ/d  ÓÐ/v  ÒâÒå/n  ¡£/w  ÓÉÓÚ/p  ÈËÎÄ/n  µØÀí/n  µÄ/u  Ô­Òò/n  £¬/w  °×¹µÈË/n  ¾­ÉÌ/v  È·/d  ÓÐ/v  ÓÅÊÆ/n  ¡£/w  ÔÚ/p  ¸Ä¸ï/v  Ö®/u  ³õ/Ng  £¬/w  µ±Ê±/t  Êô/v  ¶ÌÈ±ÐÍ/b  ¾­¼Ã/n  £¬/w  Å©Ãñ/n  ÓÖ/d  ÊÇ/v  ¸Õ/d  ÁÌÏÂ/v  ³úÍ·/n  £¬/w  ²Ù/v  Æð/v  ·ìÈÒ»ú/n  £¬/w  Òò´Ë/c  £¬/w  ÊÐ³¡/n  µÄ/u  »ð±¬/an  ÑÚ¸Ç/v  ÁË/u  Ç±ÔÚ/b  µÄ/u  ÖÊÁ¿/n  Î£»ú/n  ¡£/w  £±£¹£¹£³Äê/t  ÊÐ³¡/n  ÏôÌõ/a  ºó/f  £¬/w  °×¹µÈË/n  ÖØÐÂ/d  ÉóÊÓ/v  ¹ýÈ¥/t  £¬/w  ²Å/d  ÈÏÊ¶/v  µ½/v  ÖÊÁ¿/n  ¶þ/m  ×Ö/n  ÓÐ/v  Ç§¾ûÖ®ÖØ/l  ¡£/w  ºóÀ´/t  £¬/w  µ±µØ/s  µ³Î¯/n  ¡¢/w  Õþ¸®/n  ×é½¨/v  ÁË/u  [Ïä°ü/n  ¼¯ÍÅ¹«Ë¾/n]nt  £¬/w  Í³Ò»/v  ÖÊÁ¿/n  ±ê×¼/n  £¬/w  ÑÏ¸ñ/v  ÖÊÁ¿/n  ¹ÜÀí/vn  £¬/w  ÃþË÷/v  ³ö/v  Ò»/m  Ìõ/q  ¡°/w  ÖÊÁ¿/n  ÐË/v  ÊÐ/n  ¡±/w  µÄ/u  ÕñÐË/v  Ö®/u  Â·/n  ¡£/w  °×/nr  ÕÂËø/nr  ÓÉ/p  ¶Ô/p  ÖÊÁ¿/n  µÄ/u  µ­Ä®/an  µ½/p  ÓÐËù/v  ÈÏÊ¶/vn  £¬/w  ÔÙ/d  µ½/p  ÏÖÔÚ/t  µÄ/u  ¾«Æ·/n  ÒâÊ¶/n  £¬/w  ÊÇ/v  ÔÚ/p  ÊÐ³¡¾­¼Ã/n  ´ó³±/n  ÖÐ/f  Åª/v  ³±/n  ¸¶³ö/v  ´ú¼Û/n  ²Å/d  µÃ/v  À´/v  µÄ/u  ¡£/w  ´ÓÖÐ/d  ÎÒÃÇ/r  Ò²/d  ¸ÐÎò/v  µ½/v  £¬/w  ÊÐ³¡¾­¼Ã/n  ÏàÐÅ/v  ÖÊÁ¿/n  ²»/d  ÏàÐÅ/v  ÑÛÀá/n  ¡£/w  ÏÖ/Tg  ½«/p  °×/nr  ÕÂËø/nr  ×«Ð´/v  µÄ/u  ¡¶/w  °×¹µ/ns  ÐËË¥/n  »°/v  ÖÊÁ¿/n  ¡·/w  ¼Ä/v  ¸ø/v  ÄãÃÇ/r  £¬/w  ÏàÐÅ/v  »á/v  ¶Ô/p  ¶ÁÕß/n  ÓÐËù/v  ÆôµÏ/vn  ¡£/w  £¨/w  [ºÓ±±/ns  ¸ß±®µêÊÐ/ns  ÈËÃñÕþ¸®/l]nt  Àî/nr  ¹âÓî/nr  £©/w  
19980401-10-001-004/m  £ª/w  £ª/w  £ª/w  
19980401-10-001-005/m  ÎÒ/r  ½Ð/v  °×/nr  ÕÂËø/nr  £¬/w  ½ñÄê/t  £µ£¶/m  Ëê/q  ÁË/y  £¬/w  ×æ×æ±²±²/l  Éú»î/v  ÔÚ/p  °×¹µ/ns  ¡£/w  ¿´/v  ÁË/u  ¡°/w  ÖÊÁ¿/n  Á¬×Å/v  Äã/r  ÎÒ/r  Ëû/r  ¡±/w  Õ÷ÎÄ/vn  ÆôÊÂ/n  £¬/w  Ò²/d  Ïë/v  Ëµ/v  ¼¸/m  ¾ä/q  ¡£/w  ÎÒÃÇ/r  °×¹µ/ns  ÊÐ³¡/n  Î»ÓÚ/v  ±±¾©/ns  ¡¢/w  Ìì½ò/ns  ¡¢/w  ±£¶¨/ns  Èý½Ç/n  µØÇø/n  ¸¹µØ/n  £¬/w  ÔçÏÈ/t  ÊÇ/v  Ë®Â½/n  ÂëÍ·/n  £¬/w  ½»Í¨/n  ·½±ã/a  £¬/w  ÀúÀ´/d  ¾Í/d  ÓÐ/v  ¾­ÉÌ/v  µÄ/u  ´«Í³/n  ¡£/w  ¸Ä¸ï/v  ¿ª·Å/v  ÒÔÀ´/f  £¬/w  ÎÒÃÇ/r  °×¹µÈË/n  ÈçÓãµÃË®/i  £¬/w  ¼ÓÉÏ/v  ×ö/v  ÉúÒâ/n  ÄÔ¹Ï/n  Áé/a  £¬/w  ÄÜ/v  ³Ô¿à/v  £¬/w  Ò»ÏÂ/m  ¾Í/d  ÔÚ/p  È«¹ú/n  ´³/v  ³ö/v  ÁË/u  ÃûÆø/n  £¬/w  È«¹ú/n  ¸÷µØ/r  µÄ/u  ¿ÍÉÌ/n  ¶¼/d  Ô¸/v  µ½/v  °×¹µ/ns  À´/v  ¡£/w  ÎªÊ²Ã´/r  £¿/w  °×¹µ/ns  »õ/n  ±ãÒË/a  ¡£/w  ÄÇ¸ö/r  Ê±ºò/n  £¬/w  ÓÐ/v  °ü/n  ²»/d  ³î/v  Âô/v  ¡£/w  ËµÊµ»°/l  £¬/w  ÄÇÊ±/r  Õæ/d  Ã»/v  Ê²Ã´/r  ÖÊÁ¿/n  ÒâÊ¶/n  ¡£/w  µ½/p  £±£¹£¹£²Äê/t  £¬/w  °×¹µ/ns  ÊÐ³¡/n  ·¢Õ¹/v  µ½/v  Ò»¸ö/m  ¸ß·å/n  £¬/w  ÈÕ/q  ¿ÍÁ÷Á¿/n  £±£°/m  ¶à/m  Íò/m  ÈË/n  ¡£/w  ²»Â÷ÄúËµ/l  £¬/w  ÎÒ/r  ÄÇÊ±/r  Ò»/m  Ìì/q  Ã«ÊÕÈë/n  ÉÙ/a  Ôò/c  £²£°£°£°/m  Ôª/q  £¬/w  ¶à/a  Ôò/c  ÉÏÍò/m  Ôª/q  ¡£/w  £±£¹£¹£³Äê/t  °×¹µ/ns  ÊÐ³¡/n  ÉÏ/f  ¼ÙÃ°Î±ÁÓ/j  ÉÌÆ·/n  ·ºÀÄ/v  ¡¢/w  Ç¿ÂòÇ¿Âô/l  µÄ/u  ÊÂ/n  ±»/p  ÐÂÎÅ/n  µ¥Î»/n  ÆØ/Vg  ÁË/u  ¹â/n  ¡£/w  ÈËÃÇ/n  ¶¼/d  Ëµ/v  ¡°/w  °×¹µ/ns  »õ/n  Ã»/v  ÈË/n  ¸Ò/v  Âò/v  £¬/w  °×¹µÈË/n  Ã»/v  ÈË/n  ¸Ò/v  ÈÇ/v  ¡±/w  ¡£/w  °×¹µ/ns  ÊÐ³¡/n  Ò»ÏÂ/m  ¾Í/d  ÀäÇå/a  ÏÂÀ´/v  £¬/w  ÎÒ/r  µÄ/u  ÂòÂô/vn  Ò²/d  ¸ú×Å/v  Ë¥/Ag  ÁË/y  ¡£/w  ÕûÌì/d  ÏÐ/v  ×Å/u  £¬/w  ÎÒ/r  ³Ô/v  ²»/d  ÏÂ/v  ·¹/n  £¬/w  Ë¯/v  ²»/d  ×Å/v  ¾õ/Ng  ¡£/w  ¶ù×Ó/n  ¿´/v  ÎÒ/r  ³î/v  ³É/v  ÕâÑù/r  £¬/w  ¾Í/d  ´ø/v  ÎÒ/r  ÉÏ/v  ±±¾©/ns  È¥/v  É¢ÐÄ/v  ¡£/w  Ò»/m  Ìì/q  £¬/w  ÎÒ/r  È¥/v  ¹ä/v  ÊÐ³¡/n  £¬/w  ·¢ÏÖ/v  ÓÐÐ©/r  ÃÅµê/n  ÉÏ/f  Ð´/v  ×Å/u  ¡°/w  ±¾µê/r  ¾ø/d  ÎÞ/v  °×¹µ/ns  »õ/n  £¬/w  ÖÊÁ¿/n  ±£Ö¤/v  £¬/w  ¾´Çë/v  ·ÅÐÄ/v  ¡±/w  £¡/w  Éí/Ng  Îª/v  °×¹µÈË/n  £¬/w  Õâ/r  ±È/p  ´ò/v  ÎÒ/r  Á½/m  ¸ö/q  ¶ú¹Î×Ó/n  ¶¼/d  ÄÑÊÜ/a  °¡/y  £¡/w  ´Ó/p  ÄÇ/r  Ò»¿Ì/t  Æð/f  £¬/w  ÎÒ/r  ÕæÕý/d  Ã÷°×/v  ÁË/u  ¡°/w  ÖÊÁ¿/n  ¡±/w  ¶þ/m  ×Ö/n  µÄ/u  ·ÖÁ¿/n  £¬/w  Õâ/r  ÊÇ/v  ¾­ÉÌ/v  Ö®/u  ±¾/n  ÄÄ/y  £¡/w  
19980401-10-001-006/m  ÎÒÃÇ/r  ÉÌ»§/n  ¼±/a  £¬/w  ÕòÀï/n  Ò²/d  ¼±/a  ¡£/w  ÏÈÊÇ/d  ´ò»÷/v  ÁË/u  Ç¹/n  ¡¢/w  »Æ/j  ¡¢/w  ³ó/a  £¬/w  ÔÙ/d  ×¥/v  ÖÊÁ¿/n  ÐË/v  ÊÐ/n  ¡£/w  ÕòÀï/n  ×é½¨/v  ÁË/u  Ïä°ü/n  ¼¯ÍÅ¹«Ë¾/n  £¬/w  ÎÒ/r  Ò²/d  ¼ÓÈë/v  ÁË/y  ¡£/w  ¹«Ë¾/n  ÄÚ²¿/f  ÓÐ/v  Ò»/m  Ì×/q  ÑÏ¸ñ/a  µÄ/u  ÖÊÁ¿/n  ¹ÜÀí/vn  ÖÆ¶È/n  £¬/w  ´ó/a  µ½/v  ½ø/v  Ô­ÁÏ/n  ¡¢/w  Éú²ú/v  ¹¤ÒÕ/n  £¬/w  Ð¡/a  µ½/v  Ò»/m  Ìõ/q  À­Á´/n  ·ì/v  ¶àÉÙ/m  Õë/n  £¬/w  ¶¼/d  ÓÐ/v  ËÀ/a  ¹ê×¦¶ù/n  £¨/w  °×¹µ/ns  ·½ÑÔ/n  £¬/w  ¼´/v  ËÀ/a  ¹æ¶¨/n  ¡ª¡ª¡ª/w  ±àÕß/n  ×¢/v  £©/w  ¡£/w  Äã/r  ²»/d  ×ñÊØ/v  £¬/w  ³ÉÆ·/n  ¼ìÑé/vn  Ò²/d  µÃ/v  ¿¨/v  ÏÂÀ´/v  ¡£/w  Ô­À´/d  £¬/w  ÎÒÃÇ/r  ¾»/d  ³Ô/v  Ã»/v  ¡°/w  Ãû/Ng  ¡±/w  ¶ù/k  µÄ/u  ¿÷/vn  ¡£/w  °×¹µ/ns  ²ú/v  µÄ/u  Ïä°ü/n  £¬/w  ÔË/v  µ½/v  ´ó/a  ³ÇÊÐ/n  ·ì/v  ÉÏ/v  ¸ö/q  ÉÌ±ê/n  £¬/w  ¼ÛÇ®/n  ¾Í/d  ·­/v  ¼¸/m  ·¬/q  ¡£/w  Îª/p  Õâ/r  £¬/w  ¹«Ë¾/n  Ïò/p  [¹ú¼Ò/n  ÉÌ±ê¾Ö/n]nt  ×¢²á/v  ÁË/u  ¡°/w  °×¹·/nz  ¡±/w  ¡¢/w  ¡°/w  »·Õ÷/nz  ¡±/w  ¡¢/w  ¡°/w  ºì¶¼/nz  ¡±/w  ¡¢/w  ¡°/w  ÅÉÀö/nz  ¡±/w  µÈ/u  ¼¸/m  ¸ö/q  ÉÌ±ê/n  £¬/w  ¹©/v  ÎÒÃÇ/r  ¼Ó¹¤»§/n  Ê¹ÓÃ/v  ¡£/w  Ã¿¸ö/r  ÅÆ×Ó/n  ¶¼/d  ÓÐ/v  ×¨ÓÃ/vn  ±ê×¼/n  £¬/w  Ò»µã¶ù/m  ¶¼/d  ²»/d  ÄÜ/v  ×ßÑù¶ù/v  ¡£/w  Ò»/m  ´Î/q  Õò³¤/n  Àî/nr  ±£É­/nr  ¸ø/p  ¼Ó¹¤»§/n  ½²/v  ÖÊÁ¿¿Î/n  £¬/w  ÎÒÃÇ/r  ²Å/d  ÖªµÀ/v  Õâ/r  ½Ð/v  ¡°/w  ÖÊÁ¿/n  ÐË/v  ÊÐ/n  £¬/w  ÃûÅÆ/n  Õ½ÂÔ/n  ¡±/w  ¡£/w  Àî/nr  Õò³¤/n  ÊÇ/v  ¾­¼ÃÑ§/n  Ë¶Ê¿/n  £¬/w  ÓÐ/v  Ñ§ÎÊ/n  £¬/w  ÓÖ/d  ÁË½â/v  °×¹µ/ns  µÄ/u  ÊµÇé/n  £¬/w  ½²¿Î/v  ÎÒÃÇ/r  ¶¼/d  ÄÜ/v  Ìý/v  ¶®/v  £¬/w  ¶¼/d  °®/v  Ìý/v  ¡£/w  Èç½ñ/t  £¬/w  ÎÒ/r  ¼Ò/n  °ì/v  µÄ/u  £³£°/m  ¶à/m  ÈË/n  µÄ/u  Ð¡/a  ¹¤³§/n  Ò²/d  ³ÉÁ¢/v  ÁË/u  ÖÊÁ¿/n  Ð¡×é/n  £¬/w  ÊµÐÐ/v  Æð/v  È«Ãæ/a  ÖÊÁ¿/n  ¹ÜÀí/vn  ¡£/w  ÏÖÔÚ/t  £¬/w  ÎÒ/r  ×ö/v  °ü/n  µÄ/u  ÖÊÁ¿/n  Ã»µÃËµ/l  £¬/w  ¸Ò/v  ºÍ/p  ¹ãÖÝ/ns  µÄ/u  ²úÆ·/n  ±ÈÊÔ/v  ¸ßÏÂ/n  £¡/w  °ü/n  ºÃ/a  £¬/w  ·þÎñ/v  »¹/d  µÃ/v  ÈÈÇé/a  £¬/w  ÎÒ/r  ¶Ô/p  ¹Ë¿Í/n  ×öµ½/v  °Ù/m  Ìô/v  ²»/d  Ñá/Vg  £¬/w  °Ù/m  ÎÊ/v  ²»/d  ·³/a  £¬/w  ÓÃ/p  ÕæÇé/n  Ó®µÃ/v  ²»ÉÙ/m  »ØÍ·¿Í/n  ¡£/w  °×¹µ/ns  ÊÐ³¡/n  ÓÖ/d  »ð/v  ÁË/y  £¬/w  ÎÒ/r  µÄ/u  ÂòÂô/vn  Ò²/d  Ô½/d  ×ö/v  Ô½/d  ´ó/a  £¬/w  ÔÚ/p  °×¹µ/ns  Ïä°ü/n  ´óÌü/n  ¿ª/v  ÁË/u  Ò»/m  ¼ä/q  ¡°/w  °×¹µ/ns  Ïä°ü/n  ¾«Æ·ÎÝ/n  ¡±/w  ¡£/w  
19980401-10-001-007/m  ´Ó/p  °×¹µ/ns  ÊÐ³¡/n  ÓÉ/p  ÐË/v  µ½/p  Ë¥/Ag  £¬/w  ÓÉ/p  Ë¥/Ag  µ½/p  ÐË/v  £¬/w  ÎÒ/r  Îò/Vg  ³ö/v  ÁË/u  Ò»¸ö/m  Àí¶ù/n  £º/w  ÖÊÁ¿/n  ÊÇ/v  ÊÐ³¡/n  µÄ/u  ÉúÃü/n  £¬/w  Ò²/d  ÊÇ/v  ÎÒÃÇ/r  ÉÌ»§/n  µÄ/u  Ãü¸ù×Ó/n  ¡£/w  £¨/w  ºÓ±±/ns  ¸ß±®µêÊÐ/ns  °×¹µÕò/ns  °×/nr  ÕÂËø/nr  £©/w  

19980401-10-002-001/m  ÖÊÁ¿/n  £¬/w  õÒÉí/v  ÊÐ³¡/n  µÄ/u  Ô¿³×/n  
19980401-10-002-002/m  Éú»î/vn  ÖÐ/f  £¬/w  ÈËÃÇ/n  ³£/d  °Ñ/p  ²úÆ·/n  ÖÊÁ¿/n  ±È×÷/v  ÆóÒµ/n  µÄ/u  ÉúÃü/n  ¡£/w  ÉúÃü/n  ÊÇ/v  ±¦¹ó/a  µÄ/u  £¬/w  Ò»¸ö/m  ²»/d  ÈÈ°®/v  ×Ô¼º/r  ÉúÃü/n  µÄ/u  ÈË/n  £¬/w  Æä/r  ÉúÃü/n  µÄ/u  ÖÊÁ¿/n  Ò²/d  ÊÆ±Ø/d  ´ó/d  ´òÕÛ¿Û/v  ¡£/w  Í¬Ñù/b  µÀÀí/n  £¬/w  Ò»¸ö/m  ÆóÒµ/n  Èç¹û/c  ²»/d  ÖØÊÓ/v  ×¥/v  ²úÆ·/n  ÖÊÁ¿/n  £¬/w  ÄÇÃ´/c  £¬/w  Ëü/r  µÄ/u  ²úÆ·/n  Ò²/d  ÄÑÒÔ/d  ÔÚ/p  ÊÐ³¡/n  ÉÏ/f  ³¤¾Ã/ad  Á¢×ã/v  ¡£/w  
19980401-10-002-003/m  ÎÒÃÇ/r  [´óÇì/ns  ×ê¾®/vn  ¼¼Êõ/n  ·þÎñ/vn  ¹«Ë¾/n  »úÐÞ³§/n]nt  £¬/w  ³ÉÁ¢/v  ÓÚ/p  [´óÇì/ns  ÓÍÌï/n]nt  »áÕ½/v  ³õÆÚ/f  £¬/w  Ö÷Òª/d  ³Ðµ£/v  ÓÍÌï/n  ×ê¾®/vn  Éè±¸/n  µÄ/u  ÐÞÀí/vn  ºÍ/c  ¾®/n  ÏÂ/f  ¹¤¾ß/n  ÖÆÔì/vn  ÈÎÎñ/n  ¡£/w  ½¨³§/v  £³£°/m  ¶à/m  Äê/q  À´/f  £¬/w  ÎÒÃÇ/r  Ê¼ÖÕ/d  ÖØÊÓ/v  Ç¿»¯/v  È«Ô±/n  ÖÊÁ¿/n  ÒâÊ¶/n  µÄ/u  ½ÌÓý/vn  £¬/w  Ê¹/v  È«Ìå/n  Ö°¹¤/n  ÀÎ¹Ì/ad  Ê÷Á¢/v  ÖÊÁ¿/n  µÚÒ»/m  ¡¢/w  ÐÅÓþ/n  µÚÒ»/m  ¡¢/w  ÓÃ»§/n  ÖÁÉÏ/v  µÄ/u  Ë¼Ïë/n  £¬/w  ½¨Á¢/v  ½¡È«/v  ÁË/u  ÒÔ/p  ¸ÚÎ»/n  ÔðÈÎÖÆ/n  Îª/v  ÖÐÐÄ/n  µÄ/u  ¸÷ÖÖ/r  ¹æÕÂÖÆ¶È/l  £¬/w  ²¢/c  ÍêÉÆ/v  ÁË/u  ÒÔ/p  ¼¼Êõ/n  ±ê×¼/n  Îª/v  Ö÷Ìå/n  ¡¢/w  ÖÊÁ¿/n  ¹ÜÀí/vn  ¹¤×÷/vn  Îª/v  »ù´¡/n  ¡¢/w  ¹¤×÷/vn  ±ê×¼/n  Îª/v  ±£Ö¤/n  µÄ/u  ±ê×¼/a  ÖÊÁ¿/n  ¹ÜÀí/vn  ÌåÏµ/n  £¬/w  Éú²ú/v  ÖÐ/f  µÄ/u  Ã¿/r  µÀ/q  ¹¤Ðò/n  ¶¼/d  ÓÐ/v  ±ê×¼/n  ¿É/v  ÒÀ/v  ¡£/w  Í¬Ê±/c  £¬/w  ÎÒÃÇ/r  ¶Ô/p  Ôì³É/v  ²úÆ·/n  ÖÊÁ¿/n  ÊÂ¹Ê/n  µÄ/u  ÔðÈÎÕß/n  £¬/w  ³ý/p  ÔðÁî/v  ÎÞ³¥/d  ·µ¹¤/v  Íâ/f  £¬/w  »¹/d  °´/p  ²úÆ·/n  Ôì¼Û/n  µÄ/u  °Ù·Ö±È/n  ÓèÒÔ/v  ·£¿î/vn  £¬/w  ²¢/c  ¿Û³ý/v  Æä/r  Ëù/u  ÔÚ/v  µ¥Î»/n  Áìµ¼/n  ºÍ/c  ²úÆ·/n  ¼ìÑé/vn  ÈËÔ±/n  µ±ÔÂ/t  ½±½ð/n  ¡£/w  ÕâÐ©/r  ´ëÊ©/n  £¬/w  ÓÐÐ§/a  µØ/u  ÔöÇ¿/v  ÁË/u  È«Ìå/n  Ô±¹¤/n  µÄ/u  ÖÊÁ¿/n  ÒâÊ¶/n  ¡£/w  ÔÚ/p  ´Ë/r  »ù´¡/n  ÉÏ/f  £¬/w  ÎÒÃÇ/r  ¸ù¾Ý/p  Éú²ú/vn  ¹ý³Ì/n  ÖÐ/f  Éú²ú/vn  ¹¤ÒÕ/n  µÄ/u  ÄÑ/a  Ò×/a  ³Ì¶È/n  £¬/w  ·Ö±ð/d  ÉèÁ¢/v  ÁË/u  ÖÊÁ¿/n  ¹ÜÀíµã/n  £¬/w  Ê¹/v  ¸÷/r  µÀ/q  ¹¤Ðò/n  ¶¼/d  ÔÚ/p  ÑÏÃÜ/a  µÄ/u  ÖÊÁ¿/n  ¿ØÖÆ/vn  Ö®ÖÐ/f  £¬/w  È·±£/v  ÁË/u  ¸÷Ïî/r  ²úÆ·/n  µÄ/u  ³ö³§/vn  ÖÊÁ¿/n  ¡£/w  
19980401-10-002-004/m  ÎÒ/r  ³§/n  ËùÊô/v  µÄ/u  [×ê¾ß/n  ÎÈ¶¨Æ÷/n  ·Ö³§/n]nt  £¬/w  Îª/p  °Ñ/p  ²úÆ·/n  ÖÊÁ¿/n  ¹¤×÷/vn  Âäµ½Êµ´¦/l  £¬/w  ´Ó/p  Ï¸Ð¡/a  µÄ/u  ÊÂÇé/n  ×ö/v  Æð/v  £¬/w  ÑÏ¸ñ/ad  Ö´ÐÐ/v  ²úÆ·/n  µÄ/u  ÖÊÁ¿/n  ±ê×¼/n  £¬/w  ×öµ½/v  Ò»Ë¿Ò»ºÁ/i  µÄ/u  ÖÊÁ¿/n  Òþ»¼/n  Ò²/d  ²»/d  ·Å¹ý/v  ¡£/w  È¥Äê/t  £·ÔÂ/t  £¬/w  ·Ö³§/n  ¼ìÑé/vn  ÈËÔ±/n  ÔÚ/p  ¶Ô/p  ³ö³§/vn  ÎÈ¶¨Æ÷/n  ½øÐÐ/v  ¼ì²â/vn  Ê±/Ng  £¬/w  ·¢ÏÖ/v  ÆäÖÐ/r  µÄ/u  Ò»/m  ¸ù/q  ÎÈ¶¨Æ÷/n  Á½¶Ë/n  Íâ´ø/n  Ö±¾¶/n  ¸÷/r  Îª/v  £²£±£µ/m  ºÁÃ×/q  £¬/w  ±È/p  ±ê×¼/n  ³ß´ç/n  £²£±£´/m  ºÁÃ×/q  ¸÷/r  ¶à/v  ³ö/v  £±/m  ºÁÃ×/q  ¡£/w  °´ÕÕ/p  ±ê×¼/n  £¬/w  ÕâÃ´/r  Ð¡/a  µÄ/u  Îó²î/n  ÊÇ/v  ÔÊÐí/v  µÄ/u  ¡£/w  ÊÇ/v  °´/p  ±ê×¼/n  ²úÆ·/n  ³ö³§/v  £¬/w  »¹ÊÇ/c  ¶¨Îª/v  ²»/d  ºÏ¸ñÆ·/n  ÖØÐÂ/d  ·µ¹¤/v  £¿/w  Õýµ±/p  ¼ì²â/vn  ÈËÔ±/n  ×óÓÒÎªÄÑ/i  Ê±/Ng  £¬/w  ·Ö³§/n  ³§³¤/n  ¸Ïµ½/v  ÏÖ³¡/s  £¬/w  Ç××Ô/d  ¶Ô/p  Õâ/r  ¸ù/q  ÎÈ¶¨Æ÷/n  ½øÐÐ/v  ¼ì²â/vn  £¬/w  ¹û¶Ï/a  µØ/u  ÔÚ/p  ¼ìÑé/vn  ±¨¸æµ¥/n  ÉÏ/f  Ð´/v  ÏÂ/v  ÁË/u  ÈçÏÂ/vn  Òâ¼û/n  £º/w  ´Ë/r  ¸ù/q  ÎÈ¶¨Æ÷/n  Îª/v  ²»/d  ºÏ¸ñÆ·/n  £¬/w  Ôð³É/v  ÓÐ¹Ø/vn  ÔðÈÎÕß/n  ·µ¹¤/v  ´¦Àí/v  ¡£/w  ´ÎÈÕ/t  £¬/w  Ëý/r  ÓÖ/d  ÕÙ¿ª/v  Ö°¹¤/n  ´ó»á/n  £¬/w  Óë/p  Ö°¹¤/n  ÃÇ/k  Ò»Æð/d  ÌÖÂÛ/v  ³öÏÖ/v  ÖÊÁ¿/n  ²»/d  ºÏ¸ñÆ·/n  µÄ/u  Ô­Òò/n  ¡£/w  
19980401-10-002-005/m  ÕýÊÇ/v  Æ¾×Å/p  Õâ/r  Ò»/m  ºÁÃ×/q  Ò²/d  ²»/d  ·Å¹ý/v  µÄ/u  ¾«Éñ/n  £¬/w  ÎÒÃÇ/r  ·Ö³§/n  ÖÆÔì/v  µÄ/u  ×ê¾ß/n  ÎÈ¶¨Æ÷/n  ÖÊÁ¿/n  ºÏ¸ñÂÊ/n  Ê¼ÖÕ/d  ±£³Ö/v  £±£°£°£¥/m  £¬/w  ÏÈºó/d  »ñµÃ/v  [´óÇìÊÐ/ns  ¼¼Êõ/n  ¼à¶½/vn  ¾Ö/n]nt  ¡¢/w  [ÖÐ¹ú/ns  Ê¯ÓÍ/n  ÌìÈ»Æø/n  ×Ü¹«Ë¾/n  ¹Ü²Ä/n  ²âÊÔ/vn  ÖÐÐÄ/n]nt  µÄ/u  ÖÊÁ¿/n  ÈÏ¶¨/vn  ¡£/w  
19980401-10-002-006/m  ÔÚ/p  Êµ¼ù/v  ÖÐ/f  £¬/w  ÎÒÃÇ/r  Ìå»á/v  µ½/v  £¬/w  ÆóÒµ/n  Ö»ÓÐ/c  °Ñ/p  ²úÆ·/n  ÖÊÁ¿/n  ¿´×÷/v  ×Ô¼º/r  µÄ/u  ÉúÃü/n  £¬/w  ²Å/c  ÄÜ/v  ÕñÐË/v  ¡£/w  
19980401-10-002-007/m  £¨/w  [ºÚÁú½­/ns  ´óÇì/ns  ×ê¾®/vn  ¼¼Êõ/n  ·þÎñ/vn  ¹«Ë¾/n  »úÐÞ³§/n]nt  Àî/nr  °®¹ú/nr  £©/w  

19980401-10-003-001/m  ¸ðÖÞ°Ó/ns  ´¬Õ¢/n  Æñ/d  ÊÇ/v  À¬»ø¿Ó/n  ¡ª¡ª/w  ¸ðÖÞ°Ó/ns  ´¬Õ¢/n  £¸/m  Ð¡Ê±/n  ¼ûÎÅ/n  £¨/w  ¸½/v  Í¼Æ¬/n  £µ/m  ÕÅ/q  £©/w  
19980401-10-003-002/m  ÎªÁË/p  ²éÇå/v  ¸ðÖÞ°Ó/ns  ´¬Õ¢/n  µÄ/u  ÎÛÈ¾Ô´/n  £¬/w  ÎÒ/r  ÓÚ/p  £²ÔÂ/t  £±£¸ÈÕ/t  ÔÚ/p  £³/m  ºÅ/q  ´¬Õ¢/n  ×ö/v  ÁË/u  ³¤/a  ´ï/v  £¸/m  ¸ö/q  Ð¡Ê±/n  µÄ/u  ¹Û²ì/vn  £¬/w  Ä¿¶Ã/v  ÁË/u  ÊýÊ®/m  ËÒ/q  ¿ÍÂÖ/n  Í¨¹ý/v  ´¬Õ¢/n  Ê±/Ng  µÄ/u  ÇéÐÎ/n  ¡£/w  
19980401-10-003-003/m  ÉÏÎç/t  £±£°Ê±/t  £¬/w  ³¤öïºÅ/nz  ºÍ/c  ÍòÖÞ£µºÅ/nz  Á½/m  ËÒ/q  ¿ÍÂÖ/n  ´Ó/p  ÉÏÓÎ/f  ½øÈë/v  Õ¢ÊÒ/n  ¡£/w  £±£°/m  ¶à/m  ·ÖÖÓ/q  Àï/f  £¬/w  ÓÐ/v  ÈË/n  ´Ó/p  ³¤öïºÅ/nz  µÄ/u  ÓÒÏÏ/n  Íù/p  Õ¢/n  ÄÚ/f  ¶ª/v  ÏÂ/v  £¸/m  ¸ö/q  ¿ì²ÍºÐ/n  £¬/w  ÈÓ/v  ¹ûÆ¤/n  Ê®/m  Óà/m  ´Î/q  ¡£/w  ÍòÖÞ£µºÅ/nz  ÂÖ/Ng  ÉÏ/f  Ôò/c  ÓÐ/v  ÈË/n  ½«/p  £³/m  ¸ö/q  ·¹ºÐ/n  ÈÓ/v  ½ø/v  Õ¢/n  ÄÚ/f  ¡£/w  
19980401-10-003-004/m  £±£±Ê±/t  £³£°·Ö/t  £¬/w  ×Ê½­ºÅ/nz  ¡¢/w  ÇüÔ­£´ºÅ/nz  ¿ÍÂÖ/n  ºÍ/c  È¼ÁÏ£±ºÅ/nz  »õÂÖ/n  ´Ó/p  ÉÏÓÎ/f  ½ø/v  Õ¢/n  ¡£/w  ×Ê½­ºÅ/nz  ÓÒÏÏ/n  ÓÐ/v  ÈË/n  ÈÓÏÂ/v  ·¹ºÐ/n  ºÍ/c  ÑÌºÐ/n  ¸÷/r  Á½/m  ¸ö/q  ¡£/w  ÇüÔ­£´ºÅ/nz  ÓÐ/v  Á½/m  ÈË/n  ½«/p  ·¹ºÐ/n  ÈÓ/v  ½ø/v  Õ¢/n  Àï/f  £¬/w  Ò»/m  Î»/q  ´¬Ô±/n  µ¹/v  ³ö/v  Ê£²Ë/n  ¡£/w  È¼ÁÏ£±ºÅ/nz  »õÂÖ/n  µÄ/u  ´¬Ô±/n  ½«/p  À¬»ø/n  É¨/v  Èë/v  Ë®/n  Àï/f  ¡£/w  
19980401-10-003-005/m  £±£³Ê±/t  £²£µ·Ö/t  £¬/w  ×Ê½­ºÅ/nz  ¿ÍÂÖ/n  ´Ó/p  ÒË²ý¸Û/ns  »Øº½/v  £¬/w  Í¬Ê±/c  ´Ó/p  ÏÂÓÎ/f  ½ø/v  Õ¢/n  µÄ/u  »¹ÓÐ/v  ÔÆ·É£²£¸ºÅ/nz  ¡£/w  ´ËÊ±/t  £¬/w  ´¬ÉÏ/s  ÕýÔÚ/d  ÇåÉ¨/v  £¬/w  Ò»/m  ´¬Ô±/n  Á¬Ðø/ad  £³/m  ´Î/q  ½«/p  À¬»ø/n  µ¹/v  ½ø/v  Õ¢ÊÒ/n  ¡£/w  µ±/p  ÂÖ´¬/n  ÉÏÉý/v  ÖÁ/v  Óë/p  µØÃæ/n  Æ½ÐÐ/v  Ê±/Ng  £¬/w  ÓÐ/v  ÁùÆß/m  ¸ö/q  ÈË/n  ´ø/v  ×Å/u  Ö½ºÐ/n  ºÍ/c  ±³Â¨/n  Î¥¹æ/v  Ô½¹ý/v  À¸¸Ë/n  £¬/w  µÇ/v  ÉÏ/v  ×Ê½­ÂÖ/n  ¡£/w  
19980401-10-003-006/m  £±£³Ê±/t  £µ£µ·Ö/t  £¬/w  ´óÇìºÅ/nz  ºÍ/c  ´¨¶«£¸ºÅ/nz  Á½/m  ËÒ/q  ¿ÍÂÖ/n  ´Ó/p  ÉÏÓÎ/f  ½ø/v  Õ¢/n  ¡£/w  ´óÇìºÅ/nz  ³Ë¿Í/n  Ïò/p  Õ¢/n  ÄÚ/f  Å×/v  Í¶/v  ËÜÁÏ´ü/n  ºÍ/c  ·¹ºÐ/n  ¸÷/r  Á½/m  ¸ö/q  ¡£/w  ´¨¶«£¸ºÅ/nz  Ò»/m  Ãû/q  ´¬Ô±/n  Ôò/c  ÓÃ/p  Á³Åè/n  Çãµ¹/v  ÎÛË®/n  ¡£/w  
19980401-10-003-007/m  £±£µÊ±/t  Õû/m  £¬/w  ÉñÅ©Ïª£³ºÅ/nz  ¡¢/w  ÇüÔ­£´ºÅ/nz  ¡¢/w  ÍòÖÞ£¶ºÅ/nz  ºÍ/c  ´¨¶õ£¸ºÅ/nz  £´/m  ËÒ/q  ¿ÍÂÖ/n  Í¬Ê±/d  ´Ó/p  ÏÂÓÎ/f  ½ø/v  Õ¢/n  ¡£/w  Ã¿/r  ËÒ/q  ´¬ÉÏ/s  ¾ù/d  ÓÐ/v  Å×/v  Í¶/v  À¬»ø/n  ÏÖÏó/n  £¨/w  Òò/p  ÂÖ´¬/n  Óµ¼·/v  £¬/w  ÎÞ·¨/v  ×¼È·/ad  Í³¼Æ/v  £©/w  ¡£/w  
19980401-10-003-008/m  £±£·Ê±/t  Õû/m  £¬/w  ÍòÖÞ£µºÅ/nz  µÈ/u  £³/m  ËÒ/q  ¿ÍÂÖ/n  ½ø/v  Õ¢/n  £¬/w  ÏÈºó/d  ÓÐ/v  ÈË/n  £·/m  ´Î/q  Ïò/p  Õ¢/n  ÄÚ/f  Å×/v  Í¶/v  À¬»ø/n  ¡£/w  
19980401-10-003-009/m  ¹ýÍù/vn  ´¬Ö»/n  µÄ/u  ³Ë¿Í/n  ºÍ/c  ´¬Ô±/n  Íù/p  Õ¢ÊÒ/n  ÈÓ/v  À¬»ø/n  £¬/w  Ò»Ö±/d  ÊÇ/v  Áî/v  ´¬Õ¢/n  ¹ÜÀí/vn  ÈËÔ±/n  Í·Í´/a  µÄ/u  ÊÂÇé/n  ¡£/w  ËäÈ»/c  ËûÃÇ/r  Ã¿ÔÂ/r  ¶¨ÆÚ/d  ´òÀÌ/v  £¬/w  µ«/c  ÈÔ/d  ÄÑÒÔ/d  ÀÌ/v  ¾¡/v  £¬/w  ´¬Õ¢/n  Àï/f  ³£³£/d  ²¼Âú/v  °×É«/n  À¬»ø/n  ¡£/w  
19980401-10-003-010/m  ³¤½­/ns  ¸ðÖÞ°Ó/ns  ´¬Õ¢/n  £¬/w  ÊÇ/v  ÎÒ¹ú/n  ½­ºÓ/n  µÚÒ»/m  Õ¢/n  £¬/w  Æñ/d  ÊÇ/v  À¬»ø¿Ó/n  £¿/w  £¡/w  ¿´À´/v  £¬/w  Òª/v  ÕæÕý/d  ¸ù³ý/v  ¸ðÖÞ°Ó/ns  ´¬Õ¢/n  µÄ/u  °×É«/n  ÎÛÈ¾/vn  £¬/w  »¹/d  ÐèÒª/v  ·½·½ÃæÃæ/n  ¹²Í¬/d  ×ö/v  ¹¤×÷/vn  ²Å/d  ÐÐ/a  ¡£/w  
19980401-10-003-011/m  Í¼Æ¬/n  £º/w  
19980401-10-003-012/m  Í¼/n  ¢Ù/m  Õ¢ÊÒ/n  µÄ/u  Ë®Ãæ/n  ÉÏ/f  Æ¯¸¡/v  ×Å/u  ºñºñ/z  Ò»/m  ²ã/q  À¬»ø/n  ¡£/w  
19980401-10-003-013/m  Í¼/n  ¢Ú/m  [¸ðÖÞ°Ó/ns  ¼¯ÍÅ¹«Ë¾/n]nt  µÄ/u  Ò»/m  Î»/q  ÍËÐÝ/vn  ¹¤ÈË/n  ÔÚ/p  Õ¢ÃÅ/n  ´òÀÌ/v  ËÜÁÏÆ¿/n  £¬/w  ²»/d  ÄÜ/v  ±ä/v  Ç®/n  µÄ/u  À¬»ø/n  ÓÖ/d  ÖØÐÂ/d  ±»/p  µ¹/v  ½ø/v  Õ¢/n  ÄÚ/f  ¡£/w  
19980401-10-003-014/m  Í¼/n  ¢Û/m  Ïò/p  Õ¢/n  ÄÚ/f  ÇåÉ¨/v  À¬»ø/n  ¡£/w  
19980401-10-003-015/m  Í¼/n  ¢Ü/m  ´¨¶«£¸ºÅ/nz  µÄ/u  ´¬Ô±/n  Ïò/p  Õ¢/n  ÄÚ/f  Çãµ¹/v  ÎÛË®/n  ¡£/w  
19980401-10-003-016/m  Í¼/n  ¢Ý/m  ÇüÔ­£´ºÅ/nz  Ò»/m  ³Ë¿Í/n  Õý/d  ½«/p  ·¹ºÐ/n  ¶ª/v  Ïò/p  ´¬Õ¢/n  ¡£/w  £¨/w  [ºþ±±/ns  ÒË²ý/ns  ÈÕ±¨Éç/n]nt  °ÍÉ½/nr  £©/w  

19980401-10-004-001/m  ÐÂ²ÌÏØ/ns  ÃÞ»¨/n  »ýÑ¹/v  ÑÏÖØ/a  
19980401-10-004-002/m  ºÓÄÏ/ns  ÐÂ²Ì/ns  ÊÇ/v  ÃÞ»¨/n  Éú²ú/vn  ´ó/a  ÏØ/n  £¬/w  Ã¿Äê/r  ÃÞ»¨/n  ÖÖÖ²/vn  Ãæ»ý/n  £´£°/m  Óà/m  Íò/m  Ä¶/q  £¬/w  Äê/q  ×Ü²úÁ¿/n  ´ï/v  Á½Ç§/m  ¶à/m  Íò/m  ¹«½ï/q  ¡£/w  ÍùÄê/t  £¬/w  ÃÞ»¨/n  ÊÕ¹º/vn  ¼Û¸ñ/n  ¸ß/a  £¬/w  ÃÞ»¨/n  ÊÕÒæ/n  ¿É¹Û/a  £¬/w  ÊÇ/v  Õâ¸ö/r  ÏØ/n  Å©Ãñ/n  µÄ/u  Ò»/m  ´ó/a  ¾­¼Ã/n  À´Ô´/n  £¬/w  Å©Ãñ/n  µÄ/u  ÖÖÃÞ/vn  »ý¼«ÐÔ/n  ÆÄ/d  ¸ß/a  ¡£/w  µ«/c  ÓÉÓÚ/c  ½ü/a  Á½/m  Äê/q  ¹úÄÚÍâ/s  ÊÐ³¡/n  ÃÞ»¨/n  ÖÍÏú/v  £¬/w  ÊÕ¹º/vn  ²¿ÃÅ/n  ÊÕ¹º/v  µÄ/u  ÃÞ»¨/n  Âô/v  ²»/d  ³öÈ¥/v  £¬/w  ¿â´æÁ¿/n  ¼Ó´ó/v  £¬/w  Õþ²ßÐÔ/n  ÊÕ¹º/vn  ×Ê½ð/n  »ØÁý/v  À§ÄÑ/a  £¬/w  µ¼ÖÂ/v  ÊÕ¹º/vn  ×Ê½ð/n  ½ôÈ±/a  £¬/w  ÃÞÅ©/n  ÊÖÖÐ/s  µÄ/u  ÃÞ»¨/n  ´óÁ¿/m  »ýÑ¹/v  ¡£/w  
19980401-10-004-003/m  ¾Ý/p  µ÷²é/v  £¬/w  Õâ¸ö/r  ÏØ/n  £±£¹£¹£µ/m  ¡¢/w  £±£¹£¹£¶Äê/t  ¿â´æ/v  ÃÞ»¨/n  £²£²£°Íò/m  ¹«½ï/q  £¬/w  ¶ø/c  £±£¹£¹£·Äê/t  £²ÔÂ/t  µ×/f  ¿â´æ/v  µÄ/u  ÃÞ»¨/n  ÒÑ/d  ´ï/v  £·£°£°/m  ¶à/m  Íò/m  ¹«½ï/q  £¬/w  £±£¹£¹£·Äê/t  ÊÕ¹º/v  µÄ/u  £µ£°£°Íò/m  ¹«½ï/q  ÃÞ»¨/n  ¼¸ºõ/d  Ò»µã¶ù/m  Ã»ÓÐ/d  Âô/v  ³ö/v  ¡£/w  Ä¿Ç°/t  È«ÏØ/n  ÃÞÅ©/n  »ýÑ¹/v  µÄ/u  ÃÞ»¨/n  ¸ß/a  ´ï/v  £±£³£°£°/m  ¶à/m  Íò/m  ¹«½ï/q  ¡£/w  ¿ª´º/t  ºó/f  £¬/w  ×ÑÃÞ/n  ±ØÐë/d  Ôþ»¨/v  ÍÑ×Ñ/v  £¬/w  ÃÞÅ©/n  Ö»ºÃ/d  ÓÃ/p  Ð¡/a  ¾â³Ý/n  Ôþ»¨»ú/n  ¼Ó¹¤/v  £¬/w  Ò»Ôò/c  Ó°Ïì/v  ÃÞÈÞ/n  ÖÊÁ¿/n  £¬/w  ¶þÔò/c  Ó°Ïì/v  ÃÞ×Ñ/n  µÄ/u  ³öÓÍÂÊ/n  ¼°/c  ÓÍÖÊ/n  £¬/w  ¸ø/p  ÃÞÅ©/n  ´øÀ´/v  ²»/d  Ð¡/a  ËðÊ§/n  ¡£/w  ÃÞÅ©/n  Í¶Èë/v  µÄ/u  ×Ê½ð/n  ÊÕ/v  ²»/d  »ØÀ´/v  £¬/w  ¾­¼Ã/n  ÊÕÈë/n  Öè/d  ¼õ/v  £¬/w  ¼«´ó/a  µØ/u  ´ìÉË/v  ÁË/u  ÃÞÅ©/n  ÖÖÃÞ/vn  »ý¼«ÐÔ/n  ¡£/w  
19980401-10-004-004/m  Ôì³É/v  ÃÞ»¨/n  ÖÍÏú/v  ¡¢/w  »ýÑ¹/v  µÄ/u  Ô­Òò/n  £¬/w  Ò»/m  ÊÇ/v  ¹ú¼Ò/n  ¹æ¶¨/v  µÄ/u  ÃÞ»¨/n  ÊÕ¹º/vn  ¼Û¸ñ/n  ½Ï/d  ¸ß/a  £¬/w  ÃÞ»¨/n  Ïû·Ñ/vn  ³§¼Ò/n  ÄÑÒÔ/d  ³ÐÊÜ/v  ¡£/w  ¶þ/m  ÊÇ/v  ÊÜ/v  ¹ú¼Ò/n  ²úÒµ/n  Õþ²ß/n  µÄ/u  Ó°Ïì/n  £¬/w  »¯ÏË/n  Ìæ´ú/v  ÁË/u  ÃÞ»¨/n  ¡£/w  Ô­À´/b  ·ÄÖ¯/n  ²úÆ·/n  ÖÐ/f  ÃÞ»¨/n  Óë/c  »¯ÏË/n  µÄ/u  ±ÈÀý/n  Ô¼/d  Îª/v  £¸¡Ã£²/m  £¬/w  ÏÖÔÚ/t  ±ä³É/v  £²¡Ã£¸/m  £¬/w  ¶Ô/p  ÃÞ»¨/n  µÄ/u  ÐèÇóÁ¿/n  ¼õÉÙ/v  ¡£/w  Èý/m  ÊÇ/v  ÓÉÓÚ/c  ÃÞ»¨/n  ÖÍÏú/v  £¬/w  »ýÑ¹/v  ÑÏÖØ/a  £¬/w  ÃÞ»¨/n  ÊÕ¹º/vn  ×Ê½ð/n  ÖÜ×ª/v  ²»Áé/a  £¬/w  ÊÕ¹º/vn  ×Ê½ð/n  ÑÏÖØ/ad  ½ôÈ±/a  ¡£/w  ¾Ý/p  Í³¼Æ/v  £¬/w  Õâ¸ö/r  ÏØ/n  ÒÑ/d  Í¶Èë/v  µÄ/u  ÃÞ»¨/n  ÊÕ¹º/vn  ×Ê½ð/n  Îª/v  £±¡¤£´ÒÚ/m  Ôª/q  £¬/w  ½ö/d  Õ¼/v  Ñ¹/v  µÄ/u  ×Ê½ð/n  ¾Í/d  ÓÐ/v  £±¡¤£±ÒÚ/m  Ôª/q  ¡£/w  ËÄ/m  ÊÇ/v  ÃÞ»¨/n  ÊÕ¹º/vn  ²¿ÃÅ/n  Àû/n  ±¡/a  £¬/w  ÉõÖÁ/d  Åâ±¾/v  £¬/w  Òò´Ë/c  »ý¼«ÐÔ/n  ²»/d  ´ó/a  ¡£/w  Îå/m  ÊÇ/v  ÃÞÅ©/n  ´ý/v  ¼Û/n  Ï§/Vg  ÊÛ/v  £¬/w  ÒÔÖÂ/c  ´íÊ§/v  Á¼»ú/n  £¬/w  µ½/p  ÏÖÔÚ/t  Ïë/v  Âô/v  Ò²/d  Âô/v  ²»/d  ³öÈ¥/v  ÁË/y  ¡£/w  
19980401-10-004-005/m  ÐÂ²ÌÏØ/ns  ½ñÄê/t  µÄ/u  £³£µÍò/m  Ä¶/q  ÃÞ»¨/n  ÖÖÖ²/vn  ÈÎÎñ/n  Ä¿Ç°/t  ÂäÊµ/v  ²»×ã/v  £²£°Íò/m  Ä¶/q  £¬/w  ÓÐ¹Ø/vn  ²¿ÃÅ/n  Ó¦/v  »ý¼«/ad  ²ÉÈ¡/v  ´ëÊ©/n  £¬/w  ´óÁ¦/d  ³ï´ë/v  ÊÕ¹º/vn  ×Ê½ð/n  £¬/w  °Ñ/p  Å©Ãñ/n  ´ý/v  ÊÛ/v  µÄ/u  ÃÞ»¨/n  ÊÕ/v  ÉÏÀ´/v  £¬/w  ÒÔ/c  ±£»¤/v  ÃÞÅ©/n  µÄ/u  ¾­¼Ã/n  ÀûÒæ/n  ºÍ/c  ÖÖÃÞ/vn  »ý¼«ÐÔ/n  £¬/w  È·±£/v  ¹ú¼Ò/n  ÃÞ»¨/n  Õþ²ß/n  µÄ/u  Ë³Àû/ad  ÊµÊ©/v  ¡£/w  
19980401-10-004-006/m  £¨/w  [ºÓÄÏ/ns  ÐÂ²ÌÏØ/ns  ÈËÃñ/n  ÒøÐÐ/n]nt  Ã·/nr  ¿ËÇ¿/nr  ÖÓ/nr  ²©/nr  £©/w  

19980401-10-005-001/m  ÕâÀï/r  Èý/m  Ôª/q  Ç®/n  ÄÜ/v  Âò/v  ¸ö/q  ¡º/w  Ð¡¿µ»§/n  ¡»/w  
19980401-10-005-002/m  ÄÚÃÉ¹Å/ns  ºÍÁÖ¸ñ¶û/ns  ÊÇ/v  Ò»¸ö/m  Æ¶À§ÏØ/n  ¡£/w  ÎÒ/r  ½üÈÕ/t  µ½/v  Õâ¸ö/r  ÏØ/n  Ê±/Ng  Ò»/m  Î»/q  Å©Ãñ/n  ¸æËß/v  ÎÒ/r  £¬/w  ÔÚ/p  ¿ªÕ¹/v  Ê®ÐÇ¼¶/b  Ð¡¿µ/n  ÎÄÃ÷»§/n  ÆÀ±È/vn  »î¶¯/vn  ÖÐ/f  £¬/w  ´åÀï/n  ·Ç/d  Òª/v  ·¢¸ø/v  Ëû/r  Ò»/m  ¿é/q  ÅÆ×Ó/n  £¬/w  ÈÃ/v  Ëû/r  ¼Ò/n  µ±/v  ¡º/w  Ê®ÐÇ¼¶/b  Ð¡¿µ/n  ÎÄÃ÷»§/n  ¡»/w  ¡£/w  Ìõ¼þ/n  ÊÇ/v  ½»/v  Èý/m  Ôª/q  Ç®/n  ¡£/w  Ëû/r  ²»/d  ¿Ï/v  £¬/w  ¿É/d  ÔÚ/p  ÇïÌì/t  Âô/v  ÍÁ¶¹/n  µÄ/u  Ê±ºò/n  £¬/w  ´åÀï/n  ¿Û/v  ÁË/u  Èý/m  Ôª/q  Ç®/n  ¡£/w  È»¶ø/c  £¬/w  Êµ¼Ê/n  Çé¿ö/n  ÊÇ/v  £¬/w  Ëû/r  ¼Ò/n  ÖÁ½ñ/d  ÉÐÎ´/d  ÍÑÆ¶/v  £¬/w  Íâ/f  Ç·/v  ËÄÇ§/m  ¶à/m  Ôª/q  Õ®Îñ/n  ¡£/w  Ëû/r  ¼Ò/n  ÈÔ/d  ×¡/v  ×Å/u  ÒÑ/d  ÓÐ/v  ¶þÊ®/m  ¶à/m  Äê/q  µÄ/u  ÍÁÒ¤¶´/n  £¬/w  Ò¤/Ng  ÍÁ/n  ÒÑ¾­/d  Ëú/v  µ½/v  ÁË/u  ´°×Ó/n  ±ßÉÏ/f  £¬/w  Îª/p  ±£Ö¤/v  ¾Ó×¡/v  °²È«/a  £¬/w  Ö»ºÃ/d  ÓÃ/p  Öù×Ó/n  ¶¥×¡/v  Ò¤/Ng  ¶¥/f  ¡£/w  È¥Äê/t  ´ºÌì/t  £¬/w  Á½/m  ¸ö/q  º¢×Ó/n  ¶ÁÊé/v  ½»/v  ²»/d  Æð/v  Ñ§·Ñ/n  £¬/w  Ö»ÓÐ/d  Çó/v  ÀÏÊ¦/n  ºÍ/c  Ñ§Ð£/n  ´ò/v  Ç·Ìõ/n  £¬/w  ÇïÌì/t  Âô/v  ÁË/u  ÍÁ¶¹/n  ²Å/d  »¹/v  ÉÏ/v  ¡£/w  Õâ/r  Î»/q  Å©Ãñ/n  ¸Ð¾õ/v  ×Ô¼º/r  ´ï/v  ²»/d  µ½/v  ±ê×¼/n  £¬/w  ¾Í/d  Ò»Ö±/d  ½«/p  ÅÆ×Ó/n  ²Ø/v  ÔÚ/p  ¹ñ×Ó/n  Àï/f  £¬/w  ²»ºÃÒâË¼/l  ¹Ò/v  ³öÈ¥/v  ¡£/w  £¨/w  [ÄÚÃÉ¹Å/ns  ºôºÍºÆÌØÊÐ/ns  ÐÂ³Ç/ns  ÓÊ¾Ö/n]nt  Ê®ËÄ/m  ºÅ/q  ÐÅÏä/n  ÎÚÁÖÆæ/nr  £©/w  

19980401-10-006-001/m  ÔÞ/Vg  ¡º/w  Îª/p  Äú/r  °ï/v  ¸ö/q  Ã¦/an  ¡»/w  
19980401-10-006-002/m  ¹ã¶«/ns  ³±°²ÏØ/ns  Îâ/nr  ÞÈ±ó/nr  
19980401-10-006-003/m  ±¨/n  ÔØ/v  £º/w  [±±¾©ÊÐ/ns  Î÷³ÇÇø/ns  Ô£ÖÐÎ÷Àï/ns  Ð¡Çø/n]ns  Îª/p  ¸ÄÉÆ/v  ÁÚÀï/n  ¹ØÏµ/n  £¬/w  ¸ãºÃ/v  Ð¡Çø/n  ¾«ÉñÎÄÃ÷/n  ½¨Éè/vn  £¬/w  ·¢Æð/v  ÁË/u  ¡°/w  Îª/p  Äú/r  °ï/v  ¸ö/q  Ã¦/Ng  ¡±/w  ÁÚÀï/n  »¥Öú/vn  »î¶¯/vn  ¡£/w  ËûÃÇ/r  ²ÉÈ¡/v  ¡°/w  µ³Ô±/n  Á¬/v  ÐÄ/n  »§/Ng  ¡±/w  ÆÀÒé/vn  ¡¢/w  ÉèÁ¢/v  ÎÄÃ÷/a  Ö¾Ô¸Õß/n  ¼à¶½¸Ú/n  ¡¢/w  ÉèÖÃ/v  ÁÚÀï/n  ¹ØÏµ/n  ¹«Òæ/n  ¹ã¸æ/n  µÈ/u  ÐÎÊ½/n  £¬/w  Îª/p  Ð¡Çø/n  ¾ÓÃñ/n  Ìá¹©/v  ÁË/u  ÏàÊ¶/v  ºÍ/c  ½»Íù/v  µÄ/u  »ú»á/n  £¬/w  Ò²/d  Îª/p  ¸ÄÉÆ/v  ÁÚÀï/n  ¹ØÏµ/n  ´´Ôì/v  ÁË/u  Ìõ¼þ/n  £¬/w  Í¨¹ý/p  ¾ÓÃñ/n  ¼ä/f  µÄ/u  Ïà»¥/d  ·þÎñ/v  Ôö½ø/v  ÁË/u  ±Ë´Ë/r  ¼ä/f  µÄ/u  ÁË½â/vn  Óë/c  ÓÑÒê/n  ¡£/w  ¡°/w  Îª/p  Äú/r  °ï/v  ¸ö/q  Ã¦/Ng  ¡±/w  £¬/w  µÀ/v  ³ö/v  ÁË/u  ÈËÃÇ/n  ÏòÍù/v  ÓÑÇé/n  µÄ/u  ÐÄÉù/n  £¬/w  ·´Ó³/v  ³ö/v  ÈËÃÇ/n  ¿ÊÍû/v  ½¨Á¢/v  ÐÂÐÍ/b  ÁÚÀï/n  ¹ØÏµ/n  µÄ/u  Ô¸Íû/n  ¡£/w  
19980401-10-006-004/m  ÔÚ/p  ÏÖ´ú/t  Éç»á/n  £¬/w  Ëæ×Å/p  ÊÐ³¡¾­¼Ã/n  ¶Ô/p  ÈËÃÇ/n  µÄ/u  Ë¼Ïë/n  ¹ÛÄî/n  ºÍ/c  Éú»î/vn  ·½Ê½/n  µÄ/u  ³å»÷/vn  £¬/w  ÈË/n  µÄ/u  ¼ÛÖµ/n  È¡Ïò/n  ³ÊÏÖ/v  ¶àÔª»¯/v  ¡£/w  ¼ÓÖ®/c  Éí/Ng  ¾Ó/v  ¸ßÂ¥/n  µÄ/u  ÈËÃÇ/n  Ê§È¥/v  ÁË/u  ÎôÈÕ/t  ½»Íù/v  µÄ/u  ¿Í¹Û/n  Ìõ¼þ/n  £¬/w  ÁÚÀï/n  Ö®¼ä/f  µÄ/u  ¹ØÏµ/n  Öð½¥/d  µ­»¯/v  £¬/w  ¡°/w  Ô¶Ç×/n  ²»Èç/v  ½üÁÚ/n  ¡±/w  µÄ/u  ´¾ÆÓ/a  Ãñ·ç/n  ÔÚ/p  ÏÖ´ú/t  ¶¼ÊÐ/n  ÈÕ½¥/d  ±ä/v  µÃ/u  Ò£Ô¶/a  ÁË/y  ¡£/w  
19980401-10-006-005/m  Òª/v  °²¾Ó/v  £¬/w  ÐèÒª/v  Ò»¸ö/m  ºÃ/a  µÄ/u  »·¾³/n  £¬/w  ÁÚÀï/n  ¹ØÏµ/n  ÃÜÇÐ/a  £¬/w  ºÍÄÀÏà´¦/i  £¬/w  ÊÇ/v  ±£ÕÏ/v  °²¾Ó/v  µÄ/u  ÖØÒª/a  Ìõ¼þ/n  Ö®Ò»/r  ¡£/w  [±±¾©/ns  Î÷³ÇÇø/ns  Ô£ÖÐÎ÷Àï/ns  Ð¡Çø/n]ns  Í¨¹ý/p  ÊµÊ©/v  ¡°/w  Îª/p  Äú/r  °ï/v  ¸ö/q  Ã¦/Ng  ¡±/w  ÁÚÀï/n  »¥Öú/vn  »î¶¯/vn  À´/v  Òýµ¼/v  ¾ÓÃñ/n  µÄ/u  ¼ÛÖµ/n  È¡Ïò/n  £¬/w  ¹µÍ¨/v  ÁË/u  ÈËÃÇ/n  µÄ/u  ÓÑÇé/n  £¬/w  ½¨Á¢/v  Æð/v  ÐÂÐÍ/b  µÄ/u  ÁÚÀï/n  ¹ØÏµ/n  £¬/w  ´Ù½ø/v  ÁË/u  ÉçÇø/n  µÄ/u  ¾«ÉñÎÄÃ÷/n  ½¨Éè/vn  ¡£/w  ÕâÖÖ/r  ×ö·¨/n  ÖµµÃ/v  Ìá³«/v  ¡£/w  Èç¹û/c  ¸÷µØ/r  ¶¼/d  ÄÜ/v  ÕâÑù/r  ×ö/v  £¬/w  ËùÓÐ/b  ¾ÓÃñ/n  ¶¼/d  ÄÜ/v  Ïñ/p  Ô£ÖÐÎ÷Àï/ns  Ð¡Çø/n  ¾ÓÃñ/n  ÄÇÑù/r  £¬/w  ÁÚÀï/n  ºÍÄÀ/ad  ¹²´¦/v  £¬/w  ÊØÍûÏàÖú/i  £¬/w  »¼ÄÑ/n  Ïà/d  ·ö/v  £¬/w  Ïà»¥/d  ¼ä/f  Éì³ö/v  Õæ³Ï/a  µÄ/u  ÊÖ/n  £¬/w  Åõ/v  ³ö/v  ³à³Ï/a  µÄ/u  ÐÄ/n  £¬/w  ·îÏ×/v  ³ÏÖ¿/a  µÄ/u  °®/vn  £¬/w  ÄÇÃ´/c  £¬/w  ÐÂÐÍ/b  µÄ/u  ÁÚÀï/n  ¹ØÏµ/n  £¬/w  ÈË/n  Óë/c  ÈË/n  Ö®¼ä/f  µÄ/u  Õæ³Ï/a  ÓÑÇé/n  £¬/w  ±ã/d  »á/v  Ëæ´¦¿É¼û/l  ¡£/w  

19980401-10-007-001/m  ÖÆÖ¹/v  ²»·¨/b  »é½é/j  ÐÐÎª/n  
19980401-10-007-002/m  Ä¿Ç°/t  £¬/w  ¹þ¶û±õÊÐ/ns  ÓÐ/v  ½ü/v  £²£°£°/m  ¼Ò/q  »éÒö/n  ½éÉÜËù/n  £¬/w  ÆäÖÐ/r  ÓÐÐ©/r  Ã»/d  ¾­¹ý/v  ÈÎºÎ/r  ²¿ÃÅ/n  Åú×¼/v  £¬/w  Ò²/d  Î´/d  °ì/v  ÊÖÐø/n  ¡£/w  Ò»Ð©/m  ÓÉ/p  ¸öÈË/n  ¿ª°ì/v  µÄ/u  »éÒö/n  ½éÉÜËù/n  ËäÈ»/c  ¹Ò¿¿/v  µ½/v  ½ÖµÀ/n  °ìÊÂ´¦/n  »ò/c  ¸¾Áª/j  µÄ/u  ÃÅÏÂ/n  £¬/w  µ«/c  ÕâÐ©/r  ²¿ÃÅ/n  Ö»/d  ÊÕÈ¡/v  ¹ÜÀí·Ñ/n  £¬/w  ºÜ/d  ÉÙ/a  ¹ýÎÊ/v  ¡£/w  ¸ü/d  ¶à/a  µÄ/u  »éÒö/n  ½éÉÜËù/n  ´ò/v  ×Å/u  Îª/p  ÉçÇø/n  ·þÎñ/vn  µÄ/u  ÆìºÅ/n  £¬/w  µ½/p  Çø/n  ÃñÕþ²¿ÃÅ/n  Éê°ì/v  Ò»/m  ÕÅ/q  ÉçÇø/n  ·þÎñÖ¤/n  £¬/w  ±ã/d  ¿ªÊ¼/v  ´ÓÊÂ/v  »éÒö/n  ½éÉÜ/vn  ÒµÎñ/n  ¡£/w  
19980401-10-007-003/m  ÓÉÓÚ/c  ¹ÜÀí/v  ²»ÉÆ/a  £¬/w  Ò»Ð©/m  ²»/d  ½²/v  µÀµÂ/n  µÄ/u  ÈË/n  ´ò/v  ×Å/u  »éÒö/n  ½éÉÜ/vn  µÄ/u  »Ï×Ó/n  £¬/w  ²ÉÓÃ/v  ¿¯µÇ/v  Ðé¼Ù/a  Õ÷»é/vn  ¹ã¸æ/n  µÈ/u  ÊÖ¶Î/n  Æ­ÈË/v  Ç®²Æ/n  ¡£/w  ÈÕÇ°/t  £¬/w  ¹þ¶û±õÊÐ/ns  Ä³/r  ¹¤ÉÌ¾Ö/n  ÕÅ/nr  Å®Ê¿/n  ±»/p  Ò»/m  ¼Ò/q  »éÒö/n  ½éÉÜËù/n  µÄ/u  Ðé¼Ù/a  ¹ã¸æ/n  Ëù/u  ÃÉÆ­/v  £¬/w  °×´î/v  ÁË/u  ºÃ¼¸°Ù/m  Ôª/q  ¡°/w  µÇ¼Ç·Ñ/n  ¡±/w  ¡¢/w  ¡°/w  ¼ûÃæ·Ñ/n  ¡±/w  £¬/w  È´/d  ÕÒ/v  ²»/d  µ½/v  µØ·½/n  Í¶Ëß/v  ¡£/w  ¾Ý/p  ÁË½â/v  £¬/w  ÀàËÆ/v  µÄ/u  ÊÂ/n  Ê±ÓÐ·¢Éú/l  ¡£/w  
19980401-10-007-004/m  ºôÓõ/v  µ±µØ/s  ÓÐ¹Ø/vn  ²¿ÃÅ/n  ¾¡¿ì/d  ²ÉÈ¡/v  »ý¼«/a  ÓÐÐ§/a  ´ëÊ©/n  £¬/w  Ç¿»¯/v  ¹ÜÀí/v  £¬/w  ÖÆÖ¹/v  »é½é/j  ÖÐ/f  µÄ/u  ²»·¨/b  ÐÐÎª/n  ¡£/w  £¨/w  ºÚÁú½­/ns  ¹þ¶û±õÊÐ/ns  ÏÈ·æÂ·/ns  £´£µ£¹/m  ºÅ/q  ºú/nr  È«·¢/nr  £©/w  

19980401-10-008-001/m  ÖÎÀí/v  Æû³µ/n  Î²Æø/n  ¾»»¯/v  Ê×¶¼/n  ¿ÕÆø/n  
19980401-10-008-002/m  ½üÐ©Äê/t  £¬/w  Ëæ×Å/p  Æû³µ/n  ¹¤Òµ/n  µÄ/u  ·ÉËÙ/d  ·¢Õ¹/v  £¬/w  È«¹ú/n  ¸÷µØ/r  Æû³µ/n  µÄ/u  ±£ÓÐÁ¿/n  ¼±¾ç/d  ÉÏÉý/v  ¡£/w  ¾Ý/p  Í³¼Æ/v  £¬/w  ½ö/d  ±±¾©ÊÐ/ns  ¾Í/d  ÓÐ/v  £±£²£°Íò/m  Á¾/q  Æû³µ/n  ¡£/w  ËæÖ®¶øÀ´/l  µÄ/u  »ú¶¯³µ/n  Î²Æø/n  ÎÛÈ¾/vn  ³É/v  ÁË/u  »·¾³/n  ±£»¤/vn  ¹¤×÷/vn  ÖÐ/f  µÄ/u  ´ó/a  ÎÊÌâ/n  ¡£/w  
19980401-10-008-003/m  ÓÐ¹Ø/vn  ×ÊÁÏ/n  ÏÔÊ¾/v  £¬/w  ÆûÓÍ/n  ³µ/n  ÅÅ·Å/v  µÄ/u  Î²Æø/n  ÎÛÈ¾Îï/n  ÖÐ/f  Ö÷Òª/d  ÓÐ/v  Ì¼Çâ»¯Îï/n  ¡¢/w  Ò»Ñõ»¯Ì¼/n  ¡¢/w  µªÑõ»¯Îï/n  ¼°/c  ÉÙÁ¿/m  µÄ/u  Ç¦»¯Îï/n  µÈ/u  ¡£/w  Ò»Ñõ»¯Ì¼/n  ÔÚ/p  ³£ÎÂ/n  ³£Ñ¹/n  ÏÂ/f  ÏûÊ§/v  ½Ï/d  Âý/a  £¬/w  Í¨¹ý/p  ºôÎüµÀ/n  ½øÈë/v  ÈËÌå/n  £¬/w  ²¢/c  ¾­/p  ·Î²¿/n  ÎüÊÕ/v  ½øÈë/v  ÑªÒº/n  £¬/w  Óë/p  ÑªÉ«ËØ/n  µÄ/u  Ç×ºÍ/vn  ÄÜÁ¦/n  ±È/p  Ñõ/n  ´ó/a  £²£±£°/m  ±¶/q  ¡£/w  ËùÒÔ/c  ºÜ¿ì/d  ÐÎ³É/v  ÁË/u  Ì¼/n  Ñõ/n  ÑªÉ«ËØ/n  £¬/w  Ê¹/v  ÑªÉ«ËØ/n  É¥Ê§/v  ÊäÑõ/vn  ÄÜÁ¦/n  ¶ø/c  ·¢Éú/v  ÖÐ¶¾/vn  ÏÖÏó/n  £¬/w  Ê¹/v  ÈËÌå/n  È±Ñõ/v  £¬/w  ¸Ðµ½/v  Í·ÔÎ/v  ¡¢/w  Æ£ÀÍ/a  ¡¢/w  ÐéÍÑ/v  ÉõÖÁ/c  ËÀÍö/v  ¡£/w  µªÑõ»¯Îï/n  ¡¢/w  Ì¼Çâ»¯Îï/n  ÔÚ/p  Ì«Ñô¹â/n  ×ÏÍâÏß/n  Ç¿ÁÒ/ad  ÕÕÉä/v  ÏÂ/f  ¿É/v  ÐÎ³É/v  ¹â»¯Ñ§/n  ÑÌÎí/n  £¬/w  Ê¹/v  ÈË/n  ºÍ/c  ¶¯Ö²Îï/j  ÊÜµ½/v  Î£º¦/vn  ¡£/w  
19980401-10-008-004/m  Õâ/r  Ò»/m  ÎÊÌâ/n  Ä¿Ç°/t  ÒÑ/d  ÒýÆð/v  [±±¾©/ns  ÊÐÕþ¸®/n]nt  µÄ/u  ¸ß¶È/d  ÖØÊÓ/v  £¬/w  ²¢/c  ³öÌ¨/v  ÁË/u  ÓÐ¹Ø/vn  ¹æ¶¨/n  ¡£/w  Îª/p  ½â¾ö/v  Æû³µ/n  Î²Æø/n  ¶Ô/p  Ê×¶¼/n  µÄ/u  ÎÛÈ¾/vn  ÎÊÌâ/n  £¬/w  ºôÓõ/v  ¸÷/r  ÓÐ¹Ø/vn  ²¿ÃÅ/n  ÈÏÕæ/ad  ¹á³¹/v  Ö´ÐÐ/v  ÊÐÕþ¸®/n  ¡¶/w  »ú¶¯³µ/n  ÅÅ·Å/v  ÎÛÈ¾/vn  ¹ÜÀí/vn  °ì·¨/n  ¡·/w  µÄ/u  ¸÷Ïî/r  ¹æ¶¨/n  ¡£/w  Ê×ÏÈ/c  £¬/w  ÔÚ/p  ³µÁ¾/n  ¹ÜÀí/vn  ÖÐ/f  ¼á³Ö/v  ¶Ô/p  Î²Æø/n  µÄ/u  ÅÅ·Å/vn  ½øÐÐ/v  ¼ì²â/vn  £¬/w  ±£Ö¤/v  ´ï±ê/v  ¡£/w  Æä´Î/c  £¬/w  Æû³µ/n  Î²Æø/n  ÖÎÀí/vn  ÈËÔ±/n  Òª/v  ³ÖÖ¤/v  ÉÏ¸Ú/v  £¬/w  ²¢/c  ±¾×Å/p  ¿ÆÑ§/a  µÄ/u  Ì¬¶È/n  ¹ÜÀí/v  ÅÅ·Å/v  ³¬±ê/v  µÄ/u  ³µÁ¾/n  £¬/w  ½ûÖ¹/v  Ê¹ÓÃ/v  Î´¾­/d  ÈÏ¿É/v  µÄ/u  ÅÅÆø/vn  ¾»»¯/vn  ×°ÖÃ/n  ¡£/w  µÚÈý/m  £¬/w  ¼ÓÇ¿/v  ¶Ô/p  ±¾/r  µ¥Î»/n  »ú¶¯³µ/n  µÄ/u  ±£Ñø/vn  Óë/c  Î¬ÐÞ/vn  £¬/w  ±£Ö¤/v  Ê¹ÓÃ/vn  ³µÁ¾/n  Î²Æø/n  ÅÅ·Å/vn  ´ï±ê/v  ¡£/w  £¨/w  ±±¾©ÊÐ/ns  °²Íâ/j  °²µÂÀï/ns  ±±½Ö/s  £²£µ/m  ºÅ/q  ³Â/nr  ½Ü/nr  £©/w  

19980401-10-009-001/m  »ð³µÕ¾/n  Ç°/f  ÆæÊÂ/n  Èý/m  ×®/q  
19980401-10-009-002/m  £²ÔÂ/t  £±£¶ÈÕ/t  £¬/w  ÎÒ/r  ´ø/v  Å®¶ù/n  ´Ó/p  ±±¾©/ns  ·µ/v  ³ÐµÂ/ns  ¡£/w  £±£°µã/t  ¶à/m  µ½/v  ±±¾©Õ¾/ns  £¬/w  Òò/p  Àë/v  ÉÏ/v  ³µ/n  Ê±¼ä/n  ÉÐ/d  Ôç/a  £¬/w  ¾Í/d  µ½/v  ¶ÔÃæ/f  µÄ/u  ¡°/w  ÂÌÖÞ/n  ¹ºÎï/vn  ÖÐÐÄ/n  ¡±/w  È¥/v  ×ª/v  ¡£/w  ÉÏ/v  ÁË/u  ¶þ/m  Â¥/n  µ½/v  Õý/d  ¶Ô/p  Â¥ÌÝ¿Ú/n  ÄÇ/r  ×é/q  ¹ñÌ¨/n  Ç°/f  £¬/w  Ò»/m  Å®/b  ÊÛ»õÔ±/n  ÈÈÇé/ad  È°/v  Âò/v  ¶«Î÷/n  ¡£/w  Ëý/r  À­/v  ³ö/v  Ò»/m  ½Ø/q  ²ø/v  ÔÚ/p  »õ¼Ü/n  ÉÏ/f  µÄ/u  »ÆÉ«/n  Á´×Ó/n  Ëµ/v  £º/w  ¡°/w  ¸ø/p  º¢×Ó/n  Âò/v  Ìõ/q  ÏîÁ´/n  °É/y  £¬/w  £±/m  Ôª/q  £µ/m  ½Ç/q  ¸ø/p  Äã/r  Åä/v  Ò»/m  Ìõ/q  £¬/w  ×¹¶ù/n  ²»/d  Òª/v  Ç®/n  £¬/w  ´î/v  ¸ø/v  Äã/r  ¡£/w  ¡±/w  ÎÒ/r  ÈÏÎª/v  ¿ÉÒÔ/a  £¬/w  Ëµ/v  £º/w  ¡°/w  ÄÇ/c  ¾Í/d  Âò/v  °É/y  £¬/w  £±/m  Ôª/q  £µ/m  ½Ç/q  Ç®/n  £¬/w  ºå/v  º¢×Ó/n  µÄ/u  ÊÂ/n  ¡£/w  ¡±/w  Ëý/r  Ò²/d  Ã»/d  Ëµ/v  Ê²Ã´/r  £¬/w  ÔÚ/p  ÎÒ/r  Å®¶ù/n  ²±×Ó/n  ÉÏ/f  ±È/v  ºÃ/a  ÓÃ/p  ¼ôµ¶/n  ¼ô/v  ¶Ï/v  Ëµ/v  £º/w  ¡°/w  ¼ô/v  ÁË/u  ¾Í/d  µÃ/v  Òª/v  £¬/w  £±/m  Ôª/q  £µ/m  ½Ç/q  £±/m  ÀåÃ×/q  ¡£/w  ¡±/w  ÎÒ/r  ¸Ðµ½/v  ²»¶Ô/a  £¬/w  ¾Í/d  Ëµ/v  £º/w  ¡°/w  Äã/r  ¸Õ/d  Ëµ/v  £±/m  Ôª/q  £µ/m  ½Ç/q  Åä/v  Ò»/m  Ìõ/q  £¬/w  ²¢/c  Ã»/d  Ëµ/v  £±/m  Ôª/q  £µ/m  ½Ç/q  £±/m  ÀåÃ×/q  ¡£/w  Èç/c  ÄÇÑù/r  £¬/w  ÎÒ/r  »¹/d  ²»/d  Âò/v  ÄØ/y  ¡£/w  ¡±/w  Ëý/r  Ëµ/v  ¡°/w  ²»/d  Âò/v  £¿/w  ÎÒ/r  ¼ô/v  ÁË/u  Âô/v  ¸ø/v  Ë­/r  £¿/w  ¡±/w  Ëµ/v  ×Å/u  Á¿/v  ×Å/u  £¬/w  ÄÃ/v  ³ö/v  Æ±¾Ý/n  Ð´/v  ÉÏ/v  £º/w  £¶£µ/m  ÀåÃ×/q  £¬/w  £¹£·/m  Ôª/q  £µ/m  ½Ç/q  £¬/w  ²¢/c  ·­¶¯/v  ×Å/u  Æ±¾Ý/n  Ëµ/v  £º/w  ¡°/w  Äã/r  ¿´/v  £¬/w  ±ðÈË/r  ¶¼/d  ÊÇ/v  ÕâÑù/r  Âò/v  µÄ/u  ¡£/w  ¡±/w  ÎÒ/r  ºÍ/c  º¢×Ó/n  ÔõÑù/r  ·Ö±ç/v  £¬/w  Ëý/r  ¾ÍÊÇ/d  ²»/d  ÈÃ/v  ×ß/v  ¡£/w  µ±Ê±/t  ÎÒ/r  ÉíÉÏ/s  ½ö/d  ÓÐ/v  £¶£°/m  ¶à/m  Ôª/q  Ç®/n  £¬/w  ÉÐÎ´/d  Âò/v  ³µÆ±/n  £¬/w  È«/d  ¸ø/v  ÁË/u  Ò²/d  ²»×ã/v  Êý/n  ¡£/w  Ëý/r  ²»/d  ÏàÐÅ/v  £¬/w  ÎÒ/r  Ö»ºÃ/d  Çã/v  ÄÒ/Ng  ·­/v  ³ö/v  ¡£/w  Ëý/r  ¼û/v  È·Êµ/ad  ²»¹»/a  £¬/w  ¾Í/d  Ò»/m  °Ñ/q  ½«/p  Ç®/n  È«/d  ÇÀ/v  ¹ýÈ¥/v  ·Å/v  Èë/v  ¹ñÌ¨/n  ¡£/w  ÎÒ/r  Ëµ/v  £º/w  ¡°/w  Äã/r  °Ñ/p  Ç®/n  ¶¼/d  ÄÃ/v  È¥/v  £¬/w  ÎÒÃÇ/r  ÔõÃ´/r  »Ø¼Ò/v  £¿/w  ¡±/w  Ëý/r  Ëµ/v  £º/w  ¡°/w  ÄÇ/r  ÎÒ/r  ²»¹Ü/v  ¡£/w  ¡±/w  ÎÒ/r  ºÃ/a  »°/n  Ëµ/v  ¾¡/v  £¬/w  »¹ÊÇ/d  ²»/d  Âò/v  ²»ÐÐ/a  ¡£/w  ÎÒ/r  ÊµÔÚ/d  ÎÞÍû/v  £¬/w  ³Ë/v  Õù³³/v  Ö®/u  »ú/Ng  °Ñ/p  ÎÒ/r  ÄÇ/r  £¶£°/m  Ôª/q  Ç®/n  ´Ó/p  ¹ñÌ¨/n  Àï/f  ÄÃ/v  ÁË/u  ³öÀ´/v  ¡£/w  ÊÛ»õÔ±/n  ¼±Ã¦/d  À´/v  ÇÀ/v  Ã»ÓÐ/d  ¶á/v  »Ø/v  £¬/w  ±ã/d  ´ó/d  º°/v  £º/w  ¡°/w  Äã/r  ¸É/v  Âï/y  µ½/v  ÎÒ/r  ¹ñÌ¨/n  ÇÀ/v  Ç®/n  £¿/w  ¡±/w  ÎÒ/r  Ëµ/v  £º/w  ¡°/w  Õâ/r  ÊÇ/v  ÎÒ/r  µÄ/u  Ç®/n  ±»/p  Äã/r  ÇÀ×ß/v  £¬/w  ÎÒ/r  ÄÃ/v  »ØÀ´/v  ¡£/w  ÕâÀï/r  ²»Ö»/c  Äã/r  ÎÒ/r  £¬/w  ´ó»ï/r  ¶¼/d  ¿´/v  ×Å/u  ÄØ/y  ¡£/w  ¡±/w  Ëý/r  ÈÔ/d  ²»/d  ¿Ï/v  °ÕÐÝ/v  £¬/w  Ëµ/v  £º/w  ¡°/w  ¸ø/p  Äã/r  Áô/v  £³£°/m  Ôª/q  £¬/w  ½»/v  £³£°/m  Ôª/q  °É/y  £¡/w  ¡±/w  ÎÒ/r  ¼±ÓÚ/v  Âò/v  Æ±/n  £¬/w  ÎÞÄÎ/d  Ö®ÏÂ/f  ¾Í/d  ½»/v  ÁË/u  £³£°/m  Ôª/q  ²Å/d  Ëã/v  ÁËÊÂ/v  ¡£/w  
19980401-10-009-003/m  Âò/v  ÁË/u  Æ±/n  £¬/w  ÎÒÃÇ/r  È¥/v  ³µÕ¾/n  ¹«²Þ/n  ¡£/w  ±ê¼Û/v  Ã¿/r  ´Î/q  £³/m  ½Ç/q  ¡£/w  ÎÒ/r  ¸ø/v  Å®¶ù/n  £´/m  ½Ç/q  Ç®/n  ¡£/w  Å®¶ù/n  ÔÚ/p  ÊÛÆ±´¦/n  Âò/v  ÁË/u  Æ±/n  £¬/w  ×ß/v  µ½/v  Å®/b  ²ÞËù/n  ÃÅ¿Ú/s  Ê±/Ng  £¬/w  ±»/p  ´÷/v  ÑÛ¾µ/n  µÄ/u  °Ñ/v  ÃÅ/n  Å®ÈË/n  À¹×¡/v  Ëµ/v  £º/w  ¡°/w  ÔÙ/d  ½»/v  £²/m  ½Ç/q  ¡£/w  ¡±/w  Ëµ/v  ×Å/u  ÈÓ/v  ¹ýÀ´/v  Ò»/m  ¿é/q  °ÍÕÆ/n  ´ó/a  µÄ/u  ÎÀÉúÖ½/n  ¡£/w  ÎÒ/r  Å®¶ù/n  Ëµ/v  ¡°/w  ÎÒ/r  ²»/d  ÓÃ/v  ÎÀÉúÖ½/n  ¡±/w  ¡£/w  Ëý/r  Ëµ/v  £º/w  ¡°/w  ÄÇ/r  Ò²/d  µÃ/v  Âò/v  £¬/w  ²»/d  Âò/v  ±ð/d  ½ø/v  ¡£/w  ¡±/w  Å®¶ù/n  Ëµ/v  £º/w  ¡°/w  ÎÒ/r  Ö»/d  Ê£ÏÂ/v  £±/m  ½Ç/q  £¬/w  Ã»ÓÐ/v  £²/m  ½Ç/q  ¡£/w  ¡±/w  Ëý/r  ÊÕ/v  ÁË/u  £±/m  ½Ç/q  Ç®/n  ²Å/d  ·Å/v  ½øÈ¥/v  ¡£/w  
19980401-10-009-004/m  ÎÒ/r  Å®¶ù/n  ¸Õ/d  ³öÀ´/v  Ã»/v  Ò»»á¶ù/m  £¬/w  ²ÞËù/n  Ç°/f  ÓÖ/d  ³³ÄÖ/v  ÆðÀ´/v  ¡£/w  »¹ÊÇ/v  ÄÇ¸ö/r  Å®/b  °ÑÃÅÈË/n  ÍÆ/v  Þú/v  ×Å/u  Ò»¸ö/m  Å©´å/n  Ä£Ñù/n  µÄ/u  ÄÐÈË/n  º°/v  µÀ/v  £º/w  ¡°/w  ÔÙ/d  ÄÖ/v  ¾Í/d  °Ñ/p  Äã/r  ×¥/v  ÆðÀ´/v  £¡/w  ¡±/w  Æð³õ/d  ÎÒ/r  ÒÔÎª/v  ÊÇ/v  ×¥/v  µ½/v  Á÷Ã¥/n  £¬/w  ºó/f  Ìýµ½/v  ÈËÃÇ/n  ÒéÂÛ/v  Ëµ/v  £º/w  ¡°/w  °ÑÃÅ/v  ÊÇ/v  ¸ÉÊ²Ã´/v  µÄ/u  £¿/w  Òª²»/c  ¾Í/d  ±ð/d  ÊÕ/v  ÈË¼Ò/r  µÄ/u  Æ±/n  ¡±/w  ¡£/w  ÎÒ/r  Õâ/r  ²Å/d  Ã÷°×/v  £¬/w  Ô­À´/d  ÊÇ/v  ÄÇ¸ö/r  ÄÐÈË/n  ×ß/v  ´í/v  ÁË/u  ÃÅ/n  ¡£/w  °ÑÃÅÈË/n  ÒÑ/d  ÊÕ/v  ÁË/u  Æ±/n  £¬/w  °Ñ/p  Ëû/r  ÍÆ/v  ³öÀ´/v  ¡£/w  ÄÇ¸ö/r  ÄÐ/b  µÄ/u  Íù/v  »Ø/v  Òª/v  Æ±/n  £¬/w  °ÑÃÅÈË/n  ²»/d  ¸ø/v  ²Å/d  ·¢Éú/v  Õù³³/vn  £¬/w  ½á¹û/d  ÄÇ¸ö/r  ÄÐ/b  µÄ/u  ÒÔ/p  ¡°/w  Àí¿÷/v  ¡±/w  ¸æÖÕ/v  ¡£/w  
19980401-10-009-005/m  ÎÒ/r  ÒÑ/d  Êý/m  Äê/q  Ã»/d  È¥/v  ±±¾©/ns  £¬/w  Ã»/d  Ïëµ½/v  Õâ/r  ´Î/q  ÔÚ/p  ±±¾©Õ¾/ns  Ç°/f  Ò»»á¶ù/m  Ê±¼ä/n  ¾­Àú/v  ÁË/u  Õâ/r  ¼¸/m  ¼þ/q  ÊÂÇé/n  ¡£/w  ÕâÐ©/r  ËäÈ»/c  ÊÇ/v  Ð¡ÊÂ/n  £¬/w  µ«/c  ¶Ô/p  ±±¾©/ns  µÄ/u  ÉùÓþ/n  Ó°Ïì/v  È´/d  ºÜ/d  ´ó/a  £¬/w  Ï£Íû/v  ÒýÆð/v  ÖØÊÓ/vn  ¡£/w  
19980401-10-009-006/m  £¨/w  ºÓ±±/ns  ³ÐµÂÊÐ/ns  ËÕ/nr  µîÉ½/nr  £©/w  

19980401-10-010-001/m  ÓñÌïÏØ/ns  ´ó°²Õò/ns  ´ó´Ð/n  ÖÍÏú/v  
19980401-10-010-002/m  ÎÒÏØ/r  ´ó°²Õò/ns  ÊÇ/v  ´ó´Ð/n  ²úÇø/n  ¡£/w  ÓÉÓÚ/c  £±£¹£¹£·Äê/t  ÖÖÖ²/vn  Ãæ»ý/n  À©´ó/v  £¬/w  ÏúÊÛ/vn  ÇþµÀ/n  ²»/d  ³©/a  £¬/w  ÏÖÔÚ/t  Ã¿/r  ¹«½ï/q  ´ó´Ð/n  ¼Û¸ñ/n  ÓÉ/p  È¥Äê/t  £±£±ÔÂ/t  µÄ/u  £°¡¤£´£°/m  Ôª/q  ½µ/v  µ½/v  £°¡¤£±£¶/m  Ôª/q  ÈÔ/d  ºÜ/d  ÄÑ/a  Ïú/v  ³ö/v  ¡£/w  ÑÛÏÂ/t  ¸ÃÕò/r  ÈÔ/d  ÓÐ/v  Á½Íò/m  ¶Ö/q  ×óÓÒ/m  ´ó´Ð/n  Ã»ÓÐ/d  Âô/v  ³ö/v  £¬/w  Å©Ãñ/n  ¼±/v  ÅÎ/v  ÉÌ¼Ò/n  Ç°À´/v  ÊÕ¹º/v  ¡£/w  
19980401-10-010-003/m  £¨/w  ºÓ±±/ns  ÓñÌïÏØ/ns  Áõ/nr  ÊØÑ§/nr  £©/w  

19980401-10-011-001/m  Ê¯²º/ns  £µ£°£°£°/m  Í·/q  ÉúÖí/n  ¼±Ðè/v  ³öÀ¸/v  
19980401-10-011-002/m  ¶«º£ÏØ/ns  Ê¯²ºÏç/ns  ÊÇ/v  Ê¡/n  ¡¢/w  ÊÐ/n  ¡¢/w  ÏØ/n  ÖØµã/n  ·öÆ¶Ïç/n  ¡£/w  £±£¹£¹£·Äê/t  £¬/w  ÏçÕþ¸®/n  Ïò/p  Å©»§/n  Í¶·Å/v  £²£µ£°Íò/m  Ôª/q  ×Ê½ð/n  ÓÃÓÚ/v  ·ö³Ö/v  Å©Ãñ/n  ÑøÖí/v  ¡£/w  ¿É/d  ½ñÄê/t  Èë/v  ´º/Tg  ÒÔÀ´/f  £¬/w  ÉúÖí/n  ¼Û¸ñ/n  µø·ù/n  ½Ï/d  ´ó/a  £¬/w  ¼´½«/d  ³öÀ¸/v  µÄ/u  Öí/n  Ã»ÓÐ/v  ÏúÂ·/n  ¡£/w  ÏçÕþ¸®/n  ¶à·½/d  ÁªÏµ/v  £¬/w  ÏúÂ·/n  »¹ÊÇ/d  ²»/d  ³©/a  ¡£/w  Ä¿Ç°/t  £¬/w  È«Ïç/n  ÉÐ/d  ÓÐ/v  £µ£°£°£°/m  Í·/q  ÉúÖí/n  ¼±Ðè/v  ³öÀ¸/v  ¡£/w  £¨/w  ½­ËÕ/ns  ¶«º£ÏØ/ns  Àî/nr  ¶¬/nr  £©/w  

19980401-11-001-001/m  ¶¼ÊÐ/n  Àï/f  µÄ/u  ¡°/w  ´å¸É²¿/n  ¡±/w  
19980401-11-001-002/m  ±¾±¨/r  ¼ÇÕß/n  ¹¨/nr  ½ðÐÇ/nr  
19980401-11-001-003/m  ÎÞÂÛÊÇ/c  ´ó¶¼ÊÐ/n  »¹ÊÇ/c  Ð¡/a  ³ÇÕò/n  £¬/w  ¶¼/d  ÓÐ/v  ¾ÓÃñ/n  Î¯Ô±»á/n  ¡£/w  Ëü/r  ºÍ/p  Å©´å/n  µÄ/u  ´åÃñ/n  Î¯Ô±»á/n  Ò»Ñù/u  ÊÇ/v  ¡°/w  ×ÔÎÒ/r  ¹ÜÀí/v  £¬/w  ×ÔÎÒ/r  ½ÌÓý/v  £¬/w  ×ÔÎÒ/r  ·þÎñ/v  ¡±/w  µÄ/u  »ù²ã/n  ÈºÖÚÐÔ/n  ×éÖ¯/n  ¡£/w  Òò´Ë/c  £¬/w  ¼ÇÕß/n  ÔÚ/p  ²É·Ã/v  Ò»Ð©/m  ¾ÓÎ¯»á/j  Ö÷ÈÎ/n  Ê±/Ng  £¬/w  ËûÃÇ/r  Ò²/d  ³Æ/v  ×Ô¼º/r  ÊÇ/v  ¡°/w  ´å¸É²¿/n  ¡±/w  ¡£/w  
19980401-11-001-004/m  ¾ÓÃñ/n  Î¯Ô±»á/n  ºÍ/c  ´åÃñ/n  Î¯Ô±»á/n  £¬/w  ÊÇ/v  µ³/n  ºÍ/c  Õþ¸®/n  ÁªÏµ/v  ÈËÃñ/n  ÈºÖÚ/n  µÄ/u  ÖØÒª/a  Å¦´ø/n  ºÍ/c  ÇÅÁº/n  £¬/w  ÊÇ/v  ³ÇÊÐ/n  ºÍ/c  Å©´å/n  ¸÷Ïî/r  ¹¤×÷/vn  µÄ/u  Âä½Åµã/n  ¡£/w  [ºþÄÏ/ns  ³¤É³ÊÐ/ns]ns  ¸±/b  ÊÐ³¤/n  Ïò/nr  Á¦Á¦/nr  Ëµ/v  £º/w  ¡°/w  ³ÇÇø/n  ¹¤×÷/vn  Òª/v  µ½Î»/v  £¬/w  ¹Ø¼ü/n  ×¥ºÃ/v  ¾ÓÎ¯»á/j  ¡£/w  ¡±/w  Ëû/r  ÔÚ/p  µ£ÈÎ/v  [³¤É³ÊÐ/ns  ÔÀÂ´/ns  ÇøÎ¯/n]nt  Êé¼Ç/n  ÆÚ¼ä/f  ×ÅÁ¦/vd  ×¥/v  ¾ÓÎ¯»á/j  µÄ/u  ½¨Éè/vn  £¬/w  ²»½ö/c  Ê¹/v  ¾ÓÎ¯»á/j  ¸É²¿/n  ¶ÓÎé/n  ËØÖÊ/n  ´óÎª/d  Ìá¸ß/v  £¬/w  ¶øÇÒ/c  ´´½¨/v  ÁË/u  È«¹ú/n  ÎÅÃû/v  µÄ/u  ÎÄÃ÷/n  Ê¾·¶/vn  Ð¡Çø/n  ¡£/w  [ÃñÕþ²¿/nt  »ù²ãË¾/n  ³ÇÊÐ´¦/n]nt  °×/nr  ¹âÕÑ/nr  Í¬Ö¾/n  ¸æËß/v  ¼ÇÕß/n  £º/w  ¡°/w  ÏÖÔÚ/t  £¬/w  ³ÇÊÐ/n  µÄ/u  ÉçÇø/n  ¹ÜÀí/vn  ¡¢/w  ÉçÇø/n  ·þÎñ/vn  µÈ/u  Ò»Ð©/m  ¸Ä¸ï/vn  µÄ/u  ÐÂ/a  ¾Ù´ë/n  ¶¼/d  Òª/v  ÂäÊµ/v  µ½/v  ½ÖµÀ/n  °ìÊÂ´¦/n  ºÍ/c  ¾ÓÎ¯»á/j  ¡£/w  ¡±/w  
19980401-11-001-005/m  Ç°/f  Ð©/q  Ê±ºò/n  £¬/w  ¼ÇÕß/n  ÔÚ/p  ±±¾©/ns  ¡¢/w  ºþÄÏ/ns  µÄ/u  ³¤É³/ns  ¡¢/w  ³£µÂ/ns  µÈ/u  ³ÇÊÐ/n  £¬/w  ¶Ô/p  ¼¸/m  Î»/q  ¾ÓÎ¯»á/j  Ö÷ÈÎ/n  ½øÐÐ/v  ÁË/u  ·ÃÌ¸/vn  ¡£/w  ´Ó/p  ËûÃÇ/r  µÄ/u  ¹¤×÷/vn  ¸ÐÊÜ/vn  ÖÐ/f  £¬/w  ÎÒÃÇ/r  »òÐí/d  ÄÜ/v  ¶Ô/p  ¾ÓÎ¯»á/j  ÔÚ/p  ³ÇÊÐ/n  ÏÖ´ú»¯/vn  ½¨Éè/vn  ÖÐ/f  µÄ/u  µØÎ»/n  ºÍ/c  ×÷ÓÃ/n  ÓÐËù/v  ÁË½â/vn  ¡£/w  
19980401-11-001-006/m  £¨/w  Ò»/m  £©/w  
19980401-11-001-007/m  ³£/nr  ´ÓÈË/nr  £¶£¸/m  Ëê/q  £¬/w  [±±¾©ÊÐ/ns  ³¯ÑôÇø/ns  Å©·áÀï/ns  ¾ÓÎ¯»á/j]nt  Ö÷ÈÎ/n  ¡£/w  £±£¹£¹£±Äê/t  ´Ó/p  [Å©Òµ/n  ³ö°æÉç/n  ±à¼­²¿/n]nt  µ³Î¯/n  Êé¼Ç/n  ÈÎ/Ng  ÉÏ/f  ÍËÐÝ/v  £¬/w  £±£¹£¹£´Äê/t  ±»/p  ÍÆ¾Ù/v  Îª/v  ¾ÓÎ¯»á/j  Ö÷ÈÎ/n  ¡£/w  
19980401-11-001-008/m  Ô¼/v  ºÃ/a  ²É·Ã/vn  Ê±¼ä/n  µÄ/u  ÄÇÌì/t  Ôç³¿/t  £¬/w  ÎÒ/r  ¸Ïµ½/v  ÁË/u  [Å©·áÀï/ns  ¾ÓÎ¯»á/j]nt  £¬/w  ³£/nr  ´ÓÈË/nr  ²»/d  ÔÚ/v  ¡£/w  ÎÊ/v  Ò»/m  Î»/q  ÀÏ´óÂè/n  £¬/w  Ëý/r  ¸æËß/v  ÎÒ/r  £¬/w  ³£/nr  Ö÷ÈÎ/n  µ½/v  Ç°Ãæ/f  ²ËÊÐ³¡/n  ÉÏ/f  È¥/v  ÁË/y  £¬/w  ÓÖ/d  ×ÐÏ¸/ad  Ïò/p  ÎÒ/r  ÃèÊö/v  ÁË/u  Ëû/r  µÄ/u  Ä£Ñù/n  ¡£/w  ÊÐ³¡/n  ÊÇ/v  Ôº×Ó/n  Àï/f  µÄ/u  ¼¸/m  ¸ö/q  Âô/v  ²Ë/n  µÄ/u  Ð¡/a  Ì¯/n  ¡£/w  ÎÒ/r  ¿´µ½/v  Ò»/m  Î»/q  ÀÏÈË/n  Õý/d  Ïò/p  Ò»/m  Î»/q  Âô/v  ²Ë/n  µÄ/u  Ñ¯ÎÊ/v  Êß²Ë/n  ÊÇ·ñ/v  ÐÂÏÊ/a  £¬/w  Ëû/r  ¾ÍÊÇ/d  ³£/nr  Ö÷ÈÎ/n  ¡£/w  ½ÓÇ¢/v  ÉÏ/v  ºó/f  £¬/w  ÎÒÃÇ/r  ÔÚ/p  ¾ÓÎ¯»á/j  µÄ/u  Ò»/m  ¼ä/q  °ì¹«ÊÒ/n  Àï/f  ÁÄ/v  ÁË/u  ÆðÀ´/v  ¡£/w  ³£/nr  ´ÓÈË/nr  Ö÷ÈÎ/n  Ëµ/v  ¡ª¡ª¡ª/w  
19980401-11-001-009/m  ÎÒÃÇ/r  Õâ¸ö/r  Ôº×Ó/n  Àï/f  ×¡/v  ×Å/u  £±£°£°£°/m  ¶à/m  »§/q  ¡¢/w  £³£°£°£°/m  ¶à/m  ¿Ú/q  ÈË/n  ¡£/w  ÕâÐ©/r  ÈË/n  ´ó¶àÊý/m  ÊÇ/v  Å©Òµ²¿/nt  £µ£°/m  Äê´ú/n  ²Î¼Ó/v  ¹¤×÷/n  µÄ/u  ¸É²¿/n  £¬/w  »§Ö÷/n  ÓÐ/v  £·£°£¥/m  ÒÔÉÏ/f  ÊÇ/v  ´¦¼¶/n  £¬/w  ÎÄ»¯/n  ²ã´Î/n  ¸ß/a  £¬/w  ÈË/n  µÄ/u  ËØÖÊ/n  Ò²/d  ¸ß/a  ¡£/w  Òò´Ë/c  £¬/w  ¾ÓÎ¯»á/j  µÄ/u  ¹¤×÷/vn  ×ö/v  ÆðÀ´/v  Ò²/d  ¾Í/d  ÄÜ/v  µÃµ½/v  Àí½â/vn  ºÍ/c  Ö§³Ö/vn  ¡£/w  
19980401-11-001-010/m  ÕâÐ©/r  Äê/q  £¬/w  Ëæ×Å/p  ÎïÖÊ/n  Éú»î/vn  Ë®Æ½/n  µÄ/u  Ìá¸ß/v  £¬/w  ÈËÃÇ/n  ¼±/v  ÅÎ/v  ×Å/u  ÓÐ/v  Ò»¸ö/m  Á¼ºÃ/a  µÄ/u  ÖÎ°²/n  »·¾³/n  ºÍ/c  Éú»î/vn  ÖÈÐò/n  ¡£/w  ÎÒÃÇ/r  Ìá/v  ÁË/u  Ò»¸ö/m  ¿ÚºÅ/n  ¡°/w  ×¡/v  Å©·á/ns  £¬/w  °®/v  Å©·á/ns  £¬/w  ½¨/v  Å©·á/ns  ¡±/w  ¡£/w  ½²/v  Çå/a  Ò»¸ö/m  µÀÀí/n  ¡°/w  ÉçÇø/n  ÊÇ/v  ¸ö/q  ¼Ò/n  £¬/w  ¹ØÃÅ/v  ÊÇ/v  Ð¡/a  ¼Ò/n  £¬/w  ¿ªÃÅ/v  ÊÇ/v  ´ó/a  ¼Ò/n  ¡±/w  ¡£/w  ÎÒÃÇ/r  ¾ÓÎ¯»á/j  µÄ/u  ÈË/n  £¬/w  ¾­³£/d  ¿ªÕ¹/v  µÄ/u  »î¶¯/vn  ¾Í/d  ÊÇ/v  ×ß½ü/v  ÁÚÀï/n  £¬/w  ÈÏÊ¶/v  ´ó¼Ò/r  £¬/w  ËÍ/v  ÉÏ/v  Ò»/m  ·Ý/q  ÕæÇé/n  ¡£/w  ÕâÐ©/r  »î¶¯/vn  ºÜ/d  ÊÜ/v  ´ó¼Ò/r  µÄ/u  »¶Ó­/vn  ¡£/w  
19980401-11-001-011/m  £¨/w  ¶þ/m  £©/w  
19980401-11-001-012/m  ÁÖ/nr  ¹ãÊé/nr  Å®/b  £¬/w  £µ£¹/m  Ëê/q  £¬/w  [±±¾©ÊÐ/ns  ³¯ÑôÇø/ns  ºô¼ÒÂ¥/ns  ÄÏÀï/ns  µÚ¶þ/m  ¾ÓÎ¯»á/j]nt  Ö÷ÈÎ/n  ¡£/w  £±£¹£¹£°Äê/t  £²ÔÂ/t  ´Ó/p  [±±¾©/ns  »¯¹¤/n  ¶þ/m  ³§/n  ¼ì²é¿Æ/n]nt  ÍËÐÝ/v  ºó/f  ÈÎ/v  ¾ÓÎ¯»á/j  Ö÷ÈÎ/n  £¬/w  ÒÑ/d  Á¬Ðø/a  Á½/m  ½ì/q  µ±Ñ¡/v  ¡£/w  
19980401-11-001-013/m  ÔÚ/p  ÁÖÁ¢/v  µÄ/u  Â¥Èº/n  ÖÐ/f  £¬/w  ÓÐ/v  Ò»/m  ´±/q  Ð¡/a  Æ½·¿/n  ¡£/w  Õâ/r  ¾ÍÊÇ/v  [ºô¼ÒÂ¥/ns  ÄÏÀï/ns  µÚ¶þ/m  ¾ÓÎ¯»á/j]nt  µÄ/u  °ì¹«´¦/n  ¡£/w  ÁÖ/nr  ¹ãÊé/nr  Ö÷ÈÎ/n  ÕýÔÚ/d  ÕÙ¼¯/v  ¾ÓÎ¯»á/j  µÄ/u  µ³Ô±/n  ÃÇ/k  ¹ý/v  ×éÖ¯Éú»î/l  ¡£/w  »á/n  ½áÊø/v  ÁË/y  £¬/w  ÁÖ/nr  ¹ãÊé/nr  ½Ó×Å/c  ¸ú/p  ÎÒ/r  ÁÄ/v  ÁË/u  ÆðÀ´/v  ¡£/w  Ëý/r  Ëµ/v  ¡ª¡ª¡ª/w  
19980401-11-001-014/m  £±£¹£¹£°Äê/t  ¸Õ/d  ¿ªÊ¼/v  µ±/v  ¾ÓÎ¯»á/j  Ö÷ÈÎ/n  ÄÇÕó×Ó/t  ÐÄÀï/s  Ã»/v  µ×/f  £¬/w  ²»/d  ÖªµÀ/v  ¸Ã/v  ÔõÃ´/r  ¸ã/v  ¡£/w  ¼ÒÀï/s  µÄ/u  ÈË/n  ¶¼/d  È°/v  ÎÒ/r  ±ð/d  Ôâ/v  Õâ/r  ·Ý/q  ×ï/n  ¡£/w  ´òÍËÌÃ¹Ä/i  Âð/y  £¿/w  ÎÒ/r  ºÜ/d  ÓÌÔ¥/a  ¡£/w  ÉÏÃæ/f  µÄ/u  Áìµ¼/n  ¹ÄÀø/v  ÎÒ/r  £¬/w  ¾ÓÃñ/n  ÃÇ/k  ÈÈÇé/ad  Ö§³Ö/v  ÎÒ/r  ¡£/w  ÎÒ/r  ºÜ/d  ÊÜ/v  ¸Ð¶¯/vn  £¬/w  ÏÂ¾öÐÄ/v  Òª/v  °Ñ/p  ÊÂÇé/n  °ì/v  ºÃ/a  ¡£/w  ½ñÌì/t  ÎÒ/r  Õâ/r  Ò»/d  ¿ªÃÅ/v  £¬/w  ÏÈÊÇ/d  Òª/v  °²ÅÅ/v  ´òÉ¨/v  Ð¡Çø/n  ÄÚ/f  µÄ/u  ÎÀÉú/an  £¬/w  Õâ/r  ¼¸/m  Ìõ/q  Â·/n  ÈËÀ´ÈËÍù/i  µÄ/u  ²»/d  ±£³Ö/v  Çå½à/an  ²»ÐÐ/a  ¡£/w  È»ºó/c  £¬/w  ¾ÍÊÇ/v  ¼¸/m  ¸ö/q  °ì/v  ÔÝ×¡Ö¤/n  µÄ/u  ¡£/w  °ì/v  Íê/v  Ö¤/n  £¬/w  ¼¸/m  Î»/q  ÀÏ/a  Í¬Ö¾/n  ÕÒ/v  À´/v  ÁË/y  £¬/w  ¸ú/p  ¶ùÏ±/n  ÃÇ/k  âæ/v  ÁË/u  Æø/n  £¬/w  ÎÒÃÇ/r  µÃ/v  È°È°/v  £¬/w  °ïÖú/v  ÀÏÈË/n  ÃÇ/k  Ë³Ë³/v  ÐÄ/n  ¡£/w  ÕâÑù/r  µÄ/u  ÊÂ/n  £¬/w  ÀÏÈË/n  ÃÇ/k  ¶¼/d  Ô¸Òâ/v  ¸ú/p  ÎÒÃÇ/r  Ì¸/v  ¡£/w  
19980401-11-001-015/m  Ëµ/v  µ½/v  ÕâÀï/r  £¬/w  ÁÖ/nr  ¹ãÊé/nr  Çë/v  ÎÒ/r  µ½/v  ¾ÓÎ¯»á/j  °ì/v  µÄ/u  ÀÏÄê/t  »î¶¯Õ¾/n  ¿´¿´/v  ¡£/w  µ±Ê±/t  ÒÑ/d  ÊÇ/v  ÏÂÎç/t  £´Ê±/t  ¶à/m  £¬/w  »î¶¯Õ¾/n  ÈÔ/d  ºÜ/d  ÈÈÄÖ/a  £¬/w  Á½/m  Î»/q  ÀÏÈË/n  Õý/d  ÏÂ/v  ÏóÆå/n  £¬/w  ÏÂÆå/v  µÄ/u  ºÍ/c  ¹ÛÆå/v  µÄ/u  ¶¼/d  ºÜ/d  ÈÏÕæ/a  ¡£/w  ¼¸/m  Î»/q  ÀÏÈË/n  ¶Ô/p  ÎÒ/r  Ëµ/v  £º/w  ¡°/w  ¸ÐÐ»/v  ¾ÓÎ¯»á/j  ÄÜ/v  °Ñ/p  ÎÒÃÇ/r  ÕâÐ©/r  ÈË/n  Ïë/v  ÔÚ/p  ÐÄÀï/s  £¬/w  Îª/p  ÎÒÃÇ/r  ×ö/v  ÁË/u  ÕâÃ´/r  ¶à/a  µÄ/u  ÊµÊÂ/n  £¬/w  ³ýÁË/p  Õâ¸ö/r  »î¶¯ÊÒ/n  £¬/w  ÎÒÃÇ/r  »¹ÓÐ/v  ºÏ³ªÍÅ/n  ¡¢/w  Ñí¸è¶Ó/n  ÄØ/y  £¡/w  ¡±/w  
19980401-11-001-016/m  £¨/w  Èý/m  £©/w  
19980401-11-001-017/m  ºÎ/nr  ÊçÏæ/nr  Å®/b  £¬/w  £´£¹/m  Ëê/q  £¬/w  ´ó×¨/n  ÎÄ»¯/n  £¬/w  [ºþÄÏ/ns  ³¤É³ÊÐ/ns  ÔÀÂ´Çø/ns  ºþ¶«/ns  ¾ÓÎ¯»á/j]nt  Ö÷ÈÎ/n  ¡£/w  Ô­/d  ÔÚ/p  Ò»/m  ¼Ò/q  ÒÇÆ÷/n  ÒÇ±í³§/n  ¹¤×÷/v  £¬/w  £±£¹£¸£¸Äê/t  ÕÐÆ¸/v  Îª/v  ¾ÓÎ¯»á/j  Ö÷ÈÎ/n  £¬/w  ÒÑ/d  Á¬Ðø/a  Èý/m  ½ì/q  µ±Ñ¡/v  ¡£/w  ½ñÄê/t  »¹/d  µ±Ñ¡/v  Îª/v  ³¤É³ÊÐ/ns  ÈË´ó´ú±í/n  ¡£/w  
19980401-11-001-018/m  ²É·Ã/v  ºÎ/nr  ÊçÏæ/nr  ÊÇ/v  ÔÚ/p  ÔªÏü½Ú/t  µÄ/u  Ç°/f  Á½/m  Ìì/q  £¬/w  Ëý/r  Õý/d  Ã¦/a  ×Å/u  ÕÅÂÞ/v  ÕýÔÂÊ®Îå/t  µÄ/u  ÔªÏü/n  µÆ»á/n  ¡£/w  ÏÂÎç/t  £³Ê±/t  £¬/w  ÎÒ/r  ×¼Ê±/ad  ¸Ïµ½/v  ºÎ/nr  ÊçÏæ/nr  µÄ/u  °ì¹«ÊÒ/n  £¬/w  Ëý/r  ¸Õ/d  ´Ó/p  ²¼ÖÃ/v  µÆ»á/n  µÄ/u  ÏÖ³¡/s  »ØÀ´/v  ¡£/w  Ò»/d  ½ø/v  ÃÅ/n  £¬/w  Ò»/m  Î»/q  ÀÏÈË/n  ÔÚ/p  Ð¡/a  ±£Ä·/n  µÄ/u  ²ó·ö/vn  ÏÂ/f  ½øÀ´/v  ÁË/y  £¬/w  Òª/v  ÕÒ/v  Ö÷ÈÎ/n  Ì¸/v  ÊÂ/n  ¡£/w  ºÎ/nr  ÊçÏæ/nr  Ç¸Òâ/n  µØ/u  ¶Ô/p  ÎÒ/r  Ëµ/v  £º/w  ¡°/w  ÊµÔÚ/d  ¶Ô²»Æð/v  £¬/w  »¹/d  µÃ/v  ÈÃ/v  Äú/r  µÈ/v  ¡£/w  ¡±/w  
19980401-11-001-019/m  ÀÏÈË/n  ÕÒ/v  ºÎ/nr  ÊçÏæ/nr  Òª/v  Ì¸/v  µÄ/u  ÊÂ/n  ÊÇ/v  £º/w  Ëý/r  ½ñÄê/t  £·£¶/m  Ëê/q  ÁË/y  £¬/w  ¼¸/m  ¸ö/q  ×ÓÅ®/n  Õù/v  Ëý/r  µÄ/u  ·¿²ú/n  ¡£/w  ÀÏÈË/n  ºÜ/d  ¿àÄÕ/a  £¬/w  ºÍ/p  ¾ÓÎ¯»á/j  µÄ/u  Áìµ¼/n  Ì¸/v  ¹ý/u  ºó/f  £¬/w  ²Å/d  ÖªµÀ/v  Á¢/v  ¸ö/q  ÒÅÖö/n  ¾Í/d  ¿ÉÒÔ/v  Ïû³ý/v  ¶ùÅ®/n  ÃÇ/k  ·×Õù/n  µÄ/u  ·³ÄÕ/an  ¡£/w  ´º½Ú/t  Ç°/f  £¬/w  ºÎ/nr  Ö÷ÈÎ/n  ´ø/v  Ëý/r  µ½/v  Ë¾·¨²¿ÃÅ/n  °ì/v  ÁË/u  Ò»¸ö/m  ¹«Ö¤/n  ¡£/w  µ«/c  ÀÏÈË/n  ¶Ô/p  Õâ¸ö/r  ¹«Ö¤/n  ¸ã/v  ²»/d  Ã÷°×/a  £¬/w  ·ÅÐÄ/v  ²»/d  ÏÂ/v  £¬/w  ½ñÌì/t  Òª/v  ÈÃ/v  ºÎ/nr  Ö÷ÈÎ/n  ¸ø/p  ½âÊÍ/v  Ò»ÏÂ/m  ¡£/w  ºÎ/nr  ÊçÏæ/nr  Ò»/m  ×Ö/q  Ò»/m  ¾ä/q  µØ/u  ½âÊÍ/v  ×Å/u  £¬/w  ÀÏÈË/n  µã/v  ×Å/u  Í·/n  £¬/w  ÂúÒâ/v  µØ/u  ×ß/v  ÁË/y  ¡£/w  
19980401-11-001-020/m  À´À´ÍùÍù/v  £¬/w  ÎÊ/v  Õâ/r  ÎÊ/v  ÄÇ/r  µÄ/u  ×ß/v  ÁË/u  ºÃ¼¸/m  ²¦/q  ÈË/n  ¡£/w  ÖÕÓÚ/d  ÂÖ/v  µ½/v  ÎÒ/r  À´/v  ÌáÎÊ/v  ÁË/y  ¡£/w  ÎÒ/r  Ëµ/v  £¬/w  ÔÚ/p  ¾ÓÎ¯»á/j  Ö÷ÈÎ/n  Õâ¸ö/r  ¸ÚÎ»/n  ÉÏ/f  £¬/w  ×î/d  ¿ìÀÖ/a  µÄ/u  ÊÇ/v  Ê²Ã´/r  £¿/w  ×î/d  ¿àÄÕ/a  µÄ/u  ÓÖ/d  ÊÇ/v  Ê²Ã´/r  £¿/w  ºÎ/nr  ÊçÏæ/nr  Ëµ/v  £º/w  ¡°/w  Ã¿/r  Ò»/m  Î»/q  ¾ÓÃñ/n  ´Ó/p  ¾ÓÎ¯»á/j  ÂúÒâ/vd  ÀëÈ¥/v  Ê±/Ng  £¬/w  ÎÒ/r  ÐÄÖÐ/s  ¶¼/d  ÊÇ/v  ¿ìÀÖ/a  µÄ/u  £»/w  ×î/d  ¿àÄÕ/a  µÄ/u  ÊÂ/n  ÊÇ/v  ÓÐ/v  ºÜ¶à/m  ÊÂÇé/n  Òª/v  °ì/v  £¬/w  µ«ÊÇ/c  Ã»ÓÐ/v  Ç®/n  ¡£/w  ¡±/w  È»ºó/c  £¬/w  Ëý/r  ÓÖ/d  ²¹³ä/v  µÀ/v  £¬/w  ÎÒÃÇ/r  Îª/p  »º½â/v  ¾­·Ñ/n  ½ôÕÅ/a  µÄ/u  ÎÊÌâ/n  £¬/w  »¹ÊÇ/d  Ïë/v  ÁË/u  ²»ÉÙ/m  °ì·¨/n  £¬/w  ¿ª°ì/v  ÁË/u  Ò»Ð©/m  ÓÐ/v  Ð§Òæ/n  ÊÜ/v  »¶Ó­/vn  µÄ/u  ·þÎñ/vn  ÏîÄ¿/n  ¡£/w  Òò´Ë/c  Ïë/v  ¸É/v  µÄ/u  ÊÂ/n  ´ó¶à/d  ¶¼/d  °ì/v  ³É/a  ÁË/y  ¡£/w  
19980401-11-001-021/m  ¿É²»/l  £¬/w  ÎÒ/r  ¿´µ½/v  ¾ÓÎ¯»á/j  °ì¹«ÊÒ/n  µÄ/u  Ç½ÉÏ/s  ¹Ò/v  ×Å/u  ²»ÉÙ/m  ½õÆì/n  ºÍ/c  ½±×´/n  ¡£/w  
19980401-11-001-022/m  £¨/w  ËÄ/m  £©/w  
19980401-11-001-023/m  [ºþÄÏ/ns  ³£µÂÊÐ/ns  ¶¦³ÇÇø/ns  ÑÏ¼Ò¸Ú/ns  ¾ÓÎ¯»á/j]nt  ºÍ/c  [³£ãä/ns  ¾ÓÎ¯»á/j]nt  £¬/w  ÊÇ/v  ½üÄêÀ´/l  Ëæ×Å/p  ³ÇÊÐ/vn  ½¨Éè/vn  ¹æÄ£/n  À©´ó/v  £¬/w  ÕûÌå/n  ÓÉ/p  ´å¼¶/b  ×éÖ¯/n  ¡°/w  Å©×ª·Ç/l  ¡±/w  ±ä³É/v  ³ÇÊÐ/n  ¾ÓÃñ/n  Î¯Ô±»á/n  µÄ/u  ¡£/w  Õâ/r  Á½/m  ¸ö/q  ¾ÓÎ¯»á/j  µÄ/u  Ò»¸ö/m  ÏÔÖø/a  ÌØµã/n  £¬/w  ¾ÍÊÇ/v  Î§ÈÆ/v  Õ÷ÓÃ/v  ÁË/u  ËûÃÇ/r  µÄ/u  ÍÁµØ/n  ½¨Á¢/v  ÆðÀ´/v  µÄ/u  Î»¾Ó/v  È«¹ú/n  Ê®/m  ´ó/a  ÊÐ³¡/n  Ö®/u  ÁÐ/n  µÄ/u  [ÇÅ/n  ÄÏ/f  ´ó/a  ÊÐ³¡/n]ns  ×ö/v  ·þÎñ/vn  ÎÄÕÂ/n  ¡£/w  Õâ¸ö/r  Õ¼µØ/v  £µ£°£°/m  Óà/m  Ä¶/q  µÄ/u  ´ó/a  ÊÐ³¡/n  £¬/w  ÓÐ/v  À´×Ô/v  £±£¹/m  ¸ö/q  Ê¡ÊÐ/n  µÄ/u  £³Íò/m  ¶à/m  ¹¤ÉÌ/n  ¿Í»§/n  ÔÚ/p  ´Ë/r  ¾­Óª/v  ¡£/w  ËûÃÇ/r  µÄ/u  ×¡ËÞ/vn  ºÍ/c  Ê³ÓÃ/vn  £¬/w  ¾Í/d  ³É/v  ÁË/u  [³£ãä/ns  ¾ÓÎ¯»á/j]nt  ºÍ/c  [ÑÏ¼Ò¸Ú/ns  ¾ÓÎ¯»á/j]nt  ÓÉ/p  Å©´å/n  ×ªÏò/v  ³ÇÊÐ/n  ºó/f  µÄ/u  Ö÷Òª/b  ¹¤×÷/vn  ¡£/w  
19980401-11-001-024/m  Ñà/nr  µÀÀ´/nr  £µ£¸/m  Ëê/q  £¬/w  £±£¹£¶£°Äê/t  Ê¼/d  ÈÎ/v  [ÑÏ¼Ò¸Ú´å/ns  µ³Ö§²¿/n]nt  Êé¼Ç/n  £¬/w  £±£¹£¹£±Äê/t  ´å/n  ¸Ä/v  Îª/v  ¾ÓÎ¯»á/j  ºó/f  ÈÎ/v  Ö÷ÈÎ/n  ÖÁ/p  ½ñ/Tg  ¡£/w  
19980401-11-001-025/m  Ã»/d  Ïëµ½/v  £¬/w  ÖÖ/v  ×Å/u  ºÃºÃ/d  µÄ/u  Ìï/n  £¬/w  ×ªÑÛ¼ä/t  ¾Í/d  ³¤/v  ³ö/v  ÁË/u  Ò»´±´±/m  µÄ/u  ¸ßÂ¥´óÏÃ/i  £¬/w  ³É/v  ÁË/u  ÊÐÖÐÐÄ/s  ¡£/w  ²»/d  ½Ð/v  ´å/n  ÁË/y  £¬/w  Ò²/d  ²»/d  ÖÖµØ/v  ÁË/y  ¡£/w  Ò»Ê±/t  »¹/d  Õæ/d  ×ª/v  ²»/d  ¹ý/v  Íä/Ng  À´/v  ¡£/w  [ÇÅ/n  ÄÏ/f  ´ó/a  ÊÐ³¡/n]ns  ±Æ/v  ×Å/u  ÎÒÃÇ/r  ×ª/v  £¬/w  ²»/d  ×ª/v  ¾Í/d  »á/v  ¶Ë/v  ¸ö/q  ½ð/b  ·¹Íë/n  ¶ö/v  ËÀ/v  ¡£/w  ÎÒÃÇ/r  ×éÖ¯/v  ÁË/u  °áÔË/vn  ·þÎñ¶Ó/n  £¬/w  ³Ð°ü/v  ÁË/u  [ÇÅ/n  ÄÏ/f  ´ó/a  ÊÐ³¡/n]ns  ¼Òµç/j  ÊÐ³¡/n  µÄ/u  ÉÏ/v  »õ/n  Ð¶»õ/v  ¡¢/w  À­/v  ½ø/v  À­/v  ³ö/v  µÄ/u  ÒµÎñ/n  ¡£/w  [ÇÅ/n  ÄÏ/f  ´ó/a  ÊÐ³¡/n]ns  ÓÐ/v  £±Íò/m  ¶à/m  ÈË/n  ÔÝ×¡/v  ÎÒÃÇ/r  ¾ÓÎ¯»á/j  £¬/w  ÈçºÎ/r  Îª/p  ÕâÐ©/r  ÈË/n  Ìá¹©/v  ÂúÒâ/v  µÄ/u  ³Ô×¡ÐÐ/j  £¬/w  ÊÇ/v  ÎÒÃÇ/r  Òª/v  ¿¼ÂÇ/v  µÄ/u  ¡£/w  ¸ãºÃ/v  ·þÎñ/v  ÊÇ/v  ÎÒÃÇ/r  µÄ/u  ÔðÈÎ/n  ¡£/w  
19980401-11-001-026/m  Ò¦/nr  Ï¯¾Á/nr  £´£¹/m  Ëê/q  £¬/w  £±£¹£¸£±Äê/t  ÈÎ/v  [³£ãä´å/ns  µ³Ö§²¿/n]nt  Êé¼Ç/n  £¬/w  £±£¹£¹£°Äê/t  ×ªÎª/v  ¾ÓÎ¯»á/j  Ö÷ÈÎ/n  ¡£/w  
19980401-11-001-027/m  ´Ó/p  ´å/n  ×ª/v  µ½/v  ¾ÓÎ¯»á/j  £¬/w  ¿ªÊ¼/v  ÕæÊÇ/d  ÊÖ×ãÎÞ´ë/i  ¡£/w  ÎÒÃÇ/r  ¾ÓÎ¯»á/j  ÊÇ/v  ÊÐÇø/n  Á÷¶¯/vn  ÈË¿Ú/n  ×î/d  ¶à/a  µÄ/u  µØÇø/n  Ö®Ò»/r  £¬/w  ¸ß·å/n  Ê±/Ng  ÓÐ/v  Á½Íò/m  ¶à/m  ÈË/n  ¡£/w  ²»/d  »á/v  ¹ÜÀí/v  £¬/w  ½á¹û/d  ÂÒ/v  µÃ/u  Ò»ÍÅÔã/n  £¬/w  Ê²Ã´/r  ¹ÖÊÂ/n  ¶¼/d  ÓÐ/v  ¡£/w  ºóÀ´/t  £¬/w  ÔÚ/p  ÉÏ¼¶/n  µÄ/u  Ö¸µ¼/vn  ÏÂ/f  £¬/w  ÎÒ/r  ²Å/d  Ãþ/v  ³ö/v  ÁË/u  Ò»Ð©/m  °ì·¨/n  ¡£/w  ´Ó/p  ´å¸É²¿/n  µ½/p  ¾ÓÎ¯»á/j  ¸É²¿/n  £¬/w  ¹¤×÷/vn  ·½Ê½/n  ºÍ/c  ·þÎñ/vn  ÄÚÈÝ/n  ±ä»¯/v  ²»/d  Ð¡/a  ¡£/w  ¹ýÈ¥/t  £¬/w  µ±/v  ´å¸É²¿/n  »¹/d  ¿ÉÒÔ/v  ¸ã/v  µã/q  ÐÐÕþ/n  ÃüÁî/vn  £¬/w  ÏÖÔÚ/t  ¾Í/d  ²»ÐÐ/a  ÁË/y  £¬/w  Ö»/d  ÄÜ/v  ¶à/ad  ×ö/v  Ëµ·þ/v  ½ÌÓý/v  µÄ/u  ¹¤×÷/vn  ¡£/w  ÎÒ/r  ×Ü/d  ¾õµÃ/v  ÔÚ/p  ³ÇÀï/s  µ±/v  ¡°/w  ´å¸É²¿/n  ¡±/w  Òª/v  ÄÑ/a  Ð©/q  £¬/w  µ«/c  ÓÖ/d  »¹/d  µÃ/v  Ïë/v  °ì·¨/n  µ±/v  ºÃ/a  ¡£/w  

19980401-11-002-001/m  Å©Ãñ/n  ÅóÓÑ/n  Äª/d  ×Ô/d  Ìí/v  ¸ºµ£/n  
19980401-11-002-002/m  ÂÞ/nr  Ïþ/nr  
19980401-11-002-003/m  ÎÒ/r  Ç°¶Î/t  Ê±¼ä/n  »ØÏç/v  Ì½Ç×/v  £¬/w  ¶Ô/p  ÎÒ/r  ´å/n  ¼°/c  ÁÚ/Ng  ´åÅ©Ãñ/n  µÄ/u  ¸ºµ£/n  ÎÊÌâ/n  ×ö/v  ÁË/u  Ò»·¬/m  µ÷²é/vn  £¬/w  ·¢ÏÖ/v  ¡º/w  ÈËÇéÕ®/n  ¡»/w  ³É/v  ÁË/u  Å©Ãñ/n  ÅóÓÑ/n  µÄ/u  µÚÒ»/m  ¸ºµ£/n  ¡£/w  Å©Ãñ/n  ÅóÓÑ/n  ¹â/d  Ã¿Äê/r  ¸ºµ£/v  µÄ/u  ¡º/w  ÈËÇéÕ®/n  ¡»/w  Ò»/m  Ïî/q  £¬/w  ÈË¾ù/j  ¾Í/d  ´ï/v  ¶þ°ÙÎåÊ®/m  Ôª/q  ×óÓÒ/m  £¬/w  ¶øÇÒ/c  ËÍÀñ/v  µÄ/u  µµ´Î/n  »¹/d  ÔÚ/d  ²»¶Ï/d  Ìá¸ß/v  ¡£/w  ÓÐ/v  Ò»¸ö/m  ÇàÄê/n  Å©Ãñ/n  È«¼Ò/n  Èý/m  ¿Ú/q  ÈË/n  £¬/w  Ò»/m  Äê/q  ¹â/d  ÊÇ/v  ³ö/v  ¡º/w  ºÈ¾ÆÇ®/n  ¡»/w  ¾Í/d  »¨/v  µô/v  ÁË/u  ¶þÇ§Îå°Ù/m  Ôª/q  ¡£/w  ÔÚ/p  Å©´å/n  £¬/w  ÐÂ·¿/n  Âä³É/vn  ¡¢/w  ¶ùÅ®/n  »é¼Þ/n  ¡¢/w  Îª/p  ÀÏÈË/n  ËÍÖÕ/v  µÈ/u  ¶¼/d  ÊÇ/v  ·Ç/d  ÖÃ°ì/v  ¾ÆÏ¯/n  ²»¿É/v  µÄ/u  ¡£/w  ÁíÍâ/c  £¬/w  ¼ÒÖÐ/s  ÐÂ/d  Ìí/v  ÁË/u  ¸ö/q  ±¦±´/n  £¬/w  ¶ù×Ó/n  ¹ëÅ®/n  ¿¼ÉÏ/v  ÖÐ×¨/n  »ò/c  ´óÑ§/n  ¡¢/w  ²Î¼Ó/v  ¹¤×÷/n  ¡¢/w  ·þ±øÒÛ/v  £¬/w  ÉõÖÁ/c  ÐÂ/d  ¸Ç/v  ÁË/u  ¼¸/m  ¼ä/q  ÏñÑù/a  µÄ/u  ¼¦Éá/n  »ò/c  ÖíÈ¦/n  Ê²Ã´/r  µÄ/u  ¶¼/d  Òª/v  ´ó/d  °ì/v  Ò»/m  Í¨/q  ¡£/w  ÏÖÔÚ/t  ËäËµ/c  ÍÆÐÐ/v  »ð»¯/vn  £¬/w  ÈË/n  È¥ÊÀ/v  »ð»¯/v  ºó/f  ¹Ç»Ò/n  »¹Òª/d  ×°/v  µ½/v  ¹×Ä¾/n  ÄÚ/f  Âñ/v  µ½/v  µØÏÂ/s  £¬/w  »¹Òª/d  Ôì/v  ·ØÄ¹/n  ¡£/w  »î/v  ×Å/u  µÄ/u  ÈË/n  Ò²/d  Òª/v  ÕÛÌÚ/v  Ò»·¬/m  £¬/w  Ö½/n  µçÊÓ/n  ¡¢/w  Ö½Âí½Î/n  ¡¢/w  Ö½/n  Ó¶ÈË/n  µÈ/u  ÊÇ/v  ±ØÐë/d  Òª/v  Ôú/v  ÉÕ/v  µÄ/u  £¬/w  Ìõ¼þ/n  ºÃ/a  µÄ/u  »¹Òª/d  Ôú/v  ¡º/w  ½Î³µ/n  ¡»/w  ¡¢/w  ¡º/w  ±ðÊû/n  ¡»/w  Ê²Ã´/r  µÄ/u  ¡£/w  ¾ÆÏ¯/n  Ò²/d  ²»/d  ÄÜ/v  Ãâ/v  £¬/w  ¶øÇÒ/c  °ì/v  µÃ/u  Ô½/d  ºÃ/a  ËÆºõ/d  ¾Í/d  Ô½/d  ÄÜ/v  ÏÔÊ¾/v  ³ö/v  ¶Ô/p  ËÀÕß/n  µÄ/u  ¾´ÖØ/vn  ¡£/w  ´ÖÂÔ/ad  Ëã/v  Ò»ÏÂ/m  £¬/w  ÕâÐ©/r  »¨Ïú/n  Ã»ÓÐ/v  ¸ö/q  Íò¶ù°ËÇ§/m  ÊÇ/v  ÏÂ²»À´/v  µÄ/u  ¡£/w  
19980401-11-002-004/m  ÎÒÃÇ/r  ¸÷¼¶/r  Õþ¸®/n  ÓÈÆä/d  ÊÇ/v  Ïç´å¼¶/b  ¸É²¿/n  ÔÚ/p  Å¬Á¦/ad  ¼õÇá/v  ÓÉÓÚ/p  ¸÷ÖÖ/r  Ì¯ÅÉ/vn  ¸ø/p  Å©Ãñ/n  ÅóÓÑ/n  ´øÀ´/v  µÄ/u  ¸ºµ£/n  µÄ/u  Í¬Ê±/n  £¬/w  Ò²/d  ÓÐ/v  ÔðÈÎ/n  ½ÌÓý/v  ºÍ/c  Òýµ¼/v  Å©Ãñ/n  ÅóÓÑ/n  ÃÇ/k  ÒÆ·çÒ×Ë×/i  £¬/w  ÆÆ³ý/v  ·â½¨ÃÔÐÅ/l  £¬/w  ´óÁ¦/d  ÓªÔì/v  Éç»áÖ÷Òå/n  ¾«ÉñÎÄÃ÷/n  ·ÕÎ§/n  £¬/w  Òýµ¼/v  ËûÃÇ/r  ×Ô¼º/r  Îª/p  ×Ô¼º/r  ¡º/w  ¼õ¸º/j  ¡»/w  £¬/w  ÕæÕý/d  °Ñ/p  ¼õÇá/v  Å©Ãñ/n  ¸ºµ£/n  Âäµ½Êµ´¦/l  ¡£/w  

19980401-11-003-001/m  ²»µÃ/v  ÉÃ×Ô/d  ÒÔ/p  ±¨Ö½/n  ÐÎÊ½/n  Ó¡·¢/v  ¹ã¸æ/n  
19980401-11-003-002/m  ³Â/nr  ½¨¾ü/nr  ³Â/nr  ö©/nr  
19980401-11-003-003/m  £±£¹£¹£·Äê/t  £¸ÔÂ/t  £¬/w  ÔÚ/p  Ä³ÊÐ/r  ÉÌ³¡/n  ¼°/c  ´ó½Ö/n  ÉÏ/f  Ëæ´¦¿É¼û/l  Ò»/m  ¼Ò/q  ±£½¡Æ·/n  ¹«Ë¾/n  Ó¡ÖÆ/v  µÄ/u  ÄÚ²¿/f  ±¨¿¯/n  £¬/w  ÉÏÃæ/f  ÁÐ¾Ù/v  ÁË/u  £±£´/m  Ãû/q  »¼Õß/n  µÄ/u  ²¡Çé/n  ¼°/c  ·þÓÃ/v  ¸Ã/r  ¹«Ë¾/n  ¿Ú·þÒº/n  ºó/f  µÄ/u  ºÃ×ª/vn  Çé¿ö/n  £¬/w  ²¢/c  Ð´/v  Ã÷/Ag  ¸Ã/r  ¿Ú·þÒº/n  ¶Ô/p  ·çÊª/n  µÈ/u  ¼¸/m  ÖÖ/q  ²¡/n  µÄ/u  ÖÎÓúÂÊ/n  ´ï/v  £¹£¸£¥/m  ÒÔÉÏ/f  £¬/w  »¹/d  ¸½ÓÐ/v  ¼¸/m  Ãû/q  »¼Õß/n  µÄ/u  ±íÑïÐÅ/n  ¡£/w  ¾­/p  ÊÐ/n  ÐÂÎÅ/n  ³ö°æ/vn  ¹ÜÀí/vn  ²¿ÃÅ/n  µ÷²é/v  £¬/w  ¸Ã/r  ÄÚ²¿/f  ±¨¿¯/n  Î´¾­/d  ÈÎºÎ/r  »ú¹Ø/n  Åú×¼/v  £¬/w  Ëì/d  ×÷³ö/v  ÁË/u  ¶Ô/p  ¸Ã/r  ±¨¿¯/n  ÓèÒÔ/v  ²é½û/vn  £¬/w  ²¢/c  ¶Ô/p  ±£½¡Æ·/n  ¹«Ë¾/n  ·£¿î/v  £¸£°£°/m  Ôª/q  µÄ/u  ¾ö¶¨/n  ¡£/w  ±£½¡Æ·/n  ¹«Ë¾/n  ²»·þ/v  £¬/w  ÒÔ/p  ×Ô¼º/r  µÄ/u  ÄÚ²¿/f  ±¨¿¯/n  µÇ/v  ¹ã¸æ/n  ÎÞ/v  Ðè/v  ¾­/p  ÓÐ¹Ø/vn  ²¿ÃÅ/n  Åú×¼/v  ÎªÓÉ/v  £¬/w  Ïò/p  ·¨Ôº/n  ÌáÆð/v  ËßËÏ/vn  £¬/w  ÇëÇó/v  ·¨Ôº/n  ³·Ïû/v  ÐÂÎÅ/n  ³ö°æ/vn  ¹ÜÀí/vn  ²¿ÃÅ/n  µÄ/u  ¾ö¶¨/n  £¬/w  Åâ³¥/v  ÓÉ´Ë/d  Ôì³É/v  µÄ/u  ËðÊ§/n  ¡£/w  ·¨Ôº/n  ÉóÀí/v  ºó/f  ÈÏÎª/v  £º/w  ±£½¡Æ·/n  ¹«Ë¾/n  µÄ/u  ÄÚ²¿/f  ±¨¿¯/n  Î´¾­/d  ÓÐ¹Ø/vn  ²¿ÃÅ/n  Åú×¼/v  ¾Í/d  ¿¯µÇ/v  ¹ã¸æ/n  £¬/w  Êô/v  ·Ç·¨/b  ³ö°æÎï/n  £¬/w  Ëì/d  ÅÐ¾ö/v  Î¬³Ö/v  ÐÂÎÅ/n  ³ö°æ/vn  ¹ÜÀí/vn  ²¿ÃÅ/n  Ëù/u  ×÷/v  µÄ/u  ¾ö¶¨/n  ¡£/w  
19980401-11-003-004/m  ÎÒ¹ú/n  ¹ã¸æ·¨/n  µÚÊ®ËÄ/m  Ìõ/q  Ã÷È·/ad  ¹æ¶¨/v  £º/w  Ò©Æ·/n  ¡¢/w  Ò½ÁÆ/n  Æ÷Ðµ/n  ¹ã¸æ/n  ²»µÃ/v  ÀûÓÃ/v  Ò½Éú/n  ¡¢/w  »¼Õß/n  µÄ/u  ÃûÒå/n  ºÍ/c  ÐÎÏó/n  ×÷/v  Ö¤Ã÷/vn  £¬/w  ²»µÃ/v  º¬ÓÐ/v  ²»/d  ¿ÆÑ§/a  µÄ/u  ±íÊ¾/v  ¹¦Ð§/n  µÄ/u  ¶ÏÑÔ/vn  »òÕß/c  ±£Ö¤/vn  £¬/w  ²»µÃ/v  ËµÃ÷/v  ÖÎÓúÂÊ/n  »òÕß/c  ÓÐÐ§ÂÊ/n  ¡£/w  ±¾°¸/r  ÖÐ/f  £¬/w  ±£½¡Æ·/n  ¹«Ë¾/n  ÀûÓÃ/v  »¼Õß/n  µÄ/u  ÃûÒå/n  ×÷/v  Ö¤Ã÷/vn  £¬/w  ²¢/c  Ð´/v  Ã÷/Ag  ÖÎÓúÂÊ/n  ´ï/v  £¹£¸£¥/m  ÒÔÉÏ/f  £¬/w  Ã÷ÏÔ/ad  Î¥·´/v  ÁË/u  ¹ã¸æ·¨/n  µÄ/u  ¹æ¶¨/n  ¡£/w  
19980401-11-003-005/m  [ÐÂÎÅ/n  ³ö°æÊð/n]nt  ÓÚ/p  £±£¹£¹£°Äê/t  £±£²ÔÂ/t  £²£µÈÕ/t  °ä²¼/v  µÄ/u  ¡¶/w  ±¨Ö½/n  ¹ÜÀí/vn  ÔÝÐÐ/b  ¹æ¶¨/n  ¡·/w  µÚÁù/m  Ìõ/q  Ã÷È·/ad  ¹æ¶¨/v  £º/w  ¡°/w  ¡­¡­/w  ·ÇÕýÊ½/b  ±¨Ö½/n  £¨/w  Ö¸/v  ÓÐ/v  ÄÚ²¿/f  ±¨¿¯/n  ×¼Ó¡Ö¤/n  µÄ/u  £©/w  Êô/v  ·ÇÂôÆ·/n  £¬/w  ¡­¡­/w  ²»µÃ/v  ¿¯µÇ/v  ¹ã¸æ/n  ºÍ/c  ¿¯³ö/v  ¶¨¼Û/n  £¬/w  ³ö°æ/v  ·ÇÕýÊ½/b  ±¨Ö½/n  µÄ/u  ±¨Éç/n  ²»µÃ/v  ½øÐÐ/v  ÈÎºÎ/r  ¾­Óª/vn  »î¶¯/vn  ¡£/w  ¡±/w  ±¾°¸/r  ÖÐ/f  £¬/w  ±£½¡Æ·/n  ¹«Ë¾/n  ÀûÓÃ/v  ÄÚ²¿/f  ±¨¿¯/n  ¿¯µÇ/v  ¹ã¸æ/n  £¬/w  ÒÑ/d  Î¥·´/v  ÁË/u  ¸ÃÌõ/r  ¹æ¶¨/n  ¡£/w  ½üÄêÀ´/l  ÕâÖÖ/r  ±¨Ö½/n  ÐÎÊ½/n  µÄ/u  ¹ã¸æ/n  Ôö¶à/v  £¬/w  Îª/p  ´ò»÷/v  Õâ/r  Àà/q  ·Ç·¨/b  ³ö°æÎï/n  £¬/w  [ÐÂÎÅ/n  ³ö°æÊð/n]nt  ºÍ/c  [¹ú¼Ò/n  ¹¤ÉÌ/n  ÐÐÕþ/n  ¹ÜÀí¾Ö/n]nt  ÓÚ/p  £±£¹£¹£´Äê/t  £¸ÔÂ/t  £±£µÈÕ/t  ·¢³ö/v  ¡¶/w  ¹ØÓÚ/p  ½ûÖ¹/v  ÒÔ/p  ±¨Ö½/n  ÐÎÊ½/n  Ó¡/v  ËÍ/v  ¹ã¸æ/n  Ðû´«Æ·/n  ¼°/c  ¶Ô/p  Ó¡Ë¢Æ·/n  ¹ã¸æ/n  ¼ÓÇ¿/v  ¹ÜÀí/v  µÄ/u  Í¨Öª/n  ¡·/w  ¡£/w  Í¨Öª/n  ÖÐ/f  Ã÷È·/ad  ¹æ¶¨/v  £º/w  ÈÎºÎ/r  µ¥Î»/n  £¨/w  °üÀ¨/v  ÐÂÎÅ/n  ³ö°æ/vn  µ¥Î»/n  £©/w  »ò/c  ¸öÈË/n  £¬/w  Î´¾­/d  ÐÂÎÅ/n  ³ö°æ/vn  ¹ÜÀí/vn  ²¿ÃÅ/n  Åú×¼/v  £¬/w  ¾ù/d  ²»µÃ/d  ÒÔ/p  ±¨Ö½/n  ÐÎÊ½/n  ±àÓ¡/v  ³ö°æÎï/n  ¡­¡­/w  Î´¾­/d  Åú×¼/v  £¬/w  ÉÃ×Ô/d  ÒÔ/p  ±¨Ö½/n  ÐÎÊ½/n  Ó¡ÖÆ/v  ¡¢/w  ·¢ËÍ/v  µÄ/u  ÉÏÊö/b  ³ö°æÎï/n  £¬/w  Ó¦/v  ÊÓÎª/v  ·Ç·¨/b  ³ö°æÎï/n  £¬/w  ÓÉ/p  ÐÂÎÅ/n  ³ö°æ/vn  ¹ÜÀí/vn  ²¿ÃÅ/n  ÓèÒÔ/v  ²é½û/vn  £»/w  Çé½Ú/n  ÑÏÖØ/a  µÄ/u  £¬/w  ÒÀ·¨/d  ¸øÓè/v  ÐÐÕþ/n  ´¦·£/vn  ¡£/w  ±¾°¸/r  ÖÐ/f  £¬/w  ±£½¡Æ·/n  ¹«Ë¾/n  Î´¾­/d  ÈÎºÎ/r  ²¿ÃÅ/n  Åú×¼/v  £¬/w  ¾Í/d  ÒÔ/p  ±¨Ö½/n  ÐÎÊ½/n  Ó¡ÖÆ/v  ¡¢/w  ·¢ËÍ/v  ¸Ã/r  ¹«Ë¾/n  Éú²ú/v  µÄ/u  ¿Ú·þÒº/n  ¹ã¸æ/n  Ðû´«Æ·/n  £¬/w  Ó¦/v  ÈÏ¶¨/v  Îª/v  ·Ç·¨/b  ³ö°æÎï/n  £¬/w  ÓÉ/p  ÐÂÎÅ/n  ³ö°æ/vn  ¹ÜÀí/vn  ²¿ÃÅ/n  ÓèÒÔ/v  ²é½û/vn  ¡£/w  ´ËÍâ/c  £¬/w  ±£½¡Æ·/n  ¹«Ë¾/n  ·¢ËÍ/v  µÄ/u  ÄÚ²¿/f  ±¨¿¯/n  ¸²¸Ç/v  ·¶Î§/n  ¹ã/a  £¬/w  Ó°Ïì/v  ´ó/a  £¬/w  Çé½Ú/n  ÑÏÖØ/a  £¬/w  ÒÀ·¨/d  Ó¦/v  ¸øÓè/v  ÐÐÕþ/n  ´¦·£/vn  ¡£/w  

19980401-11-004-001/m  ¡°/w  ÍÆÏú/v  ¡±/w  ×Ô¼º/r  
19980401-11-004-002/m  í²/nr  ÔÂ/nr  í²/nr  Ã÷/nr  
19980401-11-004-003/m  Ð¡Àî/nr  ºÍ/c  ´óÑ§/n  Í¬Ñ§/n  Ð¡Íõ/nr  ±ÏÒµ/v  ºó/f  ±»/p  ·Ö/v  ½ø/v  Í¬Ò»/b  µ¥Î»/n  £¬/w  ÂÛ/v  Ñ§Ê¶/n  µÈ/u  ¸÷/r  ·½Ãæ/n  £¬/w  Ëý/r  ²»/d  ±È/p  Ð¡Íõ/nr  ²î/a  £¬/w  ¿É/d  Ëý/r  ³ÁÄ¬¹ÑÑÔ/i  £¬/w  ºÍ/p  ±ðÈË/r  Èô¼´ÈôÀë/i  ¡£/w  Ð¡Íõ/nr  È´/d  ²»Í¬/a  £¬/w  Ëû/r  ´¦´¦/d  ±íÏÖ/v  ×Ô¼º/r  £¬/w  ¼«/d  ¸»/Vg  »îÁ¦/n  ¡£/w  ºóÀ´/t  µ¥Î»/n  Ìá°Î/v  ÖÐ²ã/f  ¸É²¿/n  £¬/w  Ñ¡ÖÐ/v  ÁË/u  Ð¡Íõ/nr  ¡£/w  Áìµ¼/n  ¾õµÃ/v  Ð¡Àî/nr  Ì«/d  Æ½Ó¹/a  £¬/w  Ã»ÓÐ/v  ÈñÆø/n  £¬/w  È±·¦/v  ×ÔÐÅÐÄ/n  ¡£/w  
19980401-11-004-004/m  ´ò¿ª/v  µçÊÓ/n  £¬/w  ·­¿ª/v  ±¨¿¯/n  £¬/w  ÆÌÌì¸ÇµØ/i  µÄ/u  ¹ã¸æ/n  Áî/v  ÈË/n  Ä¿²»Ï¾½Ó/i  ¡£/w  ¼¸Íò/m  ¡¢/w  ¼¸Ê®Íò/m  ¡¢/w  ÉõÖÁ/c  ¼¸°ÙÍò/m  Ôª/q  µÄ/u  ¹ã¸æ·Ñ/n  ²¢/d  Ã»ÓÐ/d  Áî/v  ³§ÉÌ/n  ÃÇ/k  È´²½/v  ¡£/w  Ïà·´/v  £¬/w  Îª/p  ÇÀ/v  »Æ½ðÊ±¼ä/n  £¬/w  Îª/p  Õ¼/v  »Æ½ð/n  °æÃæ/n  £¬/w  ²»ÉÙ/m  ÆóÒµ/n  ²»Ï§/v  Í¶Èë/v  ¾Þ×Ê/n  ¡£/w  ÔµÓÉ/n  ºÎÔÚ/v  £¿/w  ´ð°¸/n  ºÜ/d  ¼òµ¥/a  £º/w  Ìá¸ß/v  ÆóÒµ/n  µÄ/u  ÖªÃû¶È/n  £¬/w  ÍÆÏú/v  ²úÆ·/n  ¡£/w  Èç¹û/c  Ëµ/v  ÆóÒµ/n  ×ö/v  ¹ã¸æ/n  ÍÆÏú/v  ²úÆ·/n  £¬/w  ÊÇ/v  ÎªÁË/p  ÔÚ/p  Ïû·ÑÕß/n  ÖÐ¼ä/f  ²úÉú/v  Ó°Ïì/vn  £¬/w  ÕùÈ¡/v  Ïû·ÑÕß/n  £¬/w  ÄÇÃ´/c  ÈËÃÇ/n  ÊÊµ±/ad  Õ¹Ê¾/v  ×Ô¼º/r  £¬/w  ±íÏÖ/v  ×Ô¼º/r  µÄ/u  ÓÅµã/n  Óë/c  ¸öÐÔ/n  £¬/w  ÊÇ/v  ÎªÁË/p  Ó®µÃ/v  Éç»á/n  µÄ/u  ÈÏ¿É/vn  Óë/c  ¿Ï¶¨/vn  ¡£/w  
19980401-11-004-005/m  Ëæ×Å/p  ¸÷µØ/r  ÈË²Å/n  ÊÐ³¡/n  µÄ/u  ½¨Á¢/vn  £¬/w  ÈË²Å/n  ¾ºÕù/vn  Ê®·Ö/m  ¼¤ÁÒ/a  ¡£/w  Ïàµ±/d  Ò»²¿·Ö/m  ÇóÖ°Õß/n  °Ñ/p  ×Ô¼º/r  µÄ/u  ÉúÆ½/n  ¼òÀú/n  ¡¢/w  ×¨³¤/n  ¡¢/w  °®ºÃ/n  ¡¢/w  »ñ½±/vn  Çé¿ö/n  µÈ/u  ´òÓ¡/v  ³É²á/v  £¬/w  Ïò/p  ÊÊºÏ/v  ×Ô¼º/r  µÄ/u  µ¥Î»/n  ·ÖËÍ/v  £¬/w  ÕùÈ¡/v  ÔÚ/p  ×î/d  ¶Ì/a  µÄ/u  Ê±¼ä/n  ÄÚ/f  ¸ø/p  ¶Ô·½/n  ÁôÏÂ/v  Ó¡Ïó/n  ¡£/w  ¡°/w  ÍÆÏú/v  ¡±/w  ×Ô¼º/r  £¬/w  ±ØÐë/d  °Ñ/p  Õ¹ÏÖ/v  ÓÅÊÆ/n  Óë/c  ×Ô´µ×ÔÀÞ/i  Çø±ð/v  ¿ª/v  À´/v  £¬/w  ¡°/w  ÍÆÏú/v  ¡±/w  Ó¦¸Ã/v  ÊÇ/v  ×Ô¼º/r  ÕæÊµ/a  ÄÜÁ¦/n  µÄ/u  ÍâÏÖ/vn  ¡£/w  
19980401-11-004-006/m  ÇàÄêÈË/n  Ì¤/v  ÉÏ/v  Éç»á/n  £¬/w  ¶¼/d  Ïë/v  ÕÒµ½/v  ×Ô¼º/r  µÄ/u  ×î¼Ñ/z  Î»ÖÃ/n  £¬/w  ÊµÏÖ/v  ×ÔÉí/r  µÄ/u  ¼ÛÖµ/n  ¡£/w  ÔÚ/p  ÊÐ³¡/n  ¾ºÕù/vn  µÄ/u  Ìõ¼þ/n  ÏÂ/f  £¬/w  Ã¿¸ö/r  ÈË/n  ¶Ô/p  ×Ô¼º/r  µÄ/u  ÊµÁ¦/n  ºÍ/c  ²ÅÄÜ/n  ±ØÐë/d  ÕýÈ·/ad  ÆÀ¹À/v  £¬/w  ÓÐ/v  ×ÔÖªÖ®Ã÷/i  ¡£/w  Í¬Ê±/c  £¬/w  Ò²/d  Òª/v  ÁË½â/v  ÊÐ³¡/n  ÐèÇó/vn  ºÍ/c  Éç»á/n  ÐèÒª/vn  £¬/w  Öª¼ºÖª±Ë/i  £¬/w  ÓÐ/v  Ä¿µÄ/n  µÄ/u  ¡°/w  ÍÆÏú/v  ¡±/w  ×Ô¼º/r  ¡£/w  Èç¹û/c  ÐÐÎª/n  ÉÏ/f  ÏÝÈë/v  Ã¤Ä¿ÐÔ/n  £¬/w  È±·¦/v  ×Ô¾õÐÔ/n  £¬/w  ¾Í/d  ¿ÉÄÜ/v  ÔÚ/p  ¾ºÕù/v  ÖÐ/f  Ê§°Ü/v  ¡£/w  
19980401-11-004-007/m  ÀûÓÃ/v  Ò»ÇÐ/r  »ú»á/n  Õ¹Ê¾/v  ×Ô¼º/r  £¬/w  ¡°/w  ÍÆÏú/v  ¡±/w  ×Ô¼º/r  £¬/w  Õâ/r  Ò²/d  ËãÊÇ/v  ÏÖ´ú/t  Éç»á/n  ÖÐ/f  µÄ/u  Ò»/m  ÖÖ/q  Éú´æ/vn  ¼¼ÄÜ/n  ¡£/w  
19980401-11-005-001/m  ÎÞÐò/b  ±ä/v  ÓÐÐò/a  ¹Ø¼ü/n  ÔÚ/v  ·þÎñ/v  
19980401-11-005-002/m  ÏÖÔÚ/t  £¬/w  Íâ³ö/v  Îñ¹¤/v  µÄ/u  ÇàÄê/n  Å©Ãñ/n  ÈÕÒæ/d  Ôö¶à/v  £¬/w  ËûÃÇ/r  Îª/p  ·¢´ï/a  µØÇø/n  µÄ/u  ¾­¼Ã/n  ½¨Éè/vn  ×ö³ö/v  ÁË/u  ºÜ/d  ´ó/a  ¹±Ï×/n  £¬/w  Í¬Ê±/c  Ìá¸ß/v  ÁË/u  ×ÔÉí/r  ÀÍ¶¯/vn  ËØÖÊ/n  ºÍ/c  Éú»î/vn  Ë®Æ½/n  ¡£/w  µ«ÊÇ/c  £¬/w  ÓÉÓÚ/c  ´ó²¿·Ö/m  Ãñ¹¤/n  Á÷¶¯/vn  Êô/v  ×Ô·¢/b  ÐÐÎª/n  £¬/w  Ã¤Ä¿ÐÔ/n  ½Ï/d  ´ó/a  £¬/w  Òý·¢/v  ÁË/u  Ò»/m  ÏµÁÐ/q  ÄÑÒÔ/d  ½â¾ö/v  µÄ/u  ÎÊÌâ/n  ¡£/w  Èç/v  £º/w  Ã¤Ä¿/ad  Íâ³ö/v  £¬/w  ¿ÕÊÖ/v  ¶ø/c  ¹é/v  £¬/w  ¸ø/p  ÖÎ°²/n  ×ÛºÏÖÎÀí/l  ´øÀ´/v  ¼«´ó/a  Òþ»¼/n  £»/w  Ãñ¹¤/n  ÎÄ»¯/n  Ë®Æ½/n  µÍ/a  £¬/w  ¾ÍÒµ/vn  ·¶Î§/n  Õ­/a  £»/w  ¼¾½ÚÐÔ/n  Á÷¶¯/vn  Ôì³É/v  ½»Í¨/n  ÈÕÒæ/d  ½ôÕÅ/a  £»/w  ·¨ÂÉ/n  ÒâÊ¶/n  µ­±¡/a  £¬/w  ºÏ·¨/a  È¨Òæ/n  µÃ/v  ²»/d  µ½/v  ±£ÕÏ/vn  µÈ/u  ¡£/w  
19980401-11-005-003/m  ÈçºÎ/r  ½â¾ö/v  ÒÔÉÏ/f  ÎÊÌâ/n  ÊÇ/v  °Ú/v  ÔÚ/p  Êä³ö/vn  ºÍ/c  ÊäÈë/vn  Á½µØ/n  Õþ¸®/n  ÃæÇ°/f  µÄ/u  Ò»/m  ´ó/a  ÎÊÌâ/n  £¬/w  ½â¾ö/v  µÄ/u  ¹Ø¼ü/n  Ó¦/v  ÊÇ/v  ÈÃ/v  ÎÞÐò/b  µÄ/u  Á÷¶¯/vn  Ç÷Ïò/v  ÓÐÐò/a  ¡£/w  ¹Ø¼ü/n  »¹/d  ÔÚÓÚ/v  Á½µØ/n  Õþ¸®/n  ÓÈÆä/d  ÊÇ/v  Êä³öµØ/n  Õþ¸®/n  Ç¿»¯/v  ·þÎñ/vn  ÒâÊ¶/n  £¬/w  ¸ãºÃ/v  ·þÎñ/vn  ¹¤×÷/vn  ¡£/w  
19980401-11-005-004/m  Ò»/m  ¡¢/w  Êä³öµØ/n  Õþ¸®/n  Ò²/d  Òª/v  ÖØÊÓ/v  Ãñ¹¤/n  ¹ÜÀí/vn  ¹¤×÷/vn  ¡£/w  ÊäÈëµØ/n  ÓÉÓÚ/c  Ãñ¹¤/n  ÎÞÐò/b  Á÷¶¯/vn  ´øÀ´/v  µÄ/u  Ó°Ïì/n  Ö±½Ó/a  ¡¢/w  Ã÷ÏÔ/a  £¬/w  ËùÒÔ/c  ¸ãºÃ/v  Ãñ¹¤/n  µÄ/u  ¹ÜÀí/vn  ¹¤×÷/vn  ÔðÎÞÅÔ´û/i  ¡£/w  ¶ø/c  Êä³öµØ/n  Ò»Ð©/m  Áìµ¼/n  ¶Ô/p  ´Ë/r  ÈÏÊ¶/v  ²»¹»/a  £¬/w  ÈÏÎª/v  Ãñ¹¤/n  Ò»/d  ³öÃÅ/v  £¬/w  ×Ô¼º/r  ¾Í/d  Ã»ÓÐ/v  ÔðÈÎ/n  ÁË/y  £¬/w  ÕâÖÖ/r  ÈÏÊ¶/n  Ó¦/v  ¼°Ôç/d  ¾ÀÕý/v  ¡£/w  Ãñ¹¤/n  ¹ÜÀí/vn  ¹¤×÷/vn  Á½µØ/n  ¶¼/d  Ó¦/v  ÖØÊÓ/v  £¬/w  ²¢/c  ½¨Á¢/v  Ð­×÷/vn  ¹ØÏµ/n  £¬/w  Æë×¥¹²¹Ü/l  ¡£/w  
19980401-11-005-005/m  ¶þ/m  ¡¢/w  ÉèÁ¢/v  ·þÎñ/vn  »ú¹¹/n  ¡£/w  Êä³öµØ/n  ÀÍ¶¯²¿ÃÅ/n  ¡¢/w  ¹²ÇàÍÅ/n  ¡¢/w  ¸¾Áª/j  µÈ/u  ÊÇ/v  ·þÎñ/vn  »ú¹¹/n  µÄ/u  Ö÷Òª/b  Á¦Á¿/n  £¬/w  Ó¦/v  ÍêÉÆ/v  ·þÎñ/vn  ÍøÂç/n  £¬/w  ½¨Á¢/v  ×¨ÃÅ/b  µÄ/u  ·þÎñ/vn  »ú¹¹/n  £¬/w  ¶Ô/p  Íâ³ö/vn  Îñ¹¤ÈËÔ±/n  µÇ¼Ç/v  Ôì²á/v  £¬/w  ÊµÐÐ/v  ¸ú×Ù/vd  ¹ÜÀí/v  £¬/w  ¿É/v  Ö÷¶¯/ad  Óë/p  ¾­¼Ã/n  ·¢´ï/a  µØÇø/n  µÄ/u  ¶Ô¿Ú/vn  ²¿ÃÅ/n  ½¨Á¢/v  ÁªÏµ/v  £¬/w  ×¢Òâ/v  ÊÕ¼¯/v  ÀÍÎñ/n  ÐÅÏ¢/n  £¬/w  ×éÖ¯/v  ÀÍÎñ/n  Êä³ö/vn  £¬/w  ²¢/c  ËæÊ±/d  ½â¾ö/v  Îñ¹¤/v  ÆÚ¼ä/f  ³öÏÖ/v  µÄ/u  ¸÷ÖÖ/r  ÎÊÌâ/n  £¬/w  °ïÖú/v  ¶©Á¢/v  ºÏÍ¬/n  ¡£/w  
19980401-11-005-006/m  Èý/m  ¡¢/w  Êä³öµØ/n  Ãñ¹¤/n  ·þÎñ/vn  »ú¹¹/n  ¸ù¾Ý/p  ÊäÈëµØ/n  ÓÃ¹¤/vn  ÒªÇó/n  ½øÐÐ/v  ¸Ú/n  Ç°/f  ÅàÑµ/vn  £¬/w  Ìá¸ß/v  Ãñ¹¤/n  µÄ/u  ¾ºÕùÁ¦/n  ¡£/w  
19980401-11-005-007/m  ËÄ/m  ¡¢/w  Íâ³ö/vn  Îñ¹¤ÇàÄê/n  È¡µÃ/v  µÄ/u  ÖªÊ¶/n  ºÍ/c  ¼¼ÄÜ/n  ÊÇ/v  Ò»/m  ÖÖ/q  ²Æ¸»/n  £¬/w  Êä³öµØ/n  Õþ¸®/n  Ó¦/v  ºÃºÃ/d  ÀûÓÃ/v  £¬/w  ¹ÄÀø/v  ËûÃÇ/r  Îª/p  ¼ÒÏç/n  ·¢Õ¹/vn  Ï×¼ÆÏ×²ß/l  £¬/w  ²¢/c  ´´Ôì/v  Ò»Ð©/m  Ìõ¼þ/n  £¬/w  °Ñ/p  ËûÃÇ/r  µÄ/u  ÖªÊ¶/n  ºÍ/c  ¼¼ÄÜ/n  ×ª»¯/v  Îª/v  Éú²úÁ¦/n  £¬/w  ·¢Õ¹/v  ±¾µØ/r  ÏçÕòÆóÒµ/n  ¡¢/w  Å©Òµ/n  ÒÔ¼°/c  ÆäËû/r  ²úÒµ/n  ¡£/w  
19980401-11-005-008/m  Îå/m  ¡¢/w  Îª/p  ¼õÉÙ/v  Îñ¹¤ÈËÔ±/n  Íâ³ö/v  ¡¢/w  »Ø¼Ò/v  Âò/v  Æ±/n  ÄÑ/a  ¡¢/w  ³Ë³µ/v  ÄÑ/a  µÄ/u  ÎÊÌâ/n  £¬/w  ÊÊµ±/ad  ×éÖ¯/v  Ò»Ð©/m  ½»Í¨/n  ¹¤¾ß/n  ½ÓËÍ/v  Ãñ¹¤/n  £¬/w  »ò/c  Óë/p  ÓÐ¹Ø/vn  ²¿ÃÅ/n  ÁªÏµ/v  £¬/w  Îª/p  Ãñ¹¤/n  Íâ³ö/v  ºÍ/c  »ØÏç/v  Ìá¹©/v  ·½±ã/an  ÒÔ¼°/c  °²È«/an  ±£ÕÏ/vn  ¡£/w  
19980401-11-005-009/m  £¨/w  °²»Õ/ns  »´±±ÊÐ/ns  ¶Å¼¯Çø/ns  ³Ì/nr  ÈÝ»ª/nr  £©/w  

19980401-11-006-001/m  ÈÃ/v  Îñ¹¤ÇàÄê/n  °²¾ÓÀÖÒµ/i  
19980401-11-006-002/m  ½üÄêÀ´/l  £¬/w  ÎÒÃÇ/r  É½Õò/ns  µÄ/u  ¡°/w  Èý×Ê/j  ¡±/w  ÆóÒµ/n  ÎüÒý/v  ÁË/u  À´×Ô/v  ¶«±±/s  ¡¢/w  Î÷ÄÏ/s  Ò»Ð©/m  µØ·½/n  µÄ/u  £³£°£°£°/m  ¶à/m  Ãû/q  ÍâÀ´/b  Îñ¹¤ÇàÄê/n  ¡£/w  ÕòÀï/n  ³ÉÁ¢/v  ÁË/u  ÓÉ/p  ÅÉ³öËù/n  ¡¢/w  ÀÍ¶¯/vn  ¡¢/w  ¼ÆÉú/j  µÈ/u  ²¿ÃÅ/n  ×é³É/v  µÄ/u  Á÷¶¯/vn  ÈË¿Ú/n  ¹ÜÀí/vn  Î¯Ô±»á/n  £¬/w  ½¡È«/v  ÁË/u  Ò»/m  ÏµÁÐ/q  ¹ÜÀí/vn  ¹æÕÂÖÆ¶È/l  ¡£/w  ÅÉ³öËù/n  ¶Ô/p  ÍâÀ´/b  Îñ¹¤ÇàÄê/n  ÖðÒ»/d  µÇ¼Ç/v  Ôì²á/v  £¬/w  Éè¿¨/v  Á¢µµ/v  £¬/w  ¶¨ÆÚ/d  °ìÀí/v  ÁÙÊ±/b  »§¿Ú/n  ºÍ/c  ÔÝ×¡/vn  ÈË¿ÚÖ¤/n  £¬/w  ¶¨ÆÚ/d  ¶Ô/p  ËûÃÇ/r  ½øÐÐ/v  ÆÕ·¨/j  ½ÌÓý/vn  £¬/w  ÔöÇ¿/v  ÁË/u  ËûÃÇ/r  µÄ/u  ·¨ÖÆ/n  ¹ÛÄî/n  ¡£/w  Õò/n  Éç»á/n  ÖÎ°²/n  ×ÛºÏÖÎÀí/l  °ì¹«ÊÒ/n  Óë/p  ÍâÀ´/b  Îñ¹¤ÇàÄê/n  Ç©¶©/v  ÁË/u  ¡¶/w  Éç»á/n  ÖÎ°²/n  Áª·À/vn  ÔðÈÎÊé/n  ¡·/w  £¬/w  ÒÔ/p  ´Ë/r  À´/v  Ô¼Êø/v  ËûÃÇ/r  µÄ/u  ÐÐÎª/n  £¬/w  ÓÐÐ§/a  µØ/u  ±ÜÃâ/v  ÁË/u  ²¿·Ö/m  ÍâÀ´/b  Îñ¹¤ÇàÄê/n  ÏÂ°à/v  ºó/f  Ñ°ÐÆ×ÌÊÂ/l  ¡¢/w  ¾ÛÖÚ¶·Å¹/l  µÈ/u  ÏÖÏó/n  ¡£/w  ÎªÁË/p  ±£ÕÏ/v  ÍâÀ´/b  Îñ¹¤ÇàÄê/n  µÄ/u  ºÏ·¨/a  È¨Òæ/n  £¬/w  ÓÉ/p  Õò/n  ÀÍ¶¯/vn  ·þÎñÕ¾/n  ¡¢/w  ¹¤»á/n  µÈ/u  ×éÖ¯/n  ³öÃæ/v  £¬/w  Í¬/p  ÍâÉÌ/n  Í¶×Ê/vn  ÆóÒµ/n  µÄ/u  ·¨ÈË/n  ´ú±í/n  Ç©¶©/v  ÁË/u  ¼¯Ìå/n  ºÏÍ¬/n  £¬/w  ¶Ô/p  ¹¤×Ê/n  ´ýÓö/n  ¡¢/w  ÀÍ¶¯/vn  ±£»¤/vn  ¡¢/w  ÀÍ¶¯±£ÏÕ/l  µÈ/u  ×÷³ö/v  ÁË/u  Ã÷È·/a  ¹æ¶¨/vn  £¬/w  ²¢/c  ²ÉÈ¡/v  ³é²é/v  ¡¢/w  ¶¨ÆÚ/d  ¼ì²é/v  µÈ/u  ÐÎÊ½/n  ¼à¶½/v  ¼¯Ìå/n  ºÏÍ¬/n  µÄ/u  ÂÄÐÐ/vn  ¡£/w  
19980401-11-006-003/m  Õë¶Ô/p  ÕâÐ©/r  ÍâÀ´/b  Îñ¹¤ÇàÄê/n  ÊýÁ¿/n  ¶à/a  ¡¢/w  µØÓò/n  ¹ã/a  ¡¢/w  Á÷¶¯ÐÔ/n  ´ó/a  ¡¢/w  ÎÄ»¯/n  Ë®Æ½/n  ²Î²î²»Æë/i  µÈ/u  ÌØµã/n  £¬/w  ÎÒ/r  Õò/n  ÒÀÍÐ/v  Ö°¹¤/n  Ñ§Ð£/n  £¬/w  ¸ù¾Ý/p  ÓÃ¹¤/vn  µ¥Î»/n  µÄ/u  ÐÐÒµ/n  ÌØµã/n  ºÍ/c  ¼¼Êõ/n  ÒªÇó/vn  £¬/w  ·ÖÃÅ±ðÀà/i  µØ/u  ×éÖ¯/v  ¼¼Êõ/n  ÈËÔ±/n  ¶Ô/p  ËûÃÇ/r  ½øÐÐ/v  ¸Ú/n  Ç°/f  ÅàÑµ/vn  ¡£/w  ½ø/v  ³§/n  ºó/f  ÔÙ/d  Ö¸¶¨/v  ÀÏ¹¤ÈË/n  Ê¦¸µ/n  ´«°ï´ø/j  £¬/w  Ê¹/v  ËûÃÇ/r  Öð²½/d  ÕÆÎÕ/v  Ó¦/v  Öª/v  Ó¦/v  »á/v  µÄ/u  ¸ÚÎ»/n  ¼¼ÄÜ/n  £¬/w  ¾¡¿ì/d  ÊìÁ·/ad  ÉÏ¸Ú/v  £¬/w  Ìá¸ß/v  ÁË/u  ÆóÒµ/n  µÄ/u  È«Ô±/n  Éú²ú/vn  Ð§ÂÊ/n  £¬/w  Ò²/d  Ôö¼Ó/v  ÁË/u  ÍâÀ´/b  Îñ¹¤ÇàÄê/n  µÄ/u  ¾­¼Ã/n  ÊÕÈë/n  ¡£/w  ÎÒÃÇ/r  »¹/d  ÒÔ/p  Õò/n  ÍÅÎ¯/n  Îª/v  ÒÀÍÐ/vn  £¬/w  ³ÉÁ¢/v  ÁË/u  ÍâÀ´/b  Îñ¹¤ÇàÄê/n  ¹ÜÀí/vn  °ì¹«ÊÒ/n  ºÍ/c  ÍâÀ´/b  Îñ¹¤ÇàÄê/n  ÁªÒê»á/n  £¬/w  ¾ßÌå/ad  ¸ºÔð/v  ¶Ô/p  ÍâÀ´/b  ÇàÄê/n  µÄ/u  ¸ÚÎ»/n  Á·±ø/vn  ¡¢/w  ¼¼Êõ/n  ±ÈÎä/vn  ¡¢/w  Õþ²ß/n  ·¨¹æ/n  ×ÉÑ¯/vn  ¡¢/w  Ë¼Ïë/n  µÀµÂ/n  ÎÄ»¯/n  ½¨Éè/vn  ¼°/c  Ôªµ©/t  ¡¢/w  ´º½Ú/t  ¡¢/w  ÎåËÄ/t  µÈ/u  ÖØ´ó/a  ½ÚÈÕ/n  µÄ/u  ¾Û»á/vn  ¡¢/w  Áª»¶/vn  µÈ/u  »î¶¯/vn  ¡£/w  Îª/p  ¹ÄÀø/v  ÍâÀ´/b  Îñ¹¤ÇàÄê/n  ÔÚ/p  ÜíÉ½/ns  ½¨¹¦Á¢Òµ/i  £¬/w  ÕòÉÏ/s  Ã¿Äê/r  ¶¼/d  ¾Ù°ì/v  ¡°/w  Ê®¼Ñ/j  ÍâÀ´/b  Çà¹¤/n  ¡±/w  ÆÀÑ¡/vn  »î¶¯/vn  £¬/w  ²¢/c  ÔÚ/p  ÆóÒµ/n  ÕÐÊÕ/v  ºÏÍ¬ÖÆ/n  ¹¤ÈË/n  ¡¢/w  ·ÖÅä/v  ×¡·¿/n  ¡¢/w  Å©×ª·Ç/l  µÈ/u  ·½Ãæ/n  ¸øÓè/v  ÓÅÏÈ/vn  ¿¼ÂÇ/vn  ¡£/w  ½ñÄê/t  ÕòÉÏ/s  »¹/d  ÔÚ/p  »Æ½ð/n  µØ¶Î/n  ÐË½¨/v  ÁË/u  ¿É/v  ÈÝÄÉ/v  ½ü/v  Ç§/m  ÈË/n  µÄ/u  ÍâÀ´/b  Îñ¹¤ÇàÄê/n  ¹«Ô¢/n  £¬/w  ¹«Ô¢/n  ÄÚÉè/v  µ¥¼ä/n  ¡¢/w  ·òÆÞ¼ä/n  £¬/w  ²ÍÒû/n  ¡¢/w  Ï´Ô¡/vn  µÈ/u  ·þÎñ/vn  ÉèÊ©/n  ¾ãÈ«/v  £¬/w  ÊµÐÐ/v  ·¹µê»¯/v  ¹ÜÀí/v  ¡£/w  Õò/n  ÃñÕþ²¿ÃÅ/n  »¹/d  ×¼±¸/v  ¿ªÉè/v  »éÒö/n  ½éÉÜËù/n  £¬/w  Îª/p  ÍâÀ´/b  Çà¹¤/n  Ç£Ïß´îÇÅ/l  ¡£/w  
19980401-11-006-004/m  Ä¿Ç°/t  £¬/w  £³£°£°£°/m  ¶à/m  Ãû/q  ÍâÀ´/b  Îñ¹¤ÇàÄê/n  ³ÏÊµ/ad  ÀÍ¶¯/v  £¬/w  ¿Ì¿à/ad  ×êÑÐ/v  ¼¼Êõ/n  £¬/w  ÓÐµÄ/r  ±»/p  Ìá°Î/v  µ½/v  Éú²ú/vn  ¼¼Êõ/n  ¡¢/w  ²úÆ·/n  ÏúÊÛ/vn  ¡¢/w  ÆóÒµ/n  ¹ÜÀí/vn  ·½Ãæ/n  µÄ/u  ¸ºÔð/vn  ¸ÚÎ»/n  ÉÏ/f  £¬/w  ÓÐµÄ/r  Èë/v  ÁË/u  µ³/n  ¡¢/w  Èë/v  ÁË/u  ÍÅ/n  £¬/w  ³É/v  ÁË/u  ÆóÒµ/n  µÄ/u  ÀÍ¶¯Ä£·¶/n  ¡¢/w  ÏÈ½ø/a  ¹¤×÷Õß/n  ¡£/w  Ò»Ð©/m  ¹ÃÄï/n  ¡¢/w  Ð¡»ï×Ó/n  »¹/d  Ó®µÃ/v  ÁË/u  µ±µØ/s  ÇàÄê/n  µÄ/u  °®Ä½/vn  £¬/w  Ï²½áÁ¼Ôµ/l  £¬/w  Ôú¸ù/v  ÜíÉ½/ns  ¡£/w  £¨/w  É½¶«/ns  ÎÄµÇÊÐ/ns  ÜíÉ½Õò/ns  Ì·/nr  ¹ðË«/nr  £©/w  

19980401-11-007-001/m  Ë«ÐÝÈÕ/t  Àï/f  ³¿Á·/v  Ã¦/a  £¨/w  ¸½/v  Í¼Æ¬/n  £´/m  ÕÅ/q  £©/w  
19980401-11-007-002/m  [¹ãÖÝ/ns  ÌìºÓ/nz  ÌåÓý/n  ÖÐÐÄ/n]ns  ×Ô´Ó/p  Ãâ·Ñ/v  ¶ÔÍâ/v  ¿ª·Å/v  ÒÔÀ´/f  £¬/w  ÈºÖÚÐÔ/n  µÄ/u  ÌåÓý/n  »î¶¯/vn  Ê¹/v  ÕâÀï/r  ÈÈÄÖ/a  ·Ç·²/z  ¡£/w  Ë«ÐÝÈÕ/t  µÄ/u  Çå³¿/t  ÈËÃÇ/n  ·×·×/d  À´µ½/v  ÕâÀï/r  £¬/w  ²Î¼Ó/v  ¸÷Ê½¸÷Ñù/l  µÄ/u  ¶ÍÁ¶/vn  ¡£/w  
19980401-11-007-003/m  ¢Ù/m  Ò»ÕÐÒ»Ê½/l  Ì«¼«È­/n  ¡£/w  
19980401-11-007-004/m  ¢Ú/m  Çà´º/n  ³£/d  ÔÚ/v  Îè½£/vn  ÈË/n  ¡£/w  
19980401-11-007-005/m  ¢Û/m  ÄÑÉáÄÑ·Ö/i  Á·/v  ÍÆÊÖ/n  ¡£/w  
19980401-11-007-006/m  ¢Ü/m  Õ¹³á/v  ôæôæ/z  Ñ§/v  ¡°/w  Ì½¸ê/nz  ¡±/w  ¡£/w  
19980401-11-007-007/m  £¨/w  [¹ãÖÝ/ns  ¾­¼Ã/n  ¼¼Êõ/n  ¿ª·¢Çø/n]ns  Ê©/nr  ´óöÎ/nr  £©/w  

19980401-11-008-001/m  ¸ÐÄî/v  Ä¸Ç×/n  µÄ/u  ¶÷µÂ/n  Õ÷¼¯/v  ¡°/w  Ï×¸ø/v  Ä¸Ç×/n  µÄ/u  Ò»/m  ¾ä/q  »°/n  ¡±/w  
19980401-11-008-002/m  Ã¿¸ö/r  ÈË/n  ¶¼/d  ÓÐ/v  Ä¸Ç×/n  £¬/w  Ìáµ½/v  Ä¸Ç×/n  £¬/w  ÈËÃÇ/n  ¾Í/d  »á/v  ÏëÆð/v  Ä¸°®/n  µÄ/u  ²©´ó/an  ¡¢/w  ÎÞË½/an  £¬/w  ¾Í/d  »á/v  ÏëÆð/v  Ä¸Ç×/n  µÄ/u  ÇÚÃã/an  ¡¢/w  ÐÁÀÍ/an  ¡£/w  Ä¸Ç×/n  µÄ/u  ÉñÊ¥/an  £¬/w  ÈÃ/v  ¶ùÅ®/n  ÃÇ/k  ³äÂú/v  ¾´ÖØ/v  ¡¢/w  ¸Ð¼¤/v  Ö®/u  Çé/n  ¡£/w  
19980401-11-008-003/m  µ±/p  ÈËÃÇ/n  ¹Ø°®/v  ¡¢/w  ·îÑø/v  ×Ô¼º/r  Ä¸Ç×/n  µÄ/u  Ê±ºò/n  £¬/w  ²»/d  ¸Ã/v  Íü¼Ç/v  ÔÚ/p  ÎÒ¹ú/n  µÄ/u  Æ¶À§/a  µØÇø/n  ÉÐ/d  ÓÐ/v  £±£°£°£°/m  ¶à/m  Íò/m  Æ¶À§/a  Ä¸Ç×/n  ¡£/w  ÎªÁË/p  ¾ÈÖú/v  ÕâÐ©/r  Æ¶À§/a  Ä¸Ç×/n  £¬/w  [ÖÐ¹ú/ns  ÈË¿Ú/n  ¸£Àû/n  »ù½ð»á/n]nt  ¡¢/w  [ÖÐ¹ú/ns  ¼Æ»®ÉúÓý/l  Ð­»á/n]nt  ºÍ/c  ÖÐ¹ú/ns  ÈË¿Ú±¨/n  ÓÚ/p  £±£¹£¹£µÄê/t  £²ÔÂ/t  ÁªºÏ/v  Æô¶¯/v  ÁË/u  ¡°/w  ÐÒ¸£/a  ¹¤³Ì/n  ¡±/w  £¬/w  µÃµ½/v  ÁË/u  Éç»á/n  ¸÷½ç/r  µÄ/u  ÈÈÇé/a  ÏìÓ¦/vn  ¡£/w  ±¾±¨/r  ¡°/w  ¶ÁÕß/n  Ö®/u  ÓÑ/Ng  ¡±/w  °æ/n  ½üÄêÀ´/l  Ò»Ö±/d  ¹Ø×¢/v  ×Å/u  ¡°/w  ÐÒ¸£/a  ¹¤³Ì/n  ¡±/w  µÄ/u  ½øÕ¹/vn  ¡£/w  £±£¹£¹£¶Äê/t  ÁùÆßÔÂ/t  ¼ä/f  £¬/w  ÌØ±ð/d  ÅÉ³ö/v  ¼ÇÕß/n  ²Î¼Ó/v  ÁË/u  ¡°/w  ÐÒ¸£/a  ¹¤³Ì/n  ²É·Ã/v  Íò/m  Àï/q  ÐÐ/Vg  ¡±/w  »î¶¯/vn  £¬/w  ²¢/c  ÓÚ/p  £¸ÔÂ/t  £³£°ÈÕ/t  ·¢±í/v  ÁË/u  ³¤Æª/b  ±¨µÀ/n  ¡¶/w  Ô¸/v  Æ¶À§/a  Ä¸Ç×/n  ¾ã/Dg  »¶ÑÕ/n  ¡·/w  ¡£/w  ½ñÄê/t  £±ÔÂ/t  £·ÈÕ/t  £¬/w  ¡°/w  ¶ÁÕß/n  Ö®/u  ÓÑ/Ng  ¡±/w  °æ/n  ÓÖ/d  ·¢±í/v  ÁË/u  [È«¹ú/n  ÕþÐ­/j]nt  ³£Î¯/n  ¡¢/w  [¡°/w  ÐÒ¸£/a  ¹¤³Ì/n  ¡±/w  ×éÖ¯/vn  ¹¤×÷/vn  Î¯Ô±»á/n]nt  Ö÷ÈÎ/n  Íõ/nr  ¹âÃÀ/nr  Ð´/v  µÄ/u  ¡°/w  ÅóÓÑ/n  ÐÅÏä/n  ¡±/w  ¡¶/w  Ö»Òª/c  ÈËÈË/n  ¶¼/d  Ï×/v  ³ö/v  °®/vn  ¡·/w  £¬/w  ÎÄÕÂ/n  ÊÜµ½/v  ¶ÁÕß/n  µÄ/u  ºÃÆÀ/n  ¡£/w  
19980401-11-008-004/m  ´Ó/p  È¥Äê/t  ¿ªÊ¼/v  £¬/w  [¡°/w  ÐÒ¸£/a  ¹¤³Ì/n  ¡±/w  ×éÎ¯»á/j]nt  °Ñ/p  Ã¿Äê/r  µÄ/u  ¡°/w  Ä¸Ç×½Ú/t  ¡±/w  £¨/w  £µÔÂ/t  µÄ/u  µÚ¶þ/m  ¸ö/q  ÐÇÆÚÈÕ/t  £©/w  ¶¨Îª/v  ¡°/w  ¾ÈÖú/v  Æ¶À§/a  Ä¸Ç×/n  »î¶¯ÈÕ/n  ¡±/w  ¡£/w  ÔÚ/p  ½ñÄê/t  £µÔÂ/t  £±£°ÈÕ/t  µÚ¶þ/m  ¸ö/q  ¡°/w  ¾ÈÖú/v  Æ¶À§/a  Ä¸Ç×/n  »î¶¯ÈÕ/n  ¡±/w  µ½À´/v  Ö®Ç°/f  £¬/w  Îª/p  ½øÒ»²½/d  ÍÆ¶¯/v  ¾ÈÖú/v  Æ¶À§/a  Ä¸Ç×/n  »î¶¯/vn  µÄ/u  ¿ªÕ¹/vn  £¬/w  [¡°/w  ÐÒ¸£/a  ¹¤³Ì/n  ¡±/w  ×éÎ¯»á/j]nt  Óë/p  ±¾±¨/r  ÈºÖÚ/n  ¹¤×÷²¿/n  ºÏ×÷/v  £¬/w  ÔÚ/p  [ºÓ±±/ns  Ç¨°²ÊÐ/ns  ÈËÃñÕþ¸®/l]nt  µÄ/u  Ö§³Ö/vn  ÏÂ/f  £¬/w  ·¢Æð/v  Õ÷¼¯/v  ¡°/w  Ï×¸ø/v  Ä¸Ç×/n  µÄ/u  Ò»/m  ¾ä/q  »°/n  ¡±/w  »î¶¯/vn  £¬/w  Ê±¼ä/n  ´Ó/p  ¼´ÈÕ/t  Æð/f  ÖÁ/p  £´ÔÂ/t  £²£µÈÕ/t  ¡£/w  ¡°/w  Ò»/m  ¾ä/q  »°/n  ¡±/w  ¿ÉÒÔ/v  ÊÇ/v  µ¥¾ä/n  £¬/w  Ò²/d  ¿ÉÒÔ/v  ÊÇ/v  ¸´¾ä/n  £¬/w  ÒªÇó/v  ¸ÐÇé/n  ÕæÖ¿/a  £¬/w  ÎÄ×Ö/n  ¾«ÃÀ/a  ¡£/w  À´¸å/n  Çë/v  ¼Ä/v  £º/w  ±±¾©/ns  ½ðÌ¨Î÷Â·/ns  £²/m  ºÅ/q  [ÈËÃñÈÕ±¨/nz  Èº¹¤²¿/j]nt  ¡°/w  ¶ÁÕß/n  Ö®/u  ÓÑ/Ng  ¡±/w  °æ/n  £¬/w  ÐÅ·â/n  ÉÏ/f  Çë/v  ×¢Ã÷/v  ¡°/w  Ò»/m  ¾ä/q  »°/n  Õ÷¼¯/vn  ¡±/w  ×ÖÑù/n  ¡£/w  ÓÊÕþ±àÂë/n  £º/w  £±£°£°£·£³£³/m  ¡£/w  
19980401-11-008-005/m  [¡°/w  ÐÒ¸£/a  ¹¤³Ì/n  ¡±/w  ×éÎ¯»á/j]nt  ºÍ/c  ±¾±¨/r  Èº¹¤²¿/j  ½«/d  ¹²Í¬/d  ÑûÇë/v  Éç»á/n  ÖªÃûÈËÊ¿/n  ¡¢/w  Ñ§Õß/n  ¡¢/w  ×÷¼Ò/n  µÈ/u  ×é³É/v  ÆÀÎ¯»á/n  £¬/w  ´Ó/p  À´¸å/n  ÖÐ/f  ÆÀÑ¡/v  ³ö/v  £³£°/m  ¼þ/q  ÓÅÐã/a  ×÷Æ·/n  £¬/w  Ïò/p  ×÷Õß/n  °ä·¢/v  ¼ÍÄîÆ·/n  ºÍ/c  ÈÙÓþ/n  Ö¤Êé/n  ¡£/w  ÈëÑ¡/v  ÓÅÐã/a  ×÷Æ·/n  ¹©/v  [¡°/w  ÐÒ¸£/a  ¹¤³Ì/n  ¡±/w  ×éÎ¯»á/j]nt  ÈÕºó/t  Ðû´«/vn  Ëù/u  ÓÃ/v  ¡£/w  ¡°/w  ¶ÁÕß/n  Ö®/u  ÓÑ/Ng  ¡±/w  °æ/n  Ò²/d  ½«/d  Ñ¡µÇ/v  Ò»/m  ²¿·Ö/n  ¡£/w  »¶Ó­/v  ¹ã´ó/b  ¶ÁÕß/n  »ý¼«/ad  ²ÎÓë/v  £¬/w  °Ñ/p  ÕæÇé/n  ºÍ/c  ÃÀºÃ/a  µÄ/u  ÑÔ´Ç/n  Ï×¸ø/v  Ä¸Ç×/n  ¡£/w  

19980401-11-009-001/m  ¼×¿º²¡/n  µÄ/u  Ö¢×´/n  Óë/c  ·ÀÖÎ/vn  
19980401-11-009-002/m  ¡°/w  ¼×¿º/n  ¡±/w  µÄ/u  È«³Æ/n  ÊÇ/v  ¡°/w  ¼××´ÏÙ/n  ¹¦ÄÜ/n  ¿º½øÖ¢/n  ¡±/w  £¬/w  Ë×³Æ/v  ¡°/w  ´ó²±×Ó²¡/l  ¡±/w  ¡£/w  ÕâÖÖ/r  ²¡/n  ³£¼û/a  ¡¢/w  ¶à/ad  ·¢/v  £¬/w  ÊÇ/v  Ò»/m  ÖÖ/q  ×ÔÌå/b  ÃâÒßÐÔ/n  ¼²²¡/n  ¡£/w  ¼×¿º/n  µÄ/u  Ö÷Òª/b  Ö¢×´/n  ¿É/v  ¹éÄÉ/v  Îª/v  Îå/m  ¸ö/q  ·½Ãæ/n  £º/w  
19980401-11-009-003/m  Ò»/m  ÊÇ/v  ¼××´ÏÙ/n  Ö×´ó/v  ¡£/w  
19980401-11-009-004/m  ¶þ/m  ÊÇ/v  ½»¸ÐÉñ¾­/l  ¹¦ÄÜ/n  ¹ý¶È/d  ÐË·Ü/a  £¬/w  »¼Õß/n  ¶à/a  ÑÔ/Ng  £¬/w  ÐÔÇé/n  ¼±Ôê/a  £¬/w  Ò×/ad  ¼¤¶¯/a  £¬/w  Ê§Ãß/v  £¬/w  Á½ÊÖ/n  ÉõÖÁ/c  Éà/Ng  ¡¢/w  ×ã/Ng  ³öÏÖ/v  Ï¸/a  ¶ø/c  ¿ìËÙ/b  µÄ/u  ²ü¶¯/vn  £¬/w  Ò×/ad  ³ö/v  º¹/n  £¬/w  ³£/d  ÓÐ/v  ÈÈ¸Ð/n  ¡£/w  
19980401-11-009-005/m  Èý/m  ÊÇ/v  Í»ÑÛÖ¢/n  £¬/w  Ë«/m  ²à/f  ÑÛÇò/n  Í»³ö/v  £¬/w  ÑÛÁÑ/n  Ôö/v  ¿í/a  £¬/w  Í«¿×/n  É¢/v  ´ó/a  £¬/w  ÉõÖÁ/c  ±Õ/v  ÑÛ/n  À§ÄÑ/a  ¡£/w  
19980401-11-009-006/m  ËÄ/m  ÊÇ/v  Ñ­»·ÏµÍ³/l  ·½Ãæ/n  ³öÏÖ/v  ÎÊÌâ/n  £¬/w  »¼Õß/n  ³£/d  ÓÐ/v  ÐÄ»Å/an  £¬/w  ÐØ²¿/n  ²»ÊÊ¸Ð/n  £¬/w  ÂöÂÊ/n  ¼ÓËÙ/v  £¬/w  ÈÕ/Ng  ¾Ã/a  ³öÏÖ/v  ÐÄÂÉ/n  Ê§³£/a  ¡¢/w  ·¿/n  ²ü/v  £¬/w  ×îºó/f  ·¢Éú/v  ÐÄÁ¦Ë¥½ß/n  ¡£/w  
19980401-11-009-007/m  Îå/m  ÊÇ/v  »ù´¡´úÐ»ÂÊ/n  ÏÔÖø/ad  Ôö¸ß/v  £¬/w  Æä/r  ³Ì¶È/n  Óë/p  ÁÙ´²/vn  Ö¢×´/n  ÑÏÖØ/a  ³Ì¶È/n  Ò»ÖÂ/a  ¡£/w  
19980401-11-009-008/m  ¼×¿º/n  »¼Õß/n  ³£¼û/a  µÄ/u  ÌØÕ÷/n  ÊÇ/v  ÏûÊÝ/a  ¡¢/w  Ìå/Ng  ¾ë/a  ·¦Á¦/a  £¬/w  µ«/c  Ê³Óû/n  ·´¶ø/d  ¿º½ø/v  ¡£/w  ´ËÍâ/c  Òò/p  ÄÚ·ÖÃÚ/n  ÎÉÂÒ/a  »¹/d  ¿É/v  ³öÏÖ/v  Í£¾­/vn  ¡¢/w  ÑôÎ®/vn  £¬/w  Ò²/d  ÓÐµÄ/r  »¼Õß/n  »á/v  ³öÏÖ/v  ¸¹Ðº/vn  ¡¢/w  ÖÜÆÚÐÔ/n  ¼¡Âé±Ô/n  ¡¢/w  ëÖ/Ng  Ç°/f  Õ³Òº/n  Ë®Ö×/n  µÈ/u  Ö¢×´/n  ¡£/w  
19980401-11-009-009/m  ¼×¿º²¡/n  ÊÇ/v  Ò»/m  ÖÖ/q  ÐéÊµ/n  ¼ÐÔÓ/v  £¬/w  ±¾/n  Ðé/a  ¶ø/c  ±ê/Ng  Êµ/a  µÄ/u  ²¡Ö¢/n  ¡£/w  ±¾/n  Ðé/a  ¼´/v  ÊÇ/v  ¸Î/n  ¡¢/w  Éö/n  ¡¢/w  Æ¢/n  Èý/m  Ôà/Ng  µÄ/u  ²»×ã/an  £»/w  ±ê/Ng  Êµ/a  Ôò/c  Îª/v  ¸ÎÓô/v  ¡¢/w  ÐÄ»ð/v  ¼°/c  ÌµÄý/v  ¡£/w  ¸ÎÓô/v  ±íÏÖ/v  Îª/v  £º/w  ¸ÎÆø/n  ²»/d  Êæ/Ag  £¬/w  Óô/Ag  ¶ø/c  »¯/v  »ð/n  £¬/w  Á¶Òº/v  ÉúÌµ/v  £¬/w  Äý½á/v  ¶ø/c  Îª/v  Ö×¿é/n  ¡£/w  ÓÖ/d  °é/v  ÓÐ/v  ¸Î·ç/n  ÄÚ/f  ¶¯/v  £¬/w  Ðé»ð/n  ÉÏ/v  Ñ×/Ng  £¬/w  »¼Õß/n  Ôò/c  ¼û/v  ³é´¤/v  ÐÄ»Å/a  ¡¢/w  ÐØ/Ng  ÃÆ/a  ¡¢/w  Ê§Ãß/v  ¡¢/w  ÏûÊÝ/a  ·¦Á¦/a  ¡£/w  Òò/p  ¸Î/n  Ê¢/a  ¶ø/c  Éö/n  ¿÷/v  ½ø¶ø/c  ·¸/v  Æ¢/n  £¬/w  Ôò/c  ±íÏÖ/v  Îª/v  Î¸/n  Ç¿/a  Æ¢/n  Èõ/a  £¬/w  ¹Ê/c  Ïû/v  ¹È/Ng  ÉÆ/Ag  ¼¢/Ng  £¬/w  »ò/c  ÓÐ/v  ¸¹Ðº/vn  ¡¢/w  Ë®Ö×/n  µÈ/u  ¡£/w  Òò´Ë/c  £¬/w  ¼×¿º/n  µÄ/u  ÁÙ´²/vn  ÖÎÁÆ/vn  ÒË/Vg  ±ê±¾/n  ¼æ¹Ë/v  £¬/w  ÒÔ/p  µ÷/v  ¸Î/n  ²¹/v  Éö/n  Îª/v  ¹Ø¼ü/n  £¬/w  Í¬Ê±/d  ²ÉÓÃ/v  Êæ/Vg  ¸Î/n  Àí/v  Æø/n  £¬/w  »¯Ìµ/v  É¢½á/v  £¬/w  ½¡/Vg  Æ¢/n  Ñø/v  ÐÄ/n  µÈ/u  ·¨/n  ¡£/w  Ä¿Ç°/t  £¬/w  ÖÐÒ½Ò©Ñ§/n  ÔÚ/p  ·ÀÖÎ/v  ¼×¿º/n  µÄ/u  ¹¤×÷/vn  ÉÏ/f  ÓÐ/v  Á¼ºÃ/a  µÄ/u  ½øÕ¹/vn  ¡£/w  ¸ù¾Ý/p  ÖÐÒ½Ò©Ñ§/n  Ô­Àí/n  ÑÐÖÆ/v  µÄ/u  ÓÉ/p  Å®Õê×Ó/n  ¡¢/w  »ÆÜÎ/n  ¡¢/w  ÖÐ»Æ/n  ¡¢/w  ÜòÜß/n  ¡¢/w  ÷êÏã/n  ¡¢/w  µ¨ÐÇ/n  µÈ/u  £²£°/m  Óà/m  Î¶/q  Ãû¹ó/a  ÖÐÒ©/n  ÑÐÖÆ/v  ³É/v  µÄ/u  ¡°/w  ¸´·½/b  ¼×¿ºÍè/n  ¡±/w  £¬/w  ¾­/p  ÁÙ´²/d  Ó¦ÓÃ/v  £¬/w  ´ïµ½/v  ÁË/u  ÏûÖ×/v  É¢½á/v  £¬/w  ÄþÐÄ/v  °²Éñ/v  £¬/w  Ï¢·ç/v  ¶¨¾ª/v  µÄ/u  Á¼ºÃ/a  ÁÆÐ§/n  £¬/w  ÏÔÖø/ad  ½µµÍ/v  ÁË/u  »ù´¡´úÐ»ÂÊ/n  £¬/w  ÊÇ/v  ÖÎÁÆ/v  ¼×¿º/n  µÄ/u  Ê×Ñ¡/v  Á¼Ò©/n  ¡£/w  Ñ¡Ôñ/v  Ò»¸ö/m  ÕýÈ·/a  µÄ/u  ·ÀÖÎ/vn  °ì·¨/n  £¬/w  ÊÇ/v  ÖÎÓú/v  ¼×¿º²¡/n  µÄ/u  ÖØÒª/a  ±£Ö¤/vn  ¡£/w  
19980401-11-009-010/m  £¨/w  [ÖÐ¹ú/ns  ÖÐÒ½/n  ÑÐ¾¿Ôº/n  Õë¾Ä/n  ÑÐ¾¿Ëù/n  ÃÅÕï²¿/n]nt  ¸±/b  Ö÷ÈÎÒ½Ê¦/n  Àî/nr  ·ï»ª/nr  £©/w  

19980401-12-001-001/m  Ãå»³/v  ¸ïÃü/vn  ÁÒÊ¿/n  ¶Å/nr  ÖØÔ¶/nr  
19980401-12-001-002/m  Ï°/nr  ÖÙÑ«/nr  
19980401-12-001-003/m  ½ñÄê/t  ÊÇ/v  ÎÒ¹ú/n  ½ü´úÊ·/n  ÉÏ/f  ÖøÃû/a  µÄ/u  °®¹ú/a  ÃñÖ÷ÈËÊ¿/n  ¡¢/w  [ÖÐ¹ú/ns  ¹²²úµ³/n]nt  µÄ/u  ÖÒ³Ï/a  ÅóÓÑ/n  ¶Å/nr  ÖØÔ¶/nr  ÏÈÉú/n  µ®³½/n  £±£°£°/m  ÖÜÄê/q  ¡£/w  µ±/p  ÎÒÃÇ/r  ÔÚ/p  ×æ¹ú/n  ÃæÃ²/n  ·¢Éú/v  ·­Ìì¸²µØ/i  ÖØ´ó/a  ±ä»¯/vn  µÄ/u  ´ó/d  ºÃ/a  ÐÎÊÆ/n  ÏÂ/f  £¬/w  ÔÚ/p  ¸Ä¸ï/v  ¿ª·Å/v  µÄ/u  ¸ß³±/n  ÖÐ/f  £¬/w  Âú»³ÐÅÐÄ/l  µØ/u  Ó­½Ó/v  ÐÂ/a  ÊÀ¼Í/n  µ½À´/v  µÄ/u  Ê±¿Ì/n  £¬/w  ÓÀÔ¶/d  ²»/d  ÄÜ/v  Íü¼Ç/v  Õâ/r  Î»/q  ÔÚ/p  ÎÒµ³/n  ´¦ÓÚ/v  ¼è¿à/a  »·¾³/n  ÏÂ/f  £¬/w  Í¬/p  ÎÒÃÇ/r  ²¢¼ç/d  Õ½¶·/v  µÄ/u  Õ½ÓÑ/n  £¬/w  ÎÞË½ÎÞÎ·/i  µØ/u  Îª/p  Ãñ×å/n  ½â·Å/vn  ÊÂÒµ/n  ¶ø/c  Ï×Éí/v  µÄ/u  ¸ïÃü/vn  ÁÒÊ¿/n  ¡£/w  
19980401-12-001-004/m  ¶Å/nr  ÖØÔ¶/nr  ÏÈÉú/n  Ô­/d  ÊÇ/v  ¶«±±/s  µÄ/u  Ò»/m  Î»/q  ÊµÒµ¼Ò/n  ¡£/w  Ôç/ad  ÔÚ/p  £²£°/m  Äê´ú/n  £¬/w  Ëû/r  ¾Í/d  ÔÚ/p  ÉòÑô/ns  ´´°ì/v  ÁË/u  [ÕØÐÂ/nz  Ò¤Òµ/n  ¹«Ë¾/n]nt  ¡£/w  Ëû/r  ÔËÓÃ/v  ÔÚ/p  ÈÕ±¾/ns  ÁôÑ§/vn  ÆÚ¼ä/f  Ñ§/v  µ½/v  µÄ/u  ÏÈ½ø/a  ¼¼Êõ/n  ÖªÊ¶/n  ¼°/c  ¹ÜÀí/vn  ¾­Ñé/n  £¬/w  °Ñ/p  Ëü/r  ½¨Éè/v  ³ÉÎª/v  ÎÒ¹ú/n  µÚÒ»/m  ¼Ò/q  ÏÖ´ú»¯/vn  ¹¤³§/n  ¡£/w  Ëû/r  µÄ/u  ÊÂÒµ/n  È¡µÃ/v  ÁË/u  ºÜ/d  ´ó/a  ³É¹¦/an  £¬/w  ²»/d  µ½/v  £³£°/m  Ëê/q  £¬/w  ¾Í/d  ±»/p  ÍÆ¾Ù/v  Îª/v  [ÉòÑôÊÐ/ns  ÉÌ»á/n]nt  ¸±/b  »á³¤/n  £¬/w  ³ÉÎª/v  ¶«±±/s  ¹¤ÉÌ½ç/j  µÄ/u  ÖøÃû/a  ÈËÊ¿/n  ¡£/w  
19980401-12-001-005/m  ¶Å/nr  ÖØÔ¶/nr  ÏÈÉú/n  ÓÖ/d  ÊÇ/v  Ò»¸ö/m  °®¹úÕß/n  ¡£/w  Ëû/r  ÒÔ/p  ÌìÏÂ/n  Îª/v  ¼ºÈÎ/n  £¬/w  ²»/d  ÄÜ/v  ÈÝÈÌ/v  ¹ú¼Ò/n  µÄ/u  ÁìÍÁ/n  Ö÷È¨/n  ÊÜµ½/v  Ëðº¦/vn  £¬/w  Ãñ×å/n  ×ðÑÏ/n  Ôâµ½/v  ÇÖ·¸/vn  ¡£/w  ÔÚ/p  ÖÐÑ§/n  Ê±´ú/n  £¬/w  Ëû/r  ¾Í/d  Í¶Éí/v  ÓÚ/p  ·´¶Ô/v  ¡°/w  ¶þÊ®Ò»Ìõ/j  ¡±/w  Âô¹ú/vn  ÌõÔ¼/n  µÄ/u  ¶·Õù/vn  ¡£/w  ÔÚ/p  ÈÕ±¾/ns  ÁôÑ§/v  Ê±/Ng  ÓÖ/d  ±»/p  ÍÆÑ¡/v  Îª/v  ´ú±í/n  £¬/w  »Ø¹ú/v  ²Î¼Ó/v  ·´¶Ô/v  ÈÕ±¾/ns  ÇÖ·¸/v  ÂÃË³/ns  ¡¢/w  ´óÁ¬/ns  µÄ/u  »î¶¯/vn  ¡£/w  £±£¹£³£±Äê/t  [¡°/w  ¾ÅÒ»°Ë/t  ¡±/w  ÊÂ±ä/n]nz  £¬/w  ÈÕ±¾/ns  µÛ¹úÖ÷Òå/n  µÄ/u  ÌúÌã/n  ²»µ«/c  ´Ý»Ù/v  ÁË/u  Ëû/r  ÐÁ¿à/ad  ´´½¨/v  µÄ/u  ÊÂÒµ/n  £¬/w  ¶øÇÒ/c  Ò²/d  »÷/Vg  Ëé/a  ÁË/u  Ëû/r  Ôø¾­/d  ±§ÓÐ/v  µÄ/u  ¡°/w  ÊµÒµ/n  ¾È¹ú/vn  ¡±/w  µÄ/u  ÃÎÏë/n  ¡£/w  ÔÚ/p  ¹úÍÁ/n  ÂÙÉ¥/v  ¡¢/w  ¼ÒÔ°/n  ÆÆËé/v  µÄ/u  ±¯Á¹/a  Çé¿ö/n  ÏÂ/f  £¬/w  Ëû/r  Ö»Éí/d  Á÷Íö/v  ¹ØÄÚ/s  £¬/w  ÒåÎÞ·´¹Ë/i  µØ/u  Í¶Èë/v  »ðÈÈ/z  µÄ/u  ¿¹ÈÕ¾ÈÍö/l  ¶·Õù/vn  ÖÐ/f  ¡£/w  Ëû/r  ÀûÓÃ/v  ×Ô¼º/r  µÄ/u  µØÎ»/n  ºÍ/c  Ó°Ïì/n  £¬/w  ÔÚ/p  ±±Æ½/ns  ²Î¼Ó/v  ÁË/u  ¡°/w  [¶«±±/s  ÃñÖÚ/n  ¿¹ÈÕ/vn  ¾È¹ú»á/n]nt  ¡±/w  £¬/w  ±»/p  Ñ¡/v  Îª/v  Ö´ÐÐ/vn  Î¯Ô±/n  ¼æ/v  Ðû´«²¿³¤/n  £¬/w  ×ß±é/v  »ª±±/ns  ¸÷µØ/r  £¬/w  µ½´¦/d  ½²ÑÝ/v  £¬/w  ¹ÄÀø/v  ¿¹ÈÕ/vn  ¡£/w  ºóÀ´/t  £¬/w  Ëû/r  À´µ½/v  ÉÏº£/ns  £¬/w  ½áÊ¶/v  ÁË/u  ×Þ/nr  èº·Ü/nr  ¡¢/w  Éò/nr  ¾ûÈå/nr  ¡¢/w  ºú/nr  ÓúÖ®/nr  µÈ/u  ¸ïÃü/vn  ÖªÊ¶·Ö×Ó/n  £¬/w  ÐÎÊÆ/n  µÄ/u  ·¢Õ¹/vn  °Ñ/p  Ëû/r  ÍÆ/v  µ½/v  ÁË/u  ÎÄ»¯/n  ¶·Õù/vn  µÄ/u  µÚÒ»Ïß/n  ¡£/w  
19980401-12-001-006/m  µ±Ê±/t  £¬/w  ×Þ/nr  èº·Ü/nr  ÏÈÉú/n  ÔÚ/p  ÉÏº£/ns  ´´°ì/v  ¡¶/w  Éú»î/vn  ¡·/w  ÖÜ¿¯/n  £¬/w  Ðû´«/v  ¿¹ÈÕ/v  ¾È¹ú/v  £¬/w  ²»µ«/c  ÔÚ/p  ÉÏº£/ns  ¶øÇÒ/c  ÔÚ/p  È«¹ú/n  ¶¼/d  ÓÐ/v  ºÜ/d  ´ó/a  µÄ/u  Ó°Ïì/n  ¡£/w  £±£¹£³£³Äê/t  µ×/f  £¬/w  ¹úÃñµ³/n  ·´¶¯/a  Õþ¸®/n  ½è¿Ú/v  ¸Ã¿¯/r  Ö§³Ö/v  ¸£½¨/ns  µÄ/u  ·´/v  ½¯/nr  ¶·Õù/vn  £¬/w  ½«/p  ¡¶/w  Éú»î/vn  ¡·/w  ÖÜ¿¯/n  ²é·â/v  £¬/w  ×Þ/nr  èº·Ü/nr  ±»ÆÈ/d  Á÷Íö/v  ¹úÍâ/s  ¡£/w  ¶Å/nr  ÖØÔ¶/nr  ÈÏÎª/v  ¿¹ÈÕ/vn  ¶·Õù/vn  ²»/d  ÄÜ/v  Ê§È¥/v  Õâ/r  Ò»/m  ÕóµØ/n  £¬/w  È«¹ú/n  Í¬°û/n  ²»/d  ÄÜ/v  ÖÐ¶Ï/v  Õâ/r  Ò»/m  ¾«Éñ/n  Ê³Á¸/n  £¬/w  ÒãÈ»/d  ¾ö¶¨/v  ½Ó°ì/v  ¡¶/w  Éú»î/vn  ¡·/w  ÖÜ¿¯/n  ¡£/w  Ëû/r  ÀûÓÃ/v  ×Ô¼º/r  Í¬/p  ¹úÃñµ³/n  ÉÏ²ã/f  µÄ/u  ¹ØÏµ/n  £¬/w  ÔÚ/p  Á½/m  ¸ö/q  ÔÂ/n  ÄÚ/f  °ì/v  ºÃ/a  ÁË/u  ¸÷ÖÖ/r  ÊÖÐø/n  £¬/w  ÓÚ/p  £±£¹£³£´Äê/t  £²ÔÂ/t  ÕýÊ½/ad  ´´°ì/v  ÁË/u  ¡¶/w  ÐÂÉú/n  ¡·/w  ÖÜ¿¯/n  ¡£/w  ×Þ/nr  èº·Ü/nr  ¶Ô/p  ´Ë/r  ¸øÓè/v  ºÜ/d  ¸ß/a  ÆÀ¼Û/vn  ¡£/w  Ëû/r  Ëµ/v  £º/w  ¡°/w  Õâ/r  ºÃÏñ/v  ÎÒ/r  ÊÖÉÏ/s  ³Å/v  ×Å/u  µÄ/u  »ð¾æ/n  ±»ÆÈ/d  ·ÅÏÂ/v  £¬/w  Í¬Ê±/c  ¼´/d  ÓÐ/v  Ò»¸ö/m  ºÃÓÑ/n  ²»Î·/v  »·¾³/n  µÄ/u  ¼è¿à/an  ¶ø/c  ÇÀ/v  Ç°/f  Ò»/m  ²½/q  £¬/w  ÖØÐÂ/d  °Ñ/p  Õâ/r  »ð¾æ/n  ³Å/v  ×Å/u  £¬/w  ¼ÌÐø/v  ÔÚ/p  ºÚ°µ/n  ÖÐ/f  È¼ÉÕ/v  ×Å/u  Ïò/p  Ç°/f  Âõ½ø/v  ¡£/w  ¡±/w  £±£¹£³£µÄê/t  £µÔÂ/t  £¬/w  ¡¶/w  ÐÂÉú/n  ¡·/w  ÖÜ¿¯/n  ¿¯ÔØ/v  ÁË/u  Ò»/m  Æª/q  ¡¶/w  ÏÐ»°/v  »ÊµÛ/n  ¡·/w  µÄ/u  ¶ÌÎÄ/n  £¬/w  ¸ÃÎÄ/r  ´Ó/p  Ñ§Êõ/n  ½Ç¶È/n  ·º/ad  ÂÛ/v  ¸÷¹ú/r  ¾ýÖ÷/n  ÖÆ¶È/n  £¬/w  Ìáµ½/v  ¡°/w  ÈÕ±¾/ns  Ìì»Ê/n  ÊÇ/v  Ò»/m  Î»/q  ÉúÎïÑ§¼Ò/n  £¬/w  Èç¹û/c  Ëû/r  ²»/d  ×ö/v  ¿þÀÜ/n  Ìì»Ê/n  £¬/w  ¼ÌÐø/v  ÑÐ¾¿/v  ÉúÎï/n  £¬/w  ±Ø/d  ÓÐ/v  ºÜ¶à/m  ³É¾Í/n  ¡£/w  ¡±/w  ÈÕ±¾/ns  Áì¹Ý/n  ÀûÓÃ/v  ´ËÎÄ/r  ´ó/d  ×öÎÄÕÂ/v  £¬/w  Ð²ÆÈ/v  µ±Ê±/t  µÄ/u  ÉÏº£/ns  ÊÐ³¤/n  Á¢¼´/d  ·â±Õ/v  ¡¶/w  ÐÂÉú/n  ¡·/w  ÖÜ¿¯/n  £¬/w  ¡°/w  ÑÏ³Í/v  ¡±/w  ±àÕß/n  ºÍ/c  ×÷Õß/n  ¡£/w  ÔÚ/p  ÉóÅÐ/v  ÖÐ/f  £¬/w  ¶Å/nr  ÖØÔ¶/nr  ÑÏ´Ê/d  ÔðÎÊ/v  °®¹ú/v  ºÎ/r  ×ï/n  £¬/w  Ëû/r  ´óÉù¼²ºô/i  £º/w  ¡°/w  ÖÐ¹ú/ns  ·¨ÂÉ/n  ±»/p  ÈÕ±¾/ns  ÈË/n  Õ÷·þ/v  ÁË/y  £¡/w  ÎÒ/r  ²»/d  ÏàÐÅ/v  ÖÐ¹ú/ns  »¹ÓÐ/v  Ê²Ã´/r  ·¨ÂÉ/n  £¡/w  ¡±/w  ×îºó/f  ¡¶/w  ÐÂÉú/n  ¡·/w  ÖÜ¿¯/n  ±»/p  ÀÕÁî/v  Í£¿¯/v  £¬/w  ¶Å/nr  ÖØÔ¶/nr  ±»/p  ÅÐ´¦/v  Ò»/m  Äê/q  Áã/m  Á½/m  ¸ö/q  ÔÂ/n  Í½ÐÌ/n  ¡£/w  ¹úÃñµ³/n  ·´¶¯/a  Õþ¸®/n  ¶Ô/p  ÈÕ±¾/ns  µÄ/u  Å«ÑÕ±°Ï¥/l  ºÍ/c  ¶Å/nr  ÖØÔ¶/nr  µÄ/u  ¸ÕÕý²»°¢/i  ¡¢/w  ´óÒåÁÝÈ»/i  £¬/w  ÐÎ³É/v  ÁË/u  ÏÊÃ÷/a  ¶ÔÕÕ/vn  £¬/w  ÔÚ/p  Éç»á/n  ÉÏ/f  ÒýÆð/v  Ç¿ÁÒ/a  ·´Ïì/n  ¡£/w  ¹ã´ó/b  Ñ§Éú/n  ºÍ/c  ÊÐÃñ/n  ÈºÖÚ/n  ÈºÇé/n  ¼¤·ß/a  £¬/w  ¾ÙÐÐ/v  ÁË/u  ÉùÊÆºÆ´ó/i  µÄ/u  ¿¹Òé/vn  Ê¾Íþ/vn  ÓÎÐÐ/vn  £¬/w  °Ñ/p  ÉÏº£/ns  ÄËÖÁ/c  È«¹ú/n  ÈËÃñ/n  µÄ/u  ¿¹ÈÕ/vn  ¶·Õù/vn  ÍÆÏò/v  Ò»¸ö/m  ÐÂ/a  µÄ/u  ¸ß³±/n  ¡£/w  
19980401-12-001-007/m  ¡¶/w  ÐÂÉú/n  ¡·/w  ÊÂ¼þ/n  ³ä·Ö/ad  ±©Â¶/v  ÁË/u  ¹úÃñµ³/n  µ±¾Ö/n  µÄ/u  ·´¶¯/a  ×ìÁ³/n  £¬/w  Ò²/d  ½øÒ»²½/d  ½ÌÓý/v  ÁË/u  ¶Å/nr  ÖØÔ¶/nr  ¡£/w  Í¬/p  ¹úÃñµ³/n  ÐÎ³É/v  ¶ÔÕÕ/v  µÄ/u  ÊÇ/v  £¬/w  ÖÐ¹²ÖÐÑë/nt  ÔÚ/p  £±£¹£³£µÄê/t  ¡¶/w  °ËÒ»/t  ÐûÑÔ/n  ¡·/w  ÖÐ/f  Ê®·Ö/m  ÏÊÃ÷/a  µØ/u  ±íÃ÷/v  ÁË/u  Ç´Ôð/v  ¹úÃñµ³/n  Õþ¸®/n  ºÍ/c  Ö§³Ö/v  ¶Å/nr  ÖØÔ¶/nr  µÄ/u  Ì¬¶È/n  ¡£/w  ÐûÑÔ/n  Ëµ/v  £º/w  ¡°/w  ÈÕ¿Ü/n  ÒªÇó/v  ³Í°ì/v  ¡¶/w  ÐÂÉú/n  ¡·/w  ÔÓÖ¾/n  Ö÷±Ê/n  ºÍ/c  ÐÂÎÅ¼ÇÕß/n  £¬/w  ¡¶/w  ÐÂÉú/n  ¡·/w  Ö÷±Ê/n  ºÍ/c  Ðí¶à/m  ¼ÇÕß/n  ±ã/d  Á¢¿Ì/d  ±»/p  ´þ²¶/v  ¼à½û/v  ÁË/y  ¡±/w  £¬/w  ¡°/w  ¶Å/nr  ÖØÔ¶/nr  µÈ/u  °®¹úÖ¾Ê¿/n  Îª/p  ¿¹ÈÕ/v  ¶ø/c  ÈëÓü/v  ¡±/w  £¬/w  Õâ/r  ÊÇ/v  ÔÚ/p  ¡°/w  ÖÐ/j  ÈÕ/j  Ç×/a  ÉÆ/Ag  µÈ/u  ¿ÚºÅ/n  ÏÂ/f  Ëù/u  ×÷/v  µÄ/u  ½µ/v  ÈÕ/j  »î¶¯/vn  Ö®/u  Â¶¹Ç/a  ÎÞ³Ü/a  ÐÐÎª/n  £¬/w  ¼òÖ±/d  ÊÇ/v  ¹Å½ñÖÐÍâ/j  ÉÙÓÐ/a  µÄ/u  ÆæÎÅ/n  ¡±/w  ¡£/w  ¶Å/nr  ÖØÔ¶/nr  ÈÏÊ¶/v  µ½/v  Ö»ÓÐ/c  ¹²²úµ³/n  ²Å/c  ÄÜ/v  °Ñ/p  ¿¹ÈÕ/vn  ¶·Õù/vn  ½øÐÐ/v  µ½µ×/v  £¬/w  Ö»ÓÐ/c  ¹²²úµ³/n  ²Å/c  ÄÜ/v  ¾È/v  ÖÐ¹ú/ns  ¡£/w  
19980401-12-001-008/m  ¶Å/nr  ÖØÔ¶/nr  Ôç¾Í/d  Í¬/p  ¹²²úµ³/n  ÓÐ/v  ½Ó´¥/vn  ¡£/w  £±£¹£³£±Äê/t  £±£±ÔÂ/t  µ×/f  £¬/w  Ëû/r  Í¨¹ý/p  ÏÄ/nr  ÑÜ/nr  ÔÚ/p  ÉÏº£/ns  µÚÒ»/m  ´Î/q  »á¼û/v  ÁË/u  ÖÜ/nr  ¶÷À´/nr  ¡£/w  ÖÜ/nr  ¶÷À´/nr  Ïò/p  Ëû/r  ½éÉÜ/v  ÁË/u  ÖÐ¹²/j  ¼á¾ö/ad  ¿¹ÈÕ/v  µÄ/u  Ö÷ÕÅ/n  £¬/w  ¶Ô/p  ¶«±±/s  ÃñÖÚ/n  µÄ/u  ¿¹ÈÕ/vn  ÔË¶¯/vn  ºÍ/c  ¶Å/nr  ÖØÔ¶/nr  µÄ/u  °®¹ú/a  ÈÈÇé/an  ±íÊ¾/v  ÁË/u  ¼á¶¨/a  µÄ/u  Ö§³Ö/vn  £¬/w  ¸ø/p  Ëû/r  ÁôÏÂ/v  ÁË/u  Éî¿Ì/a  µÄ/u  Ó¡Ïó/n  ¡£/w  ÔÚ/p  ÓüÖÐ/s  £¬/w  Ëû/r  ÀûÓÃ/v  ¹úÃñµ³/n  ±»ÆÈ/d  ¸øÓè/v  µÄ/u  ¡°/w  ÓÅ´ý/vn  ¡±/w  £¬/w  ´óÁ¿/m  ÔÄ¶Á/v  ÁË/u  ÖÜ/nr  ¶÷À´/nr  Í¨¹ý/p  µØÏÂµ³Ô±/n  Ëï/nr  ´ïÉú/nr  ËÍ/v  È¥/v  µÄ/u  ÂíÁÐÖ÷Òå/n  ¿¯Îï/n  £¬/w  ²¢/c  Í¬/p  Ç°À´/v  Ì½Íû/v  µÄ/u  µØÏÂµ³Ô±/n  ºú/nr  ÓúÖ®/nr  ¡¢/w  Ëï/nr  ´ïÉú/nr  µÈ/u  ½áºÏ/v  Ê±¾Ö/n  µÄ/u  ·¢Õ¹/vn  ½øÐÐ/v  ÁË/u  ÉîÈë/a  µÄ/u  ÌÖÂÛ/vn  £¬/w  ´Ó´Ë/d  ¶Å/nr  ÖØÔ¶/nr  µÄ/u  ÊÀ½ç¹Û/n  ·¢Éú/v  ÁË/u  ¸ù±¾/a  µÄ/u  ±ä»¯/vn  ¡£/w  
19980401-12-001-009/m  ×Þ/nr  èº·Ü/nr  ³Æ/v  ¶Å/nr  ÖØÔ¶/nr  ÊÇ/v  Ò»¸ö/m  ¡°/w  ¼µ¶ñÈç³ð/i  £¬/w  ´ÓÉÆÈçÁ÷/i  ¡±/w  µÄ/u  ÈË/n  ¡£/w  Ò»µ©/c  ´Ó/p  ¹²²úµ³ÈË/n  ÉíÉÏ/s  ¿´µ½/v  ÁË/u  Ï£Íû/n  £¬/w  Ëû/r  ±ã/d  ÒãÈ»/d  Ìý´Ó/v  £¬/w  °Ñ/p  ×Ô¼º/r  ¸öÈË/n  µÄ/u  ¿¹ÈÕ/vn  Å¬Á¦/an  £¬/w  ÄÉÈë/v  µ½/v  ¹²²úµ³/n  Áìµ¼/v  µÄ/u  Ãñ×å/n  ½â·Å/vn  ¶·Õù/vn  ÖÐ/f  À´/v  ¡£/w  ÔÚ/p  ÕâÀï/r  £¬/w  ÎÒÃÇ/r  Ó¦¸Ã/v  ÌØ±ð/d  Ç¿µ÷/v  Ëû/r  ¸ù¾Ý/p  ÖÜ/nr  ¶÷À´/nr  µÄ/u  Ö¸Ê¾/n  £¬/w  ÔÚ/p  ÍÆ¶¯/v  ÕÅ/nr  Ñ§Á¼/nr  ×ª±ä/v  ¶Ô/p  ¹²²úµ³/n  µÄ/u  Ì¬¶È/n  £¬/w  ·¢¶¯/v  Î÷°²ÊÂ±ä/nz  £¬/w  ´Ù³É/v  ¹ú¹²/j  µÚ¶þ/m  ´Î/q  ºÏ×÷/vn  ·½Ãæ/n  Ëù/u  ×÷/v  µÄ/u  ÖØ´ó/a  ¹±Ï×/n  ¡£/w  
19980401-12-001-010/m  ¶Å/nr  ÖØÔ¶/nr  ÊÇ/v  ÕÅ/nr  Ñ§Á¼/nr  Ê®·Ö/m  ¾´ÖØ/v  µÄ/u  Ä»ÁÅ/n  ºÍ/c  Ö¿ÓÑ/n  ¡£/w  Ôç/ad  ÔÚ/p  [¡°/w  ¾ÅÒ»°Ë/t  ¡±/w  ÊÂ±ä/n]nz  Ç°/f  £¬/w  ¶Å/nr  ÖØÔ¶/nr  ¾Í/d  Ôø/d  ×ö/v  ¹ý/u  ÕÅ/nr  Ñ§Á¼/nr  µÄ/u  ÃØÊé/n  £¬/w  Ëû/r  °ïÖú/v  ÕÅ/nr  Ñ§Á¼/nr  ×éÖ¯/v  ¡°/w  [¶«±±/s  ¹úÃñ/n  Íâ½»/n  Ð­»á/n]nt  ¡±/w  £¬/w  ÊÇ/v  ÕÅ/nr  Ñ§Á¼/nr  Íâ½»/n  ¹¤×÷/vn  ÉÏ/f  µÄ/u  µÃÁ¦/a  ÖúÊÖ/n  ¡£/w  ¶Å/nr  ÖØÔ¶/nr  ÔÚ/p  ´´°ì/v  [ÕØÐÂ/nz  Ò¤Òµ/n  ¹«Ë¾/n]nt  ÆÚ¼ä/f  £¬/w  Ôò/d  µÃµ½/v  ÁË/u  ÕÅ/nr  Ñ§Á¼/nr  µÄ/u  ´óÁ¿/m  ×ÊÖú/vn  ¡£/w  Á÷Íö/v  µ½/v  ¹ØÄÚ/s  ÒÔºó/f  £¬/w  ¶Å/nr  ÖØÔ¶/nr  ÓÖ/d  ÊÇ/v  ÕÅ/nr  Ñ§Á¼/nr  ÔÚ/p  ±±Æ½/ns  ³ÉÁ¢/v  µÄ/u  ÖÇÄÒ/n  ºËÐÄ×é/n  ³ÉÔ±/n  Ö®Ò»/r  ¡£/w  Õâ¸ö/r  Ð¡×é/n  ×¨ÃÅ/d  ÔÚ/p  ÖØ´ó/a  ÎÊÌâ/n  ÉÏ/f  ¸ø/v  ÕÅ/nr  Ñ§Á¼/nr  ³öÄ±»®²ß/i  ¡£/w  ÕÅ/nr  Ñ§Á¼/nr  £±£¹£³£´Äê/t  ´Ó/p  º£Íâ/s  ¿¼²ì/v  »Ø¹ú/v  ºó/f  £¬/w  Ôø/d  ×·Ëæ/v  ½¯/nr  ½éÊ¯/nr  ´ò/v  ÄÚÕ½/n  ¡£/w  µ±Ê±/t  £¬/w  Ëû/r  µÄ/u  ¹Ûµã/n  ÊÇ/v  £º/w  ¹ú¼Ò/n  ²»/d  Í³Ò»/v  £¬/w  ÎÞ·¨/vd  ¿¹ÈÕ/v  ¡£/w  ¶Å/nr  ÖØÔ¶/nr  ²»/d  Í¬Òâ/v  Ëû/r  µÄ/u  ¹Ûµã/n  ºÍ/c  ×ö·¨/n  £¬/w  Ôø/d  ¶à´Î/m  Ïò/p  Ëû/r  Ìá³ö/v  ÅúÆÀ/vn  Òâ¼û/n  ¡£/w  ¶Å/nr  Ëµ/v  £º/w  ¡°/w  ²»/d  ÄÜ/v  ¶Ô/p  ½¯/nr  ½éÊ¯/nr  ±§/v  »ÃÏë/vn  £¬/w  ²»/d  ÄÜ/v  ¼ÌÐø/v  ´ò/v  ºì¾ü/n  £¬/w  ÏûºÄ/v  ÊµÁ¦/n  £¬/w  Ó¦µ±/v  ¶ÔÄÚ/d  ÁªºÏ/v  ¸÷/r  ¿¹ÈÕ/vn  Á¦Á¿/n  £¬/w  ¶ÔÍâ/vd  ÁªºÏ/v  ËÕÁª/ns  ¡¢/w  ÍâÃÉ/ns  £¬/w  ¾ÙÆð/v  ¿¹ÈÕ/v  µÄ/u  ÆìÖÄ/n  £¬/w  ´ò/v  »Ø/v  ÀÏ¼Ò/n  È¥/v  £¡/w  ¡±/w  £±£¹£³£µÄê/t  £¬/w  ¶«±±¾ü/n  ÔÚ/p  ¡°/w  Î§½Ë/v  ¡±/w  ºì¾ü/n  ÖÐ/f  Ôâµ½/v  ²Ò°Ü/vn  £¬/w  Ò»¸ö/m  Ê¦/Ng  ±»/p  ¼ß/Vg  £¬/w  ¶Ô/p  ÕÅ/nr  Ñ§Á¼/nr  Õð¶¯/v  ºÜ/d  ´ó/a  ¡£/w  Óë´ËÍ¬Ê±/c  £¬/w  ×÷Îª/p  ¶«±±/s  ÖøÃû/a  ¿¹ÈÕ/vn  ÈËÊ¿/n  µÄ/u  ¶Å/nr  ÖØÔ¶/nr  Òò/p  ¡°/w  ÐÂÉúÊÂ¼þ/nz  ¡±/w  ±»²¶/v  ÏÂÓü/v  Ò²/d  ÔÚ/p  ¶«±±¾ü/n  ÖÐ/f  ÒýÆð/v  Ç¿ÁÒ/a  ·´Ïì/n  ¡£/w  £±£¹£³£µÄê/t  £·ÔÂ/t  £¬/w  ÕÅ/nr  Ñ§Á¼/nr  ¸ø/p  ÓüÖÐ/s  µÄ/u  ¶Å/nr  ÖØÔ¶/nr  ·¢ÐÅ/v  Î¿ÎÊ/v  £¬/w  ÐÅ/n  ÖÐ/f  ÓÐ/v  ÕâÑù/r  ¼¸/m  ¾ä/q  »°/n  £º/w  ¡°/w  ¼¸/m  Äê/q  À´/f  ½ÌÑµ/n  ÆÄ/d  ¶à/a  £¬/w  ÌØ±ð/d  ÊÇ/v  Ò»/m  Äê/q  À´/f  £¬/w  ÓÉÓÚ/c  ÈÏÊ¶/n  ÉÏ/f  µÄ/u  ´íÎó/n  £¬/w  Ò»ÎóÔÙÎó/i  ¡£/w  ¾öÐÄ/d  ¸ÄÏÒ¸üÕÅ/i  £¬/w  Ï£Íû/v  ÀÏÅóÓÑ/n  ²»Òª/d  ÞðÆú/v  ÎÒ/r  ¡£/w  ¡±/w  ¶Å/nr  ÖØÔ¶/nr  ¸ù¾Ý/p  ÖÜ/nr  ¶÷À´/nr  µÄ/u  Ö¸Ê¾/n  £¬/w  ²»¶Ï/d  ´Ó/p  ÓüÖÐ/s  Ð´ÐÅ/v  £¬/w  ²¢/c  Í¨¹ý/p  ÓÑÈË/n  È¥/v  Î÷°²/ns  Ïò/p  ÕÅ/nr  Ñ§Á¼/nr  ×ö/v  ÁªºÏ/v  Î÷±±¾ü/n  ¡¢/w  ÁªºÏ/v  ¹²²úµ³/n  µÄ/u  Ë¼Ïë/n  ¹¤×÷/vn  ¡£/w  ÕÅ/nr  Ñ§Á¼/nr  ÉîÊÜ/v  ¸Ð¶¯/vn  £¬/w  ½ÓÊÜ/v  ÁË/u  ÕâÐ©/r  Òâ¼û/n  £¬/w  Í¬/p  Ñî/nr  »¢³Ç/nr  Ïû³ý/v  ÁË/u  Îó»á/vn  £¬/w  Óë/p  µØÏÂµ³/n  Ò²/d  È¡µÃ/v  ÁË/u  ÁªÏµ/vn  ¡£/w  
19980401-12-001-011/m  £±£¹£³£¶Äê/t  £´ÔÂ/t  £¬/w  ÕÅ/nr  Ñ§Á¼/nr  ³Ã/v  È¥/v  ÄÏ¾©/ns  ¿ª»á/v  Ö®/u  »ú/Ng  £¬/w  ×ªµÀ/v  ÉÏº£/ns  £¬/w  »á¼û/v  µ±Ê±/t  ÉÐ/d  ÔÚ/d  ·þÐÌ/v  £¬/w  µ«/c  ÒÑ/d  ×ªÒÆ/v  µ½/v  [ºçÇÅ/ns  ÁÆÑøÔº/n]nt  µÄ/u  ¶Å/nr  ÖØÔ¶/nr  ¡£/w  Îª/p  ±£ÊØ/v  ÃØÃÜ/n  £¬/w  Õâ/r  ´Î/q  ÀúÊ·ÐÔ/n  »á¼û/vn  ÓÉ/p  µØÏÂµ³Ô±/n  Ëï/nr  ´ïÉú/nr  °²ÅÅ/v  ÔÚ/p  ÁÆÑøÔº/n  Íâ/f  µÄ/u  Ò»/m  ×ù/q  Ð¡/a  Ê÷ÁÖ/n  Àï/f  ¡£/w  ¶Å/nr  ÖØÔ¶/nr  ¾«±Ù/a  µØ/u  ·ÖÎö/v  ÁË/u  µ±Ê±/t  µÄ/u  ¿¹ÈÕ/vn  ÐÎÊÆ/n  £¬/w  Ã÷È·/ad  Ö¸³ö/v  ÁªºÏ/v  ¿¹ÈÕ/v  ÊÇ/v  ÖÐ¹ú/ns  Î¨Ò»/b  µÄ/u  ³öÂ·/n  ¡£/w  ÕÅ/nr  Ñ§Á¼/nr  ¸æËß/v  ¶Å/nr  ÖØÔ¶/nr  £¬/w  Í¨¹ý/p  ¶Å/nr  ÒÔ¼°/c  ÆäËû/r  ÓÑÈË/n  µÄ/u  Å¬Á¦/an  £¬/w  Ëû/r  ÒÑ¾­/d  Í¬/p  ÉÂ±±/ns  ºì¾ü/n  ´ï³É/v  ºÏ×÷/v  ¿¹ÈÕ/v  µÄ/u  ÃØÃÜ/a  Ð­Òé/n  ¡£/w  £±£¹£³£¶Äê/t  £¹ÔÂ/t  £¬/w  ¶Å/nr  ÖØÔ¶/nr  ÐÌ/n  Âú/a  ³öÓü/v  ºó/f  £¬/w  ÓÚ/p  £±£±ÔÂ/t  £²£¹ÈÕ/t  £¬/w  Ã°/v  ×Å/u  ¹úÃñµ³/n  ÌØÎñ/n  ÑÏÃÜ/ad  ¼àÊÓ/v  µÄ/u  Î£ÏÕ/an  £¬/w  À´µ½/v  Î÷°²/ns  £¬/w  ÔÙ¶È/d  ×ö/v  ÕÅ/nr  Ñ§Á¼/nr  µÄ/u  ¹¤×÷/vn  £¬/w  ¼á¶¨/v  Æä/r  Áª/Vg  ¹²/j  ¿¹ÈÕ/v  µÄ/u  ¾öÐÄ/n  ¡£/w  ÕâÊ±/r  ¾àÀë/p  Î÷°²ÊÂ±ä/nz  µÄ/u  ±¬·¢/vn  »¹/d  ²»/d  µ½/v  Á½/m  ¸ö/q  ÐÇÆÚ/n  µÄ/u  Ê±¼ä/n  ¡£/w  ÖÐ¹²ÖÐÑë/nt  µ±Ê±/t  ¶Ô/p  ¶Å/nr  ÖØÔ¶/nr  Õâ/r  ´Î/q  Î÷°²/ns  Ö®/u  ÐÐ/Ng  ¼«Îª/d  ÖØÊÓ/v  £¬/w  Ò¶/nr  ½£Ó¢/nr  Ôø/d  Îª/p  ´Ë/r  Ïò/p  ÖÜ/nr  ¶÷À´/nr  ºÍ/c  ÕÅ/nr  ÎÅÌì/nr  ×¨ÃÅ/d  ·¢/v  ÁË/u  µç±¨/n  £¬/w  ¶Ô/p  ´Ë´Î/r  ÐÐ¶¯/vn  ×÷/v  ÁË/u  ±¨¸æ/vn  ¡£/w  
19980401-12-001-012/m  Î÷°²ÊÂ±ä/nz  ºÍÆ½/ad  ½â¾ö/v  ºó/f  £¬/w  ½¯/nr  ½éÊ¯/nr  ±»ÆÈ/d  ·ÅÆú/v  ½Ë/v  ¹²/j  Õþ²ß/n  £¬/w  ÊµÐÐ/v  µÚ¶þ/m  ´Î/q  ¹ú¹²/j  ºÏ×÷/vn  £¬/w  ´Ó¶ø/c  ÐÎ³É/v  È«Ãñ/n  ¿¹ÈÕ/v  µÄ/u  ´óºÃ/a  ¾ÖÃæ/n  ¡£/w  ´Ó/p  ÎÒµ³/n  µÄ/u  Çé¿ö/n  À´/v  ¿´/v  £¬/w  [ÖÐ¹ú/ns  ¹¤Å©ºì¾ü/n]nt  ¾­Àú/v  ¶þÍòÎåÇ§/m  Àï/q  ³¤Õ÷/n  £¬/w  ¸ïÃü/vn  Á¦Á¿/n  Ôâµ½/v  ÁË/u  °Ù·ÖÖ®¾ÅÊ®/m  ÒÔÉÏ/f  µÄ/u  ËðÊ§/vn  £»/w  ¸Õ/d  µ½/v  ÉÂ±±/ns  £¬/w  ÓÖ/d  Óöµ½/v  ¸ù¾Ý/p  ½¯/nr  ½éÊ¯/nr  ÃüÁî/n  ×¤Ôú/v  ÔÚ/p  äü¹Ø/ns  ÒÔÎ÷/f  µÄ/u  ÕÅ/nr  Ñ§Á¼/nr  µÄ/u  ¶«±±¾ü/n  ºÍ/c  Ô­À´/d  ×¤/v  ÔÚ/p  ÉÂÎ÷/ns  µÄ/u  Ñî/nr  »¢³Ç/nr  µÄ/u  Î÷±±¾ü/n  µÄ/u  Î§¶Â/vn  £¬/w  ÎÒ¾ü/n  µÄ/u  À§ÄÑ/an  ÊÇ/v  ¿ÉÒÔ/v  Ïë¼û/v  µÄ/u  ¡£/w  ÕÅ/nr  Ñî/nr  µÄ/u  Òå¾Ù/n  ³¹µ×/ad  Å¤×ª/v  ÁË/u  ¶Ô/p  ÎÒµ³/n  ¡¢/w  ÎÒ¾ü/n  µÄ/u  ²»Àû/a  ÐÎÊÆ/n  £¬/w  ´Ó/p  ±»¶¯/a  ±äÎª/v  Ö÷¶¯/a  £¬/w  Îª/p  ÎÒµ³/n  ÎÒ¾ü/n  ÍÅ½á/v  ¹ã´ó/b  ÈºÖÚ/n  £¬/w  ·¢Õ¹/v  ×³´ó/v  ¸ïÃü/vn  Á¦Á¿/n  ÊµÐÐ/v  ¿¹ÈÕ/v  ´´Ôì/v  ÁË/u  ¼«Æä/d  ÓÐÀû/a  µÄ/u  Ìõ¼þ/n  ¡£/w  ÊÀÈË/n  ¶Ô/p  ÕÅ/nr  Ñ§Á¼/nr  ¡¢/w  Ñî/nr  »¢³Ç/nr  µÄ/u  Õâ/r  ´Î/q  ¾ßÓÐ/v  ÀúÊ·/n  ÒâÒå/n  µÄ/u  °®¹ú/a  ÐÐ¶¯/vn  ¶¼/d  ¸øÓè/v  ¸ß¶È/d  ÆÀ¼Û/v  ¡£/w  ÔÚ/p  ÕâÀï/r  Ó¦µ±/v  ¼Ç×¡/v  £¬/w  ¶Å/nr  ÖØÔ¶/nr  ÊÇ/v  ´ÙÊ¹/v  ÕÅ/nr  Ñ§Á¼/nr  Óë/c  ¶«±±¾ü/n  ×ª±ä/v  µÄ/u  ×î³õ/b  ÍÆ¶¯Õß/n  ¡£/w  ÕýÊÇ/v  Ëû/r  ¸ù¾Ý/p  ÖÜ/nr  ¶÷À´/nr  µÄ/u  Ö¸Ê¾/n  £¬/w  ¶Ô/p  ÕÅ/nr  Ñ§Á¼/nr  ·´¸´/d  ×ö/v  ÁË/u  ´óÁ¿/m  µÄ/u  ¹¤×÷/vn  £¬/w  ²Å/d  »á/v  ÓÐ/v  ÒÔºó/f  ·¢Éú/v  µÄ/u  ÊÂÇé/n  ¡£/w  ¶Å/nr  ÖØÔ¶/nr  ¹¦²»¿ÉÃ»/i  ¡£/w  ½¯/nr  ½éÊ¯/nr  ÔÚ/p  Î÷°²ÊÂ±ä/nz  ÖÐ/f  ±»/p  ¿Û/v  £¬/w  Õý/d  ÔÚ/p  ½­Î÷/ns  ¾°µÂÕò/ns  µÄ/u  ¶Å/nr  ÖØÔ¶/nr  Ò²/d  ±»/p  ¹úÃñµ³/n  Èí½û/v  £¬/w  Ö±µ½/v  ÕÅ/nr  Ñ§Á¼/nr  ËÍ/v  ½¯/nr  ½éÊ¯/nr  »Ø/v  ÄÏ¾©/ns  ±»/p  ½¯/nr  ¿ÛÁô/v  ºó/f  £¬/w  ¶Ô/p  ¶Å/nr  ÖØÔ¶/nr  µÄ/u  Èí½û/vn  ²Å/d  ½â³ý/v  ¡£/w  ÓÉÓÚ/p  ¶Å/nr  ÖØÔ¶/nr  µÄ/u  ÉùÍû/n  ºÍ/c  Ó°Ïì/n  £¬/w  ÔÚ/p  ÓÐ/v  ËÎ/nr  ×ÓÎÄ/nr  ¡¢/w  ËÎ/nr  ÃÀÁä/nr  ¡¢/w  ÖÜ/nr  ¶÷À´/nr  ¡¢/w  ÕÅ/nr  Ñ§Á¼/nr  ¡¢/w  Ñî/nr  »¢³Ç/nr  ²Î¼Ó/v  µÄ/u  ºÍÆ½/ad  ½â¾ö/v  Î÷°²ÊÂ±ä/nz  ¡¢/w  ¸Ä×é/v  [ÄÏ¾©/ns  Õþ¸®/n]nt  µÄ/u  Ì¸ÅÐ/vn  ÖÐ/f  £¬/w  ÖÜ/nr  ¡¢/w  ÕÅ/nr  ¡¢/w  Ñî/nr  Ôø/d  ÁªºÏ/v  ÍÆ¼ö/v  ¶Å/nr  ÖØÔ¶/nr  Í¬/p  ËÎ/nr  ÇìÁä/nr  ¡¢/w  Éò/nr  ¾ûÈå/nr  ¡¢/w  ÕÂ/nr  ÄËÆ÷/nr  µÈ/u  ÈË/n  Èë/v  ÐÐÕþÔº/n  £¬/w  ÒÔ/p  ËÎ/nr  Îª/v  Áìµ¼ÈË/n  £¬/w  ¶Å/nr  ¡¢/w  Éò/nr  ¡¢/w  ÕÂ/nr  Îª/v  ´Î³¤/n  £¬/w  µ«/c  Õâ/r  Ò»/m  ·½°¸/n  ºóÀ´/t  Ã»/d  ÄÜ/v  ÊµÐÐ/v  ¡£/w  
19980401-12-001-013/m  ¡°/w  ÆßÆß/t  ¡±/w  ¿¹Õ½/vn  ±¬·¢/v  ºó/f  £¬/w  ¶Å/nr  ÖØÔ¶/nr  ¸ü¼Ó/d  »ý¼«/a  µØ/u  ±¼×ß/v  ÓÚ/p  ¿¹ÈÕ/v  µÄ/u  ¸÷¸ö/r  Õ½³¡/n  £¬/w  Îª/p  ¿¹ÈÕ/vn  ¾ü¶Ó/n  ³ïÄ¼/v  ÎäÆ÷/n  ¸øÑø/n  £¬/w  ¹ÄÎè/v  ¾üÃñ/n  Ê¿Æø/n  £¬/w  ²¢/c  ²»Ê±/d  ·ÃÎÊ/v  °ËÂ·¾ü/n  ×¤/v  Ì«Ô­/ns  ºÍ/c  Î÷°²/ns  µÄ/u  °ìÊÂ´¦/n  £¬/w  Ôø/d  ÏÈºó/d  »á¼û/v  ÖÜ/nr  ¶÷À´/nr  ¡¢/w  Åí/nr  µÂ»³/nr  ¡¢/w  Ðì/nr  ÏòÇ°/nr  ÒÔ¼°/c  ÁÖ/nr  ²®Çþ/nr  µÈ/u  ÖÐÑë/n  Áìµ¼ÈË/n  £¬/w  ÌýÈ¡/v  ¹²²úµ³ÈË/n  ¶Ô/p  Ê±¾Ö/n  µÄ/u  ·ÖÎö/vn  ºÍ/c  ÆÀÂÛ/vn  ¡£/w  
19980401-12-001-014/m  ¶Å/nr  ÖØÔ¶/nr  ¸ù¾Ý/p  Ç×Éí/b  µÄ/u  Êµ¼ù/vn  £¬/w  ²»/d  ÏàÐÅ/v  ½¯/nr  ½éÊ¯/nr  ÕþÈ¨/n  ÄÜ¹»/v  °Ñ/p  ¿¹Õ½/v  ½øÐÐ/v  µ½µ×/v  £¬/w  Òò¶ø/c  ¾Ü¾ø/v  ÔÚ/p  ¹úÃñµ³/n  Õþ¸®/n  ×ö¹Ù/v  ¡£/w  ÎªÁË/p  ¿¹ÈÕ/v  £¬/w  Ëû/r  ²»/d  Ô¸/v  Áô/v  ÔÚ/p  ÉÏº£/ns  °ì/v  ÊµÒµ/n  ¡£/w  ËäÈ»/c  Ëû/r  Îª/p  ÕñÐË/v  ½­Î÷/ns  ¾°µÂÕò/ns  µÄ/u  ÌÕ´É/n  ¹¤Òµ/n  ºÍ/c  ´´°ì/v  ÖØÇì/ns  µÄ/u  [¹â»ª/n  ´É³§/n]nt  ºÄ·Ñ/v  ÁË/u  Ðí¶à/m  ÐÄÑª/n  £¬/w  µ«/c  ÎªÁË/p  ¹ú¼Ò/n  Éçð¢/n  £¬/w  Ëû/r  ²»/d  °²ÓÚ/v  ÖØ·µ/v  ´ÉÒµ/n  ¡£/w  ¹úÍâ/s  ÓÑÈË/n  È°/v  Ëû/r  È¥/v  ÃÀ¹ú/ns  £¬/w  Ò²/d  ±»/p  Ëû/r  ÍñÑÔÐ»¾ø/l  ¡£/w  ÎªÁË/p  ½øÒ»²½/d  ·¢»Ó/v  ×Ô¼º/r  ÔÚ/p  ¿¹ÈÕ/vn  ¶·Õù/vn  ÖÐ/f  µÄ/u  ×÷ÓÃ/n  £¬/w  Ëû/r  ·ÖÎö/v  µ±Ê±/t  µÄ/u  ÐÎÊÆ/n  £¬/w  ¿´ÖÐ/v  ÁË/u  ÐÂ½®/ns  ¡£/w  Ëû/r  Ïë/v  °ïÖú/v  Ëû/r  µÄ/u  Áô/v  ÈÕ/j  Í¬Ñ§/n  ¡¢/w  µ±Ê±/t  µ£ÈÎ/v  ÐÂ½®Ê¡/ns  ¶½°ì/n  µÄ/u  Ê¢/nr  ÊÀ²Å/nr  £¬/w  °Ñ/p  ÐÂ½®/ns  ½¨Éè/v  ³É/v  ¿¹ÈÕ/vn  »ùµØ/n  ¡£/w  Õâ¸ö/r  Ê±ÆÚ/n  Ê¢/nr  ÊÀ²Å/nr  ¸ß¾Ù/v  ¿¹ÈÕ/vn  ÆìÖÄ/n  £¬/w  Î±×°/v  ½ø²½/v  £¬/w  Ìá³ö/v  Áª/Vg  ¹²/j  Áª/Vg  ËÕ/j  µÄ/u  ¿ÚºÅ/n  £¬/w  ÎüÒý/v  ÁË/u  ²»ÉÙ/m  ¸ïÃü/vn  ÇàÄê/n  Ç°/f  È¥/v  ÐÂ½®/ns  ¡£/w  ¶Å/nr  ÖØÔ¶/nr  È¥/v  ÐÂ½®/ns  ¿¼²ì/v  ²¢/c  ÓÚ/p  £±£¹£³£¸Äê/t  ÔÚ/p  Îäºº/ns  Õ÷µÃ/v  ÖÜ/nr  ¶÷À´/nr  µÄ/u  Í¬Òâ/vn  ºó/f  £¬/w  ÔÚ/p  £±£¹£³£¹Äê/t  £±ÔÂ/t  £¬/w  ÒãÈ»/d  ·ÅÆú/v  ´ó/a  ³ÇÊÐ/n  µÄ/u  ÓÅÔ½/a  Éú»î/vn  Ìõ¼þ/n  £¬/w  Ð¯´ø/v  ¼ÒÊô/n  Ç°Íù/v  ¾­¼Ã/n  Âäºó/a  ¡¢/w  Éú»î/v  ¼è¿à/a  ¡¢/w  ½»Í¨/n  ±ÕÈû/a  µÄ/u  ÐÂ½®/ns  £¬/w  ½ÓÈÎ/v  [ÐÂ½®/ns  Ñ§Ôº/n]nt  Ôº³¤/n  ¡£/w  Ëû/r  °Ñ/p  Ñ§Ð£/n  µ±×÷/v  ÅàÑø/v  ÈË²Å/n  ¡¢/w  ÑµÁ·/v  ¿¹ÈÕ/vn  ¸É²¿/n  µÄ/u  »ùµØ/n  £¬/w  ×éÖ¯/v  Ñ§Ô±/n  µ½/v  ÈºÖÚ/n  ÖÐ/f  È¥/v  Ðû´«/v  ¿¹ÈÕ/v  £¬/w  Ñ§Ð£/n  °ì/v  µÃ/u  Éú¶¯/a  »îÆÃ/a  ¡¢/w  ÓÐÉùÓÐÉ«/i  £¬/w  È´/d  Ôâµ½/v  Ê¢/nr  ÊÀ²Å/nr  µÄ/u  ¼ÉºÞ/vn  ¡£/w  ÔÚ/p  Ï£ÌØÀÕ/nr  Ïò/p  ËÕÁª/ns  ·¢¶¯/v  ½ø¹¥/vn  Ö®ºó/f  £¬/w  Ê¢/nr  ÊÀ²Å/nr  ÒÔÎª/v  ¹²²úµ³/n  ´óÊÆÒÑÈ¥/i  £¬/w  ±ã/d  Â¶³ö/v  ·´¶¯/a  µÄ/u  Ô­ÐÎ/n  ¡£/w  ÎªÁË/p  Í¶¿¿/v  ½¯/nr  ½éÊ¯/nr  £¬/w  Ëû/r  ÄóÔì/v  ÖÖÖÖ/q  ×ïÃû/n  £¬/w  ·è¿ñ/ad  ÆÈº¦/v  ÔÚ/p  ÐÂ½®/ns  ¹¤×÷/v  µÄ/u  ¹²²úµ³Ô±/n  ºÍ/c  ½ø²½/a  ÈËÊ¿/n  £¬/w  ¶Å/nr  ÖØÔ¶/nr  Ê×µ±Æä³å/i  ¡£/w  ´Ó/p  £±£¹£³£¹Äê/t  µ×/f  ±»/p  Í£Ö°/v  ¡¢/w  Èí½û/v  Æð/v  £¬/w  ¶Å/nr  ÖØÔ¶/nr  ¾­Àú/v  ¼à½û/v  ¿½´ò/v  £¬/w  ÑÏÐÌ/n  ±Æ¹©/v  £¬/w  Ê¼ÖÕ/d  ¼áÕê²»Çü/i  £¬/w  Ö±ÖÁ/v  ±»/p  ÃØÃÜ/ad  ´¦ËÀ/v  ¡£/w  µ½/p  ÏÖÔÚ/t  Ëû/r  ¾ßÌå/a  ÎþÉü/v  µÄ/u  Ê±¼ä/n  Ò²/d  Ã»/d  Åª/v  Çå³þ/a  £¬/w  Ê¬¹Ç/n  Ò²/d  Î´ÄÜ/v  ÕÒµ½/v  ¡£/w  Ëû/r  µÄ/u  ¼ÒÊô/n  ×ÓÅ®/n  Ò²/d  Ôâµ½/v  ²Ð¿á/a  ÆÈº¦/vn  £¬/w  Ò»¼Ò/n  ÈË/n  ±»/p  ¹Ø/v  ÔÚ/p  ½áºË/n  ´«È¾/vn  ²¡Ôº/n  Àï/f  £¬/w  ´Ó´Ë/d  î¾ÏÂ/v  ¸÷ÖÖ/r  ¼²²¡/n  £¬/w  ÔâÊÜ/v  ÖÕÉí/n  Í´¿à/an  ¡£/w  
19980401-12-001-015/m  ¶Å/nr  ÖØÔ¶/nr  ²»/d  ÊÇ/v  ¹²²úµ³Ô±/n  £¬/w  µ«ÊÇ/c  Ëû/r  Ò»ÉíÕýÆø/l  £¬/w  ¸ÕÖ±²»°¢/l  £¬/w  Îª/p  ¹ú¼Ò/n  µÄ/u  ¶ÀÁ¢/an  ¡¢/w  Ãñ×å/n  µÄ/u  ½â·Å/vn  ×·Çó/v  ÕæÀí/n  £¬/w  ÔÚ/p  [ÖÐ¹ú/ns  ¹²²úµ³/n]nt  ×î/d  À§ÄÑ/a  µÄ/u  Ê±ºò/n  ÈÏÊ¶/v  ¹²²úµ³/n  £¬/w  ²¢/c  ÒãÈ»/d  ½ÓÊÜ/v  ¹²²úµ³/n  µÄ/u  Áìµ¼/vn  £¬/w  Îª/p  ÊµÏÖ/v  µÚ¶þ/m  ´Î/q  ¹ú¹²/j  ºÏ×÷/vn  ×÷/v  ³ö/v  ÁË/u  ÖØÒª/a  ¹±Ï×/n  ¡£/w  ÎªÁË/p  ¿¹ÈÕ/v  µÄ/u  ÐèÒª/n  £¬/w  Ëû/r  ¸ÊÔ¸/v  Ô¶/ad  ¸°/v  ±ßÚï/s  £¬/w  ´ÓÊÂ/v  ¼è¿à/a  µÄ/u  ¡¢/w  Ä¬Ä¬ÎÞÎÅ/i  µÄ/u  ½ÌÓý/vn  ¹¤×÷/vn  £¬/w  ×îºó/f  ×³ÁÒ/ad  ÎþÉü/v  ÔÚ/p  Õâ/r  ¿é/q  ÍÁµØ/n  ÉÏ/f  ¡£/w  ¶Å/nr  ÖØÔ¶/nr  µÄ/u  Ò»Éú/n  ÊÇ/v  ¶ÌÔÝ/a  µÄ/u  £¬/w  Ò²/d  ÊÇ/v  »Ô»Í/a  µÄ/u  ¡£/w  Ëû/r  ÊÇ/v  ÎÒÃÇ/r  Ãñ×å/n  µÄ/u  ½¾°Á/an  ¡£/w  Ëû/r  ÓÃ/p  ×Ô¼º/r  µÄ/u  ÉúÃü/n  Æ×Ð´/v  ÁË/u  Ò»/m  Çú/q  ÎÒÃÇ/r  Ê±´ú/n  µÄ/u  ¿­¸è/n  ¡£/w  Ëû/r  Ó¢ÓÂ/ad  ·Ü¶·/v  µÄ/u  ÍçÇ¿/a  ¾«Éñ/n  £¬/w  ÎÞË½ÎÞÎ·/i  µÄ/u  ¸ßÉÐ/a  Æ·ÖÊ/n  £¬/w  Îª/p  ÖÐ¹ú/ns  µÄ/u  ÖªÊ¶·Ö×Ó/n  Ê÷Á¢/v  ÁË/u  Ò»¸ö/m  ¹â»Ô/n  µÄ/u  °ñÑù/n  £¬/w  ÓÀÔ¶/d  ÖµµÃ/v  ÎÒÃÇ/r  ¼ÍÄî/v  ºÍ/c  Ñ§Ï°/v  ¡£/w  

19980401-12-002-001/m  ±¯¸è/n  ÑªÀá/n  Õð/v  Ã©É½/ns  £­£­/w  Ãå»³/v  ÂÞ/nr  ÖÒÒã/nr  ºÍ/c  ÁÎ/nr  º£ÌÎ/nr  Í¬Ö¾/n  
19980401-12-002-002/m  Åí/nr  ³å/nr  
19980401-12-002-003/m  ÓÖ/d  ·ê/v  ÇåÃ÷/t  ¡£/w  
19980401-12-002-004/m  Õý/d  ÊÇ/v  ½­ÄÏ/ns  É½ÇàË®ÂÌ/l  ¡¢/w  ´º·ç/n  ·÷/v  Ãæ/n  µÄ/u  Ê±½Ú/n  £¬/w  ÎÒ/r  ºÍ/c  ·òÈË/n  Âæ/nr  Æ½/nr  À´µ½/v  ËÕÄÏ/ns  µÄ/u  [Ã©É½/ns  µØÇø/n]ns  £¬/w  ±¾Òâ/n  ÊÇ/v  Ïë/v  ¹ÊµØÖØÓÎ/l  £¬/w  ÐÝÑø/v  ÉíÐÄ/n  ¡£/w  ¿É/c  ²»/d  Öª/v  ÎªÊ²Ã´/r  £¬/w  Ò»/d  Ì¤/v  ÉÏ/v  Õâ/r  ¿é/q  ÍÁµØ/n  £¬/w  ÎÒ/r  µÄ/u  ÐÄÇé/n  ×Ü/d  ²»/d  ÄÜ/v  Æ½¾²/a  £¬/w  ËÆºõ/d  ÓÐ/v  Ò»/m  ¼þ/q  Ê²Ã´/r  ÊÂ/n  ÝÓÈÆ/v  ÐÄ/n  ¼ä/f  £¬/w  »Ó/v  Ö®/r  ²»/d  È¥/v  ¡£/w  ½ö½ö/d  ÊÇ/v  ÒòÎª/p  ÎÒ/r  Ôø/d  ³¤ÆÚ/d  ÔÚ/p  ÕâÀï/r  µ£ÈÎ/v  Áìµ¼/vn  ¹¤×÷/vn  £¬/w  ¶Ô/p  Ëü/r  »³/v  ÓÐ/v  Éîºñ/a  µÄ/u  ¸ÐÇé/n  Âð/y  £¿/w  ¿ÖÅÂ/d  ²»/d  È«/d  ÊÇ/v  ¡£/w  
19980401-12-002-005/m  ³µ/n  µ½/v  äàÑô/ns  £¬/w  ÅãÍ¬/vn  Í¬Ö¾/n  ÎÊ/v  ÎÒ/r  ×¼±¸/v  µ½/v  ÄÄ¶ù/r  ¿´¿´/v  £¬/w  ÎÒ/r  Í»È»/ad  Ïëµ½/v  ÁË/u  ÌÁÂí/ns  ¡£/w  
19980401-12-002-006/m  ¶Ô/a  £¬/w  ¾ÍÊÇ/v  ÌÁÂí/ns  ¡£/w  Õâ¸ö/r  µØ·½/n  Ò»ÏÂ/m  ¹´/v  Æð/v  ÁË/u  ÎÒ/r  ¶Ô/p  ÍùÊÂ/n  µÄ/u  ×·Òä/vn  ¡£/w  £±£¹£´£±Äê/t  Çï/Tg  £¬/w  ÕâÀï/r  Ôø/d  ÓÐ/v  ¹ý/u  Ò»/m  ´Î/q  ÖøÃû/a  µÄ/u  ÌÁÂí/ns  ÑªÕ½/n  £¬/w  ÂÞ/nr  ÖÒÒã/nr  ¡¢/w  ÁÎ/nr  º£ÌÎ/nr  ¡ª¡ª¡ª/w  Á½/m  Î»/q  ÎÒ¾ü/n  ÓÅÐã/a  µÄ/u  ¸ß¼¶/a  Ö¸»ÓÔ±/n  ¡¢/w  [ÐÂËÄ¾ü/n  Áù/m  Ê¦/Ng  Ê®Áù/m  ÂÃ/n]nt  µÄ/u  ÂÃ³¤/n  ºÍ/c  ÕþÎ¯/n  £¬/w  Ò²/d  ÊÇ/v  ÎÒ/r  ×ð¾´/v  µÄ/u  Áìµ¼/n  ºÍ/c  Ç×ÃÜ/a  Õ½ÓÑ/n  £¬/w  ¾Í/d  ÔÚ/p  Õâ/r  ³¡/q  ÑªÕ½/n  ÖÐ/f  Ó¢ÓÂ/ad  ÎþÉü/v  £¬/w  ³¤Ãß/v  ÓÚ/p  Õâ/r  Æ¬/q  ÇàÉ½ÂÌË®/i  Ö®¼ä/f  ¡£/w  £µ£°/m  ¶à/m  Äê/q  ¹ýÈ¥/v  ÁË/y  £¬/w  ËûÃÇ/r  µÄ/u  ÒôÈÝÐ¦Ã²/i  Íð/d  ÔÚ/v  ÑÛÇ°/s  £¬/w  ÒýÆð/v  ÎÒ/r  ÉîÉîµÄ/z  Ë¼Äî/vn  ¡£/w  
19980401-12-002-007/m  ÂÞ/nr  ÖÒÒã/nr  ÊÇ/v  ºþ±±/ns  ÏåÑôÈË/n  £¬/w  £±£µ/m  Ëê/q  ¾Í/d  Í¶Éí/v  ¸ïÃü/vn  £¬/w  ²Î¼Ó/v  ÁË/u  [¹úÃñ/n  ¸ïÃü¾ü/n]nt  £¬/w  £±£¹£³£±Äê/t  ÔÚ/p  ÕÔ/nr  ²©Éú/nr  ¡¢/w  ¶­/nr  ÕýÌÃ/nr  Í¬Ö¾/n  Áìµ¼/v  ÏÂ/f  £¬/w  ²Î¼Ó/v  [Äþ¶¼/ns  ÆðÒå/vn]nz  £¬/w  Í¬Äê/d  ¼ÓÈë/v  [ÖÐ¹ú/ns  ¹²²úµ³/n]nt  ¡£/w  ÁÎ/nr  º£ÌÎ/nr  ÊÇ/v  ¸£½¨/ns  ÉÏº¼ÈË/n  £¬/w  £±£¹£²£¹Äê/t  ²Î¼Ó/v  [ÉÏº¼/ns  ´óÑó°Ó/ns  Å©Ãñ/n  ±©¶¯/vn]nz  ²¢/c  ¼ÓÈë/v  [ÖÐ¹ú/ns  ¹²²úµ³/n]nt  ¡£/w  £±£¹£³£´Äê/t  £±£±ÔÂ/t  £¬/w  ÖÐÑë/n  Ö÷Á¦/n  ºì¾ü/n  ³¤Õ÷/v  ºó/f  £¬/w  ÂÞ/nr  ÖÒÒã/nr  ºÍ/c  ÁÎ/nr  º£ÌÎ/nr  ¶¼/d  Áô/v  ÔÚ/p  Ãö/j  Î÷ÄÏ/f  ¼á³Ö/v  ÓÎ»÷Õ½Õù/n  £¬/w  ²¢/c  µ£ÈÎ/v  ÖØÒª/a  Ö°Îñ/n  ¡£/w  Ãæ¶Ô/v  ¹úÃñµ³/n  ·´¶¯/a  µ±¾Ö/n  µÄ/u  ·´¸´/d  Î§¹¥/v  ºÍ/c  ´Ý²Ð/v  £¬/w  ËûÃÇ/r  »³×Å/v  ¶Ô/p  ¹²²úÖ÷Òå/n  ±ØÊ¤/v  µÄ/u  ÐÅÐÄ/n  £¬/w  Óë/p  µÐÈË/n  ½øÐÐ/v  ÁË/u  ¼è¿à×¿¾ø/i  µÄ/u  ¶·Õù/vn  ¡£/w  ÂÞ/nr  ÖÒÒã/nr  Í¬Ö¾/n  µ£ÈÎ/v  ¹ý/u  [ÃöÎ÷/ns  ¾üÕþ/n  Î¯Ô±»á/n]nt  Î¯Ô±/n  ¡¢/w  Ãö/j  Î÷ÄÏ/f  µÚÒ»/m  ×÷Õ½Çø/n  Ë¾ÁîÔ±/n  ¡¢/w  [ÖÐ¹ú/ns  ¹¤Å©ºì¾ü/n  Ãö/j  Î÷ÄÏ/f  ¿¹ÈÕ/vn  ÌÖ/v  ½¯/nr  µÚÒ»/m  ×Ý¶Ó/n]nt  Ë¾ÁîÔ±/n  µÈ/u  Ö°/Ng  ¡£/w  ÁÎ/nr  º£ÌÎ/nr  µ£ÈÎ/v  ¹ý/u  [´úÓ¢ÏØ/ns  ËÕÎ¬°£/nz  Õþ¸®/n]nt  Ö÷Ï¯/n  ¡¢/w  [Ãö/j  Î÷ÄÏ/f  ¾üÕþ/n  Î¯Ô±»á/n]nt  Î¯Ô±/n  ¡¢/w  [ÖÐ¹ú/ns  ¹¤Å©ºì¾ü/n  Ãö/j  Î÷ÄÏ/f  ¿¹ÈÕ/vn  ÌÖ/v  ½¯/nr  µÚ¶þ/m  ×Ý¶Ó/n  µÚÆß/m  Ö§¶Ó/n]nt  ÕþÎ¯/n  µÈ/u  Ö°/Ng  ¡£/w  
19980401-12-002-008/m  £±£¹£´£°Äê/t  £·ÔÂ/t  £¬/w  ³Â/nr  Òã/nr  ¡¢/w  ËÚ/nr  Ô£/nr  Í¬Ö¾/n  ÂÊ/v  [ÐÂËÄ¾ü/n  ½­ÄÏ/ns  Ö¸»Ó²¿/n]nt  Ö÷Á¦/n  ¶É¹ý/v  ³¤½­/ns  £¬/w  Í¦½ø/v  ËÕÖÐ/ns  ¡¢/w  ËÕ±±/ns  µÐºó/s  £¬/w  ½¨Á¢/v  [ÐÂËÄ¾ü/n  ËÕ±±/ns  Ö¸»Ó²¿/n]nt  ¡£/w  [ÐÂËÄ¾ü/n  ½­ÄÏ/ns  Ö¸»Ó²¿/n]nt  ¾Í/d  ÓÉ/p  ÂÞ/nr  ÖÒÒã/nr  ÈÎ/v  Ö¸»Ó/n  £¬/w  ÁÎ/nr  º£ÌÎ/nr  ÈÎ/v  ÕþÖÎÎ¯Ô±/n  £¬/w  ¼á³Ö/v  ºÍ/c  ·¢Õ¹/v  ÒÔ/p  [Ã©É½/ns  µØÇø/n]ns  Îª/v  ÖÐÐÄ/n  µÄ/u  ËÕÄÏ/ns  ¸ù¾ÝµØ/n  µÄ/u  ¶·Õù/vn  ¡£/w  £±£¹£´£±Äê/t  £³ÔÂ/t  £¬/w  ¸ù¾Ý/p  ÖÐÑë¾üÎ¯/nt  ÃüÁî/n  £¬/w  [ÐÂËÄ¾ü/n  ½­ÄÏ/ns  Ö¸»Ó²¿/n]nt  ºÍ/c  [½­ÄÏ/ns  ÈËÃñ/n  ¿¹ÈÕ/vn  ¾È¹ú/vn  ¶«/f  Â·/n  Ö¸»Ó²¿/n]nt  ºÏ±à/v  Îª/v  [ÐÂËÄ¾ü/n  µÚÁù/m  Ê¦/Ng]nt  £¬/w  Ì·/nr  ÕðÁÖ/nr  ÈÎ/v  Ê¦³¤/n  ¼æ/v  ÕþÎ¯/n  £¬/w  ÂÞ/nr  ÖÒÒã/nr  ÈÎ/v  Áù/m  Ê¦/Ng  Ê®Áù/m  ÂÃ/n  ÂÃ³¤/n  £¬/w  ÁÎ/nr  º£ÌÎ/nr  ÈÎ/v  Áù/m  Ê¦/Ng  Ê®Áù/m  ÂÃ/n  ÕþÎ¯/n  £¬/w  ÆäÊ±/r  ÎÒ/r  ÔÚ/p  ËûÃÇ/r  Áìµ¼/vn  ÏÂ/f  µÄ/u  ÐÂ/j  Èý/m  ÍÅ/n  ÈÎ/v  ÕþÖÎ´¦/n  Ö÷ÈÎ/n  ¡£/w  Õâ/r  Ò»/m  ÆÚ¼ä/f  £¬/w  ÂÞ/nr  ¡¢/w  ÁÎ/nr  ÂÊÁì/v  ²¿¶Ó/n  ÒÔ/p  Ã©É½/ns  Îª/v  ¸ù¾ÝµØ/n  £¬/w  ¿ªÕ¹/v  ÓÎ»÷Õ½Õù/n  £¬/w  »ú¶¯/a  Áé»î/a  µØ/u  ´ò»÷/v  ÈÕ¾ü/j  £¬/w  Ïñ/p  Ò»/m  °Ñ/q  ¼âµ¶/n  £¬/w  Ö±/d  ²å/v  µÐÈË/n  ÐÄÔà/n  £¬/w  Ê¹/v  ÅÌ¾á/v  ÔÚ/p  ÄÏ¾©/ns  µÄ/u  ÈÕ¿Ü/n  »ªÖÐ/ns  ÅÉÇ²¾ü/n  ºÍ/c  Î±ÕþÈ¨/n  µÄ/u  Í·Ä¿/n  ÃÇ/k  »Ì»Ì/z  ²»¿ÉÖÕÈÕ/i  £¬/w  Ç§·½°Ù¼Æ/i  Ïë/v  °Î³ý/v  Ëü/r  ¡£/w  
19980401-12-002-009/m  £±£¹£´£±Äê/t  £±£±ÔÂ/t  ¼ä/f  £¬/w  [ËÕÄÏ/ns  µÐºó/s  ¿¹ÈÕ/vn  Áù/m  Ê¦/Ng  µÚÊ®Áù/m  ÂÃ/n  ÂÃ²¿/n]nt  ×¤Ôú/v  ÔÚ/p  ½­ËÕÊ¡/ns  äàÑôÏØ/ns  µÄ/u  ÌÁÂí´å/ns  £¬/w  »¹ÓÐ/v  ËÕÍîÇø/n  µ³Õþ¾ü/j  »ú¹Ø/n  ¡¢/w  ºó·½/s  Ò½Ôº/n  ¡¢/w  ±»·þ/n  ³§/n  ¡¢/w  ÐÞÐµËù/n  ¡¢/w  ÂÃ²¿/n  ½Ìµ¼¶Ó/n  µÈ/u  £¬/w  Ò²/d  ¶¼/d  ·Ö²¼/v  ÔÚ/p  ÌÁÂí/ns  ÖÜÎ§/f  µÄ/u  £±£¹/m  ¸ö/q  ´å×¯/n  ÉÏ/f  ¡£/w  äàÑô/ns  ¾à/p  ÈÕ/j  Î±/Ag  Í³ÖÎ/vn  ÖÐÐÄ/n  ¡ª¡ª¡ª/w  ÄÏ¾©/ns  £¬/w  ½ö/d  £¶£°/m  ¹«Àï/q  ¡£/w  ÎÒ/r  [ÐÂËÄ¾ü/n  Ê®Áù/m  ÂÃ/n]nt  µÄ/u  ´æÔÚ/vn  £¬/w  ¶Ô/p  ÅÌ¾á/v  ÄÏ¾©/ns  µÄ/u  ÈÕ/j  Î±¾ü/n  ÎÞÒÉ/d  ÊÇ/v  Ò»/m  ¾Þ´ó/a  µÄ/u  ÍþÉå/vn  £¬/w  ½Á/v  µÃ/u  ÍôÎ±ÕþÈ¨/n  ºÍ/c  ÇÖ»ª/vn  ÈÕ¾ü/j  ÇÞÊ³/n  ÄÑ/ad  °²/a  ¡£/w  £±£±ÔÂ/t  £²£·ÈÕ/t  Íí/Tg  £¬/w  ÎÒ¾ü/n  µÃµ½/v  Çé±¨/n  £¬/w  ÒîÈÕ/t  ÈÕ¾ü/j  Òª/v  É¨µ´/v  £¬/w  ¼´/d  ½ô¼±/ad  ×¼±¸/v  Õ½¶·/v  ¡£/w  ¹ûÈ»/c  £¬/w  £²£¸ÈÕ/t  ·÷Ïþ/t  £¬/w  ÈÕ¿Ü/n  ÄÏÆÑ/ns  ÂÃ/n  ÍÅ/n  ²½ÆïÅÚ±ø/n  £³£°£°£°/m  ¶à/m  ÈË/n  £¬/w  ³Ã×Å/p  ÂþÌì/z  ´óÎí/n  £¬/w  ·Ö/v  ¶«±±/f  ¡¢/w  Î÷±±/f  ¡¢/w  Î÷ÄÏ/f  Èý/m  Â·/q  ±¼Ï®/v  ÌÁÂí´å/ns  £¬/w  ÆóÍ¼/v  ÏûÃð/v  [ÐÂËÄ¾ü/n  Áù/m  Ê¦/Ng  Ê®Áù/m  ÂÃ/n  ÂÃ²¿/n]nt  ºÍ/c  ÎÒ/r  ËÕÄÏ/ns  µ³Õþ¾ü/j  »ú¹Ø/n  ¡£/w  ÐÎÊÆ/n  Ê®·Ö/m  ÏÕ¶ñ/a  £¬/w  ÎÒ¾ü/n  ÊÜ/v  Èý/m  Ãæ/q  °üÎ§/vn  £¬/w  »ØÐý/vn  ÓàµØ/n  Ð¡/a  £¬/w  µÐÎÒ/n  ±øÁ¦/n  ¶Ô±È/v  ÐüÊâ/a  £¬/w  ÎÒ¾ü/n  Ö»/d  ÓÐ/v  £µ£°£°/m  ¶à/m  ÈË/n  µÄ/u  Õ½¶·/vn  ²¿¶Ó/n  £¬/w  Ò»/m  ³¡/q  ÑªÕ½/n  ÔÚËùÄÑÃâ/i  £¡/w  
19980401-12-002-010/m  Çå³¿/t  Ê±·Ö/n  £¬/w  ÁÎ/nr  º£ÌÎ/nr  Í¬Ö¾/n  ²éÉÚ/v  Ê±/Ng  ·¢ÏÖ/v  µÐÆï±ø/n  Ïò/p  ÎÒ¾ü/n  ×¤µØ/n  Ï®/v  À´/v  £¬/w  µ±¼´/d  ÃüÁî/v  ÊÂÏÈ/d  ÒÑ/d  ÓÐ/v  ×¼±¸/vn  µÄ/u  ÂÃ²¿/n  ÌØÎñÁ¬/n  µÈ/u  Ö±Êô/b  ²¿¶Ó/n  ½øÈë/v  ÕóµØ/n  £¬/w  ÏÈ/d  µÐ/Ng  ´òÏì/v  ¡£/w  µÐÈË/n  ÍµÏ®/v  Î´/d  ³É/a  £¬/w  ±ã/d  ¼¯ÖÐ/v  £²£°£°/m  ¶à/m  ÈË/n  ½ø¹¥/v  ÎÒ¾ü/n  ÕóµØ/n  £¬/w  Õ½¶·/v  Ò»/d  ¿ªÊ¼/v  ¾Í/d  ´ò/v  µÃ/u  ºÜ/d  ¼¤ÁÒ/a  ¡£/w  ÂÞ/nr  ÖÒÒã/nr  ÂÃ³¤/n  ¿´µ½/v  ÈÕ¿Ü/n  À´ÊÆ/n  Ð×ÃÍ/a  £¬/w  Á¢¼´/d  Ö¸»Ó/v  ²¿¶Ó/n  ×è»÷/v  µÐÈË/n  £¬/w  ÑÚ»¤/v  ÂÃ²¿/n  ºÍ/c  ËÕÍîÇø/n  µ³Õþ»ú¹Ø/n  Ïò/p  ¶«/f  ×ªÒÆ/v  ¡£/w  Ëû/r  Ç××Ô/d  Ã°/v  ×Å/u  µÐÈË/n  ÃÜ¼¯/a  µÄ/u  ÅÚ»ð/n  £¬/w  ÔÚ/p  ´å±ß/s  ÇÅÍ·/s  Ö¸»Ó/v  ÂÃ²¿/n  ºÍ/c  ËÕÍî/j  µ³Õþ»ú¹Ø/n  µÄ/u  ÈËÔ±/n  Í¨¹ý/v  Ð¡/a  ÇÅ/n  ¡£/w  ÁÎ/nr  º£ÌÎ/nr  ÕþÎ¯/n  ÔÚ/p  ÌÁÂí´å/ns  Î÷/f  ìôÌÃ/n  ºó±ß/f  Â¥ÉÏ/s  £¬/w  ÓÃ/p  ÍûÔ¶¾µ/n  ¹Û²ì/v  µÐÇé/n  £¬/w  Ö¸»Ó/v  Õ½¶·/vn  ¡£/w  ÔÚ/p  »ú¹Ø/n  Ïò/p  ¶«/f  ³·ÍË/v  ºó/f  £¬/w  ÂÞ/nr  ÖÒÒã/nr  ºÍ/c  ÁÎ/nr  º£ÌÎ/nr  ÂÊ/v  ÂÃ/n  ÌØÎñÁ¬/n  ºÍ/c  ËÄ°Ë/m  ÍÅ/n  ¶þ/m  Óª/n  µÄ/u  Á½/m  ¸ö/q  Á¬/n  ×ªÒÆ/v  µ½/v  ÌÁÂí/ns  ¶«ÄÏ/f  µÄ/u  Íõ¼Ò×¯/ns  £¬/w  ÍÏ×¡/v  µÐÈË/n  £¬/w  ÑÚ»¤/v  »ú¹Ø/n  ×ªÒÆ/v  ¡£/w  µ±/p  ÂÃ²¿/n  ºÍ/c  µØ·½/n  µ³Õþ»ú¹Ø/n  ¸Õ¸Õ/d  ÍÑÀë/v  µÐÈË/n  µÄ/u  °üÎ§È¦/n  £¬/w  µÐÆï±ø/n  ¾Í/d  ÇÐ¶Ï/v  ÁË/u  ÎÒ/r  ÑÚ»¤/vn  ²¿¶Ó/n  µÄ/u  ÍËÂ·/n  £¬/w  ²¢/c  ·¢Æð/v  ³å·æ/vn  ¡£/w  ÔÚ/p  ÏõÑÌÃÖÂþ/l  ¡¢/w  µ¯Æ¬/n  ºá/d  ·É/v  ÖÐ/f  £¬/w  ÂÞ/nr  ÖÒÒã/nr  Í¬Ö¾/n  Îª/p  ±£´æ/v  Á¦Á¿/n  £¬/w  ¼õÉÙ/v  ËðÊ§/n  £¬/w  Òª/v  ÁÎ/nr  ÕþÎ¯/n  ´ø/v  ÌØÎñÁ¬/n  ÏÈ/d  ³·/v  £¬/w  ×Ô¼º/r  ÁôÏÂ/v  Ö¸»Ó/v  ²¿¶Ó/n  ¼ÌÐø/v  ¿¹»÷/v  µÐÈË/n  ¡£/w  ÁÎ/nr  º£ÌÎ/nr  ¿´µ½/v  Çé¿ö/n  Èç´Ë/r  Î£¼±/a  £¬/w  Ôò/d  Á¦È°/v  ÂÞ/nr  ÖÒÒã/nr  ÏÈ/d  ³·/v  ¡£/w  Õâ/r  Á½/m  Î»/q  ÔÚ/p  ³¤ÆÚ/b  ¸ïÃü/vn  ¶·Õù/vn  ÖÐ/f  »¼ÄÑÓë¹²/i  µÄ/u  Õ½ÓÑ/n  £¬/w  µ½/p  ÉúËÀ/n  ¹ØÍ·/n  £¬/w  ¶¼/d  Ïë/v  °Ñ/p  Éú/v  µÄ/u  ¿ÉÄÜ/n  ÈÃ¸ø/v  ¶Ô·½/n  £¬/w  Ë­/r  ¶¼/d  ²»/d  Ô¸/v  ÏÈ/d  ³·/v  £¡/w  Õ½¶·/v  µ½/v  ÉÏÎç/t  £¹Ê±/t  Ðí/m  £¬/w  Î÷±ß/f  µÄ/u  µÐÈË/n  ¸Õ/d  ±»/p  ´ò/v  ÍË/v  £¬/w  ¶«±±/f  ·½Ïò/n  µÄ/u  µÐÈË/n  ÓÖ/d  ¹¥/v  ÁË/u  ÉÏÀ´/v  £¬/w  ÂÞ/nr  ÖÒÒã/nr  ¼´/d  ÃüÁî/v  Îå/m  Á¬/n  Á¬³¤/n  ´ø/v  Á½/m  ¸ö/q  ÅÅ/n  È¥/v  Ö§Ô®/v  ÌØÎñÁ¬/n  µÄ/u  ÕóµØ/n  ¡£/w  ÕýÔÚ/d  Ö¸»Ó/v  Îå/m  Á¬/n  ²¿¶Ó/n  ³ö·¢/v  Ê±/Ng  £¬/w  Í»È»/a  Á½/m  ¿Å/q  ×Óµ¯/n  Í¬Ê±/d  »÷ÖÐ/v  ÂÞ/nr  ÖÒÒã/nr  Í¬Ö¾/n  Í·²¿/n  £¬/w  Õâ/r  Î»/q  Îª/p  ÖÐ¹ú/ns  ÈËÃñ/n  ½â·Å/vn  ÊÂÒµ/n  ³öÉúÈëËÀ/i  ¡¢/w  ÄÏÕ÷±±Õ½/i  µÄ/u  ÖÒ³Ï/a  ºì¾ü/n  ½«Áì/n  £¬/w  µ±³¡/d  ×³ÁÒ/ad  Ñ³¹ú/v  ¡£/w  
19980401-12-002-011/m  ÂÃ³¤/n  µÄ/u  ÎþÉü/vn  £¬/w  ¸ü¼Ó/d  ¼¤Æð/v  ÁË/u  ÕóµØ/n  ÉÏ/f  Ö¸Õ½Ô±/n  µÄ/u  ÂúÇ»/b  Å­»ð/n  £¬/w  ÁÎ/nr  º£ÌÎ/nr  ºÅÕÙ/v  Í¬Ö¾/n  ÃÇ/k  ¼á¾ö/ad  ÏûÃð/v  µÐÈË/n  £¬/w  Îª/p  ÂÃ³¤/n  ±¨³ð/v  £¡/w  ÕâÊ±/r  £¬/w  ¶«ÄÏ/f  ·½Ïò/n  Ò²/d  ³öÏÖ/v  ÁË/u  µÐÈË/n  £¬/w  ÄÇÀï/r  Ô­/d  ÊÇ/v  ¹úÃñµ³/n  ¾ü¶Ó/n  µÄ/u  ·ÀµØ/n  £¬/w  ËûÃÇ/r  ¾¹È»/d  Ò»/m  Ç¹/n  ²»/d  ·¢/v  ½«/p  ²¿¶Ó/n  ºó³·/v  £¬/w  Îª/p  ÈÕ¿Ü/n  ½ø¹¥/v  ÎÒ¾ü/n  ÈÃ³ö/v  µÀÂ·/n  ¡£/w  ÔÚ/p  ¸¹±³ÊÜµÐ/i  µÄ/u  ÐÎÊÆ/n  ÏÂ/f  £¬/w  ÁÎ/nr  ÕþÎ¯/n  ¾ö¶¨/v  ¼¯ÖÐ/v  ÒÑ/d  Ê£ÏÂ/v  ²»×ã/v  °Ù/m  ÈË/n  µÄ/u  ²¿¶Ó/n  £¬/w  ÏÈ/d  °Ñ/p  ¶«ÄÏ/f  ·½Ïò/n  µÄ/u  µÐÈË/n  ´ò/v  ÏÂÈ¥/v  ¡£/w  ÌØÎñÁ¬/n  »úÇ¹ÊÖ/n  ÎþÉü/v  ÁË/y  £¬/w  ÁÎ/nr  º£ÌÎ/nr  Í¬Ö¾/n  ·Ü²»¹ËÉí/i  ¶Ë/v  Æð/v  »úÇ¹/n  ³¯/p  µÐÈº/n  ÃÍ/d  É¨/v  £¬/w  ´ò/v  ÍË/v  µÐÈË/n  ¶à/m  ´Î/q  ½ø¹¥/vn  ¡£/w  £±£±Ê±/t  Ðí/m  £¬/w  Ëû/r  ²»ÐÒ/ad  ¸¹²¿/n  ÖÐµ¯/v  £¬/w  ³¦×Ó/n  Á÷/v  ÁË/u  ³öÀ´/v  £¬/w  ÏÈ/d  ÊÇ/v  ±»/p  Ì§/v  µ½/v  ÈºÖÚ/n  ¼ÒÖÐ/s  µÄ/u  ´²/n  ÉÏ/f  £¬/w  µ«/c  Ëû/r  ¼á¾ö/ad  ÒªÇó/v  Õ½Ê¿/n  °Ñ/p  Ëû/r  Ì§/v  µ½/v  ÎÝ/n  Íâ/f  £¬/w  ·ÅÔÚ/v  Ò»/m  ¿é/q  µØÊÆ/n  ½Ï/d  ¸ß/a  µÄ/u  ¿ÕµØ/n  ÉÏ/f  £¬/w  ±ãÓÚ/v  ¹Û²ì/v  µÐÇé/n  £¬/w  Ö¸»Ó/v  Õ½¶·/vn  ¡£/w  ÁÎ/nr  º£ÌÎ/nr  Í¬Ö¾/n  ¸¹²¿/n  µÄ/u  ÉË¿Ú/n  ²»¶Ï/d  Á÷Ñª/v  £¬/w  Ëû/r  Ç¿/ad  ÈÌ/v  ÉËÍ´/n  £¬/w  ¼á³Ö/vd  Õ½¶·/v  µ½/v  ÖÐÎç/t  £±£²Ê±/t  Ðí/m  ¡£/w  ÔÚ/p  ÉúÃü/n  ´¹Î£/z  Ö®¼Ê/f  £¬/w  Ëû/r  °Ñ/p  ¶þ/m  Óª/n  Óª³¤/n  ºÍ/c  ÌØÎñÁ¬/n  Ö¸µ¼Ô±/n  ½Ð/v  µ½/v  ¸úÇ°/f  £¬/w  Öö¸À/v  Òª/v  ±£´æ/v  ÓÐÉúÁ¦Á¿/n  £¬/w  ÓÉ/p  ¶þ/m  Óª/n  Óª³¤/n  Í³Ò»/ad  Ö¸»Ó/v  Í»Î§/vn  £¬/w  ²¢ÇÒ/c  Ò»¸ö/m  Õ½¶·Ô±/n  Ò²/d  ²»/d  ÈÃ/v  Áô/v  ÔÚ/p  ×Ô¼º/r  Éí±ß/s  ¡£/w  Ëæºó/c  £¬/w  ÁÎ/nr  º£ÌÎ/nr  Í¬Ö¾/n  ¾Í/d  Òò/p  ÉËÊÆ/n  ¹ýÖØ/v  £¬/w  Îª/p  Ãñ×å/n  µÄ/u  ½â·Å/vn  Á÷/v  ¾¡/v  ÁË/u  ×îºó/b  Ò»/m  µÎ/q  Ñª/n  £¡/w  ÔÚ/p  Íõ¼Ò×¯/ns  µÄ/u  Õ½¶·/vn  ÖÐ/f  £¬/w  ¹²ÓÐ/v  £²£·£°/m  ¶à/m  Ãû/q  ÐÂËÄ¾ü/n  Ö¸Õ½Ô±/n  ×³ÁÒ/ad  ÎþÉü/v  £¬/w  µ«/c  °Ñ/p  µÐÈË/n  ËÀËÀ/d  ¶¤/v  ÔÚ/p  ÁË/u  Íõ¼Ò×¯/ns  µÄ/u  ÕóµØ/n  ÉÏ/f  £¬/w  ´ò/v  ËÀ/v  ´ò/v  ÉË/v  µÐÈË/n  £³£°£°/m  ¶à/m  ÈË/n  £¬/w  Ê¹/v  »ú¹Ø/n  £±£°£°£°/m  ¶à/m  ÈË/n  Ê¤Àû/vd  Í»³ö/v  ÖØÎ§/n  £¬/w  ×ªÒÆ/v  µ½/v  [»Æ½ðÉ½/ns  µØÇø/n]ns  ¡£/w  
19980401-12-002-012/m  Õû¸ö/b  ÌÁÂí/ns  Ö®/u  Õ½/Ng  £¬/w  ÎÒ¾ü/n  ÔÚ/p  ÈËÊý/n  Ïàµ±/v  ÓÚ/p  ÎÒ/r  £·/m  ±¶/q  µÄ/u  Ç¿µÐ/n  ÃæÇ°/f  £¬/w  Ó¢ÓÂ/a  ÎÞÎ·/v  £¬/w  É±ËÀ/v  É±ÉË/v  µÐ/Ng  ÈÕ/j  Î±ÖÐ¶Ó³¤/n  ÒÔÏÂ/f  µÐ¾ü/n  £¸£°£°/m  Óà/m  ÈË/n  £¬/w  ÖØ´´/v  ÁË/u  µÐÈË/n  £¬/w  ·ÛËé/v  ÁË/u  ÈÕ¿Ü/n  ÆóÍ¼/v  ÒÔ/p  ´ó/d  É¨µ´/v  ÏûÃð/v  ÎÒ/r  ËÕÄÏ/ns  µ³Õþ¾ü/j  Áìµ¼/n  »ú¹Ø/n  µÄ/u  ÒõÄ±/n  ¡£/w  
19980401-12-002-013/m  ÎÒ/r  µÄ/u  ÀÏ/a  Õ½ÓÑ/n  ¡¢/w  Ô­/b  [¸£ÖÝ/ns  ¾üÇø/n]nt  ¸±/b  ÕþÎ¯/n  Íõ/nr  Ö±/nr  Í¬Ö¾/n  £¬/w  µ±Äê/t  ²Î¼Ó/v  ÁË/u  Õâ/r  ³¡/q  Õ½¶·/vn  £¬/w  ÈÎ/v  ÂÃ/n  ×éÖ¯¿Æ³¤/n  ¡£/w  ÖÁ½ñ/d  »ØÒä/v  Æð/v  ÄÇ/r  ³¡/q  ÑªÕ½/n  £¬/w  Ëû/r  ÈÔ/d  ¼¤¶¯/a  ²»ÒÑ/v  ¡£/w  ÓÃ/p  Ëû/r  µÄ/u  »°/n  Ëµ/v  £¬/w  Õ½¶·/v  Ì«/d  ²ÒÁÒ/a  ÁË/y  £¬/w  ÎÒÃÇ/r  ¾¡¹Ü/c  È¡µÃ/v  ÁË/u  ËÕÄÏ/ns  Õ½³¡/n  ¿ªÕ½/v  ÒÔÀ´/f  ¶Ô/p  ÈÕ¿Ü/n  µÄ/u  Ò»/m  ´Î/q  ÖØ´ó/a  Ê¤Àû/vn  £¬/w  µ«/c  ¸¶³ö/v  µÄ/u  ´ú¼Û/n  Ò²/d  ÊÇ/v  ³ÁÖØ/a  µÄ/u  ¡£/w  ÂÞ/nr  ÖÒÒã/nr  ¡¢/w  ÁÎ/nr  º£ÌÎ/nr  Í¬Ö¾/n  ×÷Îª/v  ÎÒ/r  ÐÂËÄ¾ü/n  µÄ/u  ¸ß¼¶/a  ½«Áì/n  £¬/w  ÔÚ/p  Í¬Ò»/b  Õ½¶·/vn  ÖÐ/f  Í¬Ê±/d  Ñ³¹ú/v  £¬/w  Õâ/r  ÔÚ/p  µ±Ê±/t  ÒýÆð/v  ÁË/u  ¼«´ó/a  Õð¶¯/vn  ¡£/w  ËûÃÇ/r  Ëù/u  ±íÏÖ/v  ³öÀ´/v  µÄ/u  ´óÎÞÎ·/b  µÄ/u  ÎþÉü/vn  ¾«Éñ/n  £¬/w  ÈÃ/v  ÈÕ¿Ü/n  µ¨/n  Õ½/Vg  ÐÄº®/a  £¬/w  µÍ/v  Ê×/Ng  Ì¾·þ/v  ¡£/w  Í¬Ê±/c  £¬/w  Ò²/d  ¼«´ó/a  µØ/u  ¼¤·¢/v  ÁË/u  ËÕÄÏ/ns  ÈËÃñ/n  ¿¹Õ½/v  µÄ/u  ¶·Ö¾/n  ¡£/w  ¿ÉÒÔ/v  Ëµ/v  £¬/w  ÂÞ/nr  ÖÒÒã/nr  ¡¢/w  ÁÎ/nr  º£ÌÎ/nr  Í¬Ö¾/n  ËÀ/v  µÃ/u  ¹âÈÙ/a  £¬/w  ËÀ/v  µÃ/u  Î°´ó/a  ¡£/w  
19980401-12-002-014/m  °ë/m  ¸ö/q  ¶à/m  ÊÀ¼Í/n  ¹ýÈ¥/v  ÁË/y  ¡£/w  ¶ø½ñ/d  ÓÖ/d  ÖØ/d  Õ¾/v  ÔÚ/p  ¶þ/m  Î»/q  Ó¢ÁÒ/n  µÄ/u  Ä¹/n  Ç°/f  £¬/w  Ä¹±®/n  ÉÏ/f  Ó¢ÁÒ/n  µÄ/u  Ãû×Ö/n  ÒÑ¾­/d  ÓÐÐ©/r  °ß²µ/z  £¬/w  ÎôÈÕ/t  Ä¹/n  ÅÔ/f  µÄ/u  Ð¡/a  Ê÷/n  Ò²/d  ÒÑ/d  ³É²Ä/v  £¬/w  Ä¿¶Ã/v  ´ËÇé´Ë¾°/l  £¬/w  ²»ÓÉ/d  ÎÒ/r  ¸Ð¿®ÍòÇ§/i  ¡£/w  
19980401-12-002-015/m  ÂÞ/nr  ÖÒÒã/nr  ¡¢/w  ÁÎ/nr  º£ÌÎ/nr  Í¬Ö¾/n  ±È/p  ÎÒ/r  Äê³¤/v  £¬/w  ÓÖ/d  ÊÇ/v  ÎÒ/r  µÄ/u  Áìµ¼/n  £¬/w  ÔÚ/p  ¹²Í¬/b  µÄ/u  Õ½¶·/vn  ËêÔÂ/n  ÖÐ/f  £¬/w  ÎÒÃÇ/r  ½á/v  ÏÂ/v  Éîºñ/a  µÄ/u  ¸ÐÇé/n  ¡£/w  ÓÐÊ±/d  ÐÐ¾ü/vn  Í¾ÖÐ/s  ÎÒÃÇ/r  ¾Í/d  ÔÚ/p  Ò»¸ö/m  ÎÝÀï/s  ´î/v  ÆÌ/n  £¬/w  ±Ë´Ë/r  Ö®¼ä/f  ÎÞ/v  »°/n  ²»/d  Ì¸/v  ¡£/w  ¶Ô/p  ÂÞ/nr  ÖÒÒã/nr  ¡¢/w  ÁÎ/nr  º£ÌÎ/nr  Í¬Ö¾/n  £¬/w  ÎÒ/r  Í»³ö/a  µÄ/u  Ó¡Ïó/n  ÊÇ/v  £¬/w  ËûÃÇ/r  ¶Ô/p  ¸ïÃü/vn  ÊÂÒµ/n  ÎÞÏÞ/vd  ÖÒ³Ï/v  £¬/w  Ê±¿Ì/d  Î¬»¤/v  µ³/n  µÄ/u  ´ó¾Ö/n  ÀûÒæ/n  £»/w  ÔÚ/p  ¹¤×÷/v  ÖÐ/f  £¬/w  ËûÃÇ/r  °®»¤/v  Õ½Ê¿/n  £¬/w  ¹ØÐÄ/v  ÈºÖÚ/n  £¬/w  Ê¤¹ý/v  °®»¤/v  ¹ØÐÄ/v  ×Ô¼º/r  £»/w  Ê®·Ö/m  ×¢Òâ/v  ·¢Ñï/v  µ³/n  µÄ/u  ¹âÈÙ/a  ´«Í³/n  £¬/w  ¾ßÓÐ/v  ÃñÖ÷/a  ×÷·ç/n  £¬/w  ÉÆÓÚ/v  µ÷¶¯/v  ´ó¼Ò/r  µÄ/u  »ý¼«ÐÔ/n  £¬/w  ÓÂÓÚ/v  ×ÔÎÒÅúÆÀ/n  £¬/w  Éî/d  µÃ/v  Õ½Ê¿/n  ÃÇ/k  µÄ/u  °®´÷/vn  ¡£/w  
19980401-12-002-016/m  ÓÐ/v  Ò»/m  ´Î/q  £¬/w  ÂÞ/nr  ÖÒÒã/nr  Í¬Ö¾/n  ¶Ô/p  Ò»/m  Î»/q  Í¬Ö¾/n  µÄ/u  ÎÊÌâ/n  ´¦Àí/v  ´í/v  ÁË/y  £¬/w  ºóÀ´/t  Ëû/r  Ö÷¶¯/ad  Ïò/p  Õâ/r  Î»/q  Í¬Ö¾/n  ÅâÀñµÀÇ¸/l  £¬/w  »¹/d  ÔÚ/p  µ³/n  µÄ/u  Éú»î»á/n  ÉÏ/f  ×÷/v  ÁË/u  ÑÏËà/a  µÄ/u  ×ÔÎÒÅúÆÀ/n  ¡£/w  Ëû/r  Ëµ/v  £¬/w  ÎÒ/r  ×÷/v  ×ÔÎÒÅúÆÀ/n  £¬/w  ÊÇ/v  °´/p  ÎÒÃÇ/r  µ³/n  µÄ/u  ¼ÍÂÉ/n  °ìÊÂ/v  £¬/w  ¶Ô/p  µ³/n  ÊÇ/v  ÓÐÀû/a  µÄ/u  £¬/w  ÎÒ/r  Ë¾ÁîÔ±/n  µÄ/u  ÍþÐÅ/n  ²»/d  ÊÇ/v  µÍ/a  ÁË/y  £¬/w  ¶øÊÇ/c  ¸ß/a  ÁË/y  ¡£/w  ÎÒÃÇ/r  µ³/n  µÄ/u  ×÷·ç/n  ¾ÍÊÇ/v  ÊµÊÂÇóÊÇ/i  £¬/w  ¶Ô/a  µÄ/u  ¾Í/d  ¼á³Ö/v  £¬/w  ´í/v  µÄ/u  ¾Í/d  ¸ÄÕý/v  ¡£/w  
19980401-12-002-017/m  ÁÎ/nr  º£ÌÎ/nr  Í¬Ö¾/n  µÄ/u  ÐÔ¸ñ/n  ¼áÈÍ/a  ¸ÕÒã/a  £¬/w  Õâ/r  ÊÇ/v  Í¬Ö¾/n  ÃÇ/k  Ëù/u  Ò»ÖÂ/ad  ³ÆµÀ/v  µÄ/u  ¡£/w  ÔÚ/p  Èý/m  Äê/q  Ãö/j  Î÷ÄÏ/f  ¼è¿à×¿¾ø/i  µÄ/u  ÓÎ»÷Õ½Õù/n  ÖÐ/f  £¬/w  Ëû/r  ´øÁì/v  [ºì/j  Æß/m  Ö§¶Ó/n]nt  »îÔ¾/v  ÔÚ/p  ÑÒÏÂÉ½/ns  ¡¢/w  Ë«÷ÙÉ½/ns  µÈ/u  É½Çø/n  ¡£/w  µÐÈË/n  ¶Ô/p  Ëû/r  ºÞÖ®Èë¹Ç/i  £¬/w  °Ñ/p  Ëû/r  µÄ/u  Ä¸Ç×/n  ¡¢/w  ÆÞ×Ó/n  ºÍ/c  ¶ù×Ó/n  ×¥×ß/v  £¬/w  ÅÉ/v  ÈË/n  ´«»°/v  Ëµ/v  £º/w  ¡°/w  Èç¹û/c  ²»/d  Í¶½µ/v  £¬/w  ¾Í/d  ÂúÃÅ/n  ³­/v  Õ¶/v  £¡/w  ¡±/w  ÁÎ/nr  º£ÌÎ/nr  Í¬Ö¾/n  Ãæ¶Ô/v  µÐÈË/n  À÷Éù/d  ºÈµÀ/v  £º/w  ¡°/w  Ö»/d  ÓÐ/v  Ìú¹Çï£ï£/l  µÄ/u  ¹²²úµ³Ô±/n  £¬/w  Ã»ÓÐ/v  ÇüÏ¥/v  Í¶½µ/v  µÄ/u  ¹²²úµ³Ô±/n  £¡/w  ¡±/w  Ð×²Ð/a  µÄ/u  µÐÈË/n  ÖÕÓÚ/d  ¶Ô/p  Ëû/r  ¼Ò/n  ÀÏÐ¡/n  Èý/m  ¿Ú/q  ÏÂ/v  ÁË/u  ¶¾ÊÖ/n  £¬/w  Á¬/u  ¸Õ/d  Âú/v  Á½/m  Ëê/q  µÄ/u  º¢×Ó/n  Ò²/d  Ã»ÓÐ/d  ÐÒÃâ/v  ¡£/w  ÁÎ/nr  º£ÌÎ/nr  Í¬Ö¾/n  ÒÔ/p  ¼«´ó/a  µÄ/u  ÒãÁ¦/n  ³ÐÊÜ/v  ÁË/u  ¼Ò/n  »Ù/v  ÈË/n  Íö/Vg  µÄ/u  ´ò»÷/vn  £¬/w  ÒÔ/p  Ëû/r  ÄÇ/r  ÌúÊ¯/n  °ã/u  µÄ/u  ÒâÖ¾/n  £¬/w  °Ñ/p  ±¯·ß/a  »¯×÷/v  ¸´³ð/v  µÄ/u  Á¦Á¿/n  £¬/w  Ïò/p  µÐÈË/n  Õ¹¿ª/v  ¸ü/d  ÍçÇ¿/a  µÄ/u  ¶·Õù/vn  ¡£/w  
19980401-12-002-018/m  ÁÎ/nr  º£ÌÎ/nr  Í¬Ö¾/n  Æ½Ê±/t  ²»¹¶ÑÔÐ¦/i  £¬/w  µ«/c  ºÍ/p  ÎÒ/r  Ë½½»/n  ºÜ/d  ºÃ/a  £¬/w  ºÜ¶à/m  Ëû/r  ²»/d  Ô¸/v  ºÍ/p  ±ðÈË/r  Ì¸/v  µÄ/u  ¸öÈË/n  µÄ/u  ÊÂ/n  ¶¼/d  Ô¸Òâ/v  ºÍ/p  ÎÒ/r  ½²/v  £¬/w  µ«/c  Ëû/r  ´ÓÀ´/d  ¹«Ë½/n  ·ÖÃ÷/a  £¬/w  ×éÖ¯/n  ¼ÍÂÉ/n  ¹ÛÄî/n  ¼«/d  Ç¿/a  ¡£/w  ÓÐ/v  Ò»/m  ´Î/q  £¬/w  ÎÒ/r  Ëù/u  ÔÚ/v  µÄ/u  ÐÂ/j  Èý/m  ÍÅ/n  ×¤Ôú/v  ÔÚ/p  äàË®/ns  Ò»´ø/n  £¬/w  ½Óµ½/v  ±¨¸æ/n  Ëµ/v  £¬/w  ÖÐ¹²/j  ½­£¨Äþ£©/ns  µ±£¨Í¿£©/ns  äà£¨Ë®£©/ns  ÏØÎ¯/n  ±»/p  ·´¶¯/a  µ¶»á/n  Î§À§/v  ÔÚ/p  [ºáÉ½/ns  µØÇø/n]ns  £¬/w  Çé¿ö/n  Î£¼±/a  £¬/w  ¼±Ðè/v  ¾ÈÔ®/v  ¡£/w  µ±Ê±/t  ÍÅ/n  ¸ºÔðÈË/n  ¾Í/d  ÎÒ/r  ÔÚ/v  £¬/w  ÎÒ/r  ´Ò´Ò/d  Äâ/v  ÁË/u  ·Ý/q  ±¨¸æ/n  ½»/v  Í¨Ñ¶Ô±/n  Ïò/p  ÉÏ¼¶/n  ÇëÊ¾/v  £¬/w  Î´/d  ¼°/v  µÈ/v  »ØÒô/n  £¬/w  ±ã/d  ´ø/v  ÁË/u  Ò»¸ö/m  Á¬/n  ¸Ï¸°/v  ºáÉ½/ns  ¾ÈÔ®/v  ¡£/w  »ØÀ´/v  ºó/f  £¬/w  ÁÎ/nr  º£ÌÎ/nr  Í¬Ö¾/n  ÈÏÎª/v  ÎÒ/r  ²»/d  ¾­/p  ÇëÊ¾/v  £¬/w  ÉÃ×Ô/d  ÐÐ¶¯/v  £¬/w  ¼á³Ö/vd  Òª/v  ´¦·Ö/v  ÎÒ/r  ¡£/w  ºóÀ´/t  £¬/w  ËÚ/nr  Ô£/nr  Í¬Ö¾/n  ÔÚ/p  ÁË½â/v  ÊÂÇé/n  ¾­¹ý/n  ºó/f  ÈÏÎª/v  £¬/w  µ±Ê±/t  ÊÂ/n  ³ö/v  ½ô¼±/a  £¬/w  ÎÒ/r  µÄ/u  ´¦ÖÃ/vn  ÉÐ/d  Êô/v  µÃµ±/a  £¬/w  ¿ÉÒÔ/v  ÃâÓè/v  ´¦·Ö/vn  ¡£/w  µ«/c  ÁÎ/nr  º£ÌÎ/nr  Í¬Ö¾/n  ¼á³Ö/vd  ÈÏÎª/v  £¬/w  ¼ÍÂÉ/n  ÊÇ/v  Ìú/n  µÄ/u  ¼ÍÂÉ/n  £¬/w  ²»/d  ÄÜ/v  ÒòÎª/c  ÓÐ/v  ÕâÑù/r  »ò/c  ÄÇÑù/r  µÄ/u  ÌØÊâ/a  Çé¿ö/n  ¾Í/d  ¼ÓÒÔ/v  ±äÍ¨/vn  £¬/w  ËùÒÔ/c  £¬/w  Ëû/r  »¹ÊÇ/d  ÕÙ¿ª/v  ¸É²¿/n  ´ó»á/n  £¬/w  ¸ø/v  ÁË/u  ÎÒ/r  Ò»/m  ´Î/q  ¼Ç¹ý/vn  ´¦·Ö/n  £¬/w  ÒÔ/p  Îª/v  ¾¯Ê¾/v  ¡£/w  Õâ/r  ¼þ/q  ÊÂ/n  ¶Ô/p  ÎÒ/r  ´¥¶¯/v  ºÜ/d  ´ó/a  ¡£/w  ÁÎ/nr  º£ÌÎ/nr  Í¬Ö¾/n  ÕâÖÖ/r  ¶Ô/p  ¼ÍÂÉ/n  Ô­Ôò/n  µÄ/u  ÑÏ¸ñ/a  ÒªÇó/n  £¬/w  Ê¹/v  ÎÒ/r  ÊÜÒæ/v  ·Ë/Dg  Ç³/a  £¬/w  ÎÒ/r  ´Ëºó/t  ¸ü¼Ó/d  ¾´ÖØ/v  Õâ/r  Î»/q  Èç/v  ÐÖ³¤/n  °ã/u  ÑÏ¸ñ/ad  ÒªÇó/v  ÎÒ/r  µÄ/u  Áìµ¼/n  ¡£/w  
19980401-12-002-019/m  ÔÚ/p  ¼ÀÉ¨/v  ¹ý/u  ÁÒÊ¿/n  µÄ/u  ÁêÄ¹/n  ºó/f  £¬/w  µ±µØ/s  µÄ/u  Í¬Ö¾/n  Çë/v  ÎÒ/r  Áô/v  ¼¸/m  ¾ä/q  »°/n  ¡£/w  ÎÒ/r  Ïë/v  ÁË/u  Ïë/v  £¬/w  ¶Ô/p  ËûÃÇ/r  Ëµ/v  £¬/w  ÂÞ/nr  ÖÒÒã/nr  Í¬Ö¾/n  £¬/w  ÁÎ/nr  º£ÌÎ/nr  Í¬Ö¾/n  £¬/w  ÒÔ¼°/c  ³¤Ãß/v  ÔÚ/p  ´Ë/r  µÄ/u  ÐíÐí¶à¶à/m  µÄ/u  ÁÒÊ¿/n  ÃÇ/k  £¬/w  ËûÃÇ/r  ²»/d  ÊÇ/v  ½­ËÕÈË/n  £¬/w  È´/d  ³¤Ãß/v  ÔÚ/p  ½­ËÕ/ns  µÄ/u  ÍÁµØ/n  ÉÏ/f  ÁË/y  £»/w  ×Ô/p  ¸ïÃü/v  ÒÔÀ´/f  £¬/w  Ïñ/p  ÂÞ/nr  ÖÒÒã/nr  ¡¢/w  ÁÎ/nr  º£ÌÎ/nr  Í¬Ö¾/n  ÕâÑù/r  £¬/w  Å×/v  ¼Ò/n  Éá/v  Òµ/Ng  £¬/w  Õ½ËÀ/v  É³³¡/n  µÄ/u  ÏÈÁÒ/n  ÃÇ/k  £¬/w  ÓÖ/d  ºÎÖ¹/v  Ç§Íò/m  ¡£/w  ÎÒÃÇ/r  ½ñÌì/t  À´/v  Æ¾µõ/v  ËûÃÇ/r  £¬/w  ²»½ö½ö/d  ÊÇ/v  Òª/v  ÔÚ/p  ËûÃÇ/r  µÄ/u  Ä¹/n  Ç°/f  ¼ÄÍÐ/v  ÎÒÃÇ/r  µÄ/u  Ò»/m  ·Ý/q  °§Ë¼/n  £¬/w  ¸ü/d  Ö÷Òª/b  µÄ/u  ÊÇ/v  Òª/v  Ñ§Ï°/v  ËûÃÇ/r  ¸ßÉÐ/a  µÄ/u  Æ·µÂ/n  £¬/w  ºÍ/c  Îª/p  ×·Çó/v  ÕæÀí/n  ¡¢/w  º´ÎÀ/v  ÕýÒå/n  ¶ø/c  ²»Ï§/v  ÎþÉü/v  ÉúÃü/n  µÄ/u  ´óÎÞÎ·/b  ¾«Éñ/n  ¡£/w  ²»½ö/c  ÎÒÃÇ/r  Òª/v  Ñ§/v  £¬/w  »¹Òª/d  ÈÃ/v  ÏÂÒ»´ú/n  Ò²/d  Òª/v  Ñ§/v  £¬/w  ÒòÎª/c  ÕâÖÖ/r  ¾«Éñ/n  ¾ÍÊÇ/v  ÎÒÃÇ/r  ÖÐ»ªÃñ×å/n  ×ÔÇ¿²»Ï¢/i  ¡¢/w  ÓÀÔ¶/d  ÏòÉÏ/v  µÄ/u  Á¦Á¿/n  ËùÔÚ/n  ¡£/w  
19980401-12-002-020/m  °²Ï¢/v  °É/y  £¬/w  ÂÞ/nr  ÖÒÒã/nr  ¡¢/w  ÁÎ/nr  º£ÌÎ/nr  Í¬Ö¾/n  £¡/w  ÄãÃÇ/r  ²»À¢Îª/v  ÓÅÐã/a  µÄ/u  ¹²²úÖ÷Òå/n  Õ½Ê¿/n  ¡¢/w  ½Ü³ö/a  µÄ/u  Ãñ×åÓ¢ÐÛ/l  ¡£/w  ÄãÃÇ/r  µÄ/u  ¾«Éñ/n  ²»/d  ËÀ/v  £¬/w  ÓÀÔ¶/d  ¼¤Àø/v  ºóÈË/n  ¿ª´´/v  ¸ü/d  ÃÀºÃ/a  µÄ/u  Ã÷Ìì/t  £¡/w  

19980401-12-003-001/m  ÖÜ/nr  ¶÷À´/nr  Óë/p  ¶Å/nr  ÖØÔ¶/nr  Ò»¼Ò/n  
19980401-12-003-002/m  °×/nr  ¾¹·²/nr  
19980401-12-003-003/m  ¶Å/nr  ÖØÔ¶/nr  ÊÇ/v  ÖøÃû/a  µÄ/u  °®¹úÖ÷ÒåÕß/n  ¡¢/w  ¸ïÃü/vn  »î¶¯¼Ò/n  £¬/w  ¼ªÁÖÊ¡/ns  »³µÂÏØ/ns  ÈË/n  £¨/w  ×æ¼®/n  ¹ã¶«/ns  Ë³µÂÏØ/ns  £©/w  ¡£/w  ÇàÉÙÄê/n  Ê±ÆÚ/n  ¼´/d  »ý¼«/ad  ²Î¼Ó/v  ·´¶Ô/v  Ô¬/nr  ÊÀ¿­/nr  Óë/p  ÈÕ±¾/ns  µÛ¹úÖ÷Òå/n  Ç©¶©/v  É¥È¨Èè¹ú/i  µÄ/u  ¡°/w  ¶þÊ®Ò»Ìõ/j  ¡±/w  µÈ/u  °®¹ú/a  Ñ§Éú/n  ÔË¶¯/n  ¡£/w  ÁôÑ§/v  ÈÕ±¾/ns  Ê±ÆÚ/n  £¬/w  ·´¶Ô/v  ÈÕ±¾/ns  Ðø/v  ×â/v  ÂÃË³/ns  ´óÁ¬/ns  £¬/w  Ëû/r  ±»/p  Ñ¡/v  Îª/v  »Ø¹ú/v  Ðû´«/v  ÊÕ¸´/v  ÂÃ/j  ´ó/j  µÄ/u  ´ú±í/n  ¡£/w  Ëû/r  ÁôÑ§/v  »Ø¹ú/v  ºó/f  £¬/w  »ý¼«/ad  ²Î¼Ó/v  ·´/v  ÈÕ/j  µÄ/u  ¡°/w  [¶«±±/s  ¹úÃñ/n  Íâ½»/n  Ð­»á/n]nt  ¡±/w  ¡¢/w  ¡°/w  [ÁÉÄþÊ¡/ns  ¾Ü¶¾/vn  ÁªºÏ»á/n]nt  ¡±/w  £¬/w  ·¢¶¯/v  ÃñÖÚ/n  ÓÎÐÐ/v  Ê¾Íþ/v  £¬/w  ·´¶Ô/v  ÈÕ±¾/ns  µÛ¹úÖ÷Òå/n  ÉÃ×Ô/d  ÔÚ/p  ÁÙ½­/ns  Éè/v  ÁìÊÂ¹Ý/n  £¬/w  Î¬»¤/v  ¶«±±/s  ÌúÂ·/n  µÄ/u  È¨Òæ/n  ¡£/w  Ëû/r  »¹ÊÇ/v  ¸ö/q  ÊµÒµ¼Ò/n  £¬/w  ÔÚ/p  ÉòÑô/ns  ´´°ì/v  [ÕØÐÂ/nz  Ò¤Òµ/n  ¹«Ë¾/n]nt  £¬/w  Ìá³«/v  ÊµÒµ/n  ¾È¹ú/vn  ¡£/w  
19980401-12-003-004/m  [¡°/w  ¾ÅÒ»°Ë/t  ¡±/w  ÊÂ±ä/n]nz  ºó/f  £¬/w  ¶Å/nr  ÖØÔ¶/nr  ±»/p  ÈÕ±¾/ns  µÛ¹úÖ÷Òå/n  Í¨¼©/v  Á÷Íö/v  ¹ØÄÚ/s  £¬/w  ÔÚ/p  ±±Æ½/ns  ²Î¼Ó/v  ÁË/u  [¶«±±/s  ÃñÖÚ/n  ¿¹ÈÕ/vn  ¾È¹ú»á/n]nt  £¬/w  ±»/p  Ñ¡/v  Îª/v  Ö´ÐÐ/vn  Î¯Ô±/n  ¼æÈÎ/v  Ðû´«²¿/n  ¸±/b  ²¿³¤/n  ¡£/w  Ëû/r  ×ß±é/v  »ª±±/ns  ¸÷µØ/r  ¡¢/w  ´ó½­ÄÏ±±/l  £¬/w  µ½´¦/d  ½²ÑÝ/v  Ä¼¾è/v  £¬/w  ¹Ä¶¯/v  ¿¹ÈÕ/v  ¡£/w  ÔÚ/p  ÉÏº£/ns  Ëû/r  ½áÊ¶/v  ÁË/u  ºÜ¶à/m  ÎÄ»¯ÈË/n  Èç/v  ×Þ/nr  èº·Ü/nr  ¡¢/w  ÏÄ/nr  ÑÜ/nr  ¡¢/w  ºú/nr  ÓúÖ®/nr  µÈ/u  ¡£/w  £±£¹£³£±Äê/t  £±£±ÔÂ/t  µ×/f  Ëû/r  Í¨¹ý/p  ÏÄ/nr  ÑÜ/nr  Óë/p  ÖÜ/nr  ¶÷À´/nr  ¼û/v  ÁË/u  Ãæ/n  ¡£/w  µ½/v  ÖÜ/nr  µÄ/u  ×¡´¦/n  £¬/w  ÖÜ/nr  ¶÷À´/nr  ÒÑ/d  ÔÚ/p  ¿ÍÌü/n  µÈºò/v  £¬/w  ÈÈÇé/a  µØ/u  Éì/v  ³ö/v  ÊÖ/n  ±íÊ¾/v  »¶Ó­/v  ¡£/w  ÔÚ×ù/v  µÄ/u  »¹ÓÐ/v  ÅË/nr  ººÄê/nr  ¡£/w  Âä×ù/v  ºó/f  £¬/w  ÖÜ/nr  ¶÷À´/nr  Ëµ/v  £º/w  ¡°/w  ÎÒÃÇ/r  ¼ûÃæ/v  ¾ÍÊÇ/v  ÅóÓÑ/n  ÁË/y  £¡/w  ÖªµÀ/v  Äã/r  ÔÚ/p  ¡®/w  ¾ÅÒ»°Ë/t  ¡¯/w  ÈÕ±¾/ns  ÇÖÕ¼/v  ¶«±±/s  ºó/f  £¬/w  µ½´¦/d  ½²ÑÝ/v  £¬/w  ¹Ä¶¯/v  ¿¹ÈÕ/v  ¾È¹ú/v  £¬/w  Äã/r  ÕâÖÖ/r  ¾«Éñ/n  ÊÇ/v  ÖµµÃ/v  ÇÕÅå/v  µÄ/u  ¡£/w  ¡±/w  
19980401-12-003-005/m  ½»Ì¸/v  ÖÐ/f  ÖÜ/nr  ¶÷À´/nr  ±íÊ¾/v  ¶Å¾ý/nr  Ëù/u  Ëµ/v  ¡°/w  ¼«/d  ÊÇ/v  ¡±/w  ¡£/w  ÎÒÃÇ/r  µ³ÖÐÑë/nt  ÔÚ/p  £¹ÔÂ/t  £²£²ÈÕ/t  ·¢³ö/v  ÁË/u  ¡¶/w  ¹ØÓÚ/p  ÈÕ±¾/ns  µÛ¹úÖ÷Òå/n  Ç¿Õ¼/v  ÂúÖÞ/ns  ÊÂ±ä/n  µÄ/u  ¾öÒé/n  ¡·/w  ¡£/w  ¾öÒé/n  Ìá³ö/v  Ä¿Ç°/t  µÄ/u  ÖÐÐÄ/n  ÈÎÎñ/n  ÊÇ/v  ¼Ó½ô/v  µØ/u  ×éÖ¯/v  Áìµ¼/v  ·¢Õ¹/v  ÈºÖÚÐÔ/n  µÄ/u  ·´/v  µÛ¹úÖ÷Òå/n  ÔË¶¯/n  £¬/w  ÒªÇó/v  ¹ã´ó/b  ÈºÖÚ/n  Îª/p  ·´¶Ô/v  ÈÕ±¾/ns  µÛ¹úÖ÷Òå/n  µÄ/u  ±©Á¦/n  Õþ²ß/n  £¬/w  ·´¶Ô/v  µÛ¹úÖ÷Òå/n  µÄ/u  Ç¿µÁ/n  Õ½Õù/n  ¶ø/c  ¶·Õù/v  ¡£/w  Äú/r  Ëù/u  ´ÓÊÂ/v  µÄ/u  Ðû´«/v  ¹Ä¶¯/v  ÈºÖÚ/n  ¹¤×÷/vn  £¬/w  Õý/d  ºÍ/p  ÎÒµ³/n  µÄ/u  ·½Õë/n  Ïà·û/v  £¬/w  ÔÛÃÇ/r  Õ¾/v  ÔÚ/p  Ò»/m  Ìõ/q  Õ½Ïß/n  ÉÏ/f  ÁË/y  ¡£/w  ÖÜ/nr  ¶÷À´/nr  ÓÖ/d  ÏêÏ¸/a  µØ/u  Ñ¯ÎÊ/v  ÁË/u  ¶«±±/s  ÈËÃñ/n  ÈºÖÚ/n  µÄ/u  ·´¶Ô/v  ÈÕ±¾/ns  µÛ¹úÖ÷Òå/n  µÄ/u  »î¶¯/vn  £¬/w  ¶Å/nr  ÖØÔ¶/nr  ¸æÖª/v  Ëû/r  ±±Æ½/ns  µÄ/u  ¡°/w  [¶«±±/s  ÃñÖÚ/n  ¿¹ÈÕ/vn  ¾È¹ú»á/n]nt  ¡±/w  ³ÉÁ¢/v  £¬/w  ¾È¼Ã/n  ¶«±±/f  ½ø¹Ø/v  µÄ/u  ÄÑÃñ/n  £¬/w  Ö§Ô®/v  [¶«±±/s  ¿¹ÈÕ/vn  ÒåÓÂ¾ü/n]nt  µÈ/u  ¹¤×÷/vn  Çé¿ö/n  ¡£/w  
19980401-12-003-006/m  ÖÜ/nr  ¶÷À´/nr  ×ÐÏ¸/ad  ÌýÈ¡/v  ¶Å/nr  ÖØÔ¶/nr  Ëù/u  ½²Êö/v  µÄ/u  Çé¿ö/n  £¬/w  Ëû/r  Ëµ/v  £º/w  ÏÖÔÚ/t  ÎÒÃÇ/r  Ò»Æð/d  ·Ü¶·/v  £¬/w  ·´¶Ô/v  ½¯/nr  ½éÊ¯/nr  µÄ/u  ÄÚÕ½/n  Õþ²ß/n  £¬/w  ÍÅ½á/v  ÆðÀ´/v  £¬/w  Îª/p  ·´¶Ô/v  ºÍ/c  Çý³ý/v  ÈÕ±¾/ns  µÛ¹úÖ÷Òå/n  £¬/w  ÊÕ¸´/v  ¶«±±/s  Ê§µØ/n  ¶ø/c  ¶·Õù/v  ¡£/w  Äã/r  ÓÐ/v  Ê²Ã´/r  ÒªÇó/vn  £¬/w  ÎÒÃÇ/r  ¹²²úµ³/n  »á/v  ¾¡¿ÉÄÜ/d  µØ/u  °ïÖú/vd  ½â¾ö/v  ¡£/w  ÖÜ/nr  ¶÷À´/nr  ¶Ô/p  ¶«±±/s  µÄ/u  ¹ØÐÄ/vn  ¸Ð¶¯/v  ÁË/u  ¶Å/nr  ÖØÔ¶/nr  £¬/w  Ëû/r  ¾õµÃ/v  ¹²²úµ³/n  µÄ/u  Áìµ¼ÈË/n  ºÍ/p  ¹úÃñµ³/n  ÄÇÐ©/r  ´ó/a  ¹Ù/n  ÃÇ/k  ¶Ô/p  ¶«±±/s  µÄ/u  Ì¬¶È/n  åÄÈ»²»Í¬/i  £¬/w  ¹²²úµ³ÈË/n  ¸ø/p  Ëû/r  ÁôÏÂ/v  ÁË/u  Éî¿Ì/a  µÄ/u  Ó¡Ïó/n  ¡£/w  
19980401-12-003-007/m  £±£¹£³£¶Äê/t  £¹ÔÂ/t  ¶Å/nr  ÖØÔ¶/nr  ³öÓü/v  ºó/f  £¬/w  Ã°/v  ×Å/u  ¹úÃñµ³/n  ÌØÎñ/n  ¼àÊÓ/v  µÄ/u  Î£ÏÕ/an  µ½/v  ÁË/u  ¸ïÃü/vn  ÐÎÊÆ/n  ¸ßÕÇ/a  µÄ/u  Î÷°²/ns  £¬/w  ¼á¶¨/ad  ÍÆ¶¯/v  ÕÅ/nr  Ñ§Á¼/nr  Áª/Vg  ¹²/j  ¿¹ÈÕ/v  µÄ/u  ¾öÐÄ/n  ¡£/w  £±£±ÔÂ/t  £²£¹ÈÕ/t  Ò¶/nr  ½£Ó¢/nr  ºÍ/c  Áõ/nr  ¶¦/nr  ¸ø/p  ÖÜ/nr  ¶÷À´/nr  ºÍ/c  Âå¸¦/nr  £¨/w  ÕÅ/nr  ÎÅÌì/nr  £©/w  È¥/v  µç/n  £¬/w  ¸æÖª/v  ¶Å/nr  ÖØÔ¶/nr  µÖ/v  Î÷°²/ns  £¬/w  ¶Ô/p  ÕÅ/nr  Ñ§Á¼/nr  ½«/d  ´óÁ¦/d  ÍÆ¶¯/v  ¡£/w  ÒÔºó/f  Î÷°²ÊÂ±ä/nz  ±¬·¢/v  ¡£/w  ÕÅ/nr  Ñ§Á¼/nr  ¿Û/v  ½¯/nr  ½éÊ¯/nr  Ö®ºó/f  £¬/w  ÖÜ/nr  ¶÷À´/nr  ÓÚ/p  £±£²ÔÂ/t  £±£·ÈÕ/t  µ½/v  Î÷°²/ns  Óë/p  ÕÅ/nr  ¡¢/w  Ñî/nr  ÉÌ¶¨/v  ²ÉÈ¡/v  ºÍÆ½/n  ·½Ê½/n  ½â¾ö/v  Î÷°²ÊÂ±ä/nz  ¡£/w  ËÎ/nr  ×ÓÎÄ/nr  ¡¢/w  ËÎ/nr  ÃÀÁä/nr  µ½/v  Î÷°²/ns  £¬/w  £±£²ÔÂ/t  £²£³ÈÕ/t  Óë/p  ÖÜ/nr  ¶÷À´/nr  ¡¢/w  ÕÅ/nr  Ñ§Á¼/nr  ¡¢/w  Ñî/nr  »¢³Ç/nr  Ì¸ÅÐ/v  ¸Ä×é/v  [ÄÏ¾©/ns  Õþ¸®/n]nt  £¬/w  ÅÅ/v  Öð/Vg  Ç×ÈÕÅÉ/n  £¬/w  ¼ÓÈë/v  ¿¹ÈÕ/vn  ·Ö×Ó/n  £¬/w  ËÎ/nr  ×ÓÎÄ/nr  Ìá³ö/v  Çý³ý/v  Ç×/v  ÈÕ/j  ·Ö×Ó/n  Ãûµ¥/n  £¬/w  ÍÆ¼ö/v  ¿×/nr  ÏéÎõ/nr  ÈÎ/v  Ôº³¤/n  £¬/w  ËÎ/nr  ×ÓÎÄ/nr  Îª/v  ¸±/b  Ôº³¤/n  £¬/w  ¼°/c  ¸÷²¿/r  ²¿³¤/n  ¡£/w  ÖÜ/nr  ¡¢/w  ÕÅ/nr  ¡¢/w  Ñî/nr  ÍÆ¼ö/v  ¡°/w  ËÎ/nr  ÇìÁä/nr  ¡¢/w  ¶Å/nr  ÖØÔ¶/nr  ¡¢/w  Éò/nr  ¾ûÈå/nr  ¡¢/w  ÕÂ/nr  ÄËÆ÷/nr  µÈ/u  ÈË/n  Èë/v  ÐÐÕþÔº/n  £¬/w  Òª/v  ËÎ/nr  ¸ºÔð/v  £¬/w  ¶Å/nr  ¡¢/w  Éò/nr  ¡¢/w  ÕÂ/nr  µÈ/u  ¿É/v  Îª/v  ´Î³¤/n  ¡±/w  ¡£/w  ¿É¼û/v  ¶Å/nr  ÖØÔ¶/nr  ¶Ô/p  ¸ïÃü/vn  µÄ/u  ÖØ´ó/a  ¹±Ï×/n  ¡£/w  ½¯/nr  ±»/p  ¿Û/v  ºó/f  £¬/w  ¶Å/nr  ÖØÔ¶/nr  ÔÚ/p  ¾°µÂÕò/ns  ±»/p  ¹úÃñµ³/n  Èí½û/v  £¬/w  ÕÅ/nr  Ñ§Á¼/nr  Ç×/ad  ËÍ/v  ½¯/nr  ½éÊ¯/nr  ÒÔºó/f  £¬/w  ¶Ô/p  ¶Å/nr  ÖØÔ¶/nr  µÄ/u  Èí½û/vn  Ò²/d  ±»/p  ½â³ý/v  ¡£/w  ÔÚ/p  ÕÅ/nr  Ñ§Á¼/nr  ±»/p  ¿Û/v  ºó/f  £¬/w  £±ÔÂ/t  £±£²ÈÕ/t  ÖÁ/p  £±£µÈÕ/t  ÖÜ/nr  ¶÷À´/nr  ºÍ/c  Âå¸¦/nr  ¶à´Î/m  ¸ø/p  ÉÏº£/ns  µÄ/u  ÅË/nr  ººÄê/nr  È¥/v  µç/n  £¬/w  ÈÃ/v  ËÙ/ad  Ïò/p  ´¨/j  ¹ð/j  »î¶¯/v  £¬/w  ²ß¶¯/v  Áõ/nr  Ïæ/nr  µÈ/u  ·¢±í/v  Í¨µç/n  Ö÷ÕÅ/v  ºÍÆ½/a  ½â¾ö/vn  £¬/w  Ïò/p  ËÎ/nr  ×ÓÎÄ/nr  »î¶¯/v  £¬/w  ÈÃ/v  Ëû/r  ¼ÌÐø/v  µ£¸º/v  µ÷½â/vn  ÔðÈÎ/n  £¬/w  Í¬Ê±/c  Òª/v  ¶Å/nr  ÖØÔ¶/nr  Ïò/p  ÐÜ/nr  Ê½»Ô/nr  Ì½Ìý/v  ºÎ/nr  Ó¦ÇÕ/nr  µÈ/u  Ç×ÈÕÅÉ/n  Ä¿Ç°/t  ÐÐ¶¯/vn  ·½Õë/n  ¡£/w  
19980401-12-003-008/m  ÐÜ/nr  Ê½»Ô/nr  µ±Ê±/t  ÊÇ/v  ½­Î÷Ê¡/ns  Ö÷Ï¯/n  £¬/w  ÓÖ/d  ÊÇ/v  ½¯/nr  ½éÊ¯/nr  ÄÏ²ý/ns  ÐÐÓª/n  µÄ/u  ×óÓÒÊÖ/l  ¡£/w  ½¯/nr  ½éÊ¯/nr  ÔÚ/p  ÄÏ²ý/ns  Éè/v  ÐÐÓª/n  ºó/f  £¬/w  ¹úÃñµ³/n  ¾üÊÂ/n  ¡¢/w  ÕþÖÎ/n  ¡¢/w  ¾­¼Ã/n  ÖÐÐÄ/n  ¶¼/d  ´Ó/p  ÄÏ¾©/ns  ×ªÒÆ/v  µ½/v  ÄÏ²ý/ns  ¡£/w  ÐÜ/nr  Ê½»Ô/nr  ÊÇ/v  Ò»/m  Î»/q  ÊµÁ¦ÅÉ/n  ÈËÎï/n  £¬/w  ÐÜ/nr  Óë/p  ¶Å/nr  ÖØÔ¶/nr  ¹ØÏµ/n  ±È½Ï/d  ºÃ/a  £¬/w  ÖØÔ¶/nr  ÏÈÉú/n  ÔÚ/p  ¾°µÂÕò/ns  °ì/v  [´ó¹â/nz  ÌÕ´É³§/n]nt  £¬/w  ÐÜ/nr  Ê½»Ô/nr  Í¶×Ê/v  £³£°£°Íò/m  Ôª/q  °ïÖú/v  ¶Å/nr  ·¢Õ¹/v  ÊµÒµ/n  £¬/w  ¶Å/nr  ÖØÔ¶/nr  ÈÎ/v  [½­Î÷Ê¡/ns  ÌÕ´É/n  ¹ÜÀí¾Ö/n]nt  ¾Ö³¤/n  £¬/w  Ò²/d  ÊÇ/v  ÓÉÓÚ/p  ÐÜ/nr  Ê½»Ô/nr  µÄ/u  ¹ØÏµ/n  ¡£/w  ËùÒÔ/c  ÖÜ/nr  ¶÷À´/nr  ·¢µç/v  ÈÃ/v  ¶Å/nr  ÖØÔ¶/nr  ÁË½â/v  ºÎ/nr  Ó¦ÇÕ/nr  µÈ/u  µÄ/u  ¶¯Ì¬/n  £¬/w  ¶Å/nr  ÖØÔ¶/nr  Ò²/d  ÈÏÕæ/a  µØ/u  Íê³É/v  ÁË/u  ÈÎÎñ/n  ¡£/w  Ëû/r  Ò²/d  Ïò/p  ËÎ/nr  ×ÓÎÄ/nr  ×ö/v  ÁË/u  ¹¤×÷/vn  £¬/w  µ«/c  ÖÕ/d  Òò/p  ½¯/nr  ½éÊ¯/nr  Ê³ÑÔ¶ø·Ê/i  £¬/w  Î´ÄÜ/v  Å¤×ª/v  ÕÅ/nr  Ñ§Á¼/nr  µÄ/u  ´¦¾³/n  ¡£/w  
19980401-12-003-009/m  ¿¹ÈÕÕ½Õù/nz  ±¬·¢/v  ºó/f  £¬/w  ¶Å/nr  ÖØÔ¶/nr  ´Ó/p  ÄÏ¾©/ns  Ã°/v  ×Å/u  Ç¹ÁÖµ¯Óê/i  µ½/v  Ç°Ïß/s  ²É·Ã/v  ¡£/w  £±£¹£³£·Äê/t  £±£°ÔÂ/t  £³ÈÕ/t  ÔÚ/p  Ì«Ô­/ns  ¼ûµ½/v  ÖÜ/nr  ¶÷À´/nr  ¡¢/w  Åí/nr  µÂ»³/nr  ¡¢/w  Ðì/nr  ÏòÇ°/nr  ¡¢/w  ÁÖ/nr  ±ë/nr  ¡¢/w  Ð¤/nr  ¿Ë/nr  ¡£/w  Ì¸/v  Æð/v  ´Ë´Î/r  ¿¹ÈÕ/vn  µÄ/u  ÎÊÌâ/n  À´/u  £¬/w  ËûÃÇ/r  ¶¼/d  ÊÇ/v  Ï²ÐÎÓÚÉ«/i  £¬/w  ±§/v  ×Å/u  ¼«´ó/a  µÄ/u  ÀÖ¹Û/an  ¡£/w  ÎÊ/v  ËûÃÇ/r  ÀíÓÉ/n  £¬/w  ÖÜ/nr  Ëµ/v  £º/w  ¡°/w  ÕâÖÖ/r  ³¤ÆÚ/b  µÄ/u  ¶·Õù/vn  £¬/w  ÈôÊÇ/c  ²»/d  °Ñ/p  ÃñÖÚ/n  ×éÖ¯/v  ÆðÀ´/v  £¬/w  ×Ý/c  ÓÐ/v  ÓÅÁ¼/z  µÄ/u  ÎäÆ÷/n  ¶¼/d  ÊÇ/v  ÎÞÓÃ/v  µÄ/u  £»/w  ºÎ¿ö/c  ÎÒÃÇ/r  µÄ/u  ÎäÆ÷/n  »¹/d  ²»/d  Èç/v  ÈË¼Ò/r  ÄØ/y  ¡£/w  ¡±/w  Ðì/nr  Ëµ/v  £º/w  ¡°/w  ×éÖ¯/v  ÃñÖÚ/n  ÐëÒª/v  ÉîÈë/v  ÃñÖÚ/n  Àï±ß/f  È¥/v  £¬/w  ²»/d  ÊÇ/v  ¿ª/v  ³ö/v  µ¥×Ó/n  À´/v  £¬/w  Òª/v  ÀÏ°ÙÐÕ/n  ÕâÑù/r  £¬/w  Òª/v  ÀÏ°ÙÐÕ/n  ÄÇÑù/r  £¬/w  Èç´Ë/r  ÀÏ°ÙÐÕ/n  ÊÇ/v  ²»/d  »á/v  À´/v  µÄ/u  ¡£/w  ±ØÐë/d  ÉîÈë/v  Ãñ¼ä/n  £¬/w  Óë/p  ÀÏ°ÙÐÕ/n  Í¬/v  ¸Ê¿à/n  £¬/w  Ìæ/p  ÀÏ°ÙÐÕ/n  ½â¾ö/v  À§ÄÑ/a  ÎÊÌâ/n  £¬/w  °Ñ/p  ¹ú¼Ò/n  Ãñ×å/n  µÄ/u  Àûº¦/n  ´ò/v  ÔÚ/p  ÀÏ°ÙÐÕ/n  µÄ/u  Àûº¦/n  Ò»¿é¶ù/s  £¬/w  ÀÏ°ÙÐÕ/n  ²Å/d  ¿Ï/v  ÄÃ/v  ³ö/v  Á¦Á¿/n  À´/v  £¬/w  Îª/p  Ãñ×å/n  ¹ú¼Ò/n  ¶ø/c  ·Ü¶·/v  ¶ø/c  ÎþÉü/v  £¬/w  ËùÎ½/v  ¡®/w  Ð§ËÀ/v  Îð/d  È¥/v  ¡¯/w  ¡£/w  ÎÒÃÇ/r  Òª/v  ÄÜ/v  °Ñ/p  ÀÏ°ÙÐÕ/n  µÄ/u  Á¦Á¿/n  ÔËÓÃ/v  ÆðÀ´/v  ¡£/w  ÎÒ·½/r  µ½´¦/d  ¶¼/d  ÊÇ/v  ÓªÀÝ/n  £¬/w  ¶Ô·½/n  µ½´¦/d  ¶¼/d  ÊÇ/v  µÐÈË/n  £»/w  ÎÒÃÇ/r  µÄ/u  ÎïÖÊ/n  Éú»î/vn  µÍ/a  £¬/w  µÐÈË/n  µÄ/u  ÎïÖÊ/n  Éú»î/vn  ¸ß/a  £»/w  ³¤¾Ã/ad  Ö§³Ö/v  ÏÂÈ¥/v  £¬/w  Ô¶/ad  ÊÊ/Vg  Òì¹ú/n  µÄ/u  µÐ¾ü/n  £¬/w  Ë­/r  ÎÞ/v  ¸¸Ä¸/n  £¬/w  Ë­/r  ÎÞ/v  ÆÞ×Ó/n  ÐÖµÜ/n  £¬/w  ²»/d  ´ò/v  ¶ø/c  ×Ô/d  À£/Vg  ÁË/y  ¡£/w  ºÎ¿ö/c  ÎÒÃÇ/r  »¹ÓÐ/v  Ù¼´ó/b  µÄ/u  µÖ¿¹Á¦/n  ÄØ/y  £¿/w  ¡±/w  Æä¼ä/f  £¬/w  ¶Å/nr  ÖØÔ¶/nr  ÔÚ/p  Ì«Ô­/ns  µÈ/u  µØ/n  ±¨µÀ/v  ¸÷µØ/r  ¿¹Õ½/vn  Çé¿ö/n  Ê±/Ng  £¬/w  Ëû/r  Âú»³/v  ºÀÇé/n  µØ/u  ¶Ô/p  ÖÜ/nr  ¶÷À´/nr  ºÍ/c  Ðì/nr  ÏòÇ°/nr  µÈ/u  Í¬Ö¾/n  µÄ/u  ÑÔÂÛ/n  ½øÐÐ/v  ÁË/u  ±¨µÀ/vn  £¬/w  ¿¯µÇ/v  ÔÚ/p  ¡¶/w  ¿¹Õ½/vn  ¡·/w  ÈýÈÕ/t  ¿¯/Ng  ÉÏ/f  £¬/w  ²¢/c  ÏêÏ¸/a  µØ/u  ½éÉÜ/v  ÁË/u  ËûÃÇ/r  µÄ/u  ÉúÆ½/n  ¡£/w  
19980401-12-003-010/m  £±£¹£³£·Äê/t  £±£²ÔÂ/t  µ×/f  £¬/w  ¶Å/nr  ÖØÔ¶/nr  µÚÒ»/m  ´Î/q  È¥/v  ÐÂ½®/ns  £¬/w  Í¾¾­/v  Î÷°²/ns  £¬/w  Ëû/r  µ½/v  [Î÷°²/ns  °ËÂ·¾ü/n  °ìÊÂ´¦/n]nt  £¬/w  ¼ûµ½/v  ÁË/u  ÁÖ/nr  ²®Çþ/nr  ÏÈÉú/n  ¡£/w  ÁÖÀÏ/nr  ºÍ/p  Ëû/r  Ì¸/v  µ½/v  °ËÂ·¾ü/n  ³ö±ø/v  ½ú±±/ns  µÄ/u  ÇéÐÎ/n  £¬/w  Ëû/r  Ìý/v  ÁË/u  ·Ç³£/d  ¸ßÐË/a  ¡£/w  Ëû/r  ÇÕÅå/v  ÁÖÀÏ/nr  £¶£°/m  ¶à/m  Ëê/q  µÄ/u  ÈË/n  »¹/d  ¸ú/p  ÄêÇà/a  Ð¡»ï×Ó/n  Ò»Ñù/u  ÅÀ/v  Ñ©É½/n  ¹ý/v  ²ÝµØ/n  £¬/w  ¼¢¶ö/n  µÃ/u  ²»µÃÁË/l  µÄ/u  Ê±ºò/n  £¬/w  Ê÷¸ù/n  Ê÷Æ¤/n  ¶¼/d  Ã»ÓÐ/v  µÄ/u  Ê±ºò/n  £¬/w  ÒÔ/p  Öó/v  Æ¤´ø/n  ³ä¼¢/v  ¡£/w  Ëû/r  Ëµ/v  ÕâÖÖ/r  ¼è¿à×¿¾ø/i  µÄ/u  ¾«Éñ/n  £¬/w  ÓÃ/v  À´/v  ¿¹ÈÕ/v  £¬/w  »¹ÓÐ/v  Ê²Ã´/r  ¿ÉÅÂ/a  µÄ/u  ÄØ/y  £¿/w  Ëû/r  Ïò/p  ÁÖÀÏ/nr  ½²/v  £¬/w  ¿¹Õ½/v  ±¬·¢/v  ÁË/y  £¬/w  ´óºó·½/s  µÄ/u  ½¨Éè/vn  ºÜ/d  ÖØÒª/a  £¬/w  Ëû/r  Ïë/v  È¥/v  ÐÂ½®/ns  ¿¼²ì/v  £¬/w  ÁÖÀÏ/nr  ºÜ/d  ÔÞ³É/v  Ëû/r  µÄ/u  Ïë·¨/n  Óë/c  ×ö·¨/n  ¡£/w  ¶Å/nr  ÖØÔ¶/nr  ´Ó/p  ÐÂ½®/ns  »ØÀ´/v  ºó/f  ÔÚ/p  Îäºº/ns  ¼ûµ½/v  ÖÜ/nr  ¸±/b  Ö÷Ï¯/n  £¬/w  Ïò/p  Ëû/r  ±¨¸æ/v  ÁË/u  ÐÂ½®/ns  Ö®/u  ÐÐ/Ng  µÄ/u  ¼ûÎÅ/n  £¬/w  ²¢/c  Ìá³ö/v  Ïë/v  ÔÙ´Î/d  È¥/v  ÐÂ½®/ns  £¬/w  °Ñ/p  ÐÂ½®/ns  ½¨Éè/v  ³É/v  ¿¹ÈÕ/vn  ¸ù¾ÝµØ/n  £¬/w  ÅàÑø/v  ¸É²¿/n  £¬/w  ×÷/v  ³Ö¾ÃÕ½/n  µÄ/u  ×¼±¸/vn  ¡£/w  ÖÜ/nr  ¶÷À´/nr  ¸±/b  Ö÷Ï¯/n  Í¬Òâ/v  Ëû/r  µÄ/u  Òâ¼û/n  ¡£/w  
19980401-12-003-011/m  ¶Å/nr  ÖØÔ¶/nr  ÓÚ/p  £±£¹£³£¹Äê/t  £±ÔÂ/t  Ð¯´ø/v  ÆÞ×Ó/n  ÔÙ´Î/d  µ½/v  ÁË/u  ¼è¿à/a  µÄ/u  ÐÂ½®/ns  ¡£/w  Ê¢/nr  ÊÀ²Å/nr  ÈÎÃü/v  Ëû/r  Îª/v  [ÐÂ½®/ns  Ñ§Ôº/n]nt  Ôº³¤/n  £¬/w  Ëû/r  »ý¼«/ad  ¹¤×÷/v  £¬/w  ÈÏÕæ/ad  ¸ºÔð/v  £¬/w  ²»/d  µ½/v  Ò»/m  Äê/q  ³É¼¨/n  ×¿Öø/a  ¡£/w  Êë/r  ÁÏ/v  Îª/p  ÒõÏÕ¶¾À±/l  µÄ/u  Ê¢/nr  ÊÀ²Å/nr  Ëù/u  ¼ÉºÞ/v  £¬/w  ¸ø/p  Ëû/r  Íý/d  ¼Ó/v  Ðí¶à/m  ×ïÃû/n  £¬/w  ½«/p  ¶Å/nr  ÖØÔ¶/nr  ´þ²¶/v  ÈëÓü/v  ¡£/w  Ìýµ½/v  ¶Å/nr  ÖØÔ¶/nr  ÈëÓü/v  µÄ/u  ÏûÏ¢/n  £¬/w  ËÎ/nr  ÇìÁä/nr  ¡¢/w  ÖÜ/nr  ¶÷À´/nr  ¡¢/w  ¶­/nr  ±ØÎä/nr  ¡¢/w  ¸ß/nr  ³çÃñ/nr  µÈ/u  ÈË/n  ·×·×/d  ´ò/v  µç±¨/n  Óª¾È/v  £¬/w  Ê¢/nr  ÊÀ²Å/nr  Ò²/d  ¼á¾ö/ad  ²»/d  ·Å/v  ¡£/w  £±£¹£´£²Äê/t  ÖÜ/nr  ¶÷À´/nr  Í¬Ö¾/n  µ½/v  ÐÂ½®/ns  £¬/w  ÓÖ/d  Ïò/p  Ê¢/nr  ÊÀ²Å/nr  Ìá³ö/v  £¬/w  Òª/v  ¶Å/nr  ÖØÔ¶/nr  Óë/p  Ëû/r  Í¬»ú/d  ·µ»Ø/v  ÄÚµØ/s  £¬/w  ¾ù/d  ±»/p  Ê¢/nr  ÊÀ²Å/nr  Ëù/u  ÍñÑÔ/d  ¾Ü¾ø/v  £¬/w  ×îºó/f  Ê¢/nr  ÊÀ²Å/nr  ¾¹/d  ½«/p  ¶Å/nr  ÖØÔ¶/nr  Å°/Ag  É±/v  £¬/w  ²¢/c  Ïú/v  Ê¬/Ng  Ãð¼£/v  ¡£/w  È«¹ú/n  ½â·Å/v  ÒÔºó/f  £¬/w  ÖÐÑë/n  ÅÉ³ö/v  ¿¼²ìÍÅ/n  µ½/v  ÐÂ½®/ns  £¬/w  Ñ°ÕÒ/v  ¶Å/nr  ÖØÔ¶/nr  ÒÅ¹Ç/n  £¬/w  µÇ±¨/v  £³/m  ¸ö/q  ÔÂ/n  ²éÕÒ/v  £¬/w  ÖÁ½ñ/d  Î´/d  ÓÐ/v  ÏûÏ¢/n  ¡£/w  
19980401-12-003-012/m  ÎØºô/e  £¡/w  ¶Å/nr  ÖØÔ¶/nr  ÓÉ/p  ×Ô·¢/b  µÄ/u  °®¹úÖ÷ÒåÕß/n  ×ª±ä/v  Îª/v  ×Ô¾õ/a  µÄ/u  ÃñÖ÷/a  Õ½Ê¿/n  £¬/w  ×îºó/f  ¾öÐÄ/d  Í¶Éí/v  µ³/n  µÄ/u  ÊÂÒµ/n  £¬/w  ³ÉÎª/v  Î°´ó/a  µÄ/u  ÕþÖÎ¼Ò/n  ºÍ/c  ¸ïÃü¼Ò/n  ¡£/w  ÒÅº¶/a  µÄ/u  ÊÇ/v  Ëû/r  ²»/d  ËÀ/v  ÓÚ/p  µÐ¿Ü/n  ¶ø/c  ËÀ/v  ÓÚ/p  ¹úÔô/n  ¡£/w  ÔÚ/p  Ëû/r  µ®³½/n  £¹£°/m  ÖÜÄê/q  Ê±/Ng  £¬/w  Ô­/b  [È«¹ú/n  ÕþÐ­/j]nt  Ö÷Ï¯/n  µË/nr  Ó±³¬/nr  Îª/p  ¡¶/w  ¶Å/nr  ÖØÔ¶/nr  ÎÄ¼¯/n  ¡·/w  ×÷/v  Ðò/n  £¬/w  ²¢/c  ¸ø/p  Ëû/r  Ìâ×Ö/v  ¡°/w  ¸ïÃü/vn  ×óÅÉ/n  ÏÈÇý/n  £¬/w  °®¹ú/a  Óµ/v  µ³/n  Ó¢ÁÒ/n  ¡±/w  £¬/w  ÒÔ/p  ÉîÇÐ/a  µÄ/u  ÐÄÇé/n  Ãå»³/v  ÏÈÁÒ/n  ¡£/w  
19980401-12-003-013/m  Ê¢/nr  ÊÀ²Å/nr  ÆÈº¦/v  ¶Å/nr  ÖØÔ¶/nr  µÄ/u  Í¬Ê±/n  £¬/w  Ò²/d  ²Ð¿á/ad  ´Ý²Ð/v  ¶Å/nr  ÖØÔ¶/nr  µÄ/u  ÆÞ×Ó/n  ¡¢/w  ¶ùÅ®/n  £¬/w  ½«/p  ËûÃÇ/r  £´/m  ÈË/n  ¶¼/d  ¹Ø/v  Èë/v  ½áºË/n  ²¡Ôº/n  ¿ª·Å/vn  ²¡·¿/n  £¬/w  Ê¹/v  ËûÃÇ/r  »¼/v  ÓÐ/v  ¸÷ÖÖ/r  ½áºË²¡/n  £¬/w  ÓÖ/d  ºÏ²¢/v  Îª/v  Ðí¶à/m  ÆäËü/r  ¼²²¡/n  £¬/w  Ê§È¥/v  ÁË/u  ¹¤×÷/vn  ÄÜÁ¦/n  ¡£/w  ½â·Åºó/t  ËûÃÇ/r  ¼Ä¾Ó/v  ÉÏº£/ns  £¬/w  Éú»î/vn  Ê®·Ö/m  À§ÄÑ/a  ¡£/w  ¶Å/nr  ÖØÔ¶/nr  µÄ/u  ºÃÓÑ/n  ¸ß/nr  ³çÃñ/nr  ½«/p  Õâ/r  Ò»/m  Çé¿ö/n  ±¨¸æ/v  ¸ø/v  ÖÜ/nr  ×ÜÀí/n  £¬/w  ÖÜ/nr  ×ÜÀí/n  ºÜ¿ì/d  Åú×¼/v  ÁË/u  ¸ø/v  ËûÃÇ/r  Ã¿ÔÂ/r  £²£°£°/m  Ôª/q  Éú»î·Ñ/n  £¬/w  Ã¿/r  ÈË/n  ¶¼/d  ÏíÊÜ/v  ¹«·Ñ/n  Ò½ÁÆ/n  µÄ/u  ´ýÓö/n  ¡£/w  £¶£°/m  Äê´ú/n  ³õ/f  £¬/w  ÖÜ/nr  ×ÜÀí/n  »¹/d  Ôø/d  Ç××Ô/d  µç»°/n  ×éÖ¯/v  ÇÀ¾È/v  »¼/v  ÑªÒº²¡/n  ¡¢/w  ½ºÔª²¡/n  ÓÚ/p  Ò»Éí/n  ¡¢/w  ÉúÃü/n  ´¹Î£/z  µÄ/u  ¶Å/nr  ÖØÔ¶/nr  Ð¡/a  Å®¶ù/n  ¶Å/nr  Ó±/nr  £¬/w  Ê¹/v  Æä/r  »Ö¸´/v  ½¡¿µ/an  ¡£/w  ÖÜ/nr  ×ÜÀí/n  ºÍ/c  µ³×éÖ¯/n  µÄ/u  ¹Ø»³/vn  £¬/w  ¼«´ó/a  µØ/u  ¼¤Àø/v  ÁË/u  ¶Å/nr  ÖØÔ¶/nr  ¼ÒÊô/n  ±¨Ð§/v  ×æ¹ú/n  µÄ/u  È­È­Ö®ÐÄ/i  ¡£/w  £³/m  ¸ö/q  ×ÓÅ®/n  ÔÚ/p  Òò/p  ²¡/n  Ò»/m  Ìì/q  Î´/d  ½ø/v  Ð¡Ñ§/n  ¡¢/w  ÖÐÑ§/n  µÄ/u  Çé¿ö/n  ÏÂ/f  £¬/w  ¶¼/d  Í¨¹ý/p  ¼è¿à/ad  ×ÔÑ§/v  £¬/w  ÒÔ/p  ÓÅÒì/a  µÄ/u  ³É¼¨/n  ¿¼Èë/v  ÁË/u  ´óÑ§/n  ¡£/w  ¸Ä¸ï/v  ¿ª·Å/v  ÒÔÀ´/f  £¬/w  ¶Å/nr  ÖØÔ¶/nr  ×ÓÅ®/n  ÈÏÇå/v  ´óºÃ/a  ÐÎÊÆ/n  £¬/w  »ý¼«/d  Îª/p  ¹úÄÚ/s  »ù´¡/n  ÉèÊ©/n  Òý½ø/v  Íâ×Ê/n  £¬/w  ²¢/c  Îª/p  Éç»á/n  ¹«Òæ/n  ÊÂÒµ/n  ¾èÏ×/v  ×Ê½ð/n  ¡£/w  ¾­¹ý/p  ¼á³Ö²»Ð¸/i  µÄ/u  Å¬Á¦/an  £¬/w  Íâ×Ê/n  ½ðÈÚ/n  ³¬¹ý/v  £±£°ÒÚ/m  ÃÀÔª/q  £¬/w  ¾è¿î/v  ÒÑ/d  Óâ/Vg  °ÙÍò/m  ÈËÃñ±Ò/n  ¡£/w  ¶Å/nr  ÖØÔ¶/nr  Ò»¼Ò/n  Ò»Ö±/d  ÉîÉî/d  »³Äî/v  ×ÜÀí/n  £¬/w  ¾öÐÄ/d  ÒÔ/p  ¶÷À´/nr  Í¬Ö¾/n  Îª/v  °ñÑù/n  £¬/w  ÎÞË½·îÏ×/i  ×Ô¼º/r  ¡£/w  

19980402-01-001-001/m  ÔÚ/p  È«¹ú/n  ×éÖ¯/vn  ¹¤×÷/vn  »áÒé/n  ÉÏ/f  µÄ/u  ½²»°/n  £¨/w  £±£¹£¹£·Äê/t  £±£²ÔÂ/t  £²£²ÈÕ/t  £©/w  
19980402-01-001-002/m  ½­/nr  ÔóÃñ/nr  
19980402-01-001-003/m  Õâ/r  ´Î/q  È«¹ú/n  ×éÖ¯/vn  ¹¤×÷/vn  »áÒé/n  £¬/w  ÊÇ/v  ÖÐÑë/n  ÕÙ¿ª/v  µÄ/u  Ò»/m  ´Î/q  ºÜ/d  ÖØÒª/a  µÄ/u  »áÒé/n  ¡£/w  ×òÌì/t  £¬/w  ½õÌÎ/nr  Í¬Ö¾/n  ÒÑ/d  Ïò/p  ´ó¼Ò/r  ×÷/v  ÁË/u  ±¨¸æ/n  £¬/w  Î§ÈÆ/v  ¸ß¾Ù/v  µËÐ¡Æ½ÀíÂÛ/n  Î°´ó/a  ÆìÖÄ/n  £¬/w  °Ñ/p  ½¨Éè/v  ÓÐ/v  ÖÐ¹ú/ns  ÌØÉ«/n  Éç»áÖ÷Òå/n  ÊÂÒµ/n  È«Ãæ/ad  ÍÆÏò/v  £²£±/m  ÊÀ¼Í/n  Õâ¸ö/r  Ö÷Ìâ/n  £¬/w  ¶Ô/p  µ³/n  µÄ/u  ½¨Éè/vn  ÌØ±ð/d  ÊÇ/v  µ³/n  µÄ/u  ×éÖ¯/n  ¹¤×÷/vn  ÈçºÎ/r  ¹á³¹/v  ºÃ/a  Ê®Îå´ó/j  ¾«Éñ/n  µÄ/u  ÖØÒª/a  ÎÊÌâ/n  £¬/w  ¶¼/d  ½²/v  µÃ/u  ºÜ/d  Ã÷È·/a  ÁË/y  £¬/w  ÎÒ/r  ÍêÈ«/ad  ÔÞ³É/v  ¡£/w  ¸Õ²Å/t  £¬/w  ÕÅ/nr  È«¾°/nr  Í¬Ö¾/n  ÓÖ/d  »ã±¨/v  ÁË/u  »áÒé/n  µÄ/u  Çé¿ö/n  ¡£/w  Ï£Íû/v  ´ó¼Ò/r  °Ñ/p  Õâ/r  ´Î/q  »áÒé/n  ¿ª/v  ºÃ/a  £¬/w  »ØÈ¥/v  ÒÔºó/f  °Ñ/p  »áÒé/n  ¾«Éñ/n  ¹á³¹/v  ºÃ/a  ¡£/w  ÏÂÃæ/f  £¬/w  ÎÒ/r  Ïë/v  ¾Í/p  µ±Ç°/t  ÐÎÊÆ/n  ºÍ/c  ¸É²¿/n  ÎÊÌâ/n  £¬/w  Ö÷Òª/d  ÊÇ/v  Áìµ¼/n  ¸É²¿/n  µÄ/u  ½ÌÓý/vn  ¡¢/w  Ìá¸ß/vn  ÎÊÌâ/n  ½²/v  Ò»Ð©/m  Òâ¼û/n  ¡£/w  
19980402-01-001-004/m  ÔÚ/p  ÎÒÃÇ/r  µ³/n  ºÍ/c  ¹ú¼Ò/n  µÄ/u  ÀúÊ·/n  ÉÏ/f  £¬/w  ½ñÄê/t  ÊÇ/v  ºÜ/d  ÖØÒª/a  ºÜ/d  ²»/d  Æ½·²/a  µÄ/u  Ò»/m  Äê/q  ¡£/w  Äê³õ/t  £¬/w  µË/nr  Ð¡Æ½/nr  Í¬Ö¾/n  Àë¿ª/v  ÁË/u  ÎÒÃÇ/r  ¡£/w  È«µ³/n  ¡¢/w  È«¹ú/n  ÈËÃñ/n  »¯/v  ±¯Í´/an  Îª/v  Á¦Á¿/n  £¬/w  ½ôÃÜ/ad  ÍÅ½á/v  ÔÚ/p  µ³ÖÐÑë/nt  ÖÜÎ§/f  £¬/w  ¼Ì³Ð/v  µË/nr  Ð¡Æ½/nr  Í¬Ö¾/n  µÄ/u  ÒÅÖ¾/n  £¬/w  °Ñ/p  ½¨Éè/v  ÓÐ/v  ÖÐ¹ú/ns  ÌØÉ«/n  Éç»áÖ÷Òå/n  ÊÂÒµ/n  ¼ÌÐø/v  ÍÆÏò/v  Ç°½ø/v  ¡£/w  £·ÔÂ/t  £±ÈÕ/t  £¬/w  ÎÒ¹ú/n  Õþ¸®/n  Ë³Àû/ad  ÊµÏÖ/v  ¶Ô/p  Ïã¸Û/ns  »Ö¸´/v  ÐÐÊ¹/v  Ö÷È¨/n  £¬/w  Ï´Ñ©/v  ÁË/u  Ïã¸Û/ns  ±»/p  ÇÖÕ¼/v  µÄ/u  °ÙÄê/m  ³ÜÈè/n  £¬/w  ¼«´ó/a  µØ/u  Õñ·Ü/v  ÁË/u  È«¹ú/n  ¸÷×å/r  ÈËÃñ/n  µÄ/u  °®¹úÖ÷Òå/n  ¾«Éñ/n  £¬/w  ÔÚ/p  ÊÀ½ç/n  ÉÏ/f  Ò²/d  Ó®µÃ/v  ÁË/u  ¹ã·º/a  ÔÞÓþ/vn  ¡£/w  µ³/n  µÄ/u  Ê®Îå´ó/j  ¿ª/v  µÃ/u  ºÜ/d  Ô²Âú/a  ºÜ/d  ³É¹¦/a  £¬/w  È·¶¨/v  µËÐ¡Æ½ÀíÂÛ/n  Îª/v  ÎÒÃÇ/r  µ³/n  µÄ/u  Ö¸µ¼/vn  Ë¼Ïë/n  £¬/w  ×÷³ö/v  ÁË/u  °Ñ/p  ½¨Éè/v  ÓÐ/v  ÖÐ¹ú/ns  ÌØÉ«/n  Éç»áÖ÷Òå/n  Î°´ó/a  ÊÂÒµ/n  È«Ãæ/ad  ÍÆÏò/v  £²£±/m  ÊÀ¼Í/n  µÄ/u  Õ½ÂÔ/n  ²¿Êð/vn  £¬/w  Ñ¡¾Ù/v  ²úÉú/v  ÁË/u  ÐÂ/a  µÄ/u  ÖÐÑë/n  Áìµ¼/vn  »ú¹¹/n  £¬/w  ´Ó/p  Ë¼Ïë/n  ÉÏ/f  ¡¢/w  ÕþÖÎ/n  ÉÏ/f  ¡¢/w  ×éÖ¯/n  ÉÏ/f  Îª/p  ÎÒ¹ú/n  ¿ç/v  ÊÀ¼Í/n  ·¢Õ¹/vn  Ìá¹©/v  ÁË/u  ¸ù±¾/a  ±£Ö¤/vn  ¡£/w  
19980402-01-001-005/m  ½ñÄê/t  £¬/w  ÎÒ¹ú/n  Áìµ¼ÈË/n  Óë/p  ÃÀ/j  ¡¢/w  ¶í/j  ¡¢/w  ÈÕ/j  ¡¢/w  ·¨/j  µÈ/u  ¹ú/n  ¾ÙÐÐ/v  ÁË/u  ³É¹¦/a  µÄ/u  »áÎî/vn  £¬/w  ÔÚ/p  ÊÀ½ç/n  ÉÏ/f  Ó°Ïì/n  ºÜ/d  ´ó/a  ¡£/w  £±£°ÔÂ/t  ÏÂÑ®/t  £¬/w  ÎÒ/r  ¶Ô/p  ÃÀ¹ú/ns  ½øÐÐ/v  ÁË/u  ¹úÊÂ·ÃÎÊ/l  £¬/w  Õâ/r  ÊÇ/v  £±£¹£¸£µÄê/t  Ö®ºó/f  £±£²/m  Äê/q  À´/f  ÖÐ¹ú/ns  ¹ú¼Ò/n  ÔªÊ×/n  Ê×/m  ´Î/q  ¶Ô/p  ÃÀ¹ú/ns  ½øÐÐ/v  ¹úÊÂ·ÃÎÊ/l  ¡£/w  Í¨¹ý/p  ·ÃÎÊ/v  £¬/w  Ë«·½/n  È·¶¨/v  ÁË/u  £²£±/m  ÊÀ¼Í/n  ÖÐ/j  ÃÀ/j  ¹ØÏµ/n  µÄ/u  ¿ò¼Ü/n  ºÍ/c  ·¢Õ¹/vn  ·½Ïò/n  £¬/w  ¾ö¶¨/v  ¹²Í¬/d  ÖÂÁ¦/v  ÓÚ/p  ½¨Á¢/v  ÖÐ/j  ÃÀ/j  Ö®¼ä/f  ½¨ÉèÐÔ/b  µÄ/u  Õ½ÂÔ/n  »ï°é/n  ¹ØÏµ/n  £¬/w  ±êÖ¾/v  ×Å/u  Á½/m  ¹ú/n  ¹ØÏµ/n  ½øÈë/v  ÐÂ/a  µÄ/u  ·¢Õ¹/vn  ½×¶Î/n  ¡£/w  µ±È»/d  £¬/w  ÖÐ/j  ÃÀ/j  ¹ØÏµ/n  µÄ/u  ·¢Õ¹/vn  ²»/d  »á/v  Ò»·«·çË³/i  £¬/w  ÎÒÃÇ/r  Òª/v  ¼ÌÐø/v  ±£³Ö/v  ÇåÐÑ/a  Í·ÄÔ/n  ¡£/w  ½ñÄê/t  £¬/w  ÎÒ/r  Í¬/p  Ò¶ÀûÇÕ/nr  ×ÜÍ³/n  ÔÙ/d  Ò»/m  ´Î/q  »¥·Ã/v  £¬/w  Ë«·½/n  Ç©Êð/v  ÁË/u  ÖÐ/j  ¶í/j  ¡¶/w  ¹ØÓÚ/p  ÊÀ½ç/n  ¶à¼«»¯/v  ºÍ/c  ½¨Á¢/v  ¹ú¼Ê/n  ÐÂ/a  ÖÈÐò/n  µÄ/u  ÁªºÏ/vn  ÉùÃ÷/n  ¡·/w  £¬/w  ·¢±í/v  ÁË/u  ¡¶/w  ÖÐ/j  ¶í/j  ÁªºÏ/vn  ÉùÃ÷/n  ¡·/w  £¬/w  Íê³É/v  ÁË/u  ÖÐ/j  ¶í/j  ±ß¾³/s  ¶«¶Î/n  ¹ú½ç/n  ¿±½ç/vn  ¹¤×÷/vn  £¬/w  ÎÒÃÇ/r  Í¬/p  ¶íÂÞË¹/ns  ½¨Á¢/v  ÃæÏò/v  £²£±/m  ÊÀ¼Í/n  µÄ/u  Õ½ÂÔ/n  Ð­×÷/vn  »ï°é/n  ¹ØÏµ/n  µÃµ½/v  ÁË/u  ½øÒ»²½/d  ¼ÓÇ¿/v  ¡£/w  £±£±ÔÂ/t  £¬/w  Àî/nr  Åô/nr  ×ÜÀí/n  ·Ã/v  ÈÕ/j  È¡µÃ/v  ³É¹¦/an  £¬/w  Ë«·½/n  ´ï³É/v  ¹²Ê¶/n  £¬/w  È·ÈÏ/v  ½¨Á¢/v  Á½/m  ¹ú/n  ÃæÏò/v  £²£±/m  ÊÀ¼Í/n  µÄ/u  ³¤ÆÚ/b  ÎÈ¶¨/a  µÄ/u  ÄÀÁÚ/n  ÓÑºÃ/a  ºÏ×÷/vn  ¹ØÏµ/n  ¡£/w  £µÔÂ/t  £¬/w  ·¨¹ú/ns  ×ÜÍ³/n  Ï£À­¿Ë/nr  ·Ã»ª/v  £¬/w  ÖÐ/j  ·¨/j  È·¶¨/v  ½¨Á¢/v  ÃæÏò/v  £²£±/m  ÊÀ¼Í/n  µÄ/u  È«Ãæ/a  »ï°é/n  ¹ØÏµ/n  ¡£/w  £±£±ÔÂ/t  ÏÂÑ®/t  µ½/p  £±£²ÔÂ/t  ³õ/f  £¬/w  ÎÒ/r  ÔÚ/p  ²Î¼Ó/v  £Á£Ð£Å£Ã/nx  Áìµ¼ÈË/n  ·ÇÕýÊ½/b  »áÒé/n  ºó/f  £¬/w  ¶Ô/p  ¼ÓÄÃ´ó/ns  ¡¢/w  Ä«Î÷¸ç/ns  ½øÐÐ/v  ÁË/u  ³É¹¦/a  µÄ/u  ·ÃÎÊ/vn  ¡£/w  Ç°/f  ¼¸/m  Ìì/q  £¬/w  ÎÒ/r  ÓÖ/d  È¥/v  ÂíÀ´Î÷ÑÇ/ns  ²Î¼Ó/v  ¶«ÃË/ns  ¡ª¡ª¡ª/w  ÖÐ/j  ÈÕ/j  º«/j  ºÍ/c  ÖÐ¹ú/ns  ¡ª¡ª¡ª/w  ¶«ÃË/ns  Ê×ÄÔ/n  ¾ÙÐÐ/v  µÄ/u  ·ÇÕýÊ½/b  »áÎî/vn  £¬/w  ¾Í/p  ¶«ÑÇ/ns  ÐÎÊÆ/n  Óë/c  ºÏ×÷/vn  ÎÊÌâ/n  ½»»»/v  ÁË/u  Òâ¼û/n  £¬/w  ÖÐ¹ú/ns  Í¬/p  ¶«ÃË/ns  Ë«·½/n  Ò»ÖÂ/ad  Í¬Òâ/v  ½¨Á¢/v  ÃæÏò/v  £²£±/m  ÊÀ¼Í/n  µÄ/u  ÄÀÁÚ/n  »¥ÐÅ/v  »ï°é/n  ¹ØÏµ/n  ¡£/w  ×ÜÖ®/c  £¬/w  Õâ/r  Ò»/m  Äê/q  À´/f  £¬/w  ÎÒÃÇ/r  ¼á³Ö/v  ·îÐÐ/v  ¶ÀÁ¢×ÔÖ÷/l  µÄ/u  ºÍÆ½/n  Íâ½»/n  Õþ²ß/n  £¬/w  Í¬/p  ¸÷/r  ´ó¹ú/n  ¹ã·º/ad  ¸ÄÉÆ/v  ºÍ/c  ·¢Õ¹/v  ¹ØÏµ/n  £¬/w  ÓÐÀûÓÚ/v  ´Ù½ø/v  ÊÀ½ç/n  µÄ/u  ºÍÆ½/n  ¡¢/w  ÎÈ¶¨/an  Óë/c  ·¢Õ¹/vn  £¬/w  ÓÐÀûÓÚ/v  À©´ó/v  ÎÒ¹ú/n  µÄ/u  ¹ú¼Ê/n  Ó°Ïì/vn  ºÍ/c  ÉùÍû/n  £¬/w  Ê¹/v  ÎÒÃÇ/r  ÄÜ¹»/v  ÔÚ/p  ·×·±/a  ¸´ÔÓ/a  µÄ/u  ´ó¹ú/n  ¹ØÏµ/n  µÄ/u  µ÷Õû/vn  ÖÐ/f  ´¦ÓÚ/v  Ö÷¶¯/a  ÓÐÀû/a  µÄ/u  µØÎ»/n  ¡£/w  Õâ/r  Îª/p  ÎÒ¹ú/n  ×¥×¡/v  »úÓö/n  ¡¢/w  ·¢Õ¹/v  ×Ô¼º/r  £¬/w  ´´Ôì/v  ÁË/u  ¸üÎª/d  ÓÐÀû/a  µÄ/u  Íâ²¿/f  »·¾³/n  ¡£/w  
19980402-01-001-006/m  ´Ó/p  ¹úÄÚ/s  Çé¿ö/n  ¿´/v  £¬/w  ½ñÄê/t  µÄ/u  ¾­¼Ã/n  ÐÎÊÆ/n  ×ÜÌå/n  ÉÏ/f  ÊÇ/v  ºÃ/a  µÄ/u  ¡£/w  ¸Ä¸ï/v  ¿ª·Å/v  ºÍ/c  ÏÖ´ú»¯/vn  ½¨Éè/vn  ¼ÌÐø/v  ÏòÇ°/v  ÍÆ½ø/v  £¬/w  ¸÷Ïî/r  ÊÂÒµ/n  È¡µÃ/v  ÐÂ/a  µÄ/u  ³É¾Í/n  ¡£/w  ¹úÃñ¾­¼Ã/n  ÊµÏÖ/v  ÁË/u  ÎÈÖÐÇó½ø/l  µÄ/u  ×ÜÌå/n  ÒªÇó/vn  £¬/w  ±£³Ö/v  ÁË/u  ¡°/w  ¸ß/a  Ôö³¤/vn  ¡¢/w  µÍ/a  Í¨ÕÍ/j  ¡±/w  µÄ/u  Á¼ºÃ/a  ·¢Õ¹/vn  Ì¬ÊÆ/n  £¬/w  Ö÷Òª/b  ¾­¼Ã/n  Ö¸±ê/n  »ù±¾/ad  ´ïµ½/v  ¹ú¼Ò/n  ºê¹Û/n  µ÷¿Ø/vn  µÄ/u  Ô¤ÆÚ/vn  Ä¿±ê/n  ¡£/w  Å©Òµ/n  Éú²ú/vn  ¿Ë·þ/v  ¶àÖÖ/m  ×ÔÈ»ÔÖº¦/l  ºÍ/c  À§ÄÑ/an  £¬/w  ÔÙ´Î/d  »ñµÃ/v  ºÃ/a  ÊÕ³É/n  £¬/w  Å©´å/n  ¾­¼Ã/n  È«Ãæ/ad  ·¢Õ¹/v  £»/w  ÆóÒµ/n  ¸Ä¸ï/vn  ¼ÌÐø/v  Éî»¯/v  £¬/w  ¹¤Òµ/n  Éú²ú/vn  Æ½ÎÈ/ad  Ôö³¤/v  £¬/w  ¾­¼ÃÐ§Òæ/n  ÓÐËù/v  »ØÉý/vn  £»/w  ²ÆÕþ/n  ÊÕÈë/vn  Ôö³¤/v  ½Ï/d  ¿ì/a  £¬/w  ½ðÈÚ/n  ÐÎÊÆ/n  ±È½Ï/d  ÎÈ¶¨/a  £»/w  ³ÇÏç/n  ¾ÓÃñ/n  ÊÕÈë/n  Ôö¼Ó/v  £¬/w  ÈËÃñ/n  Éú»î/vn  ¼ÌÐø/v  ¸ÄÉÆ/v  ¡£/w  ÌØ±ð/d  ÊÇ/v  ÔÚ/p  ¶«ÄÏÑÇ/ns  ·¢Éú/v  ½ðÈÚ/n  Î£»ú/n  £¬/w  ²¢/c  ÑÏÖØ/ad  ³å»÷/v  ÑÇÖÞ/ns  ¡¢/w  Ó°Ïì/v  È«Çò/n  µÄ/u  Çé¿ö/n  ÏÂ/f  £¬/w  ÎÒÃÇ/r  ³Á×Å/ad  Ó¦¶Ô/v  £¬/w  ¼ÌÐø/v  ±£³Ö/v  ¾­¼Ã/n  È«¾Ö/n  µÄ/u  ÎÈ¶¨/an  £¬/w  Ã»ÓÐ/d  ÊÜµ½/v  ´ó/a  µÄ/u  Ó°Ïì/vn  ¡£/w  ´Ó/p  Õâ/r  ³¡/q  Î£»ú/n  ÖÐ/f  £¬/w  ÎÒÃÇ/r  ¿ÉÒÔ/v  Ñ§/v  µ½/v  ²»ÉÙ/m  ÓÐÒæ/a  µÄ/u  ¶«Î÷/n  ¡£/w  
19980402-01-001-007/m  ½ñÄê/t  ¾­Àú/v  µÄ/u  Õâ/r  Ò»/m  ÏµÁÐ/q  ´óÊÂ/n  £¬/w  ÊÇ/v  ¶Ô/p  ÎÒÃÇ/r  µ³/n  ¼ÝÔ¦/v  È«¾Ö/n  ¡¢/w  ½â¾ö/v  ¹ú¼Ê/n  ¹úÄÚ/s  ÖØ´ó/a  ÎÊÌâ/n  µÄ/u  ÖØÒª/a  ¿¼Ñé/vn  ¡£/w  ÎÒÃÇ/r  ³É¹¦/a  µØ/u  ´¦Àí/v  ÁË/u  ÕâÐ©/r  ´óÊÂ/n  £¬/w  Ó®µÃ/v  ÁË/u  ÈËÃñ/n  µÄ/u  Óµ»¤/vn  £¬/w  ÔöÇ¿/v  ÁË/u  ×ßÏò/v  Î´À´/t  µÄ/u  ÐÅÐÄ/n  £¬/w  Ò²/d  µÃµ½/v  ÁË/u  ¹ú¼Ê/n  ÓßÂÛ/n  µÄ/u  ºÃÆÀ/n  £¬/w  ½øÒ»²½/d  Ìá¸ß/v  ÁË/u  ÎÒ¹ú/n  µÄ/u  ¹ú¼Ê/n  µØÎ»/n  ¡£/w  
19980402-01-001-008/m  µ±È»/d  £¬/w  Ò²/d  ±ØÐë/d  ÇåÐÑ/a  µØ/u  ¿´µ½/v  £¬/w  ÎÒÃÇ/r  ÔÚ/p  Ç°½ø/v  ÖÐ/f  »¹/d  ÃæÁÙ/v  Ðí¶à/m  ÐÂ/a  Çé¿ö/n  ¡¢/w  ÐÂ/a  ÎÊÌâ/n  £¬/w  ÓÐÐ©/r  ·½Ãæ/n  »¹/d  ´æÔÚ/v  ½Ï/d  ´ó/a  µÄ/u  À§ÄÑ/an  ¡£/w  Ö÷Òª/d  ÊÇ/v  £¬/w  Ò»Ð©/m  ¹úÓÐ/vn  ÆóÒµ/n  Éú²ú/v  ¾­Óª/v  À§ÄÑ/a  £¬/w  ²¿·Ö/m  ÖÐÐ¡ÆóÒµ/j  ºÍ/c  ÏçÕòÆóÒµ/n  µÄ/u  À§ÄÑ/an  ÓÈÎª/d  Í»³ö/a  £»/w  ÏÂ¸Ú/vn  ´ýÒµ/vn  ÈËÔ±/n  Ôö¼Ó/v  £¬/w  Éç»á/n  ¾ÍÒµ/vn  Ñ¹Á¦/n  ¼Ó´ó/v  £¬/w  ²¿·Ö/m  Ö°¹¤/n  Éú»î/v  À§ÄÑ/a  £»/w  ½ðÈÚ/n  »ú¹¹/n  ²»Á¼/a  ×Ê²ú/n  ±ÈÖØ/n  ½Ï/d  ¸ß/a  £»/w  Å©Òµ/n  »ù´¡/n  ´àÈõ/a  µÄ/u  ×´¿ö/n  »¹/d  Ã»ÓÐ/d  ¸ù±¾/d  ¸Ä±ä/v  ¡£/w  ÁíÍâ/c  £¬/w  µ³ÄÚ/s  ºÍ/c  ¹ú¼Ò»ú¹Ø/l  ÖÐ/f  ´æÔÚ/v  µÄ/u  ¸¯°Ü/an  ÏÖÏó/n  ÉÐÎ´/d  µÃµ½/v  È«Ãæ/a  ÓÐÐ§/a  µÄ/u  ¶ôÖÆ/vn  £¬/w  ÓÐÐ©/r  µØ·½/n  ¡¢/w  ÓÐÐ©/r  ÎÊÌâ/n  »¹/d  ÔÚ/d  ·¢Õ¹/v  £¬/w  µÈµÈ/u  ¡£/w  ÕâÐ©/r  ÎÊÌâ/n  £¬/w  ±ØÐë/d  ÒýÆð/v  ÎÒÃÇ/r  ¸ß¶È/d  ÖØÊÓ/v  £¬/w  ¾ö/d  ²»¿É/v  µôÒÔÇáÐÄ/i  ¡£/w  
19980402-01-001-009/m  µ³/n  µÄ/u  Ê®Îå´ó/j  £¬/w  ÒÑ¾­/d  È·¶¨/v  ÁË/u  ÃæÏò/v  ÐÂ/a  ÊÀ¼Í/n  È«Ãæ/ad  ÍÆ½ø/v  ½¨Éè/v  ÓÐ/v  ÖÐ¹ú/ns  ÌØÉ«/n  Éç»áÖ÷Òå/n  ÊÂÒµ/n  µÄ/u  ºêÎ°/a  Ä¿±ê/n  ¡£/w  ÔÚ/p  ¾­¼Ã/n  ½¨Éè/vn  ÉÏ/f  £¬/w  ÎÒÃÇ/r  Òª/v  »ý¼«/ad  ÍÆ½ø/v  ¾­¼Ã/n  ÌåÖÆ/n  ºÍ/c  ¾­¼Ã/n  Ôö³¤/vn  ·½Ê½/n  Õâ/r  Á½/m  ¸ö/q  ¸ù±¾ÐÔ/n  ×ª±ä/vn  £¬/w  ½â¾ö/v  ºÃ/a  ½¨Á¢/v  ±È½Ï/d  ÍêÉÆ/a  µÄ/u  Éç»áÖ÷Òå/n  ÊÐ³¡¾­¼Ã/n  ÌåÖÆ/n  ºÍ/c  ³¤ÆÚ/d  ±£³Ö/v  ¹úÃñ¾­¼Ã/n  ³ÖÐø/vd  ¡¢/w  ¿ìËÙ/d  ¡¢/w  ½¡¿µ/ad  ·¢Õ¹/v  Õâ/r  Á½/m  ´ó/a  ¿ÎÌâ/n  ¡£/w  ÔÚ/p  ÕþÖÎ/n  ÌåÖÆ/n  ¸Ä¸ï/vn  ºÍ/c  ÃñÖ÷/an  ·¨ÖÆ/n  ½¨Éè/vn  ÉÏ/f  £¬/w  ÎÒÃÇ/r  Òª/v  ÒÀ·¨/d  ÖÎ¹ú/v  £¬/w  ·¢Õ¹/v  Éç»áÖ÷Òå/n  ÃñÖ÷/a  ÕþÖÎ/n  £¬/w  ½¨Éè/v  Éç»áÖ÷Òå/n  ·¨ÖÎ/n  ¹ú¼Ò/n  ¡£/w  ÔÚ/p  Éç»áÖ÷Òå/n  ÎÄ»¯/n  ½¨Éè/vn  ÉÏ/f  £¬/w  ÎÒÃÇ/r  Òª/v  ¼á³Ö/v  ÓÃ/p  µËÐ¡Æ½ÀíÂÛ/n  Îä×°/v  È«µ³/n  ¡¢/w  ½ÌÓý/v  ¸É²¿/n  ºÍ/c  ÈËÃñ/n  £¬/w  ÅàÓý/v  ÊÊÓ¦/v  Éç»áÖ÷Òå/n  ÏÖ´ú»¯/vn  ½¨Éè/vn  ÒªÇó/v  µÄ/u  ÓÐ/v  ÀíÏë/n  ¡¢/w  ÓÐ/v  µÀµÂ/n  ¡¢/w  ÓÐ/v  ÎÄ»¯/n  ¡¢/w  ÓÐ/v  ¼ÍÂÉ/n  µÄ/u  ÐÂÐÍ/b  ¹«Ãñ/n  £¬/w  ÍÆ¶¯/v  ¾«ÉñÎÄÃ÷/n  Óë/c  ÎïÖÊÎÄÃ÷/n  Ð­µ÷/vd  ·¢Õ¹/v  ¡£/w  ÔÚ/p  µ³/n  µÄ/u  ½¨Éè/vn  ÉÏ/f  £¬/w  ÎÒÃÇ/r  Òª/v  Å¬Á¦/ad  °Ñ/p  µ³/n  ½¨Éè/v  ³ÉÎª/v  ÓÃ/p  µËÐ¡Æ½ÀíÂÛ/n  Îä×°/v  ÆðÀ´/v  ¡¢/w  È«ÐÄÈ«Òâ/i  Îª/p  ÈËÃñ/n  ·þÎñ/v  ¡¢/w  Ë¼Ïë/n  ÉÏ/f  ÕþÖÎ/n  ÉÏ/f  ×éÖ¯/n  ÉÏ/f  ÍêÈ«/ad  ¹®¹Ì/v  ¡¢/w  ÄÜ¹»/v  ¾­ÊÜ/v  ×¡/v  ¸÷ÖÖ/r  ·çÏÕ/n  ¡¢/w  Ê¼ÖÕ/d  ×ß/v  ÔÚ/p  Ê±´ú/n  Ç°ÁÐ/n  ¡¢/w  Áìµ¼/v  È«¹ú/n  ÈËÃñ/n  ½¨Éè/v  ÓÐ/v  ÖÐ¹ú/ns  ÌØÉ«/n  Éç»áÖ÷Òå/n  µÄ/u  Âí¿ËË¼Ö÷Òå/n  Õþµ³/n  £¬/w  ²»¶Ï/d  Ìá¸ß/v  Áìµ¼/vn  Ë®Æ½/n  ºÍ/c  Ö´Õþ/vn  Ë®Æ½/n  £¬/w  ²»¶Ï/d  ÔöÇ¿/v  ¾Ü¸¯·À±ä/l  µÄ/u  ÄÜÁ¦/n  ¡£/w  ÎÒÃÇ/r  µÄ/u  ÈÎÎñ/n  ÊÇ/v  ¹âÈÙ/a  ¶ø/c  ¼è¾Þ/a  µÄ/u  £¬/w  Ç°½ø/vn  Ä¿±ê/n  ÊÇ/v  ¹ÄÎè/v  ÈËÐÄ/n  ºÍ/c  ÇÐÊµ¿ÉÐÐ/l  µÄ/u  £¬/w  ÊÇ/v  ¾­¹ý/p  Å¬Á¦/a  ¿ÉÒÔ/v  ÊµÏÖ/v  µÄ/u  ¡£/w  
19980402-01-001-010/m  Òª/v  ¹®¹Ì/v  ºÍ/c  ·¢Õ¹/v  ºÃ/a  µÄ/u  ÐÎÊÆ/n  £¬/w  ½â¾ö/v  Ç°½ø/vn  µÀÂ·/n  ÉÏ/f  ÃæÁÙ/v  µÄ/u  ÎÊÌâ/n  £¬/w  Íê³É/v  ÎÒ¹ú/n  ¿ç/v  ÊÀ¼Í/n  ·¢Õ¹/v  µÄ/u  ¸÷Ïî/r  ÈÎÎñ/n  £¬/w  ¿¿/v  µÄ/u  ÊÇ/v  Ê²Ã´/r  ÄØ/y  £¿/w  Ö÷Òª/d  ÓÐ/v  Èý/m  Ìõ/q  £º/w  Ò»/m  ÊÇ/v  ÕýÈ·/a  µÄ/u  ÀíÂÛ/n  ºÍ/c  Â·Ïß/n  µÄ/u  Ö¸µ¼/vn  £»/w  ¶þ/m  ÊÇ/v  ¹ã´ó/b  ÈËÃñ/n  ÈºÖÚ/n  µÄ/u  ÍÅ½á/a  ·Ü¶·/vn  £»/w  Èý/m  ÊÇ/v  µ³/n  µÄ/u  ¸÷¼¶/r  ×éÖ¯/n  ¼áÇ¿/a  ÓÐÁ¦/a  ¡£/w  Õâ/r  Èý/m  Ìõ/q  ÖÐ/f  £¬/w  ¸É²¿/n  ÊÇ/v  Ò»¸ö/m  ÖØÒª/a  µÄ/u  ¾ö¶¨/vn  ÒòËØ/n  ¡£/w  ÕýÈ·/a  µÄ/u  Â·Ïß/n  ºÍ/c  Õþ²ß/n  Òª/v  ¿¿/p  ¸É²¿/n  È¥/v  ¹á³¹/v  ÂäÊµ/v  £¬/w  ÈËÃñ/n  ÈºÖÚ/n  Òª/v  ¿¿/p  ¸É²¿/n  È¥/v  ×éÖ¯/v  ºÍ/c  ¶¯Ô±/v  £¬/w  µ³ÄÚ/s  ºÍ/c  Éç»á/n  ÉÏ/f  ´æÔÚ/v  µÄ/u  Ó°Ïì/v  Äý¾ÛÁ¦/n  ¡¢/w  Õ½¶·Á¦/n  µÄ/u  ÎÊÌâ/n  Òª/v  ¿¿/p  ¸É²¿/n  È¥/v  ÑÐ¾¿/v  ºÍ/c  ½â¾ö/v  ¡£/w  µË/nr  Ð¡Æ½/nr  Í¬Ö¾/n  ½²/v  °ì/v  ºÃ/a  ÖÐ¹ú/ns  µÄ/u  ÊÂÇé/n  ¹Ø¼ü/n  ÔÚ/v  µ³/n  ¡¢/w  ¹Ø¼ü/n  ÔÚ/v  ÈË/n  £¬/w  µÀÀí/n  ¾Í/d  ÔÚ/v  ÕâÀï/r  ¡£/w  ÎÒÃÇ/r  µ³/n  ÀúÀ´/d  ×¢ÖØ/v  ÅàÑø/v  ºÍ/c  Ôì¾Í/v  ¸÷¼¶/r  Áìµ¼/vn  ¹Ç¸É/n  £¬/w  ×¢ÖØ/v  Áìµ¼°à×Ó/n  ½¨Éè/vn  ºÍ/c  ¸É²¿/n  ¶ÓÎé/n  ½¨Éè/vn  £¬/w  Õâ/r  ÒÑ¾­/d  ³ÉÎª/v  µ³/n  µÄ/u  Ò»¸ö/m  ºÃ/a  ´«Í³/n  ¡£/w  ´Ó/p  Ã«/nr  Ôó¶«/nr  Í¬Ö¾/n  µ½/p  µË/nr  Ð¡Æ½/nr  Í¬Ö¾/n  £¬/w  µ½/p  ÎÒÃÇ/r  ÏÖÔÚ/t  µÄ/u  µ³ÖÐÑë/nt  Áìµ¼/n  ¼¯Ìå/n  £¬/w  ÔÚ/p  Õâ/r  ·½Ãæ/n  ¶¼/d  ÊÇ/v  Ò»ÒÔ¹áÖ®/i  µÄ/u  ¡£/w  ÎÒÃÇ/r  µ³/n  ÄÜ¹»/v  Áìµ¼/v  ¸ïÃü/v  ¡¢/w  ½¨Éè/v  ºÍ/c  ¸Ä¸ï/v  ¿ª·Å/v  È¡µÃ/v  Ê¤Àû/vn  £¬/w  ¶¼/d  ÊÇ/v  Í¬/p  ÓÐ/v  Ò»/m  Ö§/q  ÊÊÓ¦/v  Ê±´ú/n  ÒªÇó/v  µÄ/u  ¼áÇ¿/a  ÓÐÁ¦/a  µÄ/u  ¸É²¿/n  ¶ÓÎé/n  ·Ö/v  ²»/d  ¿ª/v  µÄ/u  ¡£/w  
19980402-01-001-011/m  µ³/n  µÄ/u  Ê®ËÄ´ó/j  ÒÔÀ´/f  £¬/w  ÖÐÑë/n  ºÍ/c  ¸÷¼¶/r  µ³Î¯/n  Îª/p  ¼ÓÇ¿/v  Áìµ¼°à×Ó/n  ºÍ/c  ¸É²¿/n  ¶ÓÎé/n  ½¨Éè/vn  ×÷/v  ÁË/u  ºÜ/d  ´ó/a  Å¬Á¦/an  £¬/w  ²ÉÈ¡/v  ÁË/u  Ò»/m  ÏµÁÐ/q  ÖØ´ó/a  ´ëÊ©/n  ¡£/w  Ê®ËÄ´ó/j  ¶Ô/p  ¼ÓÇ¿/v  Áìµ¼°à×Ó/n  ½¨Éè/vn  £¬/w  ÅàÑø/v  Éç»áÖ÷Òå/n  ÊÂÒµ/n  ½Ó°àÈË/n  ×÷/v  ÁË/u  ²¿Êð/vn  ¡£/w  Ê®ËÄ/m  ½ì/q  ËÄÖÐÈ«»á/j  £¬/w  ¶Ô/p  ¸ß¼¶/a  ¸É²¿/n  Ìá³ö/v  ÁË/u  Òª/v  Å¬Á¦/ad  ³ÉÎª/v  »á/v  ÖÎ/v  µ³/n  ÖÎ¹ú/v  µÄ/u  Âí¿ËË¼Ö÷Òå/n  ÕþÖÎ¼Ò/n  µÄ/u  Îå/m  Ïî/q  ÒªÇó/n  ¡£/w  £±£¹£¹£¶Äê/t  £¬/w  ÎÒ/r  ÓÖ/d  Ìá³ö/v  ÁË/u  ×ö/v  ÐÂ/a  Ê±ÆÚ/n  µÄ/u  ºÏ¸ñ/vn  ¸É²¿/n  Ó¦¸Ã/v  ¾ß±¸/v  µÄ/u  Îå/m  Ïî/q  »ù±¾/a  ËØÖÊ/n  ¡£/w  Ê®Îå´ó/j  ±¨¸æ/n  ½øÒ»²½/d  Ç¿µ÷/v  ÁË/u  Òª/v  Ôì¾Í/v  ¸ß/a  ËØÖÊ/n  µÄ/u  Áìµ¼°à×Ó/n  ºÍ/c  ¸É²¿/n  ¶ÓÎé/n  ¡£/w  Ó¦¸Ã/v  Ëµ/v  £¬/w  ÕâÐ©/r  Äê/q  À´/f  £¬/w  Îª/p  ¼ÓÇ¿/v  ¸É²¿/n  ¶ÓÎé/n  ½¨Éè/vn  ÌØ±ð/d  ÊÇ/v  Áìµ¼°à×Ó/n  ½¨Éè/vn  £¬/w  ¸÷¼¶/r  µ³Î¯/n  ×÷/v  ÁË/u  ´óÁ¿/m  ¹¤×÷/vn  £¬/w  È¡µÃ/v  µÄ/u  ³É¼¨/n  ÊÇ/v  Ã÷ÏÔ/a  µÄ/u  ¡£/w  ¸÷¼¶/r  Áìµ¼/n  ¸É²¿/n  ÓÈÆä/d  ÊÇ/v  ¸ßÖÐ¼¶/b  ¸É²¿/n  Ñ§Ï°/v  µËÐ¡Æ½ÀíÂÛ/n  Öð²½/d  ÉîÈë/v  £¬/w  Ë¼Ïë/n  ÀíÂÛ/n  Ë®Æ½/n  ÓÐ/v  ÁË/u  ÐÂ/a  µÄ/u  Ìá¸ß/vn  £»/w  ÐÂ/a  ÀÏ/a  ¸É²¿/n  µÄ/u  ½»Ìæ/vn  Óë/c  ºÏ×÷/vn  Ë³Àû/ad  ½øÐÐ/v  £¬/w  ´óÅú/m  ÓÅÐã/a  ÄêÇá/a  ¸É²¿/n  ×ß/v  ÉÏ/v  ÁË/u  ¸÷¼¶/r  Áìµ¼/vn  ¸ÚÎ»/n  £»/w  ÒÔ/p  ½¨Éè/v  ¸ß/a  ËØÖÊ/n  ¸É²¿/n  ¶ÓÎé/n  Îª/v  Ä¿±ê/n  £¬/w  ÏØ/n  ÒÔÉÏ/f  Áìµ¼/n  ¸É²¿/n  ÖÐ/f  ½²/v  Ñ§Ï°/v  ¡¢/w  ½²/v  ÕþÖÎ/n  ¡¢/w  ½²/v  ÕýÆø/n  µÄ/u  ·çÆø/n  Öð²½/d  ÐËÆð/v  £¬/w  ¸÷¼¶/r  ¸÷Àà/r  ¸É²¿/n  ÅàÑµ/vn  ¹¤×÷/vn  µÄ/u  Á¦¶È/n  ¼Ó´ó/v  £»/w  ¸É²¿/n  ÖÆ¶È/n  ¸Ä¸ï/vn  Âõ³ö/v  ÁË/u  ÐÂ/a  ²½·¥/n  £¬/w  ÌØ±ð/d  ÊÇ/v  ¼ÓÇ¿/v  ÁË/u  µ³Õþ/j  Áìµ¼/n  ¸É²¿/n  Ñ¡°Î/vn  ÈÎÃâ/vn  ¹¤×÷/vn  µÄ/u  ÖÆ¶È/n  ¹æ·¶/vn  £¬/w  ¼ÓÇ¿/v  ÁË/u  ¶Ô/p  Ö´ÐÐ/vn  Çé¿ö/n  µÄ/u  ¼ì²é/vn  £¬/w  ¸É²¿/n  ½»Á÷/vn  ½øÒ»²½/d  Õ¹¿ª/v  ¡£/w  ×ÜµÄËµÀ´/c  £¬/w  ÎÒÃÇ/r  µÄ/u  ¸÷¼¶/r  ¸É²¿/n  £¬/w  ÒÔ/p  µ³/n  µÄ/u  »ù±¾/a  ÀíÂÛ/n  ¡¢/w  »ù±¾/a  Â·Ïß/n  Îª/v  Ö¸µ¼/v  £¬/w  ÔÚ/p  ²»¶Ï/d  ÑÐ¾¿/v  ÐÂ/a  Çé¿ö/n  ¡¢/w  ½â¾ö/v  ÐÂ/a  ÎÊÌâ/n  ¡¢/w  Ó­½Ó/v  ÐÂ/a  ÌôÕ½/vn  µÄ/u  ·Ü¶·/vn  ÖÐ/f  £¬/w  ¿ªÀ«/v  ÁË/u  ÑÛ½ç/n  £¬/w  µÃµ½/v  ÁË/u  ¶ÍÁ¶/vn  £¬/w  Ìá¸ß/v  ÁË/u  Ë®Æ½/n  £¬/w  Ôö³¤/v  ÁË/u  ²Å¸É/n  £¬/w  Îª/p  ÍÆ½ø/v  ¸Ä¸ï/v  ¿ª·Å/v  ºÍ/c  ÏÖ´ú»¯/vn  ½¨Éè/vn  ÊÂÒµ/n  ·¢»Ó/v  ÁË/u  ¹Ç¸É/n  ×÷ÓÃ/n  ¡£/w  
19980402-01-001-012/m  ÊÀ½ç/n  ÉÏ/f  µÄ/u  ÊÂÎï/n  £¬/w  ×ÜÊÇ/d  ÔÚ/p  ÄÚ²¿/f  Ã¬¶Ü/an  µÄ/u  ²»¶Ï/d  ÔË¶¯/v  ÖÐ/f  ÏòÇ°/v  ·¢Õ¹/v  µÄ/u  ¡£/w  ÈËÃÇ/n  ¶Ô/p  ¿Í¹Û/n  ÊÀ½ç/n  µÄ/u  ÈÏÊ¶/n  £¬/w  ×ÜÊÇ/d  ÔÚ/p  Êµ¼ù/v  ¡¢/w  ÈÏÊ¶/v  ¡¢/w  ÔÙ/d  Êµ¼ù/v  ¡¢/w  ÔÙ/d  ÈÏÊ¶/v  µÄ/u  ¹ý³Ì/n  ÖÐ/f  Öð²½/d  Éî»¯/v  µÄ/u  ¡£/w  ÔÚ/p  ÈÏÊ¶/v  ºÍ/c  ¸ÄÔì/v  ¿Í¹Û/n  ÊÀ½ç/n  µÄ/u  ¹ý³Ì/n  ÖÐ/f  ²»¶Ï/d  µØ/u  ÈÏÊ¶/v  ºÍ/c  ¸ÄÔì/v  Ö÷¹Û/n  ÊÀ½ç/n  £¬/w  Í¨¹ý/p  ²»¶Ï/d  µØ/u  ÈÏÊ¶/v  ºÍ/c  ¸ÄÔì/v  Ö÷¹Û/n  ÊÀ½ç/n  ÓÖ/d  ²»¶Ï/d  µØ/u  Éî»¯/v  ¶Ô/p  ¿Í¹Û/n  ÊÀ½ç/n  µÄ/u  ÈÏÊ¶/vn  ºÍ/c  ¸ÄÔì/vn  £¬/w  Õâ/r  ÊÇ/v  ÎÒÃÇ/r  ÍÆ¶¯/v  ÊÂÒµ/n  ÏòÇ°/v  ·¢Õ¹/v  µÄ/u  ¹æÂÉ/n  £¬/w  Ò²/d  ÊÇ/v  ÎÒÃÇ/r  µ³/n  µÄ/u  ¸É²¿/n  ³É³¤/v  ½ø²½/v  µÄ/u  ¹æÂÉ/n  ¡£/w  ÎÒÃÇ/r  Òª/v  ³ä·Ö/ad  ¿Ï¶¨/v  µ³/n  µÄ/u  ¸É²¿/n  ¹¤×÷/vn  µÄ/u  ³É¼¨/n  £¬/w  ÈçÊµ/d  ¿´µ½/v  ¸÷¼¶/r  ¸É²¿/n  µÄ/u  ËØÖÊ/n  ºÍ/c  Ë®Æ½/n  ÔÚ/d  ²»¶Ï/d  Ìá¸ß/v  £¬/w  Õâ/r  ÊÇ/v  »ù±¾/a  µÄ/u  ·½Ãæ/n  ¡£/w  ÎÒÃÇ/r  µ³/n  ÊÇ/v  Õ¾/v  ÔÚ/p  Ê±´ú/n  Ç°ÁÐ/n  ¡¢/w  ÃæÏò/v  Î´À´/t  µÄ/u  Âí¿ËË¼Ö÷Òå/n  Õþµ³/n  £¬/w  ×ÜÊÇ/d  ¼á³Ö/v  ÓÃ/p  ·¢Õ¹/v  µÄ/u  ¹Ûµã/n  À´/v  ¿´/v  ÎÊÌâ/n  ¡£/w  ÖÐ»ªÃñ×å/n  ÔÚ/p  £±£¹/m  ÊÀ¼Í/n  Àú¾­/v  Ä¥ÄÑ/n  £¬/w  ±¶ÊÜ/v  ÆÛÁè/vn  £»/w  £²£°/m  ÊÀ¼Í/n  Æ´²«/v  ·ÜÆð/v  £¬/w  ÍçÇ¿/ad  Ì½Ë÷/v  £¬/w  ¾­Àú/v  ÁË/u  Èý/m  ´Î/q  ÀúÊ·ÐÔ/n  ¾Þ±ä/vn  £¬/w  ÖÕÓÚ/d  ³É¹¦/a  µØ/u  ×ß/v  ³ö/v  ÁË/u  Ò»/m  Ìõ/q  ½¨Éè/v  ÓÐ/v  ÖÐ¹ú/ns  ÌØÉ«/n  Éç»áÖ÷Òå/n  µÄ/u  ÕýÈ·/a  µÀÂ·/n  ¡£/w  
19980402-01-001-013/m  £¨/w  £Á/nx  ¡¢/w  £Ã/nx  £©/w  
19980402-01-001-014/m  £²£±/m  ÊÀ¼Í/n  ½«/d  ÊÇ/v  ÎÒÃÇ/r  µ³/n  Áìµ¼/v  ÈËÃñ/n  ÊµÏÖ/v  ÖÐ»ªÃñ×å/n  È«Ãæ/ad  ÕñÐË/v  µÄ/u  ÊÀ¼Í/n  ¡£/w  Ãæ¶Ô/v  ÐÂ/a  ÊÀ¼Í/n  £¬/w  ÎÒÃÇ/r  µ³/n  ¼ç¸º/v  ×Å/u  ÖØ´ó/a  µÄ/u  ÀúÊ·/n  ÔðÈÎ/n  £¬/w  ÎÒÃÇ/r  ¹ã´ó/b  ¸É²¿/n  Ê×ÏÈ/d  ÊÇ/v  ¼¸Ç§/m  Ãû/q  ¸ß¼¶/a  ¸É²¿/n  ¡¢/w  ¼¸Íò/m  Ãû/q  ÖÐ¼¶/b  ¸É²¿/n  ¼ç¸º/v  ×Å/u  ÖØ´ó/a  µÄ/u  ÀúÊ·/n  ÔðÈÎ/n  ¡£/w  ÎÒÃÇ/r  Òª/v  ¸ß¾Ù/v  µËÐ¡Æ½ÀíÂÛ/n  Î°´ó/a  ÆìÖÄ/n  £¬/w  ¸ßÖÐ¼¶/b  ¸É²¿/n  Ê×ÏÈ/d  Òª/v  È«Ãæ/a  ¡¢/w  ÕýÈ·/a  µØ/u  ÕÆÎÕ/v  Õâ¸ö/r  ÀíÂÛ/n  £¬/w  ²¢ÇÒ/c  ÉÆÓÚ/v  ÔËÓÃ/v  Õâ¸ö/r  ÀíÂÛ/n  ½â¾ö/v  ¸Ä¸ï/v  ¿ª·Å/v  ºÍ/c  ÏÖ´ú»¯/vn  ½¨Éè/vn  ÖÐ/f  µÄ/u  ¸÷ÖÖ/r  ÎÊÌâ/n  £¬/w  ÔÚ/p  Êµ¼ù/v  ÖÐ/f  ²»¶Ï/d  ·á¸»/v  ·¢Õ¹/v  Õâ¸ö/r  ÀíÂÛ/n  ¡£/w  Õâ/r  ÊÇ/v  Ò»¸ö/m  ¼è¾Þ/a  µÄ/u  ÈÎÎñ/n  ¡£/w  ÎÒÃÇ/r  Òª/v  ÍÆ½ø/v  ÓÐ/v  ÖÐ¹ú/ns  ÌØÉ«/n  Éç»áÖ÷Òå/n  µÄ/u  Î°´ó/a  ÊÂÒµ/n  £¬/w  ½¨Éè/v  ÓÐ/v  ÖÐ¹ú/ns  ÌØÉ«/n  Éç»áÖ÷Òå/n  µÄ/u  ¾­¼Ã/n  ¡¢/w  ÕþÖÎ/n  ºÍ/c  ÎÄ»¯/n  £¬/w  ¸ßÖÐ¼¶/b  ¸É²¿/n  Ê×ÏÈ/d  Òª/v  ¾ßÓÐ/v  ½Ï/d  ¸ß/a  µÄ/u  Áìµ¼/vn  ÄÜÁ¦/n  ºÍ/c  Áìµ¼/vn  Ë®Æ½/n  £¬/w  ÄÜ¹»/v  ¿ÆÑ§/ad  ÅÐ¶Ï/v  ÐÎÊÆ/n  £¬/w  ÕýÈ·/ad  °ÑÎÕ/v  ´ó¾Ö/n  £¬/w  ÊµÊÂÇóÊÇ/i  µØ/u  ¾ö¶¨/v  Õþ²ß/n  £¬/w  ¾­µÃÆð/v  ¸÷ÖÖ/r  ·çÀË/n  µÄ/u  ¿¼Ñé/vn  ¡£/w  Õâ/r  Ò²/d  ÊÇ/v  Ò»¸ö/m  ¼è¾Þ/a  µÄ/u  ÈÎÎñ/n  ¡£/w  ÎÒÃÇ/r  Òª/v  ¹®¹Ì/v  µ³/n  µÄ/u  Ö´Õþ/vn  µØÎ»/n  £¬/w  ±£³Ö/v  µ³/n  Í¬/p  ÈËÃñ/n  ÈºÖÚ/n  µÄ/u  ÑªÈâ/n  ÁªÏµ/vn  £¬/w  ÒªÇó/v  µ³/n  µÄ/u  ¸É²¿/n  ²»µ«/c  Òª/v  ÓÐ/v  ¼á¶¨/a  ÕýÈ·/a  µÄ/u  ÀíÏë/n  ÐÅÄî/n  £¬/w  ÓÐ/v  ¹á³¹/v  Ö´ÐÐ/v  µ³/n  µÄ/u  Â·Ïß/n  ºÍ/c  ·½Õë/n  Õþ²ß/n  µÄ/u  ÄÜÁ¦/n  £¬/w  ¶øÇÒ/c  Òª/v  ÓÐ/v  Á¼ºÃ/a  µÄ/u  Ë¼Ïë/n  ×÷·ç/n  ¡£/w  ÖÐ»ªÃñ×å/n  ÀúÀ´/d  ºÜ/d  ¿´ÖØ/v  Áìµ¼Õß/n  µÄ/u  °ñÑù/n  ×÷ÓÃ/n  ¡£/w  ¡°/w  Æä/r  Éí/Ng  Õý/a  ²»/d  Áî/v  ¶ø/c  ÐÐ/v  £¬/w  Æä/r  Éí/Ng  ²»/d  Õý/a  Ëä/c  Áî/v  ²»/d  ´Ó/Vg  ¡±/w  £¬/w  ¾ÍÊÇ/v  ¹ÅÈË/n  ÁôÏÂ/v  µÄ/u  ¾¯ÊÀ/vn  ÃûÑÔ/n  ¡£/w  ÎÒÃÇ/r  µÄ/u  ¸ßÖÐ¼¶/b  ¸É²¿/n  £¬/w  Òª/v  ÂÊÏÈ/d  Ñø³É/v  ÓÅÁ¼/z  µÄ/u  µÀµÂ/n  Æ·ÖÊ/n  ºÍ/c  ×÷·ç/n  £¬/w  Á®½àÇÚÕþ/l  £¬/w  ¼è¿à·Ü¶·/i  £¬/w  ÉîÈë/v  Êµ¼Ê/n  £¬/w  µ÷²é/v  ÑÐ¾¿/v  £¬/w  Ç«Ðé½÷É÷/i  £¬/w  ÁªÏµ/v  ÈºÖÚ/n  £¬/w  È«ÐÄÈ«Òâ/i  Îª/p  ÈËÃñ/n  Ä±/v  ÀûÒæ/n  ¡£/w  Õâ/r  Í¬Ñù/d  ÊÇ/v  Ò»¸ö/m  ¼è¾Þ/a  µÄ/u  ÈÎÎñ/n  ¡£/w  
19980402-01-001-015/m  £²£±/m  ÊÀ¼Í/n  ½«/d  ÊÇ/v  ³äÂú/v  »úÓö/n  ºÍ/c  ÌôÕ½/vn  µÄ/u  ÊÀ¼Í/n  ¡£/w  ÔÚ/p  ÊÀ¼Í/n  Ö®/u  ½»/Ng  µÄ/u  ÖØÒª/a  Ê±ÆÚ/n  £¬/w  ÄÜ·ñ/v  ×¥×¡/v  »úÓö/n  £¬/w  Ó­½Ó/v  ÌôÕ½/vn  £¬/w  ¿ªÍØ/v  ½øÈ¡/v  £¬/w  ÓÐËù×÷Îª/l  £¬/w  ¶Ô/p  ¸÷¼¶/r  Áìµ¼/n  ¸É²¿/n  ¶¼/d  ÊÇ/v  ÑÏ¾þ/a  µÄ/u  ¿¼Ñé/vn  ¡£/w  ÔÚ/p  ÕâÖÖ/r  ¿¼Ñé/vn  ÃæÇ°/f  £¬/w  Ã¿¸ö/r  Í¬Ö¾/n  ¶¼/d  Ó¦µ±/v  Å¬Á¦/ad  Ê¹/v  ×Ô¼º/r  ¾¡¿ÉÄÜ/d  ÊÊÓ¦/v  µÃ/u  ¿ì/a  Ò»Ð©/m  ¡£/w  ¡°/w  ²»½øÔòÍË/l  ¡±/w  Õâ¸ö/r  ·¨Ôò/n  £¬/w  ¶Ô/p  Ë­/r  ¶¼/d  ÊÇ/v  Ò»Ñù/ad  Æð/v  ×÷ÓÃ/n  µÄ/u  ¡£/w  ÊµÏÖ/v  ÎÒÃÇ/r  µÄ/u  ºêÎ°/a  Ä¿±ê/n  £¬/w  ÐèÒª/v  ¾­¹ý/p  ¼¸/m  ´ú/q  ÈË/n  ¡¢/w  Ê®¼¸/m  ´ú/q  ÈË/n  ³ÖÐø/v  ²»Ð¸/z  µÄ/u  ·Ü¶·/vn  ¡£/w  Òò´Ë/c  £¬/w  ±ØÐë/d  Ê¼ÖÕ/d  ×¢Òâ/v  ´óÁ¦/d  ÅàÑø/v  ºÍ/c  Ñ¡°Î/v  ³ÉÇ§ÉÏÍò/i  µÄ/u  ÓÅÐã/a  ÄêÇá/a  ¸É²¿/n  ¡£/w  ÎªÁË/p  °ïÖú/v  ËûÃÇ/r  ³É³¤/v  ½ø²½/v  £¬/w  ½Ó/v  ºÃ/a  ÀÏÒ»±²/n  µÄ/u  °à/n  £¬/w  Òª/v  ¼á³Ö/v  ¶Ô/p  ËûÃÇ/r  ÑÏ¸ñ/ad  ÒªÇó/v  ¡£/w  ÏÖÔÚ/t  ÔÚÖ°/v  µÄ/u  ¸÷¼¶/r  Áìµ¼/n  ¸É²¿/n  £¬/w  ´ó¶à/d  ÊÇ/v  Ê®Ò»/m  ½ì/q  ÈýÖÐÈ«»á/j  ÒÔºó/f  ×ß/v  ÉÏ/v  Áìµ¼/vn  ¸ÚÎ»/n  µÄ/u  £¬/w  ÔÚ/p  ÖªÊ¶/n  ¡¢/w  ¾«Á¦/n  ¡¢/w  ÄêÁä/n  µÈ/u  ·½Ãæ/n  ÓÐ/v  Ò»¶¨/b  ÓÅÊÆ/n  £¬/w  µ«/c  ÔÚ/p  ÕþÖÎ/n  ¾­Ñé/n  ¡¢/w  ×éÖ¯/vn  Áìµ¼/vn  ÄÜÁ¦/n  ºÍ/c  Ë¼Ïë/n  ×÷·ç/n  µÈ/u  ·½Ãæ/n  £¬/w  Í¬/p  ÀÏÒ»±²/n  Ïà±È/v  »¹ÓÐ/v  ½Ï/d  ´ó/a  ²î¾à/n  £¬/w  »¹/d  ÐèÒª/v  ¼ÌÐø/v  ¶ÍÁ¶/v  ºÍ/c  Ìá¸ß/v  ¡£/w  ²»ÉÙ/m  Í¬Ö¾/n  ¹ýÈ¥/t  ³¤ÆÚ/d  ´ÓÊÂ/v  ×¨Òµ/n  ¼¼Êõ/n  ¹¤×÷/vn  £¬/w  Âí¿ËË¼Ö÷Òå/n  ÀíÂÛ/n  Ñ§Ï°/vn  ºÍ/c  ÀíÂÛ/n  ÐÞÑø/n  »¹/d  ²»¹»/a  £¬/w  Òª/v  ¸ü/d  ºÃ/a  µØ/u  µ£¸º/v  Æð/v  µ³/n  ºÍ/c  ÈËÃñ/n  µÄ/u  ÖØÍÐ/n  £¬/w  ±ØÐë/d  ¸¶³ö/v  ³¤ÆÚ/b  µÄ/u  ¼è¿à/a  Å¬Á¦/an  £¬/w  ¿Ì¿à/ad  ¶ÁÊé/v  £¬/w  ¾­ÊÜ/v  Ä¥Á¶/v  ¡£/w  ¸Ä¸ï/v  ¿ª·Å/v  ÒÔÀ´/f  £¬/w  ÓÐÐ©/r  ¸É²¿/n  ¾­ÊÜ/v  ²»/d  ×¡/v  ¿¼Ñé/vn  £¬/w  ³ö/v  ÁË/u  ÎÊÌâ/n  £¬/w  ÆäÖÐ/r  µÄ/u  ½ÌÑµ/n  ºÜ/d  ÖµµÃ/v  ´ó¼Ò/r  ¹²Í¬/d  ÎüÈ¡/v  ¡£/w  ÏÖÔÚ/t  £¬/w  ÓÐ/v  Ò»²¿·Ö/m  Í¬Ö¾/n  »¹/d  Ã»ÓÐ/d  ´Ó/p  ÕâÐ©/r  ³ÁÍ´/a  ½ÌÑµ/n  ÖÐ/f  ¾¯ÐÑ/v  £¬/w  ²»Á¼/a  ·çÆø/n  ÈÔÈ»/d  ÔÚ/p  ËûÃÇ/r  ÖÐ/f  Ê¢ÐÐ/v  ¡£/w  ÓÐÐ©/r  ¸É²¿/n  °üÀ¨/v  Ò»Ð©/m  ¸ßÖÐ¼¶/b  ¸É²¿/n  £¬/w  ¶Ô/p  ÕâÐ©/r  ¶«Î÷/n  ²»/d  µÖÖÆ/v  ¡¢/w  ²»/d  ¾ÀÕý/v  £¬/w  ÓÐµÄ/r  ÉõÖÁ/d  Æð/v  ÁË/u  ÍÆ²¨ÖúÀ½/i  µÄ/u  ×÷ÓÃ/n  ¡£/w  ÓÐÐ©/r  Í¬Ö¾/n  ²»/d  ÈÏÕæ/a  Ñ§Ï°/v  ÀíÂÛ/n  ¡¢/w  ²»/d  ÉîÈë/a  Ë¼¿¼/v  ÎÊÌâ/n  ¡¢/w  ²»/d  µ÷²é/v  ÑÐ¾¿/v  ¡¢/w  ²»/d  ÔúÊµ/a  ¹¤×÷/v  £¬/w  ¶øÊÇ/c  µÃ¹ýÇÒ¹ý/i  £¬/w  Ó¹Âµ/a  ÎÞÎª/v  £¬/w  ÈÈÖÔ/v  ÓÚ/p  ×÷/v  ±íÃæÎÄÕÂ/l  ¡£/w  »¹/d  ÓÐµÄ/r  ²»/d  ÇÚ¼ó/a  ´´Òµ/v  ¡¢/w  ²»/d  ÌåÐô/v  ÃñÇé/n  ¡¢/w  ²»/d  Ôì¸£/v  ÈËÃñ/n  £¬/w  ¶øÊÇ/c  ³ÁÃÔ/v  ÓÚ/p  »¨Ìì¾ÆµØ/i  ¡¢/w  ÉÝ³Þ/a  ÆÌÕÅ/a  ¡£/w  »¹/d  ÓÐµÄ/r  ²»/d  ÔúÊµ/a  ¹¤×÷/v  ¡¢/w  ²»/d  ³¤Ô¶/a  Ä±»®/v  ¡¢/w  ²»/d  ¹ËÈ«´ó¾Ö/i  £¬/w  ¶øÊÇ/c  ×íÐÄ/v  ÓÚ/p  ¾Ö²¿/n  ºÍ/c  ÑÛÇ°/t  µÄ/u  ÀûÒæ/n  £¬/w  ÉõÖÁ/d  ÎªÁË/p  ×·Öð/v  ¸öÈË/n  È¨Î»/n  ÅªÐé×÷¼Ù/i  £¬/w  À­/v  ¹ØÏµ/n  ÅÜ/v  ÃÅ×Ó/n  ¡£/w  »¹/d  ÓÐ/v  ¼«/d  ÉÙÊý/m  ÈË/n  £¬/w  ²»/d  ÊÇ/v  ÓÃ/v  È¨/n  Îª/p  Ãñ/Ng  £¬/w  ¶øÊÇ/c  ÓÃ/p  ¸÷ÖÖ/r  °ì·¨/n  ÒÔÈ¨Ä±Ë½/l  £¬/w  ÌÓ±Ü/v  ¼à¶½/vn  £¬/w  »¹/d  ×Ô/d  ÒÔÎª/v  µÃ/v  ¼Æ/Ng  ¡£/w  ÕâÐ©/r  ²»Á¼/a  µÄ/u  ¡¢/w  ¶ñÁÓ/a  µÄ/u  ·çÆø/n  £¬/w  Îó¹ú/v  Îó/v  Ãñ/Ng  £¬/w  Î£º¦/v  ÎÞÇî/z  £¬/w  ±ØÐë/d  ¼á¾ö/ad  É¨³ý/v  ¡£/w  
19980402-01-001-016/m  Í¬Ö¾/n  ÃÇ/k  £¬/w  ÎÒÃÇ/r  µ³/n  ÊÇ/v  ÓÐ/v  £µ£¸£°£°Íò/m  µ³Ô±/n  ¡¢/w  Áìµ¼/v  ×Å/u  £±£²ÒÚ/m  ÈËÃñ/n  µÄ/u  ´ó/a  µ³/n  ¡£/w  ¼ç¸º/v  ×Å/u  ÕâÃ´/r  ÖØ/a  µÄ/u  ÔðÈÎ/n  £¬/w  ÎÒ/r  ¶à´Î/m  ½²/v  ¹ý/u  £¬/w  ¶Ô/p  Áìµ¼/n  ¸É²¿/n  Òª/v  ÑÏ¸ñ/ad  ÒªÇó/v  ¡¢/w  ÑÏ¸ñ/ad  ¹ÜÀí/v  ¡¢/w  ÑÏ¸ñ/ad  ¼à¶½/v  £¬/w  ¶ø/c  Áìµ¼/n  ¸É²¿/n  ×Ô¼º/r  Òª/v  ×ÔÖØ/a  ¡¢/w  ×Ô/d  Ê¡/v  ¡¢/w  ×Ô/d  ¾¯/Vg  ¡¢/w  ×Ô/d  Àø/Vg  ¡£/w  Õâ/r  ¡°/w  ÈýÑÏËÄ×Ô/j  ¡±/w  ¹é½á/v  µ½/v  Ò»/m  µã/q  £¬/w  ¾ÍÊÇ/v  ÎÒÃÇ/r  µÄ/u  ¸ßÖÐ¼¶/b  ¸É²¿/n  Òª/v  ÒâÊ¶/v  µ½/v  ×Ô¼º/r  Ëù/u  ¼ç¸º/v  µÄ/u  ÖØ´ó/a  ÀúÊ·/n  ÔðÈÎ/n  £¬/w  Òª/v  ÓÐ/v  ×ÔÖªÖ®Ã÷/i  £¬/w  Òª/v  ¿´µ½/v  ×Ô¼º/r  µÄ/u  ²î¾à/n  ºÍ/c  ²»×ã/vn  £¬/w  Òª/v  ÓÐ/v  Ò»/m  ÖÖ/q  Ê±²»ÎÒ´ý/i  µÄ/u  ½ôÆÈ¸Ð/n  £¬/w  ÓÐ/v  Ò»/m  ÖÖ/q  ¼áÈÍ²»°Î/i  ¡¢/w  ·Ü·¢/v  ÏòÉÏ/v  µÄ/u  Á¼ºÃ/a  ¾«Éñ/n  ×´Ì¬/n  ¡£/w  ÕâÀï/r  £¬/w  ÎÒ/r  Ïë/v  ÔÙ/d  Ìá³ö/v  ÒÔÏÂ/f  ¼¸/m  µã/q  Ï£Íû/n  ¡£/w
[truncated: 9,673,192 more chars]
