# Supplementary material for: Constructing marine expert management knowledge graph based on Trellisnet-CRF
Source: PeerJ Comput Sci. 2022 Sep 5;8:e1083. doi: 10.7717/peerj-cs.1083 (PMC9455288; doi:10.7717/peerj-cs.1083)
Supplement: Supplemental Information 2 [file peerj-cs-08-1083-s002.zip › Peopleí»s Daily Corpus-raw data/corpus_data/199805.txt]

19980501-01-001-001/m  ¼ç¸º/v  Æð/v  ÉñÊ¥/a  µÄ/u  ÀúÊ·/n  Ê¹Ãü/n  £­£­£­/w  Çì×£/v  ¡º/w  ÎåÒ»/t  ¡»/w  ¹ú¼Ê/n  ÀÍ¶¯½Ú/t  
19980501-01-001-002/m  µ³/n  µÄ/u  Ê®Îå´ó/j  Ö¸Ã÷/v  ÁË/u  ¿ç/v  ÊÀ¼Í/n  ·¢Õ¹/v  µÄ/u  ºêÎ°/a  Ä¿±ê/n  £¬/w  ¾Å/m  ½ì/q  [È«¹ú/n  ÈË´ó/j]nt  Ò»/m  ´Î/q  »áÒé/n  Ãè»æ/v  ÁË/u  ×³Àö/a  µÄ/u  À¶Í¼/n  £¬/w  Éç»áÖ÷Òå/n  ×æ¹ú/n  ´º¹â/n  ÎÞÏÞ/v  ¡£/w  ÎÒ¹ú/n  ¹¤ÈË½×¼¶/n  ÓÖ/d  Ò»/m  ´Î/q  Ó­À´/v  ÁË/u  ¹â»Ô/a  µÄ/u  ¡°/w  ÎåÒ»/t  ¡±/w  ¹ú¼Ê/n  ÀÍ¶¯½Ú/t  ¡£/w  ÎÒÃÇ/r  Ïò/p  È«¹ú/n  ¹¤ÈË/n  ¡¢/w  Å©Ãñ/n  ¡¢/w  ÖªÊ¶·Ö×Ó/l  ºÍ/c  ÆäËû/r  ÀÍ¶¯Õß/n  ÖÂÒÔ/v  ÈÈÁÒ/a  µÄ/u  ×£ºØ/vn  ºÍ/c  ³ç¸ß/a  µÄ/u  ¾´Àñ/vn  £¡/w  
19980501-01-001-003/m  ½¨Éè/v  ÓÐ/v  ÖÐ¹ú/ns  ÌØÉ«/n  Éç»áÖ÷Òå/n  ÊÂÒµ/n  ´ú±í/v  ¹¤ÈË½×¼¶/n  µÄ/u  ¸ù±¾/a  ÀûÒæ/n  £¬/w  ¹¤ÈË½×¼¶/n  »ý¼«/ad  Í¶Éí/v  ½¨Éè/v  ÓÐ/v  ÖÐ¹ú/ns  ÌØÉ«/n  Éç»áÖ÷Òå/n  ÊÂÒµ/n  ¡£/w  ÎÞÂÛÊÇ/c  ÔÚ/p  ¸ïÃü/vn  Õ½Õù/n  Äê´ú/n  µÄ/u  ÏõÑÌ/n  ÖÐ/f  £¬/w  »¹ÊÇ/c  ÔÚ/p  Éç»áÖ÷Òå/n  ½¨Éè/v  µÄ/u  ÈÈ³±/n  Àï/f  £¬/w  Ö±µ½/v  ¸Ä¸ï/v  ¿ª·Å/v  ºÍ/c  ÏÖ´ú»¯/vn  ½¨Éè/vn  µÄ/u  ÐÂ/a  Ê±ÆÚ/n  £¬/w  ÎÒ¹ú/n  ¹¤ÈË½×¼¶/n  Ê¼ÖÕ/d  Õ¾/v  ÔÚ/v  Ç°ÁÐ/n  £¬/w  ´´/v  »Ô»Í/a  Òµ¼¨/n  £¬/w  Áì/v  Ê±´ú/n  ·çÉ§/n  ¡£/w  ½ñÄê/t  ÊÇ/v  ¹á³¹/v  ÂäÊµ/v  Ê®Îå´ó/j  ¾«Éñ/n  µÄ/u  µÚÒ»/m  Äê/q  £¬/w  Ò²/d  ÊÇ/v  Íê³É/v  ¡°/w  ¾ÅÎå/j  ¡±/w  ¼Æ»®/n  µÄ/u  ¹Ø¼ü/a  Ò»/m  Äê/q  ¡£/w  ÎÒ¹ú/n  ¹¤ÈË½×¼¶/n  ÔÚ/p  Íê³É/v  ½ñÄê/t  ÈÎÎñ/n  ºÍ/c  ÊµÏÖ/v  ¿ç/v  ÊÀ¼Í/n  ºêÎ°/a  Ä¿±ê/n  µÄ/u  ½ø³Ì/n  ÖÐ/f  £¬/w  Òª/v  ½øÒ»²½/d  ·¢»Ó/v  Ö÷¶¯ÐÔ/n  ºÍ/c  ´´Ôì/vn  ¾«Éñ/n  £¬/w  ÔÙ/d  Õ¹/Vg  ÐÛ·ç/n  ¡£/w  
19980501-01-001-004/m  ¸Ä¸ï/v  ÊÇ/v  µ±´ú/t  ÖÐ¹ú/ns  µÄ/u  Ö÷ÐýÂÉ/n  ¡£/w  ÎÒ¹ú/n  µÄ/u  ¸Ä¸ï/vn  ÒÑ/d  ½øÈë/v  ¹¥¼á/vn  ½×¶Î/n  £¬/w  ×÷Îª/p  ¹úÃñ¾­¼Ã/n  Ö§Öù/n  µÄ/u  ¹úÓÐ/vn  ÆóÒµ/n  µÄ/u  ¸Ä¸ï/vn  £¬/w  ÊÇ/v  µ±Ç°/t  ¾­¼Ã/n  ÌåÖÆ/n  ¸Ä¸ï/vn  µÄ/u  ÖØµã/n  ¡£/w  ÖÐÑë/n  Ìá³ö/v  £¬/w  Òª/v  ÓÃ/p  Èý/m  Äê/q  ×óÓÒ/m  µÄ/u  Ê±¼ä/n  £¬/w  Ê¹/v  ´ó¶àÊý/m  ¹úÓÐ/vn  ´óÖÐÐÍ/b  ¿÷Ëð/vn  ÆóÒµ/n  °ÚÍÑ/v  À§¾³/n  £¬/w  Á¦Õù/v  µ½/p  ±¾ÊÀ¼Í/t  Ä©/f  Ê¹/v  ´ó¶àÊý/m  ¹úÓÐ/vn  ´óÖÐÐÍ/b  ¹Ç¸É/n  ÆóÒµ/n  ³õ²½/d  ½¨Á¢/v  Æð/v  ÏÖ´ú/t  ÆóÒµ/n  ÖÆ¶È/n  ¡£/w  °Ñ/p  ¹úÓÐ/vn  ÆóÒµ/n  ¸ã»î/v  ÁË/y  £¬/w  Õû¸ö/m  ¹úÃñ¾­¼Ã/n  ¾Í/d  »á/v  ¸ü¼Ó/d  ³äÂú/v  »îÁ¦/n  £¬/w  ½¨Éè/v  ÓÐ/v  ÖÐ¹ú/ns  ÌØÉ«/n  Éç»áÖ÷Òå/n  µÄ/u  Î°´ó/a  ÊÂÒµ/n  ¾Í/d  »á/v  ¸ü¼Ó/d  ³äÂú/v  »îÁ¦/n  ¡£/w  
19980501-01-001-005/m  Òª/v  ÊµÏÖ/v  ¹úÓÐ/vn  ÆóÒµ/n  ¸Ä¸ï/v  µÄ/u  Ä¿±ê/n  £¬/w  ºÜ/d  ÖØÒª/a  µÄ/u  Ò»/m  Ìõ/q  £¬/w  ¾ÍÊÇ/v  Òª/v  Ò»Èç¼ÈÍù/i  µØ/u  È«ÐÄÈ«Òâ/i  ÒÀ¿¿/v  ¹¤ÈË½×¼¶/n  £¬/w  ±£Ö¤/v  ¹¤ÈË½×¼¶/n  Ö÷ÈËÎÌ/n  µØÎ»/n  £¬/w  ·¢»Ó/v  ¹¤ÈË½×¼¶/n  Ö÷Á¦¾ü/n  ×÷ÓÃ/n  ¡£/w  ÔÚ/p  Éç»áÖ÷Òå/n  ÖÐ¹ú/ns  £¬/w  °ì/v  ÈÎºÎ/r  ´óÊÂ/n  £¬/w  Èç¹û/c  Ã»ÓÐ/v  ¹¤ÈË½×¼¶/n  µÄ/u  Ö§³Ö/vn  £¬/w  ¶¼/d  ÊÇ/v  ²»/d  ¿ÉÄÜ/v  ³É¹¦/a  µÄ/u  ¡£/w  ÔÚ/p  Éî»¯/v  ¹úÓÐ/vn  ÆóÒµ/n  µÄ/u  ¸Ä¸ï/vn  ÖÐ/f  £¬/w  ±ØÐë/d  Ã÷È·/v  £¬/w  ¹¤ÈË½×¼¶/n  ÊÇ/v  Ö÷Ìå/n  £¬/w  ²»/d  ÊÇ/v  ¶ÔÏó/n  £»/w  ÊÇ/v  ¶¯Á¦/n  £¬/w  ²»/d  ÊÇ/v  ×èÁ¦/n  ¡£/w  ÄÇÖÖ/r  Ö»¼û/v  Îï/Ng  ²»¼û/v  ÈË/n  ¡¢/w  Ö»¼û/v  Ç®/n  ²»¼û/v  ÈË/n  µÄ/u  ×÷·¨/n  £¬/w  ÊÇ/v  ´íÎó/a  µÄ/u  ¡£/w  Òª/v  ´¦Àí/v  ºÃ/a  ¹ú¼Ò/n  Óë/p  ÆóÒµ/n  µÄ/u  ¹ØÏµ/n  £¬/w  Ò²/d  Òª/v  ´¦Àí/v  ºÃ/a  ÆóÒµ/n  Óë/p  Ö°¹¤/n  µÄ/u  ¹ØÏµ/n  ¡£/w  Òª/v  ¿´µ½/v  £¬/w  ¹úÓÐ/vn  ÆóÒµ/n  ¸Ä¸ï/vn  ÓÐ/v  Ðí¶à/m  ¡°/w  ÄÑµã/n  ¡±/w  £¬/w  µ«/c  Ò²/d  ÓÐ/v  Ðí¶à/m  ¡°/w  ÁÁµã/n  ¡±/w  ¡£/w  Ò»¸ö/m  ºÜ/d  ´ó/a  µÄ/u  ¡°/w  ÁÁµã/n  ¡±/w  £¬/w  ¾ÍÊÇ/v  ¹úÓÐ/vn  ÆóÒµ/n  Ö°¹¤/n  ±¾Éí/r  ¡£/w  ËûÃÇ/r  ¼È/c  ÊÇ/v  ¹ú¼Ò/n  µÄ/u  Ö÷ÈË/n  £¬/w  ÓÖ/c  ÊÇ/v  ÆóÒµ/n  µÄ/u  Ö÷ÈË/n  £¬/w  ¶Ô/p  ×Ô¼º/r  µÄ/u  ÆóÒµ/n  ÓÐ/v  ºÜ/d  Éî/a  µÄ/u  ¸ÐÇé/n  ¡£/w  ËûÃÇ/r  ÓÐ/v  ºÜ/d  ¸ß/a  µÄ/u  ¾õÎò/n  £¬/w  Ê¶/v  ´óÌå/n  £¬/w  ¹Ë/v  ´ó¾Ö/n  £¬/w  Ìý/v  °²ÅÅ/v  £¬/w  ÎªÁË/p  ¹ú¼Ò/n  ºÍ/c  ÈËÃñ/n  µÄ/u  ¸ù±¾/a  ÀûÒæ/n  ºÍ/c  ³¤Ô¶/a  ÀûÒæ/n  £¬/w  ¸ÊÔ¸/v  ×Ô¼º/r  ¸¶³ö/v  ´ú¼Û/n  ¡£/w  Õâ/r  ÊÇ/v  ¹úÓÐ/vn  ÆóÒµ/n  µÄ/u  Ò»¸ö/m  ÎÞÓëÂ×±È/i  µÄ/u  ÕþÖÎ/n  ÓÅÊÆ/n  ¡£/w  
19980501-01-001-006/m  ½â¾ö/v  ÏÂ¸Ú/vn  Ö°¹¤/n  µÄ/u  Éú»î/vn  ºÍ/c  ÔÙ/d  ¾ÍÒµ/v  ÎÊÌâ/n  £¬/w  ÖÁ¹ØÖØÒª/l  ¡£/w  Ëü/r  ²»½ö/c  ¹ØÏµ/v  ×Å/u  ¹úÓÐ/vn  ÆóÒµ/n  ¸Ä¸ï/vn  µÄ/u  ³É°Ü/n  £¬/w  ¶øÇÒ/c  ¹ØÏµ/v  µ½/v  ¾­¼Ã/n  µÄ/u  ·¢Õ¹/vn  ºÍ/c  Éç»á/n  µÄ/u  ÎÈ¶¨/an  ¡£/w  µ³ÖÐÑë/nt  ¡¢/w  ¹úÎñÔº/nt  ¶Ô/p  ´Ë/r  ·Ç³£/d  ÖØÊÓ/v  £¬/w  ÒÑ¾­/d  ºÍ/p  ÕýÔÚ/d  ²ÉÈ¡/v  ¸÷ÖÖ/r  ÓÐÐ§/a  µÄ/u  ´ëÊ©/n  £¬/w  ¼ÓÒÔ/v  ½â¾ö/vn  ¡£/w  Òª/v  ÈÏÊ¶/v  µ½/v  £¬/w  ÏÂ¸Ú/v  £¬/w  ²»/d  ÊÇ/v  Ö°¹¤/n  ±¾Éí/r  µÄ/u  Ô­Òò/n  £¬/w  Ö÷Òª/d  ÊÇ/v  ¶àÄê/m  ÒÔÀ´/f  ÐÎ³É/v  ¡¢/w  Ø½/d  Ðë/d  ¸Ä±ä/v  µÄ/u  ¾­¼Ã/n  ÌåÖÆ/n  ¡¢/w  ¾­¼Ã/n  ½á¹¹/n  ÒÔ¼°/c  ÀÍ¶¯/vn  ¡¢/w  ·ÖÅä/vn  µÈ/u  ÖÆ¶È/n  Ôì³É/v  µÄ/u  ¡£/w  ¸÷¼¶/r  µ³×éÖ¯/n  ºÍ/c  Õþ¸®/n  ¶Ô/p  ÏÂ¸Ú/vn  Ö°¹¤/n  Òª/v  ÓÐ/v  ÕýÈ·/a  µÄ/u  ÈÏÊ¶/n  £¬/w  Òª/v  ÓÐ/v  Éîºñ/a  µÄ/u  ¸ÐÇé/n  £¬/w  Òª/v  ÓÐ/v  ¸ß¶È/d  ¸ºÔð/v  µÄ/u  ¾«Éñ/n  £¬/w  Òª/v  ÓÐ/v  ÇÐÊµ/a  ÓÐÐ§/a  µÄ/u  ´ëÊ©/n  ¡£/w  ½­/nr  ÔóÃñ/nr  Í¬Ö¾/n  Ç¿µ÷/v  Áìµ¼/n  ¸É²¿/n  Òª/v  ½²/v  ÕþÖÎ/n  ¡£/w  ½²/v  ÕþÖÎ/n  £¬/w  ×î/d  ¸ù±¾/a  µÄ/u  £¬/w  ¾ÍÊÇ/v  Òª/v  ÓÐ/v  ÈºÖÚ/n  ¸ÐÇé/n  ¡¢/w  ÈºÖÚ/n  ¹Ûµã/n  £¬/w  ¼á³Ö/v  ÈºÖÚ/n  Â·Ïß/n  £¬/w  Îª/p  ÈºÖÚ/n  ÅÅÓÇ½âÄÑ/i  ¡£/w  µ±Ç°/t  £¬/w  ½²/v  ÕþÖÎ/n  ¾ÍÒª/d  ÂäÊµ/v  µ½/v  ½â¾ö/v  ºÃ/a  ÏÂ¸Ú/vn  Ö°¹¤/n  ÔÙ/d  ¾ÍÒµ/v  ÎÊÌâ/n  ÉÏ/f  ¡£/w  Òª/v  °´ÕÕ/p  ÖÐÑë/n  È·¶¨/v  µÄ/u  Ä¿±ê/n  ¡¢/w  Ë¼Â·/n  ¡¢/w  Ô­Ôò/n  ºÍ/c  ·½Õë/n  £¬/w  ÇÐÊµ/ad  ×öºÃ/v  ·ÖÁ÷/v  °²ÖÃ/v  ºÍ/c  ÔÙ/d  ¾ÍÒµ/v  ¹¤×÷/vn  £¬/w  °ïÖú/v  Ö°¹¤/n  ½â¾ö/v  ºÃ/a  Éú»î/vn  ºÍ/c  ¹¤×÷/vn  ÖÐ/f  µÄ/u  ¸÷ÖÖ/r  Êµ¼Ê/a  ÎÊÌâ/n  ¡£/w  Òª/v  ¼ÓÇ¿/v  »ù²ã/n  Ë¼Ïë/n  ÕþÖÎ/n  ¹¤×÷/vn  £¬/w  Î¬»¤/v  Ö°¹¤/n  ÀûÒæ/n  £¬/w  ÀíË³/v  ÇéÐ÷/n  £¬/w  »¯½â/v  Ã¬¶Ü/an  £¬/w  Ê¹/v  Ö°¹¤/n  ÈºÖÚ/n  ÈÏÇå/v  ÐÂ/a  µÄ/u  ÐÎÊÆ/n  £¬/w  ×ª±ä/v  ¹ÛÄî/n  £¬/w  Ê÷Á¢/v  ÐÂ/a  µÄ/u  ÔñÒµ¹Û/n  ¡¢/w  ¾ÍÒµ¹Û/n  £¬/w  ¾«Éñ/n  Õñ·Ü/v  µØ/u  ¿ªÍØ/v  ÔÙ/d  ¾ÍÒµ/v  Ö®/u  Â·/n  ¡£/w  
19980501-01-001-007/m  ¾­¼Ã/n  ¹¤×÷/vn  ÊÇ/v  ÎÒÃÇ/r  Ò»ÇÐ/r  ¹¤×÷/vn  µÄ/u  ÖÐÐÄ/n  ¡£/w  ½ñÄê/t  Òª/v  È·±£/v  ¾­¼Ã/n  Ôö³¤/vn  ËÙ¶È/n  ´ïµ½/v  £¸£¥/m  £¬/w  Îï¼Û/n  ÕÇ·ù/n  µÍÓÚ/v  £³£¥/m  £¬/w  ÈËÃñ±Ò/n  »ãÂÊ/n  ÎÈ¶¨/an  ¡£/w  Í¬Ê±/c  Òª/v  È«Ãæ/ad  ÍÆ½ø/v  ¹úÓÐ/vn  ÆóÒµ/n  ¸Ä¸ï/vn  ¡¢/w  ½ðÈÚ/n  ÌåÖÆ/n  ¸Ä¸ï/vn  ºÍ/c  Õþ¸®/n  »ú¹¹/n  ¸Ä¸ï/vn  £¬/w  Òª/v  ¼ÌÐø/v  ÍÆ½ø/v  Éç»áÖ÷Òå/n  ¾«ÉñÎÄÃ÷/n  ½¨Éè/vn  ºÍ/c  ÃñÖ÷/an  ·¨ÖÆ/n  ½¨Éè/vn  £¬/w  ÍÆ¶¯/v  Éç»á/n  È«Ãæ/ad  ½ø²½/v  £¬/w  ÈÎÎñ/n  ÖØ/a  £¬/w  ÄÑ¶È/n  ´ó/a  £¬/w  Í¬Ê±/c  ÓÖ/d  Ç°¾°/n  ¹âÃ÷/a  £¬/w  ³äÂú/v  Ï£Íû/n  ¡£/w  Õâ/r  ¾Í/d  ÒªÇó/v  ÎÒ¹ú/n  µÄ/u  ¹¤ÈË½×¼¶/n  ºÍ/c  È«Ìå/n  ÀÍ¶¯Õß/n  ÐØ»³´ó¾Ö/l  £¬/w  ¼«´ó/a  µØ/u  ·¢Ñï/v  ¹ú¼Ò/n  Ö÷ÈËÎÌ/n  µÄ/u  ¾«Éñ/n  £¬/w  »ý¼«/ad  Í¶Éí/v  µ½/v  Îª/p  ÊµÏÖ/v  ºêÎ°/a  ¼è¾Þ/a  µÄ/u  ÈÎÎñ/n  ¶ø/c  ·Ü¶·/v  µÄ/u  Êµ¼ù/vn  ÖÐ/f  È¥/v  ¡£/w  
19980501-01-001-008/m  ¡°/w  ÐÛ¹Ø/n  ÂþµÀ/n  Õæ/Ng  Èç/v  Ìú/n  £¬/w  ¶ø½ñ/d  Âõ²½/v  ´ÓÍ·/d  Ô½/v  ¡£/w  ¡±/w  £²£°/m  Äê/q  À´/f  £¬/w  ÔÚ/p  ÎÒ¹ú/n  ²¨À½×³À«/i  µÄ/u  ¸Ä¸ï/vn  ÖÐ/f  £¬/w  ¹¤ÈË½×¼¶/n  ÔÚ/p  µ³/n  µÄ/u  Áìµ¼/vn  ÏÂ/f  £¬/w  Õ¶/v  ¹Ø/n  ¶á/v  °¯/Ng  £¬/w  ³å·æ/v  ÔÚ/p  Ç°/f  £¬/w  ²»¶Ï/d  ¿ª´´/v  ½¨Éè/v  ÓÐ/v  ÖÐ¹ú/ns  ÌØÉ«/n  Éç»áÖ÷Òå/n  µÄ/u  ÐÂ/a  ¾ÖÃæ/n  ¡£/w  ½ñÌì/t  £¬/w  Ãæ¶Ô/v  ¸Ä¸ï/vn  ¡¢/w  ·¢Õ¹/vn  Õ÷Í¾/n  ÉÏ/f  µÄ/u  ÐÂ/a  µÄ/u  ¡°/w  ÐÛ¹Ø/n  ¡±/w  £¬/w  ÎÒ¹ú/n  ¹¤ÈË½×¼¶/n  ºÍ/c  ¸÷×å/r  ÈËÃñ/n  Òª/v  ¸ß¾Ù/v  µËÐ¡Æ½ÀíÂÛ/n  Î°´ó/a  ÆìÖÄ/n  £¬/w  ½ôÃÜ/ad  ÍÅ½á/v  ÔÚ/p  ÒÔ/p  ½­/nr  ÔóÃñ/nr  Í¬Ö¾/n  Îª/v  ºËÐÄ/n  µÄ/u  µ³ÖÐÑë/nt  ÖÜÎ§/f  £¬/w  ÓÂ¸Ò/a  µØ/u  ¼ç¸º/v  Æð/v  ÉñÊ¥/a  µÄ/u  ÀúÊ·/n  Ê¹Ãü/n  £¬/w  °Ñ/p  ¸Ä¸ï/v  ÍÆÏò/v  ÐÂ/a  µÄ/u  Ê¤Àû/vn  £¬/w  °Ñ/p  ½¨Éè/v  ÓÐ/v  ÖÐ¹ú/ns  ÌØÉ«/n  Éç»áÖ÷Òå/n  ÊÂÒµ/n  ¼ÌÐø/v  ÍÆÏò/v  Ç°½ø/v  £¡/w  

19980501-01-002-001/m  ×ÜÊé¼Ç/n  ºÍ/p  ¹¤ÈË/n  ÈºÖÚ/n  ÔÚ/p  Ò»Æð/s  £¨/w  Í¼Æ¬/n  £©/w  
19980501-01-002-002/m  £´ÔÂ/t  £±£´ÈÕ/t  £¬/w  ½­/nr  ÔóÃñ/nr  ×ÜÊé¼Ç/n  ÔÚ/p  [ÖØÇì/ns  ¸ÖÌú/n  ¼¯ÍÅ¹«Ë¾/n]nt  ¿¼²ì/v  Ê±/Ng  £¬/w  ÔÚ/p  ³µ¼ä/n  Í¬/p  ¹¤ÈË/n  ÈºÖÚ/n  Ç×ÇÐ/ad  ½»Ì¸/v  ¡£/w  £¨/w  Ð¤/nr  Ó÷À×/nr  Éã/Vg  £©/w  

19980501-01-003-001/m  ½­/nr  ÔóÃñ/nr  »á¼û/v  °Â¶û²¼ÀµÌØ/nr  
19980501-01-003-002/m  Ï£Íû/v  ¿ËÁÖ¶Ù/nr  ×ÜÍ³/n  µÄ/u  ·ÃÎÊ/vn  Ô²Âú/ad  ³É¹¦/a  £¬/w  ²¢/c  ÍÆ¶¯/v  ÖÐ/j  ÃÀ/j  ¹ØÏµ/n  ²»¶Ï/d  È¡µÃ/v  ÐÂ/a  ½øÕ¹/vn  
19980501-01-003-003/m  ±¾±¨/r  ±±¾©/ns  £´ÔÂ/t  £³£°ÈÕ/t  Ñ¶/Ng  ¼ÇÕß/n  ÂÞ/nr  ´º»ª/nr  ±¨µÀ/v  £º/w  ¹ú¼Ò/n  Ö÷Ï¯/n  ½­/nr  ÔóÃñ/nr  ½ñÌì/t  ÉÏÎç/t  ÔÚ/p  ÖÐÄÏº£/ns  »á¼û/v  ÃÀ¹ú/ns  ¹úÎñÇä/n  °Â¶û²¼ÀµÌØ/nr  Ê±/Ng  ±íÊ¾/v  £¬/w  Ö»Òª/c  ÖÐ/j  ÃÀ/j  Ë«·½/n  Áìµ¼ÈË/n  ÄÜ¹»/v  Õ¾/v  µÃ/u  ¸ß/a  £¬/w  ¿´/v  µÃ/u  Ô¶/a  £¬/w  ÕæÕý/d  ´Ó/p  Õ½ÂÔ/n  ¸ß¶È/n  ºÍ/c  ³¤Ô¶/a  ½Ç¶È/n  ³ö·¢/v  À´/v  ¿´´ý/v  ºÍ/c  ´¦Àí/v  ÖÐ/j  ÃÀ/j  ¹ØÏµ/n  £¬/w  ¾Í/d  ÄÜ/v  °ÑÎÕ/v  Ê±´ú/n  ºÍ/c  ³±Á÷/n  £¬/w  ÍÆ¶¯/v  ÖÐ/j  ÃÀ/j  ¹ØÏµ/n  ½øÈë/v  Ò»¸ö/m  ÐÂ/a  µÄ/u  ·¢Õ¹/vn  ½×¶Î/n  ¡£/w  
19980501-01-003-004/m  ½­/nr  ÔóÃñ/nr  Ö÷Ï¯/n  Ê×ÏÈ/d  ±íÊ¾/v  »¶Ó­/v  °Â¶û²¼ÀµÌØ/nr  ÔÙ´Î/d  ·Ã»ª/v  £¬/w  Îª/p  ¿ËÁÖ¶Ù/nr  ×ÜÍ³/n  ·Ã»ª/v  ×ö/v  ×¼±¸/vn  ¹¤×÷/vn  ¡£/w  Ëû/r  Ëµ/v  £¬/w  ÎÒ/r  È¥Äê/t  ·ÃÎÊ/v  ÃÀ¹ú/ns  Ê±/Ng  £¬/w  ÊÜµ½/v  ¿ËÁÖ¶Ù/nr  ×ÜÍ³/n  ÒÔ¼°/c  [ÃÀ¹ú/ns  Õþ¸®/n]nt  ºÍ/c  ÈËÃñ/n  µÄ/u  ÈÈÇé/a  ½Ó´ý/vn  £¬/w  ·ÃÎÊ/v  ¸ø/p  ÎÒ/r  ÁôÏÂ/v  ÁË/u  ÃÀºÃ/a  µÄ/u  ¼ÇÒä/n  ¡£/w  Çë/v  ×ª¸æ/v  ¿ËÁÖ¶Ù/nr  ×ÜÍ³/n  £¬/w  [ÖÐ¹ú/ns  Õþ¸®/n]nt  ºÍ/c  ÈËÃñ/n  ¸ß¶È/d  ÖØÊÓ/v  Ëû/r  ¼´½«/d  ¶Ô/p  ÖÐ¹ú/ns  ½øÐÐ/v  µÄ/u  ¹úÊÂ·ÃÎÊ/l  £¬/w  ÎÒ/r  ±¾ÈË/r  ÆÚ´ý/v  ×Å/u  ÔÚ/p  ±±¾©/ns  Óë/p  Ëû/r  »áÎî/v  ¡£/w  
19980501-01-003-005/m  °Â¶û²¼ÀµÌØ/nr  ×ª´ï/v  ÁË/u  ¿ËÁÖ¶Ù/nr  ×ÜÍ³/n  ¶Ô/p  ½­/nr  ÔóÃñ/nr  Ö÷Ï¯/n  µÄ/u  Ç×ÇÐ/a  ÎÊºò/vn  £¬/w  ²¢/c  Ïò/p  ½­/nr  Ö÷Ï¯/n  ×ª½»/v  ÁË/u  ¿ËÁÖ¶Ù/nr  ×ÜÍ³/n  µÄ/u  Ç×±ÊÐÅ/n  ¡£/w  Ëý/r  Ç¿µ÷/v  £¬/w  ¿ËÁÖ¶Ù/nr  Ï£Íû/v  ÃÀ/j  ÖÐ/j  Ë«·½/n  ¹²Í¬/d  Å¬Á¦/a  £¬/w  ÔÚ/p  È¥Äê/t  ½­/nr  Ö÷Ï¯/n  ³É¹¦/ad  ·Ã/v  ÃÀ/j  µÄ/u  »ù´¡/n  ÉÏ/f  £¬/w  Ê¹/v  ½ñÄê/t  Á½/m  ¹ú/n  ÔªÊ×/n  ÔÚ/p  ±±¾©/ns  µÄ/u  »áÎî/vn  »ñµÃ/v  Ô²Âú/a  ³É¹¦/an  ¡£/w  
19980501-01-003-006/m  ½­/nr  Ö÷Ï¯/n  Ëµ/v  £¬/w  ÎÒ/r  ºÜ/d  ¸ßÐË/a  µØ/u  ¿´µ½/v  £¬/w  ÖÐ/j  ÃÀ/j  ¹ØÏµ/n  ½üÄêÀ´/l/%  ±£³Ö/v  ×Å/u  ²»¶Ï/d  ¸ÄÉÆ/v  ºÍ/c  ·¢Õ¹/v  µÄ/u  Á¼ºÃ/a  ÊÆÍ·/n  ¡£/w  ÎÒ/r  ºÍ/p  ¿ËÁÖ¶Ù/nr  ×ÜÍ³/n  ÔÚ/p  »ªÊ¢¶Ù/ns  ´ï³É/v  µÄ/u  ¹²Ê¶/n  ÕýÔÚ/d  Öð²½/d  ÂäÊµ/v  £¬/w  Á½/m  ¹ú/n  ¸ß²ã/n  »¥·Ã/vn  Ôö¶à/v  £¬/w  ¾­Ã³/j  ºÏ×÷/vn  ²»¶Ï/d  À©´ó/v  £¬/w  »·¾³/n  ¡¢/w  ¿Æ½Ì/j  ¡¢/w  ÎÄ»¯/n  ¡¢/w  ¾üÊÂ/n  ºÍ/c  ·¨ÂÉ/n  µÈ/u  ÁìÓò/n  µÄ/u  ½»Á÷/vn  Óë/c  ºÏ×÷/vn  È¡µÃ/v  ÁË/u  ÐÂ/a  µÄ/u  ½øÕ¹/vn  ¡£/w  ÎÒ/r  ºÍ/c  ¿ËÁÖ¶Ù/nr  ×ÜÍ³/n  ¾ö¶¨/v  Ë«·½/n  ¹²Í¬/d  ÖÂÁ¦/v  ÓÚ/p  ½¨Á¢/v  ÃæÏò/v  £²£±/m  ÊÀ¼Í/n  µÄ/u  ÖÐ/j  ÃÀ/j  ½¨ÉèÐÔ/n  Õ½ÂÔ/n  »ï°é/n  ¹ØÏµ/n  £¬/w  ²»½ö/c  ·ûºÏ/v  ÖÐ/j  ÃÀ/j  Á½/m  ¹ú/n  µÄ/u  ¸ù±¾/a  ÀûÒæ/n  £¬/w  ¶øÇÒ/c  ÓÐÖúÓÚ/v  ÊÀ½ç/n  µÄ/u  ºÍÆ½/an  ¡¢/w  ÎÈ¶¨/an  Óë/c  ·±ÈÙ/an  ¡£/w  Ä¿Ç°/t  £¬/w  ÖÐ/j  ÃÀ/j  Ë«·½/n  ÕýÔÚ/d  Îª/p  ¿ËÁÖ¶Ù/nr  ½ñÄê/t  £¶ÔÂ/t  ·Ã»ª/vn  ×÷/v  »ý¼«/a  ×¼±¸/vn  £¬/w  ÎÒÃÇ/r  Ï£Íû/v  ¿ËÁÖ¶Ù/nr  ×ÜÍ³/n  µÄ/u  ·ÃÎÊ/vn  È¡µÃ/v  Ô²Âú/a  ³É¹¦/an  £¬/w  ²¢/c  ÍÆ¶¯/v  ÖÐ/j  ÃÀ/j  ¹ØÏµ/n  ²»¶Ï/d  È¡µÃ/v  ÐÂ/a  µÄ/u  ½øÕ¹/vn  ¡£/w  
19980501-01-003-007/m  °Â¶û²¼ÀµÌØ/nr  Ëµ/v  £¬/w  ÃÀ¹ú/ns  Ï£Íû/v  ¹®¹Ì/v  ÃÀ/j  ÖÐ/j  ¹ØÏµ/n  £¬/w  ÒòÎª/c  Õâ/r  ÓÐÖúÓÚ/v  Á½/m  ¹ú/n  ½¨Á¢/v  ½¨ÉèÐÔ/n  µÄ/u  Õ½ÂÔ/n  »ï°é/n  ¹ØÏµ/n  ¡£/w  ¿ËÁÖ¶Ù/nr  ×ÜÍ³/n  ºÍ/c  ½­/nr  ÔóÃñ/nr  Ö÷Ï¯/n  Ê×ÏÈ/d  ¿´µ½/v  ÁË/u  ÃÀ/j  ÖÐ/j  ½¨Á¢/v  ÕâÖÖ/r  ¹ØÏµ/n  ¶Ô/p  Á½/m  ¹ú/n  ¹ØÏµ/n  ºÍ/c  ÊÀ½ç/n  ÐÎÊÆ/n  ·¢Õ¹/v  µÄ/u  ÖØÒªÐÔ/n  ¡£/w  Îª´Ë/d  £¬/w  ÃÀ/j  ÖÐ/j  Á½/m  ¹ú/n  ÐèÒª/v  È«Ãæ/ad  ¸ÄÉÆ/v  ¹ØÏµ/n  ¡£/w  Ëý/r  »¹/d  Ëµ/v  £¬/w  Ëý/r  ´Ë´Î/r  ·Ã»ª/v  £¬/w  Óë/p  ÖÐ·½/n  ¾Í/p  ¿ËÁÖ¶Ù/nr  ×ÜÍ³/n  ·Ã»ª/v  µÄ/u  ×¼±¸/vn  ¹¤×÷/vn  ºÍ/c  ÃÀ/j  ÖÐ/j  ¹ØÏµ/n  ¹ã·º/ad  ¡¢/w  ÉîÈë/ad  ½»»»/v  ÁË/u  Òâ¼û/n  £¬/w  È¡µÃ/v  ÁË/u  ½øÕ¹/vn  ¡£/w  
19980501-01-003-008/m  Íâ½»²¿³¤/n  ÌÆ/nr  ¼Òè¯/nr  ¡¢/w  Íâ½»²¿/nt  ¸±/b  ²¿³¤/n  Ñî/nr  ½àóø/nr  ¡¢/w  ÃÀ¹ú/ns  ×¤»ª/vn  ´óÊ¹/n  ÉÐÄ½½Ü/nr  µÈ/u  »á¼û/v  Ê±/Ng  ÔÚ×ù/v  ¡£/w  

19980501-01-004-001/m  Öì/nr  éF»ù/nr  »á¼û/v  °Â¶û²¼ÀµÌØ/nr  
19980501-01-004-002/m  ±¾±¨/r  ±±¾©/ns  £´ÔÂ/t  £³£°ÈÕ/t  Ñ¶/Ng  ¼ÇÕß/n  ÂÞ/nr  ´º»ª/nr  ±¨µÀ/v  £º/w  ¹úÎñÔº/nt  ×ÜÀí/n  Öì/nr  éF»ù/nr  ½ñÌì/t  ÉÏÎç/t  ÔÚ/p  [ÖÐÄÏº£/ns  ×Ï¹â¸ó/ns]ns  »á¼û/v  ÁË/u  ÃÀ¹ú/ns  ¹úÎñÇä/n  °Â¶û²¼ÀµÌØ/nr  £¬/w  »¶Ó­/v  Ëý/r  À´»ª/v  ·ÃÎÊ/v  £¬/w  Îª/p  ¿ËÁÖ¶Ù/nr  ×ÜÍ³/n  £¶ÔÂ/t  ·Ã»ª/v  ×ö/v  ×¼±¸/v  ¡£/w  
19980501-01-004-003/m  Öì/nr  éF»ù/nr  ±íÊ¾/v  £¬/w  [ÖÐ¹ú/ns  Õþ¸®/n]nt  ¸ß¶È/d  ÖØÊÓ/v  ¿ËÁÖ¶Ù/nr  ×ÜÍ³/n  ½ñÄê/t  £¶ÔÂ/t  ¼´½«/d  ¶Ô/p  ÖÐ¹ú/ns  ½øÐÐ/v  µÄ/u  ¹úÊÂ·ÃÎÊ/l  ¡£/w  Õâ/r  ÊÇ/v  ½­/nr  Ö÷Ï¯/n  ·Ã/v  ÃÀ/j  ºó/f  £¬/w  ÖÐ/j  ÃÀ/j  ¹ØÏµ/n  µÄ/u  ÓÖ/d  Ò»/m  ¼þ/q  ´óÊÂ/n  ¡£/w  ÎÒÃÇ/r  ÏàÐÅ/v  £¬/w  Í¨¹ý/p  Ë«·½/n  µÄ/u  ¹²Í¬/b  Å¬Á¦/an  ºÍ/c  ÈÏÕæ/a  ×¼±¸/vn  £¬/w  ¿ËÁÖ¶Ù/nr  ×ÜÍ³/n  µÄ/u  ·ÃÎÊ/vn  ½«/d  È¡µÃ/v  Ô²Âú/a  ³É¹¦/an  £¬/w  ²¢/c  Ê¹/v  ÖÐ/j  ÃÀ/j  ¹ØÏµ/n  È¡µÃ/v  ½øÒ»²½/b  ·¢Õ¹/vn  ¡£/w  
19980501-01-004-004/m  °Â¶û²¼ÀµÌØ/nr  Ëµ/v  £¬/w  ÃÀ/j  ÖÐ/j  ¹ØÏµ/n  ·Ç³£/d  ÖØÒª/a  ¡£/w  ÃÀ·½/n  ¸ßÐË/a  µØ/u  ¿´µ½/v  ÃÀ/j  ÖÐ/j  Ë«·½/n  ÏÖÔÚ/t  ÓÐ/v  »ú»á/n  ÔÚ/p  ºÜ¶à/m  ·½Ãæ/n  ·¢Õ¹/v  ºÏ×÷/v  ¡£/w  È¥Äê/t  £¬/w  ½­/nr  ÔóÃñ/nr  Ö÷Ï¯/n  ·Ã/v  ÃÀ/j  Ê¹/v  ÈËÃÇ/n  ¿´µ½/v  ÃÀ/j  ÖÐ/j  ¹ØÏµ/n  ·¢Õ¹/v  µÄ/u  Éî¶È/n  £¬/w  ÃÀ·½/n  ÆÚÍû/v  ¿ËÁÖ¶Ù/nr  ×ÜÍ³/n  µÄ/u  ·Ã»ª/vn  »á/v  ½øÒ»²½/d  ¹®¹Ì/v  Á½/m  ¹ú/n  ¹ØÏµ/n  ¡£/w  
19980501-01-004-005/m  ÔÚ/p  Ì¸/v  µ½/v  ÑÇÖÞ/ns  ½ðÈÚ/n  Î£»ú/n  Ê±/Ng  £¬/w  Öì/nr  éF»ù/nr  Ëµ/v  £¬/w  [ÖÐ¹ú/ns  Õþ¸®/n]nt  Ò»Ö±/d  ¹Ø×¢/v  ×Å/u  ÑÇÖÞ/ns  ½ðÈÚ/n  Î£»ú/n  µÄ/u  ·¢Õ¹/vn  ¡£/w  ÖÐ¹ú/ns  ÔÚ/p  ×ÔÉí/r  ¾­¼Ã/n  ·¢Õ¹/vn  ÊÜµ½/v  Ó°Ïì/vn  ¡¢/w  ²¢/c  ¿ÉÄÜ/v  ÔÚ/p  ½«À´/t  ÊÜµ½/v  ¸ü/d  ´ó/a  Ó°Ïì/vn  µÄ/u  Çé¿ö/n  ÏÂ/f  £¬/w  ³ÐÅµ/v  ÈËÃñ±Ò/n  ²»/d  ±áÖµ/v  £¬/w  ²¢/c  Í¨¹ý/p  Ë«±ß/b  ºÍ/c  ¶à±ß/b  ÇþµÀ/n  Ïò/p  ÓÐ¹Ø/vn  ¹ú¼Ò/n  Ìá¹©/v  ÁË/u  Á¦ËùÄÜ¼°/i  µÄ/u  Ô®Öú/vn  ¡£/w  ÕâÐ©/r  ¶¼/d  ÊÇ/v  ÖÐ¹ú/ns  Îª/p  Î¬»¤/v  µØÇø/n  µÄ/u  ÎÈ¶¨/an  Ëù/u  ×ö/v  µÄ/u  »ý¼«/a  ¹±Ï×/n  £¬/w  ËµÃ÷/v  ÖÐ¹ú/ns  ÊÇ/v  Ò»¸ö/m  ¸º/v  ÔðÈÎ/n  µÄ/u  ´ó¹ú/n  ¡£/w  
19980501-01-004-006/m  °Â¶û²¼ÀµÌØ/nr  Ëµ/v  £¬/w  ÃÀ¹ú/ns  ¶Ô/p  ÖÐ¹ú/ns  ÔÚ/p  ÑÇÖÞ/ns  ½ðÈÚ/n  Î£»ú/n  ÖÐ/f  Ëù/u  Æð/v  µÄ/u  ÎÈ¶¨/a  ×÷ÓÃ/n  ±íÊ¾/v  ÔÞÉÍ/v  ºÍ/c  ¸ÐÐ»/v  ¡£/w  
19980501-01-004-007/m  Ë«·½/n  ±íÊ¾/v  £¬/w  ÔÚ/p  »¯½â/v  ½ðÈÚ/n  Î£»ú/n  ÎÊÌâ/n  ÉÏ/f  £¬/w  ÖÐ/j  ÃÀ/j  Á½/m  ¹ú/n  ÓÐ×Å/v  ¹²Í¬/b  µÄ/u  ÀûÒæ/n  £¬/w  ½øÐÐ/v  ÁË/u  Á¼ºÃ/a  µÄ/u  ºÏ×÷/vn  £¬/w  ½ñºó/t  ½«/d  ¼ÌÐø/v  ±£³Ö/v  ½Ó´¥/v  Óë/c  ºÏ×÷/v  ¡£/w  
19980501-01-004-008/m  ¹ØÓÚ/p  ÖÐ¹ú/ns  ¼ÓÈë/v  [ÊÀÃ³/j  ×éÖ¯/n]nt  ÎÊÌâ/n  £¬/w  Öì/nr  éF»ù/nr  Ö¸³ö/v  £¬/w  ÖÐ¹ú/ns  ×÷Îª/p  ÓµÓÐ/v  £±£²ÒÚ/m  ÈË¿Ú/n  µÄ/u  ´ó¹ú/n  ºÍ/c  ÊÀ½ç/n  µÚÊ®/m  ´ó/a  Ã³Ò×¹ú/n  £¬/w  ÐèÒª/v  ¼ÓÈë/v  [ÊÀÃ³/j  ×éÖ¯/n]nt  £»/w  ¶ø/c  [ÊÀÃ³/j  ×éÖ¯/n]nt  Òª/v  ³ÉÎª/v  Ò»¸ö/m  ÍêÕû/a  µÄ/u  ÊÀ½ç/n  ¶à±ß/b  Ã³Ò×/vn  »úÖÆ/n  Ò²/d  ÐèÒª/v  ÖÐ¹ú/ns  ¡£/w  ×÷Îª/p  Ò»¸ö/m  ·¢Õ¹ÖÐ¹ú¼Ò/l  £¬/w  ÖÐ¹ú/ns  ÏÈºó/d  Îå/m  ´Î/q  ½µµÍ/v  ¹ØË°/n  ²¢/c  ³ÐÅµ/v  ½øÒ»²½/d  ½µµÍ/v  ¹ØË°/n  ¡£/w  Í¬Ê±/c  £¬/w  ÎÒÃÇ/r  ÔÚ/p  ¿ª·Å/v  ÊÐ³¡/n  ¡¢/w  ÍêÉÆ/v  ÍâÃ³/n  ÌåÖÆ/n  µÈ/u  ·½Ãæ/n  ÒÑ/d  ×÷/v  ÁË/u  ¾Þ´ó/a  µÄ/u  Å¬Á¦/an  ¡£/w  ×î/d  ÁË½â/v  ÖÐ¹ú/ns  µÄ/u  ÊÇ/v  ÖÐ¹ú/ns  ÈËÃñ/n  ×Ô¼º/r  ¡£/w  ÎÒÃÇ/r  Ï£Íû/v  ÃÀ·½/n  ÕæÕý/d  Àí½â/v  ÖÐ¹ú/ns  ×÷Îª/p  Ò»¸ö/m  ·¢Õ¹ÖÐ¹ú¼Ò/l  µÄ/u  ¹úÇé/n  £¬/w  ²ÉÈ¡/v  ÎñÊµ/v  ¡¢/w  Áé»î/a  µÄ/u  Ì¬¶È/n  £¬/w  Ê¹/v  ÖÐ¹ú/ns  ¼ÓÈë/v  [ÊÀÃ³/j  ×éÖ¯/n]nt  µÄ/u  ÎÊÌâ/n  ÔçÈÕ/d  ´ï³É/v  Ð­Òé/n  £¬/w  Õâ/r  ¶Ô/p  ¸÷·½/r  ¶¼/d  ÓÐÀû/a  ¡£/w  
19980501-01-004-009/m  Íâ½»²¿³¤/n  ÌÆ/nr  ¼Òè¯/nr  ¡¢/w  Íâ½»²¿/nt  ¸±/b  ²¿³¤/n  Ñî/nr  ½àóø/nr  ¡¢/w  ÃÀ¹ú/ns  ×¤»ª/vn  ´óÊ¹/n  ÉÐÄ½½Ü/nr  µÈ/u  »á¼û/v  Ê±/Ng  ÔÚ×ù/v  ¡£/w  

19980501-01-005-001/m  ÔÚ/p  ¾Å/m  ½ì/q  [È«¹ú/n  ÈË´ó/j  ³£Î¯»á/j]nt  µÚ¶þ/m  ´Î/q  »áÒé/n  ÉÏ/f  Àî/nr  Åô/nr  µÄ/u  ½²»°/n  
19980501-01-005-002/m  £¨/w  Ò»¾Å¾Å°ËÄê/t  ËÄÔÂ/t  ¶þÊ®¾ÅÈÕ/t  £©/w  
19980501-01-005-003/m  ¸÷Î»/r  Î¯Ô±/n  ¡¢/w  ¸÷Î»/r  Í¬Ö¾/n  £º/w  
19980501-01-005-004/m  ±¾´Î/r  ³£Î¯»á/j  »áÒé/n  µÄ/u  ¸÷Ïî/r  Òé³Ì/n  ÒÑ¾­/d  ½øÐÐ/v  Íê±Ï/v  £¬/w  »áÒé/n  ¼´½«/d  ½áÊø/v  ¡£/w  
19980501-01-005-005/m  Õâ/r  ´Î/q  »áÒé/n  µÄ/u  Ò»/m  Ïî/q  ÖØÒª/a  ³É¹û/n  £¬/w  ÊÇ/v  ÉóÒé/v  Í¨¹ý/v  ÁË/u  [°ÄÃÅ/ns  ÌØ±ð/a  ÐÐÕþÇø/n  ³ïÎ¯»á/j]nt  ×é³É/vn  ÈËÔ±/n  Ãûµ¥/n  ¡£/w  Õâ¸ö/r  Ãûµ¥/n  ÊÇ/v  °´ÕÕ/p  ¡º/w  Ò»¹úÁ½ÖÆ/j  ¡»/w  ¾«Éñ/n  ºÍ/c  °ÄÃÅ/ns  »ù±¾·¨/n  µÄ/u  ¹æ¶¨/n  £¬/w  ¾­¹ý/p  ³ä·Ö/ad  ÔÍÄð/v  Ð­ÉÌ/v  Ìá/v  ³öÀ´/v  µÄ/u  £¬/w  ÆäÖÐ/r  °ÄÃÅ/ns  Î¯Ô±/n  ÁùÊ®/m  ÈË/n  £¬/w  À´×Ô/v  °ÄÃÅ/ns  Éç»á/n  µÄ/u  ¸÷¸ö/r  ½×²ã/n  £¬/w  ¾ßÓÐ/v  ¹ã·º/a  µÄ/u  ´ú±íÐÔ/n  £»/w  ÄÚµØ/s  Î¯Ô±/n  ËÄÊ®/m  ÈË/n  £¬/w  Ö÷Òª/d  ÊÇ/v  Í¬/p  °ÄÃÅ/ns  ÊÂÎñ/n  ÓÐ/v  ½Ï/d  ¶à/a  ÁªÏµ/vn  µÄ/u  ÓÐ¹Ø/vn  ²¿ÃÅ/n  µÄ/u  ¸ºÔðÈË/n  ºÍ/c  ·¨ÂÉ/n  ¡¢/w  ¾­¼Ã/n  µÈ/u  ·½Ãæ/n  µÄ/u  ×¨¼Ò/n  ¡£/w  [°ÄÃÅ/ns  ÌØ±ð/a  ÐÐÕþÇø/n  ³ïÎ¯»á/j]nt  µÄ/u  Ö÷Òª/b  ÈÎÎñ/n  ÊÇ/v  £¬/w  ¸ºÔð/v  ³ï±¸/v  ³ÉÁ¢/v  [°ÄÃÅ/ns  ÌØ±ð/a  ÐÐÕþÇø/n]ns  µÄ/u  ÓÐ¹Ø/vn  ÊÂÒË/n  £¬/w  °´ÕÕ/p  [È«¹ú/n  ÈË´ó/j]nt  Í¨¹ý/v  µÄ/u  ¾ö¶¨/n  ¹æ¶¨/v  [°ÄÃÅ/ns  ÌØ±ð/a  ÐÐÕþÇø/n]ns  µÚÒ»/m  ½ì/q  Õþ¸®/n  ¡¢/w  Á¢·¨»á/n  ºÍ/c  Ë¾·¨/n  »ú¹Ø/n  µÄ/u  ¾ßÌå/a  ²úÉú/vn  °ì·¨/n  £¬/w  ³ï×é/v  µÚÒ»/m  ½ì/q  Õþ¸®/n  ÍÆÑ¡/vn  Î¯Ô±»á/n  £¬/w  ²¢/c  ÓÉ/p  ÍÆÎ¯»á/j  ²úÉú/v  [°ÄÃÅ/ns  ÌØ±ð/a  ÐÐÕþÇø/n]ns  µÚÒ»/m  ÈÎ/q  ÐÐÕþ/n  ³¤¹Ù/n  µÈ/u  ¡£/w  ÊµÏÖ/v  °ÄÃÅ/ns  µÄ/u  Ë³Àû/a  »Ø¹é/vn  £¬/w  ÊÇ/v  ¼Ì/Vg  Ïã¸Û/ns  »Ø¹é/v  ×æ¹ú/n  ÒÔºó/f  ÖÐ»ªÃñ×å/n  µÄ/u  ÓÖ/d  Ò»/m  Ê¢ÊÂ/n  ¡£/w  ³ïÎ¯»á/j  µÄ/u  ²úÉú/vn  £¬/w  ±êÖ¾/v  ×Å/u  ÔÚ/p  ÊµÏÖ/v  °ÄÃÅ/ns  »Ø¹é/vn  ½ø³Ì/n  ÖÐ/f  ÓÖ/d  Âõ³ö/v  ÁË/u  ÖØÒª/a  µÄ/u  ²½·¥/n  £¬/w  ¶Ô/p  ÊµÏÖ/v  °ÄÃÅ/ns  µÄ/u  Æ½ÎÈ/a  ¹ý¶É/vn  ºÍ/c  ÕþÈ¨/n  µÄ/u  Ë³Àû/a  ½»½Ó/vn  £¬/w  ±Ø½«/d  ·¢»Ó/v  ÖØÒª/a  ×÷ÓÃ/n  ¡£/w  
19980501-01-005-006/m  Õâ/r  ´Î/q  »áÒé/n  Í¨¹ý/v  µÄ/u  ¹ØÓÚ/p  ÐÞ¸Ä/v  É­ÁÖ·¨/n  µÄ/u  ¾ö¶¨/n  £¬/w  ¸ù¾Ý/p  ÎÒ¹ú/n  É­ÁÖ/n  ×ÊÔ´/n  ±£»¤/vn  ºÍ/c  ¹ÜÀí/vn  ÖÐ/f  ³öÏÖ/v  µÄ/u  Ò»Ð©/m  ÐÂ/a  Çé¿ö/n  £¬/w  ¶Ô/p  É­ÁÖ·¨/n  ×÷/v  ÁË/u  ±ØÒª/a  µÄ/u  ÐÞ¸Ä/vn  ºÍ/c  ²¹³ä/vn  ¡£/w  ÎÒ¹ú/n  ÊÇ/v  Ò»¸ö/m  É­ÁÖ/n  ×ÊÔ´/n  ±È½Ï/d  È±ÉÙ/v  µÄ/u  ¹ú¼Ò/n  £¬/w  È«¹ú/n  É­ÁÖ/n  ¸²¸ÇÂÊ/n  »¹/d  ²»×ã/v  °Ù·ÖÖ®Ê®ËÄ/m  £¬/w  ¶øÇÒ/c  É­ÁÖ/n  ±£»¤/vn  ÉÐÎ´/d  ÒýÆð/v  ×ã¹»/v  µÄ/u  ÖØÊÓ/vn  £¬/w  É­ÁÖ/n  ±»/p  ÂÒ/d  ¿³/v  ¡¢/w  ÀÄ·¥/v  £¬/w  ÁÖµØ/n  ±»/p  Õ¼ÓÃ/v  µÄ/u  Çé¿ö/n  Ê±ÓÐ·¢Éú/l  ¡£/w  É­ÁÖ·¨/n  µÄ/u  ÐÞ¸Ä/vn  £¬/w  ¶ÔÓÚ/p  ¸ü¼Ó/d  ÓÐÐ§/a  µØ/u  ±£»¤/v  ¡¢/w  ¹ÜÀí/v  ¡¢/w  ÅàÓý/v  ºÍ/c  ·¢Õ¹/v  É­ÁÖ/n  ×ÊÔ´/n  £¬/w  ¹ÄÀø/v  ÔìÁÖ/v  ¡¢/w  ÓªÁÖ/v  £¬/w  ¼Ó¿ì/v  ¹úÍÁ/n  ÂÌ»¯/vn  £¬/w  ´Ù½ø/v  ¿É/v  ³ÖÐø/vd  ·¢Õ¹/v  Õ½ÂÔ/n  µÄ/u  ÊµÊ©/vn  £¬/w  ¶¼/d  ¾ßÓÐ/v  Ê®·Ö/m  ÖØÒª/a  µÄ/u  ÒâÒå/n  ¡£/w  
19980501-01-005-007/m  Ëæ×Å/p  ¾­¼Ã/n  ºÍ/c  Éç»á/n  ÊÂÒµ/n  µÄ/u  Ñ¸ËÙ/a  ·¢Õ¹/vn  £¬/w  Ïû·À/b  ¹¤×÷/vn  ÏÔµÃ/v  Ô½À´Ô½/d  ÖØÒª/a  ¡£/w  Õâ/r  ´Î/q  »áÒé/n  Í¨¹ý/v  µÄ/u  Ïû·À·¨/n  £¬/w  Ã÷È·/v  ÁË/u  ¸÷¼¶/r  Õþ¸®/n  ºÍ/c  Ïû·À/b  »ú¹¹/n  ÔÚ/p  Ïû·À/b  ¹¤×÷/vn  ÖÐ/f  µÄ/u  Ö°Ôð/n  £¬/w  Îª/p  Ô¤·À/v  »ðÔÖ/n  ºÍ/c  ¼õÉÙ/v  »ðÔÖ/n  Î£º¦/vn  £¬/w  ±£»¤/v  ¹«¹²/b  ²Æ²ú/n  ºÍ/c  ¹«Ãñ/n  ÈËÉí/n  ¡¢/w  ²Æ²ú/n  °²È«/an  £¬/w  Î¬»¤/v  ¹«¹²/b  °²È«/an  £¬/w  Ìá¹©/v  ÁË/u  ÖØÒª/a  µÄ/u  ·¨ÂÉ/n  ±£ÕÏ/vn  ¡£/w  
19980501-01-005-008/m  »áÒé/n  »¹/d  ÉóÒé/v  ÁË/u  ¸ßµÈ½ÌÓý·¨/n  ²Ý°¸/n  ÐÞ¸Ä¸å/n  ¡£/w  ¸ßµÈ½ÌÓý/l  ÊÇ/v  ¹ú¼Ò/n  ½ÌÓý/vn  ÊÂÒµ/n  µÄ/u  ÖØÒª/a  ×é³É²¿·Ö/l  £¬/w  ³Ðµ£/v  ×Å/u  ÅàÑø/v  ¸÷Àà/r  ×¨ÃÅ/b  ÈË²Å/n  ¡¢/w  ·¢Õ¹/v  ¿ÆÑ§¼¼Êõ/n  ÎÄ»¯/n  µÄ/u  ÈÎÎñ/n  ¡£/w  ÎªÁË/p  ÊÊÓ¦/v  Éç»áÖ÷Òå/n  ÊÐ³¡¾­¼Ã/n  ·¢Õ¹/vn  ºÍ/c  Éç»á/n  È«Ãæ/ad  ½ø²½/v  µÄ/u  ÐèÒª/n  £¬/w  Õâ¸ö/r  ·¨ÂÉ/n  ²Ý°¸/n  ÐÞ¸Ä¸å/n  ÔÚ/p  ¹æ·¶/v  ¹ÜÀí/vn  ÌåÖÆ/n  ¡¢/w  Ç¿µ÷/v  ¹ú¼Ò/n  ºê¹Û/n  ¹ÜÀí/vn  µÄ/u  Ç°Ìá/n  ÏÂ/f  £¬/w  ¸³Óè/v  ¸ßÐ£/j  ¸ü/d  ¶à/a  µÄ/u  °ìÑ§/vn  ×ÔÖ÷È¨/n  ¡£/w  Í¬Ê±/c  £¬/w  ¼È/c  ¹ÄÀø/v  Éç»á/n  Á¦Á¿/n  °ìÑ§/v  £¬/w  ÓÖ/c  ÒªÇó/v  ÇÐÊµ/ad  ±£Ö¤/v  °ìÑ§/vn  ÖÊÁ¿/n  ¡£/w  Õâ/r  ½«/d  ÓÐÖúÓÚ/v  ¹®¹Ì/v  ¸ßµÈ½ÌÓý/l  ¸Ä¸ï/vn  µÄ/u  ³É¹û/n  £¬/w  ±£ÕÏ/v  ¸ßµÈ½ÌÓý/l  ÊÂÒµ/n  µÄ/u  ½¡¿µ/a  ·¢Õ¹/vn  ¡£/w  ¼øÓÚ/p  ÓÐÐ©/r  ÎÊÌâ/n  »¹/d  ÐèÒª/v  ½øÒ»²½/d  ÑÐ¾¿/v  £¬/w  Õâ/r  ´Î/q  »áÒé/n  Í¨¹ý/v  ¸ßµÈ½ÌÓý·¨/n  µÄ/u  Ìõ¼þ/n  »¹/d  ²»/d  ¹»/v  ³ÉÊì/a  £¬/w  ´ý/v  ¼ÌÐø/v  ÑÐ¾¿/v  ÐÞ¸Ä/v  ºó/f  ÔÙ/d  Ìá½»/v  ÒÔºó/f  µÄ/u  ³£Î¯»á/j  »áÒé/n  ÉóÒé/v  ¡£/w  
19980501-01-005-009/m  »áÒé/n  »¹/d  ÉóÒé/v  ÁË/u  ÍÁµØ¹ÜÀí·¨/n  ÐÞ¶©/vn  ²Ý°¸/n  ¡¢/w  Ô¤·À/v  ÉÙÄê/n  Î¥·¨/vn  ÐÐÎª·¨/n  ²Ý°¸/n  µÈ/u  ÓÐ¹Ø/vn  Òé°¸/n  ¡£/w  
19980501-01-005-010/m  ÏÂÃæ/f  ÎÒ/r  ¾Í/p  ÈçºÎ/r  ½øÒ»²½/d  ¸ãºÃ/v  Á¢·¨/vn  ºÍ/c  ¼à¶½/vn  ¹¤×÷/vn  ½²/v  ¼¸/m  µã/q  Òâ¼û/n  £¬/w  ¹©/v  ´ó¼Ò/r  ²Î¿¼/v  ¡£/w  
19980501-01-005-011/m  Á¢·¨/v  ÊÇ/v  [È«¹ú/n  ÈË´ó/j]nt  ¼°Æä/c  ³£Î¯»á/j  µÚÒ»/m  Î»/q  µÄ/u  ÈÎÎñ/n  ¡£/w  µ³/n  µÄ/u  Ê®Îå´ó/j  Ìá³ö/v  ¡º/w  µ½/p  ¶þ¡ðÒ»¡ðÄê/t  ÐÎ³É/v  ÓÐ/v  ÖÐ¹ú/ns  ÌØÉ«/n  Éç»áÖ÷Òå/n  ·¨ÂÉ/n  ÌåÏµ/n  ¡»/w  ¡£/w  °´ÕÕ/p  Õâ¸ö/r  ÒªÇó/n  £¬/w  [È«¹ú/n  ÈË´ó/j]nt  ÒÑ¾­/d  È·¶¨/v  Òª/v  ÔÚ/p  ±¾½ì/r  ÈÎÆÚ/n  ÄÚ/f  £¬/w  ³õ²½/d  ÐÎ³É/v  ÓÐ/v  ÖÐ¹ú/ns  ÌØÉ«/n  Éç»áÖ÷Òå/n  ·¨ÂÉ/n  ÌåÏµ/n  ¡£/w  Îª/p  ÊµÏÖ/v  Õâ/r  Ò»/m  ÈÎÎñ/n  £¬/w  ±ØÐë/d  ¼ÓÇ¿/v  Á¢·¨/vn  ¹¤×÷/vn  £¬/w  Ìá¸ß/v  Á¢·¨/vn  ÖÊÁ¿/n  ¡£/w  
19980501-01-005-012/m  £¨/w  £Á/nx  ¡¢/w  £Ã/nx  £©/w  
19980501-01-005-013/m  Á¢·¨/vn  ¹¤×÷/vn  Òª/v  ÓÐ/v  ¼Æ»®/n  ¡¢/w  ÓÐ/v  ÖØµã/n  ¡¢/w  ÓÐ/v  ²½Öè/n  µØ/u  ½øÐÐ/v  ¡£/w  Ó¦¸Ã/v  ×öµ½/v  £¬/w  Äê¶È/n  ÓÐ/v  ¼Æ»®/n  £¬/w  Îå/m  Äê/q  ÓÐ/v  ¹æ»®/n  £¬/w  ³¤Ô¶/t  ÓÐ/v  ¸ÙÒª/n  ¡£/w  ÏÖÔÚ/t  £¬/w  Î¯Ô±³¤/n  »áÒé/n  ÒÑ¾­/d  Ô­Ôò/n  Åú×¼/v  ÁË/u  [È«¹ú/n  ÈË´ó/j  ³£Î¯»á/j]nt  £±£¹£¹£¸Äê/t  ÉóÒé/v  ·¨ÂÉ/n  ²Ý°¸/n  ¼Æ»®/n  ¡£/w  Çë/v  ¸÷/r  ×¨ÃÅ/b  Î¯Ô±»á/n  ¼°/c  ÓÐ¹Ø/vn  µ¥Î»/n  °´ÕÕ/p  Õâ¸ö/r  ¼Æ»®/n  °²ÅÅ/v  ×Ô¼º/r  µÄ/u  ¹¤×÷/vn  £»/w  ³£Î¯»á/j  ×é³É/vn  ÈËÔ±/n  Ò²/d  Òª/v  ¸ù¾Ý/p  Õâ¸ö/r  ¼Æ»®/n  £¬/w  ·Ö±ð/v  ÇáÖØ»º¼±/i  £¬/w  ¼¯ÖÐ/vd  Ê¹ÓÃ/v  Á¦Á¿/n  £¬/w  ÓÐ/v  Ä¿±ê/n  ¡¢/w  ÓÐ/v  ÖØµã/n  µØ/u  ¿ªÕ¹/v  ¹¤×÷/vn  ¡£/w  ÕâÑù/r  ×ö/v  £¬/w  ÎÒÃÇ/r  µÄ/u  Á¢·¨/vn  ¹¤×÷»á/n  ¸ü¼Ó/d  Ö÷¶¯/a  £¬/w  ¹¤×÷/vn  µÄ/u  Ð§ÂÊ/n  »á/v  Öð²½/d  Ìá¸ß/v  ¡£/w  ÏÂ/f  Ò»/m  ²½/q  £¬/w  ÈË´ó/j  ³£Î¯»á/j  »¹Òª/d  ×¥½ô/vd  ÑÐ¾¿/v  ÖÆ¶¨/v  Îå/m  Äê/q  µÄ/u  Á¢·¨/vn  ¹æ»®/n  ¡£/w  ÖÆ¶¨/v  ÕâÑù/r  Ò»¸ö/m  ¹æ»®/n  £¬/w  ¶ÔÓÚ/p  ÊµÏÖ/v  ±¾½ì/r  [È«¹ú/n  ÈË´ó/j]nt  ÈÎÆÚ/n  ÄÚ/f  ³õ²½/d  ÐÎ³É/v  ÓÐ/v  ÖÐ¹ú/ns  ÌØÉ«/n  Éç»áÖ÷Òå/n  ·¨ÂÉ/n  ÌåÏµ/n  µÄ/u  Ä¿±ê/n  £¬/w  ÊÇ/v  ºÜ/d  ÓÐ/v  ±ØÒª/an  µÄ/u  ¡£/w  µ±È»/d  £¬/w  ÔÚ/p  ½ñºó/t  ÊµÊ©/vn  ¹ý³Ì/n  ÖÐ/f  £¬/w  »¹/d  ¿ÉÒÔ/v  ¸ù¾Ý/p  Êµ¼Ê/a  Çé¿ö/n  £¬/w  ¶Ô/p  ¹æ»®/n  ×÷/v  ÊÊµ±/a  µ÷Õû/vn  ¡£/w  Òª/v  ¼ÓÇ¿/v  ¶Ô/p  ÓÐ/v  ÖÐ¹ú/ns  ÌØÉ«/n  Éç»áÖ÷Òå/n  ·¨ÂÉ/n  ÌåÏµ/n  µÄ/u  ÀíÂÛ/n  ºÍ/c  Êµ¼ù/v  µÄ/u  ÑÐ¾¿/vn  £¬/w  ÔÚ/p  ´Ë/r  »ù´¡/n  ÉÏ/f  £¬/w  ÖÆ¶¨/v  Ò»¸ö/m  µ½/p  £²£°£±£°Äê/t  µÄ/u  Á¢·¨/vn  ¸ÙÒª/n  £¬/w  ÒÔ±ã/d  ¸ü/d  ºÃ/a  µØ/u  Ö¸µ¼/v  ½ñºó/t  µÄ/u  Á¢·¨/vn  ¹¤×÷/vn  ¡£/w  
19980501-01-005-014/m  ·¨ÂÉ/n  ÊôÓÚ/v  ÉÏ²ã½¨Öþ/l  ·¶³ë/n  £¬/w  Òª/v  ¿Í¹Û/a  µØ/u  ·´Ó³/v  ¾­¼Ã»ù´¡/l  µÄ/u  ±ä»¯/vn  ºÍ/c  ÒªÇó/n  £¬/w  Îª/p  ¾­¼Ã»ù´¡/l  ·þÎñ/v  £¬/w  Õâ/r  ÊÇ/v  Âí¿ËË¼Ö÷Òå/n  µÄ/u  »ù±¾/a  Ô­Àí/n  ¡£/w  ½ñÄê/t  £¬/w  ÎÒ¹ú/n  ¸Ä¸ï/v  µÄ/u  Á¦¶È/n  ±È½Ï/d  ´ó/a  £¬/w  ´Ù½ø/v  ·¢Õ¹/vn  ¡¢/w  Î¬»¤/v  ÎÈ¶¨/an  µÄ/u  ÈÎÎñ/n  Ò²/d  ºÜ/d  ÖØ/a  ¡£/w  Òª/v  °Ñ/p  ³£Î¯»á/j  µÄ/u  Á¢·¨/vn  ¹¤×÷/vn  Óë/p  µ³ÖÐÑë/nt  ¡¢/w  ¹úÎñÔº/nt  ¶Ô/p  ¸Ä¸ï/v  ¡¢/w  ·¢Õ¹/v  ºÍ/c  ÎÈ¶¨/a  µÄ/u  ÖØ´ó/a  ¾ö²ß/n  ½áºÏ/v  ÆðÀ´/v  ¡£/w  ¸Ä¸ï/v  µÄ/u  ÖØµã/n  Ò²/d  ÊÇ/v  Á¢·¨/v  µÄ/u  ÖØµã/n  ¡£/w  ÏÖÔÚ/t  £¬/w  Ò»Ð©/m  ±£ÕÏ/v  Éç»áÖ÷Òå/n  ÊÐ³¡¾­¼Ã/n  Õý³£/ad  ÔËÐÐ/v  µÄ/u  ·¨ÂÉ/n  £¬/w  Èç/v  ºÏÍ¬·¨/n  ¡¢/w  ÎïÈ¨·¨/n  ¡¢/w  Ö¤È¯·¨/n  µÈ/u  £¬/w  ÒÔ¼°/c  Éç»á/n  ±£ÕÏ/vn  ·½Ãæ/n  µÄ/u  ·¨ÂÉ/n  £¬/w  Ó¦¸Ã/v  ×¥½ô/vd  ÖÆ¶¨/v  ¡£/w  Á¢·¨/v  Òª/v  ½²Çó/v  ÖÊÁ¿/n  £¬/w  ÓÖ/d  Òª/v  ÓÐ/v  Ò»¶¨/b  ½ø¶È/n  ÒªÇó/n  ¡£/w  ÎÒÃÇ/r  ÏÖÔÚ/t  Ëù/u  ½øÐÐ/v  µÄ/u  ½¨Éè/v  ÓÐ/v  ÖÐ¹ú/ns  ÌØÉ«/n  Éç»áÖ÷Òå/n  µÄ/u  Î°´ó/a  ÊÂÒµ/n  £¬/w  ÊÇ/v  Ç°ÎÞ¹ÅÈË/i  µÄ/u  £¬/w  Ðí¶à/m  ÊÂÇé/n  »¹/d  ÔÚ/p  Êµ¼ù/v  ¡¢/w  Ì½Ë÷/v  µÄ/u  ¹ý³Ì/n  ÖÐ/f  £¬/w  ÓÐ/v  ºÜ¶à/m  ¶«Î÷/n  »¹/d  ²»/d  ³ÉÊì/a  £¬/w  »¹/d  Î´/d  ÐÎ³É/v  ¹æ·¶/a  µÄ/u  ÖÆ¶È/n  ºÍ/c  ·¨ÂÉ/n  ¡£/w  Õâ/r  ¾Í/d  ÐèÒª/v  ÎÒÃÇ/r  °Ñ/p  ¸Ä¸ï/v  ºÍ/c  ·¢Õ¹/v  µÄ/u  Êµ¼ù/vn  Ö¤Ã÷/v  ÊÇ/v  ÕýÈ·/a  µÄ/u  ×ö·¨/n  ÓÃ/p  ·¨ÂÉ/n  ÐÎÊ½/n  ¿Ï¶¨/v  ÏÂÀ´/v  £¬/w  ÒÔ/c  ¹®¹Ì/v  ¸Ä¸ï/v  ºÍ/c  ·¢Õ¹/v  µÄ/u  ³É¹û/n  ¡£/w  Í¬Ê±/c  £¬/w  ¶Ô/p  ²»/d  ÊÊÓ¦/v  ÏÖÊµ/a  ÐèÒª/n  µÄ/u  ·¨ÂÉ/n  ÊÊÊ±/ad  ½øÐÐ/v  ÐÞ¸Ä/v  »ò/c  ·ÏÖ¹/v  ¡£/w  ÓÐÐ©/r  ×ÛºÏÐÔ/n  µÄ/u  ·¨ÂÉ/n  Ò»Ê±/d  ÖÆ¶¨/v  ²»/d  ³öÀ´/v  £¬/w  ¿ÉÒÔ/v  ÏÈ/d  ÖÆ¶¨/v  µ¥ÐÐ/b  µÄ/u  ·¨ÂÉ/n  ¡£/w  ÓÐÐ©/r  »¹/d  ¿ÉÒÔ/v  ÓÉ/p  ¹úÎñÔº/nt  ÏÈ/d  ÖÆ¶¨/v  ÐÐÕþ/n  ·¨¹æ/n  »òÕß/c  ÓÉ/p  µØ·½/n  ÏÈ/d  ÖÆ¶¨/v  µØ·½ÐÔ/n  ·¨¹æ/n  £¬/w  ´ý/v  È¡µÃ/v  ¾­Ñé/n  ¡¢/w  Ìõ¼þ/n  ³ÉÊì/a  ºó/f  £¬/w  ÔÙ/d  ¼°Ê±/ad  ÖÆ¶¨/v  Îª/v  ·¨ÂÉ/n  ¡£/w  
19980501-01-005-015/m  Á¢·¨/v  Òª/v  ·¢Ñï/v  ÃñÖ÷/an  £¬/w  ¼á³Ö/v  ×ß/v  ÈºÖÚ/n  Â·Ïß/n  ¡£/w  ÔÚ/p  ÖÆ¶¨/v  ·¨ÂÉ/n  µÄ/u  ¹ý³Ì/n  ÖÐ/f  £¬/w  Òª/v  ¹ã·º/ad  ÌýÈ¡/v  ¸÷/r  ·½Ãæ/n  µÄ/u  Òâ¼û/n  £¬/w  ÌØ±ð/d  ÊÇ/v  ÌýÈ¡/v  È«¹ú/n  ÈË´ó´ú±í/n  µÄ/u  Òâ¼û/n  £¬/w  ³ä·Ö/ad  ·¢»Ó/v  ÈË´ó´ú±í/n  ÔÚ/p  Á¢·¨/vn  ¹ý³Ì/n  ÖÐ/f  µÄ/u  ×÷ÓÃ/n  ¡£/w  Ò»Ð©/m  ¹ØÏµ/v  µ½/v  ¹ã´ó/b  ÈËÃñ/n  ÈºÖÚ/n  ÇÐÉíÀûÒæ/l  µÄ/u  ÖØÒª/a  ·¨ÂÉ/n  ²Ý°¸/n  £¬/w  ÔÚ/p  ÖÆ¶¨/vn  ¹ý³Ì/n  ÖÐ/f  Ó¦µ±/v  ¹«²¼ÓÚÖÚ/l  £¬/w  ¹ã·º/ad  Õ÷¼¯/v  Òâ¼û/n  ¡£/w  ±¾´Î/r  ³£Î¯»á/j  »áÒé/n  ÉóÒé/v  µÄ/u  ÍÁµØ¹ÜÀí·¨/n  ÐÞ¶©/vn  ²Ý°¸/n  £¬/w  ½«/p  ÍÁµØ/n  ¹ÜÀí/vn  ·½Ê½/n  ÓÉ/p  ·Ö¼¶/vn  ÏÞ¶î/vn  ÉóÅú/vn  ÖÆ¶È/n  ¸Ä/v  Îª/v  ÍÁµØ/n  ÓÃÍ¾/n  ¹ÜÀí/vn  ÖÆ¶È/n  £¬/w  ¾ÍÊÇ/v  Ò»¸ö/m  ¹ØÏµ/v  Å©Òµ/n  »ù´¡/n  µØÎ»/n  £¬/w  ¹ØÏµ/v  ¾ÅÒÚ/m  Å©Ãñ/n  µÄ/u  ÇÐÉíÀûÒæ/l  £¬/w  ÉõÖÁ/d  ¹ØÏµ/v  ÖÐ»ªÃñ×å/n  ×ÓËïºó´ú/n  µÄ/u  ÖØÒª/a  ·¨ÂÉ/n  ²Ý°¸/n  £¬/w  ¸ù¾Ý/p  Î¯Ô±³¤/n  »áÒé/n  µÄ/u  ½¨Òé/n  £¬/w  ±¾´Î/r  ³£Î¯»á/j  »áÒé/n  ¾ö¶¨/v  ½«/p  Õâ¸ö/r  ·¨ÂÉ/n  ²Ý°¸/n  ÓèÒÔ/v  ¹«²¼/vn  £¬/w  ¹ã·º/ad  Õ÷Çó/v  ÈËÃñ/n  ÈºÖÚ/n  µÄ/u  Òâ¼û/n  ¡£/w  Í¨¹ý/p  ¹«²¼/v  ·¨ÂÉ/n  ²Ý°¸/n  ÕâÖÖ/r  ÐÎÊ½/n  £¬/w  Ö±½Ó/ad  ÌýÈ¡/v  ºÍ/c  ÎüÄÉ/v  ÈËÃñ/n  ÈºÖÚ/n  µÄ/u  Òâ¼û/n  £¬/w  Õâ/r  Ò²/d  ÊÇ/v  ÈËÃñ/n  ÈºÖÚ/n  ÐÐÊ¹/v  µ±¼Ò×÷Ö÷/l  È¨Àû/n  ¡¢/w  ²ÎÓë/v  ¹ÜÀí/v  ¹ú¼Ò/n  ÊÂÎñ/n  µÄ/u  Ò»/m  ÖÖ/q  ÐÎÊ½/n  £¬/w  ÓÐÀûÓÚ/v  Ê¹/v  ·¨ÂÉ/n  ¸ü/d  ºÃ/a  µØ/u  ·´Ó³/v  ÈËÃñ/n  ÈºÖÚ/n  µÄ/u  ÒâÔ¸/n  ºÍ/c  ÒªÇó/n  £¬/w  Ìá¸ß/v  Á¢·¨/vn  ÖÊÁ¿/n  ¡£/w  Í¬Ê±/c  £¬/w  Õ÷Çó/v  Òâ¼û/n  µÄ/u  ¹ý³Ì/n  £¬/w  Ò²/d  ÊÇ/v  ½øÐÐ/v  ÆÕ·¨½ÌÓý/l  ¡¢/w  Ìá¸ß/v  È«/a  Éç»á/n  ·¨ÂÉ/n  ÒâÊ¶/n  ºÍ/c  ·¨ÖÆ/n  ¹ÛÄî/n  µÄ/u  ¹ý³Ì/n  ¡£/w  Ç°/f  ¼¸/m  ½ì/q  ÈË´ó/j  ³£Î¯»á/j  ¶¼/d  ²ÉÓÃ/v  ¹ý/u  ÕâÖÖ/r  ·½·¨/n  £¬/w  Êµ¼ù/v  Ö¤Ã÷/v  £¬/w  Ð§¹û/n  ÊÇ/v  ºÃ/a  µÄ/u  ¡£/w  
19980501-01-005-016/m  ³£Î¯»á/j  »¹/d  ÐèÒª/v  ½øÒ»²½/d  ¸Ä½ø/v  ÉóÒé/v  ·¨ÂÉ/n  ²Ý°¸/n  µÄ/u  ³ÌÐò/n  ¡£/w  Ò»Ð©/m  Î¯Ô±/n  ·´Ó³/v  £¬/w  ÉóÒé/v  ·¨ÂÉ/n  ²Ý°¸/n  È±·¦/v  ³äÔ£/a  µÄ/u  Ê±¼ä/n  ¡£/w  ÓÐÐ©/r  ·¨ÂÉ°¸/n  µÚÒ»/m  ´Î/q  »áÒé/n  ÌýÈ¡/v  ËµÃ÷/vn  £¬/w  »¹/d  À´²»¼°/v  Ïû»¯/v  £¬/w  ¾Í/d  ¿ªÊ¼/v  ÉóÒé/v  £¬/w  µÚ¶þ/m  ´Î/q  »áÒé/n  ¾ÍÒª/d  Í¨¹ý/v  £¬/w  ÏÔµÃ/v  ÓÐÐ©/r  ²Ö´Ù/a  £¬/w  Ó°Ïì/v  Á¢·¨/vn  ÖÊÁ¿/n  ¡£/w  Î¯Ô±³¤/n  »áÒé/n  ÌÖÂÛ/v  ÁË/u  ´ó¼Ò/r  µÄ/u  Òâ¼û/n  £¬/w  ¾ö¶¨/v  ½ñºó/t  ÉóÒé/v  ·¨ÂÉ/n  ²Ý°¸/n  Ò»°ã/ad  Òª/v  ÊµÐÐ/v  ÈýÉóÖÆ/j  £º/w  Ò»Éó/b  £¬/w  ÌýÈ¡/v  Ìá°¸ÈË/n  ¶Ô/p  ·¨ÂÉ/n  ²Ý°¸/n  µÄ/u  ËµÃ÷/vn  £¬/w  ½øÐÐ/v  ³õ²½/b  ÉóÒé/vn  £»/w  ¶þÉó/b  £¬/w  ÔÚ/p  ¾­¹ý/p  Á½/m  ¸ö/q  ÔÂ/n  »òÕß/c  ¸ü/d  ³¤/a  µÄ/u  Ê±¼ä/n  £¬/w  Î¯Ô±/n  ÃÇ/k  ¶Ô/p  ·¨ÂÉ/n  ²Ý°¸/n  ½øÐÐ/v  ³ä·Ö/a  µÄ/u  µ÷²é/vn  ÑÐ¾¿/vn  ºó/f  £¬/w  Î§ÈÆ/v  ·¨ÂÉ/n  ²Ý°¸/n  µÄ/u  ÖØµã/n  ¡¢/w  ÄÑµã/n  ºÍ/c  ·ÖÆç/n  Òâ¼û/n  £¬/w  ½øÐÐ/v  ÉîÈë/a  ÉóÒé/vn  £»/w  ÈýÉó/b  £¬/w  ÔÚ/p  ×¨ÃÅ/b  Î¯Ô±»á/n  ¸ù¾Ý/p  Î¯Ô±/n  ÃÇ/k  µÄ/u  ÉóÒé/vn  Òâ¼û/n  ¶Ô/p  ·¨ÂÉ/n  ²Ý°¸/n  ½øÐÐ/v  ÐÞ¸Ä/vn  ²¢/c  Ìá³ö/v  ÉóÒé/vn  ½á¹û/n  ±¨¸æ/n  µÄ/u  »ù´¡/n  ÉÏ/f  ÔÙ/d  ×÷/v  ÉóÒé/vn  £¬/w  Èç¹û/c  Òâ¼û/n  ²»/d  ´ó/a  £¬/w  ¼´/d  ¸¶/v  ±í¾ö/v  ¡£/w  ÊµÐÐ/v  ÈýÉóÖÆ/j  ¿ÉÒÔ/v  Ê¹/v  ÉóÒé/vn  ¹¤×÷/vn  ×ö/v  µÃ/u  ¸ü/d  ³ä·Ö/a  Ò»Ð©/m  £¬/w  ÓÐÀûÓÚ/v  Ìá¸ß/v  Á¢·¨/v  µÄ/u  ÖÊÁ¿/n  ºÍ/c  Ð§ÂÊ/n  ¡£/w  °´ÕÕ/p  ³£Î¯»á/j  ÒéÊÂ/vn  ¹æÔò/n  µÄ/u  ¹æ¶¨/n  £¬/w  ÓÐ¹Ø/vn  ·¨ÂÉ/n  ÎÊÌâ/n  µÄ/u  ¾ö¶¨/v  µÄ/u  Òé°¸/n  ºÍ/c  ÐÞ¸Ä/v  ·¨ÂÉ/n  µÄ/u  Òé°¸/n  £¬/w  ÓÐµÄ/r  Ò»Éó/b  ¾Í/d  ¿ÉÒÔ/v  Í¨¹ý/v  ¡£/w  ¶Ô/p  Ò»Ð©/m  ÄÚÈÝ/n  ±È½Ï/d  µ¥Ò»/a  ¡¢/w  ·ÖÆç/n  ÓÖ/d  ²»/d  ´ó/a  µÄ/u  ·¨ÂÉ°¸/n  £¬/w  Ò²/d  ¿ÉÒÔ/v  ¶þÉó/b  Í¨¹ý/v  £¬/w  ²»±Ø/d  Ç¿Çó/v  Ò»ÖÂ/a  ¡£/w  
19980501-01-005-017/m  ÏÂÃæ/f  ÎÒ/r  ÔÙ/d  ½²½²/v  ÈË´ó/j  ¼à¶½/vn  ¹¤×÷/vn  µÄ/u  ÎÊÌâ/n  ¡£/w  ÕâÐ©/r  Äê/q  À´/f  £¬/w  ¹ã´ó/b  ÈËÃñ/n  ÈºÖÚ/n  ºÍ/c  ÈË´ó´ú±í/n  ÒªÇó/v  ÈË´ó/j  ¼ÓÇ¿/v  ¼à¶½/v  µÄ/u  ºôÉù/n  Ô½À´Ô½/d  ¸ß/a  ¡£/w  ÈçºÎ/r  ¸Ä½ø/v  ÈË´ó/j  ¼à¶½/vn  ¹¤×÷/vn  £¬/w  ÊÇ/v  °Ú/v  ÔÚ/p  ÎÒÃÇ/r  ÃæÇ°/f  µÄ/u  Ò»/m  Ïî/q  Ê®·Ö/m  ÖØÒª/a  µÄ/u  ¿ÎÌâ/n  ¡£/w  ½ñºó/t  [È«¹ú/n  ÈË´ó/j  ³£Î¯»á/j]nt  Òª/v  °Ñ/p  ¼à¶½/vn  ¹¤×÷/vn  ·Å/v  ÔÚ/p  ÖØÒª/a  µÄ/u  Î»ÖÃ/n  £¬/w  ¼Ó´ó/v  ¼à¶½/vn  Á¦¶È/n  £¬/w  ÍêÉÆ/v  ¼à¶½/vn  ·½Ê½/n  £¬/w  ÌØ±ð/d  ÊÇ/v  Òª/v  ÔöÇ¿/v  ¼à¶½/v  µÄ/u  ÊµÐ§/n  ¡£/w  
19980501-01-005-018/m  Ö´·¨/v  ¼ì²é/v  ÊÇ/v  ÈË´ó/j  ³£Î¯»á/j  ¿ªÕ¹/v  ·¨ÂÉ/n  ¼à¶½/vn  µÄ/u  ÖØÒª/a  ÐÎÊ½/n  ¡£/w  Î¯Ô±³¤/n  »áÒé/n  ÒÑ¾­/d  Åú×¼/v  ÁË/u  ³£Î¯»á/j  ½ñÄê/t  µÄ/u  Ö´·¨/vn  ¼ì²é/vn  ¼Æ»®/n  £¬/w  ¶Ô/p  Ö´·¨/v  ¼ì²é/v  µÄ/u  ¶ÔÏó/n  ºÍ/c  ÄÚÈÝ/n  ¡¢/w  ×éÖ¯/n  ºÍ/c  Ê±¼ä/n  ¡¢/w  ²½Öè/n  ºÍ/c  ÒªÇó/n  µÈ/u  ¶¼/d  ×÷³ö/v  ÁË/u  °²ÅÅ/vn  £¬/w  Ó¦/v  ÈÏÕæ/ad  ÓèÒÔ/v  ÂäÊµ/vn  ¡£/w  Ö´·¨/v  ¼ì²é/v  Òª/v  ³ÉÎª/v  Ò»/m  Ïî/q  ¾­³£ÐÔ/n  µÄ/u  ¹¤×÷/vn  £¬/w  Òª/v  Á¦½ä/v  ÐÎÊ½Ö÷Òå/n  ¡£/w  Ö´·¨/vn  ¼ì²é×é/n  Òª/v  Çá³µ¼ò´Ó/i  £¬/w  ÕæÕý/d  ÉîÈë/v  »ù²ã/n  ¡¢/w  ÉîÈë/v  Êµ¼Ê/n  ¡¢/w  ÉîÈë/v  ÈºÖÚ/n  £¬/w  ÁË½â/v  ·¨ÂÉ/n  ÊµÊ©/v  µÄ/u  ÕæÊµ/a  Çé¿ö/n  ¡£/w  Òª/v  °Ñ/p  Ö´·¨/v  ¼ì²é/v  µÄ/u  ¹ý³Ì/n  £¬/w  ±ä³É/v  Ìå²ì/v  ÃñÇé/n  ¡¢/w  ·´Ó³/v  ÃñÒâ/n  µÄ/u  ¹ý³Ì/n  ¡£/w  Òª/v  ÈÏÕæ/ad  Ö´ÐÐ/v  Ö´·¨/v  ¼ì²é/v  µÄ/u  ·´À¡/vn  ÖÆ¶È/n  £¬/w  ÒªÇó/v  ÓÐ¹Ø/vn  ¹ú¼Ò»ú¹Ø/l  ÔÚ/p  Ò»¶¨/b  Ê±ÏÞ/n  ÄÚ/f  £¬/w  °Ñ/p  ¸Ä½ø/v  Ö´·¨/v  µÄ/u  Ð§¹û/n  ·´À¡/v  ¸ø/v  ³£Î¯»á/j  ¡£/w  ÓÐµÄ/r  Ö´·¨/v  ¼ì²é/v  µÄ/u  ½á¹û/n  ºÍ/c  ¸Ä½ø/v  µÄ/u  Ð§¹û/n  £¬/w  »¹/d  ¿ÉÒÔ/v  ¹«²¼ÓÚÖÚ/l  £¬/w  ÒÔ/c  ½ÓÊÜ/v  ÈË´ó´ú±í/n  ºÍ/c  ¹ã´ó/b  ÈËÃñ/n  ÈºÖÚ/n  µÄ/u  ¼à¶½/vn  ¡£/w  
19980501-01-005-019/m  ³£Î¯»á/j  Òª/v  Î§ÈÆ/v  ¸Ä¸ï/v  ºÍ/c  ½¨Éè/v  ÖÐ/f  µÄ/u  ÖØ´ó/a  ÎÊÌâ/n  ¡¢/w  ÈËÃñ/n  ÈºÖÚ/n  ÆÕ±é/ad  ¹ØÐÄ/v  µÄ/u  ¡¢/w  Éç»á/n  ·´Ó³/v  Ç¿ÁÒ/a  µÄ/u  ÎÊÌâ/n  £¬/w  ¿ªÕ¹/v  ¹¤×÷/vn  ¼à¶½/vn  ¡£/w  ÌýÈ¡/v  ºÍ/c  ÉóÒé/v  ¹úÎñÔº/nt  ¼°Æä/c  ÓÐ¹Ø/vn  ²¿ÃÅ/n  ºÍ/c  [×î¸ß/a  ÈËÃñ·¨Ôº/l]nt  ¡¢/w  [×î¸ß/a  ÈËÃñ/n  ¼ì²ìÔº/n]nt  µÄ/u  ¹¤×÷/vn  ±¨¸æ/n  £¬/w  ÊÇ/v  ÈË´ó/j  ³£Î¯»á/j  ½øÐÐ/v  ¹¤×÷/vn  ¼à¶½/vn  µÄ/u  »ù±¾/a  ·½Ê½/n  ¡£/w  ½ñºó/t  ¿ÉÒÔ/v  ¿¼ÂÇ/v  ¿ªÕ¹/v  Ò»Ð©/m  ×¨Ìâ/n  ¼à¶½/vn  ¡£/w  Õâ/r  ¾ÍÊÇ/v  ¾Í/p  Ä³/r  Ò»/m  ·½Ãæ/n  µÄ/u  ¹¤×÷/vn  £¬/w  Ä³/r  Ò»/m  ÈÈµã/n  ÎÊÌâ/n  £¬/w  Ä³/r  Ò»/m  ÖØ´ó/a  ÊÂ¼þ/n  £¬/w  ÌýÈ¡/v  ºÍ/c  ÉóÒé/v  ¡°/w  Ò»/m  ¸®/Ng  Á½/m  Ôº/n  ¡±/w  µÄ/u  ¹¤×÷/vn  ±¨¸æ/n  ¡£/w  ÕâÑù/r  ¿ÉÒÔ/v  ÔöÇ¿/v  ¹¤×÷/vn  ¼à¶½/vn  µÄ/u  Õë¶ÔÐÔ/n  ºÍ/c  ÊµÐ§ÐÔ/n  ¡£/w  ¸÷/r  ×¨ÃÅ/b  Î¯Ô±»á/n  Òª/v  Ð­Öú/v  [È«¹ú/n  ÈË´ó/j  ³£Î¯»á/j]nt  ×ö/v  ºÃ/a  ÕâÖÖ/r  ×¨Ìâ/n  ¼à¶½/vn  ¡£/w  ×î½ü/t  £¬/w  ²Æ¾­/n  Î¯Ô±»á/n  ¾Í/d  ×¨ÃÅ/d  ÌýÈ¡/v  ÁË/u  [¹ú¼Ò/n  ¼ÆÎ¯/j]nt  ¡¢/w  ¾­Ã³Î¯/j  µÈ/u  ÓÐ¹Ø/vn  ×ÛºÏ/vn  ²¿ÃÅ/n  ¹ØÓÚ/p  ½ñÄê/t  µÚÒ»/m  ¼¾¶È/n  ¹úÃñ¾­¼Ã/n  ÐÎÊÆ/n  µÄ/u  ×¨Ìâ/n  »ã±¨/vn  £¬/w  ¿Ï¶¨/v  ÁË/u  ³É¼¨/n  £¬/w  ·ÖÎö/v  ÁË/u  µ±Ç°/t  ¹úÃñ¾­¼Ã/n  ÔËÐÐ/vn  ÖÐ/f  ´æÔÚ/v  µÄ/u  ÎÊÌâ/n  £¬/w  ²¢/c  Ìá³ö/v  ÁË/u  Ò»Ð©/m  ÓÐ/v  Õë¶ÔÐÔ/n  µÄ/u  Òâ¼û/n  ºÍ/c  ½¨Òé/n  ¡£/w  ÕâÖÖ/r  ×¨Ìâ/n  ¼à¶½/vn  µÄ/u  ·½·¨/n  Òª/v  ÔÚ/p  Êµ¼ù/v  ÖÐ/f  ²»¶Ï/d  ÍêÉÆ/v  £¬/w  ²¢/c  Öð²½/d  ¼ÓÒÔ/v  ¹æ·¶/vn  ¡£/w  
19980501-01-005-020/m  ÈË´ó/j  ¼à¶½/v  µÄ/u  Ä¿µÄ/n  ÊÇ/v  ¶½´Ù/v  ºÍ/c  Ö§³Ö/v  ¡°/w  Ò»/m  ¸®/Ng  Á½/m  Ôº/n  ¡±/w  ÒÀ·¨/d  ÐÐÕþ/v  ¡¢/w  ¹«Õý/ad  Ë¾·¨/v  ¡£/w  [È«¹ú/n  ÈË´ó/j  ³£Î¯»á/j]nt  ¡¢/w  ¹úÎñÔº/nt  ºÍ/c  [×î¸ß/a  ÈËÃñ·¨Ôº/l]nt  ¡¢/w  [×î¸ß/a  ÈËÃñ/n  ¼ì²ìÔº/n]nt  £¬/w  ¶¼/d  ÊÇ/v  µ³/n  Áìµ¼/v  ÏÂ/f  µÄ/u  ¹ú¼Ò»ú¹Ø/l  £¬/w  ËäÈ»/c  ·Ö¹¤/v  ²»Í¬/a  ¡¢/w  Ö°ÄÜ/n  ²»Í¬/a  £¬/w  µ«/c  ¹¤×÷/v  µÄ/u  »ù±¾/a  ³ö·¢µã/n  ºÍ/c  Ä¿±ê/n  ¶¼/d  ÊÇ/v  Ò»ÖÂ/a  µÄ/u  ¡£/w  ÈË´ó/j  ³£Î¯»á/j  ¶Ô/p  ¡°/w  Ò»/m  ¸®/Ng  Á½/m  Ôº/n  ¡±/w  µÄ/u  ¼à¶½/vn  £¬/w  ¸ù±¾/d  ²»Í¬/a  ÓÚ/p  Î÷·½/s  ¹ú¼Ò/n  Òé»á/n  ¶Ô/p  Õþ¸®/n  ºÍ/c  Ë¾·¨/n  »ú¹Ø/n  µÄ/u  È¨Á¦/n  ÖÆºâ/vn  ¡£/w  Òò´Ë/c  £¬/w  ÔÚ/p  ÈË´ó/j  ¼à¶½/vn  ¹¤×÷/vn  ÖÐ/f  £¬/w  Òª/v  °Ñ/p  ¼à¶½/v  ºÍ/p  Ö§³Ö/v  ½áºÏ/v  ÆðÀ´/v  £¬/w  ÔÚ/p  ¼à¶½/v  µÄ/u  Í¬Ê±/n  £¬/w  »¹Òª/d  Ç¿µ÷/v  Ö§³Ö/v  £¬/w  Í¨¹ý/p  ¼à¶½/v  £¬/w  Ö§³Ö/v  Õþ¸®/n  ¡¢/w  ·¨Ôº/n  ¡¢/w  ¼ì²ìÔº/n  °Ñ/p  ¹¤×÷/vn  ×ö/v  µÃ/u  ¸ü/d  ºÃ/a  ¡£/w  
19980501-01-005-021/m  Î¯Ô±³¤/n  »áÒé/n  »¹/d  Í¨¹ý/v  ÁË/u  [È«¹ú/n  ÈË´ó/j  ³£Î¯»á/j]nt  £±£¹£¹£¸Äê/t  ¹¤×÷/vn  Òªµã/n  £¬/w  ÒÑ¾­/d  ·¢¸ø/v  ¸÷Î»/r  Î¯Ô±/n  £¬/w  ´ó¼Ò/r  ¿ÉÒÔ/v  ½áºÏ/v  ¸÷×Ô/r  µÄ/u  Çé¿ö/n  °²ÅÅ/v  ¹¤×÷/vn  ¡£/w  
19980501-01-005-022/m  ÕâÀï/r  £¬/w  ÎÒ/r  »¹Òª/d  ½²/v  Ò»ÏÂ/m  ·¨ÂÉ/n  ºÍ/c  µ³/n  µÄ/u  Áìµ¼/vn  µÄ/u  ¹ØÏµ/n  ÎÊÌâ/n  ¡£/w  Õâ/r  ¼È/c  Í¬/p  Á¢·¨/vn  ¹¤×÷/vn  ÓÐ¹Ø/v  £¬/w  Ò²/d  Í¬/p  ¼à¶½/vn  ¹¤×÷/vn  ÓÐ¹Ø/v  ¡£/w  [ÖÐ¹ú/ns  ¹²²úµ³/n]nt  ÊÇ/v  ÎÒ¹ú/n  Éç»áÖ÷Òå/n  ÊÂÒµ/n  µÄ/u  Áìµ¼/vn  ºËÐÄ/n  £¬/w  Õâ/r  Ò»/m  µØÎ»/n  ºÍ/c  ×÷ÓÃ/n  ÊÇ/v  ÀúÊ·/n  ÐÎ³É/v  µÄ/u  ¡£/w  Êµ¼ù/v  Ö¤Ã÷/v  £¬/w  Ö»ÓÐ/c  [ÖÐ¹ú/ns  ¹²²úµ³/n]nt  ²Å/c  ÄÜ/v  Áìµ¼/v  ÖÐ¹ú/ns  ÈËÃñ/n  ½¨Éè/v  ÓÐ/v  ÖÐ¹ú/ns  ÌØÉ«/n  Éç»áÖ÷Òå/n  ºÍ/c  ÊµÏÖ/v  ÏÖ´ú»¯/v  ¡£/w  Í¬Ê±/c  £¬/w  µ³/n  ÓÖ/d  ±ØÐë/d  ÔÚ/p  ÏÜ·¨/n  ºÍ/c  ·¨ÂÉ/n  µÄ/u  ·¶Î§/n  ÄÚ/f  »î¶¯/v  ¡£/w  Õâ/r  Á½Õß/r  ÊÇ/v  ±çÖ¤/b  µÄ/u  Í³Ò»/vn  £¬/w  ÊÇ/v  Ò»ÖÂ/a  µÄ/u  ¡£/w  ·¨ÂÉ/n  ²»/d  ÊÇ/v  ´Ó/p  ÌìÉÏ/s  µô/v  ÏÂÀ´/v  µÄ/u  £¬/w  Ò²/d  ²»/d  ÊÇ/v  ÈËÃÇ/n  Í·ÄÔ/n  ÖÐ/f  ¹ÌÓÐ/b  µÄ/u  £¬/w  ¶øÊÇ/c  µ³/n  °ÑÎÕ/v  Éç»á/n  ·¢Õ¹/vn  µÄ/u  ¿Í¹Û/a  ¹æÂÉ/n  £¬/w  ×Ü½á/v  Éç»á/n  Êµ¼ù/v  µÄ/u  ¾­Ñé/n  £¬/w  ¼¯ÖÐ/v  ÈËÃñ/n  µÄ/u  ÒâÖ¾/n  £¬/w  Áìµ¼/v  ÈËÃñ/n  Í¨¹ý/p  Á¢·¨/vn  »ú¹Ø/n  ÖÆ¶¨/v  µÄ/u  ¡£/w  ÎÒ¹ú/n  µÄ/u  ·¨ÂÉ/n  ÊµÖÊ/n  ÉÏ/f  ÊÇ/v  µ³/n  µÄ/u  Â·Ïß/n  ¡¢/w  ·½Õë/n  ¡¢/w  Õþ²ß/n  µÄ/u  ¶¨ÐÍ»¯/vn  ¡£/w  µ³/n  Áìµ¼/v  ÈËÃñ/n  ÖÆ¶¨/v  ÏÜ·¨/n  ºÍ/c  ·¨ÂÉ/n  £¬/w  µ³/n  Áìµ¼/v  ÈËÃñ/n  Ö´ÐÐ/v  ÏÜ·¨/n  ºÍ/c  ·¨ÂÉ/n  £¬/w  µ³/n  ×ÔÉí/r  Ò²/d  ÔÚ/p  ÏÜ·¨/n  ºÍ/c  ·¨ÂÉ/n  ·¶Î§/n  ÄÚ/f  »î¶¯/v  ¡£/w  ÈÎºÎÈË/r  ¡¢/w  ÈÎºÎ/r  ×éÖ¯/n  ¶¼/d  Ã»ÓÐ/v  ³¬Ô½/v  ÏÜ·¨/n  ºÍ/c  ·¨ÂÉ/n  µÄ/u  È¨Á¦/n  ¡£/w  Õâ/r  ÊÇ/v  ÎÒÃÇ/r  µ³/n  Ò»¹á/b  µÄ/u  Ö÷ÕÅ/n  ¡£/w  Î¬»¤/v  ÏÜ·¨/n  ºÍ/c  ·¨ÂÉ/n  µÄ/u  ×ðÑÏ/n  £¬/w  ¼á³Ö/v  ÔÚ/p  ·¨ÂÉ/n  ÃæÇ°/f  ÈËÈË/n  Æ½µÈ/a  £¬/w  ¼á³Ö/v  ÓÐ·¨¿ÉÒÀ/l  ¡¢/w  ÓÐ·¨±ØÒÀ/l  ¡¢/w  Ö´·¨±ØÑÏ/l  ¡¢/w  Î¥·¨±Ø¾¿/l  £¬/w  ÊÇ/v  µ³/n  ºÍ/c  ¹ú¼Ò/n  µÄ/u  ÊÂÒµ/n  ÐËÍú·¢´ï/l  µÄ/u  ±ØÈ»/b  ÒªÇó/n  ¡£/w  µ³/n  µÄ/u  Ê®Îå´ó/j  Ã÷È·/ad  Ìá³ö/v  ÒÀ·¨/d  ÖÎ¹ú/v  £¬/w  Õâ/r  ¾Í/d  °Ñ/p  ¼á³Ö/v  µ³/n  µÄ/u  Áìµ¼/vn  ¡¢/w  ·¢Ñï/v  ÈËÃñ/n  ÃñÖ÷/an  ºÍ/c  ÑÏ¸ñ/ad  ÒÀ·¨/d  °ìÊÂ/v  Í³Ò»/v  ÆðÀ´/v  £¬/w  ´Ó/p  ÖÆ¶È/n  ºÍ/c  ·¨ÂÉ/n  ÉÏ/f  ±£Ö¤/v  µ³/n  µÄ/u  »ù±¾/a  Â·Ïß/n  ºÍ/c  »ù±¾/a  ·½Õë/n  µÄ/u  ¹á³¹/vn  ÊµÊ©/vn  £¬/w  ±£Ö¤/v  µ³/n  Ê¼ÖÕ/d  ·¢»Ó/v  ×ÜÀ¿/v  È«¾Ö/n  ¡¢/w  Ð­µ÷/v  ¸÷/r  ·½Ãæ/n  µÄ/u  Áìµ¼/vn  ºËÐÄ/n  ×÷ÓÃ/n  ¡£/w  
19980501-01-005-023/m  ¸÷Î»/r  Î¯Ô±/n  ¡¢/w  ¸÷Î»/r  Í¬Ö¾/n  £¡/w  [È«¹ú/n  ÈË´ó/j]nt  ¼°Æä/c  ³£Î¯»á/j  ´¦ÔÚ/v  Éç»áÖ÷Òå/n  ÃñÖ÷/an  ·¨ÖÆ/n  ½¨Éè/vn  µÄ/u  µÚÒ»Ïß/n  £¬/w  ¶ÔÓÚ/p  ÍÆ½ø/v  ÒÀ·¨/d  ÖÎ¹ú/v  ¡¢/w  ½¨Éè/v  Éç»áÖ÷Òå/n  ·¨ÖÎ/n  ¹ú¼Ò/n  ¸ºÓÐ/v  ÖØ´ó/a  ÔðÈÎ/n  ¡£/w  ÎÒÃÇ/r  ÃæÁÙ/v  µÄ/u  ¹¤×÷/vn  ÊÇ/v  ¼è¾Þ/a  ¶ø/c  ·±ÖØ/a  µÄ/u  ¡£/w  ËäÈ»/c  ³£Î¯»á/j  Ã¿/r  Á½/m  ¸ö/q  ÔÂ/n  ²Å/d  ¿ª/v  Ò»/m  ´Î/q  »á/n  £¬/w  µ«/c  ±Õ»á/vn  ÆÚ¼ä/f  Ò²/d  ÓÐ/v  Ðí¶à/m  ¹¤×÷/vn  Òª/v  ×ö/v  £º/w  Òª/v  ÉîÈë/v  Êµ¼Ê/n  µ÷²é/v  ÑÐ¾¿/v  £¬/w  ÃÜÇÐ/v  Í¬/p  ÈË´ó´ú±í/n  ºÍ/c  ÈËÃñ/n  ÈºÖÚ/n  µÄ/u  ÁªÏµ/vn  £¬/w  ¿ªÕ¹/v  Á¢·¨/v  ¡¢/w  ¼à¶½/v  µÄ/u  ¸÷Ïî/r  ¾ßÌå/a  ¹¤×÷/vn  £¬/w  »¹Òª/d  ¼ÓÇ¿/v  Í¬/p  Íâ¹ú/n  Òé»á/n  ºÍ/c  Òé»á/n  ¹ú¼Ê/n  ×éÖ¯/n  µÄ/u  ½»Íù/vn  µÈµÈ/u  £¬/w  ÔðÈÎ/n  ÊÇ/v  ºÜ/d  ´ó/a  µÄ/u  £¬/w  ÈÎÎñ/n  ÊÇ/v  ºÜ/d  ÖØ/a  µÄ/u  ¡£/w  È«¹ú/n  ¸÷×å/r  ÈËÃñ/n  ¶Ô/p  ÎÒÃÇ/r  ¼ÄÓè/v  ºñÍû/n  ¡£/w  ÎÒ/r  ÒóÇÐ/ad  Ï£Íû/v  £¬/w  [È«¹ú/n  ÈË´ó/j  ³£Î¯»á/j]nt  È«Ìå/n  ×é³É/vn  ÈËÔ±/n  Òª/v  ²»/d  ¸º/v  Ê¹Ãü/n  £¬/w  ÒÔ/p  ±¥Âú/a  µÄ/u  ÕþÖÎ/n  ÈÈÇé/an  ¡¢/w  Ç¿ÁÒ/a  µÄ/u  ÊÂÒµÐÄ/n  ºÍ/c  ÔðÈÎ¸Ð/n  £¬/w  È«ÐÄÈ«Òâ/i  µØ/u  ×ö/v  ºÃ/a  ÈË´ó/j  ¹¤×÷/vn  ¡£/w  °Ë/m  ½ì/q  [È«¹ú/n  ÈË´ó/j]nt  ÆÚ¼ä/f  £¬/w  ÖÆ¶¨/v  ÁË/u  ¡¶/w  [È«¹ú/n  ÈË´ó/j  ³£Î¯»á/j]nt  ×é³É/vn  ÈËÔ±/n  ÊØÔò/n  ¡·/w  ¡£/w  Õâ/r  ÊÇ/v  Ò»¸ö/m  ºÜ/d  ºÃ/a  µÄ/u  ·¨ÂÉÐÔ/n  ÎÄ¼þ/n  £¬/w  Õâ/r  ´Î/q  »áÒé/n  ÓÖ/d  ÖØÐÂ/d  Ó¡·¢/v  ¸ø/v  ¸÷Î»/r  Î¯Ô±/n  £¬/w  Ï£Íû/v  ´ó¼Ò/r  ÈÏÕæ/ad  ÔÄ¶Á/v  ¡¢/w  ÊìÏ¤/v  Õâ¸ö/r  ·¨ÂÉÐÔ/n  ÎÄ¼þ/n  £¬/w  ²¢/c  ÇÐÊµ/ad  ¼ÓÒÔ/v  ×ñÊØ/vn  £¬/w  ÌØ±ð/d  Òª/v  ÕýÈ·/ad  ´¦Àí/v  ºÃ/a  ÈË´ó/j  ¹¤×÷/vn  ºÍ/c  Éç»á»î¶¯/l  µÄ/u  ¹ØÏµ/n  £¬/w  Ó¦¸Ã/v  °Ñ/p  Ö÷Òª/b  ¾«Á¦/n  ·Å/v  ÔÚ/p  ÈË´ó/j  ¹¤×÷/vn  ÉÏ/f  ¡£/w  ÈË´ó/j  »ú¹Ø/n  ¹¤×÷/vn  ÈËÔ±/n  Ò²/d  Òª/v  Õñ·Ü/v  ¾«Éñ/n  £¬/w  ÔöÇ¿/v  ·þÎñ/vn  ÒâÊ¶/n  £¬/w  Ìá¸ß/v  ¹¤×÷/vn  Ð§ÂÊ/n  ºÍ/c  ÖÊÁ¿/n  £¬/w  Å¬Á¦/ad  Îª/p  [È«¹ú/n  ÈË´ó/j]nt  »áÒé/n  ¡¢/w  [È«¹ú/n  ÈË´ó/j  ³£Î¯»á/j]nt  »áÒé/n  ¡¢/w  Î¯Ô±³¤/n  »áÒé/n  ·þÎñ/v  £¬/w  Îª/p  È«¹ú/n  ÈË´ó´ú±í/n  ºÍ/c  ³£Î¯»á/j  ×é³É/vn  ÈËÔ±/n  ÐÐÊ¹/v  Ö°È¨/n  ·þÎñ/v  £¬/w  Îª/p  ÃñÖ÷/an  ·¨ÖÆ/n  ½¨Éè/vn  ·þÎñ/v  £¬/w  µ±/v  ºÃ/a  ³£Î¯»á/j  µÄ/u  ²ÎÄ±/n  ºÍ/c  ÖúÊÖ/n  £¬/w  Îª/p  ½øÒ»²½/d  ×ö/v  ºÃ/a  ÈË´ó/j  ¹¤×÷/vn  ×÷³ö/v  Ó¦ÓÐ/v  µÄ/u  ¹±Ï×/n  ¡£/w  
19980501-01-005-024/m  £¨/w  ÐÂ»ªÉç/nt  ±±¾©/ns  £´ÔÂ/t  £³£°ÈÕ/t  µç/n  £©/w  

19980501-01-006-001/m  Ô²Âú/ad  ½áÊø/v  ¶Ô/p  ÈÕ±¾/ns  º«¹ú/ns  µÄ/u  ·ÃÎÊ/vn  
19980501-01-006-002/m  ºú/nr  ½õÌÎ/nr  »Øµ½/v  ±±¾©/ns  Î¾/nr  ½¡ÐÐ/nr  µÈ/u  µ½/v  [ÈËÃñ/n  ´ó»áÌÃ/n]ns  Ó­½Ó/v  £¨/w  ¸½/v  Í¼Æ¬/n  £±/m  ÕÅ/q  £©/w  
19980501-01-006-003/m  ÐÂ»ªÉç/nt  ±±¾©/ns  £´ÔÂ/t  £³£°ÈÕ/t  µç/n  [ÖÐ¹²ÖÐÑë/nt  ÕþÖÎ¾Ö/n]nt  ³£Î¯/j  ¡¢/w  ¹ú¼Ò/n  ¸±/b  Ö÷Ï¯/n  ºú/nr  ½õÌÎ/nr  Ô²Âú/ad  ½áÊø/v  ¶Ô/p  ÈÕ±¾/ns  ¡¢/w  º«¹ú/ns  µÄ/u  ÕýÊ½/a  ÓÑºÃ/a  ·ÃÎÊ/vn  £¬/w  ½ñÌì/t  ÏÂÎç/t  »Øµ½/v  ±±¾©/ns  ¡£/w  
19980501-01-006-004/m  [ÖÐ¹²ÖÐÑë/nt  ÕþÖÎ¾Ö/n]nt  ³£Î¯/j  ¡¢/w  Êé¼Ç´¦/n  Êé¼Ç/n  Î¾/nr  ½¡ÐÐ/nr  µ½/v  [ÈËÃñ/n  ´ó»áÌÃ/n]ns  Ó­½Ó/v  ºú/nr  ½õÌÎ/nr  Ò»ÐÐ/n  ¡£/w  Ç°Íù/v  Ó­½Ó/v  µÄ/u  »¹ÓÐ/v  £º/w  [ÖÐ¹²ÖÐÑë/nt  ÕþÖÎ¾Ö/n]nt  Î¯Ô±/n  ¡¢/w  ¹úÎñÎ¯Ô±/l  ÂÞ/nr  ¸É/nr  £¬/w  [È«¹ú/n  ÈË´ó/j  ³£Î¯»á/j]nt  ¸±/b  Î¯Ô±³¤/n  ºÎ/nr  Â³Àö/nr  £¬/w  ÖÐ¹²ÖÐÑë/nt  Î¯Ô±/n  ¡¢/w  Íâ½»²¿/nt  ²¿³¤/n  ÌÆ/nr  ¼Òè¯/nr  £¬/w  ÖÐ¹²ÖÐÑë/nt  Î¯Ô±/n  ¡¢/w  [¹ú¼Ò/n  ·¢Õ¹/vn  ¼Æ»®/n  Î¯Ô±»á/n]nt  Ö÷ÈÎ/n  Ôø/nr  ÅàÑ×/nr  £¬/w  [ÖÐ¹²ÖÐÑë/nt  °ì¹«Ìü/n]nt  ¸±/b  Ö÷ÈÎ/n  ºú/nr  ¹â±¦/nr  £¬/w  ÖÐÁª²¿/j  ¸±/b  ²¿³¤/n  Áõ/nr  ¾´ÇÕ/nr  £¬/w  [ÖÐ¹²ÖÐÑë/nt  Õþ²ß/n  ÑÐ¾¿ÊÒ/n]nt  ¸±/b  Ö÷ÈÎ/n  ÎÀ/nr  ½¨ÁÖ/nr  ÒÔ¼°/c  ÈÕ±¾/ns  ×¤»ª/vn  ´óÊ¹/n  ×ôÌÙ¼Î¹§/nr  ºÍ/c  º«¹ú/ns  ×¤»ª/vn  ´óÊ¹¹Ý/n  ÁÙÊ±´ú°ì/l  Àî/nr  Ôª¾¼/nr  µÈ/u  ¡£/w  
19980501-01-006-005/m  ÅãÍ¬/v  ºú/nr  ½õÌÎ/nr  ³ö·Ã/v  µÄ/u  ÖÐ¹²ÖÐÑë/nt  Î¯Ô±/n  ¡¢/w  [ÖÐ¹²ÖÐÑë/nt  ¶ÔÍâ/vn  ÁªÂç²¿/n]nt  ²¿³¤/n  ´÷/nr  ±ü¹ú/nr  £¬/w  ÖÐ¹²ÖÐÑë/nt  Î¯Ô±/n  ¡¢/w  [¹ú¼Ò/n  ·¢Õ¹/vn  ¼Æ»®/n  Î¯Ô±»á/n]nt  ¸±/b  Ö÷ÈÎ/n  °ü/nr  Ðð¶¨/nr  £¬/w  ÖÐ¹²ÖÐÑë/nt  ºò²¹Î¯Ô±/l  ¡¢/w  [ÖÐ¹²ÖÐÑë/nt  °ì¹«Ìü/n]nt  ¸±/b  Ö÷ÈÎ/n  Íõ/nr  ¸Õ/nr  £¬/w  [ÖÐ¹²ÖÐÑë/nt  Õþ²ß/n  ÑÐ¾¿ÊÒ/n]nt  ¸±/b  Ö÷ÈÎ/n  Ö£/nr  ¿ÆÑï/nr  £¬/w  ÖÐÁª²¿/j  ¸±/b  ²¿³¤/n  Àî/nr  ³ÉÈÊ/nr  ºÍ/c  Íâ½»²¿/nt  ²¿³¤/n  ÖúÀí/n  ³Â/nr  ½¡/nr  Í¬»ú/d  »Øµ½/v  ±±¾©/ns  ¡£/w  
19980501-01-006-006/m  ±¾±¨/r  ¼ÃÖÝ/ns  £¨/w  º«¹ú/ns  £©/w  £´ÔÂ/t  £³£°ÈÕ/t  µç/n  ¼ÇÕß/n  ÕÅ/nr  ×£»ù/nr  ¡¢/w  Íõ/nr  ÁÖ²ý/nr  ±¨µÀ/v  £º/w  [ÖÐ¹²ÖÐÑë/nt  ÕþÖÎ¾Ö/n]nt  ³£Î¯/j  ¡¢/w  ¹ú¼Ò/n  ¸±/b  Ö÷Ï¯/n  ºú/nr  ½õÌÎ/nr  £¬/w  Ô²Âú/ad  ½áÊø/v  ÁË/u  ¶Ô/p  º«¹ú/ns  ÀúÊ±/v  £´/m  Ìì/q  µÄ/u  ÕýÊ½/a  ·ÃÎÊ/vn  £¬/w  ÓÚ/p  ½ñÌì/t  ÏÂÎç/t  £²Ê±/t  £¨/w  µ±µØ/s  Ê±¼ä/n  £©/w  ³Ë/v  ·É»ú/n  Àë¿ª/v  ¼ÃÖÝ/ns  »Ø¹ú/v  ¡£/w  
19980501-01-006-007/m  ºú/nr  ½õÌÎ/nr  ÊÇ/v  Ó¦/v  [º«¹ú/ns  Õþ¸®/n]nt  ÑûÇë/vn  £¬/w  ÓÚ/p  £²£¶ÈÕ/t  ÏÂÎç/t  µÖ´ï/v  ºº³Ç/ns  ½øÐÐ/v  ÕýÊ½/a  ·ÃÎÊ/vn  µÄ/u  ¡£/w  ·ÃÎÊ/vn  ÆÚ¼ä/f  £¬/w  ºú/nr  ½õÌÎ/nr  »á¼û/v  ÁË/u  ½ð/nr  ´óÖÐ/nr  ×ÜÍ³/n  ¡¢/w  ½ð/nr  ÖÓÃÚ/nr  ´ú×ÜÀí/n  £¬/w  »¹/d  Í¬/p  [º«¹ú/ns  Õþ¸®/n]nt  ÓÐ¹Ø/vn  ²¿ÃÅ/n  ¡¢/w  Òé»á/n  ¡¢/w  ¸÷/r  Õþµ³/n  Áìµ¼ÈË/n  ºÍ/c  ¸÷½ç/r  ÈËÊ¿/n  ½øÐÐ/v  ÁË/u  ¹ã·º/a  ½Ó´¥/vn  ºÍ/c  ÓÐÒæ/a  µÄ/u  »á¼û/vn  £¬/w  Ëùµ½Ö®´¦/l  ¶¼/d  ÊÜµ½/v  ÁË/u  ÈÈÇé/a  »¶Ó­/vn  ¡£/w  
19980501-01-006-008/m  Àë¿ª/v  º«¹ú/ns  Ê±/Ng  £¬/w  ºú/nr  ½õÌÎ/nr  Ïò/p  ´óº«Ãñ¹ú/ns  ´ú×ÜÀí/n  ½ð/nr  ÖÓÃÚ/nr  ·¢/v  È¥/v  µç±¨/n  £¬/w  ¶Ô/p  ·Ã/v  º«/j  ÆÚ¼ä/f  ÊÜµ½/v  µÄ/u  ÈÈÇé/a  ¿î´ý/vn  ±íÊ¾/v  ¸ÐÐ»/v  ¡£/w  ¼ÃÖÝµÀ/ns  ¸±/b  ÖªÊÂ/n  Ñî/nr  ÕýÐã/ns  ¡¢/w  [¼ÃÖÝµÀ/ns  Òé»á/n]nt  Òé³¤/n  ËÎ/nr  ·ï¿ü/nr  ÒÔ¼°/c  ¼´½«/d  ³öÈÎ/v  º«¹ú/ns  ×¤»ª/vn  ´óÊ¹/n  µÄ/u  È¨/nr  ±ûîç/nr  µÈ/u  º«¹ú/ns  ¹ÙÔ±/n  µ½/v  »ú³¡/n  Îª/p  ºú/nr  ½õÌÎ/nr  ËÍÐÐ/v  ¡£/w  ÖÐ¹ú/ns  ×¤/v  º«/j  ´óÊ¹/n  ÕÅ/nr  Í¥ÑÓ/nr  ¼°/c  Ê¹¹Ý/n  ¹¤×÷/vn  ÈËÔ±/n  Ò²/d  µ½/v  »ú³¡/n  Îª/p  ºú/nr  ½õÌÎ/nr  Ò»ÐÐ/n  ËÍÐÐ/v  ¡£/w  
19980501-01-006-009/m  ÅãÍ¬/v  ºú/nr  ½õÌÎ/nr  ³ö·Ã/v  µÄ/u  ÖÐ¹²ÖÐÑë/nt  Î¯Ô±/n  ¡¢/w  ÖÐÁª²¿/j  ²¿³¤/n  ´÷/nr  ±ü¹ú/nr  £¬/w  ÖÐ¹²ÖÐÑë/nt  Î¯Ô±/n  ¡¢/w  [¹ú¼Ò/n  ·¢Õ¹/vn  ¼Æ»®/n  Î¯Ô±»á/n]nt  ¸±/b  Ö÷ÈÎ/n  °ü/nr  Ðð¶¨/nr  £¬/w  ÖÐ¹²ÖÐÑë/nt  ºò²¹Î¯Ô±/l  ¡¢/w  [ÖÐ¹²ÖÐÑë/nt  °ì¹«Ìü/n]nt  ¸±/b  Ö÷ÈÎ/n  Íõ/nr  ¸Õ/nr  £¬/w  [ÖÐ¹²ÖÐÑë/nt  Õþ²ß/n  ÑÐ¾¿ÊÒ/n]nt  ¸±/b  Ö÷ÈÎ/n  Ö£/nr  ¿ÆÑï/nr  £¬/w  ÖÐÁª²¿/j  ¸±/b  ²¿³¤/n  Àî/nr  ³ÉÈÊ/nr  ºÍ/c  Íâ½»²¿/nt  ²¿³¤/n  ÖúÀí/n  ³Â/nr  ½¡/nr  µÈ/u  Í¬»ú/n  »Ø¹ú/v  ¡£/w  
19980501-01-006-010/m  Í¼Æ¬/n  £º/w  
19980501-01-006-011/m  £´ÔÂ/t  £³£°ÈÕ/t  £¬/w  [ÖÐ¹²ÖÐÑë/nt  ÕþÖÎ¾Ö/n]nt  ³£Î¯/j  ¡¢/w  ¹ú¼Ò/n  ¸±/b  Ö÷Ï¯/n  ºú/nr  ½õÌÎ/nr  ½áÊø/v  ¶Ô/p  ÈÕ±¾/ns  ¡¢/w  º«¹ú/ns  µÄ/u  ·ÃÎÊ/vn  »Øµ½/v  ±±¾©/ns  £¬/w  [ÖÐ¹²ÖÐÑë/nt  ÕþÖÎ¾Ö/n]nt  ³£Î¯/j  ¡¢/w  Êé¼Ç´¦/n  Êé¼Ç/n  Î¾/nr  ½¡ÐÐ/nr  ÔÚ/p  [ÈËÃñ/n  ´ó»áÌÃ/n]ns  Ó­½Ó/v  ¡£/w  
19980501-01-006-012/m  £¨/w  ÐÂ»ªÉç/nt  ¼ÇÕß/n  Æë/nr  ÌúÑâ/nr  Éã/Vg  £©/w  

19980501-01-007-001/m  ¾Í/p  È«ÐÄÈ«Òâ/i  ÒÀ¿¿/v  ¹¤ÈË½×¼¶/n  ºÍ/c  ¸ãºÃ/v  ÏÂ¸Ú/vn  Ö°¹¤/n  ÔÙ/d  ¾ÍÒµ/v  µÈ/u  
19980501-01-007-002/m  È«×Ü/j  ÑûÇë/v  ÀÍÄ£/n  ´ú±í/n  ×ùÌ¸/v  ÌýÈ¡/v  Òâ¼û/n  £¨/w  ¸½/v  Í¼Æ¬/n  £±/m  ÕÅ/q  £©/w  
19980501-01-007-003/m  ÐÂ»ªÉç/nt  ±±¾©/ns  £´ÔÂ/t  £³£°ÈÕ/t  µç/n  £¨/w  ¼ÇÕß/n  º«/nr  Õñ¾ü/nr  £©/w  ÔÚ/p  Çì×£/v  ¡°/w  ÎåÒ»/t  ¡±/w  ¹ú¼Ê/n  ÀÍ¶¯½Ú/t  µÄ/u  Ï²Çì/vn  ÈÕ×Ó/n  Àï/f  £¬/w  [È«¹ú/n  ×Ü¹¤»á/n]nt  ½ñÌì/t  ÑûÇë/v  ¡¯/w  £¹£¸/m  È«¹ú/n  Ê®/m  ´ó/a  ½Ü³ö/a  ¹¤ÈË/n  ¡¢/w  ¡°/w  ÎåÒ»/t  ÀÍ¶¯/vn  ½±ÕÂ/n  ¡±/w  »ñµÃÕß/n  ºÍ/c  ¡°/w  ÎåÒ»/t  ÀÍ¶¯/vn  ½±×´/n  ¡±/w  »ñµÃ/vn  µ¥Î»/n  µÄ/u  ´ú±í/n  µ½/v  È«×Ü/j  ×ùÌ¸/v  £¬/w  ÌýÈ¡/v  ËûÃÇ/r  ¶Ô/p  ÂäÊµ/v  È«ÐÄÈ«Òâ/i  ÒÀ¿¿/v  ¹¤ÈË½×¼¶/n  ·½Õë/n  ¡¢/w  ¸ãºÃ/v  ÏÂ¸Ú/vn  Ö°¹¤/n  ÔÙ/d  ¾ÍÒµ/v  µÈ/u  ÎÊÌâ/n  µÄ/u  Òâ¼û/n  ºÍ/c  ¿´·¨/n  ¡£/w  
19980501-01-007-004/m  [Ö£ÖÝ/ns  ´óÖÚ/nz  ³ö×âÆû³µ/l  ¹«Ë¾/n]nt  ¾­Àí/n  Îº/nr  ÎÄÌÎ/nr  µÚÒ»/m  ¸ö/q  ·¢ÑÔ/v  ¡£/w  Ëû/r  Ëµ/v  £¬/w  ¸ãºÃ/v  ÏÂ¸Ú/vn  Ö°¹¤/n  ÔÙ/d  ¾ÍÒµ/v  ÊÇ/v  Ò»/m  ¼þ/q  ´óÊÂ/n  £¬/w  Ëü/r  ¹ØÏµ/v  µ½/v  ¹úÓÐ/vn  ÆóÒµ/n  ¸Ä¸ï/vn  µÄ/u  ³É°Ü/n  ºÍ/c  Éç»á/n  ÎÈ¶¨/an  ¡£/w  ÆóÒµ/n  ÔÚ/p  ÓÃÈË/v  ÉÏ/f  Òª/v  ×ª±ä/v  ¹ÛÄî/n  £¬/w  ¾¡Á¿/d  Îª/p  ÏÂ¸Ú/vn  Ö°¹¤/n  ¶à/ad  Ìá¹©/v  ¾ÍÒµ/vn  ¸ÚÎ»/n  £¬/w  Ìæ/p  Õþ¸®/n  ·ÖÓÇ/v  £¬/w  °ï/v  Ö°¹¤/n  ½âÄÑ/v  ¡£/w  [Ö£ÖÝ/ns  ´óÖÚ/nz  ³ö×âÆû³µ/l  ¹«Ë¾/n]nt  ÎüÊÕ/v  ÁË/u  ºÜ¶à/m  ÏÂ¸Ú/vn  Ö°¹¤/n  £¬/w  ÕâÐ©/r  Ö°¹¤/n  Ê®·Ö/m  ÕäÏ§/v  ×Ô¼º/r  µÄ/u  ÀÍ¶¯/vn  »ú»á/n  £¬/w  ³ÉÎª/v  ¹«Ë¾/n  µÄ/u  ¹Ç¸É/n  Á¦Á¿/n  ¡£/w  
19980501-01-007-005/m  [ÉÂÎ÷/ns  ÇØ´¨/ns  »ú´²/n  ¼¯ÍÅ/n  ÓÐÏÞ¹«Ë¾/n]nt  ¶­ÊÂ³¤/n  ÕÔ/nr  ÏÍÕÜ/nr  Ëµ/v  £¬/w  Ö°¹¤/n  ÏÂ¸Ú/v  ÊÇ/v  Ò»¸ö/m  ¶¯Ì¬/n  µÄ/u  ¹ý³Ì/n  £¬/w  ±ØÐë/d  Òª/v  ÓÐ/v  ³¤ÆÚ/b  °²ÅÅ/vn  £¬/w  ³£×¥²»Ð¸/l  ¡£/w  Ëû/r  ÈÏÎª/v  £¬/w  ¸»Óà/vn  ÈËÔ±/n  ²»/d  ÊÇ/v  ¶àÓà/vn  ÈËÔ±/n  £¬/w  ÏÂ¸Ú/vn  Ö°¹¤/n  ²»/d  ÊÇ/v  ÎÞÄÜ/a  Ö°¹¤/n  ¡£/w  Ëæ×Å/p  ¸Ä¸ï/v  µÄ/u  Éî»¯/vn  ºÍ/c  ½á¹¹/n  µ÷Õû/v  µÄ/u  ÍÆ½ø/vn  £¬/w  Ò»²¿·Ö/m  Ö°¹¤/n  ´Ó/p  Ô­À´/b  µÄ/u  ¸ÚÎ»/n  ÉÏ/f  ÍË/v  ÏÂÀ´/v  ÊÇ/v  Õý³£/a  ÏÖÏó/n  £¬/w  ÕâÐ©/r  Ö°¹¤/n  ÓÐ×Å/v  ×Ô¼º/r  µÄ/u  ÓÅÊÆ/n  £¬/w  ËûÃÇ/r  ÊÇ/v  ÆóÒµ/n  µÄ/u  ²Æ¸»/n  ¶ø/c  ²»/d  ÊÇ/v  °ü¸¤/n  £¬/w  ¹Ø¼ü/n  ÊÇ/v  Òª/v  Îª/p  ËûÃÇ/r  ÕÒµ½/v  ÊÊºÏ/v  ×ÔÉí/r  ÌØµã/n  µÄ/u  ×î¼Ñ/z  ¸ÚÎ»/n  ¡£/w  [ÇØ´¨/ns  »ú´²/n  ¼¯ÍÅ/n  ÓÐÏÞ¹«Ë¾/n]nt  Õâ/r  ¼¸/m  Äê/q  ¸ù¾Ý/p  ³§/n  Àï/f  ÌØµã/n  £¬/w  ½¨Á¢/v  ÁË/u  ³§/n  ÄÚ/f  ÈË²Å/n  ½»Á÷/vn  ÖÐÐÄ/n  £¬/w  Í¨¹ý/p  ÄÚ²¿/f  µ÷¼Á/v  £¬/w  ¼°Ê±/a  µØ/u  Îª/p  ÏÂ¸Ú/vn  Ö°¹¤/n  ÕÒµ½/v  ÁË/u  ÐÂ/a  µÄ/u  ¸ÚÎ»/n  ¡£/w  Æù½ñ/d  £¬/w  ³§Àï/n  ÒÑ/d  ÓÐ/v  £µ£°£¥/m  µÄ/u  Ö°¹¤/n  ½ø/v  ¹ý/u  ½»Á÷/vn  ÖÐÐÄ/n  £¬/w  µ«/c  ËûÃÇ/r  ÏÂ¸Ú/v  ²»/d  Ê§Òµ/v  £¬/w  Éú²ú/vn  »ý¼«ÐÔ/n  Î´/d  ÊÜ/v  ¶à/d  ´ó/a  Ó°Ïì/vn  ¡£/w  
19980501-01-007-006/m  £¨/w  £Á/nx  ¡¢/w  £Ã/nx  £©/w  
19980501-01-007-007/m  È«¹ú/n  Ê®/m  ´ó/a  ½Ü³ö/a  ¹¤ÈË/n  Ö®Ò»/r  Íõ/nr  ÌÎ/nr  ²Î¼Ó/v  ÁË/u  ½ñÌì/t  µÄ/u  ×ùÌ¸»á/n  ¡£/w  Õâ/r  Î»/q  ÐÂ/a  Ê±ÆÚ/n  µÄ/u  ºÃ/a  ¹¤ÈË/n  ·¢ÑÔ/v  ÆÓÊµÎÞ»ª/i  £¬/w  Ëû/r  Ëµ/v  £º/w  ¡°/w  µ±/v  ¹¤ÈË/n  ¾ÍÒª/d  ºÃºÃ/d  ¸É»î/v  ¡£/w  ÎÒ/r  ÓÐ/v  ¸ö/q  ÌØµã/n  £¬/w  ¸É/v  Ê²Ã´/r  ÊÂ/n  £¬/w  ÒªÃ´/c  ¾Í/d  ²»/d  ¸É/v  £¬/w  Òª/v  ¸É/v  ¾ÍÒª/d  ¸É/v  ºÃ/a  ¡£/w  ÐÂ/a  Ê±ÆÚ/n  µÄ/u  ¹¤ÈË/n  ±ØÐë/d  ÇÚ·Ü/ad  Ñ§Ï°/v  £¬/w  ÕÆÎÕ/v  ¸ü/d  ¶à/a  µÄ/u  ¿ÆÑ§/n  ÎÄ»¯/n  ÖªÊ¶/n  £¬/w  ·ñÔò/c  ¾Í/d  ¸ú²»ÉÏ/v  ²úÆ·/n  ½á¹¹/n  ¡¢/w  ¾­¼Ã/n  ½á¹¹/n  µ÷Õû/vn  µÄ/u  ²½·¥/n  £¬/w  ¸ú²»ÉÏ/v  Ê±´ú/n  ·¢Õ¹/vn  µÄ/u  ²½·¥/n  ¡£/w  ¡±/w  Ëû/r  ÈÏÎª/v  £¬/w  Ö°¹¤/n  ¸öÈË/n  ÀûÒæ/n  Óë/p  ÆóÒµ/n  ÀûÒæ/n  ÊÇ/v  Á¬/v  ÔÚ/p  Ò»Æð/s  µÄ/u  £¬/w  Ö°¹¤/n  Òª/v  Óë/p  ÆóÒµ/n  Í¬ºôÎü/l  ¡¢/w  ¹²ÃüÔË/l  £¬/w  °Ñ/p  ÆóÒµ/n  ÀûÒæ/n  ·Å/v  ÔÚ/p  ÖÁ¸ßÎÞÉÏ/i  µÄ/u  µØÎ»/n  £¬/w  Í¬ÐÄÍ¬µÂ/i  £¬/w  ¹²/d  ¶É/v  ÄÑ¹Ø/n  ¡£/w  
19980501-01-007-008/m  [È«¹ú/n  ×Ü¹¤»á/n]nt  ¸±/b  Ö÷Ï¯/n  ¡¢/w  Êé¼Ç´¦/n  µÚÒ»/m  Êé¼Ç/n  ÕÅ/nr  ¶¡»ª/nr  ÔÚ/p  ×ùÌ¸»á/n  ÉÏ/f  Ëµ/v  £¬/w  ¹ÄÀø/v  ¼æ²¢/v  ¡¢/w  ¹æ·¶/v  ÆÆ²ú/v  ¡¢/w  ÏÂ¸Ú/v  ·ÖÁ÷/v  ¡¢/w  ¼õÔ±ÔöÐ§/l  ºÍ/c  ÊµÊ©/v  ÔÙ/d  ¾ÍÒµ/v  ¹¤³Ì/n  £¬/w  ÊÇ/v  ÍÆ½ø/v  ¹úÓÐ/vn  ÆóÒµ/n  ¸Ä¸ï/vn  ·¢Õ¹/v  µÄ/u  ÖØÒª/a  ´ëÊ©/n  £¬/w  ·ûºÏ/v  ¹¤ÈË½×¼¶/n  µÄ/u  ¸ù±¾/a  ÀûÒæ/n  ºÍ/c  ³¤Ô¶/a  ÀûÒæ/n  ¡£/w  ¹ã´ó/b  Ö°¹¤/n  Òª/v  »ý¼«/ad  Ö§³Ö/v  ¸Ä¸ï/v  £¬/w  ÍÆ½ø/v  ¸Ä¸ï/v  ¡£/w  Ëû/r  Ëµ/v  £¬/w  [È«¹ú/n  ×Ü¹¤»á/n]nt  ·Ç³£/d  ¹Ø×¢/v  ÏÂ¸Ú/vn  Ö°¹¤/n  µÄ/u  À§ÄÑ/an  £¬/w  ²¢/c  »ý¼«/ad  Ïò/p  µ³/n  ºÍ/c  Õþ¸®/n  ·´Ó³/v  ÓÐ¹Ø/vn  Çé¿ö/n  £¬/w  ´óÁ¦/d  ÊµÊ©/v  ËÍ/v  ÎÂÅ¯/an  ¹¤³Ì/n  £¬/w  »ý¼«/ad  ²ÎÓë/v  ºÍ/c  ÍÆ¶¯/v  ÔÙ/d  ¾ÍÒµ/v  ¹¤³Ì/n  ¡£/w  µ³/n  ºÍ/c  Õþ¸®/n  ¶Ô/p  À§ÄÑ/a  Ö°¹¤/n  Ê®·Ö/m  ¹ØÐÄ/v  £¬/w  ¶Ô/p  Óöµ½/v  À§ÄÑ/an  µÄ/u  ÀÍ¶¯Ä£·¶/n  ±¸/d  ¼Ó/v  °®»¤/v  ¡£/w  ÏàÐÅ/v  ¾­¹ý/p  È«¹ú/n  Ö°¹¤/n  µÄ/u  ¼è¿à·Ü¶·/i  £¬/w  ²¿·Ö/m  ÆóÒµ/n  ºÍ/c  Ö°¹¤/n  Óöµ½/v  µÄ/u  ÔÝÊ±/b  À§ÄÑ/an  Ò»¶¨/d  ÄÜ/v  ¿Ë·þ/v  £¬/w  ÎÒ¹ú/n  ¾­¼Ã/n  ±Ø½«/d  ³ÖÐø/v  ¿ìËÙ/d  ½¡¿µ/a  µØ/u  ·¢Õ¹/v  £¬/w  ÈËÃñ/n  Éú»î/vn  ±Ø½«/d  ½øÒ»²½/d  µÃµ½/v  ¸ÄÉÆ/vn  ¡£/w  Ëû/r  »¹/d  ÒªÇó/v  ¸÷¼¶/r  ¹¤»á/n  ÈÏÕæ/ad  ÂäÊµ/v  ÀÍ¶¯Ä£·¶/n  µÄ/u  ´ýÓö/n  £¬/w  ÒÀ·¨/d  Î¬»¤/v  ÀÍ¶¯Ä£·¶/n  µÄ/u  ºÏ·¨/a  È¨Òæ/n  £¬/w  ÇÐÊµ/ad  °ïÖú/v  ÀÍ¶¯Ä£·¶/n  ½â¾ö/v  Êµ¼Ê/a  À§ÄÑ/an  £¬/w  ´Ù½ø/v  È«/a  Éç»á/n  ÐÎ³É/v  ×ðÖØ/v  ¡¢/w  Ö§³Ö/v  ¡¢/w  ¹ØÐÄ/v  ÀÍ¶¯Ä£·¶/n  µÄ/u  Á¼ºÃ/a  Éç»á/n  ·çÉÐ/n  ¡£/w  
19980501-01-007-009/m  Í¼Æ¬/n  £º/w  
19980501-01-007-010/m  £´ÔÂ/t  £³£°ÈÕ/t  £¬/w  È«¹ú/n  ÀÍÄ£/n  ´ú±í/n  µ½/v  [±±¾©/ns  Ñ©Á«/nz  ÑòÈÞ/n  ÓÐÏÞ¹«Ë¾/n]nt  ²Î¹Û/v  ¡£/w  Í¼/n  Îª/v  ¸Ã/r  ¹«Ë¾/n  µÄ/u  Ñî/nr  ÏÈçù/nr  £¨/w  ×ó/f  Èý/m  £©/w  Í¬/p  [ÈýÃ÷ÊÐ/ns  ¹«½»/b  ¹«Ë¾/n]nt  ±¡/nr  ÓÀÏã/nr  £¨/w  ×ó/f  Ò»/m  £©/w  ¡¢/w  [¶«·½/f  º½¿Õ/n  ¹«Ë¾/n]nt  ½¯/nr  ÐãÁá/nr  £¨/w  ×ó/f  ¶þ/m  £©/w  ¡¢/w  [Ê¯¼Ò×¯/ns  ¹ú´ó/nz  ¼¯ÍÅ/n]nt  ÂÀ/nr  Òã»ª/nr  £¨/w  ÓÒ/f  Ò»/m  £©/w  ÔÚ/p  Ò»Æð/s  ¡£/w  £¨/w  ÐÂ»ªÉç/nt  ¼ÇÕß/n  °×/nr  Á¬Ëø/nr  Éã/Vg  £©/w  

19980501-01-008-001/m  ¹þÈø¿ËË¹Ì¹/ns  ×ÜÀí/n  ½«/d  ·Ã»ª/v  
19980501-01-008-002/m  ÐÂ»ªÉç/nt  ±±¾©/ns  £´ÔÂ/t  £³£°ÈÕ/t  µç/n  Íâ½»²¿/nt  ·¢ÑÔÈË/n  Öì/nr  °îÔì/nr  ½ñÌì/t  ÔÚ/p  ¼ÇÕß/n  ÕÐ´ý»á/n  ÉÏ/f  Ðû²¼/v  £º/w  Ó¦/v  ¹úÎñÔº/nt  ×ÜÀí/n  Öì/nr  éF»ù/nr  µÄ/u  ÑûÇë/vn  £¬/w  ¹þÈø¿ËË¹Ì¹¹²ºÍ¹ú/ns  ×ÜÀí/n  Å¬¡¤ÎÚ¡¤°Í¶û½ð°ÍÒ®·ò/nr  ½«/d  ÓÚ/p  £µÔÂ/t  £·ÈÕ/t  ÖÁ/p  £±£²ÈÕ/t  ¶Ô/p  ÖÐ¹ú/ns  ½øÐÐ/v  ÕýÊ½/a  ·ÃÎÊ/vn  ¡£/w  

19980501-02-001-001/m  [È«¹ú/n  ÈËÃñ/n  ´ú±í´ó»á/n  ³£Îñ/b  Î¯Ô±»á/n]nt  ¹ØÓÚ/p  ÐÞ¸Ä/v  ¡¶/w  ÖÐ»ªÈËÃñ¹²ºÍ¹ú/ns  É­ÁÖ·¨/n  ¡·/w  µÄ/u  ¾ö¶¨/n  
19980501-02-001-002/m  £¨/w  £±£¹£¹£¸Äê/t  £´ÔÂ/t  £²£¹ÈÕ/t  µÚ¾Å/m  ½ì/q  [È«¹ú/n  ÈËÃñ/n  ´ú±í´ó»á/n  ³£Îñ/b  Î¯Ô±»á/n]nt  µÚ¶þ/m  ´Î/q  »áÒé/n  Í¨¹ý/v  £©/w  
19980501-02-001-003/m  ÖÐ»ªÈËÃñ¹²ºÍ¹ú/ns  Ö÷Ï¯Áî/n  
19980501-02-001-004/m  £¨/w  µÚÈý/m  ºÅ/q  £©/w  
19980501-02-001-005/m  ¡¶/w  [È«¹ú/n  ÈËÃñ/n  ´ú±í´ó»á/n  ³£Îñ/b  Î¯Ô±»á/n]nt  ¹ØÓÚ/p  ÐÞ¸Ä/v  ¡´/w  ÖÐ»ªÈËÃñ¹²ºÍ¹ú/ns  É­ÁÖ·¨/n  ¡µ/w  µÄ/u  ¾ö¶¨/n  ¡·/w  ÒÑ/d  ÓÉ/p  ÖÐ»ªÈËÃñ¹²ºÍ¹ú/ns  µÚ¾Å/m  ½ì/q  [È«¹ú/n  ÈËÃñ/n  ´ú±í´ó»á/n  ³£Îñ/b  Î¯Ô±»á/n]nt  µÚ¶þ/m  ´Î/q  »áÒé/n  ÓÚ/p  £±£¹£¹£¸Äê/t  £´ÔÂ/t  £²£¹ÈÕ/t  Í¨¹ý/v  £¬/w  ÏÖ/Tg  Óè/Vg  ¹«²¼/v  £¬/w  ×Ô/p  £±£¹£¹£¸Äê/t  £·ÔÂ/t  £±ÈÕ/t  Æð/f  Ê©ÐÐ/v  ¡£/w  
19980501-02-001-006/m  ÖÐ»ªÈËÃñ¹²ºÍ¹ú/ns  Ö÷Ï¯/n  ½­/nr  ÔóÃñ/nr  
19980501-02-001-007/m  £±£¹£¹£¸Äê/t  £´ÔÂ/t  £²£¹ÈÕ/t  
19980501-02-001-008/m  µÚ¾Å/m  ½ì/q  [È«¹ú/n  ÈËÃñ/n  ´ú±í´ó»á/n  ³£Îñ/b  Î¯Ô±»á/n]nt  µÚ¶þ/m  ´Î/q  »áÒé/n  ¾ö¶¨/v  ¶Ô/p  ¡¶/w  ÖÐ»ªÈËÃñ¹²ºÍ¹ú/ns  É­ÁÖ·¨/n  ¡·/w  ×÷/v  ÈçÏÂ/vn  ÐÞ¸Ä/vn  £º/w  
19980501-02-001-009/m  Ò»/m  ¡¢/w  µÚ¶þ/m  Ìõ/q  ÐÞ¸Ä/v  Îª/v  £º/w  ¡°/w  ÔÚ/p  ÖÐ»ªÈËÃñ¹²ºÍ¹ú/ns  ÁìÓò/n  ÄÚ/f  ´ÓÊÂ/v  É­ÁÖ/n  ¡¢/w  ÁÖÄ¾/n  µÄ/u  ÅàÓý/vn  ÖÖÖ²/vn  ¡¢/w  ²É·¥/vn  ÀûÓÃ/vn  ºÍ/c  É­ÁÖ/n  ¡¢/w  ÁÖÄ¾/n  ¡¢/w  ÁÖµØ/n  µÄ/u  ¾­Óª/vn  ¹ÜÀí/vn  »î¶¯/vn  £¬/w  ¶¼/d  ±ØÐë/d  ×ñÊØ/v  ±¾·¨/r  ¡£/w  ¡±/w  
19980501-02-001-010/m  ¶þ/m  ¡¢/w  µÚÈý/m  Ìõ/q  µÚ¶þ/m  ¿î/q  ÐÞ¸Ä/v  Îª/v  £º/w  ¡°/w  ¹ú¼ÒËùÓÐ/l  µÄ/u  ºÍ/c  ¼¯ÌåËùÓÐ/l  µÄ/u  É­ÁÖ/n  ¡¢/w  ÁÖÄ¾/n  ºÍ/c  ÁÖµØ/n  £¬/w  ¸öÈËËùÓÐ/l  µÄ/u  ÁÖÄ¾/n  ºÍ/c  Ê¹ÓÃ/v  µÄ/u  ÁÖµØ/n  £¬/w  ÓÉ/p  ÏØ¼¶/b  ÒÔÉÏ/f  µØ·½/n  ÈËÃñÕþ¸®/l  µÇ¼Ç/v  Ôì²á/v  £¬/w  ·¢·Å/v  Ö¤Êé/n  £¬/w  È·ÈÏ/v  ËùÓÐÈ¨/n  »òÕß/c  Ê¹ÓÃÈ¨/n  ¡£/w  ¹úÎñÔº/nt  ¿ÉÒÔ/v  ÊÚÈ¨/v  ¹úÎñÔº/nt  ÁÖÒµ/n  Ö÷¹Ü/vn  ²¿ÃÅ/n  £¬/w  ¶Ô/p  ¹úÎñÔº/nt  È·¶¨/v  µÄ/u  ¹ú¼ÒËùÓÐ/l  µÄ/u  ÖØµã/n  ÁÖÇø/n  µÄ/u  É­ÁÖ/n  ¡¢/w  ÁÖÄ¾/n  ºÍ/c  ÁÖµØ/n  µÇ¼Ç/v  Ôì²á/v  £¬/w  ·¢·Å/v  Ö¤Êé/n  £¬/w  ²¢/c  Í¨Öª/v  ÓÐ¹Ø/vn  µØ·½/n  ÈËÃñÕþ¸®/l  ¡£/w  ¡±/w  
19980501-02-001-011/m  Èý/m  ¡¢/w  µÚÎå/m  Ìõ/q  µÚ¶þ/m  ¿î/q  µ¥ÁÐ/v  Ò»/m  Ìõ/q  £¬/w  ×÷Îª/v  µÚÁù/m  Ìõ/q  £¬/w  ÐÞ¸Ä/v  Îª/v  £º/w  ¡°/w  ¹ú¼Ò/n  ¹ÄÀø/v  ÁÖÒµ/n  ¿ÆÑ§/n  ÑÐ¾¿/vn  £¬/w  ÍÆ¹ã/v  ÁÖÒµ/n  ÏÈ½ø/a  ¼¼Êõ/n  £¬/w  Ìá¸ß/v  ÁÖÒµ/n  ¿ÆÑ§¼¼Êõ/n  Ë®Æ½/n  ¡£/w  ¡±/w  
19980501-02-001-012/m  ËÄ/m  ¡¢/w  Ôö¼Ó/v  Ò»/m  Ìõ/q  £¬/w  ×÷Îª/v  µÚÆß/m  Ìõ/q  £º/w  ¡°/w  ¹ú¼Ò/n  ±£»¤/v  ÁÖÅ©/n  µÄ/u  ºÏ·¨/a  È¨Òæ/n  £¬/w  ÒÀ·¨/d  ¼õÇá/v  ÁÖÅ©/n  µÄ/u  ¸ºµ£/n  £¬/w  ½ûÖ¹/v  Ïò/p  ÁÖÅ©/n  Î¥·¨/v  ÊÕ·Ñ/v  ¡¢/w  ·£¿î/v  £¬/w  ½ûÖ¹/v  Ïò/p  ÁÖÅ©/n  ½øÐÐ/v  Ì¯ÅÉ/vn  ºÍ/c  Ç¿ÖÆ/vd  ¼¯×Ê/v  ¡£/w  
19980501-02-001-013/m  ¡°/w  ¹ú¼Ò/n  ±£»¤/v  ³Ð°ü/v  ÔìÁÖ/v  µÄ/u  ¼¯Ìå/n  ºÍ/c  ¸öÈË/n  µÄ/u  ºÏ·¨/a  È¨Òæ/n  £¬/w  ÈÎºÎ/r  µ¥Î»/n  ºÍ/c  ¸öÈË/n  ²»µÃ/v  ÇÖ·¸/v  ³Ð°ü/v  ÔìÁÖ/v  µÄ/u  ¼¯Ìå/n  ºÍ/c  ¸öÈË/n  ÒÀ·¨/d  ÏíÓÐ/v  µÄ/u  ÁÖÄ¾/n  ËùÓÐÈ¨/n  ºÍ/c  ÆäËû/r  ºÏ·¨/a  È¨Òæ/n  ¡£/w  ¡±/w  
19980501-02-001-014/m  Îå/m  ¡¢/w  µÚÁù/m  Ìõ/q  ¸Ä/v  Îª/v  µÚ°Ë/m  Ìõ/q  £¬/w  µÚÒ»/m  ¿î/q  Ôö¼Ó/v  Ò»/m  Ïî/q  £¬/w  ×÷Îª/v  µÚÈý/m  Ïî/q  £º/w  ¡°/w  £¨/w  Èý/m  £©/w  Ìá³«/v  Ä¾²Ä/n  ×ÛºÏ/vd  ÀûÓÃ/v  ºÍ/c  ½ÚÔ¼/vd  Ê¹ÓÃ/v  Ä¾²Ä/n  £¬/w  ¹ÄÀø/v  ¿ª·¢/v  ¡¢/w  ÀûÓÃ/v  Ä¾²Ä/n  ´úÓÃÆ·/n  ¡±/w  ¡£/w  
19980501-02-001-015/m  Ôö¼Ó/v  Ò»/m  ¿î/q  £¬/w  ×÷Îª/v  µÚ¶þ/m  ¿î/q  £º/w  ¡°/w  ¹ú¼Ò/n  ÉèÁ¢/v  É­ÁÖ/n  ÉúÌ¬/n  Ð§Òæ/n  ²¹³¥/vn  »ù½ð/n  £¬/w  ÓÃÓÚ/v  Ìá¹©/v  ÉúÌ¬/n  Ð§Òæ/n  µÄ/u  ·À»¤ÁÖ/n  ºÍ/c  ÌØÖÖ/b  ÓÃÍ¾ÁÖ/n  µÄ/u  É­ÁÖ/n  ×ÊÔ´/n  ¡¢/w  ÁÖÄ¾/n  µÄ/u  ÓªÔì/vn  ¡¢/w  ¸§Óý/vn  ¡¢/w  ±£»¤/vn  ºÍ/c  ¹ÜÀí/vn  ¡£/w  É­ÁÖ/n  ÉúÌ¬/n  Ð§Òæ/n  ²¹³¥/vn  »ù½ð/n  ±ØÐë/d  ×¨¿î/n  ×¨ÓÃ/v  £¬/w  ²»µÃ/v  Å²/v  ×÷/v  ËûÓÃ/n  ¡£/w  ¾ßÌå/a  °ì·¨/n  ÓÉ/p  ¹úÎñÔº/nt  ¹æ¶¨/v  ¡£/w  ¡±/w  
19980501-02-001-016/m  Áù/m  ¡¢/w  µÚÊ®/m  Ìõ/q  ¸Ä/v  Îª/v  µÚÊ®¶þ/m  Ìõ/q  £¬/w  ÐÞ¸Ä/v  Îª/v  £º/w  ¡°/w  ÔÚ/p  Ö²Ê÷ÔìÁÖ/l  ¡¢/w  ±£»¤/v  É­ÁÖ/n  ¡¢/w  É­ÁÖ/n  ¹ÜÀí/vn  ÒÔ¼°/c  ÁÖÒµ/n  ¿ÆÑ§/n  ÑÐ¾¿/vn  µÈ/u  ·½Ãæ/n  ³É¼¨/n  ÏÔÖø/a  µÄ/u  µ¥Î»/n  »òÕß/c  ¸öÈË/n  £¬/w  ÓÉ/p  ¸÷¼¶/r  ÈËÃñÕþ¸®/l  ¸øÓè/v  ½±Àø/vn  ¡£/w  ¡±/w  
19980501-02-001-017/m  Æß/m  ¡¢/w  Ôö¼Ó/v  Ò»/m  Ìõ/q  £¬/w  ×÷Îª/v  µÚÊ®Îå/m  Ìõ/q  £º/w  ¡°/w  ÏÂÁÐ/b  É­ÁÖ/n  ¡¢/w  ÁÖÄ¾/n  ¡¢/w  ÁÖµØ/n  Ê¹ÓÃÈ¨/n  ¿ÉÒÔ/v  ÒÀ·¨/d  ×ªÈÃ/v  £¬/w  Ò²/d  ¿ÉÒÔ/v  ÒÀ·¨/d  ×÷¼Û/v  Èë¹É/v  »òÕß/c  ×÷Îª/p  ºÏ×Ê/v  ¡¢/w  ºÏ×÷/v  ÔìÁÖ/v  ¡¢/w  ¾­Óª/v  ÁÖÄ¾/n  µÄ/u  ³ö×Ê/vn  ¡¢/w  ºÏ×÷/vn  Ìõ¼þ/n  £¬/w  µ«/c  ²»µÃ/v  ½«/p  ÁÖµØ/n  ¸Ä/v  Îª/v  ·ÇÁÖµØ/n  £º/w  
19980501-02-001-018/m  ¡°/w  £¨/w  Ò»/m  £©/w  ÓÃ²ÄÁÖ/n  ¡¢/w  ¾­¼ÃÁÖ/n  ¡¢/w  Ð½Ì¿ÁÖ/n  £»/w  
19980501-02-001-019/m  ¡°/w  £¨/w  ¶þ/m  £©/w  ÓÃ²ÄÁÖ/n  ¡¢/w  ¾­¼ÃÁÖ/n  ¡¢/w  Ð½Ì¿ÁÖ/n  µÄ/u  ÁÖµØ/n  Ê¹ÓÃÈ¨/n  £»/w  
19980501-02-001-020/m  ¡°/w  £¨/w  Èý/m  £©/w  ÓÃ²ÄÁÖ/n  ¡¢/w  ¾­¼ÃÁÖ/n  ¡¢/w  Ð½Ì¿ÁÖ/n  µÄ/u  ²É·¥/vn  ¼£µØ/n  ¡¢/w  »ðÉÕ/vn  ¼£µØ/n  µÄ/u  ÁÖµØ/n  Ê¹ÓÃÈ¨/n  £»/w  
19980501-02-001-021/m  ¡°/w  £¨/w  ËÄ/m  £©/w  ¹úÎñÔº/nt  ¹æ¶¨/v  µÄ/u  ÆäËû/r  É­ÁÖ/n  ¡¢/w  ÁÖÄ¾/n  ºÍ/c  ÆäËû/r  ÁÖµØ/n  Ê¹ÓÃÈ¨/n  ¡£/w  
19980501-02-001-022/m  ¡°/w  ÒÀÕÕ/p  Ç°/f  ¿î/n  ¹æ¶¨/n  ×ªÈÃ/v  ¡¢/w  ×÷¼Û/v  Èë¹É/v  »òÕß/c  ×÷Îª/p  ºÏ×Ê/v  ¡¢/w  ºÏ×÷/v  ÔìÁÖ/v  ¡¢/w  ¾­Óª/v  ÁÖÄ¾/n  µÄ/u  ³ö×Ê/vn  ¡¢/w  ºÏ×÷/vn  Ìõ¼þ/n  µÄ/u  £¬/w  ÒÑ¾­/d  È¡µÃ/v  µÄ/u  ÁÖÄ¾/n  ²É·¥/vn  Ðí¿ÉÖ¤/n  ¿ÉÒÔ/v  Í¬Ê±/d  ×ªÈÃ/v  £¬/w  Í¬Ê±/c  ×ªÈÃ/v  Ë«·½/n  ¶¼/d  ±ØÐë/d  ×ñÊØ/v  ±¾·¨/r  ¹ØÓÚ/p  É­ÁÖ/n  ¡¢/w  ÁÖÄ¾/n  ²É·¥/vn  ºÍ/c  ¸üÐÂ/v  ÔìÁÖ/v  µÄ/u  ¹æ¶¨/n  ¡£/w  
19980501-02-001-023/m  ¡°/w  ³ý/p  ±¾Ìõ/r  µÚÒ»/m  ¿î/q  ¹æ¶¨/v  µÄ/u  ÇéÐÎ/n  Íâ/f  £¬/w  ÆäËû/r  É­ÁÖ/n  ¡¢/w  ÁÖÄ¾/n  ºÍ/c  ÆäËû/r  ÁÖµØ/n  Ê¹ÓÃÈ¨/n  ²»µÃ/v  ×ªÈÃ/v  ¡£/w  
19980501-02-001-024/m  ¡°/w  ¾ßÌå/a  °ì·¨/n  ÓÉ/p  ¹úÎñÔº/nt  ¹æ¶¨/v  ¡£/w  ¡±/w  
19980501-02-001-025/m  °Ë/m  ¡¢/w  µÚÊ®ËÄ/m  Ìõ/q  ¸Ä/v  Îª/v  µÚÊ®Æß/m  Ìõ/q  £¬/w  µÚÒ»/m  ¿î/q  ¡¢/w  µÚ¶þ/m  ¿î/q  ÐÞ¸Ä/v  Îª/v  £º/w  ¡°/w  µ¥Î»/n  Ö®¼ä/f  ·¢Éú/v  µÄ/u  ÁÖÄ¾/n  ¡¢/w  ÁÖµØ/n  ËùÓÐÈ¨/n  ºÍ/c  Ê¹ÓÃÈ¨/n  ÕùÒé/vn  £¬/w  ÓÉ/p  ÏØ¼¶/b  ÒÔÉÏ/f  ÈËÃñÕþ¸®/l  ÒÀ·¨/d  ´¦Àí/v  ¡£/w  
19980501-02-001-026/m  ¡°/w  ¸öÈË/n  Ö®¼ä/f  ¡¢/w  ¸öÈË/n  Óë/p  µ¥Î»/n  Ö®¼ä/f  ·¢Éú/v  µÄ/u  ÁÖÄ¾/n  ËùÓÐÈ¨/n  ºÍ/c  ÁÖµØ/n  Ê¹ÓÃÈ¨/n  ÕùÒé/vn  £¬/w  ÓÉ/p  µ±µØ/s  ÏØ¼¶/b  »òÕß/c  Ïç¼¶/b  ÈËÃñÕþ¸®/l  ÒÀ·¨/d  ´¦Àí/v  ¡£/w  ¡±/w  
19980501-02-001-027/m  ¾Å/m  ¡¢/w  µÚÊ®Îå/m  Ìõ/q  ¸Ä/v  Îª/v  µÚÊ®°Ë/m  Ìõ/q  £¬/w  ²¢/c  Ôö¼Ó/v  Ò»/m  ¿î/q  £¬/w  ×÷Îª/v  µÚ¶þ/m  ¿î/q  £¬/w  ÐÞ¸Ä/v  Îª/v  £º/w  ¡°/w  ½øÐÐ/v  ¿±²é/vn  ¡¢/w  ¿ª²É/v  ¿ó²Ø/n  ºÍ/c  ¸÷Ïî/r  ½¨Éè/vn  ¹¤³Ì/n  £¬/w  Ó¦µ±/v  ²»/d  Õ¼/v  »òÕß/c  ÉÙ/ad  Õ¼/v  ÁÖµØ/n  £»/w  ±ØÐë/d  Õ¼ÓÃ/v  »òÕß/c  Õ÷ÓÃ/v  ÁÖµØ/n  µÄ/u  £¬/w  ¾­/p  ÏØ¼¶/b  ÒÔÉÏ/f  ÈËÃñÕþ¸®/l  ÁÖÒµ/n  Ö÷¹Ü/vn  ²¿ÃÅ/n  ÉóºË/v  Í¬Òâ/v  ºó/f  £¬/w  ÒÀÕÕ/p  ÓÐ¹Ø/vn  ÍÁµØ/n  ¹ÜÀí/v  µÄ/u  ·¨ÂÉ/n  ¡¢/w  ÐÐÕþ/n  ·¨¹æ/n  °ìÀí/v  ½¨Éè/vn  ÓÃµØ/vn  ÉóÅú/vn  ÊÖÐø/n  £¬/w  ²¢/c  ÓÉ/p  ÓÃµØ/vn  µ¥Î»/n  ÒÀÕÕ/p  ¹úÎñÔº/nt  ÓÐ¹Ø/vn  ¹æ¶¨/n  ½ÉÄÉ/v  É­ÁÖ/n  Ö²±»/n  »Ö¸´·Ñ/n  ¡£/w  É­ÁÖ/n  Ö²±»/n  »Ö¸´·Ñ/n  ×¨¿î/n  ×¨ÓÃ/v  £¬/w  ÓÉ/p  ÁÖÒµ/n  Ö÷¹Ü/vn  ²¿ÃÅ/n  ÒÀÕÕ/p  ÓÐ¹Ø/vn  ¹æ¶¨/n  Í³Ò»/ad  °²ÅÅ/v  Ö²Ê÷ÔìÁÖ/l  £¬/w  »Ö¸´/v  É­ÁÖ/n  Ö²±»/n  £¬/w  Ö²Ê÷ÔìÁÖ/l  Ãæ»ý/n  ²»µÃ/v  ÉÙÓÚ/v  Òò/p  Õ¼ÓÃ/v  ¡¢/w  Õ÷ÓÃ/v  ÁÖµØ/n  ¶ø/c  ¼õÉÙ/v  µÄ/u  É­ÁÖ/n  Ö²±»/n  Ãæ»ý/n  ¡£/w  ÉÏ¼¶/n  ÁÖÒµ/n  Ö÷¹Ü/vn  ²¿ÃÅ/n  Ó¦µ±/v  ¶¨ÆÚ/d  ¶½´Ù/v  ¡¢/w  ¼ì²é/v  ÏÂ¼¶/n  ÁÖÒµ/n  Ö÷¹Ü/vn  ²¿ÃÅ/n  ×éÖ¯/v  Ö²Ê÷ÔìÁÖ/l  ¡¢/w  »Ö¸´/v  É­ÁÖ/n  Ö²±»/n  µÄ/u  Çé¿ö/n  ¡£/w  
19980501-02-001-028/m  ¡°/w  ÈÎºÎ/r  µ¥Î»/n  ºÍ/c  ¸öÈË/n  ²»µÃ/v  Å²ÓÃ/v  É­ÁÖ/n  Ö²±»/n  »Ö¸´·Ñ/n  ¡£/w  ÏØ¼¶/b  ÒÔÉÏ/f  ÈËÃñÕþ¸®/l  Éó¼Æ/vn  »ú¹Ø/n  Ó¦µ±/v  ¼ÓÇ¿/v  ¶Ô/p  É­ÁÖ/n  Ö²±»/n  »Ö¸´·Ñ/n  Ê¹ÓÃ/vn  Çé¿ö/n  µÄ/u  ¼à¶½/vn  ¡£/w  ¡±/w  
19980501-02-001-029/m  Ê®/m  ¡¢/w  Ôö¼Ó/v  Ò»/m  Ìõ/q  £¬/w  ×÷Îª/v  µÚ¶þÊ®/m  Ìõ/q  £º/w  ¡°/w  ÒÀÕÕ/p  ¹ú¼Ò/n  ÓÐ¹Ø/vn  ¹æ¶¨/n  ÔÚ/p  ÁÖÇø/n  ÉèÁ¢/v  µÄ/u  É­ÁÖ/n  ¹«°²/n  »ú¹Ø/n  £¬/w  ¸ºÔð/v  Î¬»¤/v  Ï½Çø/n  Éç»á/n  ÖÎ°²/n  ÖÈÐò/n  £¬/w  ±£»¤/v  Ï½Çø/n  ÄÚ/f  µÄ/u  É­ÁÖ/n  ×ÊÔ´/n  £¬/w  ²¢/c  ¿ÉÒÔ/v  ÒÀÕÕ/p  ±¾·¨/r  ¹æ¶¨/n  £¬/w  ÔÚ/p  ¹úÎñÔº/nt  ÁÖÒµ/n  Ö÷¹Ü/vn  ²¿ÃÅ/n  ÊÚÈ¨/v  µÄ/u  ·¶Î§/n  ÄÚ/f  £¬/w  ´úÐÐ/v  ±¾·¨/r  µÚÈýÊ®¾Å/m  Ìõ/q  ¡¢/w  µÚËÄÊ®¶þ/m  Ìõ/q  ¡¢/w  µÚËÄÊ®Èý/m  Ìõ/q  ¡¢/w  µÚËÄÊ®ËÄ/m  Ìõ/q  ¹æ¶¨/v  µÄ/u  ÐÐÕþ´¦·£È¨/n  ¡£/w  
19980501-02-001-030/m  ¡°/w  Îä×°/vn  É­ÁÖ/n  ¾¯²ì/n  ²¿¶Ó/n  Ö´ÐÐ/v  ¹ú¼Ò/n  ¸³Óè/v  µÄ/u  Ô¤·À/v  ºÍ/c  ÆË¾È/v  É­ÁÖ/n  »ðÔÖ/n  µÄ/u  ÈÎÎñ/n  ¡£/w  ¡±/w  
19980501-02-001-031/m  Ê®Ò»/m  ¡¢/w  µÚ¶þÊ®/m  Ìõ/q  ¸Ä/v  Îª/v  µÚ¶þÊ®ËÄ/m  Ìõ/q  £¬/w  µÚÒ»/m  ¿î/q  ÐÞ¸Ä/v  Îª/v  £º/w  ¡°/w  ¹úÎñÔº/nt  ÁÖÒµ/n  Ö÷¹Ü/vn  ²¿ÃÅ/n  ºÍ/c  Ê¡/n  ¡¢/w  ×ÔÖÎÇø/n  ¡¢/w  Ö±Ï½ÊÐ/n  ÈËÃñÕþ¸®/l  £¬/w  Ó¦µ±/v  ÔÚ/p  ²»Í¬/a  ×ÔÈ»/n  µØ´ø/n  µÄ/u  µäÐÍ/a  É­ÁÖ/n  ÉúÌ¬/n  µØÇø/n  ¡¢/w  Õä¹ó/a  ¶¯Îï/n  ºÍ/c  Ö²Îï/n  Éú³¤/v  ·±Ö³/v  µÄ/u  ÁÖÇø/n  ¡¢/w  ÌìÈ»/b  ÈÈ´øÓêÁÖÇø/s  ºÍ/c  ¾ßÓÐ/v  ÌØÊâ/a  ±£»¤/vn  ¼ÛÖµ/n  µÄ/u  ÆäËû/r  ÌìÈ»/b  ÁÖÇø/n  £¬/w  »®¶¨/v  ×ÔÈ»±£»¤Çø/n  £¬/w  ¼ÓÇ¿/v  ±£»¤/v  ¹ÜÀí/v  ¡£/w  ¡±/w  
19980501-02-001-032/m  Ê®¶þ/m  ¡¢/w  µÚ¶þÊ®Èý/m  Ìõ/q  ¸Ä/v  Îª/v  µÚ¶þÊ®Æß/m  Ìõ/q  £¬/w  µÚÒ»/m  ¿î/q  ÐÞ¸Ä/v  Îª/v  £º/w  ¡°/w  ¹úÓÐ/vn  ÆóÒµ/n  ÊÂÒµ/n  µ¥Î»/n  ¡¢/w  »ú¹Ø/n  ¡¢/w  ÍÅÌå/n  ¡¢/w  ²¿¶Ó/n  ÓªÔì/v  µÄ/u  ÁÖÄ¾/n  £¬/w  ÓÉ/p  ÓªÔì/vn  µ¥Î»/n  ¾­Óª/v  ²¢/c  °´ÕÕ/p  ¹ú¼Ò/n  ¹æ¶¨/n  Ö§Åä/v  ÁÖÄ¾/n  ÊÕÒæ/n  ¡£/w  ¡±/w  
19980501-02-001-033/m  Ê®Èý/m  ¡¢/w  µÚ¶þÊ®Îå/m  Ìõ/q  ¸Ä/v  Îª/v  µÚ¶þÊ®¾Å/m  Ìõ/q  £¬/w  ÐÞ¸Ä/v  Îª/v  £º/w  ¡°/w  ¹ú¼Ò/n  ¸ù¾Ý/p  ÓÃ²ÄÁÖ/n  µÄ/u  ÏûºÄÁ¿/n  µÍÓÚ/v  Éú³¤Á¿/n  µÄ/u  Ô­Ôò/n  £¬/w  ÑÏ¸ñ/ad  ¿ØÖÆ/v  É­ÁÖ/n  Äê/q  ²É·¥Á¿/n  ¡£/w  ¹ú¼ÒËùÓÐ/l  µÄ/u  É­ÁÖ/n  ºÍ/c  ÁÖÄ¾/n  ÒÔ/p  ¹úÓÐ/vn  ÁÖÒµ/n  ÆóÒµ/n  ÊÂÒµ/n  µ¥Î»/n  ¡¢/w  Å©³¡/n  ¡¢/w  ³§¿ó/j  Îª/v  µ¥Î»/n  £¬/w  ¼¯ÌåËùÓÐ/l  µÄ/u  É­ÁÖ/n  ºÍ/c  ÁÖÄ¾/n  ¡¢/w  ¸öÈËËùÓÐ/l  µÄ/u  ÁÖÄ¾/n  ÒÔ/p  ÏØ/n  Îª/v  µ¥Î»/n  £¬/w  ÖÆ¶¨/v  Äê/q  ²É·¥/vn  ÏÞ¶î/n  £¬/w  ÓÉ/p  Ê¡/n  ¡¢/w  ×ÔÖÎÇø/n  ¡¢/w  Ö±Ï½ÊÐ/n  ÁÖÒµ/n  Ö÷¹Ü/vn  ²¿ÃÅ/n  »ã×Ü/v  £¬/w  ¾­/p  Í¬¼¶/b  ÈËÃñÕþ¸®/l  ÉóºË/v  ºó/f  £¬/w  ±¨/v  ¹úÎñÔº/nt  Åú×¼/v  ¡£/w  ¡±/w  
19980501-02-001-034/m  Ê®ËÄ/m  ¡¢/w  µÚ¶þÊ®°Ë/m  Ìõ/q  ¸Ä/v  Îª/v  µÚÈýÊ®¶þ/m  Ìõ/q  £¬/w  µÚ¶þ/m  ¿î/q  ¡¢/w  µÚÈý/m  ¿î/q  ¡¢/w  µÚËÄ/m  ¿î/q  ºÍ/c  µÚÎå/m  ¿î/q  ÖÐ/f  ¹ØÓÚ/p  ¡°/w  ÉóºË/v  ·¢·Å/v  ²É·¥/vn  Ðí¿ÉÖ¤/n  ¡±/w  µÄ/u  ¹æ¶¨/n  ÐÞ¸Ä/v  Îª/v  £º/w  ¡°/w  ÒÀÕÕ/p  ÓÐ¹Ø/vn  ¹æ¶¨/n  ÉóºË/v  ·¢·Å/v  ²É·¥/vn  Ðí¿ÉÖ¤/n  ¡±/w  ¡£/w  
19980501-02-001-035/m  Ê®Îå/m  ¡¢/w  µÚÈýÊ®Ò»/m  Ìõ/q  ¸Ä/v  Îª/v  µÚÈýÊ®Îå/m  Ìõ/q  £¬/w  ÐÞ¸Ä/v  Îª/v  £º/w  ¡°/w  ²É·¥/v  ÁÖÄ¾/n  µÄ/u  µ¥Î»/n  »òÕß/c  ¸öÈË/n  £¬/w  ±ØÐë/d  °´ÕÕ/p  ²É·¥/vn  Ðí¿ÉÖ¤/n  ¹æ¶¨/v  µÄ/u  Ãæ»ý/n  ¡¢/w  ÖêÊý/n  ¡¢/w  Ê÷ÖÖ/n  ¡¢/w  ÆÚÏÞ/n  Íê³É/v  ¸üÐÂ/v  ÔìÁÖ/v  ÈÎÎñ/n  £¬/w  ¸üÐÂ/v  ÔìÁÖ/v  µÄ/u  Ãæ»ý/n  ºÍ/c  ÖêÊý/n  ²»µÃ/v  ÉÙÓÚ/v  ²É·¥/v  µÄ/u  Ãæ»ý/n  ºÍ/c  ÖêÊý/n  ¡£/w  ¡±/w  
19980501-02-001-036/m  Ê®Áù/m  ¡¢/w  µÚÈýÊ®Èý/m  Ìõ/q  ¸Ä/v  Îª/v  µÚÈýÊ®Æß/m  Ìõ/q  £¬/w  Ôö¼Ó/v  Ò»/m  ¿î/q  £¬/w  ×÷Îª/v  µÚ¶þ/m  ¿î/q  £º/w  ¡°/w  ÒÀ·¨/d  È¡µÃ/v  ²É·¥/vn  Ðí¿ÉÖ¤/n  ºó/f  £¬/w  °´ÕÕ/p  Ðí¿ÉÖ¤/n  µÄ/u  ¹æ¶¨/n  ²É·¥/v  µÄ/u  Ä¾²Ä/n  £¬/w  ´Ó/p  ÁÖÇø/n  ÔË³ö/v  Ê±/Ng  £¬/w  ÁÖÒµ/n  Ö÷¹Ü/vn  ²¿ÃÅ/n  Ó¦µ±/v  ·¢¸ø/v  ÔËÊä/vn  Ö¤¼þ/n  ¡£/w  ¡±/w  
19980501-02-001-037/m  Ê®Æß/m  ¡¢/w  Ôö¼Ó/v  Ò»/m  Ìõ/q  £¬/w  ×÷Îª/v  µÚÈýÊ®°Ë/m  Ìõ/q  £º/w  ¡°/w  ¹ú¼Ò/n  ½ûÖ¹/v  ¡¢/w  ÏÞÖÆ/v  ³ö¿Ú/v  Õä¹ó/a  Ê÷Ä¾/n  ¼°Æä/c  ÖÆÆ·/n  ¡¢/w  ÑÜÉúÎï/n  ¡£/w  ½ûÖ¹/v  ¡¢/w  ÏÞÖÆ/v  ³ö¿Ú/v  µÄ/u  Õä¹ó/a  Ê÷Ä¾/n  ¼°Æä/c  ÖÆÆ·/n  ¡¢/w  ÑÜÉúÎï/n  µÄ/u  ÃûÂ¼/n  ºÍ/c  Äê¶È/n  ÏÞÖÆ/v  ³ö¿Ú/vn  ×ÜÁ¿/n  £¬/w  ÓÉ/p  ¹úÎñÔº/nt  ÁÖÒµ/n  Ö÷¹Ü/vn  ²¿ÃÅ/n  »áÍ¬/v  ¹úÎñÔº/nt  ÓÐ¹Ø/vn  ²¿ÃÅ/n  ÖÆ¶¨/v  £¬/w  ±¨/v  ¹úÎñÔº/nt  Åú×¼/v  ¡£/w  
19980501-02-001-038/m  ¡°/w  ³ö¿Ú/v  Ç°/f  ¿î/n  ¹æ¶¨/v  ÏÞÖÆ/v  ³ö¿Ú/v  µÄ/u  Õä¹ó/a  Ê÷Ä¾/n  »òÕß/c  Æä/r  ÖÆÆ·/n  ¡¢/w  ÑÜÉúÎï/n  µÄ/u  £¬/w  ±ØÐë/d  ¾­/p  ³ö¿ÚÈË/n  ËùÔÚµØ/n  Ê¡/n  ¡¢/w  ×ÔÖÎÇø/n  ¡¢/w  Ö±Ï½ÊÐ/n  ÈËÃñÕþ¸®/l  ÁÖÒµ/n  Ö÷¹Ü/vn  ²¿ÃÅ/n  ÉóºË/v  £¬/w  ±¨/v  ¹úÎñÔº/nt  ÁÖÒµ/n  Ö÷¹Ü/vn  ²¿ÃÅ/n  Åú×¼/v  £¬/w  º£¹Ø/n  Æ¾/p  ¹úÎñÔº/nt  ÁÖÒµ/n  Ö÷¹Ü/vn  ²¿ÃÅ/n  µÄ/u  Åú×¼/vn  ÎÄ¼þ/n  ·ÅÐÐ/v  ¡£/w  ½ø³ö¿Ú/vn  µÄ/u  Ê÷Ä¾/n  »òÕß/c  Æä/r  ÖÆÆ·/n  ¡¢/w  ÑÜÉúÎï/n  ÊôÓÚ/v  ÖÐ¹ú/ns  ²Î¼Ó/v  µÄ/u  ¹ú¼Ê/n  ¹«Ô¼/n  ÏÞÖÆ/v  ½ø³ö¿Ú/v  µÄ/u  ±ôÎ£/vn  ÎïÖÖ/n  µÄ/u  £¬/w  ²¢/c  ±ØÐë/d  Ïò/p  ¹ú¼Ò/n  ±ôÎ£/vn  ÎïÖÖ/n  ½ø³ö¿Ú/vn  ¹ÜÀí/vn  »ú¹¹/n  ÉêÇë/v  °ìÀí/v  ÔÊÐí/v  ½ø³ö¿Ú/vn  Ö¤Ã÷Êé/n  £¬/w  º£¹Ø/n  ²¢/c  Æ¾/p  ÔÊÐí/v  ½ø³ö¿Ú/vn  Ö¤Ã÷Êé/n  ·ÅÐÐ/v  ¡£/w  ¡±/w  
19980501-02-001-039/m  Ê®°Ë/m  ¡¢/w  µÚÈýÊ®ËÄ/m  Ìõ/q  ¸Ä/v  Îª/v  µÚÈýÊ®¾Å/m  Ìõ/q  £¬/w  ÐÞ¸Ä/v  Îª/v  £º/w  ¡°/w  µÁ·¥/v  É­ÁÖ/n  »òÕß/c  ÆäËû/r  ÁÖÄ¾/n  µÄ/u  £¬/w  ÒÀ·¨/d  Åâ³¥/v  ËðÊ§/n  £»/w  ÓÉ/p  ÁÖÒµ/n  Ö÷¹Ü/vn  ²¿ÃÅ/n  ÔðÁî/v  ²¹ÖÖ/v  µÁ·¥/vn  ÖêÊý/n  Ê®/m  ±¶/q  µÄ/u  Ê÷Ä¾/n  £¬/w  Ã»ÊÕ/v  µÁ·¥/v  µÄ/u  ÁÖÄ¾/n  »òÕß/c  ±äÂô/vn  ËùµÃ/n  £¬/w  ²¢/c  ´¦/v  µÁ·¥/vn  ÁÖÄ¾/n  ¼ÛÖµ/n  Èý/m  ±¶/q  ÒÔÉÏ/f  Ê®/m  ±¶/q  ÒÔÏÂ/f  µÄ/u  ·£¿î/n  ¡£/w  
19980501-02-001-040/m  ¡°/w  ÀÄ·¥/v  É­ÁÖ/n  »òÕß/c  ÆäËû/r  ÁÖÄ¾/n  £¬/w  ÓÉ/p  ÁÖÒµ/n  Ö÷¹Ü/vn  ²¿ÃÅ/n  ÔðÁî/v  ²¹ÖÖ/v  ÀÄ·¥/vn  ÖêÊý/n  Îå/m  ±¶/q  µÄ/u  Ê÷Ä¾/n  £¬/w  ²¢/c  ´¦/v  ÀÄ·¥/vn  ÁÖÄ¾/n  ¼ÛÖµ/n  ¶þ/m  ±¶/q  ÒÔÉÏ/f  Îå/m  ±¶/q  ÒÔÏÂ/f  µÄ/u  ·£¿î/n  ¡£/w  
19980501-02-001-041/m  ¡°/w  ¾Ü/Vg  ²»/d  ²¹ÖÖ/v  Ê÷Ä¾/n  »òÕß/c  ²¹ÖÖ/v  ²»/d  ·ûºÏ/v  ¹ú¼Ò/n  ÓÐ¹Ø/vn  ¹æ¶¨/n  µÄ/u  £¬/w  ÓÉ/p  ÁÖÒµ/n  Ö÷¹Ü/vn  ²¿ÃÅ/n  ´ú/v  Îª/v  ²¹ÖÖ/v  £¬/w  Ëù/u  Ðè/v  ·ÑÓÃ/n  ÓÉ/p  Î¥·¨Õß/n  Ö§¸¶/v  ¡£/w  
19980501-02-001-042/m  ¡°/w  µÁ·¥/v  ¡¢/w  ÀÄ·¥/v  É­ÁÖ/n  »òÕß/c  ÆäËû/r  ÁÖÄ¾/n  £¬/w  ¹¹³É/v  ·¸×ï/v  µÄ/u  £¬/w  ÒÀ·¨/d  ×·¾¿/v  ÐÌÊÂ/b  ÔðÈÎ/n  ¡£/w  ¡±/w  
19980501-02-001-043/m  Ê®¾Å/m  ¡¢/w  Ôö¼Ó/v  Ò»/m  Ìõ/q  £¬/w  ×÷Îª/v  µÚËÄÊ®/m  Ìõ/q  £º/w  ¡°/w  Î¥·´/v  ±¾·¨/r  ¹æ¶¨/n  £¬/w  ·Ç·¨/d  ²É·¥/v  ¡¢/w  »Ù»µ/v  Õä¹ó/a  Ê÷Ä¾/n  µÄ/u  £¬/w  ÒÀ·¨/d  ×·¾¿/v  ÐÌÊÂ/b  ÔðÈÎ/n  ¡£/w  ¡±/w  
19980501-02-001-044/m  ¶þÊ®/m  ¡¢/w  µÚÈýÊ®Îå/m  Ìõ/q  ¸Ä/v  Îª/v  µÚËÄÊ®Ò»/m  Ìõ/q  £¬/w  ÐÞ¸Ä/v  Îª/v  £º/w  ¡°/w  Î¥·´/v  ±¾·¨/r  ¹æ¶¨/n  £¬/w  ³¬¹ý/v  Åú×¼/v  µÄ/u  Äê/q  ²É·¥/vn  ÏÞ¶î/v  ·¢·Å/v  ÁÖÄ¾/n  ²É·¥/vn  Ðí¿ÉÖ¤/n  »òÕß/c  ³¬Ô½/v  Ö°È¨/n  ·¢·Å/v  ÁÖÄ¾/n  ²É·¥/vn  Ðí¿ÉÖ¤/n  ¡¢/w  Ä¾²Ä/n  ÔËÊä/vn  Ö¤¼þ/n  ¡¢/w  Åú×¼/v  ³ö¿Ú/vn  ÎÄ¼þ/n  ¡¢/w  ÔÊÐí/v  ½ø³ö¿Ú/vn  Ö¤Ã÷Êé/n  µÄ/u  £¬/w  ÓÉ/p  ÉÏ/f  Ò»¼¶/b  ÈËÃñÕþ¸®/l  ÁÖÒµ/n  Ö÷¹Ü/vn  ²¿ÃÅ/n  ÔðÁî/v  ¾ÀÕý/v  £¬/w  ¶Ô/p  Ö±½Ó/ad  ¸ºÔð/v  µÄ/u  Ö÷¹Ü/vn  ÈËÔ±/n  ºÍ/c  ÆäËû/r  Ö±½Ó/a  ÔðÈÎÈËÔ±/n  ÒÀ·¨/d  ¸øÓè/v  ÐÐÕþ´¦·Ö/n  £»/w  ÓÐ¹Ø/vn  ÈËÃñÕþ¸®/l  ÁÖÒµ/n  Ö÷¹Ü/vn  ²¿ÃÅ/n  Î´/d  Óè/Vg  ¾ÀÕý/vn  µÄ/u  £¬/w  ¹úÎñÔº/nt  ÁÖÒµ/n  Ö÷¹Ü/vn  ²¿ÃÅ/n  ¿ÉÒÔ/v  Ö±½Ó/ad  ´¦Àí/v  £»/w  ¹¹³É/v  ·¸×ï/v  µÄ/u  £¬/w  ÒÀ·¨/d  ×·¾¿/v  ÐÌÊÂ/b  ÔðÈÎ/n  ¡£/w  ¡±/w  
19980501-02-001-045/m  ¶þÊ®Ò»/m  ¡¢/w  µÚÈýÊ®Áù/m  Ìõ/q  ¸Ä/v  Îª/v  µÚËÄÊ®¶þ/m  Ìõ/q  £¬/w  ÐÞ¸Ä/v  Îª/v  £º/w  ¡°/w  Î¥·´/v  ±¾·¨/r  ¹æ¶¨/n  £¬/w  ÂòÂô/v  ÁÖÄ¾/n  ²É·¥/vn  Ðí¿ÉÖ¤/n  ¡¢/w  Ä¾²Ä/n  ÔËÊä/vn  Ö¤¼þ/n  ¡¢/w  Åú×¼/v  ³ö¿Ú/vn  ÎÄ¼þ/n  ¡¢/w  ÔÊÐí/v  ½ø³ö¿Ú/vn  Ö¤Ã÷Êé/n  µÄ/u  £¬/w  ÓÉ/p  ÁÖÒµ/n  Ö÷¹Ü/vn  ²¿ÃÅ/n  Ã»ÊÕ/v  Î¥·¨/v  ÂòÂô/v  µÄ/u  Ö¤¼þ/n  ¡¢/w  ÎÄ¼þ/n  ºÍ/c  Î¥·¨/vn  ËùµÃ/n  £¬/w  ²¢/c  ´¦/v  Î¥·¨/v  ÂòÂô/v  Ö¤¼þ/n  ¡¢/w  ÎÄ¼þ/n  µÄ/u  ¼Û¿î/n  Ò»/m  ±¶/q  ÒÔÉÏ/f  Èý/m  ±¶/q  ÒÔÏÂ/f  µÄ/u  ·£¿î/n  £»/w  ¹¹³É/v  ·¸×ï/v  µÄ/u  £¬/w  ÒÀ·¨/d  ×·¾¿/v  ÐÌÊÂ/b  ÔðÈÎ/n  ¡£/w  
19980501-02-001-046/m  ¡°/w  Î±Ôì/v  ÁÖÄ¾/n  ²É·¥/vn  Ðí¿ÉÖ¤/n  ¡¢/w  Ä¾²Ä/n  ÔËÊä/vn  Ö¤¼þ/n  ¡¢/w  Åú×¼/v  ³ö¿Ú/vn  ÎÄ¼þ/n  ¡¢/w  ÔÊÐí/v  ½ø³ö¿Ú/vn  Ö¤Ã÷Êé/n  µÄ/u  £¬/w  ÒÀ·¨/d  ×·¾¿/v  ÐÌÊÂ/b  ÔðÈÎ/n  ¡£/w  ¡±/w  
19980501-02-001-047/m  ¶þÊ®¶þ/m  ¡¢/w  Ôö¼Ó/v  Ò»/m  Ìõ/q  £¬/w  ×÷Îª/v  µÚËÄÊ®Èý/m  Ìõ/q  £º/w  ¡°/w  ÔÚ/p  ÁÖÇø/n  ·Ç·¨/d  ÊÕ¹º/v  Ã÷Öª/v  ÊÇ/v  µÁ·¥/v  ¡¢/w  ÀÄ·¥/v  µÄ/u  ÁÖÄ¾/n  µÄ/u  £¬/w  ÓÉ/p  ÁÖÒµ/n  Ö÷¹Ü/vn  ²¿ÃÅ/n  ÔðÁî/v  Í£Ö¹/v  Î¥·¨/vn  ÐÐÎª/n  £¬/w  Ã»ÊÕ/v  Î¥·¨/v  ÊÕ¹º/v  µÄ/u  µÁ·¥/v  ¡¢/w  ÀÄ·¥/v  µÄ/u  ÁÖÄ¾/n  »òÕß/c  ±äÂô/vn  ËùµÃ/n  £¬/w  ¿ÉÒÔ/v  ²¢/d  ´¦/v  Î¥·¨/v  ÊÕ¹º/v  ÁÖÄ¾/n  µÄ/u  ¼Û¿î/n  Ò»/m  ±¶/q  ÒÔÉÏ/f  Èý/m  ±¶/q  ÒÔÏÂ/f  µÄ/u  ·£¿î/n  £»/w  ¹¹³É/v  ·¸×ï/v  µÄ/u  £¬/w  ÒÀ·¨/d  ×·¾¿/v  ÐÌÊÂ/b  ÔðÈÎ/n  ¡£/w  ¡±/w  
19980501-02-001-048/m  ¶þÊ®Èý/m  ¡¢/w  µÚÈýÊ®Æß/m  Ìõ/q  ¸Ä/v  Îª/v  µÚËÄÊ®ËÄ/m  Ìõ/q  £¬/w  ÐÞ¸Ä/v  Îª/v  £º/w  ¡°/w  Î¥·´/v  ±¾·¨/r  ¹æ¶¨/n  £¬/w  ½øÐÐ/v  ¿ª¿Ñ/vn  ¡¢/w  ²ÉÊ¯/vn  ¡¢/w  ²ÉÉ°/vn  ¡¢/w  ²ÉÍÁ/vn  ¡¢/w  ²ÉÖÖ/vn  ¡¢/w  ²ÉÖ¬/vn  ºÍ/c  ÆäËû/r  »î¶¯/vn  £¬/w  ÖÂÊ¹/v  É­ÁÖ/n  ¡¢/w  ÁÖÄ¾/n  ÊÜµ½/v  »Ù»µ/vn  µÄ/u  £¬/w  ÒÀ·¨/d  Åâ³¥/v  ËðÊ§/n  £»/w  ÓÉ/p  ÁÖÒµ/n  Ö÷¹Ü/vn  ²¿ÃÅ/n  ÔðÁî/v  Í£Ö¹/v  Î¥·¨/vn  ÐÐÎª/n  £¬/w  ²¹ÖÖ/v  »Ù»µ/vn  ÖêÊý/n  Ò»/m  ±¶/q  ÒÔÉÏ/f  Èý/m  ±¶/q  ÒÔÏÂ/f  µÄ/u  Ê÷Ä¾/n  £¬/w  ¿ÉÒÔ/v  ´¦/v  »Ù»µ/vn  ÁÖÄ¾/n  ¼ÛÖµ/n  Ò»/m  ±¶/q  ÒÔÉÏ/f  Îå/m  ±¶/q  ÒÔÏÂ/f  µÄ/u  ·£¿î/n  ¡£/w  
19980501-02-001-049/m  ¡°/w  Î¥·´/v  ±¾·¨/r  ¹æ¶¨/n  £¬/w  ÔÚ/p  Ó×ÁÖµØ/n  ºÍ/c  ÌØÖÖ/b  ÓÃÍ¾ÁÖ/n  ÄÚ/f  ¿³/v  ²ñ/n  ¡¢/w  ·ÅÄÁ/v  ÖÂÊ¹/v  É­ÁÖ/n  ¡¢/w  ÁÖÄ¾/n  ÊÜµ½/v  »Ù»µ/vn  µÄ/u  £¬/w  ÒÀ·¨/d  Åâ³¥/v  ËðÊ§/n  £»/w  ÓÉ/p  ÁÖÒµ/n  Ö÷¹Ü/vn  ²¿ÃÅ/n  ÔðÁî/v  Í£Ö¹/v  Î¥·¨/vn  ÐÐÎª/n  £¬/w  ²¹ÖÖ/v  »Ù»µ/vn  ÖêÊý/n  Ò»/m  ±¶/q  ÒÔÉÏ/f  Èý/m  ±¶/q  ÒÔÏÂ/f  µÄ/u  Ê÷Ä¾/n  ¡£/w  
19980501-02-001-050/m  ¡°/w  ¾Ü/Vg  ²»/d  ²¹ÖÖ/v  Ê÷Ä¾/n  »òÕß/c  ²¹ÖÖ/v  ²»/d  ·ûºÏ/v  ¹ú¼Ò/n  ÓÐ¹Ø/vn  ¹æ¶¨/n  µÄ/u  £¬/w  ÓÉ/p  ÁÖÒµ/n  Ö÷¹Ü/vn  ²¿ÃÅ/n  ´ú/v  Îª/v  ²¹ÖÖ/v  £¬/w  Ëù/u  Ðè/v  ·ÑÓÃ/n  ÓÉ/p  Î¥·¨Õß/n  Ö§¸¶/v  ¡£/w  ¡±/w  
19980501-02-001-051/m  ¶þÊ®ËÄ/m  ¡¢/w  Ôö¼Ó/v  Ò»/m  Ìõ/q  £¬/w  ×÷Îª/v  µÚËÄÊ®Áù/m  Ìõ/q  £º/w  ¡°/w  ´ÓÊÂ/v  É­ÁÖ/n  ×ÊÔ´/n  ±£»¤/vn  ¡¢/w  ÁÖÒµ/n  ¼à¶½/vn  ¹ÜÀí/vn  ¹¤×÷/vn  µÄ/u  ÁÖÒµ/n  Ö÷¹Ü/vn  ²¿ÃÅ/n  µÄ/u  ¹¤×÷/vn  ÈËÔ±/n  ºÍ/c  ÆäËû/r  ¹ú¼Ò»ú¹Ø/l  µÄ/u  ÓÐ¹Ø/vn  ¹¤×÷/vn  ÈËÔ±/n  ÀÄÓÃ/v  Ö°È¨/n  ¡¢/w  ÍæºöÖ°ÊØ/i  ¡¢/w  áßË½Îè±×/i  £¬/w  ¹¹³É/v  ·¸×ï/v  µÄ/u  £¬/w  ÒÀ·¨/d  ×·¾¿/v  ÐÌÊÂ/b  ÔðÈÎ/n  £»/w  ÉÐ/d  ²»/d  ¹¹³É/v  ·¸×ï/vn  µÄ/u  £¬/w  ÒÀ·¨/d  ¸øÓè/v  ÐÐÕþ´¦·Ö/n  ¡£/w  ¡±/w  
19980501-02-001-052/m  ¶þÊ®Îå/m  ¡¢/w  É¾/v  È¥/v  µÚÈýÊ®¾Å/m  Ìõ/q  ¡£/w  
19980501-02-001-053/m  ¶þÊ®Áù/m  ¡¢/w  ½«/p  ±¾·¨/r  ÆäËû/r  ¸÷/r  Ìõ¿î/n  ÖÐ/f  µÄ/u  ¡°/w  È«Ãñ/n  ËùÓÐ/v  ¡±/w  ¸Ä/v  Îª/v  ¡°/w  ¹ú¼ÒËùÓÐ/l  ¡±/w  £¬/w  ¡°/w  ¹úÓª/b  ¡±/w  ¸Ä/v  Îª/v  ¡°/w  ¹úÓÐ/vn  ¡±/w  ¡£/w  
19980501-02-001-054/m  ±¾/r  ¾ö¶¨/n  ×Ô/p  £±£¹£¹£¸Äê/t  £·ÔÂ/t  £±ÈÕ/t  Æð/f  Ê©ÐÐ/v  ¡£/w  
19980501-02-001-055/m  ¡¶/w  ÖÐ»ªÈËÃñ¹²ºÍ¹ú/ns  É­ÁÖ·¨/n  ¡·/w  ¸ù¾Ý/p  ±¾/r  ¾ö¶¨/n  ×÷/v  ÏàÓ¦/v  µÄ/u  ÐÞ¸Ä/vn  £¬/w  ÖØÐÂ/d  ¹«²¼/v  ¡£/w  
19980501-02-001-056/m  £¨/w  ÐÂ»ªÉç/nt  ±±¾©/ns  £´ÔÂ/t  £³£°ÈÕ/t  µç/n  £©/w  

19980501-02-002-001/m  °Ñ/p  ¡º/w  ½²/v  ÎÄÃ÷/n  Ê÷/v  ÐÂ·ç/n  ¡»/w  »î¶¯/vn  Òý/v  Ïò/p  ÉîÈë/a  £­£­£­/w  [ÖÐÑë/n  ÎÄÃ÷°ì/j]nt  ¸ºÔðÈË/n  ´ð/v  ¼ÇÕß/n  ÎÊ/Ng  
19980501-02-002-002/m  ÐÂ»ªÉç/nt  ¼ÇÕß/n  Íõ/nr  Àè/nr  
19980501-02-002-003/m  £´ÔÂ/t  £²£¹ÈÕ/t  £¬/w  [ÖÐÑë/n  ÎÄÃ÷°ì/j]nt  ÕÙ¿ª/v  ÉîÈë/ad  ¿ªÕ¹/v  ¡°/w  ½²/v  ÎÄÃ÷/n  Ê÷/v  ÐÂ·ç/n  ¡±/w  »î¶¯/vn  µçÊÓµç»°»áÒé/n  ¡£/w  »áºó/t  £¬/w  ¼ÇÕß/n  ¾Í/p  ÈçºÎ/r  °Ñ/p  »î¶¯/vn  ½øÒ»²½/d  Òý/v  Ïò/p  ÉîÈë/a  £¬/w  ²É·Ã/v  ÁË/u  [ÖÐÑë/n  ÎÄÃ÷°ì/j]nt  ¸ºÔðÈË/n  ¡£/w  
19980501-02-002-004/m  ¼ÇÕß/n  £º/w  Çë/v  Äú/r  ¼òÒª/ad  ½éÉÜ/v  Ò»ÏÂ/m  ¡°/w  ½²/v  ÎÄÃ÷/n  Ê÷/v  ÐÂ·ç/n  ¡±/w  »î¶¯/vn  µÄ/u  ½øÕ¹/vn  Çé¿ö/n  ¡£/w  
19980501-02-002-005/m  ¸ºÔðÈË/n  £º/w  ¡°/w  ½²/v  ÎÄÃ÷/n  Ê÷/v  ÐÂ·ç/n  ¡±/w  »î¶¯/vn  ´Ó/p  È¥Äê/t  £·ÔÂ/t  ÖÐÑ®/t  Æô¶¯/v  ÒÔÀ´/f  £¬/w  ÔÚ/p  ½â¾ö/v  ÎÄÃ÷/a  ÑÔÐÐ/n  ¡¢/w  ·þÎñ/vn  ÖÊÁ¿/n  ¡¢/w  »·¾³/n  ÎÀÉú/an  ¡¢/w  ½»Í¨/n  ÖÈÐò/n  ËÄ/m  ¸ö/q  ·½Ãæ/n  Í»³ö/a  ÎÊÌâ/n  ÉÏ/f  È¡µÃ/v  ÁË/u  ÊµÊµÔÚÔÚ/z  µÄ/u  Ð§¹û/n  £¬/w  ÊÜµ½/v  ÈËÃñ/n  ÈºÖÚ/n  »¶Ó­/vn  ¡£/w  µ±Ç°/t  ¸÷µØ/r  ¸÷/r  ²¿ÃÅ/n  ÕýÔÚ/d  °´ÕÕ/p  Äê³õ/t  È«¹ú/n  ¾«ÉñÎÄÃ÷/n  ½¨Éè/vn  ¹¤×÷/vn  »áÒé/n  µÄ/u  ²¿Êð/vn  £¬/w  ÕûÌå/n  ÍÆ½ø/v  ¸÷Ïî/r  ¹¤×÷/vn  £¬/w  Ê¹/v  ÈºÖÚÐÔ/n  ¾«ÉñÎÄÃ÷/n  ´´½¨/vn  »î¶¯/vn  ·¶Î§/n  ²»¶Ï/d  À©´ó/v  £¬/w  ÄÚÈÝ/n  ²»¶Ï/d  ÍØÕ¹/v  £¬/w  ÐÎÊ½/n  ²»¶Ï/d  ´´ÐÂ/v  £¬/w  Ð§¹û/n  ²»¶Ï/d  ÔöÇ¿/v  ¡£/w  µ³Õþ/j  ¼ÓÇ¿/v  Áìµ¼/v  ¡¢/w  ¸÷·½/r  Æë×¥¹²½¨/l  ¡¢/w  ÈºÖÚ/n  Ó»Ô¾/ad  ²ÎÓë/v  µÄ/u  ¾«ÉñÎÄÃ÷/n  ½¨Éè/vn  ¹¤×÷/vn  ¾ÖÃæ/n  Öð²½/d  ÐÎ³É/v  £¬/w  »ý¼«/ad  Ö§³Ö/v  ºÍ/c  Í¶Éí/v  ¾«ÉñÎÄÃ÷/n  ´´½¨/vn  »î¶¯/vn  µÄ/u  Éç»á/n  ·ÕÎ§/n  Ô½À´Ô½/d  Å¨ºñ/a  ¡£/w  µ«/c  ÎÒÃÇ/r  Ò²/d  Òª/v  ¿´µ½/v  ¹¤×÷/vn  ÖÐ/f  ÈÔÈ»/d  ´æÔÚ/v  Ò»Ð©/m  ±¡Èõ/a  »·½Ú/n  ºÍ/c  ÎÊÌâ/n  £¬/w  ÎÒÃÇ/r  Òª/v  ¼ÌÐø/v  Å¬Á¦/ad  ¹¤×÷/v  £¬/w  ÈÏÕæ/ad  ¼ÓÒÔ/v  ½â¾ö/vn  ¡£/w  
19980501-02-002-006/m  ¼ÇÕß/n  £º/w  ÉîÈë/ad  ¿ªÕ¹/v  ¡°/w  ½²/v  ÎÄÃ÷/n  Ê÷/v  ÐÂ·ç/n  ¡±/w  »î¶¯/vn  ¶ÔÓÚ/p  Éî»¯/v  ¸Ä¸ï/vn  ºÍ/c  ¼Ó¿ì/v  ¾­¼Ã/n  ½¨Éè/vn  ÓÐ/v  Ê²Ã´/r  ´Ù½ø/vn  ×÷ÓÃ/n  £¿/w  
19980501-02-002-007/m  ¸ºÔðÈË/n  £º/w  È«Ãæ/ad  ¹á³¹/v  ÂäÊµ/v  µ³/n  µÄ/u  Ê®Îå´ó/j  ¾«Éñ/n  £¬/w  È·±£/v  Éî»¯/v  ¸Ä¸ï/vn  Óë/c  ¾­¼Ã/n  ½¨Éè/vn  ¸÷Ïî/r  ÈÎÎñ/n  µÄ/u  Íê³É/vn  £¬/w  ÆÈÇÐ/ad  ÐèÒª/v  ¹ã´ó/b  ¸É²¿/n  ÈºÖÚ/n  Õñ·Ü/v  ¾«Éñ/n  ¡¢/w  Í¬ÐÄÍ¬µÂ/i  ¡¢/w  ¼è¿à·Ü¶·/i  ¡£/w  ¸Ä¸ï/v  Ô½ÊÇ/d  ÉîÈë/a  £¬/w  ¾­¼Ã/n  ½¨Éè/vn  ÈÎÎñ/n  Ô½ÊÇ/d  ·±ÖØ/a  £¬/w  Ô½/d  Òª/v  Î§ÈÆ/v  µ³/n  ºÍ/c  Õþ¸®/n  µÄ/u  ÖÐÐÄ/n  ¹¤×÷/vn  £¬/w  ×¥×¡/v  ¡°/w  ½²/v  ÎÄÃ÷/n  Ê÷/v  ÐÂ·ç/n  ¡±/w  Õâ¸ö/r  ÓÐÐ§/a  ÔØÌå/n  £¬/w  ¼ÓÇ¿/v  ÈºÖÚÐÔ/n  ¾«ÉñÎÄÃ÷/n  ´´½¨/vn  »î¶¯/vn  £¬/w  Îª/p  ¸Ä¸ï/vn  ·¢Õ¹/vn  ÎÈ¶¨/an  Ìá¹©/v  Ç¿´ó/a  µÄ/u  ¾«Éñ/n  ¶¯Á¦/n  £¬/w  Îª/p  ÍÆ¶¯/v  È«¾Ö/n  ¹¤×÷/vn  ´´Ôì/v  ·Ü·¢ÏòÉÏ/l  µÄ/u  Éç»á/n  ·ÕÎ§/n  £¬/w  Îª/p  ÈËÃñ/n  ÈºÖÚ/n  ÓªÔì/v  °²¶¨/a  ÏéºÍ/a  µÄ/u  Éú»î/vn  »·¾³/n  ¡£/w  
19980501-02-002-008/m  ¼ÇÕß/n  £º/w  [ÖÐÑë/n  ÎÄÃ÷°ì/j]nt  ¶Ô/p  ÉîÈë/ad  ¿ªÕ¹/v  ¡°/w  ½²/v  ÎÄÃ÷/n  Ê÷/v  ÐÂ·ç/n  ¡±/w  »î¶¯/vn  ÓÐ/v  Ê²Ã´/r  ×ÜÌå/n  ÉèÏë/vn  £¿/w  
19980501-02-002-009/m  ¸ºÔðÈË/n  £º/w  ×ö/v  ºÃ/a  ÏÂ/f  Ò»/m  ²½/q  ¹¤×÷/vn  £¬/w  Òª/v  ÒÔ/p  µ³/n  µÄ/u  Ê®Îå´ó/j  ¾«Éñ/n  Îª/v  Ö¸µ¼/v  £¬/w  ×ñÑ­/v  ¡°/w  ¹®¹Ì/v  ¡¢/w  Ìá¸ß/v  ¡¢/w  ÑÓÉì/v  ¡¢/w  ·øÉä/v  ¡±/w  ºÍ/c  Ö÷Ìâ/n  ²»/d  ±ä/v  ¡¢/w  ³äÊµ/v  ÄÚÈÝ/n  ¡¢/w  Ò»×¥µ½µ×/l/%  ¡¢/w  ÎñÇó/v  ÊµÐ§/n  µÄ/u  ¹¤×÷/vn  Ë¼Â·/n  £¬/w  Î§ÈÆ/v  ½ñÄê/t  ¾«ÉñÎÄÃ÷/n  ½¨Éè/vn  Òª/v  ³öÏÖ/v  ÐÂ/a  ÃæÃ²/n  µÄ/u  Ä¿±ê/n  £¬/w  ×¥ºÃ/v  ÉîÈë/ad  ¿ªÕ¹/v  ¡°/w  ½²/v  ÎÄÃ÷/n  Ê÷/v  ÐÂ·ç/n  ¡±/w  »î¶¯/vn  ºÍ/c  ¼Ó´ó/v  µäÐÍ/n  Ðû´«/vn  Á¦¶È/n  Á½/m  ¸ö/q  ÖØµã/n  £¬/w  ·Ö³É/v  Èý/m  ¸ö/q  ½×¶Î/n  £¬/w  ´ò/v  ºÃ/a  Èý/m  ¸ö/q  Õ½ÒÛ/n  £¬/w  Ñ¸ËÙ/ad  ÐÎ³É/v  ÈºÖÚÐÔ/n  ¾«ÉñÎÄÃ÷/n  ´´½¨/vn  »î¶¯/vn  ÐÂ/a  ÈÈ³±/n  ¡£/w  
19980501-02-002-010/m  ¼ÇÕß/n  £º/w  Çë/v  Äú/r  ½éÉÜ/v  Ò»ÏÂ/m  Èý/m  ¸ö/q  ½×¶Î/n  ¡¢/w  Èý/m  ¸ö/q  Õ½ÒÛ/n  µÄ/u  ¾ßÌå/a  ÄÚÈÝ/n  ¡£/w  
19980501-02-002-011/m  ¸ºÔðÈË/n  £º/w  µÚÒ»/m  ½×¶Î/n  £¬/w  £´ÔÂ/t  µ×/f  ÖÁ/p  £¶ÔÂ/t  £¬/w  Òª/v  ÒÔ/p  Ìá¸ß/v  ·þÎñ/vn  ÖÊÁ¿/n  ¡¢/w  ³«µ¼/v  ÎÄÃ÷/a  ÑÔÐÐ/n  £¬/w  ÍÆ¶¯/v  ´´½¨/v  ÎÄÃ÷/a  ÐÐÒµ/n  »î¶¯/vn  ºÍ/c  Éç»á/n  ¹«µÂ/n  ½ÌÓý/vn  Îª/v  ÖØµã/n  £¬/w  ´Ù½ø/v  ½²/v  ÎÄÃ÷/n  ¡¢/w  Ê÷/v  ÐÂ·ç/n  »î¶¯/vn  ÔÙ/d  Æð/v  ¸ß³±/n  ¡£/w  Õâ/r  Ò»/m  ½×¶Î/n  ×ÅÖØ/v  ×¥ºÃ/v  Îå/m  Ïî/q  ¹¤×÷/vn  ¡£/w  Ò»/m  ÊÇ/v  °´ÕÕ/p  ÖÐÑë/n  µÄ/u  ²¿Êð/vn  ¡¢/w  Î§ÈÆ/v  Îª/p  ÏÂ¸Ú/vn  Ö°¹¤/n  ÅÅÓÇ½âÄÑ/i  ¡¢/w  °ì/v  ºÃ/a  ÊµÊÂ/n  £¬/w  ¿ªÕ¹/v  ¡°/w  ½²/v  ÎÄÃ÷/n  ¡¢/w  ËÍ/v  ÎÂÅ¯/an  ¡¢/w  Ï×/v  °®ÐÄ/n  ¡±/w  »î¶¯/vn  ¡£/w  ¶þ/m  ÊÇ/v  ¿ªÕ¹/v  ÒÔ/p  ³«µ¼/v  ÎÄÃ÷/a  ¿ª·¢/vn  ¡¢/w  ÎÄÃ÷/a  ¾­Óª/vn  ¡¢/w  ÎÄÃ÷/a  ·þÎñ/vn  ¡¢/w  ÎÄÃ÷/a  ¹ÜÀí/vn  Îª/v  Ö÷Òª/b  ÄÚÈÝ/n  µÄ/u  ´´½¨/v  ÎÄÃ÷/a  ·ç¾°/n  ÂÃÓÎÇø/n  »î¶¯/vn  ¡£/w  ÏÂ°ëÄê/t  ÍÆ³ö/v  £±£°/m  ¸ö/q  ÎÄÃ÷/a  ·ç¾°/n  ÂÃÓÎÇø/n  Ê¾·¶µã/n  ¡£/w  Èý/m  ÊÇ/v  ÒÔ/p  ´°¿Ú/s  ÐÐÒµ/n  Îª/v  ÖØµã/n  £¬/w  ÍÆ¹ã/v  ÐÐÒµ/n  ¹æ·¶»¯/vn  ·þÎñ/vn  ¡£/w  Ñ¡Ôñ/v  Ò»Ð©/m  Óë/p  ÈºÖÚ/n  ¹¤×÷/vn  ¡¢/w  Éú»î/vn  ÃÜÇÐ/ad  Ïà¹Ø/v  µÄ/u  ¾ßÌå/a  ÐÐÒµ/n  £¬/w  ÖÆ¶©/v  Í³Ò»/a  µÄ/u  ¹æ·¶»¯/vn  ·þÎñ/vn  ±ê×¼/n  £¬/w  ÔÚ/p  È«/a  ÐÐÒµ/n  ÍÆ¹ã/v  ¡£/w  Òª/v  ¼ÌÐø/v  ÍÆ½ø/v  ¡°/w  °Ù/m  ³Ç/n  Íò/m  µê/n  ÎÞ/v  ¼Ù»õ/n  ¡±/w  »î¶¯/vn  ¡£/w  ËÄ/m  ÊÇ/v  ÒÔ/p  ÇàÉÙÄê/n  Îª/v  ÖØµã/n  £¬/w  ¿ªÕ¹/v  ÒÔ/p  ¡°/w  ¸æ±ð/v  ²»/d  ÎÄÃ÷/a  ÑÔÐÐ/n  ¡±/w  Îª/v  Ö÷Ìâ/n  µÄ/u  ÈºÖÚ/n  »î¶¯/vn  ¡£/w  Îå/m  ÊÇ/v  ¹ã·º/ad  ¿ªÕ¹/v  ×ö/v  ÈËÃñ/n  ÂúÒâ/vn  ¹«ÎñÔ±/n  ¡¢/w  ´´½¨/v  ÎÄÃ÷/a  »ú¹Ø/n  »î¶¯/vn  £¬/w  ·¢»Ó/v  µ³Õþ»ú¹Ø/n  ÔÚ/p  ¡°/w  ½²/v  ÎÄÃ÷/n  Ê÷/v  ÐÂ·ç/n  ¡±/w  »î¶¯/vn  ÖÐ/f  µÄ/u  ±íÂÊ/n  ×÷ÓÃ/n  ¡£/w  
19980501-02-002-012/m  µÚ¶þ/m  ½×¶Î/n  £¬/w  £·ÔÂ/t  ³õ/f  ÖÁ/p  £¹ÔÂ/t  µ×/f  £¬/w  ÒÔ/p  ´´½¨/v  ÎÄÃ÷/a  Ð¡Çø/n  »î¶¯/vn  Îª/v  ÖØµã/n  £¬/w  ÍÆ¶¯/v  ´´½¨/v  ÎÄÃ÷/a  ³ÇÊÐ/n  »î¶¯/vn  µÄ/u  ÉîÈë/a  ¿ªÕ¹/vn  ¡£/w  Äê³õ/t  £¬/w  [ÖÐÑë/n  ÎÄÃ÷Î¯/j]nt  Ìá³ö/v  Îª/p  Ó­½Ó/v  ½¨¹ú/v  £µ£°/m  ÖÜÄê/q  £¬/w  Òª/v  ½¨³É/v  Ò»/m  Åú/q  ÎÄÃ÷/a  ³ÇÊÐ/n  ¡£/w  Îª/p  ÊµÏÖ/v  Õâ/r  Ò»/m  Ä¿±ê/n  £¬/w  Òª/v  °Ñ/p  ´´½¨/v  ÎÄÃ÷/a  Ð¡Çø/n  ×÷Îª/v  ½ñÄê/t  µÚ¶þ/m  ½×¶Î/n  ¹¤×÷/vn  µÄ/u  Í»³ö/a  ÄÚÈÝ/n  ¡£/w  Õâ/r  Ò»/m  ½×¶Î/n  Òª/v  ÖØµã/d  ×¥ºÃ/v  Èý/m  ·½Ãæ/n  µÄ/u  ¹¤×÷/vn  ¡£/w  Ò»/m  Òª/v  ×¥ºÃ/v  ÖÐÐÄ/n  ³ÇÊÐ/n  ¡£/w  [ÖÐÑë/n  ÎÄÃ÷°ì/j]nt  ½«/d  ÕÙ¿ª/v  ´´½¨/v  ÎÄÃ÷/a  ³ÇÊÐ/n  ¹¤×÷/vn  ×ùÌ¸»á/n  £¬/w  ÑûÇë/v  £µ£°/m  ¸ö/q  ´óÖÐ³ÇÊÐ/j  µÄ/u  ÓÐ¹Ø/vn  ¸ºÔð/vn  Í¬Ö¾/n  ²Î¼Ó/v  £¬/w  ÍÆ¶¯/v  ÖÐÐÄ/n  ³ÇÊÐ/n  ´´½¨/vn  »î¶¯/vn  µÄ/u  ¹ã·º/a  ¿ªÕ¹/vn  ¡£/w  ¶þ/m  Òª/v  ×¥ºÃ/v  Ê¾·¶/v  Òýµ¼/v  ¡£/w  ½ñÄê/t  ½«/d  ¹«²¼/v  Ò»/m  Åú/q  ´óÖÐ³ÇÊÐ/j  ÎÄÃ÷/a  Ð¡Çø/n  µÄ/u  Ãûµ¥/n  £¬/w  ÒÔ±ã/d  ¸ü/d  ºÃ/a  µØ/u  ·¢»Ó/v  Ê¾·¶/vn  ´ø¶¯/vn  ×÷ÓÃ/n  ¡£/w  Èý/m  Òª/v  ×¥ºÃ/v  µäÐÍ/n  Ðû´«/vn  ¡£/w  ¼¯ÖÐ/ad  Ðû´«/v  Ò»/m  Åú/q  ´´½¨/vn  »î¶¯/vn  ³ÉÐ§/n  ÏÔÖø/a  µÄ/u  ÏÈ½ø/a  ³ÇÊÐ/n  ºÍ/c  ÎÄÃ÷/a  Ê¾·¶/vn  Ð¡Çø/n  ¡£/w  
19980501-02-002-013/m  µÚÈý/m  ½×¶Î/n  £¬/w  £±£°ÔÂ/t  ÖÁ/p  £±£²ÔÂ/t  £¬/w  ÒÔ/p  ´´½¨/v  ÎÄÃ÷/a  ´åÕò/n  »î¶¯/vn  Îª/v  ÖØµã/n  £¬/w  ÍÆ¶¯/v  ¡°/w  ½²/v  ÎÄÃ÷/n  Ê÷/v  ÐÂ·ç/n  ¡±/w  »î¶¯/vn  Ïò/p  Å©´å/n  ÑÓÉì/v  ¡£/w  Òª/v  ×¥ºÃ/v  Á½/m  ¸ö/q  ÖØµã/n  ¡£/w  Ò»/m  ÊÇ/v  ¸ÄÉÆ/v  Éú»î/vn  »·¾³/n  £¬/w  ×ÅÖØ/v  ×¥ºÃ/v  ÍêÉÆ/v  ÎÀÉú/an  ÉèÊ©/n  ¡¢/w  ¸ÄÔì/v  Ïç´å/n  µÀÂ·/n  ¡¢/w  ÃÀ»¯/v  ´åÈÝ/n  Õò/n  Ã²/Ng  ¡£/w  ¶þ/m  ÊÇ/v  ³«µ¼/v  ÒÆ·çÒ×Ë×/i  £¬/w  ×ÅÖØ/vd  ×¥ºÃ/v  ÆÆ³ý/v  ·â½¨ÃÔÐÅ/l  ¡¢/w  ·´¶Ô/v  ³Â¹æÂªÏ°/i  ¡¢/w  ÆÕ¼°/v  ¿Æ¼¼/n  ÖªÊ¶/n  ¡¢/w  ·á¸»/v  ÎÄ»¯/n  Éú»î/vn  ¡£/w  ½ñÄê/t  ½«/d  ÕÙ¿ª/v  ×¨ÃÅ/b  »áÒé/n  £¬/w  ÑÐ¾¿/v  ½øÒ»²½/d  ¼ÓÇ¿/v  Å©´å/n  ¾«ÉñÎÄÃ÷/n  ½¨Éè/vn  ¹¤×÷/vn  ¡£/w  Òª/v  ¼ÌÐø/v  ¿ªÕ¹/v  ¡°/w  ÎÄ»¯/n  ¿Æ¼¼/n  ÎÀÉú/an  Èý/m  ÏÂÏç/v  ¡±/w  »î¶¯/vn  ¡£/w  Òª/v  ¿ªÕ¹/v  ¡°/w  °Ù/m  Ôº/n  ÏÂÏç/vn  ¡¢/w  Íò/m  Ò½/Ng  Ñ²Õï/vn  ¡±/w  »î¶¯/vn  £¬/w  ¼ÌÐø/v  ×éÖ¯/v  ºÃ/a  Í¼Êé/n  ±¨¿¯/n  ¡¢/w  Ï·¾ç/n  ¡¢/w  µçÓ°/n  ¡¢/w  ¿Æ¼¼/n  Â¼Ïñ/n  ÏÂÏç/v  ¡£/w  Ôªµ©/t  ¡¢/w  ´º½Ú/t  ÆÚ¼ä/f  £¬/w  °Ñ/p  Å©´å/n  ½²/v  ÎÄÃ÷/n  ¡¢/w  Ê÷/v  ÐÂ·ç/n  »î¶¯/vn  ÍÆÏò/v  ¸ß³±/n  ¡£/w  
19980501-02-002-014/m  ¼ÇÕß/n  £º/w  Õâ/r  ´Î/q  µçÊÓµç»°»áÒé/n  ¶Ô/p  ÉîÈë/ad  ¿ªÕ¹/v  ¡°/w  ½²/v  ÎÄÃ÷/n  Ê÷/v  ÐÂ·ç/n  ¡±/w  »î¶¯/vn  Ìá³ö/v  ÁË/u  ÄÄÐ©/r  ¹¤×÷/vn  ÒªÇó/n  £¿/w  
19980501-02-002-015/m  ¸ºÔðÈË/n  £º/w  ÔÚ/p  ÏÂ/f  Ò»/m  ²½/q  ¹¤×÷/vn  ÖÐ/f  Òª/v  ×¢Òâ/v  °ÑÎÕ/v  ºÃ/a  ÕâÑù/r  ¼¸/m  µã/q  £º/w  Ò»/m  ÊÇ/v  Ìá¸ß/v  ÈÏÊ¶/n  £¬/w  Ñ¸ËÙ/ad  ÐÐ¶¯/v  ¡£/w  Òª/v  ³ä·Ö/ad  ÈÏÊ¶/v  ¾«ÉñÎÄÃ÷/n  ½¨Éè/vn  ±ØÐë/d  ³ÖÖ®ÒÔºã/i  £¬/w  ³£×¥²»Ð¸/l  ¡£/w  Òª/v  ¸ù¾Ý/p  »áÒé/n  ²¿Êð/vn  £¬/w  ½áºÏ/v  Êµ¼Ê/n  £¬/w  ÖÆ¶¨/v  ·½°¸/n  £¬/w  ×¥½ô/vd  ÊµÊ©/v  £¬/w  ÐÎ³É/v  ÉùÊÆ/n  ¡£/w  ¶þ/m  ÊÇ/v  Î§ÈÆ/v  ÖÐÐÄ/n  £¬/w  ·þÎñ/v  ´ó¾Ö/n  ¡£/w  ¡°/w  ½²/v  ÎÄÃ÷/n  Ê÷/v  ÐÂ·ç/n  ¡±/w  »î¶¯/vn  Ò»¶¨/d  Òª/v  ¼á³Ö/v  Î§ÈÆ/v  ¾­¼Ã/n  ½¨Éè/vn  Õâ¸ö/r  ÖÐÐÄ/n  £¬/w  Í¬/p  ¾­¼Ã/n  ·¢Õ¹/vn  ºÍ/c  Éç»á/n  ½ø²½/an  ½ôÃÜ/ad  ½áºÏ/v  £¬/w  ÊÊÓ¦/v  ¸Ä¸ï/v  ·¢Õ¹/v  ÎÈ¶¨/v  ´ó¾Ö/n  µÄ/u  ÐèÒª/n  £¬/w  ÅäºÏ/v  µ³/n  ºÍ/c  Õþ¸®/n  µÄ/u  ÖÐÐÄ/n  ¹¤×÷/vn  £¬/w  Á¦Çó/v  ÓÐËù×÷Îª/l  ¡£/w  Èý/m  ÊÇ/v  ·¢¶¯/v  ÈºÖÚ/n  £¬/w  ¹ã·º/ad  ²ÎÓë/v  ¡£/w  Òª/v  ×¥×¡/v  ÈºÖÚ/n  ÆÈÇÐ/ad  ÐèÒª/v  ½â¾ö/v  µÄ/u  ÎÊÌâ/n  £¬/w  Ã¿Äê/r  °ì/v  ¼¸/m  ¼þ/q  Ó°Ïì/vn  ´ó/a  ¡¢/w  ×÷ÓÃ/n  ´ó/a  µÄ/u  ÊµÊÂ/n  ºÃÊÂ/n  ¡£/w  Òª/v  Éè¼Æ/v  ¸ü/d  ¶à/a  ÊÜ/v  ÈºÖÚ/n  »¶Ó­/vn  ¡¢/w  ±ãÓÚ/v  ÈºÖÚ/n  ²ÎÓë/v  µÄ/u  »î¶¯/vn  ÔØÌå/n  ¡£/w  ËÄ/m  ÊÇ/v  ×¥ºÃ/v  ½áºÏ/v  £¬/w  Ïà»¥/d  ´Ù½ø/v  ¡£/w  ¡°/w  ½²/v  ÎÄÃ÷/n  Ê÷/v  ÐÂ·ç/n  ¡±/w  »î¶¯/vn  ²»/d  ÄÜ/v  ¹ÂÁ¢/a  µØ/u  ×¥/v  £¬/w  Òª/v  Í¬/p  ¸÷ÖÖ/r  ÐÎÊ½/n  µÄ/u  ´´½¨/vn  »î¶¯/vn  ½áºÏ/v  ÆðÀ´/v  £¬/w  Í¬/p  ×¥ºÃ/v  ÈÕ³£/b  ¹ÜÀí/vn  ¡¢/w  ¼ÓÇ¿/v  ¹¤×÷/vn  ÖÆ¶È/n  ºÍ/c  »úÖÆ/n  ½¨Éè/v  ½áºÏ/v  ÆðÀ´/v  £¬/w  Í¬/p  ÖØÒª/a  ½ÚÇì/j  ¡¢/w  ÖØÒª/a  ¼ÍÄîÈÕ/n  »î¶¯/vn  ½áºÏ/v  ÆðÀ´/v  £¬/w  Ê¹/v  ¸÷Ïî/r  ¹¤×÷/vn  ÏàÓ³³É»Ô/i  £¬/w  ÕûÌå/n  ÍÆ½ø/v  ¡£/w  Îå/m  ÊÇ/v  ¼ÓÇ¿/v  Ð­µ÷/vn  £¬/w  ÐÎ³É/v  ºÏÁ¦/n  ¡£/w  ¸÷¼¶/r  ÎÄÃ÷°ì/j  Òª/v  ×ö/v  ºÃ/a  Ð­µ÷/vn  ¹¤×÷/vn  £¬/w  ³ä·Ö/ad  ·¢»Ó/v  Ö°ÄÜ/n  ²¿ÃÅ/n  ¡¢/w  ÈËÃñÍÅÌå/l  ºÍ/c  ÐÂÎÅ/n  µ¥Î»/n  µÄ/u  ×÷ÓÃ/n  £¬/w  Ê¹/v  ËûÃÇ/r  ¸÷/r  Õ¹/Vg  Æä/r  ³¤/Ng  £¬/w  ÐÎ³É/v  ºÏÁ¦/n  ¡£/w  Áù/m  ÊÇ/v  µäÐÍ/n  Ê¾·¶/vn  £¬/w  ÒÔ/p  µã/n  ´ø/v  Ãæ/n  ¡£/w  Òª/v  ´óÁ¦/d  Ðû´«/v  ·´Ó³/v  Ê±´ú/n  ¾«Éñ/n  ¡¢/w  ×÷³ö/v  ÏÔÖø/a  ³É¼¨/n  µÄ/u  ÏÈ½ø/a  ¸öÈË/n  ºÍ/c  ÓÅÐã/a  ¼¯Ìå/n  £¬/w  Ðû´«/v  ÈºÖÚÐÔ/n  ¾«ÉñÎÄÃ÷/n  ´´½¨/vn  »î¶¯/vn  µÄ/u  ÏÈ½ø/a  ¾­Ñé/n  £¬/w  ºëÑï/v  Éç»á/n  ÕýÆø/n  £¬/w  ÍÆ¶¯/v  ¹¤×÷/vn  ¿ªÕ¹/vn  ¡£/w  ×ÜÖ®/c  £¬/w  ×ö/v  ºÃ/a  ½ñÄê/t  µÄ/u  ¹¤×÷/vn  £¬/w  Òª/v  ¾«ÐÄ/ad  ×éÖ¯/v  £¬/w  ¼Ó´ó/v  Á¦¶È/n  £¬/w  ÊµÖÐÇóÐÂ/l  £¬/w  ÎÈ²½/d  ÍÆ½ø/v  £¬/w  ÐËÆð/v  ÐÂ/a  ÈÈ³±/n  £¬/w  È¡µÃ/v  ÐÂ/a  ³É¹û/n  £¬/w  ³öÏÖ/v  ÐÂ/a  ÃæÃ²/n  ¡£/w  

19980501-02-003-001/m  ÖÐÐû²¿/j  ¡¢/w  [¹ú¼Ò/n  ¾­Ã³Î¯/j]nt  µÈ/u  ²¿ÃÅ/n  ÕÙ¿ª/v  ×ùÌ¸»á/n  Ö¸³ö/v  Ñ§Ï°/v  Íõ/nr  ÌÎ/nr  ¹ó/Ng  ÔÚ/v  ÐÐ¶¯/vn  
19980501-02-003-002/m  ÐÂ»ªÉç/nt  ±±¾©/ns  £´ÔÂ/t  £²£¹ÈÕ/t  µç/n  £¨/w  ¼ÇÕß/n  ºØ/nr  ¾¢ËÉ/nr  ¡¢/w  ´Ô/nr  ÑÇÆ½/nr  £©/w  ÖÐÐû²¿/j  ¡¢/w  [¹ú¼Ò/n  ¾­Ã³Î¯/j]nt  ¡¢/w  [È«¹ú/n  ×Ü¹¤»á/n]nt  ¡¢/w  [ºþ±±/ns  Ê¡Î¯/n]nt  ½ñÌì/t  ÁªºÏ/v  ÔÚ/p  ¾©/j  ÕÙ¿ª/v  Ñ§Ï°/v  Íõ/nr  ÌÎ/nr  Í¬Ö¾/n  ÏÈ½ø/a  ÊÂ¼£/n  ×ùÌ¸»á/n  £¬/w  Ì½ÌÖ/v  Íõ/nr  ÌÎ/nr  Í¬Ö¾/n  ÏÈ½ø/a  ÊÂ¼£/n  µÄ/u  Ê±´ú/n  ÒâÒå/n  £¬/w  ÔÚ/p  È«/a  Éç»á/n  ³«µ¼/v  ºÍ/c  Ê÷Á¢/v  ¾´Òµ°®¸Ú/l  ¡¢/w  Îª/p  ¹ú¼Ò/n  Îª/p  ÆóÒµ/n  ¶à/ad  ×÷/v  ¹±Ï×/n  µÄ/u  ¾«Éñ/n  ¡£/w  
19980501-02-003-003/m  Íõ/nr  ÌÎ/nr  ÊÇ/v  [¶«·ç/nz  Æû³µ/n  ¹«Ë¾/n  ×Ü/b  ×°Åä³§/n]nt  µÄ/u  Ò»/m  Ãû/q  ÆÕÍ¨/a  Æû³µ/n  µ÷Õû/vn  ¹¤ÈË/n  £¬/w  Ëû/r  ¾´Òµ/v  °®¹ú/a  £¬/w  ¸É/v  Ò»/m  ÐÐ/Ng  ¡¢/w  °®/v  Ò»/m  ÐÐ/Ng  ¡¢/w  ×ê/v  Ò»/m  ÐÐ/Ng  ¡¢/w  ¾«/a  Ò»/m  ÐÐ/Ng  £¬/w  ÇÚÇÚ¿Ò¿Ò/z  ¡¢/w  ¾¤¾¤ÒµÒµ/i  £¬/w  ÔÚ/p  Æ½·²/a  µÄ/u  ¹¤×÷/vn  ¸ÚÎ»/n  ÉÏ/f  ×ö³ö/v  ÁË/u  ²»/d  Æ½·²/a  µÄ/u  Òµ¼¨/n  £¬/w  Ôø/d  Á¬Ðø/a  £µ/m  Äê/q  ±»/p  ÆÀÎª/v  ÀÍ¶¯Ä£·¶/n  £¬/w  ÈÙ»ñ/v  È«¹ú/n  ¡°/w  ÎåÒ»/t  ¡±/w  ÀÍ¶¯/vn  ½±ÕÂ/n  ¡£/w  ×î½ü/t  £¬/w  Ëû/r  ÓÖ/d  ±»/p  ÊÚÓè/v  ¡°/w  È«¹ú/n  Ê®/m  ´ó/a  ½Ü³ö/a  ¹¤ÈË/n  ¡±/w  µÄ/u  ¹âÈÙ/a  ³ÆºÅ/n  ¡£/w  
19980501-02-003-004/m  Óë»á/vn  ´ú±í/n  ÈÏÎª/v  £¬/w  Íõ/nr  ÌÎ/nr  ÊÇ/v  ÐÂ/a  Ò»´ú/n  ²úÒµ¹¤ÈË/l  µÄ/u  ¿¬Ä£/n  £¬/w  ÔÚ/p  Ëû/r  ÉíÉÏ/s  £¬/w  ¼¯ÖÐ/ad  ÌåÏÖ/v  ÁË/u  ¹¤ÈË½×¼¶/n  ³Ô¿àÄÍÀÍ/i  ÎÞË½·îÏ×/i  µÄ/u  ÓÅÐã/a  Æ·ÖÊ/n  ¡£/w  Ëû/r  µÄ/u  ÏÈ½ø/a  ÊÂ¼£/n  £¬/w  Æ½·²/an  ÖÐ/f  ÔÌº¬/v  ×Å/u  Î°´ó/an  £¬/w  ÓÚ/p  Ï¸Î¢´¦/n  ¼û/v  ¾«Éñ/n  £¬/w  ¾ßÓÐ/v  ÏÊÃ÷/a  µÄ/u  Ê±´ú/n  ÌØÉ«/n  ¡£/w  Ëû/r  ²»½ö/c  ¼Ì³Ð/v  ÁË/u  ÀÏÒ»±²/n  ²úÒµ¹¤ÈË/l  ¾´Òµ°®¸Ú/l  ¡¢/w  ÂñÍ·¿à¸É/i  ¡¢/w  ÀÖÓÚ/v  ·îÏ×/v  µÄ/u  ÓÅÁ¼/z  ´«Í³/n  £¬/w  ¸ü/d  ¸»ÓÐ/v  ÐÂ/a  Ò»´ú/n  ²úÒµ¹¤ÈË/l  ³çÉÐ/v  ÖªÊ¶/n  ¡¢/w  ×êÑÐ/v  ÒµÎñ/n  ¡¢/w  ²»¶Ï/d  ½øÈ¡/v  µÄ/u  Á¼ºÃ/a  Æ·ÖÊ/n  ¡£/w  Ïò/p  Íõ/nr  ÌÎ/nr  Ñ§Ï°/v  £¬/w  ×î/d  ÖØÒª/a  µÄ/u  ÊÇ/v  Ñ§Ï°/v  Ëû/r  µÄ/u  Ö÷ÈËÎÌ/n  ¾«Éñ/n  ¡¢/w  ¾´Òµ/vn  ¾«Éñ/n  ¡¢/w  ½øÈ¡/vn  ¾«Éñ/n  ºÍ/c  µ­²´ÃûÀû/l  ¡¢/w  ÑÏÓÚÂÉ¼º/i  ¡¢/w  ÀÖÓÚÖúÈË/l  µÄ/u  ¸ßÉÐ/a  Æ·ÖÊ/n  ¡£/w  
19980501-02-003-005/m  Óë»á/vn  ´ú±í/n  Ö¸³ö/v  £¬/w  Ñ§Ï°/v  Íõ/nr  ÌÎ/nr  £¬/w  ¹ó/Ng  ÔÚ/v  ÐÐ¶¯/vn  ¡£/w  Áìµ¼/n  ¸É²¿/n  Òª/v  ÂÊÏÈ´¹·¶/l  £¬/w  ²»½ö/c  Òª/v  ÉÆÓÚ/v  ·¢ÏÖ/v  ¡¢/w  ÅàÑø/v  µäÐÍ/n  £¬/w  ¶øÇÒ/c  Òª/v  ÉíÌåÁ¦ÐÐ/i  Ïò/p  µäÐÍ/n  Ñ§Ï°/v  £¬/w  ¼á¶¨/v  ÐÅÐÄ/n  £¬/w  ¿ªÍØ½øÈ¡/l  £¬/w  ÔúÊµ/ad  ¹¤×÷/v  £¬/w  ´øÁì/v  ¹ã´ó/b  Ö°¹¤/n  Îª/p  ¸ãºÃ/v  ¹úÓÐ/vn  ÆóÒµ/n  ¶ø/c  Æ´²«/v  ¡£/w  ½¨Éè/v  ÓÐ/v  ÖÐ¹ú/ns  ÌØÉ«/n  Éç»áÖ÷Òå/n  µÄ/u  Î°´ó/a  ÊÂÒµ/n  £¬/w  ÐèÒª/v  Ç§Ç§ÍòÍò/m  ¸ö/q  Ïñ/v  Íõ/nr  ÌÎ/nr  Í¬Ö¾/n  Ò»Ñù/u  ¾ßÓÐ/v  ¸ß/a  ËØÖÊ/n  µÄ/u  ÓÅÐã/a  Ö°¹¤/n  ¡£/w  ¸÷µØ/r  Ó¦/v  ½áºÏ/v  ±¾/r  µ¥Î»/n  ¡¢/w  ±¾/r  ÆóÒµ/n  µÄ/u  Êµ¼Ê/n  £¬/w  Òýµ¼/v  ¹ã´ó/b  Ö°¹¤/n  ÉîÈë/ad  ¿ªÕ¹/v  Ñ§Ï°/v  Íõ/nr  ÌÎ/nr  »î¶¯/vn  £¬/w  ´Ó/p  ÎÒ/r  ×ö/v  Æð/v  £¬/w  Ê¹/v  Ñ§/v  Íõ/nr  ÌÎ/nr  ¡¢/w  ¸Ï/v  ÏÈ½ø/n  ¡¢/w  ×ö/v  ¹±Ï×/n  ÔÚ/p  ¸÷ÐÐ¸÷Òµ/l  ÎµÈ»³É·ç/i  £¬/w  ½øÒ»²½/d  ÔöÇ¿/v  ¸É²¿/n  Ö°¹¤/n  Õ½Ê¤/v  À§ÄÑ/an  ¡¢/w  ÕñÐË/v  ¹úÓÐ/vn  ÆóÒµ/n  µÄ/u  ÐÅÐÄ/n  ºÍ/c  ¾öÐÄ/n  £¬/w  Ê¹/v  Íõ/nr  ÌÎ/nr  ¾«Éñ/n  ³ÉÎª/v  ÍÆ¶¯/v  ¹úÓÐ/vn  ÆóÒµ/n  ¸Ä¸ï/vn  Óë/c  ·¢Õ¹/vn  µÄ/u  Ç¿´ó/a  ¾«Éñ/n  ¶¯Á¦/n  ¡£/w  
19980501-02-003-006/m  ÖÐÐû²¿/j  ¡¢/w  [¹ú¼Ò/n  ¾­Ã³Î¯/j]nt  ¡¢/w  [È«¹ú/n  ×Ü¹¤»á/n]nt  ¡¢/w  [ºþ±±/ns  Ê¡Î¯/n]nt  ¡¢/w  [¹ú¼Ò/n  »úÐµ/n  ¹¤Òµ¾Ö/n]nt  µÄ/u  ¸ºÔðÈË/n  ºÍ/c  ±±¾©/ns  ¹¤Òµ/n  ÏµÍ³/n  µÄ/u  ´ú±í/n  ²Î¼Ó/v  ÁË/u  ×ùÌ¸»á/n  ¡£/w  

19980501-02-004-001/m  ÈË´ó/j  ³£Î¯»á/j  ¹ØÓÚ/p  ÐÞ¸Ä/v  É­ÁÖ·¨/n  µÄ/u  ¾ö¶¨/n  »ñ/v  Í¨¹ý/vn  
19980501-02-004-002/m  ÐÂ»ªÉç/nt  ±±¾©/ns  £´ÔÂ/t  £³£°ÈÕ/t  µç/n  £¨/w  ¼ÇÕß/n  Íô/nr  ½ð¸£/nr  ¡¢/w  Íõ/nr  À×Ãù/nr  £©/w  ×òÌì/t  ±Õ»á/v  µÄ/u  ¾Å/m  ½ì/q  [È«¹ú/n  ÈË´ó/j  ³£Î¯»á/j]nt  µÚ¶þ/m  ´Î/q  »áÒé/n  Í¨¹ý/v  ÁË/u  [È«¹ú/n  ÈË´ó/j  ³£Î¯»á/j]nt  ¹ØÓÚ/p  ÐÞ¸Ä/v  É­ÁÖ·¨/n  µÄ/u  ¾ö¶¨/n  ¡£/w  
19980501-02-004-003/m  ¹ú¼Ò/n  Ö÷Ï¯/n  ½­/nr  ÔóÃñ/nr  Ç©Êð/v  µÚÈý/m  ºÅ/q  Ö÷Ï¯Áî/n  £¬/w  ¹«²¼/v  Õâ¸ö/r  ¾ö¶¨/n  ¡£/w  Õâ¸ö/r  ¾ö¶¨/n  ×Ô/p  £±£¹£¹£¸Äê/t  £·ÔÂ/t  £±ÈÕ/t  Æð/f  Ê©ÐÐ/v  ¡£/w  ÏÖÐÐ/b  µÄ/u  É­ÁÖ·¨/n  ¸ù¾Ý/p  Õâ¸ö/r  ¾ö¶¨/n  ×÷/v  ÁË/u  ÏàÓ¦/v  µÄ/u  ÐÞ¸Ä/vn  ¡£/w  
19980501-02-004-004/m  ÐÞ¸Ä/v  ºó/f  µÄ/u  É­ÁÖ·¨/n  Ôö¼Ó/v  ¹æ¶¨/n  £¬/w  ¡°/w  ¹ú¼Ò/n  ±£»¤/v  ÁÖÅ©/n  µÄ/u  ºÏ·¨/a  È¨Òæ/n  £¬/w  ÒÀ·¨/d  ¼õÇá/v  ÁÖÅ©/n  µÄ/u  ¸ºµ£/n  £¬/w  ½ûÖ¹/v  Ïò/p  ÁÖÅ©/n  Î¥·¨/v  ÊÕ·Ñ/v  ¡¢/w  ·£¿î/v  £¬/w  ½ûÖ¹/v  Ïò/p  ÁÖÅ©/n  ½øÐÐ/v  Ì¯ÅÉ/vn  ºÍ/c  Ç¿ÖÆ/vd  ¼¯×Ê/v  ¡£/w  ¡±/w  »¹/d  ¹æ¶¨/v  ¡°/w  ¹ú¼Ò/n  ÉèÁ¢/v  É­ÁÖ/n  ÉúÌ¬/n  Ð§Òæ/n  ²¹³¥/vn  »ù½ð/n  £¬/w  ÓÃÓÚ/v  Ìá¹©/v  ÉúÌ¬/n  Ð§Òæ/n  µÄ/u  ·À»¤ÁÖ/n  ºÍ/c  ÌØÖÖ/b  ÓÃÍ¾ÁÖ/n  µÄ/u  É­ÁÖ/n  ×ÊÔ´/n  ¡¢/w  ÁÖÄ¾/n  µÄ/u  ÓªÔì/vn  ¡¢/w  ¸§Óý/vn  ¡¢/w  ±£»¤/vn  ºÍ/c  ¹ÜÀí/vn  ¡±/w  ¡£/w  
19980501-02-004-005/m  ¶ÔÓÚ/p  É­ÁÖ/n  ¡¢/w  ÁÖÄ¾/n  ¡¢/w  ÁÖµØ/n  Ê¹ÓÃÈ¨/n  µÄ/u  ×ªÈÃ/vn  £¬/w  É­ÁÖ·¨/n  ÔÚ/p  Ôö¼Ó/v  µÄ/u  Ìõ¿î/n  ÖÐ/f  ¹æ¶¨/v  £º/w  ¡°/w  ÏÂÁÐ/b  É­ÁÖ/n  ¡¢/w  ÁÖÄ¾/n  ¡¢/w  ÁÖµØ/n  Ê¹ÓÃÈ¨/n  ¿ÉÒÔ/v  ÒÀ·¨/d  ×ªÈÃ/v  £¬/w  Ò²/d  ¿ÉÒÔ/v  ÒÀ·¨/d  ×÷¼Û/v  Èë¹É/v  »òÕß/c  ×÷Îª/v  ºÏ×Ê/v  ¡¢/w  ºÏ×÷/v  ÔìÁÖ/v  ¡¢/w  ¾­Óª/v  ÁÖÄ¾/n  µÄ/u  ³ö×Ê/vn  ¡¢/w  ºÏ×÷/vn  Ìõ¼þ/n  £¬/w  µ«/c  ²»µÃ/v  ½«/p  ÁÖµØ/n  ¸Ä/v  Îª/v  ·ÇÁÖµØ/n  £º/w  £¨/w  Ò»/m  £©/w  ÓÃ²ÄÁÖ/n  ¡¢/w  ¾­¼ÃÁÖ/n  ¡¢/w  Ð½Ì¿ÁÖ/n  £»/w  £¨/w  ¶þ/m  £©/w  ÓÃ²ÄÁÖ/n  ¡¢/w  ¾­¼ÃÁÖ/n  ¡¢/w  Ð½Ì¿ÁÖ/n  µÄ/u  ÁÖµØ/n  Ê¹ÓÃÈ¨/n  £»/w  £¨/w  Èý/m  £©/w  ÓÃ²ÄÁÖ/n  ¡¢/w  ¾­¼ÃÁÖ/n  ¡¢/w  Ð½Ì¿ÁÖ/n  µÄ/u  ²É·¥/vn  ¼£µØ/n  ¡¢/w  »ðÉÕ/n  ¼£µØ/n  µÄ/u  ÁÖµØ/n  Ê¹ÓÃÈ¨/n  £»/w  £¨/w  ËÄ/m  £©/w  ¹úÎñÔº/nt  ¹æ¶¨/v  µÄ/u  ÆäËû/r  É­ÁÖ/n  ¡¢/w  ÁÖÄ¾/n  ºÍ/c  ÆäËû/r  ÁÖµØ/n  Ê¹ÓÃÈ¨/n  ¡£/w  ¡±/w  
19980501-02-004-006/m  É­ÁÖ·¨/n  »¹/d  Ôö¼Ó/v  ¹æ¶¨/n  £¬/w  ÔÚ/p  ÁÖÇø/n  ÉèÁ¢/v  µÄ/u  É­ÁÖ/n  ¹«°²/n  »ú¹Ø/n  £¬/w  ¸ºÔð/v  Î¬»¤/v  Ï½Çø/n  Éç»á/n  ÖÎ°²/n  ÖÈÐò/n  £¬/w  ±£»¤/v  Ï½Çø/n  ÄÚ/f  µÄ/u  É­ÁÖ/n  ×ÊÔ´/n  £¬/w  ²¢/c  ÒÀÕÕ/p  ÓÐ¹Ø/vn  ¹æ¶¨/n  £¬/w  ´ú/v  ÐÐ/v  ÐÐÕþ´¦·£È¨/n  ¡£/w  

19980501-02-005-001/m  ÖÐÖ±»ú¹Ø/j  ¹á³¹/v  ÂäÊµ/v  ¡º/w  °Ë/m  Ïî/q  ¹æ¶¨/n  ¡»/w  ³ÉÐ§/n  Ã÷ÏÔ/a  
19980501-02-005-002/m  ¾Ý/p  ÐÂ»ªÉç/nt  ±±¾©/ns  £´ÔÂ/t  £²£¹ÈÕ/t  µç/n  £¨/w  ¼ÇÕß/n  Àî/nr  Êõ·å/nr  £©/w  ÖÐÖ±»ú¹Ø/j  ½ñÌì/t  ÔÚ/p  ¾©/j  ÕÙ¿ª/v  ¹á³¹/v  ÂäÊµ/v  ÖÐ¹²ÖÐÑë/nt  ¡¢/w  ¹úÎñÔº/nt  ¡¶/w  ¹ØÓÚ/p  µ³Õþ»ú¹Ø/n  À÷ÐÐ½ÚÔ¼/i  ÖÆÖ¹/v  ÉÝ³ÞÀË·Ñ/l  ÐÐÎª/n  µÄ/u  Èô¸É/m  ¹æ¶¨/n  ¡·/w  Çé¿ö/n  ½»Á÷»á/n  ¡£/w  »áÒé/n  ÒªÇó/v  £¬/w  ±ØÐë/d  ´Ó/p  ÕþÖÎ/n  ×ÅÑÛ/v  £¬/w  ÇÐÊµ/ad  ×¥ºÃ/v  ¡°/w  °Ë/m  Ïî/q  ¹æ¶¨/n  ¡±/w  µÄ/u  ÂäÊµ/vn  ¡£/w  
19980501-02-005-003/m  ¾ÝÏ¤/v  £¬/w  ÖÐÖ±»ú¹Ø/j  ¸÷/r  µ¥Î»/n  È¥Äê/t  ¹á³¹/v  Ö´ÐÐ/v  ¡°/w  °Ë/m  Ïî/q  ¹æ¶¨/n  ¡±/w  ³ÉÐ§/n  ±È½Ï/d  Ã÷ÏÔ/a  ¡£/w  Æù½ñ/d  £¬/w  ÔÚ/p  ÇåÀí/v  ×¡Õ¬/n  ¹«Îñ/n  µç»°/n  ·½Ãæ/n  £¬/w  ÖÐÖ±/j  ¸÷/r  µ¥Î»/n  ¹²/d  ÇåÀí/v  ×¡Õ¬/n  ¹«Îñ/n  µç»°/n  £µ£¸£°£³/m  ²¿/q  £¬/w  ÒÆ¶¯/vn  µç»°/n  £±£³£°£²/m  ²¿/q  ¡£/w  ¾Ý/p  £±£°/m  ¸ö/q  µ¥Î»/n  Í³¼Æ/v  £¬/w  »ú¹Ø/n  ×¡Õ¬/n  µç»°/n  ÊµÐÐ/v  ÐÂ/a  °ì·¨/n  ºó/f  £¬/w  Ã¿ÔÂ/r  ½ÚÔ¼/v  µç»°·Ñ/n  ¿ªÖ§/n  £³£®£µÍò/m  Ôª/q  ¡£/w  ¾Ý/p  ¶Ô/p  £±£°/m  ¸ö/q  ÆóÊÂÒµ/n  µ¥Î»/n  Í³¼Æ/v  £¬/w  ÇåÀí/v  ºó/f  £¬/w  ×¡Õ¬/n  µç»°/n  Ã¿ÔÂ/r  ½ÚÔ¼/v  µç»°·Ñ/n  ¿ªÖ§/n  £µÍò/m  Ôª/q  ¡£/w  ÔÚ/p  ÑÏ¸ñ/ad  ¿ØÖÆ/v  »áÒé/n  ·½Ãæ/n  £¬/w  ¾Ý/p  ¶Ô/p  £±£´/m  ¸ö/q  µ¥Î»/n  Í³¼Æ/v  £¬/w  È¥Äê/t  »áÒé/n  ¿ªÖ§/n  Îª/v  £±£³£´£·£®£¶Íò/m  Ôª/q  £¬/w  ±È/p  ÉÏÄê/t  £²£´£¹£°Íò/m  Ôª/q  ÏÂ½µ/v  £´£µ£®£¹£¥/m  ¡£/w  ÔÚ/p  ½ûÖ¹/v  ÓÃ/v  ¹«¿î/n  ´ó³Ô´óºÈ/l  ¡¢/w  »Ó»ô/vn  ÀË·Ñ/vn  ·½Ãæ/n  £¬/w  ¾Ý/p  £²£°/m  ¸ö/q  µ¥Î»/n  µÄ/u  Í³¼Æ/vn  £¬/w  È¥Äê/t  ÕÐ´ý·Ñ/n  ¿ªÖ§/v  Îª/v  £´£¹£¹£®£¶Íò/m  Ôª/q  £¬/w  ±È/p  ÉÏÄê/t  £¶£·£´£®£µÍò/m  Ôª/q  ½ÚÔ¼/v  £±£·£´£®£¹Íò/m  Ôª/q  ¡£/w  ½ñÄê/t  £¬/w  ÖÐÖ±/j  ¼Í¹¤Î¯/j  ÌØ±ð/d  ×¢Òâ/v  ×¥/v  ÁË/u  ²»/d  ×¼/v  ½ÓÊÜ/v  ÏÂ¼¶/n  »ú¹Ø/n  À´¾©/vn  ÈËÔ±/n  µÄ/u  ÑçÇë/vn  ÎÊÌâ/n  ¡£/w  

19980501-02-006-001/m  Íâ½»²¿/nt  ·¢ÑÔÈË/n  ´ð/v  ¼ÇÕß/n  ÎÊ/Ng  
19980501-02-006-002/m  ÐÂ»ªÉç/nt  ±±¾©/ns  £´ÔÂ/t  £³£°ÈÕ/t  µç/n  Íâ½»²¿/nt  ·¢ÑÔÈË/n  Öì/nr  °îÔì/nr  ½ñÌì/t  ÔÚ/p  »Ø´ð/v  ¼ÇÕß/n  ÌáÎÊ/vn  Ê±/Ng  ±íÊ¾/v  £¬/w  ÖÐ¹ú/ns  ¶Ô/p  °ÍÀÕË¹Ì¹/ns  ½ÓÊÜ/v  ÃÀ¹ú/ns  Ìá³ö/v  µÄ/u  ÒÔÉ«ÁÐ/ns  ´Ó/p  Ô¼µ©ºÓ/ns  Î÷°¶/s  µÚ¶þ/m  ½×¶Î/n  ³·¾ü/vn  ·½°¸/n  ±íÊ¾/v  ÔÞÉÍ/v  ¡£/w  Öì/nr  °îÔì/nr  Ëµ/v  £¬/w  ÖÐ¹ú/ns  ÔÞÉÍ/v  °Í·½/n  Îª/p  ´òÆÆ/v  ÖÐ¶«/ns  ºÍÌ¸/vn  ½©¾Ö/n  Ëù/u  ²ÉÈ¡/v  µÄ/u  ÎñÊµ/vn  ºÍ/c  »ý¼«/a  Ì¬¶È/n  £¬/w  Ï£Íû/v  ÓÐ¹Ø/vn  ¸÷·½/r  ÀûÓÃ/v  µ±Ç°/t  µÄ/u  ÓÐÀû/a  Ê±»ú/n  £¬/w  ²ÉÈ¡/v  Áé»î/a  Á¢³¡/n  £¬/w  ÍÆ¶¯/v  °Í/j  ÒÔ/j  ºÍÌ¸/vn  ÔçÈÕ/d  È¡µÃ/v  ½øÕ¹/vn  ¡£/w  
19980501-02-006-003/m  ÐÂ»ªÉç/nt  ±±¾©/ns  £´ÔÂ/t  £³£°ÈÕ/t  µç/n  Íâ½»²¿/nt  ·¢ÑÔÈË/n  Öì/nr  °îÔì/nr  ½ñÌì/t  ÔÚ/p  ¼ÇÕß/n  ÕÐ´ý»á/n  ÉÏ/f  Ç¿µ÷/v  £¬/w  ÖÐ·½/n  ¼á¾ö/ad  ·´¶Ô/v  ÈÎºÎ/r  Ö±½Ó/ad  »ò/c  ¼ä½Ó/d  ½«/p  ÖÐ¹ú/ns  [Ì¨Íå/ns  º£Ï¿/n]ns  ÄÉÈë/v  ÈÕ/j  ÃÀ/j  °²È«/an  ºÏ×÷/vn  ·¶Î§/n  µÄ/u  ×ö·¨/n  ¡£/w  
19980501-02-006-004/m  ÓÐ/v  ¼ÇÕß/n  ÎÊ/v  £º/w  ÈÕ±¾/ns  ÐÂÎÅ/n  Ã½Ìå/n  ½üÈÕ/t  ±¨µÀ/v  ³Æ/v  £¬/w  [ÈÕ±¾/ns  Õþ¸®/n]nt  ÒÑ/d  ¾Í/p  ÈÕ/j  ÃÀ/j  °²È«/an  ºÏ×÷/vn  Éè¶¨/v  µÄ/u  ¡°/w  ÖÜ±ß/n  ÊÂÌ¬/n  ¡±/w  Äâ¶¨/v  ÁË/u  »ù±¾/a  ¼û½â/n  £¬/w  ³Æ/v  Æä/r  ·¶Î§/n  °üÀ¨/v  ÖÐ¹ú/ns  µÄ/u  [Ì¨Íå/ns  º£Ï¿/n]ns  ¡£/w  Äã/r  ¶Ô/p  ´Ë/r  ÓÐ/v  ºÎ/r  ÆÀÂÛ/vn  £¿/w  
19980501-02-006-005/m  Öì/nr  °îÔì/nr  »Ø´ð/v  Ëµ/v  £º/w  ¡°/w  ÎÒÃÇ/r  ¶Ô/p  ÐÂÎÅ/n  Ã½Ìå/n  µÄ/u  ÉÏÊö/b  ±¨µÀ/n  ±íÊ¾/v  ¹Ø×¢/v  ¡£/w  ÖÐ·½/n  ¹ØÓÚ/p  ÈÕ/j  ÃÀ/j  °²È«/an  ºÏ×÷/vn  ÎÊÌâ/n  µÄ/u  Á¢³¡/n  ºÍ/c  ¿´·¨/n  ÊÇ/v  Ã÷È·/a  µÄ/u  ¡¢/w  Ò»¹á/b  µÄ/u  ¡£/w  ÈÕ/j  ÃÀ/j  °²È«/an  ºÏ×÷/vn  ÊÇ/v  ÔÚ/p  ÌØ¶¨/b  ÀúÊ·/n  ±³¾°/n  ÏÂ/f  ÐÎ³É/v  µÄ/u  Ò»/m  ÖÖ/q  Ë«±ß/n  °²ÅÅ/vn  £¬/w  ÕâÖÖ/r  °²ÅÅ/vn  Ó¦/v  ÑÏ¸ñ/ad  ÏÞÖÆ/v  ÔÚ/p  Ë«±ß/n  ·¶³ë/n  ÄÚ/f  £¬/w  ·ñÔò/c  £¬/w  ÊÆ±Ø/d  ÒýÆð/v  ÑÇÖÞ/ns  ÁÚ¹ú/n  µÄ/u  ²»°²/an  £¬/w  Ò²/d  ½«/d  »á/v  ¸ø/p  ±¾/r  µØÇø/n  °²È«/an  ÐÎÊÆ/n  ´øÀ´/v  ¸´ÔÓ/a  ÒòËØ/n  ¡£/w  Îª´Ë/d  £¬/w  ÎÒÃÇ/r  Ôø/d  ¶à´Î/m  Ïò/p  ÈÕ/j  ÃÀ/j  Ë«·½/n  ±íÃ÷/v  ÔÚ/p  °²È«/an  ºÏ×÷/vn  ÎÊÌâ/n  ÉÏ/f  Òª/v  É÷ÖØ/ad  ÐÐÊÂ/v  ¡£/w  ÈÕ/j  ÃÀ/j  Ë«·½/n  Ôø/d  ¶à´Î/m  Ïò/p  ÖÐ·½/n  ±íÊ¾/v  £¬/w  ÈÕ/j  ÃÀ/j  °²È«/an  ºÏ×÷/vn  ·¶Î§/n  Ã»ÓÐ/d  À©´ó/v  £¬/w  Ò²/d  ²»/d  Õë¶Ô/p  ÈÎºÎ/r  µÚÈý/m  ¹ú/n  ¡£/w  ¡±/w  Öì/nr  °îÔì/nr  Ëµ/v  £º/w  ¡°/w  ±ØÐë/d  Ç¿µ÷/v  µÄ/u  ÊÇ/v  £¬/w  Ì¨Íå/ns  ÎÊÌâ/n  ÍêÈ«/ad  ÊÇ/v  ÖÐ¹ú/ns  µÄ/u  ÄÚÕþ/n  £¬/w  ÈÎºÎ/r  Ö±½Ó/ad  »ò/c  ¼ä½Ó/d  ½«/p  ÖÐ¹ú/ns  [Ì¨Íå/ns  º£Ï¿/n]ns  ÄÉÈë/v  ÈÕ/j  ÃÀ/j  °²È«/an  ºÏ×÷/vn  ·¶Î§/n  µÄ/u  ×ö·¨/n  £¬/w  ¶¼/d  ÊÇ/v  ÖÐ·½/n  ¼á¾ö/ad  ·´¶Ô/v  µÄ/u  £¬/w  Ò²/d  ÊÇ/v  ÖÐ¹ú/ns  ÈËÃñ/n  ²»/d  ÄÜ/v  ½ÓÊÜ/v  µÄ/u  ¡£/w  ¡±/w  

19980501-02-007-001/m  Ã÷Ìì/t  ÆøÏó/n  Ô¤±¨/vn  £¨/w  £µÔÂ/t  £±ÈÕ/t  £²£°Ê±/t  ¡ª/w  £µÔÂ/t  £²ÈÕ/t  £²£°Ê±/t  £©/w  
19980501-02-007-002/m  ÌìÆø/n  Ç÷ÊÆ/n  ·ÖÎö/vn  
19980501-02-007-003/m  ¾Ý/p  [ÖÐÑë/n  ÆøÏóÌ¨/n]nt  Ìá¹©/v  µÄ/u  ÐÅÏ¢/n  £º/w  Ô¤¼Æ/v  £¬/w  £µÔÂ/t  £±ÈÕ/t  ÍíÉÏ/t  µ½/p  £µÔÂ/t  £²ÈÕ/t  £¬/w  ¶«±±/s  ´ó²¿/n  ÓÐ/v  £µ/m  ¡ª/w  £¶/m  ¼¶/q  Î÷ÄÏ·ç/n  ×ª/v  Æ«/a  ±±·ç/n  £¬/w  »ª±±/ns  ±±²¿/f  ÓÐ/v  £µ/m  ¡ª/w  £¶/m  ¼¶/q  Î÷±±·ç/n  ¡£/w  ¼ªÁÖ/ns  ¡¢/w  ÁÉÄþ/ns  ¡¢/w  É½¶«/ns  ¡¢/w  ½­ËÕ/ns  ¡¢/w  °²»Õ/ns  ½«/d  ÓÐ/v  Ð¡µ½ÖÐÓê/l  ¡£/w  ½­ÄÏ/ns  ¡¢/w  »ªÄÏ/ns  ½«/d  ÓÐ/v  Ð¡µ½ÖÐÓê/l  £¬/w  ²¿·Ö/m  µØÇø/n  ÓÐ/v  ´óµ½±©Óê/l  £¬/w  ²¢/c  ¿ÉÄÜ/v  ÓÐ/v  À×Óê/n  ´ó·ç/n  »ò/c  ±ù±¢/n  £¬/w  ²³º£/ns  ¡¢/w  »Æº£/ns  ÓÐ/v  £µ/m  ¡ª/w  £·/m  ¼¶/q  Æ«/a  ±±·ç/n  £¬/w  Î÷±±/s  ¡¢/w  »ª±±/ns  ´ó²¿/n  Îª/v  Ççµ½¶àÔÆ/l  ÌìÆø/n  ¡£/w  

19980501-02-008-001/m  ÐÂ»ªÉç/nt  ±±¾©/ns  ËÄÔÂ/t  ÈýÊ®ÈÕ/t  µç/n  Íâ½»²¿/nt  ·¢ÑÔÈË/n  Öì/nr  °îÔì/nr  ½ñÌì/t  ÔÚ/p  ¼ÇÕß/n  ÕÐ´ý»á/n  ÉÏ/f  Ðû²¼/v  £º/w  Ó¦/v  [°ÍÎ÷/ns  ÖÚÒéÔº/n]nt  ¡¢/w  [ÖÇÀû/ns  ²ÎÒéÔº/n]nt  ºÍ/c  [ÃØÂ³/ns  ¹ú»á/n]nt  µÄ/u  ÑûÇë/vn  £¬/w  ÓÉ/p  Ìï/nr  ¼ÍÔÆ/nr  ¸±/b  Î¯Ô±³¤/n  ÂÊÁì/v  µÄ/u  [ÖÐ¹ú/ns  È«¹ú/n  ÈË´ó/j]nt  ´ú±íÍÅ/n  ½«/d  ÓÚ/p  ÎåÔÂ/t  °ËÈÕ/t  ÖÁ/p  Ê®¾ÅÈÕ/t  ¶Ô/p  ÉÏÊö/b  Èý/m  ¹ú/n  ½øÐÐ/v  ÕýÊ½/a  ÓÑºÃ/a  ·ÃÎÊ/vn  ¡£/w  

19980501-02-009-001/m  ÐÂ»ªÉç/nt  ±±¾©/ns  ËÄÔÂ/t  ÈýÊ®ÈÕ/t  µç/n  [È«¹ú/n  ÈË´ó/j  ³£Î¯»á/j]nt  ¸±/b  Î¯Ô±³¤/n  ²¼ºÕ/nr  ½ñÌì/t  ÏÂÎç/t  ÔÚ/p  [ÈËÃñ/n  ´ó»áÌÃ/n]ns  »á¼û/v  ÁË/u  ÓÉ/p  ²ÎÒéÔ±/n  Â××ô¡¤¹Å°ØÌØ/nr  ÂÊÁì/v  µÄ/u  [Òâ´óÀû/ns  Òé»á/n]nt  ¶Ô/p  »ª/j  ÓÑºÃ/a  Ð¡×é/n  ´ú±íÍÅ/n  ¡£/w  Ë«·½/n  ¾Í/p  ½øÒ»²½/d  ¼ÓÇ¿/v  Á½/m  ¹ú/n  Òé»á/n  ¼ä/f  µÄ/u  ÓÑºÃ/a  ¹ØÏµ/n  ½»»»/v  ÁË/u  Òâ¼û/n  ¡£/w  

19980501-02-010-001/m  ÐÂ»ªÉç/nt  ±±¾©/ns  ËÄÔÂ/t  ÈýÊ®ÈÕ/t  µç/n  Ó¦/v  [¹ú¼Ê/n  ÐÐ¶¯/vn  ÀíÊÂ»á/n]nt  Ö´ÐÐÖ÷Ï¯/l  ¡¢/w  °ÍÎ÷/ns  Ç°/f  ¹ú»á/n  Ö÷Ï¯/n  ÅµÔó¡¤Èø¶ûÄÚ/nr  µÄ/u  ÑûÇë/vn  £¬/w  [È«¹ú/n  ÕþÐ­/j]nt  ¸±/b  Ö÷Ï¯/n  ËÎ/nr  ½¡/nr  ½ñÌì/t  Àë/v  ¾©/j  ¸°/v  °ÍÎ÷/ns  ³öÏ¯/v  [¹ú¼Ê/n  ÐÐ¶¯/vn  ÀíÊÂ»á/n]nt  µÚÊ®Áù/m  ½ì/q  Äê»á/n  ¡£/w  

19980501-02-011-001/m  ÐÂ»ªÉç/nt  ±±¾©/ns  ËÄÔÂ/t  ÈýÊ®ÈÕ/t  µç/n  Íâ½»²¿/nt  ·¢ÑÔÈË/n  Öì/nr  °îÔì/nr  ½ñÌì/t  ÔÚ/p  ¼ÇÕß/n  ÕÐ´ý»á/n  ÉÏ/f  Ðû²¼/v  £º/w  Ó¦/v  Íâ½»²¿³¤/n  ÌÆ/nr  ¼Òè¯/nr  µÄ/u  ÑûÇë/vn  £¬/w  ÖÇÀû¹²ºÍ¹ú/ns  Íâ½»²¿³¤/n  ºÎÈû¡¤Ã×¸ñ¶û¡¤ÒòËÕ¶ûÈø/nr  ½«/d  ÓÚ/p  ÎåÔÂ/t  ÁùÈÕ/t  ÖÁ/p  ¾ÅÈÕ/t  ¶Ô/p  ÖÐ¹ú/ns  ½øÐÐ/v  ÕýÊ½/a  ·ÃÎÊ/vn  ¡£/w  

19980501-03-001-001/m  ºú/nr  ½õÌÎ/nr  ÔÚ/p  º«¹ú/ns  ´ð/v  ¼ÇÕß/n  ÎÊ/Ng  ¶Ô/p  ·Ã/v  º«/j  ³É¹û/n  ±íÊ¾/v  ÂúÒâ/v  ¶Ô/p  Á½/m  ¹ú/n  ¹ØÏµ/n  Ç°¾°/n  ³äÂú/v  ÐÅÐÄ/n  
19980501-03-001-002/m  ±¾±¨/r  ¼ÃÖÝ/ns  £¨/w  º«¹ú/ns  £©/w  £´ÔÂ/t  £³£°ÈÕ/t  µç/n  ¼ÇÕß/n  ÕÅ/nr  ×£»ù/nr  ¡¢/w  Íõ/nr  ÁÖ²ý/nr  ±¨µÀ/v  £º/w  ¼´½«/d  ½áÊø/v  ¶Ô/p  º«¹ú/ns  ÕýÊ½/ad  ·ÃÎÊ/v  µÄ/u  [ÖÐ¹²ÖÐÑë/nt  ÕþÖÎ¾Ö/n]nt  ³£Î¯/n  ¡¢/w  ¹ú¼Ò/n  ¸±/b  Ö÷Ï¯/n  ºú/nr  ½õÌÎ/nr  ½ñÌì/t  ÔÚ/p  ÏÂé½/v  µÄ/u  ·¹µê/n  ¾ÙÐÐ/v  ¼ÇÕß/n  ÕÐ´ý»á/n  £¬/w  »Ø´ð/v  ÁË/u  ¼ÇÕß/n  ÃÇ/k  µÄ/u  ÌáÎÊ/vn  ¡£/w  
19980501-03-001-003/m  ºú/nr  ½õÌÎ/nr  Ëµ/v  £¬/w  ÔÚ/p  ·ÃÎÊ/vn  ¼´½«/d  ½áÊø/v  µÄ/u  Ê±ºò/n  £¬/w  ÎÒ/r  ½÷/d  ½è´Ë»ú»á/l  Ïò/p  ¸øÓè/v  ÎÒÃÇ/r  ÈÈÇé/a  ½Ó´ý/vn  µÄ/u  [º«¹ú/ns  Õþ¸®/n]nt  ºÍ/c  ¸÷½ç/r  ÈËÊ¿/n  ÖÂÒÔ/v  ÖÔÐÄ/b  µÄ/u  Ð»Òâ/n  ¡£/w  ¼¸/m  Ìì/q  À´/f  £¬/w  ÎÒ/r  Óë/p  ½ð/nr  ´óÖÐ/nr  ×ÜÍ³/n  ¡¢/w  ½ð/nr  ÖÓÃÚ/nr  ´ú×ÜÀí/n  ¡¢/w  Òé³¤/n  ÒÔ¼°/c  ÆäËû/r  Õþ¸®/n  ¡¢/w  Õþµ³/n  µÄ/u  Áìµ¼ÈË/n  ¾Í/p  ÖÐ/j  º«/j  ¹ØÏµ/n  ºÍ/c  ÆäËû/r  ¹²Í¬/d  ¹ØÐÄ/v  µÄ/u  ÎÊÌâ/n  ÉîÈë/ad  ½»»»/v  ÁË/u  Òâ¼û/n  £¬/w  ´ï³É/v  ÁË/u  ¹ã·º/a  µÄ/u  ¹²Ê¶/n  ¡£/w  ÎÒ/r  »¹/d  Í¬/p  º«¹ú/ns  µÄ/u  ¸÷½ç/r  ÈËÊ¿/n  ½øÐÐ/v  ÁË/u  ¹ã·º/a  µÄ/u  ½Ó´¥/vn  £¬/w  ´ïµ½/v  ÁË/u  Ôö½ø/v  ÁË½â/vn  £¬/w  ·¢Õ¹/v  ÓÑÒê/n  £¬/w  ¹ã½»ÅóÓÑ/l  £¬/w  ´Ù½ø/v  ºÏ×÷/vn  µÄ/u  Ä¿µÄ/n  ¡£/w  ÎÒ/r  ¶Ô/p  Õâ/r  ´Î/q  ·ÃÎÊ/vn  È¡µÃ/v  µÄ/u  ³É¹û/n  ¸Ðµ½/v  ÂúÒâ/v  £¬/w  ¶Ô/p  ÖÐ/j  º«/j  ¹ØÏµ/n  µÄ/u  Ç°¾°/n  ³äÂú/v  ÐÅÐÄ/n  ¡£/w  
19980501-03-001-004/m  ÔÚ/p  »Ø´ð/v  ¼ÇÕß/n  Ìá³ö/v  µÄ/u  ¹ØÓÚ/p  Õâ/r  ´Î/q  ·Ã/v  º«/j  µÄ/u  Ó¡Ïó/n  ºÍ/c  ÖÐ/j  º«/j  ¹ØÏµ/n  ÎÊÌâ/n  Ê±/Ng  £¬/w  ºú/nr  ½õÌÎ/nr  Ëµ/v  £¬/w  Õâ/r  ÊÇ/v  ÎÒ/r  µÚÒ»/m  ´Î/q  À´/v  º«¹ú/ns  ·ÃÎÊ/v  ¡£/w  Í¨¹ý/p  ¼¸/m  Ìì/q  µÄ/u  ·ÃÎÊ/vn  £¬/w  µÚÒ»/m  ¸ö/q  Ó¡Ïó/n  ÊÇ/v  º«¹ú/ns  É½´¨/n  ÐãÃÀ/a  £¬/w  Æøºò/n  ÒËÈË/a  £¬/w  ÈËÃñ/n  ÇÚÀÍ/a  £¬/w  ÔÚ/p  ¾­¼Ã/n  ¡¢/w  ¿Æ¼¼/n  µÈ/u  ·½Ãæ/n  ¶¼/d  È¡µÃ/v  ÁË/u  ºÜ/d  ´ó/a  µÄ/u  ³É¾Í/n  ¡£/w  µÚ¶þ/m  £¬/w  ÔÚ/p  ·ÃÎÊ/vn  ÆÚ¼ä/f  £¬/w  ÎÒÃÇ/r  Ç×Éí/d  ¸ÐÊÜ/v  µ½/v  º«¹ú/ns  ÈËÃñ/n  ¶Ô/p  ÖÐ¹ú/ns  ÈËÃñ/n  µÄ/u  ÓÑºÃ/a  ÇéÒê/n  ¡£/w  µÚÈý/m  £¬/w  º«¹ú/ns  ¸÷/r  Õþµ³/n  ¡¢/w  ¸÷½ç/r  ÈËÊ¿/n  ÔÚ/p  ·¢Õ¹/v  ÖÐ/j  º«/j  ÄÀÁÚÓÑºÃ/l  ºÏ×÷/vn  ¹ØÏµ/n  ·½Ãæ/n  ¾ßÓÐ/v  ¹ã·º/a  µÄ/u  ¹²Ê¶/n  ¡£/w  ºú/nr  ½õÌÎ/nr  Ëµ/v  £¬/w  ÖÐ/j  º«/j  Ë«·½/n  ¶¼/d  ¶Ô/p  Á½/m  ¹ú/n  ½¨½»/v  ÒÔÀ´/f  ÓÑºÃ/a  ¹ØÏµ/n  µÄ/u  È«Ãæ/ad  ¡¢/w  Ñ¸ËÙ/ad  ·¢Õ¹/v  ¼°/c  È¡µÃ/v  µÄ/u  ³É¹û/n  ±íÊ¾/v  ÂúÒâ/v  £¬/w  ¶¼/d  ÈÏÎª/v  ½øÒ»²½/d  ·¢Õ¹/v  ÖÐ/j  º«/j  ÄÀÁÚÓÑºÃ/l  ºÏ×÷/vn  ¹ØÏµ/n  £¬/w  ²»½ö/c  ·ûºÏ/v  Á½/m  ¹ú/n  ÈËÃñ/n  µÄ/u  ¸ù±¾/a  ÀûÒæ/n  £¬/w  ¶øÇÒ/c  ÓÐÀûÓÚ/v  °ëµº/n  ÒÔ¼°/c  [ÑÇÖÞ/ns  µØÇø/n]ns  µÄ/u  ºÍÆ½/n  ¡¢/w  ÎÈ¶¨/an  Óë/c  ·¢Õ¹/vn  ¡£/w  Ë«·½/n  ¶¼/d  ±íÊ¾/v  £¬/w  Òª/v  ¹²Í¬/d  ÖÂÁ¦/v  ÓÚ/p  Õâ/r  Ò»/m  ³ç¸ß/a  Ä¿±ê/n  µÄ/u  ÊµÏÖ/vn  ¡£/w  
19980501-03-001-005/m  µ±/p  ¼ÇÕß/n  ÎÊ¼°/v  [ÖÐ¹ú/ns  Õþ¸®/n]nt  ³ÐÅµ/v  ÈËÃñ±Ò/n  ²»/d  ±áÖµ/v  ÎÊÌâ/n  Ê±/Ng  £¬/w  ºú/nr  ½õÌÎ/nr  Ëµ/v  £¬/w  [ÖÐ¹ú/ns  Õþ¸®/n]nt  Ïò/p  ¹ú¼Ê/n  Éç»á/n  ×÷³ö/v  ÁË/u  ÈËÃñ±Ò/n  ²»/d  ±áÖµ/v  µÄ/u  ¼á¶¨/a  ³ÐÅµ/vn  £¬/w  ÎÒÃÇ/r  ×÷³ö/v  Õâ/r  Ò»/m  ³ÐÅµ/vn  ÊÇ/v  Ö£ÖØ/a  µÄ/u  ¡¢/w  ÓÐ/v  ¸ù¾Ý/n  µÄ/u  ¡£/w  Ê×ÏÈ/c  £¬/w  ÖÐ¹ú/ns  ¾­¼Ã/n  ±£³Ö/v  ÁË/u  ¸ß/a  Ôö³¤/vn  ¡¢/w  µÍ/a  Í¨ÕÍ/j  µÄ/u  Á¼ºÃ/a  Ì¬ÊÆ/n  £¬/w  Õâ/r  ¾Í/d  Îª/p  ÈËÃñ±Ò/n  µÄ/u  ÎÈ¶¨/an  ´òÏÂ/v  ÁË/u  ¼áÊµ/a  µÄ/u  »ù´¡/n  ¡£/w  µÚ¶þ/m  £¬/w  ÖÐ¹ú/ns  µÄ/u  ¹ú¼Ê/n  ÊÕÖ§/n  Çé¿ö/n  Á¼ºÃ/a  £¬/w  Íâ»ã/n  ´¢±¸/vn  ¼ÌÐø/v  Ôö³¤/v  £¬/w  ÏÖÔÚ/t  ÒÑ¾­/d  ³¬¹ý/v  ÁË/u  £±£´£°£°ÒÚ/m  ÃÀÔª/q  ¡£/w  Õâ/r  ¾Í/d  Îª/p  ÈËÃñ±Ò/n  µÄ/u  ÎÈ¶¨/an  Ìá¹©/v  ÁË/u  ÓÐÁ¦/a  µÄ/u  ±£ÕÏ/vn  ¡£/w  µÚÈý/m  £¬/w  ÖÐ¹ú/ns  µÄ/u  ÍâÕ®/n  ¹æÄ£/n  ºÍ/c  ½á¹¹/n  ¶¼/d  ±È½Ï/d  ºÏÀí/a  £¬/w  »¹Õ®/v  µÄ/u  Ñ¹Á¦/n  ²»/d  ´ó/a  ¡£/w  µÚËÄ/m  £¬/w  ÈËÃñ±Ò/n  ²»/d  ±áÖµ/v  Ëä/c  ¸ø/p  ÖÐ¹ú/ns  µÄ/u  ÉÌÆ·/n  ³ö¿Ú/vn  ´øÀ´/v  ²»/d  Ð¡/a  µÄ/u  Ñ¹Á¦/n  £¬/w  µ«ÊÇ/c  ÓÉÓÚ/p  ÖÐ¹ú/ns  µÄ/u  ÀÍ¶¯Á¦/n  ±È½Ï/d  ±ãÒË/a  £¬/w  Òò´Ë/c  £¬/w  ×ÜÌå/n  ÉÏ/f  ½²/v  £¬/w  ÎÒÃÇ/r  ²»ÉÙ/m  ÉÌÆ·/n  µÄ/u  ³ö¿Ú/vn  ÈÔÈ»/d  ÓÐ/v  Ò»¶¨/b  µÄ/u  ¾ºÕùÁ¦/n  ¡£/w  µÚÎå/m  £¬/w  ÖÐ¹ú/ns  µÄ/u  ½ðÈÚ/n  ÌåÖÆ/n  ¸Ä¸ï/vn  Õý/d  ÓÐÐò/a  µØ/u  ½øÐÐ/v  £¬/w  ½ðÈÚ/n  ¼à¹Ü/vn  ½«/d  ½øÒ»²½/d  µÃµ½/v  ¼ÓÇ¿/vn  ¡£/w  »ùÓÚ/p  ÒÔÉÏ/f  Ô­Òò/n  £¬/w  ÎÒÃÇ/r  ¶Ô/p  ÊµÏÖ/v  ÈËÃñ±Ò/n  ²»/d  ±áÖµ/v  ³äÂú/v  ÐÅÐÄ/n  ¡£/w  Õâ/r  ²»½ö/c  ÓÐÀûÓÚ/v  ÖÐ¹ú/ns  ¾­¼Ã/n  µÄ/u  ÎÈ¶¨/an  ·¢Õ¹/vn  £¬/w  ¶øÇÒ/c  ÊÇ/v  ÖÐ¹ú/ns  ¶Ô/p  ÎÈ¶¨/v  ÑÇÖÞ/ns  ¾­¼Ã/n  ¡¢/w  ÔöÇ¿/v  ÊÐ³¡/n  ÐÅÐÄ/n  ×÷³ö/v  µÄ/u  ÖØÒª/a  ¹±Ï×/n  ¡£/w  
19980501-03-001-006/m  ÔÚ/p  ÎÊ¼°/v  ÖÐ¹ú/ns  ¹«Ãñ/n  À´/v  º«/j  ÂÃÓÎ/v  ÎÊÌâ/n  Ê±/Ng  £¬/w  ºú/nr  ½õÌÎ/nr  Ëµ/v  £¬/w  [º«¹ú/ns  Õþ¸®/n]nt  Ïò/p  ÖÐ·½/n  Ìá³ö/v  Ï£Íû/n  ÖÐ¹ú/ns  °Ñ/p  º«¹ú/ns  ×÷Îª/v  ¹«Ãñ/n  ×Ô·Ñ/d  ³ö¹ú/v  ÂÃÓÎ/v  Ä¿µÄµØ/n  £¬/w  [ÖÐ¹ú/ns  Õþ¸®/n]nt  ÒÑ¾­/d  ÒªÇó/v  ÓÐ¹Ø/vn  ²¿ÃÅ/n  ×¥½ô/vd  ÑÐ¾¿/v  °ìÀí/v  ¡£/w  
19980501-03-001-007/m  ÔÚ/p  »Ø´ð/v  ¹ØÓÚ/p  ÖÐ¹ú/ns  ÔÚ/p  ±£»¤/v  »·¾³/n  £¬/w  ÌØ±ð/d  ÊÇ/v  ÔÚ/p  ÖÎÀí/v  »Æº£/ns  Ë®Óò/n  ÎÛÈ¾/vn  ·½Ãæ/n  ²ÉÈ¡/v  ÁË/u  ÄÄÐ©/r  ´ëÊ©/n  ÎÊÌâ/n  Ê±/Ng  £¬/w  ºú/nr  ½õÌÎ/nr  Ëµ/v  £¬/w  ÎÒ/r  Ò²/d  ×¢Òâ/v  µ½/v  ÁË/u  ÓÐ¹Ø/vn  »Æº£/ns  º£Óò/n  Ë®ÖÊ/n  Çé¿ö/n  µÄ/u  Ò»Ð©/m  ±¨µÀ/n  ¡£/w  ¾Ý/p  ÓÐ¹Ø/vn  ·½Ãæ/n  µ÷²é/v  £¬/w  »Æº£/ns  Ë®ÖÊ/n  µÄ/u  ×´¿ö/n  ×ÜÌå/n  ÉÏ/f  ½²/v  »¹ÊÇ/v  ±È½Ï/d  ºÃ/a  µÄ/u  ¡£/w  µ±È»/d  £¬/w  Ò²/d  ÓÐ/v  ÎÛÈ¾/vn  µÄ/u  Çé¿ö/n  ¡£/w  [ÖÐ¹ú/ns  Õþ¸®/n]nt  ¸ß¶È/d  ÖØÊÓ/v  »·¾³/n  ±£»¤/vn  ÎÊÌâ/n  £¬/w  ÒÑ¾­/d  °Ñ/p  ±£»¤/v  ºÍ/c  ÖÎÀí/v  »·¾³/n  £¬/w  ÊµÊ©/v  ¿É/v  ³ÖÐø/vd  ·¢Õ¹/v  Õ½ÂÔ/n  ×÷Îª/v  ÎÒÃÇ/r  µÄ/u  Ò»/m  Ïî/q  »ù±¾/a  ¹ú²ß/n  ¡£/w  Ê×ÏÈ/c  £¬/w  ÎÒÃÇ/r  ¼ÓÇ¿/v  ÁË/u  ·¨ÖÆ/n  ½¨Éè/vn  £¬/w  °ä²¼/v  ÁË/u  »·¾³/n  ±£»¤·¨/n  £¬/w  ½¨Á¢/v  ÁË/u  ÓÐ¹Ø/vn  »·¾³/n  ±£»¤/vn  ·½Ãæ/n  µÄ/u  ·¨ÂÉ/n  ¡¢/w  ·¨¹æ/n  ÌåÏµ/n  ¡£/w  µÚ¶þ/m  £¬/w  [ÖÐ¹ú/ns  Õþ¸®/n]nt  °Ñ/p  »·¾³/n  ±£»¤/vn  ºÍ/c  ÖÎÀí/v  ÎÛÈ¾/vn  ÄÉÈë/v  ÁË/u  ¹úÃñ¾­¼Ã/n  ºÍ/c  Éç»á/n  ·¢Õ¹/vn  µÄ/u  ³¤Ô¶/a  ¹æ»®/n  £¬/w  ²¢ÇÒ/c  ÒªÇó/v  ¸÷¼¶/r  Õþ¸®/n  ¶¼/d  ÕâÑù/r  ×ö/v  ¡£/w  µÚÈý/m  £¬/w  ÎÒÃÇ/r  ¼Ó´ó/v  ÁË/u  ÔÚ/p  »·¾³/n  ±£»¤/vn  ·½Ãæ/n  µÄ/u  ×Ê½ð/n  Í¶Èë/vn  £¬/w  °üÀ¨/v  Ê¹ÓÃ/v  Íâ×Ê/n  ¡£/w  µÚËÄ/m  £¬/w  ¼ÓÇ¿/v  ÁË/u  »·±£/j  ¿ÆÑ§/n  µÄ/u  ÑÐ¾¿/vn  ¡£/w  µÚÎå/m  £¬/w  ¼ÓÇ¿/v  ÁË/u  ¶Ô/p  »·±£/j  ¹¤×÷/vn  µÄ/u  Áìµ¼/vn  ¡£/w  Õþ¸®/n  ÔÚ/p  »ú¹¹/n  ¸Ä¸ï/vn  ÖÐ/f  ³·/v  ²¢/v  ÁË/u  Ò»/m  Åú/q  ²¿/n  ¡¢/w  Î¯/Ng  £¬/w  ¶ø/c  ÖÐ¹ú/ns  [¹ú¼Ò/n  »·±£¾Ö/n]nt  Ôò/c  ´Ó/p  ¸±/b  ²¿¼¶/b  Éý¸ñ/v  Îª/v  Õý/b  ²¿¼¶/b  £¬/w  ´Ó/p  Ò»¸ö/m  ·½Ãæ/n  ±íÃ÷/v  [ÖÐ¹ú/ns  Õþ¸®/n]nt  ¶Ô/p  »·¾³/n  ±£»¤/vn  ¹¤×÷/vn  µÄ/u  ¸ß¶È/d  ÖØÊÓ/v  ¡£/w  
19980501-03-001-008/m  ÔÚ/p  »Ø´ð/v  ¼ÇÕß/n  Ìá³ö/v  µÄ/u  ÖÐ¹ú/ns  ÈçºÎ/r  ¿´´ý/v  [³¯ÏÊ/ns  °ëµº/n]ns  ¾ÖÊÆ/n  ¼°/c  ¡°/w  ËÄ·½/n  »áÌ¸/vn  ¡±/w  µÈ/u  ÎÊÌâ/n  Ê±/Ng  £¬/w  ºú/nr  ½õÌÎ/nr  Ëµ/v  £¬/w  [³¯ÏÊ/ns  °ëµº/n]ns  ¾ÖÊÆ/n  ×ÜÌå/n  Ç÷Ïò/v  »ººÍ/a  ¡£/w  ×î½ü/t  ÄÏ±±/f  Ë«·½/n  ¶¼/d  ±íÊ¾/v  ÁË/u  »ººÍ/v  °ëµº/n  ¾ÖÊÆ/n  £¬/w  ¸ÄÉÆ/v  ÄÏ±±/f  ¹ØÏµ/n  µÄ/u  Ô¸Íû/n  £¬/w  ÖÐ¹ú/ns  ¶Ô/p  ´Ë/r  ±íÊ¾/v  »¶Ó­/v  ¡£/w  ÖÐ¹ú/ns  ×÷Îª/v  [³¯ÏÊ/ns  °ëµº/n]ns  µÄ/u  ½üÁÚ/n  £¬/w  Ò»¹á/d  °Ñ/p  Î¬»¤/v  °ëµº/n  µÄ/u  ºÍÆ½/n  Óë/c  ÎÈ¶¨/an  ×÷Îª/v  ÎÒÃÇ/r  ´¦Àí/v  °ëµº/n  ÊÂÎñ/n  µÄ/u  »ù±¾/a  ×¼Ôò/n  £¬/w  Ô¸Òâ/v  Îª/p  Î¬»¤/v  [³¯ÏÊ/ns  °ëµº/n]ns  µÄ/u  ºÍÆ½/n  Óë/c  ÎÈ¶¨/an  ¼ÌÐø/v  ×ö³ö/v  ½¨ÉèÐÔ/b  µÄ/u  Å¬Á¦/an  ¡£/w  ºú/nr  ½õÌÎ/nr  Ëµ/v  £¬/w  °ëµº/n  ÎÊÌâ/n  µÄ/u  Ö÷Òª/b  µ±ÊÂÕß/n  ÊÇ/v  ÄÏ±±/f  Ë«·½/n  ¡£/w  Ï£Íû/v  ÄÏ±±/f  Ë«·½/n  Í¨¹ý/p  ¶Ô»°/v  ºÍ/c  Ð­ÉÌ/v  £¬/w  Ôö½ø/v  Àí½â/v  £¬/w  À©´ó/v  ÐÅÈÎ/v  £¬/w  ¸ÄÉÆ/v  ¹ØÏµ/n  £¬/w  Îª/p  ×îÖÕ/d  ÊµÏÖ/v  ×ÔÖ÷/vn  ºÍÆ½/n  Í³Ò»/vn  ´´Ôì/v  Ìõ¼þ/n  ¡£/w  ÖÐ¹ú/ns  »ý¼«/ad  Ö§³Ö/v  ²¢/c  ²ÎÓë/v  ÁË/u  ¡°/w  ËÄ·½/n  »áÌ¸/vn  ¡±/w  £¬/w  Ô¸/v  Óë/p  ¸÷·½/r  ºÏ×÷/v  £¬/w  ÍÆ¶¯/v  ¡°/w  ËÄ·½/n  »áÌ¸/vn  ¡±/w  È¡µÃ/v  ½øÕ¹/vn  £¬/w  ÒÔ/c  ½¨Á¢/v  °ëµº/n  ÓÀ¾Ã/d  ºÍÆ½/a  »úÖÆ/n  ¡£/w  

19980501-03-002-001/m  ´÷/nr  ±ü¹ú/nr  ¶Ô/p  ¼ÇÕß/n  ·¢±í/v  Ì¸»°/vn  Ö¸³ö/v  ºú/nr  ½õÌÎ/nr  ·ÃÎÊ/v  ÈÕ/j  º«/j  Ô²Âú/ad  ³É¹¦/a  
19980501-03-002-002/m  ±¾±¨/r  ±±¾©/ns  £´ÔÂ/t  £³£°ÈÕ/t  Ñ¶/Ng  ¼ÇÕß/n  ÕÅ/nr  ×£»ù/nr  ±¨µÀ/v  £º/w  ½ñÌì/t  ÏÂÎç/t  £¬/w  [ÖÐ¹²ÖÐÑë/nt  ÕþÖÎ¾Ö/n]nt  ³£Î¯/n  ¡¢/w  ¹ú¼Ò/n  ¸±/b  Ö÷Ï¯/n  ºú/nr  ½õÌÎ/nr  ½áÊø/v  ¶Ô/p  ÈÕ±¾/ns  ¡¢/w  º«¹ú/ns  µÄ/u  ·ÃÎÊ/vn  »Ø¹ú/v  ¡£/w  ÅãÍ¬/v  ·ÃÎÊ/v  µÄ/u  ÖÐÁª²¿/j  ²¿³¤/n  ´÷/nr  ±ü¹ú/nr  ÔÚ/p  »Ø¹ú/vn  Í¾ÖÐ/s  ¶Ô/p  ¼ÇÕß/n  ·¢±í/v  Ì¸»°/vn  Ö¸³ö/v  £¬/w  Õâ/r  ´Î/q  ·ÃÎÊ/vn  È¡µÃ/v  ÁË/u  Ô²Âú/a  ³É¹¦/an  £¬/w  ´ïµ½/v  ÁË/u  ¹ã½»ÅóÓÑ/l  ¡¢/w  Ôö½ø/v  ÁË½â/v  ¡¢/w  ¼ÓÇ¿/v  ÐÅÈÎ/v  ¡¢/w  ÃæÏò/v  Î´À´/t  ¡¢/w  ´Ù½ø/v  ÖÐ/j  ÈÕ/j  ¡¢/w  ÖÐ/j  º«/j  ÓÑºÃ/a  ºÏ×÷/vn  µÄ/u  Ä¿µÄ/n  £¬/w  ²¢/c  Îª/p  ½­/nr  ÔóÃñ/nr  Ö÷Ï¯/n  ½ñÇï/t  ·ÃÎÊ/v  ÈÕ±¾/ns  ÓªÔì/v  ÁË/u  Á¼ºÃ/a  µÄ/u  Æø·Õ/n  ¡£/w  
19980501-03-002-003/m  ´÷/nr  ±ü¹ú/nr  Ëµ/v  £¬/w  Ê×ÏÈ/c  £¬/w  ºú/nr  ½õÌÎ/nr  Í¬/p  ÈÕ±¾/ns  ºÍ/c  º«¹ú/ns  Áìµ¼ÈË/n  ×ÅÖØ/v  ¾Í/p  ÔÚ/p  ÊÀ¼Í/n  Ö®/u  ½»/Ng  µÄ/u  ÐÂ/a  ÐÎÊÆ/n  ÏÂ/f  ÈçºÎ/r  ÊµÏÖ/v  ÖÐ/j  ÈÕ/j  ¡¢/w  ÖÐ/j  º«/j  ÄÀÁÚÓÑºÃ/l  ¹ØÏµ/n  ³¤ÆÚ/b  ÎÈ¶¨/a  µÄ/u  ·¢Õ¹/vn  Ì¹³Ï/a  ¡¢/w  ÉîÈë/a  µØ/u  ½»»»/v  ÁË/u  Òâ¼û/n  ¡£/w  ÖÐ/j  ÈÕ/j  Ë«·½/n  ÔÚ/p  »Ø¹Ë/v  ºÍ/c  ×Ü½á/v  Á½/m  ¹ú/n  ¹ØÏµ/n  µÄ/u  ÀúÊ·/n  ¾­Ñé/n  ºÍ/c  ½ÌÑµ/n  µÄ/u  »ù´¡/n  ÉÏ/f  È·ÈÏ/v  £¬/w  Òª/v  ×ñÑ­/v  ¡¶/w  ÖÐ/j  ÈÕ/j  ÁªºÏ/vn  ÉùÃ÷/n  ¡·/w  ºÍ/c  ¡¶/w  ÖÐ/j  ÈÕ/j  ºÍÆ½/n  ÓÑºÃ/a  ÌõÔ¼/n  ¡·/w  µÄ/u  Ô­Ôò/n  ºÍ/c  ¾«Éñ/n  £¬/w  ×¥×¡/v  »úÓö/n  £¬/w  ÒÔ/p  Ê·/Ng  Îª/v  ¼ø/Ng  £¬/w  Á¢×ã/v  µ±Ç°/t  £¬/w  ÃæÏò/v  Î´À´/t  £¬/w  ¹²Í¬/d  Å¬Á¦/ad  ¹¹Öþ/v  ÃæÏò/v  £²£±/m  ÊÀ¼Í/n  ³¤ÆÚ/b  ÎÈ¶¨/a  µÄ/u  ÖÐ/j  ÈÕ/j  ÄÀÁÚÓÑºÃ/l  ºÏ×÷/vn  ¹ØÏµ/n  £¬/w  ÊµÏÖ/v  ÊÀ´ú/n  ÓÑºÃ/a  Ä¿±ê/n  ¡£/w  ÖÐ/j  º«/j  Ë«·½/n  ÔÚ/p  »Ø¹Ë/v  Á½/m  ¹ú/n  ½¨½»/v  ÒÔÀ´/f  Ë«±ß/n  ¹ØÏµ/n  Ëù/u  È¡µÃ/v  µÄ/u  ³É¹û/n  µÄ/u  »ù´¡/n  ÉÏ/f  £¬/w  ¾Í/p  ¹²Í¬/d  ÖÂÁ¦/v  ÓÚ/p  °Ñ/p  ³äÂú/v  »îÁ¦/n  ¡¢/w  ³¤ÆÚ/b  ÎÈ¶¨/a  µÄ/u  ÖÐ/j  º«/j  ÄÀÁÚÓÑºÃ/l  ºÏ×÷/vn  ¹ØÏµ/n  ´øÈë/v  ÐÂ/a  µÄ/u  ÊÀ¼Í/n  ´ï³É/v  ÁË/u  ¹²Ê¶/n  ¡£/w  
19980501-03-002-004/m  µÚ¶þ/m  £¬/w  ºú/nr  ½õÌÎ/nr  Í¬/p  ÈÕ/j  ¡¢/w  º«/j  ³¯Ò°/n  ¸÷/r  Ö÷Òª/b  Õþµ³/n  ¡¢/w  Òé»á/n  Áìµ¼ÈË/n  ÒÔ¼°/c  ÖÚ¶à/m  µÄ/u  ¹ú»á/n  ÒéÔ±/n  ½øÐÐ/v  ÁË/u  ¹ã·º/a  ½Ó´¥/vn  ¡£/w  ¸÷·½/r  Ò»ÖÂ/ad  ÈÏÎª/v  £¬/w  Õþµ³/n  ½»Íù/vn  ÊÇ/v  ¹ú¼Ò/n  ¹ØÏµ/n  µÄ/u  ÖØÒª/a  ×é³É²¿·Ö/l  ¡£/w  ÖÐ/j  ÈÕ/j  ¡¢/w  ÖÐ/j  º«/j  Á½/m  ¹ú/n  Õþµ³/n  ºÍ/c  ÕþÖÎ¼Ò/n  £¬/w  Òª/v  Ë³Ó¦/v  Ê±´ú/n  ³±Á÷/n  ºÍ/c  ÈËÃñ/n  µÄ/u  ÒâÖ¾/n  £¬/w  ¼ÌÐø/v  ¼ÓÇ¿/v  ¹ã·º/a  ÉîÈë/a  ¡¢/w  Áé»î/a  ¶àÑù/m  µÄ/u  ½»Á÷/vn  ºÍ/c  ºÏ×÷/vn  £¬/w  ´Ù½ø/v  ¹ú¼Ò/n  ¹ØÏµ/n  ³¤ÆÚ/b  ¡¢/w  ÎÈ¶¨/a  ¡¢/w  ½¡¿µ/a  µØ/u  ·¢Õ¹/v  ¡£/w  
19980501-03-002-005/m  µÚÈý/m  £¬/w  ºú/nr  ½õÌÎ/nr  Ïò/p  ÈÕ/j  ¡¢/w  º«/j  Á½/m  ¹ú/n  Ö÷Òª/b  ¾­¼Ã/n  ÍÅÌå/n  ºÍ/c  ¹¤ÉÌÆóÒµ½ç/n  ¸ºÔðÈË/n  ½éÉÜ/v  ÁË/u  µ±Ç°/t  ÖÐ¹ú/ns  µÄ/u  ¾­¼Ã/n  ÐÎÊÆ/n  ºÍ/c  ¸Ä¸ï/v  ¿ª·Å/v  µÄ/u  ÐÂ/a  ¾Ù´ë/n  £¬/w  ²¢/c  Í¬/p  ËûÃÇ/r  ¾Í/p  µ±Ç°/t  ÐÎÊÆ/n  ÏÂ/f  ±£³Ö/v  ºÍ/c  À©´ó/v  ¾­¼Ã/n  ¡¢/w  Ã³Ò×/vn  ¡¢/w  ¿Æ¼¼/n  µÈ/u  ¸÷¸ö/r  ÁìÓò/n  µÄ/u  Ë«±ß/n  ½»Á÷/vn  Óë/c  ºÏ×÷/vn  ½øÐÐ/v  ÁË/u  Ì½ÌÖ/vn  ¡£/w  ÈÕ/j  ¡¢/w  º«/j  ·½Ãæ/n  ¸ß¶È/d  ÔÞÉÍ/v  ÖÐ¹ú/ns  ÔÚ/p  ÑÇÖÞ/ns  Ò»Ð©/m  ¹ú¼Ò/n  ·¢Éú/v  ½ðÈÚ/n  Î£»ú/n  µÄ/u  Çé¿ö/n  ÏÂ/f  Ëù/u  ²ÉÈ¡/v  µÄ/u  ¸ºÔð/a  Ì¬¶È/n  ¡£/w  ¸÷·½/r  ¾ù/d  ±íÊ¾/v  Òª/v  Å¬Á¦/ad  ¿Ë·þ/v  ¶«ÑÇ/ns  ½ðÈÚ/n  Î£»ú/n  ´øÀ´/v  µÄ/u  ÔÝÊ±/b  À§ÄÑ/an  £¬/w  ÔÚ/p  »¥»Ý/vn  »¥Àû/vn  »ù´¡/n  ÉÏ/f  Éî»¯/v  Ë«±ß/n  ¾­Ã³/j  ºÏ×÷/vn  £¬/w  ´Ù½ø/v  ¹²Í¬/d  ·±ÈÙ/a  ·¢Õ¹/v  ¡£/w  
19980501-03-002-006/m  µÚËÄ/m  £¬/w  Õâ/r  ´Î/q  ·ÃÎÊ/vn  ÊÊ·ê/v  ¡¶/w  ÖÐ/j  ÈÕ/j  ºÍÆ½/a  ÓÑºÃ/a  ÌõÔ¼/n  ¡·/w  µÞ½á/v  £²£°/m  ÖÜÄê/q  ¡£/w  ºú/nr  ½õÌÎ/nr  ¶à´Î/m  Óë/p  ÈÕ±¾/ns  ¸÷/r  Ãñ¼ä/n  ÓÑºÃ/a  ÍÅÌå/n  ºÍ/c  ÖªÃûÈËÊ¿/n  ¹²/d  Ðð/v  ÓÑÇé/n  ¡£/w  Ë«·½/n  Ò»ÖÂ/ad  Ç¿µ÷/v  £¬/w  Òª/v  ¼Ì³Ð/v  ºÍ/c  ·¢Ñï/v  ¹Ù/n  Ãñ/Ng  ²¢¾Ù/v  µÄ/u  ÖÐ/j  ÈÕ/j  ÓÑºÃ/a  ´«Í³/n  £¬/w  ÔÚ/p  ÖÐ/j  ÈÕ/j  ¹ØÏµ/n  ³ÐÇ°Æôºó/i  ¡¢/w  ¼ÌÍù¿ªÀ´/i  µÄ/u  ÖØÒª/a  ÀúÊ·/n  Ê±ÆÚ/n  £¬/w  ½øÒ»²½/d  ¼ÓÇ¿/v  Ãñ¼ä/n  ÓÑºÃ/a  ½»Á÷/vn  £¬/w  ×ÅÁ¦/v  ÅàÑø/v  ÖÐ/j  ÈÕ/j  ÓÑºÃ/a  ÊÂÒµ/n  µÄ/u  ½Ó°àÈË/n  ¡£/w  
19980501-03-002-007/m  ´÷/nr  ±ü¹ú/nr  Ëµ/v  £¬/w  ÈÕ±¾/ns  ºÍ/c  º«¹ú/ns  ¶¼/d  ÊÇ/v  ÖÐ¹ú/ns  µÄ/u  ÖØÒª/a  ÁÚ°î/n  ¡£/w  ÖÐ/j  ÈÕ/j  ¡¢/w  ÖÐ/j  º«/j  ·¢Õ¹/v  ÄÀÁÚÓÑºÃ/l  £¬/w  Éî»¯/v  »¥Àû/vd  ºÏ×÷/v  £¬/w  ·ûºÏ/v  ÖÐ/j  ¡¢/w  ÈÕ/j  ¡¢/w  º«/j  Èý/m  ¹ú/n  ÈËÃñ/n  µÄ/u  ¸ù±¾/a  ÀûÒæ/n  £¬/w  Ò²/d  ÓÐÀûÓÚ/v  ÑÇÖÞ/ns  ºÍ/c  ÊÀ½ç/n  µÄ/u  ºÍÆ½/n  ¡¢/w  ÎÈ¶¨/an  Óë/c  ·¢Õ¹/vn  ¡£/w  Ëû/r  ±íÊ¾/v  ÏàÐÅ/v  £¬/w  ºú/nr  ½õÌÎ/nr  µÄ/u  Õâ/r  ´Î/q  ·ÃÎÊ/vn  £¬/w  ¶Ô/p  ÖÐ/j  ÈÕ/j  ¡¢/w  ÖÐ/j  º«/j  ÃæÏò/v  ÐÂ/a  ÊÀ¼Í/n  µÄ/u  ÄÀÁÚÓÑºÃ/l  ºÏ×÷/vn  ¹ØÏµ/n  µÄ/u  ·¢Õ¹/vn  ±Ø½«/d  ²úÉú/v  ÖØÒª/a  Ó°Ïì/vn  ¡£/w  

19980501-03-003-001/m  ¶ÀÁªÌå/j  Â·/n  ÔÚ/v  ºÎ·½/r  
19980501-03-003-002/m  ±¾±¨/r  ×¤/v  ¶íÂÞË¹/ns  ¼ÇÕß/n  Ðí/nr  ºêÖÎ/nr  
19980501-03-003-003/m  ¶ÀÁªÌå/j  ¹ú¼Ò/n  ÔªÊ×/n  »áÒé/n  Á½/m  ¶È/q  ÑÓÆÚ/v  ºó/f  £¬/w  £´ÔÂ/t  £²£¹ÈÕ/t  ÖÕÓÚ/d  ¿ª/v  ³É/v  ÁË/y  ¡£/w  ¶íÂÞË¹/ns  ÓßÂÛ/n  ÆÕ±é/ad  ÈÏÎª/v  £¬/w  Õâ/r  ´Î/q  »áÒé/n  µÄ/u  ×î/d  ´ó/a  ³É¹û/n  ÔÚÓÚ/v  £¬/w  ½â¾ö/v  ÁË/u  ¶ÀÁªÌå/j  Òª/v  ²»/d  Òª/v  ¼ÌÐø/v  ´æÔÚ/v  ÏÂÈ¥/v  µÄ/u  ÎÊÌâ/n  ¡£/w  ÔªÊ×/n  ÃÇ/k  Ò»ÖÂ/ad  È·ÈÏ/v  £¬/w  ¶ÀÁªÌå/j  Ó¦¸Ã/v  ¼ÌÐø/v  ´æÔÚ/v  £¬/w  ´Ó¶ø/c  Ê¹/v  ¶ÀÁªÌå/j  ±ÜÃâ/v  ÁË/u  ±»/p  ½âÉ¢/v  µÄ/u  ÃüÔË/n  ¡£/w  »áÒé/n  µÄ/u  Áí/r  Ò»/m  Ïî/q  ³É¹û/n  ÊÇ/v  ¶Ô/p  Ò»Ð©/m  ÈËÊÂ/n  ÎÊÌâ/n  ×÷³ö/v  ÁË/u  ¾ö¶¨/n  ¡£/w  ¶íÂÞË¹/ns  ×ÜÍ³/n  Ò¶ÀûÇÕ/nr  ½«/d  ¼ÌÐø/v  µ£ÈÎ/v  ÔªÊ×/n  ÀíÊÂ»á/n  Ö÷Ï¯/n  £¬/w  Ö±ÖÁ/v  £²£°£°£°Äê/t  ¡£/w  Õþ¸®/n  Ê×ÄÔ/n  ÀíÊÂ»á/n  Ö÷Ï¯/n  ÓÉ/p  ÎÚ×È±ð¿ËË¹Ì¹/ns  ×ÜÀí/n  ËÕ¶ûµ¤Åµ·ò/nr  µ£ÈÎ/v  ¡£/w  ×î/d  ³öºõ/v  ÈËÃÇ/n  ÒâÁÏ/v  µÄ/u  Ò»/m  Ïî/q  ÈËÊÂ/n  ¾ö¶¨/n  ÊÇ/v  £¬/w  ÓÉ/p  ´óÃû¶¦¶¦/i  µÄ/u  ¶íÂÞË¹/ns  ´ó¿î/n  ¡¢/w  Ç°/f  °²È«/an  »áÒé/n  ¸±/b  ÃØÊé/n  ±ðÁÐ×ô·òË¹»ù/nr  ³öÈÎ/v  ¶ÀÁªÌå/j  Ö´ÐÐ/vn  ÃØÊé/n  £¬/w  ¶ø/c  Õâ/r  Ò»/m  ÈËÑ¡/n  ÊÇ/v  ÓÉ/p  ÎÚ¿ËÀ¼/ns  ×ÜÍ³/n  ¿âÆæÂí/nr  ÌáÒé/v  µÄ/u  ¡£/w  
19980501-03-003-004/m  ¶ÀÁªÌå/j  ¸÷¹ú/r  ÔªÊ×/n  ¶¼/d  ÈÏÎª/v  £¬/w  ¶ÀÁªÌå/j  ¼ÈÈ»/c  Òª/v  ¼ÌÐø/v  ´æÔÚ/v  ÏÂÈ¥/v  £¬/w  ÄÇ/c  ¾Í/d  ²»/d  ÄÜ/v  ±£³Ö/v  Ä¿Ç°/t  µÄ/u  ×´¿ö/n  £¬/w  ¶ø/c  Ó¦¸Ã/v  ½øÐÐ/v  ¸Ä¸ï/vn  ¡£/w  µ«/c  ¾¿¾¹/d  Ó¦¸Ã/v  ÈçºÎ/r  ¸Ä¸ï/v  £¿/w  Ç¡Ç¡/d  ÔÚ/p  Õâ/r  Ò»/m  ¹Ø¼ü/a  ÎÊÌâ/n  ÉÏ/f  £¬/w  Õâ/r  ´Î/q  »áÒé/n  ÈÔ/d  Î´/d  ´ï³É/v  Ò»ÖÂ/a  Òâ¼û/n  ¡£/w  ¶ÀÁªÌå/j  µÄ/u  ³öÂ·/n  ºÍ/c  Ç°¾°/n  ÈÔÈ»/d  ²»Ã÷/a  ¡£/w  ÔªÊ×/n  ÃÇ/k  ¾ö¶¨/v  £¬/w  ½ñÄê/t  £·ÔÂ/t  ÔÙ/d  ¾ÙÐÐ/v  Ò»/m  ´Î/q  ¿ç¹ú/b  »áÒé/n  £¬/w  ×¨ÃÅ/d  ÌÖÂÛ/v  ¶ÀÁªÌå/j  µÄ/u  »ú¹¹/n  ºÍ/c  »úÖÆ/n  ¸Ä¸ï/vn  ÎÊÌâ/n  ¡£/w  
19980501-03-003-005/m  °´ÕÕ/p  Ô­¶¨/vn  Òé³Ì/n  £¬/w  »áºó/t  ÔªÊ×/n  ÃÇ/k  Ó¦/v  ·¢±í/v  Ò»/m  Ïî/q  ¹ØÓÚ/p  ½øÒ»²½/d  ·¢Õ¹/v  ¶ÀÁªÌå/j  ÄÚ/f  Æ½µÈ/a  ºÏ×÷/vn  ºÍ/c  »ï°é/n  ¹ØÏµ/n  µÄ/u  ÐûÑÔ/n  ¡£/w  µ«/c  ÓÉÓÚ/c  ¶Ô/p  Ä³Ð©/r  ÎÊÌâ/n  ¿´·¨/n  ²»Ò»/v  £¬/w  ½á¹û/n  ÕâÏî/r  ÐûÑÔ/n  Î´ÄÜ/v  ·¢±í/v  ¡£/w  
19980501-03-003-006/m  ´Ó/p  ÒÔÉÏ/f  Çé¿ö/n  À´¿´/v  £¬/w  Õâ/r  ´Î/q  ÔªÊ×/n  »áÒé/n  ËäÈ»/c  Ã»ÓÐ/d  Ïñ/p  È¥Äê/t  £±£°ÔÂ/t  »ùÏ£Ú«ÎÚ/ns  »áÒé/n  ÄÇÑù/r  ºÁÎÞ/v  ³É¹û/n  ¡¢/w  ²»»¶¶øÉ¢/i  £¬/w  µ«/c  ³É¹û/n  Ê®·Ö/m  ÓÐÏÞ/a  £¬/w  Î´ÄÜ/v  Ê¹/v  ÔªÊ×/n  ÃÇ/k  ÂúÒâ/v  ¶ø/c  ¹é/v  ¡£/w  ÓÈÆä/d  ¸Ðµ½/v  ÒÅº¶/a  µÄ/u  ÊÇ/v  ¹þÈø¿ËË¹Ì¹/ns  ×ÜÍ³/n  ÄÉÔú¶û°ÍÒ®·ò/nr  ¡£/w  
19980501-03-003-007/m  ±¾À´/d  £¬/w  ÔÚ/p  Ç°Ò»Ìì/t  ¾ÙÐÐ/v  µÄ/u  ¶í/j  °×/j  ¼ª/j  ¹þ/j  ¡°/w  ËÄ/m  ¹ú/n  ¼¯ÍÅ/n  ¡±/w  Ê×ÄÔ/n  »áÒé/n  £¬/w  ¿ª/v  µÃ/u  »¹ÊÇ/d  ±È½Ï/d  ³É¹¦/a  µÄ/u  ¡£/w  ÄÇ/r  ´Î/q  »áÒé/n  ¾ö¶¨/v  ÎüÊÕ/v  Ëþ¼ª¿ËË¹Ì¹/ns  Îª/v  ÐÂ/a  ³ÉÔ±/n  £¬/w  Ê¹/v  ¡°/w  ËÄ/m  ¹ú/n  ¼¯ÍÅ/n  ¡±/w  ±äÎª/v  ¡°/w  Îå/m  ¹ú/n  ¼¯ÍÅ/n  ¡±/w  £»/w  Í¨¹ý/v  ÁË/u  ¡¶/w  ÃæÏò/v  ÆÕÍ¨/a  ÀÏ°ÙÐÕ/n  µÄ/u  Ê®/m  ´ó/a  ²½Öè/n  ¡·/w  ¸ÙÁì/n  ¡£/w  ¶øÇÒ/c  ÄÉÔú¶û°ÍÒ®·ò/nr  Ìá³ö/v  µÄ/u  ¹ØÓÚ/p  ÔÚ/p  ¶ÀÁªÌå/j  ÄÚ²¿/f  ½¨Á¢/v  Í³Ò»/v  ¾­¼Ã/n  ¿Õ¼ä/n  µÄ/u  Ö÷ÕÅ/n  Ò²/d  µÃµ½/v  ¡°/w  ËÄ/m  ¹ú/n  ¼¯ÍÅ/n  ¡±/w  Ê×ÄÔ/n  µÄ/u  Ò»ÖÂ/a  ÔÞÍ¬/vn  ¡£/w  ¶í/j  ±¨/n  ÈÏÎª/v  £¬/w  ¾Í/p  ¾­¼Ã/n  ºÏ×÷/vn  ·½Ãæ/n  ¶øÑÔ/u  £¬/w  ÐÂ/a  µÄ/u  ¡°/w  Îå/m  ¹ú/n  ¼¯ÍÅ/n  ¡±/w  µÄ/u  Ò»Ìå»¯/vn  ³Ì¶È/n  ÒÑ/d  ½Ó½ü/v  ¶í/j  °×/j  ÁªÃË/v  ¡£/w  ÔÚ/p  ¶ÀÁªÌå/j  »ú¹¹/n  ¸Ä¸ï/vn  ·½Ãæ/n  £¬/w  ÄÉÔú¶û°ÍÒ®·ò/nr  »¹/d  Ìá³ö/v  ÁË/u  Ò»Ð©/m  ¾ßÌå/a  ½¨Òé/n  ¡£/w  ÀýÈç/v  £¬/w  Ëû/r  Ö÷ÕÅ/v  ÔÚ/p  ÏÖÓÐ/v  µÄ/u  Ö´ÐÐ/vn  ÃØÊé´¦/n  ºÍ/c  ¿ç¹ú/b  ¾­¼Ã/n  Î¯Ô±»á/n  »ù´¡/n  ÉÏ/f  £¬/w  ³ÉÁ¢/v  Ö´ÐÐ/vn  Î¯Ô±»á/n  £¬/w  Í³Ò»/ad  ¹ÜÀí/v  ¶ÀÁªÌå/j  ¸÷/r  »ú¹¹/n  µÄ/u  ¹¤×÷/vn  £¬/w  Ö´Î¯»á/n  Ö÷Ï¯/n  ¶Ô/p  ¹ú¼Ò/n  ÔªÊ×/n  ÀíÊÂ»á/n  ºÍ/c  Õþ¸®/n  Ê×ÄÔ/n  ÀíÊÂ»á/n  ¸ºÔð/v  ¡£/w  ÔªÊ×/n  ÃÇ/k  Î¯ÍÐ/v  Ëû/r  ÔÚ/p  £²£¹ÈÕ/t  µÄ/u  ¶ÀÁªÌå/j  ÔªÊ×/n  »áÒé/n  ÉÏ/f  £¬/w  ¾Í/p  ¶ÀÁªÌå/j  »ú¹¹/n  ¸Ä¸ï/vn  ¼°/c  ½¨Á¢/v  Í³Ò»/a  ¾­¼Ã/n  ¿Õ¼ä/n  µÈ/u  ÎÊÌâ/n  µÄ/u  ½¨Òé/n  ½øÐÐ/v  ËµÃ÷/vn  ¡£/w  ¹þ/j  ×ÜÍ³/n  ÐË³å³å/z  µØ/u  ÕâÑù/r  ×ö/v  ÁË/y  ¡£/w  Ë­/r  ÖªµÀ/v  £²£¸ÈÕ/t  ÔÚ/p  £µ/m  ¹ú/n  ÔªÊ×/n  »áÉÏ/t  µÃµ½/v  ÔÞÍ¬/vn  µÄ/u  ½¨Òé/n  £¬/w  ÔÚ/p  £²£¹ÈÕ/t  µÄ/u  £±£²/m  ¹ú/n  ÔªÊ×/n  »áÉÏ/t  È´/d  Í¨/v  ²»/d  ¹ý/v  ¡£/w  ×îºó/f  Ö»ºÃ/d  ¾ö¶¨/v  µ½/v  £·ÔÂ/t  ¿ç¹ú/b  »áÒé/n  ÉÏ/f  ÔÙ/d  Òé/v  ¡£/w  ¹þ/j  ×ÜÍ³/n  ¶Ô/p  ´Ë/r  ¸Ðµ½/v  ·ß·ß²»Æ½/i  ¡£/w  
19980501-03-003-008/m  ¿´À´/v  £¬/w  Ò»Ð©/m  ¶ÀÁªÌå/j  ¹ú¼Ò/n  ÔªÊ×/n  ÈÔÈ»/d  µ£ÐÄ/v  ½¨Á¢/v  ¡°/w  Ö´Î¯»á/n  ¡±/w  Ö®Àà/r  µÄ/u  »ú¹¹/n  ¿ÉÄÜ/v  »á/v  Ëðº¦/v  ¸÷¹ú/r  Ö÷È¨/n  ¡£/w  
19980501-03-003-009/m  µ«/c  ÓÐ/v  Ò»/m  µã/q  ¸÷¹ú/r  ÔªÊ×/n  µÄ/u  ¿´·¨/n  ÊÇ/v  ¹²Í¬/b  µÄ/u  £¬/w  ÄÇ/r  ¾ÍÊÇ/v  ¾­¼Ã/n  ºÏ×÷/vn  Ó¦¸Ã/v  ³ÉÎª/v  ¶ÀÁªÌå/j  ¼ÌÐø/v  ´æÔÚ/v  µÄ/u  »ù´¡/n  ¡£/w  ¶í/j  Ô­/b  ¸ºÔð/v  ¶ÀÁªÌå/j  ÊÂÎñ/n  µÄ/u  ´úÀí/vn  ¸±/b  ×ÜÀí/n  À×²¼½ð/nr  ²»¾ÃÇ°/t  µ½/v  ¶ÀÁªÌå/j  ¸÷¹ú/r  ½øÐÐ/v  ÓÎËµ/vn  Ê±/Ng  Ôø/d  Ìá³ö/v  £¬/w  ÏÖÔÚ/t  ¶ÀÁªÌå/j  ¸÷¹ú/r  ¾­¼Ã/n  ÖÐ/f  £¬/w  Ë½ÈË/n  ×Ê±¾/n  µÄ/u  ×÷ÓÃ/n  ¶¼/d  Ô½À´Ô½/d  ´ó/a  ¡£/w  ¸÷¹ú/r  Ó¦µ±/v  Îª/p  ÆóÒµ¼Ò/n  ´´Ôì/v  ÓÐÀû/a  Ìõ¼þ/n  £¬/w  ±ØÐë/d  Ïû³ý/v  ×Ê±¾/n  ºÍ/c  ÉÌÆ·Á÷Í¨/l  µÀÂ·/n  ÉÏ/f  µÄ/u  ÕÏ°­/n  ¡£/w  Îª´Ë/d  £¬/w  ¶ÀÁªÌå/j  ¸÷¹ú/r  Ó¦/v  Í³Ò»/ad  Á¢·¨/v  £¬/w  ½¨Á¢/v  È«ÐÂ/b  µÄ/u  »ú¹¹/n  £¬/w  ²¢/c  ÎüÊÕ/v  ¡°/w  ÕæÕý/d  ¶®µÃ/v  Ê²Ã´/r  ÊÇ/v  ÊÐ³¡¾­¼Ã/n  µÄ/u  ÈË/n  ¡±/w  ½øÈë/v  ÕâÐ©/r  »ú¹¹/n  ¡£/w  
19980501-03-003-010/m  Ç°/f  ¶ÀÁªÌå/j  Ö´ÐÐ/vn  ÃØÊé/n  ¿ÆÂÞÌØÇÐÄáÑÇ/nr  ÔÚ/p  Õâ/r  ´Î/q  ÔªÊ×/n  »áÒé/n  Ç°Ï¦/f  Ôø/d  Ëµ/v  £¬/w  Èç¹û/c  ³ÉÁ¢/v  Ö´Î¯»á/n  µÄ/u  »ú¹¹/n  ¸Ä¸ï/vn  ½¨Òé/n  ±»/p  Í¨¹ý/v  £¬/w  ÄÇÃ´/c  Ö´Î¯»á/n  Ö÷Ï¯/n  µÄ/u  ½»ÒÎ/n  Ó¦¸Ã/v  ÓÉ/p  ¡°/w  ÓÐ/v  ¾­Ñé/n  µÄ/u  Íâ½»¼Ò/n  ¡¢/w  ¾­¼ÃÑ§¼Ò/n  ¡¢/w  ½ðÈÚ¼Ò/n  ¡±/w  À´/v  ×ø/v  ¡£/w  Ëû/r  ÈÏÎª/v  £¬/w  ±ðÁÐ×ô·òË¹»ù/nr  ÊÇ/v  Ò»¸ö/m  ºÏÊÊ/a  µÄ/u  ÈËÑ¡/n  ¡£/w  ½á¹û/n  Ö´Î¯»á/n  Ëä/c  Î´/d  ³ÉÁ¢/v  £¬/w  µ«/c  ±ðÁÐ×ô·òË¹»ù/nr  ¹ûÈ»/d  µ±/v  ÉÏ/v  ÁË/u  ¶ÀÁªÌå/j  ÄÚ/f  µÄ/u  ¸ºÔð/vn  ¹ÙÔ±/n  ¡ª¡ª¡ª/w  Ö´ÐÐ/vn  ÃØÊé/n  ¡£/w  ¶øÇÒ/c  Ëû/r  ÊÇ/v  ÓÉ/p  ÎÚ¿ËÀ¼/ns  ×ÜÍ³/n  ÌáÃû/v  ¡¢/w  ²¢/c  µÃµ½/v  ÆäËû/r  ¸÷¹ú/r  ×ÜÍ³/n  Ò»ÖÂ/a  Í¬Òâ/vn  µÄ/u  ¡£/w  Ò¶ÀûÇÕ/nr  Ëä/c  ¶Ô/p  Ëû/r  ÓÐ/v  ¿´·¨/n  £¬/w  Ò²/d  Ö»ºÃ/d  Í¬Òâ/v  ¡£/w  ¸ñÂ³¼ªÑÇ/ns  ×ÜÍ³/n  Ð»Íß¶ûµÂÄÉÔó/nr  ÈÏÎª/v  £¬/w  Õâ/r  Ò»/m  ²½Öè/n  ÊÇ/v  ·ÇÍ¬Ñ°³£/l  µÄ/u  ¡¢/w  Ã÷ÖÇ/a  µÄ/u  ¡¢/w  ±ØÒª/a  µÄ/u  ¡£/w  [¶í/j  µçÊÓÌ¨/n]nt  ÆÀÂÛ/v  Ëµ/v  £¬/w  ¿´À´/v  ¶ÀÁªÌå/j  ÔªÊ×/n  ÃÇ/k  ¶Ô/p  ¡°/w  »á/v  ×¬Ç®/v  µÄ/u  ÈË/n  ¡±/w  ¼ÄÍÐ/v  ×Å/u  ±È/p  ¹ÙÔ±/n  ÃÇ/k  ¸ü/d  ´ó/a  µÄ/u  ÆÚÍû/vn  ¡£/w  £¨/w  ±¾±¨/r  ÄªË¹¿Æ/ns  £´ÔÂ/t  £³£°ÈÕ/t  µç/n  £©/w  

19980501-03-004-001/m  ¾Í/p  ºË²Ã¾ü/n  ÎÊÌâ/n  ÃÀ/j  ¶í/j  Ó¢/j  ·¨/j  ÖÐ/j  ·¢±í/v  ¹²Í¬/b  ÉùÃ÷/n  
19980501-03-004-002/m  ÐÂ»ªÉç/nt  ÈÕÄÚÍß/ns  £´ÔÂ/t  £²£¹ÈÕ/t  µç/n  £¨/w  ¼ÇÕß/n  ³Â/nr  Î¬±ó/nr  £©/w  ÓµÓÐ/v  ºËÎäÆ÷/n  µÄ/u  ÃÀ/j  ¶í/j  Ó¢/j  ·¨/j  ÖÐ/j  £µ/m  ¸ö/q  ¹ú¼Ò/n  µÄ/u  ´ú±íÍÅ/n  £²£¹ÈÕ/t  ÔÚ/p  ÈÕÄÚÍß/ns  ·¢±í/v  ¹²Í¬/b  ÉùÃ÷/n  £¬/w  ÖØÉê/v  £µ/m  ¹ú/n  ½«/d  ¼ÌÐø/v  ÖÂÁ¦/v  ÓÚ/p  Öð²½/d  ²Ã¼õ/v  ºËÎäÆ÷/n  £¬/w  ÒÔ/c  ´ïµ½/v  ×îÖÕ/d  Ïû³ý/v  ºËÎäÆ÷/n  µÄ/u  Ä¿µÄ/n  ¡£/w  
19980501-03-004-003/m  Õâ/r  £µ/m  ¸ö/q  ¹ú¼Ò/n  ÊÇ/v  ÔÚ/p  ¡¶/w  ºË/n  ²»/d  À©É¢/v  ÌõÔ¼/n  ¡·/w  £²£°£°£°Äê/t  ÉóÒé/v  ´ó»á/n  µÚ¶þ/m  ´Î/q  ³ïÎ¯»á/j  ÉÏ/f  ·¢±í/v  Õâ/r  Ò»/m  ÉùÃ÷/n  µÄ/u  ¡£/w  ÉùÃ÷/n  ÈÏÎª/v  £¬/w  ¿ª·Å/v  ¡¶/w  È«Ãæ/ad  ½ûÖ¹/v  ºËÊÔÑé/n  ÌõÔ¼/n  ¡·/w  ÒÔ/c  ¹©/v  ¸÷¹ú/r  Ç©Êð/v  ÒÔ¼°/c  £µ/m  ¸ö/q  ºË¹ú¼Ò/n  Ê×/m  Åú/q  Ç©Êð/v  ¸Ã/r  ÌõÔ¼/n  ÊÇ/v  ¹ú¼Ê/n  Éç»á/n  µÄ/u  ÖØÒª/a  ³É¾Í/n  ¡£/w  £µ/m  ¹ú/n  ºôÓõ/v  ËùÓÐ/b  ¹ú¼Ò/n  Îª/p  ÌõÔ¼/n  µÄ/u  ÊµÊ©/vn  ×÷³ö/v  ¹±Ï×/n  ¡£/w  
19980501-03-004-004/m  ÉùÃ÷/n  Ö§³Ö/v  ¾¡Ôç/d  Ì¸ÅÐ/v  ²¢/c  µÞ½á/v  ½ûÖ¹/v  Éú²ú/v  ºËÎäÆ÷/n  ÓÃ/v  ÁÑ±ä/vn  ²ÄÁÏ/n  ¹«Ô¼/n  £¬/w  ÈÏÎª/v  Õâ/r  Ò»/m  ÌõÔ¼/n  ÓÐÖúÓÚ/v  ·ÀÖ¹/v  ºËÀ©É¢/n  ºÍ/c  ´Ù½ø/v  ºË²Ã¾ü/n  ¡£/w  ÉùÃ÷/n  ºôÓõ/v  ²¢/c  Ö§³Ö/v  ËùÓÐ/b  ¹ú¼Ò/n  ²Î¼Ó/v  ¸Ã/r  ¹«Ô¼/n  µÄ/u  Ì¸ÅÐ/vn  ¡£/w  
19980501-03-004-005/m  ÉùÃ÷/n  Ç¿µ÷/v  ¡¶/w  ºË/n  ²»/d  À©É¢/v  ÌõÔ¼/n  ¡·/w  ËùÓÐ/b  ³ÉÔ±¹ú/n  Ó¦/v  ÑÏ¸ñ/ad  ÂÄÐÐ/v  ×Ô¼º/r  ÔÚ/p  ¡¶/w  ºË/n  ²»/d  À©É¢/v  ÌõÔ¼/n  ¡·/w  ºÍ/c  ¡¶/w  ÎÞºËÇø/n  ÌõÔ¼/n  ¡·/w  ÖÐ/f  ³Ðµ£/v  ÒåÎñ/n  µÄ/u  ÖØÒªÐÔ/n  £¬/w  Ö§³Ö/v  ²Ã¾ü/vn  Ì¸ÅÐ/vn  »áÒé/n  ¾Í/p  ÎÞºË¹ú¼Ò/n  °²È«/an  ±£Ö¤/vn  ÎÊÌâ/n  ÉèÁ¢/v  ÌØÎ¯»á/j  ¡£/w  
19980501-03-004-006/m  ÉùÃ÷/n  »¶Ó­/v  ¹ú¼Ê/n  Ô­×ÓÄÜ/n  »ú¹¹/n  ÓÚ/p  £±£¹£¹£·Äê/t  £µÔÂ/t  Í¨¹ý/v  µÄ/u  ¼ÓÇ¿/v  »ú¹¹/n  ±£ÕÏ/v  ¼à¶½/v  µÄ/u  ÓÐÐ§ÐÔ/n  ºÍ/c  Ìá¸ß/v  Ð§ÂÊ/n  µÄ/u  ¸½¼Ó/vn  Òé¶¨Êé/n  £¬/w  ºôÓõ/v  ¸÷¹ú/r  ¾¡Ôç/d  Óë/p  ¸Ã/r  »ú¹¹/n  ¿ªÊ¼/v  Ì¸ÅÐ/v  ²¢/c  µÞ½á/v  ÕâÏî/r  Òé¶¨Êé/n  ¡£/w  
19980501-03-004-007/m  ÉùÃ÷/n  »¹/d  ÖØÉê/v  ºÍÆ½/ad  ÀûÓÃ/v  ºËÄÜ/n  µÄ/u  ÖØÒªÐÔ/n  £¬/w  ÈÏÎª/v  ºËÄÜ/n  ÒÑ/d  ÔÚ/p  Ðí¶à/m  ¾­¼Ã/n  ÁìÓò/n  ¹ã·º/ad  Ê¹ÓÃ/v  £¬/w  ²¢/c  ÖØÉê/v  ÔÚ/p  ·ÀÖ¹/v  ºËÀ©É¢/n  µÄ/u  Ç°Ìá/n  ÏÂ/f  £µ/m  ¹ú/n  ÔÚ/p  ÍÆ¶¯/v  ºÍÆ½/ad  ÀûÓÃ/v  ºËÄÜ/n  ·½Ãæ/n  µÄ/u  ³ÐÅµ/vn  ¡£/w  
19980501-03-004-008/m  ÉùÃ÷/n  ×îºó/f  Ö¸³ö/v  £¬/w  £µ/m  ¹ú/n  ½«/d  ¼ÌÐø/v  Îª/p  ¡¶/w  ºË/n  ²»/d  À©É¢/v  ÌõÔ¼/n  ¡·/w  £²£°£°£°Äê/t  ÉóÒé/vn  ´ó»á/n  ¼°Æä/c  ³ï±¸»á/n  µÄ/u  ³É¹¦/a  ÕÙ¿ª/vn  ¶ø/c  ¹²Í¬/d  Å¬Á¦/a  ¡£/w  

19980501-03-005-001/m  [¹ú¼Ê/n  ÉÌ»á/n]nt  ºôÓõ/v  °Ë/m  ¹ú/n  Ê×ÄÔ/n  »áÒé/n  ¾¯Ìè/v  Å·Ôª/n  Òý·¢/v  ¹ú¼Ê/n  ½ðÈÚ/n  ¶¯µ´/a  
19980501-03-005-002/m  ¾Ý/p  ÐÂ»ªÉç/nt  Â×¶Ø/ns  £´ÔÂ/t  £²£¹ÈÕ/t  µç/n  £¨/w  ¼ÇÕß/n  Íõ/nr  ³Ï/nr  £©/w  ÔÚ/p  Î÷·½/s  Æß/m  ¹ú/n  ¼°/c  ¶íÂÞË¹/ns  Ê×ÄÔ/n  »áÒé/n  ¼´½«/d  ÓÚ/p  ÏÂÔÂ/t  ÔÚ/p  Ó¢¹ú/ns  ÕÙ¿ª/v  Ç°Ï¦/f  £¬/w  [¹ú¼Ê/n  ÉÌ»á/n]nt  Ïò/p  ±¾½ì/r  Ê×ÄÔ/n  »áÒé/n  µÄ/u  ¶«µÀÖ÷/n  [Ó¢¹ú/ns  Õþ¸®/n]ns  µÝ½»/v  ÁË/u  Ò»/m  ·Ý/q  ÉùÃ÷/n  £¬/w  ºôÓõ/v  Óë»á¹ú/n  Õþ¸®/n  Óë/p  ¹ú¼Ê/n  ¾­Ã³½ç/j  ¹²Í¬/d  Å¬Á¦/a  £¬/w  ·ÀÖ¹/v  ¼´½«/d  Æô¶¯/v  µÄ/u  Å·ÖÞ/ns  µ¥Ò»/a  »õ±Ò/n  Å·Ôª/n  Òý·¢/v  Î´À´/t  ¹ú¼Ê/n  ½ðÈÚ/n  ÊÐ³¡/n  ¶¯µ´/a  ¡£/w  
19980501-03-005-003/m  [¹ú¼Ê/n  ÉÌ»á/n]nt  Ö÷Ï¯/n  ºÕ¶ûÄÂÌØ¡¤Ã«ºÕ¶û/nr  £²£¹ÈÕ/t  ÔÚ/p  Â×¶Ø/ns  Ïò/p  Ó¢¹ú/ns  Ê×Ïà/n  ²¼À³¶û/nr  µÝ½»/v  µÄ/u  Õâ/r  ·Ý/q  ÉùÃ÷/n  Ëµ/v  £¬/w  ¼´½«/d  ÓÚ/p  £±£¹£¹£¹Äê/t  £±ÔÂ/t  £±ÈÕ/t  Æô¶¯/v  µÄ/u  Å·Ôª/n  ÊÇ/v  ¾­¼Ã/n  È«Çò»¯/vn  Ç÷ÊÆ/n  ÖÐ/f  Áî/v  ÈË/n  »¶Ó­/v  µÄ/u  Ò»¸ö/m  ·½Ãæ/n  £¬/w  µ«ÊÇ/c  ÊÀ½ç/n  ¸÷¹ú/r  Õþ¸®/n  ¼°Æä/c  ÖÐÑë/n  ÒøÐÐ/n  £¬/w  ÌØ±ð/d  ÊÇ/v  Æß¹ú¼¯ÍÅ/l/%  ¹ú¼Ò/n  Ó¦¸Ã/v  ÃÜÇÐ/ad  ºÏ×÷/v  £¬/w  ±£Ö¤/v  Å·Ôª/n  µÄ/u  ¸ßÐ§/b  ÔËÐÐ/vn  £¬/w  ÑÏ·À/v  ÕâÖÖ/r  ÖØÒª/a  µÄ/u  ¹ú¼Ê/n  »õ±Ò/n  ³ÉÎª/v  ¹ú¼Ê/n  ½ðÈÚ/n  ·ç±©/n  µÄ/u  ·¢Ô´µØ/n  ¡£/w  
19980501-03-005-004/m  [¹ú¼Ê/n  ÉÌ»á/n]nt  ÊÇ/v  £±£¹£²£°Äê/t  £¶ÔÂ/t  ³ÉÁ¢/v  µÄ/u  ·ÇÕþ¸®/b  ¹ú¼Ê/n  ÉÌÒµ/n  ×éÖ¯/n  £¬/w  ÏÖ/Tg  ÓµÓÐ/v  À´×Ô/v  £±£°£°/m  ¶à/m  ¸ö/q  ¹ú¼Ò/n  ºÍ/c  µØÇø/n  µÄ/u  Íò/m  Óà/m  Ãû/q  »áÔ±/n  ¡£/w  ¸Ã/r  ×éÖ¯/n  ×÷Îª/v  ÁªºÏ¹ú/nt  µÄ/u  Ò»¼¶/b  ×ÉÑ¯/vn  »ú¹¹/n  £¬/w  ÔÚ/p  ¹ú¼Ê/n  Ã³Ò×/vn  ÁìÓò/n  ÓÐ×Å/v  ¾Ù×ãÇáÖØ/i  µÄ/u  ×÷ÓÃ/n  ¡£/w  

19980501-03-006-001/m  ÒÔÉ«ÁÐ/ns  »¶Çì/v  ½¨¹ú/v  £µ£°/m  ÖÜÄê/q  £¨/w  Í¼Æ¬/n  £©/w  
19980501-03-006-002/m  £´ÔÂ/t  £²£¹ÈÕ/t  £¬/w  ÒÔÉ«ÁÐ/ns  ¾Ù¹ú/n  »¶Çì/v  ½¨¹ú/v  £µ£°/m  ÖÜÄê/q  £¬/w  Ñ¤ÀÃ/a  µÄ/u  Àñ»¨/n  ÔÚ/p  Ò¹¿Õ/n  ÖÐ/f  È¼·Å/v  ¡£/w  Í¼/n  ×óÏÂ/f  Îª/v  Î»ÓÚ/v  Ò®Â·ÈöÀä/ns  ÀÏ/a  ³Ç/n  µÄ/u  ÖøÃû/a  µÄ/u  ´ó/a  ÇåÕæËÂ/n  ¡£/w  £¨/w  ÐÂ»ªÉç/nt  ·¢/v  ÃÀÁªÉç/nt  ÕÕÆ¬/n  £©/w  

19980501-03-007-001/m  [ÒÔ/j  ×¤»ª/vn  Ê¹¹Ý/n]nt  Çì×£/v  ÒÔ/j  ¶ÀÁ¢/v  £µ£°/m  ÖÜÄê/q  
19980501-03-007-002/m  ±¾±¨/r  ±±¾©/ns  £´ÔÂ/t  £³£°ÈÕ/t  Ñ¶/Ng  ¼ÇÕß/n  Áõ/nr  Ë®Ã÷/nr  ±¨µÀ/v  £º/w  Îª/p  Çì×£/v  ÒÔÉ«ÁÐ¹ú/ns  ¶ÀÁ¢/v  £µ£°/m  ÖÜÄê/q  £¬/w  ÒÔÉ«ÁÐ/ns  ×¤»ª/vn  ´óÊ¹/n  ÄÏÔÂÃ÷/nr  ½ñÍí/t  ÔÚ/p  [±±¾©/ns  ³¤³Ç/ns  ·¹µê/n]nt  ¾ÙÐÐ/v  ÕÐ´ý»á/n  ¡£/w  [È«¹ú/n  ÈË´ó/j  ³£Î¯»á/j]nt  ¸±/b  Î¯Ô±³¤/n  ×Þ/nr  ¼Ò»ª/nr  µÈ/u  Êý°Ù/m  Ãû/q  ÖÐÍâ/j  ±ö¿Í/n  Ó¦Ñû/v  ³öÏ¯/v  ÁË/u  ÕÐ´ý»á/n  ¡£/w  
19980501-03-007-003/m  ÄÏÔÂÃ÷/nr  ´óÊ¹/n  Ëµ/v  £¬/w  ÔÚ/p  Çì×£/v  ½¨¹ú/v  £µ£°/m  ÖÜÄê/q  Ö®¼Ê/f  £¬/w  ÒÔÉ«ÁÐ/ns  ¿É/v  ÒýÒÔ×ÔºÀ/l  µÄ/u  ÊÇ/v  £¬/w  Ëü/r  ÔÚ/p  ½ÌÓý/vn  ¡¢/w  ¾­¼Ã/n  ¡¢/w  ¹¤Òµ/n  ¡¢/w  Å©Òµ/n  ¡¢/w  ¿Æ¼¼/n  ¡¢/w  ÎÀÉú/an  ¡¢/w  ÒÕÊõ/n  ºÍ/c  ÆäËû/r  ÁìÓò/n  È¡µÃ/v  ÁË/u  ²»ÉÙ/m  ³É¼¨/n  ¡£/w  ÒÔÉ«ÁÐ/ns  ÈËÃñ/n  ¿ÊÍû/v  ºÍÆ½/n  £¬/w  ¾´Ñö/v  ºÍ/c  Ãå»³/v  ÄÇÐ©/r  µÞÔì/v  ºÍ/c  ½¨Éè/v  ¹ú¼Ò/n  µÄ/u  ÏÈÇý/n  ÃÇ/k  ¡£/w  
19980501-03-007-004/m  ÒÔÉ«ÁÐ¹ú/ns  ÊÇ/v  £±£¹£´£¸Äê/t  £µÔÂ/t  £±£´ÈÕ/t  Ðû¸æ/v  ³ÉÁ¢/v  µÄ/u  ¡£/w  

19980501-03-008-001/m  ¶íÂÞË¹/ns  ×ÜÍ³/n  Ò¶ÀûÇÕ/nr  £³£°ÈÕ/t  ÔÚ/p  ÄªË¹¿Æ/ns  ½¼Íâ/s  ¹ÙÛ¡/n  »á¼û/v  ×ÜÀí/n  »ùÀïÑÓ¿Æ/nr  ºó/f  £¬/w  ÓÖ/d  ÈÎÃü/v  ÁË/u  £±/m  Ãû/q  Õþ¸®/n  ¸±/b  ×ÜÀí/n  ºÍ/c  £±£°/m  Ãû/q  ²¿³¤/n  ¡£/w  Õâ/r  Ãû/q  ¸±/b  ×ÜÀí/n  ÊÇ/v  Ô­/b  ¸±/b  ×ÜÀí/n  ÉªËÕÒ®·ò/nr  ¡£/w  £±£°/m  Ãû/q  ²¿³¤/n  Îª/v  £º/w  ¹úÓÐ/vn  ×Ê²ú/n  ²¿³¤/n  ¼Ó¼Ã×æÁÖ/nr  ¡¢/w  Å©Òµ/n  ºÍ/c  Ê³Æ·/n  ²¿³¤/n  Ð»ÃçÅµ·ò/nr  ¡¢/w  ¿ÆÑ§/n  ¼¼Êõ²¿³¤/n  ²¼¶û¼Ó¿Ë/nr  ¡¢/w  ×ÔÈ»×ÊÔ´/l  ²¿³¤/n  Äù¿ËÂ³¼á¿Æ/nr  ¡¢/w  È¼ÁÏ/n  ºÍ/c  ¶¯Á¦/n  ²¿³¤/n  ¸ñÄùÀ­Âå·ò/nr  ¡¢/w  ÀÍ¶¯/vn  ºÍ/c  Éç»á/n  ·¢Õ¹/vn  ²¿³¤/n  µÂÃ×ÌØÀïÒ®ÍÞ/nr  ¡¢/w  ¾­¼Ã²¿³¤/n  ÎÚÁÖËÉ/nr  ¡¢/w  Ë¾·¨²¿³¤/n  ¿ËÀ­ÉáÄþÄá¿Æ·ò/nr  ¡¢/w  ÎÄ»¯²¿³¤/n  ½ÜÃå¼¾Ò®ÍÞ/nr  ¡¢/w  ÔËÊä/vn  ²¿³¤/n  ¸¥À¼¿Ë/nr  ¡£/w  £¨/w  ¾Ý/p  ÐÂ»ªÉç/nt  µç/n  £©/w  

19980501-03-009-001/m  ÄÏ·Ç/ns  Â½¾ü/n  ÖÐ½«/n  ÄáÑï´ï/nr  £´ÔÂ/t  £²£¹ÈÕ/t  ±»/p  ÈÎÃü/v  Îª/v  [ÄÏ·Ç/ns  ¹ú·À¾ü/n]nt  ×ÜË¾Áî/n  ¡£/w  Ëû/r  ½«/d  ³ÉÎª/v  ÄÏ·Ç/ns  µÚÒ»/m  Î»/q  ºÚÈË/n  ×ÜË¾Áî/n  ¡£/w  £´£·/m  Ëê/q  µÄ/u  ÄáÑï´ï/nr  ½«/d  ÓÚ/p  ½ñÄê/t  £¶ÔÂ/t  £±ÈÕ/t  ÕýÊ½/ad  ÉÏÈÎ/v  £¬/w  ½ÓÌæ/v  ÓÚ/p  £µÔÂ/t  £³£±ÈÕ/t  ÌáÇ°/v  ÍËÐÝ/v  µÄ/u  ÂõÁÖ¸ñ/nr  ½«¾ü/n  ¡£/w  

19980501-03-010-001/m  ·¨¹ú/ns  Ç°/f  Íâ³¤/n  ¡¢/w  ÏÖÈÎ/b  ¹ú¼Ò/n  ÏÜ·¨/n  Î¯Ô±»á/n  Ö÷Ï¯/n  ÂÞÀÊ¡¤µÏÂí/nr  ÉæÏÓ/v  ²ÎÓë/v  [°£¶û·ò/nz  Ê¯ÓÍ/n  ¹«Ë¾/n]nt  ¾üÊÛ/j  °¸/Ng  £¬/w  £´ÔÂ/t  £²£¹ÈÕ/t  ÕýÊ½/ad  ±»/p  Í¨Öª/v  ½ÓÊÜ/v  Ë¾·¨/n  Éó²é/vn  ¡£/w  µÏÂí/nr  Õâ/r  ´Î/q  ÊÜ/v  Ö¸¿Ø/vn  µÄ/u  ×ïÃû/n  ÊÇ/v  ¡°/w  ÎÑ²Ø/v  ºÍ/c  »ïÍ¬/v  ÀÄÓÃ/v  ¹«Ë¾/n  ×Ê²ú/n  ¡±/w  ¡£/w  ¾Ý/p  ÈÏÎª/v  £¬/w  µÏÂí/nr  ÔÚ/p  £¹£°/m  Äê´ú/n  ³õ/f  µ£ÈÎ/v  Íâ³¤/n  ÆÚ¼ä/f  £¬/w  ÔÚ/p  ·¨¹ú/ns  ÊÛ/v  Ì¨/j  ¾ü½¢/n  ÊÂ¼þ/n  ÖÐ/f  µÃµ½/v  ºÃ´¦/n  £¬/w  ÉæÏÓ/v  Ò»/m  ±Ê/q  Ô¼/d  £¸£°£°Íò/m  ·¨ÀÉ/q  µÄ/u  Ó¶½ð/n  ¡£/w  £¨/w  ±¾±¨/r  ×¨µç/n  £©/w  

19980501-04-001-001/m  ÍÅ½á/a  ·Ü½ø/v  ÔÙ/d  ´´/Vg  ÐÂÒµ/n  £¨/w  ¸½/v  Í¼Æ¬/n  £·/m  ÕÅ/q  £©/w  
19980501-04-001-002/m  £±/m  ¡¢/w  ÎÒ¹ú/n  µÚÒ»/m  ×ù/q  Ãº/n  µç/n  Ò»Ìå»¯/vn  ÆóÒµ/n  ¡ª¡ª¡ª/w  [ÄÚÃÉ¹Å/ns  ÒÁÃô/ns  Ãº/n  µç/n  ¹«Ë¾/n]nt  £¬/w  ÊÇ/v  ¹ú¼Ò/n  ¡°/w  °ËÎå/m  ¡±/w  ¡¢/w  ¡°/w  ¾ÅÎå/m  ¡±/w  ÖØµã/n  ¹¤³Ì/n  ¡£/w  Ä¿Ç°/t  £¬/w  Ò»/m  ÆÚ/q  ¹¤³Ì/n  ÒÑ/d  ½¨³É/v  £±£°£°Íò/m  Ç§Íß/q  ·¢µç»ú×é/n  ºÍ/c  Äê²ú/v  £µ£°£°Íò/m  ¶Ö/q  Ô­Ãº/n  µÄ/u  Â¶Ìì/n  Ãº¿ó/n  ¡£/w  Õâ/r  ÊÇ/v  ¹¤³Ì/n  ¼¼Êõ/n  ÈËÔ±/n  ÔÚ/d  °²×°/v  ¼ì²â/v  ³¬ÁÙ½ç/b  ºÖÃº/n  ·¢µç»ú×é/n  ¡£/w  
19980501-04-001-003/m  £¨/w  ÐÂ»ªÉç/nt  ¼ÇÕß/n  Àî/nr  ÐÀ/nr  Éã/Vg  £©/w  
19980501-04-001-004/m  £²/m  ¡¢/w  ÏÂ¸Ú/vn  Å®¹¤/n  Àî/nr  Ê¿ÇÙ/nr  ºÍ/c  £±£´/m  Ãû/q  ½ãÃÃ/n  ÔÚ/p  È¥Äê/t  ³É/v  ÁË/u  [ºÏ·Ê/ns  ¸¾Áª/j]nt  ÏµÍ³/n  ¿ª°ì/v  µÄ/u  µÚÒ»/m  ¸ö/q  ¡°/w  Îç¼ä/t  Ð¡/a  ·¹×À/n  ¡±/w  µÄ/u  ¹¤×÷/vn  ÈËÔ±/n  £¬/w  ¸ºÔð/v  °²ÅÅ/v  £²£³£°/m  Ãû/q  ÖÐÐ¡Ñ§Éú/j  ÖÐÎç/t  µÄ/u  ¾Í²Í/vn  ¡¢/w  ÓéÀÖ/vn  ºÍ/c  Ñ§Ï°/vn  ¡£/w  
19980501-04-001-005/m  £¨/w  ÐÂ»ªÉç/nt  ¼ÇÕß/n  ´÷/nr  ºÆ/nr  Éã/Vg  £©/w  
19980501-04-001-006/m  £³/m  ¡¢/w  ÉÏº£/ns  ¿ª·¢/v  ÆÖ¶«/ns  Îª/p  ¸ß/a  ²ã´Î/n  ÈË²Å/n  Ê©Õ¹/v  ²Å¸É/n  Ìá¹©/v  ÁË/u  ¹ãÀ«/a  ÎèÌ¨/n  ¡£/w  ×¯/nr  ÉÙÇÚ/nr  ²©Ê¿/n  £¨/w  ÖÐ/f  £©/w  ÏÖ/Tg  ÒÑ/d  È«Ãæ/ad  ¸ºÔð/v  ÐÂÇø/n  µÀÂ·/n  ½¨Éè/vn  µÄ/u  ¼¼Êõ/n  ¹¤×÷/vn  £¬/w  Õâ/r  ÊÇ/v  Ëû/r  ÔÚ/p  ¹¤µØ/n  ÁË½â/v  Çé¿ö/n  ¡£/w  
19980501-04-001-007/m  £¨/w  ÐÂ»ªÉç/nt  ¼ÇÕß/n  ÕÅ/nr  Ò«ÖÇ/nr  Éã/Vg  £©/w  
19980501-04-001-008/m  £´/m  ¡¢/w  [´óÇì/ns  ÓÍÌï/n  £±£²£°£²/m  ×ê¾®¶Ó/n]nt  ¹¤ÈË/n  ×¢ÖØ/v  ÎÄ»¯/n  Ñ§Ï°/vn  £¬/w  Ìá¸ß/v  ËØÖÊ/n  £¬/w  ÒÔ/c  ÊÊÓ¦/v  ÏÖ´ú»¯/vn  ½¨Éè/vn  µÄ/u  ÐèÒª/n  ¡£/w  Í¼/n  Îª/v  ËûÃÇ/r  ÔÚ/d  Ñ§Ï°/v  Ó¢Óï/nz  ¡£/w  £¨/w  ±¾±¨/r  ¼ÇÕß/n  ÃÏ/nr  ÈÊÈª/nr  Éã/Vg  £©/w  
19980501-04-001-009/m  £µ/m  ¡¢/w  [ºÓ±±Ê¡/ns  ÐÏÌ¨/ns  ¿óÎñ¾Ö/n  ¶«ÅÓ¿ó/n]nt  µÄ/u  ¹ã´ó/b  Ö°¹¤/n  ÒµÓà/b  ÎÄ»¯/n  Éú»î/vn  ·á¸»¶à²Ê/i  ¡£/w  Í¼/n  Îª/v  Ö°¹¤/n  ÒµÓà/b  ÎÄÒÕ¶Ó/n  µÄ/u  ¿ó¹¤/n  ÃÇ/k  ÕýÔÚ/d  ÅÅÁ·/v  ½ÚÄ¿/n  ¡£/w  £¨/w  ±¾±¨/r  ¼ÇÕß/n  ÕÅ/nr  ÑÅÐÄ/nr  Éã/Vg  £©/w  
19980501-04-001-010/m  £¶/m  ¡¢/w  [±±¾©ÊÐ/ns  ÀöÔó/nz  ½¨²Ä/n  ÊÐ³¡/n]ns  Ö°¹¤/n  ÓÅÖÊ/d  ·þÎñ/v  £¬/w  ÒÔ/p  ³Ï/a  ´ý¿Í/v  £¬/w  ³ÉÎª/v  ½¨²Ä/n  ÐÐÒµ/n  µÄ/u  ·þÎñ/vn  ±ê±ø/n  ¡£/w  ÈÕÇ°/t  [±±¾©ÊÐ/ns  Ïû·ÑÕß/n  Ð­»á/n]nt  ÊÚÓè/v  Ëü/r  ¡°/w  ³Ï/a  ÐÅ/v  ÊÐ³¡/n  ¡±/w  µÄ/u  ³ÆºÅ/n  ¡£/w  £¨/w  ±¾±¨/r  ¼ÇÕß/n  Àî/nr  ô´/nr  Éã/Vg  £©/w  
19980501-04-001-011/m  £·/m  ¡¢/w  ÉÂÎ÷Ê¡/ns  ÏçÕòÆóÒµ/n  ½è/v  ¹ú¼Ò/n  ¾­¼Ã/n  ·¢Õ¹/vn  Õ½ÂÔ/n  Î÷ÒÆ/vn  »úÓö/n  ÊµÏÖ/v  ÌÚ·É/v  £¬/w  ¸÷Ïî/r  Ö¸±ê/n  ¾ù/d  ³¬¹ý/v  È«¹ú/n  Æ½¾ù/a  Ôö³¤/vn  ËÙ¶È/n  ¡£/w  Ä¿Ç°/t  £¬/w  È«Ê¡/n  ÏçÆó/j  ×Ü²úÖµ/n  ÒÑ/d  Õ¼/v  Õû¸ö/b  Å©´å/n  Éç»á/n  ×Ü²úÖµ/n  µÄ/u  £²£¯£³/m  ¡£/w  Õâ/r  ÊÇ/v  [»ªÒõÊÐ/ns  ÐÂ¹â/nz  ½ÚÄÜ/vn  µÆ¾ß/n  ³§/n]nt  Ö°¹¤/n  ÔÚ/d  Éú²ú/v  ¡°/w  »ªÉ½ÅÆ/nz  ¡±/w  ÐÂÐÍ/b  ½ÚÄÜ/vn  µÆ¾ß/n  ¡£/w  
19980501-04-001-012/m  £¨/w  ÐÂ»ªÉç/nt  ¼ÇÕß/n  ·¶/nr  µÂÔª/nr  Éã/Vg  £©/w  

19980501-04-002-001/m  ÀÍÄ£/n  ·ç²É/n  £¨/w  ¸½/v  Í¼Æ¬/n  £±£°/m  ÕÅ/q  £©/w  
19980501-04-002-002/m  ¡¯/w  £¹£¸/m  È«¹ú/n  Ê®/m  ´ó/a  ½Ü³ö/a  ¹¤ÈË/n  £¬/w  ÔÚ/p  Æ½·²/a  µÄ/u  ¸ÚÎ»/n  ÉÏ/f  Ä¬Ä¬/d  ·îÏ×/v  £¬/w  ×ö³ö/v  ÁË/u  ÏÔÖø/a  ³É¼¨/n  ¡£/w  
19980501-04-002-003/m  £±/m  ¡¢/w  [ºþ±±Ê¡/ns  ¶«·ç/nz  Æû³µ/n  ¹«Ë¾/n  ×Ü/b  ×°Åä³§/n  µ÷Õû/vn  ³µ¼ä/n]nt  µ÷Õû¹¤/n  Íõ/nr  ÌÎ/nr  
19980501-04-002-004/m  £²/m  ¡¢/w  [ÉÂÎ÷Ê¡/ns  Í­´¨/ns  ¿óÎñ¾Ö/n  ¶«ÆÂ/ns  Ãº¿ó/n]nt  ²ÉÃº¹¤/n  ÕÅ/nr  ÑåÉú/nr  
19980501-04-002-005/m  £³/m  ¡¢/w  [ºþÄÏÊ¡/ns  ÏæÌ¶/ns  ¸ÖÌú/n  ¹«Ë¾/n  ½¨°²/nz  ¹«Ë¾/n  °²×°/vn  ¶þ/m  ¶Ó/q]nt  º¸¹¤/n  °¬/nr  °®¹ú/nr  
19980501-04-002-006/m  £´/m  ¡¢/w  [¹óÖÝ/ns  º½¿Õ/n  ¹¤Òµ/n  Î÷ÄÏ/s  ¹¤¾ß/n  ×Ü³§/n]nt  ÈÐÄ¥/vn  Å®¹¤/n  ÁÖ/nr  ¾Õ·ï/nr  
19980501-04-002-007/m  £µ/m  ¡¢/w  [ÖØÇì/ns  ÌúÂ·/n  ·Ö¾Ö/n  ÖØÇì/ns  ¿ÍÔË¶Î/n]nt  ÁÐ³µÔ±/n  ÖÓ/nr  Éù/nr  
19980501-04-002-008/m  £¶/m  ¡¢/w  [ÄÏ¾©/ns  ½­º£/nz  ¼¯ÍÅ/n  ½­ËÕ/ns  £¶£²£·ÂÖ/n  £±£³/m  ´¬¶Ó/n]nt  ¶Ó³¤/n  Ñî/nr  Ð¡»¢/nr  
19980501-04-002-009/m  £·/m  ¡¢/w  [¹ãÖÝ/ns  ÄÏÑó/ns  µçÆ÷³§/n  ÔËÊä°à/n]nt  °à³¤/n  Áõ/nr  Ìú¶ù/nr  
19980501-04-002-010/m  £¸/m  ¡¢/w  [½­Î÷Ê¡/ns  Æ¼ÏçÊÐ/ns  ÓÊµç¾Ö/n]nt  ÓÊµÝÔ±/n  ²Ü/nr  ÂÞÉú/nr  
19980501-04-002-011/m  £¹/m  ¡¢/w  [ÁÉÄþÊ¡/ns  °°É½ÊÐ/ns  µÚÈý/m  ½¨Öþ/vn  ¹¤³Ì/n  ¹«Ë¾/n]nt  ¹¤ÈË/n  ÕÅ/nr  Î¬¶«/nr  
19980501-04-002-012/m  £±£°/m  ¡¢/w  [À­ÈøÊÐ/ns  ÊÐÕþ/n  Ñø»¤/vn  ¹ÜÀí´¦/n  Ê©¹¤¶Ó/n]nt  ¶Ó³¤/n  µÂ¼ª×¿¸Â/nr  
19980501-04-002-013/m  £¨/w  ¾ù/d  Îª/v  ÐÂ»ªÉç/nt  ·¢/v  £©/w  

19980502-01-001-001/m  Ñ§/v  ÀÍÄ£/n  ´´/Vg  Òµ¼¨/n  ·¢Ñï/v  Ö÷ÈËÎÌ/n  ¾«Éñ/n  È«¹ú/n  ¸÷µØ/r  »¶Çì/v  ÀÍ¶¯Õß/n  µÄ/u  Ê¢´ó/b  ½ÚÈÕ/n  
19980502-01-001-002/m  ±¾±¨/r  ±±¾©/ns  £µÔÂ/t  £±ÈÕ/t  Ñ¶/Ng  ×ÛºÏ/v  ±¾±¨/r  ºÍ/c  ÐÂ»ªÉç/nt  ÏûÏ¢/n  £º/w  ÔÚ/p  µ³/n  µÄ/u  Ê®Îå´ó/j  ÕÙ¿ª/v  ºÍ/c  Ïã¸Û/ns  »Ø¹é/v  ºó/f  µÄ/u  µÚÒ»/m  ¸ö/q  ¡°/w  ÎåÒ»/t  ¡±/w  ¹ú¼Ê/n  ÀÍ¶¯½Ú/t  µ½À´Ö®¼Ê/l  £¬/w  È«¹ú/n  ¸÷µØ/r  ·Ö±ð/d  ¾ÙÐÐ/v  ×ùÌ¸»á/n  ¡¢/w  ±íÕÃ»á/n  ºÍ/c  ·á¸»¶à²Ê/i  µÄ/u  ÎÄÒÕ/n  »î¶¯/vn  £¬/w  »¶Çì/v  ÀÍ¶¯Õß/n  ×Ô¼º/r  µÄ/u  Ê¢´ó/b  ½ÚÈÕ/n  £¬/w  ÀÍ¶¯Ä£·¶/n  ºÍ/c  ÏÈ½ø/a  ¹¤×÷Õß/n  ¸ü/d  ³ÉÎª/v  ½ÚÈÕ/n  »î¶¯/vn  µÄ/u  Ö÷½Ç/n  ¡£/w  
19980502-01-001-003/m  ´ºÓê/n  ºó/f  µÄ/u  ±±¾©/ns  [Ìì°²ÃÅ/ns  ¹ã³¡/n]ns  ¸ñÍâ/d  ÇåÐÂ/a  ×³Àö/a  ¡£/w  À´×Ô/v  È«¹ú/n  ¸÷µØ/r  µÄ/u  £³£°£°£°/m  ¶à/m  Ãû/q  ÀÍ¶¯Ä£·¶/n  ¡¢/w  ÏÈ½ø/a  ¹¤×÷Õß/n  ºÍ/p  ±±¾©/ns  ÊÐÃñ/n  Ò»Æð/s  ¹Û¿´/v  ÁË/u  Éý/v  ¹úÆì/n  ÒÇÊ½/n  £¬/w  ²¢/c  µÇ/v  ÉÏ/v  Ìì°²ÃÅ/ns  ³ÇÂ¥/n  ²Î¹Û/v  ÓÎÀÀ/v  ¡£/w  [Ïã¸Û/ns  ¹¤Áª»á/j]nt  ¡°/w  ÎåÒ»/t  ¡±/w  ²Î¹ÛÍÅ/n  ³ÉÔ±/n  Ò²/d  Ò»ÇåÔç/t  ¾Í/d  À´µ½/v  [Ìì°²ÃÅ/ns  ¹ã³¡/n]ns  £¬/w  ²Î¼Ó/v  ×¯ÑÏ/a  µÄ/u  Éý/v  ¹úÆì/n  ÒÇÊ½/n  ¡£/w  
19980502-01-001-004/m  ½ñÌì/t  µÄ/u  ÉÏº£/ns  ´º¹âÃ÷ÃÄ/i  £¬/w  Ï²ÆøÑóÑó/i  ¡£/w  Ôç³¿/t  £·µã°ë/t  £¬/w  [ÄÏÆÖ/ns  ´óÇÅ/n]nz  ÏÂ/f  £¬/w  ÄÏÊÐÇø/ns  ¸÷ÐÐ¸÷Òµ/l  µÄ/u  ÀÍ¶¯Ä£·¶/n  ¡¢/w  ÏÈ½ø/a  ¹¤×÷Õß/n  ¾ÙÐÐ/v  ÁË/u  Éý/v  ¹úÆì/n  ÒÇÊ½/n  ¡£/w  ÔÚ/p  [ÑîÆÖÇø/ns  »¦¶«/ns  ¹¤ÈË/n  ÎÄ»¯¹¬/n]ns  ¡°/w  Ó­/v  ÉÏº£/ns  ½â·Å/v  µñËÜ/n  ¹ã³¡/n  ¡±/w  £¬/w  ÑîÆÖ/ns  Ö°¹¤/n  ¡°/w  Ñ§/v  ÀÍÄ£/n  £¬/w  ´´/Vg  Òµ¼¨/n  ¡±/w  Ö÷Ìâ/n  »î¶¯/vn  À­¿ª/v  ÁË/u  á¡Ä»/n  ¡£/w  ÔÚ/p  ×òÍí/t  ¾ÙÐÐ/v  µÄ/u  Çì/Vg  ¡°/w  ÎåÒ»/t  ¡±/w  ÎÄÒÕ/n  Íí»á/n  ÉÏ/f  £¬/w  [ÖÐ¹²ÖÐÑë/nt  ÕþÖÎ¾Ö/n]nt  Î¯Ô±/n  ¡¢/w  [ÉÏº£/ns  ÊÐÎ¯/n]nt  Êé¼Ç/n  »Æ/nr  ¾Õ/nr  µÈ/u  Óë/p  ¸÷Ìõ/r  Õ½Ïß/n  µÄ/u  ÀÍ¶¯Ä£·¶/n  ¡¢/w  ÏÈ½ø/a  Ö°¹¤/n  ´ú±í/n  £±£µ£°£°/m  ¶à/m  ÈË/n  »¶¾ÛÒ»ÌÃ/i  £¬/w  ¹Û¿´/v  ÁË/u  ¾©¾ç/n  ¡¶/w  ±¦Á«µÆ/n  ¡·/w  µÈ/u  ½ÚÄ¿/n  ¡£/w  
19980502-01-001-005/m  ½ÚÈÕ/n  µÄ/u  [Ìì½ò/ns  µÚ¶þ/m  ¹¤ÈË/n  ÎÄ»¯¹¬/n]ns  £¬/w  Ê÷Ä¾/n  ÍÂ/v  ´ä/Ag  £¬/w  ÆøÇò/n  ¸ß/ad  Ðü/v  ¡£/w  È«ÊÐ/n  £²£·/m  ¸ö/q  Çø/n  ¾Ö/n  µÄ/u  £µ£°£°/m  ¶à/m  Ãû/q  Ö°¹¤/n  ÐËÖÂ²ª²ª/i  µØ/u  ²Î¼Ó/v  ÁË/u  Ö°¹¤/n  Çì/Vg  ¡°/w  ÎåÒ»/t  ¡±/w  ³¤ÅÜ/vn  ±ÈÈü/vn  ¡£/w  Ãñ¼ä/n  »¨»á/n  µÄ/u  ¶ÓÔ±/n  ÃÇ/k  ÔÚ/p  ´ºÓê/n  Àï/f  Å¤/v  Æð/v  ÁË/u  »¶¿ì/a  µÄ/u  ´óÑí¸è/n  ¡£/w  
19980502-01-001-006/m  ÔÚ/p  É½³Ç/n  ÖØÇì/ns  £¬/w  [ÀÍ¶¯/vn  ÈËÃñ/n  ÎÄ»¯¹¬/n]ns  ¾ÙÐÐ/v  µÄ/u  ÓÎÔ°/vn  »î¶¯/vn  ÎüÒý/v  ÁË/u  ÉÏÍò/m  Ãû/q  ÈºÖÚ/n  ¡£/w  Òì²Ê·×³Ê/l  µÄ/u  ¡°/w  ÖØÇìÊÐ/ns  Ê×/m  ½ì/q  Ö°¹¤/n  ÎÄ»¯/n  ÒÕÊõ½Ú/n  ¡±/w  Ò²/d  ÓÚ/p  ¡°/w  ÎåÒ»/t  ¡±/w  Ç°/f  Â¡ÖØ/ad  ½ÒÄ»/v  £¬/w  È«ÊÐ/n  £²£°/m  Ãû/q  È«¹ú/n  ¡°/w  ÎåÒ»/t  ÀÍ¶¯/vn  ½±ÕÂ/n  £¨/w  ×´/Ng  £©/w  ¡±/w  »ñµÃÕß/n  ÊÜµ½/v  ±íÕÃ/vn  ¡£/w  
19980502-01-001-007/m  ¡°/w  ÎåÒ»/t  ¡±/w  Ç°Ï¦/f  £¬/w  ³¤É³ÊÐ/ns  ¾ÙÐÐ/v  ÁË/u  ¡°/w  Ïò/p  Äú/r  ÖÂ¾´/v  ¡ª¡ª¡ª/w  ¹âÈÙ/a  µÄ/u  ÀÍ¶¯Õß/n  ¡±/w  Çì/Vg  ¡°/w  ÎåÒ»/t  ¡±/w  »î¶¯/vn  £¬/w  È«ÊÐ/n  ´Ó/p  £µ£°/m  Äê´ú/n  ÖÁ/p  £¹£°/m  Äê´ú/n  µÄ/u  ÀÍÄ£/n  ´ú±í/n  »¶¾ÛÒ»ÌÃ/i  £¬/w  ¹²/d  »°/v  ½ñÎô/n  ¡£/w  
19980502-01-001-008/m  ÔÚ/p  ÏÊ»¨/n  ´ØÓµ/v  µÄ/u  »¨³Ç/n  ¹ãÖÝ/ns  £¬/w  ÎÄ»¯/n  ¹«Ô°/n  ¡¢/w  ÈËÃñ/n  ¹«Ô°/n  ¾ÙÐÐ/v  µÄ/u  ÎÄ»¯/n  »î¶¯/vn  £¬/w  ÎüÒý/v  ÁË/u  ´óÅú/m  ÈºÖÚ/n  ²ÎÓë/v  ¡£/w  ½ÚÇ°/t  £¬/w  ¹ã¶«Ê¡/ns  Â¡ÖØ/ad  ¼¯»á/v  Çì×£/v  ½ÚÈÕ/n  ²¢/c  ¶Ô/p  ÏÈ½ø/a  ¸öÈË/n  ºÍ/c  ¼¯Ìå/n  ½øÐÐ/v  ±íÕÃ/vn  £¬/w  [ÖÐ¹²ÖÐÑë/nt  ÕþÖÎ¾Ö/n]nt  Î¯Ô±/n  ¡¢/w  [¹ã¶«/ns  Ê¡Î¯/n]nt  Êé¼Ç/n  Àî/nr  ³¤´º/nr  µÈ/u  Óë/p  »ñµÃ/v  ¡°/w  ÏÂ¸Ú/vn  Ö°¹¤/n  ´´/Vg  ÐÂÒµ/n  ±ê±ø/n  ¡±/w  ¡¢/w  ¡°/w  ·öÖú/v  °²ÖÃ/v  ÏÂ¸Ú/vn  Ö°¹¤/n  ÏÈ½ø/a  µ¥Î»/n  ¡±/w  ¡¢/w  ¡°/w  ÒÀ¿¿/v  Ö°¹¤/n  °ì/v  ÆóÒµ/n  ÓÅÐã/a  ¾­ÓªÕß/n  ¡±/w  ¡¢/w  ¡°/w  ÒÀ¿¿/v  Ö°¹¤/n  °ì/v  ÆóÒµ/n  ÏÈ½ø/a  µ¥Î»/n  ¡±/w  µÈ/u  ³ÆºÅ/n  µÄ/u  ´ú±í/n  ½øÐÐ/v  ÁË/u  ×ùÌ¸/vn  ¡£/w  
19980502-01-001-009/m  À­ÈøÊÐ/ns  ¸÷/r  ÐÐÒµ/n  ¹¤»á/n  µÄ/u  £´£°£°£°/m  ¶à/m  Ãû/q  Ö°¹¤/n  ºÍ/p  [Î÷²Ø/ns  ×ÔÖÎÇø/n]ns  µ³Õþ/j  Áìµ¼/n  ½ñÌì/t  ÔÚ/p  ²¼´ïÀ­¹¬/ns  ¹ã³¡/n  Â¡ÖØ/ad  ¼¯»á/v  Çì×£/v  ½ÚÈÕ/n  £¬/w  ÍÁµÇÔúÎ÷/nr  µÈ/u  £¹/m  Î»/q  ¡°/w  ÎåÒ»/t  ÀÍ¶¯/vn  ½±ÕÂ/n  ¡±/w  »ñµÃÕß/n  ºÍ/c  [Î÷²Ø/ns  ×ÔÖÎÇø/n  µÚ¶þ/m  ½¨Öþ/vn  ¹¤³Ì/n  ¹«Ë¾/n]nt  µÈ/u  Á½/m  ¸ö/q  ¡°/w  ÎåÒ»/t  ÀÍ¶¯/vn  ½±×´/n  ¡±/w  »ñµÃ/vn  µ¥Î»/n  ÊÜµ½/v  ±íÕÃ/vn  ¡£/w  
19980502-01-001-010/m  ÄÏÄþÊÐ/ns  ¸÷Ìõ/r  Õ½Ïß/n  £²£°£°£°/m  ¶à/m  Ãû/q  ¸÷×å/r  Ö°¹¤/n  ºÍ/c  £´£°/m  Ãû/q  ÀÍ¶¯Ä£·¶/n  ¾Û¼¯/v  ÔÚ/p  Ãñ×å/n  ¹ã³¡/n  £¬/w  ¾ÙÐÐ/v  ÁË/u  Éý/v  ¹úÆì/n  ÒÇÊ½/n  ¡£/w  Ö°¹¤/n  ´ú±í/n  Ëµ/v  £¬/w  ¹úÆì/n  ¾ßÓÐ/v  Ç¿´ó/a  µÄ/u  ¸ÐÕÙÁ¦/n  ºÍ/c  Äý¾ÛÁ¦/n  £¬/w  ÎÒÃÇ/r  Ò»¶¨/d  Òª/v  ÔÚ/p  ¹úÆì/n  µÄ/u  Äý¾Û/vn  ÏÂ/f  £¬/w  ×¥×¡/v  »úÓö/n  £¬/w  Éî»¯/v  ¸Ä¸ï/v  £¬/w  ´Ù½ø/v  È«ÊÐ/n  ¸Ä¸ï/vn  Óë/c  ·¢Õ¹/vn  µÄ/u  ÐÂ/a  Í»ÆÆ/vn  ¡£/w  
19980502-01-001-011/m  ²ÊÆì/n  ¡¢/w  ºìµÆ/n  ºÍ/c  ²ÊÉ«/b  ÆøÇò/n  °Ñ/p  [Î÷°²/ns  ÐËÇì¹¬/ns  ¹«Ô°/n]ns  ×°°ç/v  µÃ/u  Îå²ÊçÍ·×/i  £¬/w  Ö°¹¤/n  ´óÐÍ/b  ÓÎÔ°/vn  »î¶¯/vn  ÔÚ/p  ÕâÀï/r  ½øÐÐ/v  £¬/w  ÊÐ/n  ÀÏÄê/t  ÒÕÊõÍÅ/n  °Ù/m  Ãû/q  ÀÏ/a  Ö°¹¤/n  ±íÑÝ/v  µÄ/u  ÇØÇ»/n  ÎüÒý/v  ÁË/u  ¹ýÍù/v  µÄ/u  ÓÎÈË/n  ¡£/w  ¸÷ÐÐ¸÷Òµ/l  ÀÍÄ£/n  ´ú±í/n  ÃÇ/k  »¹/d  ¾Û¼¯Ò»ÌÃ/i  £¬/w  ³©Ì¸/v  ¸Ä¸ï/v  ·¢Õ¹/v  µÄ/u  ÃÀºÃ/a  Ç°¾°/n  ¡£/w  ½ñÌì/t  ÉÏÎç/t  £¬/w  »·ÎÀ/j  ¹¤ÈË/n  ÃÇ/k  ¾Û¼¯/v  ÔÚ/p  ÊÐÖÐÐÄ/s  µÄ/u  ÐÂ³Ç/n  ¹ã³¡/n  £¬/w  Ïò/p  ÓÎÈË/n  ÃÇ/k  É¢·¢/v  Ðû´«Æ·/n  £¬/w  ³«Òé/v  ´ó¼Ò/r  ¹²Í¬/d  ÃÀ»¯/v  ¹Å³Ç/n  £¬/w  ÈÃ/v  Î÷°²/ns  ¸ü/d  ÃÀºÃ/a  ¡£/w  
19980502-01-001-012/m  [³É¶¼ÊÐ/ns  ÀÍ¶¯/vn  ÈËÃñ/n  ÎÄ»¯¹¬/n]ns  ¾Ù°ì/v  µÄ/u  ÓÎÔ°/vn  »î¶¯/vn  £¬/w  Ãâ·Ñ/vd  Ïò/p  È«ÊÐ/n  Ö°¹¤/n  ¿ª·Å/v  £¬/w  ÊýÇ§/m  Ãû/q  Ö°¹¤/n  ¶È¹ý/v  ÁË/u  Óä¿ì/a  µÄ/u  ½ÚÈÕ/n  ¡£/w  ÁÙÊ±/d  ´î/v  Æð/v  µÄ/u  ÎèÌ¨/n  ÉÏ/f  ÏÊ»¨/n  ´Ø´Ø/q  £¬/w  ¸èÉù/n  Èç/v  ³±/n  £¬/w  ¹¤ÈË/n  ºÍ/c  ÖÐÐ¡Ñ§Éú/n  ËÍ/v  ÉÏ/v  ÁË/u  ¸èÎè/n  ¡¢/w  ºÏ³ª/vn  ¡¢/w  Ê±×°/n  ±íÑÝ/vn  ºÍ/c  ´¨Ï·/n  ¡¢/w  ¾©¾ç/n  µÈ/u  ½ÚÄ¿/n  ¡£/w  
19980502-01-001-013/m  [ÉòÑôÊÐ/ns  ×Ü¹¤»á/n]nt  ½ñÌì/t  ×éÖ¯/v  ÁË/u  £¸£°/m  ¶à/m  Ãû/q  ÀÍÄ£/n  ºÍ/c  ÏÈ½ø/a  ÈËÎï/n  ´ú±í/n  Óë/c  £²£°£°£°/m  ¶à/m  Ãû/q  ÈºÖÚ/n  ÔÚ/p  [»ëºÓ/ns  ÀÖÔ°/n]nt  ¹²/d  Çì/Vg  ¡°/w  ÎåÒ»/t  ¡±/w  ¹ú¼Ê/n  ÀÍ¶¯½Ú/t  ¡£/w  ²Î¼Ó/v  ÓÎÔ°/vn  »î¶¯/vn  µÄ/u  ÈËÃÇ/n  Ã°/v  ×Å/u  ´ºÓê/n  £¬/w  ÔØ¸èÔØÎè/i  £¬/w  ±í´ï/v  ´´Ôì/v  ÃÀºÃ/a  Éú»î/vn  µÄ/u  ÐÅÐÄ/n  ¡£/w  Çì/Vg  ¡°/w  ÎåÒ»/t  ¡±/w  ôß/c  ¼ÍÄî/v  ÉòÑô/ns  ½â·Å/vn  £µ£°/m  ÖÜÄê/q  ÈÆ/v  ³Ç/n  ³¤ÅÜ/vn  »î¶¯/vn  £¬/w  ÎüÒý/v  ÁË/u  ÖÚ¶à/m  ¹¤ÈË/n  ÈºÖÚ/n  ¡£/w  
19980502-01-001-014/m  ¹þ¶û±õÊÐ/ns  ÉÏÇ§/m  Ãû/q  ÊÐÃñ/n  ·öÀÏÐ¯Ó×/i  £¬/w  Ñû/v  Åó/Ng  ¾Û/v  ÓÑ/Ng  £¬/w  ÔçÔç/d  µØ/u  »ã¼¯/v  µ½/v  ËÉ»¨½­/ns  ÅÏ/Ng  µÄ/u  ÈËÃñ/n  ·Àºé/vn  Ê¤Àû/vn  ¼ÍÄîËþ/n  ÖÜÎ§/f  £¬/w  ·Å·É/v  ÁË/u  ÉÏÇ§/m  Ö»/q  ·çóÝ/n  ¡£/w  ´Ó/p  ÊÐ/n  ¿Í³µ³§/n  ÏÂ¸Ú/v  ºó/f  ÓÖ/d  ÕÒµ½/v  ÐÂ/a  ¹¤×÷/n  µÄ/u  ¹¤ÈË/n  Çú/nr  ¾§/nr  ·ö/v  ×Å/u  ÀÏ/a  Ä¸Ç×/n  Ç°À´/v  £¬/w  ÐËÖÂ²ª²ª/i  µØ/u  Ëµ/v  £º/w  ¡°/w  ÎÒ/r  Òª/v  ½«/p  ·çóÝ/n  ·Å/v  µÃ/u  ¸ß¸ßµÄ/z  £¬/w  ×£¸£/v  ÎÒÃÇ/r  µÄ/u  Éú»î/vn  Ò»/m  Ìì/q  ±È/p  Ò»/m  Ìì/q  ºÃ/a  £¬/w  ×£¸£/v  ×æ¹ú/n  ·±ÈÙ²ýÊ¢/i  £¡/w  ¡±/w  

19980502-01-002-001/m  ¸É²¿/n  ÏÈ/d  ¸É/v  Ò»/m  ²½/q  ºÃ/a  
19980502-01-002-002/m  Ðì/nr  ½¡/nr  
19980502-01-002-003/m  °ÚÍÑ/v  Æ¶À§/an  £¬/w  ×ßÏò/v  ¸»Ô£/an  £¬/w  Ò»Ö±/d  ÊÇ/v  ¹ã´ó/b  Å©Ãñ/n  ÃÎÃÂÒÔÇó/i  µÄ/u  £¬/w  µ«/c  ÔÚ/p  Ò»Ð©/m  µØ·½/n  È´/d  ³öÏÖ/v  ÁË/u  Áí/r  Ò»/m  ÖÖ/q  ÏÖÏó/n  £º/w  ¸É²¿/n  Ç§ÐÁÍò¿à/i  ÅÜ/v  À´/v  ÁË/u  ÏîÄ¿/n  £¬/w  ¶«/f  ¶¯Ô±/v  Î÷/f  ·¢¶¯/v  £¬/w  ÈºÖÚ/n  ¾ÍÊÇ/d  Ã»ÓÐ/v  ÈÈÇé/an  £¬/w  ²ÉÓÃ/v  ÐÐÕþ/n  ÃüÁî/n  µÄ/u  ÊÖ¶Î/n  Òª/v  ÈºÖÚ/n  ¸É/v  £¬/w  ÈºÖÚ/n  ·´¸Ð/a  £¬/w  ÉõÖÁ/c  ³öÏÖ/v  ºýÅª/v  ¸É²¿/n  µÄ/u  ÇéÐÎ/n  ¡£/w  
19980502-01-002-004/m  ÎªºÎ/r  »á/v  ³öÏÖ/v  ´ËÀà/r  ÏÖÏó/n  ÄØ/y  £¿/w  Ò»/m  ÊÇ/v  ÒòÎª/p  ²»/d  ¶®/v  ¼¼Êõ/n  £¬/w  ²»/d  »á/v  ¸É/v  £»/w  ¶þ/m  ÊÇ/v  ÒòÎª/p  Ãþ/v  ²»/d  Í¸/v  ÊÐ³¡/n  ÐÐÇé/n  £¬/w  ²»/d  ¸Ò/v  ¸É/v  ¡£/w  
19980502-01-002-005/m  É½¶«Ê¡/ns  ÎåÁ«ÏØ/ns  µÄ/u  °ì·¨/n  Ð§¹û/n  ¾Í/d  ±È½Ï/d  ºÃ/a  £¬/w  ÏçÕò/n  ¸É²¿/n  Òª/v  ÍÆ¹ã/v  ÐÂ/a  µÄ/u  ÖÂ¸»/vn  ÏîÄ¿/n  £¬/w  ÓÃ²»×Å/l/%  ±¼×ß/v  ¶¯Ô±/v  ¡°/w  º°/v  ÆÆ/v  É¤×Ó/n  ¡±/w  £¬/w  ËûÃÇ/r  ÔÚ/p  ¡°/w  ¸É²¿/n  Ê¾·¶/vn  ·þÎñ/vn  »ùµØ/n  ¡±/w  ÉÏ/f  ÏÈ/d  ÊÔµã/v  £¬/w  ×ö³ö/v  Ñù×Ó/n  £¬/w  ±ä/v  ¹ýÈ¥/t  Ëµ/v  ¸ø/v  Å©Ãñ/n  Ìý/v  Îª/v  ¸É/v  ¸ø/v  Å©Ãñ/n  ¿´/v  £¬/w  ²¢ÇÒ/c  Îª/p  ÈºÖÚ/n  Ìá¹©/v  ÊÐ³¡/n  ÐÅÏ¢/n  ºÍ/c  ¼¼Êõ/n  ·þÎñ/vn  £¬/w  ´òÏû/v  ËûÃÇ/r  µÄ/u  ¹ËÂÇ/vn  ¡£/w  ÈºÖÚ/n  ¿´µ½/v  ÁË/u  ÊµÊµÔÚÔÚ/z  µÄ/u  ÀûÒæ/n  £¬/w  ×ÔÈ»/d  ÕùÏÈ¿Öºó/i  ¸ú×Å/v  ¸É/v  ¡£/w  
19980502-01-002-006/m  ÈºÖÚ/n  Ëµ/v  µÃ/u  ºÃ/a  £º/w  ¡°/w  ¸É²¿/n  ¸É²¿/n  £¬/w  ÏÈ/d  ¸É/v  Ò»/m  ²½/q  ¡£/w  ¡±/w  Èç¹û/c  ÔÚ/p  ¸÷Ïî/r  ¹¤×÷/vn  ÖÐ/f  ¸É²¿/n  ¶¼/d  ÄÜ/v  ÂÊÏÈ´¹·¶/l  ¡¢/w  ´øÍ·/v  ÐÐ¶¯/v  £¬/w  ¹¤×÷/vn  ºÎ/r  ³î/v  ´ò/v  ²»/d  ¿ª/v  ¾ÖÃæ/n  £¡/w  

19980502-01-003-001/m  Ê×¶¼/n  ¾ÙÐÐ/v  Çì/Vg  ¡°/w  ÎåÒ»/t  ¡±/w  Áª»¶»á/n  Î¾/nr  ½¡ÐÐ/nr  ³öÏ¯/v  
19980502-01-003-002/m  ±¾±¨/r  ±±¾©/ns  £µÔÂ/t  £±ÈÕ/t  Ñ¶/Ng  ÐÂ»ªÉç/nt  ¼ÇÕß/n  º«/nr  Õñ¾ü/nr  ¡¢/w  ±¾±¨/r  ¼ÇÕß/n  ºú/nr  ½¡/nr  ±¨µÀ/v  £º/w  ½ñÌì/t  ÍíÉÏ/t  £¬/w  [ÈËÃñ/n  ´ó»áÌÃ/n]ns  ¶þ/m  Â¥/n  Ñç»áÌü/n  ¸èÉù/n  ÕóÕó/q  £¬/w  Îè×Ë/n  ôæôæ/z  £¬/w  Ò»ÅÉ/b  ÈÈÁÒ/a  Ï²Çì/vn  Æø·Õ/n  £¬/w  Çì×£/v  ¡°/w  ÎåÒ»/t  ¡±/w  ¹ú¼Ê/n  ÀÍ¶¯½Ú/t  Áª»¶»á/n  ÔÚ/p  ÕâÀï/r  ¾ÙÐÐ/v  ¡£/w  [ÖÐ¹²ÖÐÑë/nt  ÕþÖÎ¾Ö/n]nt  ³£Î¯/n  ¡¢/w  Êé¼Ç´¦/n  Êé¼Ç/n  ¡¢/w  [È«¹ú/n  ×Ü¹¤»á/n]nt  Ö÷Ï¯/n  Î¾/nr  ½¡ÐÐ/nr  ³öÏ¯/v  ÁË/u  Áª»¶»á/n  ¡£/w  
19980502-01-003-003/m  [È«¹ú/n  ×Ü¹¤»á/n]nt  ¸±/b  Ö÷Ï¯/n  ¡¢/w  Êé¼Ç´¦/n  µÚÒ»/m  Êé¼Ç/n  ÕÅ/nr  ¶¡»ª/nr  ÊÜ/v  Î¾/nr  ½¡ÐÐ/nr  Î¯ÍÐ/vn  £¬/w  ´ú±í/v  [ÖÐ»ª/nz  È«¹ú/n  ×Ü¹¤»á/n]nt  Ïò/p  ÔÚ×ù/v  µÄ/u  ¸÷Î»/r  ½ø/v  ¾©/j  ÀÍ¶¯Ä£·¶/n  ¡¢/w  ÏÈ½ø/a  ¹¤×÷Õß/n  ºÍ/c  [Ïã¸Û/ns  ¹¤Áª»á/j]nt  µÄ/u  ¼Î±ö/n  £¬/w  ÖÂÒÔ/v  ³ç¸ß/a  µÄ/u  ¾´Òâ/n  ºÍ/c  Ç×ÇÐ/a  µÄ/u  ÎÊºò/vn  £¬/w  ²¢/c  Í¨¹ý/p  ´ó¼Ò/r  Ïò/p  ÐÁÇÚ/ad  ¹¤×÷/v  ÔÚ/p  È«¹ú/n  ¸÷Ìõ/r  Õ½Ïß/n  µÄ/u  ¹ã´ó/b  Ö°¹¤/n  ÖÂÒÔ/v  ½ÚÈÕ/n  µÄ/u  ×£ºØ/vn  ¡£/w  Ëû/r  Ëµ/v  £º/w  ÀÍ¶¯Ä£·¶/n  ºÍ/c  ÏÈ½ø/a  ¹¤×÷Õß/n  ÔÚ/p  ¸÷×Ô/r  µÄ/u  ¹¤×÷/vn  ¸ÚÎ»/n  ÉÏ/f  ÐÁÇÚ/ad  ÀÍ¶¯/v  £¬/w  ´´Ôì/v  ³ö/v  »Ô»Í/a  µÄ/u  Òµ¼¨/n  £¬/w  ÄãÃÇ/r  ÊÇ/v  ÀÍ¶¯Õß/n  µÄ/u  ½Ü³ö/a  ´ú±í/n  £¬/w  ÊÇ/v  ÖÐ»ªÃñ×å/n  µÄ/u  ¼¹Áº/n  £¬/w  ÊÇ/v  ×æ¹ú/n  µÄ/u  ¹¦³¼/n  ¡£/w  ÄãÃÇ/r  µÄ/u  ³ç¸ß/a  Ë¼Ïë/n  ºÍ/c  Ä£·¶/n  ÊÂ¼£/n  £¬/w  Õ¹Ê¾/v  ÁË/u  Ê±´ú/n  ¾«Éñ/n  ºÍ/c  ¹¤ÈË½×¼¶/n  µÄ/u  ¾«Éñ/n  ·çÃ²/n  £¬/w  Îª/p  È«/a  Éç»á/n  Ê÷Á¢/v  ÁË/u  ¹â»Ô/a  µÄ/u  °ñÑù/n  ¡£/w  

19980502-01-003-004/m  Áª»¶»á/n  ÉÏ/f  £¬/w  [È«×Ü/j  ÎÄ¹¤ÍÅ/n]nt  ¡¢/w  [±±¾©/ns  Ö°¹¤/n  ½»ÏìÀÖÍÅ/n]nt  ¡¢/w  [Ïã¸Û/ns  ¹¤Áª»á/j  Ö°¹¤/n  ÒÕÊõÍÅ/n]nt  ÑÝ³ö/v  ÁË/u  ¾«²Ê/a  µÄ/u  ½ÚÄ¿/n  £¬/w  [Ïã¸Û/ns  ¹¤Áª»á/j]nt  ¡°/w  ÎåÒ»/t  ¡±/w  ²Î¹ÛÍÅ/n  µÄ/u  ²¿·Ö/m  ³ÉÔ±/n  Ò²/d  ÐËÖÂ²ª²ª/i  µØ/u  µÇÌ¨/v  ±íÑÝ/v  £¬/w  °Ñ/p  Áª»¶»á/n  ÍÆÏò/v  ¸ß³±/n  ¡£/w  
19980502-01-003-005/m  Äß/nr  Ö¾¸£/nr  Ò²/d  ³öÏ¯/v  ÁË/u  Áª»¶»á/n  ¡£/w  ½ø/v  ¾©/j  ÀÍ¶¯Ä£·¶/n  ºÍ/c  ÏÈ½ø/a  ¹¤×÷Õß/n  ¡¢/w  [Ïã¸Û/ns  ¹¤Áª»á/j]nt  ¡°/w  ÎåÒ»/t  ¡±/w  ²Î¹ÛÍÅ/n  ³ÉÔ±/n  µÈ/u  £³£°£°£°/m  ¶à/m  ÈË/n  ²Î¼Ó/v  ÁË/u  Áª»¶»á/n  ¡£/w  

19980502-01-004-001/m  ÕÅ/nr  Á¢²ý/nr  µ±Ñ¡/v  [ÖÐ¹²/j  Ìì½ò/ns  ÊÐÎ¯/n]nt  Êé¼Ç/n  
19980502-01-004-002/m  ÐÂ»ªÉç/nt  Ìì½ò/ns  £µÔÂ/t  £±ÈÕ/t  µç/n  [ÖÐ¹²/j  Ìì½ò/ns  ÊÐÎ¯/n]nt  µÚÆß/m  ½ì/q  Î¯Ô±»á/n  µÚÒ»/m  ´Î/q  È«Ìå/n  »áÒé/n  £µÔÂ/t  £±ÈÕ/t  Ñ¡¾Ù/v  ÕÅ/nr  Á¢²ý/nr  Îª/v  ÊÐÎ¯/n  Êé¼Ç/n  £¬/w  Àî/nr  Ê¢ÁØ/nr  ¡¢/w  ·¿/nr  ·ïÓÑ/nr  ¡¢/w  Áõ/nr  ·åÑÒ/nr  ¡¢/w  ËÎ/nr  Æ½Ë³/nr  Îª/v  ÊÐÎ¯/n  ¸±/b  Êé¼Ç/n  £¬/w  µ±Ñ¡/v  Îª/v  ÊÐÎ¯/n  ³£Î¯/n  µÄ/u  »¹ÓÐ/v  Ñî/nr  ÐÂ³É/nr  ¡¢/w  ÐÏ/nr  ¾ü/nr  ¡¢/w  ÂÞ/nr  ±£Ãú/nr  ¡¢/w  ÏÄ/nr  ±¦Áú/nr  ¡¢/w  Ëï/nr  ±¦Ê÷/nr  ¡¢/w  Íõ/nr  ÎÄ»ª/nr  ¡¢/w  ÐÏ/nr  ÔªÃô/nr  ¡£/w  
19980502-01-004-003/m  [ÖÐ¹²/j  Ìì½òÊÐ/ns  ¼ÍÎ¯/j]nt  µÚÒ»/m  ´Î/q  È«»á/n  Ñ¡¾Ù/v  Áõ/nr  ·åÑÒ/nr  Îª/v  ÊÐ/n  ¼ÍÎ¯/j  Êé¼Ç/n  £¬/w  Áº/nr  ÎÄÖÒ/nr  ¡¢/w  Áú/nr  ÔËÏé/nr  ¡¢/w  Àî/nr  ·¨Èª/nr  Îª/v  ÊÐ/n  ¼ÍÎ¯/j  ¸±/b  Êé¼Ç/n  ¡£/w  

19980502-01-005-001/m  ÀÍÄ£/n  Ï²/vd  µÇ/v  ³¤³Ç/ns  £¨/w  Í¼Æ¬/n  £©/w  
19980502-01-005-002/m  £µÔÂ/t  £±ÈÕ/t  £¬/w  Ç°À´/v  ±±¾©/ns  ²Î¼Ó/v  ¡°/w  ÎåÒ»/t  ¡±/w  ¹ú¼Ê/n  ÀÍ¶¯½Ú/t  Çì×£/vn  »î¶¯/vn  µÄ/u  È«¹ú/n  Ê®/m  ´ó/a  ½Ü³ö/a  ¹¤ÈË/n  ¡¢/w  ¡°/w  ÎåÒ»/t  ÀÍ¶¯/vn  ½±ÕÂ/n  ¡±/w  ¼°/c  ½±×´/n  »ñµÃÕß/n  ´ú±í/n  £¬/w  Óä¿ì/a  µØ/u  µÇ/v  ÉÏ/v  ¾ÓÓ¹¹Ø/ns  ³¤³Ç/ns  ¡£/w  
19980502-01-005-003/m  £¨/w  ÐÂ»ªÉç/nt  ¼ÇÕß/n  Áõ/nr  ÎÀ±ø/nr  Éã/Vg  £©/w  

19980502-01-006-001/m  ÈËÃñÈÕ±¨/nz  °éËæ/v  ÎÒ/r  ³É³¤/v  
19980502-01-006-002/m  Ç®/nr  ¸£Ã÷/nr  
19980502-01-006-003/m  ÔÚ/p  ÎÒ/r  ºÜ/d  Ð¡/a  µÄ/u  Ê±ºò/n  £¬/w  ³£/d  Ìý/v  ¸¸Ç×/n  Ëµ/v  £º/w  ¡°/w  ÈËÃñÈÕ±¨/nz  ÓÖ/d  ·¢±í/v  ÁË/u  ÉçÂÛ/n  £¡/w  ¡±/w  Õâ/r  ³É/v  ÁË/u  ÎÒ/r  ¶Ô/p  ÈËÃñÈÕ±¨/nz  µÄ/u  µÚÒ»/m  Ó¡Ïó/n  ¡£/w  
19980502-01-006-004/m  ½øÈë/v  Ð¡Ñ§/n  ÄîÊé/v  ºó/f  £¬/w  ÄÜ/v  ÈÏÊ¶/v  ×Ö/n  ÁË/y  £¬/w  ÔÚ/p  Ò»/m  ÖÖ/q  ºÃÆæÐÄ/n  µÄ/u  ÇýÊ¹/vn  ÏÂ/f  £¬/w  ÖÐÎç/t  ·ÅÑ§/v  »Ø¼Ò/v  £¬/w  ¾Í/d  ÈÄÓÐÐËÈ¤/l  µØ/u  ÔÄ¶Á/v  ¸¸Ç×/n  ¶©ÔÄ/v  µÄ/u  ÈËÃñÈÕ±¨/nz  £¬/w  µ±Ê±/t  ÓÐ/v  ºÜ¶à/m  ×Ö/n  »¹/d  ²»/d  ÈÏÊ¶/v  ¡£/w  ¶Á/v  Èý/m  Äê¼¶/n  µÄ/u  Ê±ºò/n  £¬/w  ÓÐ/v  Ò»/m  Ìì/q  £¬/w  ÎÒ/r  °Ñ/p  ÔÚ/p  ÈËÃñÈÕ±¨/nz  ÉÏ/f  ¶Á/v  µ½/v  µÄ/u  ²»/d  ÄÜ/v  Àí½â/v  µÄ/u  ¾ä×Ó/n  ³­/v  ÏÂÀ´/v  £¬/w  ÄÃ/v  µ½/v  Ñ§Ð£/n  Çë½Ì/v  ÀÏÊ¦/n  ¡£/w  ÀÏÊ¦/n  ¾ªÆæ/a  µØ/u  ¿´/v  ×Å/u  ÎÒ/r  Ëµ/v  £º/w  ¡°/w  Äã/r  ´Ó/p  ÄÄÀï/r  ¿´µ½/v  Õâ/r  ¾ä/q  »°/n  µÄ/u  £¿/w  ¡±/w  ÎÒ/r  ÍÑ¿Ú¶ø³ö/i  £º/w  ¡°/w  ÈËÃñÈÕ±¨/nz  ¡£/w  ¡±/w  ´Ó´ËÒÔºó/l  £¬/w  ÀÏÊ¦/n  Ò²/d  ³É/v  ÁË/u  ÎÒ/r  µÄ/u  ±¨ÓÑ/n  ¡£/w  
19980502-01-006-005/m  ½øÈë/v  ÖÐÑ§/n  £¬/w  ÓÉÓÚ/p  ¹¦¿Î/n  ½Ï/d  ¶à/a  £¬/w  ¶Á±¨/vn  Ê±¼ä/n  ÊÜµ½/v  ÁË/u  Ò»¶¨/b  µÄ/u  Ó°Ïì/vn  £¬/w  ÎÒ/r  ±ã/d  ÀûÓÃ/v  ÐÇÆÚÌì/t  µÄ/u  Ê±¼ä/n  £¬/w  Í¨¹ý/p  °àÖ÷ÈÎ/n  £¬/w  ´Ó/p  Ð£/Ng  °ì¹«ÊÒ/n  ½è/v  À´/v  ÈËÃñÈÕ±¨/nz  »Ø¼Ò/v  ¿´/v  £¬/w  ÒòÎª/c  µÚ¶þ/m  Ìì/q  Òª/v  »¹/v  £¬/w  ËùÒÔ/c  ÍíÉÏ/t  ×Ü/d  Òª/v  ¿´µ½/v  ÉîÒ¹/t  £¬/w  Óöµ½/v  Í£µç/v  £¬/w  ¾Í/d  ÓÃ/v  ×¼±¸/v  ºÃ/a  µÄ/u  À¯Öò/n  ¡£/w  ÈËÃñÈÕ±¨/nz  ³É/v  ÁË/u  ÎÒ/r  ÕæÕý/b  ÒâÒå/n  ÉÏ/f  µÄ/u  Á¼Ê¦ÒæÓÑ/i  ¡£/w  
19980502-01-006-006/m  £±£¹£¹£²Äê/t  £¬/w  ÎÒ/r  Í¨¹ý/p  ÕÐ¸É/vn  ¿¼ÊÔ/vn  £¬/w  ³ÉÎª/v  Ò»/m  Ãû/q  »ù²ã/n  ÍÁµØ/n  ¹ÜÀíÔ±/n  £¬/w  ÎÒ/r  Å¬Á¦/ad  ¹¤×÷/v  £¬/w  °Ñ/p  ÈËÃñÈÕ±¨/nz  ¿¯³ö/v  µÄ/u  ÖØ´ó/a  ·½Õë/n  Õþ²ß/n  ºÍ/c  ÏÈ½ø/a  ÈËÎï/n  ½éÉÜ/vn  £¬/w  Ï¸ÐÄ/a  µØ/u  ¼ô²Ã/v  ÏÂÀ´/v  £¬/w  ÊÕ²Ø/v  ºÃ/a  £¬/w  ×÷Îª/v  ÎÒ/r  µÄ/u  ¹¤×÷/vn  º½±ê/n  ¡£/w  £±£¹£¹£·Äê/t  £¬/w  ÔÚ/p  µ³/n  µÄ/u  ½ÌÓý/vn  ÅàÑø/vn  ÏÂ/f  £¬/w  ÎÒ/r  ¹âÈÙ/a  µØ/u  ¼ÓÈë/v  ÁË/u  [ÖÐ¹ú/ns  ¹²²úµ³/n]nt  ¡£/w  ¿ÉÒÔ/v  Ëµ/v  £¬/w  ÈËÃñÈÕ±¨/nz  °éËæ/v  ÎÒ/r  ³É³¤/v  ¡£/w  
19980502-01-006-007/m  ½ñÌì/t  £¬/w  ÈËÃñÈÕ±¨/nz  ¼´½«/d  Ó­À´/v  £µ£°/m  »ªµ®/n  £¬/w  ÎÒ/r  ÓÐÐÒ/v  ½è´Ë»ú»á/l  £¬/w  Ì¸/v  Ò»Ð©/m  Ç×Éí/b  ¸ÐÊÜ/vn  £¬/w  ²¢/c  Õæ³Ï/ad  ×£Ô¸/v  ÈËÃñÈÕ±¨/nz  Ô½/d  °ì/v  Ô½/d  ºÃ/a  ¡£/w  
19980502-01-006-008/m  £¨/w  ×÷Õß/n  µ¥Î»/n  £º/w  [°²»Õ/ns  Ìì³¤ÊÐ/ns  ÇØÀ¸/ns  ÍÁµØ/n  ·¿²ú/n  ¹ÜÀíËù/n]nt  £©/w  

19980502-01-007-001/m  ¸ß½Ì/j  ÌåÖÆ/n  ¸Ä¸ï/vn  »ñ/v  ÖØ´ó/a  Í»ÆÆ/vn  ÐÂ/a  [Õã½­/ns  ´óÑ§/n]nt  ³ï½¨/vn  ¹¤×÷/vn  Æô¶¯/v  
19980502-01-007-002/m  ±¾±¨/r  ±±¾©/ns  £µÔÂ/t  £±ÈÕ/t  Ñ¶/Ng  ¼ÇÕß/n  ÎÂ/nr  ºìÑå/nr  ±¨µÀ/v  £º/w  ¸ù¾Ý/p  ¹úÎñÔº/nt  ÓÐ¹Ø/vn  ÎÄ¼þ/n  ¾«Éñ/n  £¬/w  ÓÉ/p  [Õã½­/ns  ´óÑ§/n]nt  ¡¢/w  [º¼ÖÝ/ns  ´óÑ§/n]nt  ¡¢/w  [Õã½­/ns  Å©Òµ/n  ´óÑ§/n]nt  ¡¢/w  [Õã½­/ns  Ò½¿Æ/n  ´óÑ§/n]nt  ËÄ/m  Ð£/Ng  ºÏ²¢/v  ×é½¨/v  ÐÂ/a  [Õã½­/ns  ´óÑ§/n]nt  µÄ/u  ³ï½¨/vn  ¹¤×÷/vn  £´ÔÂ/t  £³£°ÈÕ/t  ÕýÊ½/ad  Æô¶¯/v  ¡£/w  ÐÂ/a  Õã´ó/j  ½«/d  ÊÇ/v  Æù½ñÎªÖ¹/l  ÎÒ¹ú/n  ¸ßÐ£/j  Ç¿/a  Ç¿/a  ºÏ²¢/v  ×é½¨/v  µÄ/u  ¡¢/w  Ñ§¿Æ/n  ÃÅÀà/n  ÆëÈ«/a  ¡¢/w  ¹æÄ£/n  ×î/d  ´ó/a  µÄ/u  Ò»/m  Ëù/q  ´óÑ§/n  ¡£/w  
19980502-01-007-003/m  ½ÌÓý²¿/nt  ºÍ/c  Õã½­Ê¡/ns  ×òÌì/t  ÔÚ/p  º¼ÖÝ/ns  ¾ÙÐÐ/v  ÁË/u  ÐÂ/a  [Õã½­/ns  ´óÑ§/n]nt  ³ï½¨/vn  ´ó»á/n  ¡£/w  ½ÌÓý²¿/nt  ²¿³¤/n  ³Â/nr  ÖÁÁ¢/nr  ÔÚ/p  »áÉÏ/t  Ö¸³ö/v  £¬/w  ËÄ/m  Ð£/Ng  ºÏ²¢/v  £¬/w  ÊÇ/v  ¸ßµÈ½ÌÓý/l  ÌåÖÆ/n  ¸Ä¸ï/vn  µÄ/u  ÖØ´ó/a  Í»ÆÆ/vn  £¬/w  Ò²/d  ÊÇ/v  ±¾ÊÀ¼Í/t  ¸ß½Ì/j  Õ½Ïß/n  Ò»/m  ¼þ/q  ´óÊÂ/n  ¡£/w  Ëü/r  ÓÐÀûÓÚ/v  ÍÆ¶¯/v  ÎÒ¹ú/n  ¸ßµÈ½ÌÓý/l  ×ÊÔ´/n  µÄ/u  ÓÅ»¯/vn  ÅäÖÃ/vn  £¬/w  ´ÙÊ¹/v  ÎÒ¹ú/n  ¸ßÐ£/j  Ïò/p  ¸ü/d  ¸ß/a  Ë®Æ½/n  Âõ½ø/v  £¬/w  Ò²/d  ±Ø½«/d  ¶Ô/p  ÎÒ¹ú/n  ¡°/w  ¿Æ½ÌÐË¹ú/l  ¡±/w  Õ½ÂÔ/n  µÄ/u  ÊµÊ©/v  ²úÉú/v  ÖØ´ó/a  µÄ/u  ÍÆ¶¯/vn  ×÷ÓÃ/n  ¡£/w  
19980502-01-007-004/m  ³Â/nr  ÖÁÁ¢/nr  Ëµ/v  £¬/w  µ³ÖÐÑë/nt  ¡¢/w  ¹úÎñÔº/nt  ¶Ô/p  ËÄ/m  Ð£/Ng  ºÏ²¢/v  ×é½¨/v  ÐÂ/a  µÄ/u  [Õã½­/ns  ´óÑ§/n]nt  ¹¤×÷/vn  Ê®·Ö/m  ¹ØÐÄ/v  £¬/w  ²¢/c  ¼Ó´ó/v  ÁË/u  ÖÐÑëÕþ¸®/n  Í¶Èë/v  µÄ/u  Á¦¶È/n  ¡£/w  ½ÌÓý²¿/nt  ½«/d  °Ñ/p  ËÄ/m  Ð£/Ng  ºÏ²¢/vn  ×÷Îª/v  ½ñÄê/t  µÄ/u  ÖØÒª/a  ¹¤×÷/vn  Ö®Ò»/r  £¬/w  ²¢/c  Óë/p  [Õã½­/ns  Ê¡Î¯/n]nt  ¡¢/w  Ê¡Õþ¸®/n  ÃÜÇÐ/ad  ÅäºÏ/v  £¬/w  ¼ÓÇ¿/v  ¶Ô/p  ºÏ²¢/vn  ¹¤×÷/vn  µÄ/u  Áìµ¼/vn  ¡£/w  Í¬Ê±/c  £¬/w  Ï£Íû/v  ËÄ/m  Ð£Áìµ¼/n  ºÍ/c  ¹ã´ó/b  Ê¦ÉúÔ±¹¤/j  ÍÅ½á/a  ·Ü½ø/v  £¬/w  ÍÆ¶¯/v  ÐÂ/a  Õã´ó/j  Ïò/p  ÊÀ½ç/n  Ò»Á÷/b  ´óÑ§/n  µÄ/u  Ä¿±ê/n  Âõ½ø/v  ¡£/w  
19980502-01-007-005/m  ÐÂ/a  [Õã½­/ns  ´óÑ§/n]nt  Îª/p  ½ÌÓý²¿/nt  Ö±Êô/b  ¸ßÐ£/j  £¬/w  ½ÌÓý²¿/nt  ºÍ/c  Õã½­Ê¡/ns  ¹²½¨/v  ¹²¹Ü/v  ¡£/w  Ä¿Ç°/t  £¬/w  ËÄ/m  Ð£/Ng  ÓµÓÐ/v  ÔÚÐ£/vn  ±¾¿ÆÉú/n  £´£®£¶Íò/m  ÈË/n  ¡¢/w  ÑÐ¾¿Éú/n  ½ü/a  £µ£°£°£°/m  ÈË/n  ¡¢/w  ½ÌÖ°¹¤/j  £±Íò/m  ÈË/n  ¡£/w  

19980502-01-008-001/m  ¼ÍÄî±®/n  ÏÂ/f  Òä/Vg  µ±Äê/t  
19980502-01-008-002/m  ÐÂ»ªÉç/nt  ¼ÇÕß/n  Ñî/nr  Çà/nr  Àî/nr  ìã/nr  
19980502-01-008-003/m  £µÔÂ/t  £±ÈÕ/t  ÊÇ/v  ±±¾©/ns  [Ìì°²ÃÅ/ns  ¹ã³¡/n]ns  ÉÏ/f  µÄ/u  ÈËÃñ/n  Ó¢ÐÛ/n  ¼ÍÄî±®/n  Âä³É/v  ¡¢/w  ½ÒÄ»/v  £´£°/m  ÖÜÄê/q  µÄ/u  ÈÕ×Ó/n  ¡£/w  ö­ö­/z  ´ºÓê/n  ÖÐ/f  £¬/w  Ðí¶à/m  ÈË/n  ÌØÒâ/d  À´µ½/v  ÕâÀï/r  £¬/w  ÔÚ/p  Õâ/r  ×ù/q  ÒÑ/d  ±»/p  £´ÒÚ/m  ÈË´Î/q  Õ°Ñö/v  ¹ý/u  µÄ/u  ·á±®/n  Ç°/f  ×¤×ã/v  ¡£/w  
19980502-01-008-004/m  [±±¾©ÊÐ/ns  ÊÐÕþ/n  ¶þ/m  ¹«Ë¾/n]nt  µÄ/u  Íõ/nr  ÊÙÕ«/nr  ÀÏÈË/n  ºÍ/c  Ëû/r  µÄ/u  £µ/m  Î»/q  ÀÏ/a  »ï°é/n  ½ñÌì/t  ¸ñÍâ/d  ÐË·Ü/a  ¡£/w  ËûÃÇ/r  ¾Û¼¯/v  µ½/v  Ò»Æð/s  £¬/w  »ØÒä/v  Æð/v  µ±Äê/t  ÎªÁË/p  ½¨Éè/v  ÐÂ/a  ÖÐ¹ú/ns  £¬/w  »Óº¹ÈçÓê/i  ¡¢/w  ÈÈ»ð³¯Ìì/i  µÄ/u  ÈÕ×Ó/n  ¡£/w  
19980502-01-008-005/m  £´£°/m  Äê/q  Ç°/f  £¬/w  Õâ/r  £¶/m  Î»/q  ÀÏÈË/n  »¹/d  ¶¼/d  Ö»/d  ÓÐ/v  ¶þÊ®¼¸/m  Ëê/q  ¡£/w  ËûÃÇ/r  ÒÔ/p  ×Ô¼º/r  æµÊì/a  µÄ/u  ¼¼ÒÕ/n  ±»/p  ÌôÑ¡/v  ²Î¼Ó/v  Õâ/r  ×ù/q  ÖÐ¹ú/ns  ÀúÊ·/n  ÉÏ/f  ×î/d  ¸ß´ó/a  µÄ/u  ¼ÍÄî±®/n  µÄ/u  ½¨Éè/vn  ¡£/w  
19980502-01-008-006/m  ÀÏ/a  Ä¾¹¤/n  Íõ/nr  ÊÙÕ«/nr  Çå³þ/a  µØ/u  ¼ÇµÃ/v  £¬/w  ÔÚ/p  ¼ÍÄî±®/n  µÄ/u  ÐÞ½¨/vn  ¹ý³Ì/n  ÖÐ/f  £¬/w  Óöµ½/v  ÁË/u  Ðí¶à/m  ¼¼Êõ/n  ÄÑÌâ/n  £¬/w  ±ÈÈçËµ/l  Òª/v  °Ñ/p  ÖØ/a  ´ï/v  £¶£°/m  ¶à/m  ¶Ö/q  µÄ/u  ±®/n  ÐÄ/n  ´£Á¢/v  ÆðÀ´/v  £¬/w  µ±Ê±/t  Ã»ÓÐ/v  ÏÖÔÚ/t  µÄ/u  ÆðÖØ/b  Éè±¸/n  £¬/w  ¿É/v  ´ó¼Ò»ï¶ù/r  Ïë/v  ³ö/v  ÁË/u  Ðí¶à/m  Ê¡/v  ¹¤/n  Ê¡Á¦/a  µÄ/u  ÇÏÃÅ/n  £¬/w  °´Ê±/d  ±£ÖÊ/v  µØ/u  Íê³É/v  ÁË/u  ÈÎÎñ/n  ¡£/w  
19980502-01-008-007/m  ÀÏ/a  Ê¯¹¤/n  Â¬/nr  Ö¾»á/nr  ²Î¼Ó/v  ÁË/u  ¼ÍÄî±®/n  µ××ù/n  ¡¢/w  »¤À¸/n  µÄ/u  µñ×Á/vn  ¡£/w  Ëû/r  ÖÁ½ñ/d  ¶¼/d  ²»/d  ÄÜ/v  Íü¼Ç/v  µÄ/u  ÊÇ/v  £¬/w  Îª/p  ±£Ö¤/v  ¼ÍÄî±®/n  ½¨Éè/vn  ÖÊÁ¿/n  £¬/w  Ê¯¹¤/n  ÃÇ/k  µñ×Á/v  Ã¿/r  Ò»/m  ¿é/q  Ê¯ÁÏ/n  ¶¼/d  Òª/v  ÏÈ/d  ÔÚ/p  ·´Ãæ/n  Á·Ï°/v  µñ/v  Ò»/m  ±é/q  £¬/w  È»ºó/c  ÔÙ/d  ÕýÊ½/ad  µñ/v  ÕýÃæ/n  ¡£/w  ºú/nr  Á¢Çå/nr  ÀÏÈË/n  ÈÏÎª/v  ¾Í/d  ¸Ã/v  ÄÇÑù/r  ¸É/v  £º/w  ¡°/w  ÎªÁË/p  ÖÐ»ªÃñ×å/n  £¬/w  ÏÈÁÒ/n  ÃÇ/k  °Ñ/p  Ãü/n  ¶¼/d  Ï×/v  ³öÀ´/v  ÁË/y  £¬/w  ÎÒÃÇ/r  ÔÚ/p  ºÍÆ½/n  Äê´ú/n  ¸ã/v  ½¨Éè/v  £¬/w  ¾ø/d  Ã»Ê²Ã´/l  Ìõ¼þ/n  ¿É/v  ½²/v  µÄ/u  ¡£/w  ¡±/w  

19980502-01-009-001/m  ÖØ/v  ½Ì/Ng  Îª/v  ÏÈ/d  ÐË/v  ½Ì/Ng  Îª/v  ±¾/n  Ö§/Vg  ½Ì/Ng  Îª/v  ÈÙ/Ag  £­£­£­/w  µ¤Ñô/ns  ¼ÓËÙ/v  ½ÌÓý/vn  ÏÖ´ú»¯/vn  ½¨Éè/vn  ¼ÍÊµ/v  
19980502-01-009-002/m  £¨/w  ¸½/v  Í¼Æ¬/n  £±/m  ÕÅ/q  £©/w  
19980502-01-009-003/m  ±¾±¨/r  ¼ÇÕß/n  Àî/nr  ¼Ã¹ú/nr  
19980502-01-009-004/m  Ñ¹Ìâ/vn  ÕÕÆ¬/n  £º/w  [µ¤ÑôÊÐ/ns  çíÁêÕò/ns  ÖÐÑ§/n]nt  Ð£¾°/n  ¡£/w  £¨/w  ±¾±¨/r  ¼ÇÕß/n  ÕÅ/nr  ÑÅÐÄ/nr  Éã/Vg  £©/w  
19980502-01-009-005/m  ±àÕß°´/n  £º/w  ¡°/w  ÖØ/Vg  ½Ì/Ng  Îª/v  ÏÈ/d  £¬/w  ÐË/v  ½Ì/Ng  Îª/v  ±¾/n  £¬/w  Ö§/Vg  ½Ì/Ng  Îª/v  ÈÙ/Ag  ¡±/w  £¬/w  ½­ËÕ/ns  µ¤ÑôÊÐ/ns  ¼ÓËÙ/v  ½ÌÓý/vn  ÏÖ´ú»¯/vn  ½¨Éè/vn  µÄ/u  ÊÂ¼£/n  Éú¶¯/a  ¸ÐÈË/a  ¡£/w  ¶Á/v  Ò»/m  ¶Á/v  Õâ/r  Æª/q  ±¨µÀ/n  £¬/w  ÎÒÃÇ/r  Îª/p  µ¤ÑôÊÐ/ns  ¸÷¼¶/r  Áìµ¼/n  ¸É²¿/n  °Ñ/p  ¡°/w  ¿Æ½ÌÐË¹ú/l  ¡±/w  µÄ/u  Õ½ÂÔ/n  Âäµ½Êµ´¦/l/%  ¶ø/c  ½ÐºÃ/v  ¡£/w  
19980502-01-009-006/m  ¹ú¼Ò/n  ÓÅÏÈ/vd  ·¢Õ¹/v  ½ÌÓý/vn  ÊÇ/v  Ò»/m  ´ó/a  Õ½ÂÔ/n  ¾ö²ß/n  £¬/w  Ò»·½Ãæ/c  Ëæ×Å/p  ¹ú¼Ò/n  ²ÆÁ¦/n  ÔöÇ¿/vn  ½ÌÓý/vn  Í¶Èë/vn  ²»¶Ï/d  Ôö¼Ó/v  £»/w  ÁíÒ»·½Ãæ/c  ÊÇ/v  ½øÒ»²½/d  ·¢Õ¹/v  ºÍ/c  Òýµ¼/v  Éç»á/n  Á¦Á¿/n  °ìÑ§/v  £¬/w  ¶àÇþµÀ/d  Ôö¼Ó/v  ½ÌÓý/vn  Í¶Èë/vn  ¡£/w  Í¬Ê±/c  Í¨¹ý/p  ¹²½¨/vn  ¡¢/w  µ÷Õû/vn  ¡¢/w  ºÏ×÷/vn  ¡¢/w  ºÏ²¢/vn  µÈ/u  ÐÎÊ½/n  £¬/w  ºÏÀí/ad  ÅäÖÃ/v  ºÍ/c  ³ä·Ö/ad  ÀûÓÃ/v  ½ÌÓý/vn  ×ÊÔ´/n  £¬/w  ¼ÓÇ¿/v  ½ÌÊ¦/n  ¶ÓÎé/n  ½¨Éè/vn  £¬/w  Ìá¸ß/v  ½ÌÓý/vn  ÖÊÁ¿/n  ºÍ/c  °ìÑ§/vn  Ð§Òæ/n  ¡£/w  ´óÕþ·½Õë/n  ÒÑ¾­/d  Ã÷È·/v  £¬/w  ÏÖÔÚ/t  µÄ/u  ¹Ø¼ü/n  ÊÇ/v  Òª/v  ¹¤×÷/v  µ½Î»/v  £¬/w  Ç§·½°Ù¼Æ/i  ×¥/v  ÂäÊµ/v  ¡£/w  
19980502-01-009-007/m  ÔÚ/p  ½­ËÕÊ¡/ns  µ¤ÑôÊÐ/ns  Å©´å/n  ²É·Ã/v  £¬/w  ×î/d  ÒýÈË×¢Ä¿/i  µÄ/u  ÊÇ/v  Ò»×ù×ù/m  ÏÖ´ú»¯/vn  µÄ/u  ÖÐÑ§/n  ¡¢/w  Ð¡Ñ§/n  ¡¢/w  Ó×¶ùÔ°/n  ¡£/w  
19980502-01-009-008/m  µ¤Ñô/ns  ¾­¼Ã/n  ÊµÁ¦/n  ÔÚ/p  ½­ËÕ/ns  ´¦ÓÚ/v  ÖÐµÈ/b  Æ«/a  ÉÏ/f  Ë®Æ½/n  £¬/w  ½ÌÓý/vn  ·¢Õ¹/vn  È´/d  Ô¾/Vg  Èë/v  È«Ê¡/n  ÏÈ½ø/a  ÐÐÁÐ/n  ¡£/w  È¥Äê/t  ½­ËÕ/ns  È«Ê¡/n  Í¨¹ý/v  ÑéÊÕ/v  µÄ/u  ¾Å/m  Ëù/q  Ê¡¼¶/b  ÊµÑé/n  Ð¡Ñ§/n  £¬/w  µ¤Ñô/ns  ¾Í/d  Õ¼/v  ÁË/u  ËÄ/m  Ëù/q  £»/w  ½­ËÕ/ns  Ìá³ö/v  Á½/m  Äê/q  ÄÚ/f  ÔÚ/p  È«Ê¡/n  ½¨³É/v  Ê®/m  ¸ö/q  ¡º/w  ½ÌÓý/vn  ÏÖ´ú»¯/vn  Ê¾·¶/vn  ÏçÕò/n  ¡»/w  £¬/w  µ¤Ñô/ns  ¾Í/d  ÒÑ/d  ½¨³É/v  Á½/m  ¸ö/q  £¬/w  »¹/d  ½¨³É/v  ÁË/u  ËÄ/m  ¸ö/q  »ù±¾/ad  ÊµÏÖ/v  ½ÌÓý/vn  ÏÖ´ú»¯/vn  µÄ/u  ÏÈ½ø/a  ÏçÕò/n  £»/w  ¹ú¼Ò/n  ÖØµã/n  Ö°¸ß/j  [µ¤ÑôÊÐ/ns  Ö°½Ì/j  ÖÐÐÄ/n]nt  ±»/p  ÆÀÎª/v  ¡º/w  ½­ËÕÊ¡/ns  ÏØ/n  £¨/w  ÊÐ/n  £©/w  ¼¶/n  µç´ó/j  °ìÑ§/v  ÏÈ½ø/a  ¼¯Ìå/n  ¡»/w  £¬/w  ²¢/c  ÓÐ/v  ËÄ/m  Ëù/q  ³É½Ì/j  ÖÐÐÄ/n  ºÍ/c  Èý/m  Ëù/q  Ö°¸ß/j  ±»/p  ÆÀÎª/v  ¡º/w  Ê¡/n  ÖØµã/n  ³É½Ì/j  ÖÐÐÄ/n  ¡»/w  »ò/c  ¡º/w  Ê¡/n  ÖØµã/n  Ö°¸ß/j  ¡»/w  ¡£/w  
19980502-01-009-009/m  ½ÌÓý/vn  ÏÖ´ú»¯/vn  ³ÉÎª/v  ¡º/w  Ò»°ÑÊÖ/n  ¹¤³Ì/n  ¡»/w  

19980502-01-009-010/m  ¡º/w  µ³/n  ÒÔ/p  ÖØ/Vg  ½Ì/Ng  Îª/v  ÏÈ/d  £¬/w  Õþ/Ng  ÒÔ/p  ÐË/v  ½Ì/Ng  Îª/v  ±¾/n  £¬/w  Ãñ/Ng  ÒÔ/p  Ö§/Vg  ½Ì/Ng  Îª/v  ÈÙ/Ag  ¡»/w  £¬/w  ÔÚ/p  µ¤Ñô/ns  ÒÑ/d  ³ÉÎª/v  È«/a  Éç»á/n  µÄ/u  ¹²Ê¶/n  ¡£/w  ÊÐÎ¯/n  ¡¢/w  ÊÐÕþ¸®/n  ×Ô/p  Ò»¾Å¾ÅÁùÄê/t  °ä·¢/v  ¡¶/w  µ¤ÑôÊÐ/ns  ½ÌÓý/vn  ·¢Õ¹/vn  ¡º/w  ¾ÅÎå/m  ¡»/w  ¼Æ»®/n  ºÍ/c  ¶þ¡ðÒ»¡ðÄê/t  Ô¶¾°/n  Ä¿±ê/n  ¡·/w  ºó/f  £¬/w  Ò»¾Å¾ÅÆßÄê/t  ÓÖ/d  °Ñ/p  ½ÌÓý/vn  ÏÖ´ú»¯/vn  ½¨Éè/vn  ×÷Îª/v  ¡º/w  ÖØÖÐÖ®ÖØ/l  ¡»/w  À´/v  ×¥/v  £¬/w  ½ÌÓý/vn  ÏÖ´ú»¯/vn  ½¨Éè/vn  ³É/v  ÁË/u  ¡º/w  Ò»°ÑÊÖ/n  ¹¤³Ì/n  ¡»/w  ¡£/w  ÔÚ/p  ÏçÕò/n  ²ÆË°/j  ÌåÖÆ/n  ¸Ä¸ï/vn  ºó/f  £¬/w  ºÜ¶à/m  ÏçÕò/n  ¼á³Ö/v  ½ÌÓý/vn  ·¢Õ¹/vn  µÄ/u  Ä¿±ê/n  ²»/d  ±ä/v  £¬/w  Í¶Èë/v  ²»/d  ¼õ/v  ¡£/w  ÊÐÊô/b  ¸÷/r  ÓÐ¹Ø/vn  ²¿ÃÅ/n  ¶Ô/p  ½ÌÓý/v  ÏÖ´ú»¯/vn  ½¨Éè/vn  ÓèÒÔ/v  ´óÁ¦/d  Ö§³Ö/v  £¬/w  Í¨Á¦ºÏ×÷/i  ¡£/w  
19980502-01-009-011/m  ¡º/w  Òý/v  ÈË¼Ò/r  µÄ/u  Ç®/n  °ì/v  ÎÒÃÇ/r  µÄ/u  ÊÂ/n  £¬/w  ¼¯/Vg  Éç»á/n  ÉÏ/f  µÄ/u  Ç®/n  °ì/v  ½ÌÓý/vn  ÉÏ/f  µÄ/u  ÊÂ/n  £¬/w  ÓÃ/p  ×Ô¼º/r  µÄ/u  Ç®/n  °ì/v  ºÃ/a  Ñ§Ð£/n  µÄ/u  ÊÂ/n  ¡»/w  £¬/w  µ¤ÑôÊÐ/ns  ¶àÔª»¯/v  µÄ/u  ½ÌÓý/vn  Í¶Èë/vn  ¸ñ¾Ö/n  ÒµÒÑ/d  ÐÎ³É/v  ¡£/w  ½ü/a  Á½/m  Äê/q  À´/f  ÓÃÓÚ/v  Ñ§Ð£/n  »ù±¾½¨Éè/l  ºÍ/c  ÄÚ²¿/f  ÉèÊ©/n  µÄ/u  ×Ü/b  Í¶Èë/n  ´ïµ½/v  ¶þµãÒ»ÁùÒÚ/m  Ôª/q  £¬/w  ÐÂ½¨/vn  Ð£Éá/n  µÄ/u  ×ÜÃæ»ý/n  ´ïµ½/v  ¶þÊ®¶þµãËÄÍò/m  Æ½·½Ã×/q  £¬/w  ÖÐÐ¡Ñ§Éú/n  ÈË¾ù/j  Õ¼µØ/vn  Ãæ»ý/n  ´ï/v  ÈýÊ®Îå/m  Æ½·½Ã×/q  £¬/w  ½¨Öþ/vn  Ãæ»ý/n  ´ï/v  ¾ÅµãÁù/m  Æ½·½Ã×/q  ¡£/w  È«ÊÐ/n  °ëÊýÒÔÉÏ/m  µÄ/u  ÖÐÑ§/n  ¡¢/w  Èý·ÖÖ®¶þ/m  ÒÔÉÏ/f  µÄ/u  ÖÐÐÄ/n  Ð¡Ñ§/n  ºÍ/c  ËÄ·ÖÖ®Ò»/m  ÒÔÉÏ/f  µÄ/u  Ïç´å/n  Ð¡Ñ§/n  ½¨Á¢/v  ÁË/u  ×ÛºÏÂ¥/n  £¨/w  ÓÖ/d  ³Æ/v  ÒÕÊõÂ¥/n  ºÍ/c  ÊµÑéÂ¥/n  £©/w  £¬/w  Åä±¸/v  ÁË/u  ÒôÀÖ/n  ¡¢/w  ÃÀÊõ/n  ¡¢/w  ÀÍ¼¼/j  ¡¢/w  ¿Æ¼¼/n  µÈ/u  ÉèÊ©/n  ºÍ/c  Æ÷²Ä/n  ¡£/w  È«ÊÐ/n  Èý°Ù¶þÊ®/m  Ëù/q  Ñ§Ð£/n  ÒÑ/d  ÓÐ/v  ¶þ°Ù/m  ¶à/m  Ëù/q  °à°à/n  Åä/v  Æë/a  ¡º/w  Á½/m  »ú/Ng  Ò»/m  Ä»/n  ¡»/w  £¨/w  µçÊÓ»ú/n  ¡¢/w  Í¶Ó°ÒÇ/n  ¡¢/w  µç½Ì/n  ÒøÄ»/n  £©/w  »ò/c  ¡º/w  Èý/m  »ú/Ng  Ò»/m  Ä»/n  ¡»/w  £¨/w  µçÊÓ»ú/n  ¡¢/w  ÊÕÂ¼»ú/n  ¡¢/w  Í¶Ó°ÒÇ/n  ¡¢/w  µç½Ì/n  ÒøÄ»/n  £©/w  £»/w  ²¿·Ö/m  Ñ§Ð£/n  °²×°/v  ÁË/u  ±ÕÂ·µçÊÓ/n  £¬/w  ÓÐÐ©/r  Ê¾·¶ÐÔ/n  ¹Ç¸É/n  Ñ§Ð£/n  ½¨Á¢/v  ÁË/u  ¶àÃ½Ìå/n  ½ÌÑ§/vn  Æ½Ì¨/n  ºÍ/c  ½×ÌÝ/n  ½ÌÊÒ/n  £»/w  È«ÊÐ/n  ¸÷Àà/r  Ñ§Ð£/n  ½¨³É/v  µÄ/u  ºÏ¸ñ/vn  Î¢»úÊÒ/n  ÓÐ/v  ÁùÊ®°Ë/m  ¸ö/q  £¬/w  Åä±¸/v  Î¢»ú/n  Ò»Ç§Áù°Ù/m  Ì¨/q  £»/w  ½¨³É/v  µÄ/u  ºÏ¸ñ/vn  ÓïÒôÊÒ/n  ÓÐ/v  ËÄÊ®Ò»¸ö/m  £»/w  ÓÐµÄ/r  ÖÐÐ¡Ñ§/j  »¹/d  ½¨/v  ÓÐ/v  ÌåÓý¹Ý/n  »ò/c  ·çÓê/n  »î¶¯ÊÒ/n  ¡£/w  ÔÚ/p  µ¤Ñô/ns  ½ÌÊ¦/n  ÐÂ´å/n  £¬/w  ·Ö/v  Ò»/m  ¡¢/w  ¶þÆÚ/b  ¹¤³Ì/n  ½¨Éè/v  ½ÌÊ¦/n  ×¡·¿/n  £¬/w  ³ÇÇø/n  ½ÌÊ¦/n  ÈË¾ù/j  ¾Ó×¡/vn  Ãæ»ý/n  ´ïµ½/v  Ê®Îå/m  Æ½·½Ã×/q  £¬/w  Ì×·¿ÂÊ/n  ´ïµ½/v  °Ù·ÖÖ®°ËÊ®Îå/m  ¡£/w  ½ÌÊ¦/n  ³ÉÎª/v  ÁîÈËÏÛÄ½/l  µÄ/u  Ö°Òµ/n  £¬/w  ÔÚ/p  µ¤Ñô/ns  ÒÑ/d  ÊÇ/v  ÏÖÊµ/n  ¡£/w  
19980502-01-009-012/m  ½ÌÓý/vn  ÕûÌå/n  ·¢Õ¹/vn  Ë®Æ½/n  ÏÔÖø/ad  Ìá¸ß/v  
19980502-01-009-013/m  µ¤ÑôÊÐ/ns  ÍêÈ«/a  ÖÐÑ§/n  ½ü/a  Á½/m  Äê/q  ÄÚ/f  µ÷Õû/v  µ½Î»/v  £¬/w  ´Ó/p  Ô­À´/b  Ê®Îå/m  Ëù/q  µ÷Õû/v  µ½/v  Ä¿Ç°/t  µÄ/u  ¾Å/m  Ëù/q  £¬/w  ËùÓÐ/b  ¶¨µã/n  ¸ßÖÐ/n  ÒÔ/p  ×°±¸/n  Ìõ¼þ/n  ÏÖ´ú»¯/v  Îª/v  Í»ÆÆ¿Ú/n  £¬/w  Ñ¸ËÙ/ad  ²½Èë/v  ÏÖ´ú»¯/vn  ½¨Éè/vn  ¹ìµÀ/n  ¡£/w  [µ¤ÑôÊÐ/ns  µÚÎå/m  ÖÐÑ§/n]nt  ¡¢/w  [µ¤ÑôÊÐ/ns  µÚÁù/m  ÖÐÑ§/n]nt  £¬/w  ¾ÍÊÇ/v  ÔÚ/p  ³·/v  ²¢/c  ¼¸/m  ¸ö/q  ÏçÕò/n  µÄ/u  ¸ßÖÐ²¿/n  ºó/f  £¬/w  ÐÂ½¨/v  µÄ/u  ÍêÈ«/a  ÖÐÑ§/n  ¡£/w  Õâ/r  Á½/m  Ëù/q  ÖÐÑ§/n  £¬/w  Ñ§Éú/n  ¿É/v  ×¡/v  ¶Á/v  £¬/w  È«²¿/m  ½¨³É/v  ºó/f  ´ïµ½/v  ÏÖ´ú»¯/vn  Ñ§Ð£/n  µÄ/u  °ìÑ§/vn  ±ê×¼/n  ¡£/w  
19980502-01-009-014/m  £¨/w  £Á/nx  ¡¢/w  £Â/nx  £©/w  
19980502-01-009-015/m  Á½/m  Äê/q  À´/f  £¬/w  È«ÊÐ/n  ³·/v  ²¢/v  ÁË/u  £¸£²/m  Ëù/q  Å©´å/n  Ð¡Ñ§/n  ºÍ/c  ³õ¼¶ÖÐÑ§/l  £¬/w  Íê³É/v  ÁË/u  ¸ßÖÐ/n  ²¼µã/vn  ¹¤×÷/vn  £¬/w  ÓÅ»¯/v  ÁË/u  Ñ§Ð£/n  ²¼¾Ö/n  ºÍ/c  ½ÌÑ§/vn  ×ÊÔ´/n  ÅäÖÃ/vn  £¬/w  ½Ï/d  ºÃ/a  µØ/u  ·¢»Ó/v  ÁË/u  ¹æÄ£/n  °ìÑ§/vn  Ð§Òæ/n  ¡£/w  È¥Äê/t  È«ÊÐ/n  £³/m  ¡ª/w  £¶/m  ÖÜËê/t  Ó×¶ù/n  ÈëÔ°ÂÊ/n  ´ï/v  £¹£²£®£´£¥/m  £¬/w  ±È/p  £±£¹£¹£¶Äê/t  Ìá¸ß/v  ÁË/u  £²£®£³/m  ¸ö/q  °Ù·Öµã/n  £»/w  Ð¡Ñ§/n  ÈëÑ§ÂÊ/n  ¡¢/w  ¹®¹ÌÂÊ/n  ¼ÌÐø/v  ±£³Ö/v  £±£°£°£¥/m  £»/w  ³õÖÐ/n  ÈëÑ§ÂÊ/n  ¡¢/w  ¹®¹ÌÂÊ/n  ±£³Ö/v  ÔÚ/p  £¹£¸£¥/m  ÒÔÉÏ/f  £»/w  £·/m  ¡ª/w  £±£µ/m  ÖÜËê/t  ²Ð¼²/n  ¶ùÍ¯/n  ½ÓÊÜ/v  ÒåÎñ½ÌÓý/l  µÄ/u  ÈëÑ§ÂÊ/n  Ìá¸ß/v  µ½/v  £¹£µ£¥/m  £»/w  ¸ßÖÐ/n  ½×¶Î/n  ÈëÑ§ÂÊ/n  ´ï/v  £·£¶£®£¶£·£¥/m  £¬/w  ±È/p  £±£¹£¹£¶Äê/t  Ìá¸ß/v  ÁË/u  £³£®£¶£·/m  ¸ö/q  °Ù·Öµã/n  £¬/w  ¸ß¿¼/vn  Â¼È¡/vn  ÈËÊý/n  ÓÐ/v  ½Ï/d  ´ó/a  Ôö³¤/vn  £¬/w  ´ï/v  £±£³£¹£¹/m  ÈË/n  £»/w  [ÄÏ¾©/ns  ´óÑ§/n  µ¤Ñô/ns  Ñ§Ôº/n]nt  ¼ÌÐø/v  ½¡¿µ/ad  ·¢Õ¹/v  £¬/w  ½Ï/d  ºÃ/a  µØ/u  Íê³É/v  ÁË/u  ÕÐÉú/vn  ÈÎÎñ/n  £»/w  Ö°½Ì/j  Óë/c  ÆÕ¸ß/j  ÕÐÉú/vn  ÒÑ/d  ÐÎ³É/v  £±£®£³£µ¡Ã£±/m  µÄ/u  ±ÈÀý/n  £¬/w  ÓÐ/v  £¶£±/m  Ãû/q  Ö°Ð£/j  ±ÏÒµÉú/n  ±»/p  ×¨Òµ¶Ô¿Ú/l  µÄ/u  ¸ßµÈÔºÐ£/n  Â¼È¡/v  £»/w  Çà×³Äê/n  ·ÇÎÄÃ¤ÂÊ/n  ¹®¹Ì/v  ÔÚ/p  £¹£¹£¥/m  ÒÔÉÏ/f  £¬/w  ¸÷ÖÖ/r  ³ÉÈË/n  ¸ÚÎ»/n  ¼¼Êõ/n  ÅàÑµÂÊ/n  ´ï/v  £´£°£¥/m  £»/w  È«ÊÐ/n  ÈË¿Ú/n  Æ½¾ù/a  ÊÜ/v  ½ÌÓý/vn  ÄêÏÞ/n  ´ï/v  £¹£®£µ/m  Äê/q  £»/w  Ã¿/r  Íò/m  ÈË¿Ú/n  ÖÐ/f  ´óÑ§/n  ÎÄ»¯/n  ³Ì¶È/n  ÈËÊý/n  ´Ó/p  £±£¹£¹£¶Äê/t  µÄ/u  £±£±£²/m  ÈË/n  Ìá¸ß/v  µ½/v  £±£²£²/m  ÈË/n  ¡£/w  
19980502-01-009-016/m  Ê¦×Ê/n  ¶ÓÎé/n  ½¨Éè/vn  µÃµ½/v  ÐÂ/a  µÄ/u  ¼ÓÇ¿/vn  ¡£/w  È¥Äê/t  £¬/w  µ¤ÑôÊÐ/ns  Ð¡Ñ§/n  ¡¢/w  ³õÖÐ/n  ¡¢/w  ¸ßÖÐ/n  ½ÌÊ¦/n  Ñ§Àú/n  ´ï±êÂÊ/n  ·Ö±ð/d  ´ïµ½/v  ÁË/u  £¹£¸£®£¶£¥/m  ¡¢/w  £¹£²£®£²£¥/m  ¡¢/w  £¶£²£¥/m  ¡£/w  ÆäÖÐ/r  £¬/w  Ð¡Ñ§/n  ½ÌÊ¦/n  µÄ/u  ×¨¿ÆÂÊ/n  ÒÑ/d  ÉÏÉý/v  µ½/v  £±£¶£®£¸£¥/m  £¬/w  ³õÖÐ/n  ½ÌÊ¦/n  µÄ/u  ±¾¿ÆÂÊ/n  ÒÑ/d  ÉÏÉý/v  µ½/v  £±£³£®£²£¥/m  £»/w  ½ÌÊ¦/n  ÏÖ´ú/t  ½ÌÑ§/vn  ÊÖ¶Î/n  ÔËÓÃ/vn  Ë®Æ½/n  Ìá¸ß/v  ¡£/w  Óë´ËÍ¬Ê±/c  £¬/w  Ð£³¤/n  ¶ÓÎé/n  ½¨Éè/vn  Í¨¹ý/p  Ò»/m  ×¥/v  Ë¼Ïë/n  ¸üÐÂ/vn  £¬/w  ¶þ/m  ×¥/v  ÓÃÈË/vn  »úÖÆ/n  ×ª»»/vn  £¬/w  Èý/m  ×¥/v  ÅàÑµ/v  Ìá¸ß/v  £¬/w  ËÄ/m  ×¥/v  Ñ§Àú/n  ´ï±ê/vn  £¬/w  ½øÒ»²½/d  Ìá¸ß/v  ÁË/u  Ñ§Ð£/n  ¹ÜÀí/vn  Ë®Æ½/n  ¡£/w  µ½/p  £±£¹£¹£·Äê/t  Ö¹/v  £¬/w  µ¤ÑôÊÐ/ns  ÒÑ/d  ÓÐ/v  £¹£¶/m  Ãû/q  £³£°/m  ÖÁ/p  £´£°/m  Ëê/q  µÄ/u  ÇàÄê/n  ½ÌÊ¦/n  ×ß/v  ÉÏ/v  ÁË/u  Ñ§Ð£/n  Áìµ¼/vn  ¸ÚÎ»/n  £¬/w  Ð¡Ñ§/n  Ð£³¤/n  µÄ/u  ×¨¿ÆÂÊ/n  ÒÑ/d  ´ï/v  £¹£µ£¥/m  £¬/w  ÖÐÑ§/n  Ð£³¤/n  µÄ/u  ±¾¿ÆÂÊ/n  ÒÑ/d  ´ï/v  £¶£µ£¥/m  ¡£/w  
19980502-01-009-017/m  ½ÌÓý/vn  ÏÖ´ú»¯/vn  ½¨Éè/vn  Ó¦ÓÐ/v  µÄ/u  ÒâÊ¶/n  
19980502-01-009-018/m  £±£¹£¹£·Äê/t  µ¤ÑôÊÐ/ns  ±»/p  ÆÀÎª/v  ¡°/w  È«¹ú/n  ¡®/w  Ë«»ù/j  ¡¯/w  ½ÌÓý/vn  ÏÈ½øÏØ/n  £¨/w  ÊÐ/n  £©/w  ¡±/w  £¨/w  ¡°/w  Ë«»ù/j  ¡±/w  Ö¸/v  »ù±¾/ad  ÆÕ¼°/v  £¹/m  Äê/q  ÒåÎñ½ÌÓý/l  ¡¢/w  »ù±¾/ad  É¨³ý/v  Çà×³Äê/n  ÎÄÃ¤/n  £©/w  ¡¢/w  ¡°/w  ½­ËÕÊ¡/ns  ½ÌÓý/vn  ÏÈ½øÏØ/n  £¨/w  ÊÐ/n  £©/w  ¡±/w  ¡£/w  Õâ/r  ÓÐ/v  Éîºñ/a  µÄ/u  »ù´¡/n  ¡£/w  Èç½ñ/t  ÔÚ/p  µ¤Ñô/ns  Å©´å/n  £¬/w  Ëùµ½Ö®´¦/l/%  £¬/w  Ëù¼ûËùÎÅ/i  £¬/w  ÎÞ²»/d  ÈÃ/v  ÈË/n  Õñ·Ü/v  ¡¢/w  Ï²ÔÃ/a  £º/w  ÏçÕò/n  Óë/p  ÏçÕò/n  ¡¢/w  Ñ§Ð£/n  Óë/p  Ñ§Ð£/n  £¬/w  Äã×·ÎÒ¸Ï/l  £¬/w  ²»¸ÊÂäºó/l  ¡£/w  çíÁêÕò/ns  Á¦Õù/v  ³ÉÎª/v  [ËÕÖÐ/ns  µØÇø/n]ns  ½ÌÓý/vn  µÚÒ»/m  Õò/n  £¬/w  Ò»Âíµ±ÏÈ/i  £»/w  ½çÅÆÕò/ns  Ãé×¼/v  ½ÌÓý/vn  ÏÖ´ú»¯/vn  Ê¾·¶/vn  ÏçÕò/n  £¬/w  µ±ÈÊ²»ÈÃ/i  £»/w  Àï×¯Õò/ns  ¶¢×¡/v  Õò½­ÊÐ/ns  µÚÒ»/m  Åú/q  ½ÌÓý/vn  ÏÖ´ú»¯/vn  ÏçÕò/n  £¬/w  ·ÜÓÂ/d  ÕùÏÈ/v  £»/w  ºÓÑôÕò/ns  Ô­À´/d  Ä¬Ä¬ÎÞÎÅ/i  £¬/w  ¶ø½ñ/d  È«ÐÂ/b  µÄ/u  Ò»/m  ×ù/q  ÏÖ´ú»¯/vn  Õò/n  ÖÐÐÄ/n  Ð¡Ñ§/n  £¬/w  °ÎµØ¶øÆð/i  £»/w  Ûý³ÇÕò/ns  È«Á¦/d  ¸ÄÔì/v  Õò/n  ÖÐÑ§/n  ºÍ/c  Õò/n  ÖÐÐÄ/n  Ð¡Ñ§/n  £¬/w  ·ÜÆðÖ±×·/i  £»/w  ¶¹×¯Õò/ns  Ò×µØ/v  ÐÂ½¨/v  µÄ/u  Õò/n  ÖÐÐÄ/n  Ð¡Ñ§/n  £¬/w  ¿°³Æ/v  Ò»Á÷/b  ¡­¡­/w  [µ¤Ñô/ns  ÊÐÎ¯/n]nt  Êé¼Ç/n  ºú/nr  Ö¾ÏÍ/nr  ¡¢/w  ½ÌÓý¾Ö/n  ¾Ö³¤/n  Áõ/nr  ¹úÈÙ/nr  Ì¸/v  µ½/v  µ¤ÑôÊÐ/ns  µÄ/u  ÏçÕò/n  ÓÉ/p  ¹ýÈ¥/t  ±È/v  °ì/v  ÆóÒµ/n  µ½/p  ÏÖÔÚ/t  ±È/v  °ì/v  Ñ§Ð£/n  Õâ/r  Ò»/m  Éî¿Ì/a  ±ä»¯/vn  £¬/w  ËûÃÇ/r  µÄ/u  ¿´·¨/n  ²»ÎÞ/v  ÆôÊ¾/vn  £º/w  
19980502-01-009-019/m  Ò»/m  ÊÇ/v  ½ÌÓý/vn  ÏÖ´ú»¯/vn  ½¨Éè/vn  ±ØÐë/d  Ç¿»¯/v  ¡°/w  »úÓö/n  ¡±/w  ÒâÊ¶/n  ¡£/w  ¾­¼Ã/n  Éç»á/n  ·¢Õ¹/vn  µÄ/u  ÏÖ´ú»¯/vn  £¬/w  Õý/d  Ç¿ÁÒ/a  µØ/u  ºô»½/v  ×Å/u  ÈË²Å/n  ËØÖÊ/n  µÄ/u  ÏÖ´ú»¯/vn  £»/w  ¶ø/c  ÏÖ´ú»¯/vn  µÄ/u  ÈË²Å/n  ÅàÑµ/vn  £¬/w  ±ØÐë/d  ÒÀ¿¿/v  ½ÌÓý/vn  µÄ/u  ÏÖ´ú»¯/vn  ½¨Éè/vn  ¡£/w  ¶Ô/p  ÏçÕò/n  µÄ/u  ÏÖ´ú»¯/vn  ½¨Éè/vn  À´Ëµ/u  £¬/w  ¼Ó¿ì/v  ÍÆ½ø/v  ½ÌÓý/vn  ÏÖ´ú»¯/vn  £¬/w  È·Êµ/ad  ÊÇ/v  Ò»¸ö/m  ¼«/d  ºÃ/a  µÄ/u  »úÓö/n  ¡£/w  ´ó²´/ns  ¡¢/w  ÔÆÁÖ/ns  µÈ/u  ÏçÕò/n  µÄ/u  Áìµ¼/n  £¬/w  ÕýÊÇ/v  ´Ó/p  ±¾/r  ÏçÕò/n  ¾­¼Ã/n  ºÍ/c  Éç»á/n  ·¢Õ¹/vn  µÄ/u  Êµ¼Ê/n  ³ö·¢/v  £¬/w  ´Ó/p  Å©´å/n  µÄ/u  Á½/m  ¸ö/q  ÎÄÃ÷/n  ½¨Éè/vn  µÄ/u  Êµ¼Ê/n  ³ö·¢/v  £¬/w  ½ô½ô/d  ×¥×¡/v  ¾­¼Ã/n  Éç»á/n  ·¢Õ¹/vn  ¶Ô/p  ÈË²Å/n  ÅàÑø/vn  µÄ/u  ÒªÇó/n  Õâ/r  Ò»/m  Êµ¼Ê/n  £¬/w  Í¨¹ý/p  ½ÌÓý/vn  ÏÖ´ú»¯/vn  µÄ/u  ÊµÊ©/vn  £¬/w  À´/v  À­¶¯/v  Ò»¸ö/m  ÏçÕò/n  µÄ/u  ÏÖ´ú»¯/vn  ½¨Éè/vn  £¬/w  ÒÔ/p  ´Ë/r  Äý¾Û/v  µ÷¶¯/v  ¹ã´ó/b  ¸É²¿/n  ÈºÖÚ/n  µÄ/u  »ý¼«ÐÔ/n  ¡£/w  Ëæ×Å/p  ½ÌÓý/vn  ÏÖ´ú»¯/vn  ½¨Éè/vn  Ò»Ð©/m  ÖØÒª/a  Ö¸±ê/n  µÄ/u  ÊµÏÖ/vn  £¬/w  ÏçÕò/n  ÏÖ´ú»¯/vn  ½¨Éè/vn  Ò²/d  ¾Í/d  ÓÐ/v  ÁË/u  ×Ô¼º/r  µÄ/u  ¡°/w  ±êÖ¾ÐÔ/n  ¡±/w  ¹¤³Ì/n  ºÍ/c  ¡°/w  ´°¿Ú/s  ¡±/w  ¹¤³Ì/n  ¡£/w  
19980502-01-009-020/m  ¶þ/m  ÊÇ/v  ½ÌÓý/vn  ÏÖ´ú»¯/vn  ½¨Éè/vn  ±ØÐë/d  Ç¿»¯/v  ¡°/w  µ½Î»/vn  ¡±/w  ÒâÊ¶/n  £¬/w  ¼´/v  ¡°/w  ÈÏÊ¶/n  µ½Î»/v  ¡¢/w  ¹æ»®/n  µ½Î»/v  ¡¢/w  ¹¤×÷/vn  µ½Î»/v  ¡±/w  µÄ/u  ÒâÊ¶/n  Òª/v  Ê®·Ö/m  Ç¿ÁÒ/a  ¡£/w  Í¨¹ý/p  °ìÑ§/vn  Ìõ¼þ/n  µÄ/u  ÏÖ´ú»¯/vn  À´/v  ´ø¶¯/v  ÆäËû/r  ·½Ãæ/n  µÄ/u  ÏÖ´ú»¯/vn  ½¨Éè/vn  £¬/w  ×öµ½/v  ¡°/w  Ò»/m  ´Î/q  ¹æ»®/vn  £¬/w  ·Ö²½/d  ÊµÊ©/v  ¡±/w  ¡£/w  çíÁê/ns  ¡¢/w  ÂÀ³Ç/ns  ¡¢/w  µ¼Ê¿/ns  µÈ/u  ÏçÕò/n  µ³Õþ/j  Áìµ¼/n  Ëµ/v  µÃ/u  ºÃ/a  £º/w  ¡°/w  ÔÚ/p  ÍÆ½ø/v  ½ÌÓý/vn  ÏÖ´ú»¯/vn  µÄ/u  Õâ¸ö/r  ÎÊÌâ/n  ÉÏ/f  £¬/w  Ö»/d  ÄÜ/v  µ½Î»/v  £¬/w  ²»/d  ÄÜ/v  ÍÆÚÃ/v  £»/w  Ö»/d  ÄÜ/v  ÉÏ/v  £¬/w  ²»/d  ÄÜ/v  ÏÂ/v  £»/w  Ö»/d  ÄÜ/v  ½ø/v  £¬/w  ²»/d  ÄÜ/v  ÍË/v  ¡£/w  ¡±/w  
19980502-01-009-021/m  Èý/m  ÊÇ/v  ½ÌÓý/vn  ÏÖ´ú»¯/vn  ½¨Éè/vn  ±ØÐë/d  Ç¿»¯/v  ¡°/w  Í¶Èë/vn  ¡±/w  ÒâÊ¶/n  ¡£/w  Ä¿Ç°/t  £¬/w  µ¤ÑôÊÐ/ns  ÏçÕò/n  ½ÌÓý/vn  ÏÖ´ú»¯/vn  ½¨Éè/vn  µÄ/u  Ó²¼þ/n  ½¨Éè/vn  ÈÎÎñ/n  Ïà¶Ô/d  Ëµ/v  ±È½Ï/d  ÖØ/a  £¬/w  Óë/p  »ù±¾/ad  ÊµÏÖ/v  ÏÖ´ú»¯/v  µÄ/u  ÒªÇó/n  »¹ÓÐ/v  ½Ï/d  ´ó/a  ¾àÀë/n  £¬/w  Õâ/r  ¾Í/d  Òª/v  Ç§·½°Ù¼Æ/i  ¿Ë·þ/v  À§ÄÑ/an  £¬/w  ÓÅÏÈ/vd  ±£Ö¤/v  ½ÌÓý/vn  Í¶Èë/vn  £¬/w  ²»Ê§Ê±»ú/l  ´ò/v  ºÃ/a  ¹¥¼áÕ½/n  £¬/w  ÕùÈ¡/v  ÔÚ/p  £²£°£°£°Äê/t  Ö®Ç°/f  ³ÉÎª/v  »ù±¾/ad  ÊµÏÖ/v  ½ÌÓý/vn  ÏÖ´ú»¯/vn  µÄ/u  ´ï±ê/vn  ÏØ/n  £¨/w  ÊÐ/n  £©/w  ¡£/w  

19980502-01-010-001/m  ±£Ö¤/v  ÈýÏ¿/ns  ¶þÆÚ/b  ¹¤³Ì/n  Ê©¹¤/v  µÄ/u  ÖØÒª/a  ÏîÄ¿/n  [ÈýÏ¿/ns  ¹¤³Ì/n]nz  ÁÙÊ±/b  ´¬Õ¢/n  ÕýÊ½/ad  Í¨º½/v  
19980502-01-010-002/m  ¾Ý/p  ÐÂ»ªÉç/nt  ÈýÏ¿/ns  ¹¤µØ/n  £µÔÂ/t  £±ÈÕ/t  µç/n  £¨/w  ¼ÇÕß/n  Ê©/nr  ÓÂ·å/nr  £©/w  [³¤½­/ns  ÈýÏ¿/ns  ¹¤³Ì/n]nz  µÚÒ»/m  ¸ö/q  ½¨³É/v  µÄ/u  ×ÛºÏÐÔ/n  ÏîÄ¿/n  ¡ª¡ª¡ª/w  [ÈýÏ¿/ns  ¹¤³Ì/n]nz  ÁÙÊ±/b  ´¬Õ¢/n  ½ñÌì/t  ÉÏÎç/t  £±£°Ê±/t  ÕýÊ½/ad  Í¨º½/v  ¡£/w  
19980502-01-010-003/m  ÈýÏ¿/ns  ÁÙÊ±/b  ´¬Õ¢/n  ÊÇ/v  [ÈýÏ¿/ns  ¹¤³Ì/n]nz  µÄ/u  ¸¨Öú/vn  Í¨º½/vn  ÉèÊ©/n  ¡£/w  Ëü/r  ½«/d  Óë/p  £±£¹£¹£·Äê/t  £±£°ÔÂ/t  £¶ÈÕ/t  Í¶Èë/v  Ê¹ÓÃ/v  µÄ/u  µ¼Á÷Ã÷Çþ/l  Ò»µÀ/d  £¬/w  ÔÚ/p  Î´À´/t  £¶/m  Äê/q  Ê±¼ä/n  Àï/f  Ó­ËÍ/v  ¹ýÍù/v  ÈýÏ¿/ns  ¹¤µØ/n  Ë®Óò/n  µÄ/u  ´¬Ö»/n  ¡£/w  ÔÚ/p  Ò»°ã/a  Ë®Á÷/n  Ìõ¼þ/n  ÏÂ/f  £¬/w  ´¬²°/n  ´Ó/p  µ¼Á÷Ã÷Çþ/l  Í¨¹ý/v  ¡£/w  µ±/p  ³¤½­/ns  ½øÈë/v  Ñ´ÆÚ/t  £¬/w  Á÷Á¿/n  ´óÓÚ/v  Ã¿/r  Ãë/q  £±Íò/m  Á¢·½Ã×/q  Ê±/Ng  £¬/w  ÂíÁ¦/n  ½Ï/d  Ð¡/a  µÄ/u  ´¬²°/n  ¾Í/d  Òª/v  ÓÉ/p  ÁÙÊ±/b  ´¬Õ¢/n  Í¨¹ý/v  £»/w  µ±/p  Á÷Á¿/n  ´óÓÚ/v  Ã¿/r  Ãë/q  £²Íò/m  Á¢·½Ã×/q  Ê±/Ng  £¬/w  ËùÓÐ/b  ´¬²°/n  ÓÉ/p  ÁÙÊ±/b  ´¬Õ¢/n  Í¨ÐÐ/v  ¡£/w  
19980502-01-010-004/m  ÈýÏ¿/ns  ÁÙÊ±/b  ´¬Õ¢/n  ²¼ÖÃ/v  ÔÚ/p  [ÈýÏ¿/ns  ¹¤³Ì/n]nz  ³¤½­/ns  ×ó°¶/s  £¬/w  ¿ÉÒÔ/v  Í¨¹ý/v  £³£°£°£°/m  ¶Ö/q  ¼¶/q  ´¬¶Ó/n  ¡£/w  Ëü/r  ²ÉÓÃ/v  ÁË/u  µ±½ñ/t  ÊÀ½ç/n  ÉÏ/f  ×îÎª/d  ÏÈ½ø/a  µÄ/u  ÒºÑ¹/n  Æô±Õ/vn  ÏµÍ³/n  £¬/w  Åä±¸/v  ÁË/u  ÏÈ½ø/a  µÄ/u  ´¬²°/n  Ì½²â/vn  ÏµÍ³/n  ºÍ/c  ¹¤Òµ/n  µçÊÓ/n  ¼à¿Ø/vn  ÏµÍ³/n  £¬/w  È·±£/v  ´¬²°/n  ¸ßÐ§/d  ¡¢/w  °²È«/ad  ¹ý/v  Õ¢/n  ¡£/w  ÔÚ/p  Í¨º½/vn  ÒÇÊ½/n  ÉÏ/f  £¬/w  ÓÉÓÚ/c  Ö»/d  ÓÐ/v  Ò»/m  ËÒ/q  ´¬/n  ¹ý/v  Õ¢/n  £¬/w  °üÀ¨/v  ¹Ø/v  Õ¢/n  ¡¢/w  ³å/v  Ë®/n  ¡¢/w  ¿ªÕ¢/v  £¬/w  Ö±µ½/v  ´¬Ö»/n  Ê»/Vg  ³ö/v  Õ¢/n  ÊÒ/n  £¬/w  Ç°ºó/f  ÓÃ/v  ÁË/u  £²£°/m  ·ÖÖÓ/q  ¡£/w  ¾Ý/p  ÁË½â/v  £¬/w  ÔÚ/p  Õý³£/ad  ÔËÐÐ/v  µÄ/u  Çé¿ö/n  ÏÂ/f  £¬/w  ´¬²°/n  ÓÉÓÚ/c  ÊÇ/v  ¶à/a  ËÒ/q  Í¬Ê±/d  ¹ý/v  Õ¢/n  £¬/w  Í¨¹ý/p  Ê±¼ä/n  ´óÔ¼/d  ÔÚ/p  £´£µ/m  ·ÖÖÓ/q  ×óÓÒ/m  ¡£/w  
19980502-01-010-005/m  ÁÙÊ±/b  ´¬Õ¢/n  Ëä/c  ÊÇ/v  ÁÙÊ±/b  ½¨ÖþÎï/n  £¬/w  µ«/c  ¶Ô/p  [ÈýÏ¿/ns  ¹¤³Ì/n]nz  ½¨Éè/vn  ÓÐ/v  ×Å/u  ÖØ´ó/a  ÒâÒå/n  ¡£/w  Ëü/r  ²»½ö/c  ÊÇ/v  ±£Ö¤/v  ÈýÏ¿/ns  ¶þÆÚ/b  Ê©¹¤/vn  µÄ/u  Í¨º½/vn  ÊÖ¶Î/n  £¬/w  ¶øÇÒ/c  ×÷Îª/p  [ÈýÏ¿/ns  ¹¤³Ì/n]nz  ½¨³É/v  µÄ/u  µÚÒ»/m  ¸ö/q  ×ÛºÏÐÔ/n  ÏîÄ¿/n  £¬/w  ÔÚ/p  ÍÁ½¨/n  Óë/c  »úµç/b  Éè±¸/n  ¡¢/w  ¹¤³Ì/n  Éè¼Æ/vn  ¡¢/w  ÖÆÔì/vn  ¡¢/w  Ê©¹¤/vn  Óë/c  ÔËÐÐ/vn  µ÷¶È/vn  µÈ/u  ·½Ãæ/n  £¬/w  ½«/d  Îª/p  ÓÀ¾Ã/b  ´¬Õ¢/n  ¡¢/w  Éý´¬»ú/n  µÈ/u  ¹¤³Ì/n  »ýÀÛ/v  ¾­Ñé/n  ¡£/w  
19980502-01-010-006/m  ÁÙÊ±/b  ´¬Õ¢/n  Í¶×Ê/vn  ¾Þ´ó/a  £¬/w  ½ö/d  Ö÷Ìå/n  ¹¤³Ì/n  µÄ/u  Ê©¹¤/vn  ºÏÍ¬/n  ±ê¼Û/n  ¾Í/d  ¸ß/a  ´ï/v  £±£µÒÚ/m  Ôª/q  ×óÓÒ/m  ¡£/w  
19980502-01-010-007/m  µ½/p  £²£°£°£³Äê/t  [ÈýÏ¿/ns  ¹¤³Ì/n]nz  ÓÀ¾Ã/b  ´¬Õ¢/n  Í¶Èë/v  Ê¹ÓÃ/v  ºó/f  £¬/w  Ëü/r  ½«/d  ½áÊø/v  Í¨º½/vn  Ê¹Ãü/n  £¬/w  ¸Ä½¨/v  Îª/v  Á½/m  ¿×/n  ³åÉ°Õ¢/n  £¬/w  ÓÃÓÚ/v  ³åË¢/v  º½µÀ/n  ÖÐ/f  µÄ/u  ÄàÉ³/n  ¡£/w  

19980502-01-012-001/m  ÂÃÓÎ/vn  ²¿ÃÅ/n  ½éÉÜ/v  £¬/w  Ö£ÖÝÊÐ/ns  ÓÐ/v  ½ü/a  £±£°Íò/m  ÈË/n  ÔÚ/p  ½ñÄê/t  ¡°/w  ÎåÒ»/t  ¡±/w  ½Ú/n  ·Å¼Ù/vn  ÆÚ¼ä/f  Íâ³ö/v  ÂÃÓÎ/v  ¡£/w  ¾Ý/p  [Ö£ÖÝÊÐ/ns  ÂÃÓÎ¾Ö/n]nt  ÓÐ¹Ø/vn  ÈËÊ¿/n  ½éÉÜ/v  £¬/w  ½ñÄê/t  ¡°/w  ÎåÒ»/t  ¡±/w  ÆÚ¼ä/f  È«ÊÐ/n  ½ü/a  °Ù/m  ¼Ò/q  ÂÃÐÐÉç/n  ¶¼/d  ³öÏÖ/v  ÁË/u  ÉÙÓÐ/a  µÄ/u  ·±Ã¦/a  ¾°Ïó/n  £¬/w  Ê¡ÄÚ/s  Ê¡Íâ/s  ¸÷/r  ÂÃÓÎ/vn  ÏßÂ·/n  ¶¼/d  ºÜ/d  ×ßÇÎ/a  £¬/w  Õâ/r  Ò»/m  ×´¿ö/n  ³ä·Ö/ad  ËµÃ÷/v  £¬/w  ÊÐÃñ/n  ÃÇ/k  ÔÚ/p  Éú»î/vn  Ë®Æ½/n  Ìá¸ß/v  ºó/f  ÒÑ/d  ²»ÔÙ/d  Âú×ã/v  ÓÚ/p  ÔÚ/p  ¼ÒÀï/s  ¹ý½Ú/v  £¬/w  Ïû·Ñ/vn  Ñ¡Ôñ/vn  Õý/d  ÇÄÈ»/d  ·¢Éú/v  ±ä»¯/vn  ¡£/w  

19980502-01-013-001/m  Ìì½òÊÐ/ns  ½ñºó/t  £µ/m  Äê/q  ½«/d  Í¶×Ê/v  £´£°£°ÒÚ/m  Ôª/q  ½¨Éè/v  ÐÂ/a  ×¡·¿/n  £²£´£°£°Íò/m  Æ½·½Ã×/q  £¬/w  Ê¹/v  È«ÊÐ/n  ÈË¾ù/j  ×¡·¿/n  ´ïµ½/v  £±£´/m  Æ½·½Ã×/q  ¡£/w  ¾Ý/p  ÁË½â/v  £¬/w  Ìì½ò/ns  ÓÐ¹Ø/vn  ²¿ÃÅ/n  ÒÑ/d  ÖÆ¶©/v  ÁË/u  ½¨Éè/vn  ¹æ»®/n  £¬/w  ·Ö½â/v  ÂäÊµ/v  ÁË/u  Ïà¹Ø/vn  Ö¸±ê/n  £¬/w  Ã¿Äê/r  Í¶×Ê/v  £¸£°ÒÚ/m  Ôª/q  £¬/w  ¼ÌÐø/v  ÒÔ/p  ¡°/w  »õ±Ò/n  »¹/v  Ç¨/v  ¡±/w  µÄ/u  °ì·¨/n  ¸ãºÃ/v  Î£/Ag  Âª/Ag  ¾É/a  ·¿/n  ¸ÄÔì/v  £¬/w  ÒÔ/p  ¡°/w  Ö»/d  ÊÛ/v  ²»/d  ×â/v  ¡±/w  µÄ/u  °ì·¨/n  ¼Ó¿ì/v  °²¾Ó¹¤³Ì/l  ½¨Éè/vn  ¡£/w  ½ñÄê/t  ½¨·¿/vn  ×Ê½ð/n  ÒÑ¾­/d  µ½Î»/v  £¬/w  ½«/d  ¿ª¹¤/v  £±£±£°£°Íò/m  Æ½·½Ã×/q  £¬/w  ¿¢¹¤/v  £´£µ£°Íò/m  Æ½·½Ã×/q  ¡£/w  

19980502-01-014-001/m  ºº½­/ns  Îäºº¶Î/n  µÄ/u  ÓÖ/d  Ò»/m  ×ù/q  ´ó/a  ÇÅ/n  ¡ª¡ª¡ª/w  ½­ºº/ns  ËÄ/m  ÇÅ/n  £µÔÂ/t  £±ÈÕ/t  ÕýÊ½/ad  Í¨³µ/v  ¡£/w  ½­ºº/ns  ËÄ/m  ÇÅ/n  Ö÷ÇÅ/n  Îª/v  ¶À/a  Ëþ/n  ¿Õ¼ä/n  Ë«Ë÷Ãæ/n  Ô¤Ó¦Á¦/n  »ìÄýÍÁ/n  Ð±À­ÇÅ/n  £¬/w  È«/a  ÇÅ/n  ³¤/a  £±£°£µ£²/m  Ã×/q  £¬/w  Éè/v  Ë«Ïò/b  ËÄ/m  ³µµÀ/n  ¼°/c  ÈËÐÐµÀ/n  ¡£/w  ´ó/a  ÇÅ/n  ×Ü/d  Í¶×Ê/v  £³¡¤£°£¶ÒÚ/m  Ôª/q  £¬/w  ÓÉ/p  [Îäºº/ns  ½¨Í¨/nz  ¹É·Ý/n  ÓÐÏÞ¹«Ë¾/n]nt  ×Ô³ï/v  ×Ê½ð/n  ½¨Éè/v  ¾­Óª/v  £¬/w  [½¨Í¨/nz  ¹«Ë¾/n]nt  ½«/d  ¾­Óª/v  ¹ÜÀí/v  £²£°/m  Äê/q  £¬/w  ÆÚÂú/v  ºó/f  ÎÞ³¥/d  ÒÆ½»/v  Õþ¸®/n  ¡£/w  £¨/w  ³ý/p  ÊðÃû/v  Íâ/f  ¾ù/d  ¾Ý/p  ÐÂ»ªÉç/nt  µç/n  £©/w  

19980502-01-015-001/m  ¡¯/w  £¹£¸/m  ÖÐ¹ú/ns  ±±·½/f  ÂÃÓÎ/vn  ½»Ò×»á/n  £´ÔÂ/t  £³£°ÈÕ/t  ÔÚ/p  [±±¾©/ns  Õ¹ÀÀ¹Ý/n]ns  À­¿ª/v  á¡Ä»/n  ¡£/w  ±¾½ì/r  ½»Ò×»á/n  ÓÉ/p  ¾©/j  ¡¢/w  ½ò/j  ¡¢/w  ¼½/j  ¡¢/w  ½ú/j  ¡¢/w  Â³/j  ¡¢/w  Ô¥/j  ¡¢/w  ÁÉ/j  ¡¢/w  ¼ª/j  ¡¢/w  ºÚ/j  ºÍ/c  ÄÚÃÉ/ns  µÈ/u  ±±·½/s  Ê®/m  Ê¡ÊÐ/n  ÁªºÏ/v  Ö÷°ì/v  £¬/w  Ö¼ÔÚ/v  ¿ªÕ¹/v  ÇøÓò/n  ºÏ×÷/vn  ¡¢/w  ¹²Í¬/d  ·¢Õ¹/v  ÂÃÓÎ/vn  ¾­¼Ã/n  £¬/w  ¹²/d  Éè/v  Õ¹Ì¨/n  £´£±£±/m  ¸ö/q  ¡£/w  £¨/w  ¹¨/nr  ö©/nr  £©/w  
19980502-02-001-001/m  ÍÆ½ø/v  ¡¶/w  µ³Õþ/j  Áìµ¼/n  ¸É²¿/n  Ñ¡°Î/vn  ÈÎÓÃ/vn  ¹¤×÷/vn  ÔÝÐÐ/b  ÌõÀý/n  ¡·/w  ¹á³¹/v  ÂäÊµ/v  
19980502-02-001-002/m  ÖÐ×é²¿/j  Í¨Öª/v  ¼ì²é/v  Ö´ÐÐ/vn  Çé¿ö/n  
19980502-02-001-003/m  ÐÂ»ªÉç/nt  ±±¾©/ns  £´ÔÂ/t  £³£°ÈÕ/t  µç/n  [ÖÐ¹²ÖÐÑë/nt  ×éÖ¯²¿/n]nt  ½üÈÕ/t  ·¢³ö/v  ÁË/u  ¡°/w  ¹ØÓÚ/p  ¶Ô/p  ¡¶/w  µ³Õþ/j  Áìµ¼/n  ¸É²¿/n  Ñ¡°Î/vn  ÈÎÓÃ/vn  ¹¤×÷/vn  ÔÝÐÐ/b  ÌõÀý/n  ¡·/w  Ö´ÐÐ/vn  Çé¿ö/n  ½øÐÐ/v  ¼ì²é/vn  µÄ/u  Í¨Öª/n  ¡±/w  ¡£/w  È«ÎÄ/n  ÈçÏÂ/v  £º/w  
19980502-02-001-004/m  ÎªÁË/p  ÈÏÕæ/ad  ¹á³¹/v  µ³/n  µÄ/u  Ê®Îå´ó/j  ºÍ/c  È«¹ú/n  ×éÖ¯/n  ¹¤×÷/vn  »áÒé/n  ¾«Éñ/n  £¬/w  ¸ü/d  ºÃ/a  µØ/u  °´ÕÕ/p  ¡¶/w  µ³Õþ/j  Áìµ¼/n  ¸É²¿/n  Ñ¡°Î/vn  ÈÎÓÃ/vn  ¹¤×÷/vn  ÔÝÐÐ/b  ÌõÀý/n  ¡·/w  µÄ/u  ¹æ¶¨/n  £¬/w  ×ö/v  ºÃ/a  ¸É²¿/n  Ñ¡°Î/vn  ÈÎÓÃ/vn  ¹¤×÷/vn  £¬/w  ¼á¾ö/ad  ·ÀÖ¹/v  ºÍ/c  ¾ÀÕý/v  ÓÃÈË/v  ÉÏ/f  µÄ/u  ²»ÕýÖ®·ç/i  £¬/w  ½øÒ»²½/d  ¼ÓÇ¿/v  ¸É²¿/n  ¶ÓÎé/n  ºÍ/c  Áìµ¼°à×Ó/n  ½¨Éè/vn  £¬/w  ÖÐ×é²¿/j  ¾ö¶¨/v  ¶Ô/p  ½ü/a  ¼¸/m  Äê/q  À´/f  ¹á³¹/v  Ö´ÐÐ/v  ¡¶/w  ÌõÀý/n  ¡·/w  µÄ/u  Çé¿ö/n  ½øÐÐ/v  Ò»/m  ´Î/q  ¼¯ÖÐ/a  ¡¢/w  È«Ãæ/a  µÄ/u  ¼ì²é/vn  ¡£/w  ÏÖ/Tg  ½«/p  ×ö/v  ºÃ/a  Õâ/r  ´Î/q  ¼ì²é/vn  ¹¤×÷/vn  µÄ/u  ÓÐ¹Ø/vn  ÎÊÌâ/n  Í¨Öª/v  ÈçÏÂ/v  £º/w  
19980502-02-001-005/m  Ò»/m  ¡¢/w  ³ä·Ö/ad  ÈÏÊ¶/v  ¼ì²é/vn  ¹¤×÷/vn  µÄ/u  ÖØÒª/a  ÒâÒå/n  
19980502-02-001-006/m  £±£¹£¹£µÄê/t  ÖÐÑë/n  °ä·¢/v  µÄ/u  ¡¶/w  µ³Õþ/j  Áìµ¼/n  ¸É²¿/n  Ñ¡°Î/vn  ÈÎÓÃ/vn  ¹¤×÷/vn  ÔÝÐÐ/b  ÌõÀý/n  ¡·/w  £¬/w  ÊÇ/v  ÎÒÃÇ/r  µ³/n  ¹æ·¶/v  ¸É²¿/n  Ñ¡°Î/vn  ÈÎÓÃ/vn  ¹¤×÷/vn  µÄ/u  Ò»¸ö/m  ÖØÒª/a  ·¨¹æ/n  £¬/w  ÊÇ/v  µ³/n  µÄ/u  ¸É²¿/n  Â·Ïß/n  ¡¢/w  ·½Õë/n  ¡¢/w  Õþ²ß/n  ÔÚ/p  ¸É²¿/n  Ñ¡°Î/vn  ÈÎÓÃ/vn  ¹¤×÷/vn  ÖÐ/f  µÄ/u  ¾ßÌå»¯/vn  £¬/w  Ò²/d  ÊÇ/v  ¼¸Ê®/m  Äê/q  À´/f  ÎÒÃÇ/r  µ³/n  ÅàÑø/v  ¡¢/w  Ñ¡°Î/v  ¡¢/w  ÈÎÓÃ/v  ¡¢/w  ¹ÜÀí/v  ¸É²¿/n  ¹¤×÷/vn  µÄ/u  ¾­Ñé/n  ×Ü½á/vn  ¡£/w  ¡¶/w  ÌõÀý/n  ¡·/w  °ä·¢/v  ÒÔÀ´/f  £¬/w  ¸÷µØ/r  ¸÷/r  ²¿ÃÅ/n  ¹ã·º/ad  ¿ªÕ¹/v  ¶Ô/p  ¡¶/w  ÌõÀý/n  ¡·/w  µÄ/u  Ñ§Ï°/vn  ºÍ/c  Ðû´«/vn  £¬/w  ²»¶Ï/d  ¼ÓÉî/v  ¶Ô/p  ¡¶/w  ÌõÀý/n  ¡·/w  µÄ/u  Àí½â/vn  £¬/w  ÔÚ/p  Êµ¼Ê/a  ¹¤×÷/vn  ÖÐ/f  ÑÏ¸ñ/ad  °´ÕÕ/p  ¡¶/w  ÌõÀý/n  ¡·/w  °ìÊÂ/v  £¬/w  À©´ó/v  ÁË/u  ¸É²¿/n  ¹¤×÷/vn  ÖÐ/f  µÄ/u  ÃñÖ÷/an  £¬/w  µÖÖÆ/v  ÁË/u  ÓÃÈË/v  ÉÏ/f  µÄ/u  ²»ÕýÖ®·ç/i  £¬/w  Ìá¸ß/v  ÁË/u  Ñ¡°Î/vn  ÈÎÓÃ/vn  ¹¤×÷/vn  µÄ/u  ÖÆ¶È»¯/vn  ¡¢/w  ¿ÆÑ§»¯/vn  Ë®Æ½/n  ¡£/w  Í¬Ê±/c  £¬/w  ÔÚ/p  ¹á³¹/v  Ö´ÐÐ/v  ¡¶/w  ÌõÀý/n  ¡·/w  µÄ/u  ¹ý³Ì/n  ÖÐ/f  £¬/w  ×¢Òâ/v  ×Ü½á/v  ÍÆ¹ã/v  ºÃ/a  µÄ/u  ¾­Ñé/n  £¬/w  ¼ÓÇ¿/v  ÁË/u  ÅäÌ×/vn  ÖÆ¶È/n  µÄ/u  ½¨Éè/vn  £¬/w  Ê¹/v  ¡¶/w  ÌõÀý/n  ¡·/w  µÄ/u  ÓÐ¹Ø/vn  ¹æ¶¨/n  µÃµ½/v  ½øÒ»²½/b  µÄ/u  ³äÊµ/vn  ºÍ/c  ÍêÉÆ/vn  ¡£/w  ×ÜµÄ¿´/l  £¬/w  ¡¶/w  ÌõÀý/n  ¡·/w  µÄ/u  Ö´ÐÐ/vn  Çé¿ö/n  ÊÇ/v  ºÃ/a  µÄ/u  £¬/w  µ«/c  ´æÔÚ/v  µÄ/u  ÎÊÌâ/n  Ò²/d  ²»/d  ÉÙ/a  ¡£/w  Ö÷Òª/d  ÊÇ/v  Ò»Ð©/m  µØ·½/n  ºÍ/c  ²¿ÃÅ/n  ÔÚ/p  ¹á³¹/v  ¡¶/w  ÌõÀý/n  ¡·/w  ·½Ãæ/n  ²»Í¬/a  ³Ì¶È/n  µØ/u  ´æÔÚ/v  ×Å/u  ²»/d  ÑÏËà/a  ¡¢/w  ²»/d  ÈÏÕæ/a  »ò/c  ÓÐ/v  ÕÂ/n  ²»/d  Ñ­/Vg  ¡¢/w  Î¥ÕÂ/v  ²»/d  ¾¿/Vg  µÄ/u  ÏÖÏó/n  £¬/w  ÈÎÈËÎ¨Ç×/i  ¡¢/w  ÅÜ/v  ¹Ù/n  Òª/v  ¹Ù/n  µÈ/u  ÎÊÌâ/n  ÈÔÈ»/d  ´æÔÚ/v  £¬/w  ¸ã/v  È¨/n  Ç®/n  ½»Ò×/vn  ¡¢/w  Âò/v  ¹Ù/n  Âô/v  ¹Ù/n  µÈ/u  ¸¯°Ü/an  ÏÖÏó/n  Ê±ÓÐ·¢Éú/l  ¡£/w  Õâ/r  ±íÃ÷/v  £¬/w  ÈçºÎ/r  ÔÚ/p  Êµ¼Ê/a  ¹¤×÷/vn  ÖÐ/f  ÇÐÊµ/ad  ±£Ö¤/v  ¡¶/w  ÌõÀý/n  ¡·/w  µÄ/u  ¹á³¹/vn  ¡¢/w  Ö´ÐÐ/vn  £¬/w  ÈÔÈ»/d  ÊÇ/v  Ò»¸ö/m  ÖØÒª/a  µÄ/u  ¡¢/w  ²»ÈÝºöÊÓ/l  µÄ/u  ÎÊÌâ/n  ¡£/w  Îª/p  ´Ë/r  £¬/w  ¶Ô/p  ¡¶/w  ÌõÀý/n  ¡·/w  µÄ/u  Ö´ÐÐ/vn  Çé¿ö/n  ½øÐÐ/v  Ò»/m  ´Î/q  ¼¯ÖÐ/a  ¡¢/w  È«Ãæ/a  µÄ/u  ¼ì²é/vn  £¬/w  ÊÇ/v  ·Ç³£/d  ±ØÒª/a  µÄ/u  ¡£/w  
19980502-02-001-007/m  ¼ÓÇ¿/v  ¶Ô/p  ¡¶/w  ÌõÀý/n  ¡·/w  Ö´ÐÐ/vn  Çé¿ö/n  µÄ/u  ¼ì²é/vn  £¬/w  ÊÇ/v  ¹á³¹/v  ÂäÊµ/v  µ³/n  µÄ/u  Ê®Îå´ó/j  ºÍ/c  È«¹ú/n  ×éÖ¯/vn  ¹¤×÷/vn  »áÒé/n  ¾«Éñ/n  µÄ/u  Êµ¼Ê/a  ²½Öè/n  ¡£/w  Òª/v  È«Ãæ/ad  Íê³É/v  µ³/n  µÄ/u  Ê®Îå´ó/j  Ìá³ö/v  µÄ/u  ¸÷Ïî/r  ÈÎÎñ/n  £¬/w  °Ñ/p  ½¨Éè/v  ÓÐ/v  ÖÐ¹ú/ns  ÌØÉ«/n  Éç»áÖ÷Òå/n  ÊÂÒµ/n  È«Ãæ/ad  ÍÆÏò/v  £²£±/m  ÊÀ¼Í/n  £¬/w  ¹Ø¼ü/n  ÔÚÓÚ/v  °Ñ/p  ÎÒÃÇ/r  µ³/n  ½¨Éè/v  ºÃ/a  £¬/w  °Ñ/p  ¸÷¼¶/r  Áìµ¼°à×Ó/n  ½¨Éè/v  ºÃ/a  ¡£/w  È«¹ú/n  ×éÖ¯/vn  ¹¤×÷/vn  »áÒé/n  ¶Ô/p  ´Ë/r  ½øÐÐ/v  ÁË/u  ²¿Êð/vn  ¡£/w  ÈÏÕæ/ad  ×ö/v  ºÃ/a  Õâ/r  ´Î/q  ¼ì²é/vn  ¹¤×÷/vn  £¬/w  ½øÒ»²½/d  ÔöÇ¿/v  ¸÷¼¶/r  Áìµ¼/n  ¸É²¿/n  ÑÏ¸ñ/ad  Ö´ÐÐ/v  ¡¶/w  ÌõÀý/n  ¡·/w  µÄ/u  ×Ô¾õÐÔ/n  £¬/w  ¶ÔÓÚ/p  ¸ü/d  ºÃ/a  µØ/u  ¹á³¹/v  ¸É²¿/n  ¶ÓÎé/n  ¡°/w  ËÄ»¯/j  ¡±/w  ·½Õë/n  £¬/w  ÇÐÊµ/ad  ¼ÓÇ¿/v  Áìµ¼°à×Ó/n  ºÍ/c  ¸É²¿/n  ¶ÓÎé/n  ½¨Éè/vn  £¬/w  ½«/d  ÊÇ/v  Ò»¸ö/m  ÓÐÁ¦/a  µÄ/u  ÍÆ¶¯/vn  ¡£/w  
19980502-02-001-008/m  ¼ÓÇ¿/v  ¶Ô/p  ¡¶/w  ÌõÀý/n  ¡·/w  Ö´ÐÐ/vn  Çé¿ö/n  µÄ/u  ¼ì²é/vn  £¬/w  ÊÇ/v  ½øÒ»²½/d  ¾ÀÕý/v  ºÍ/c  ¿Ë·þ/v  ÓÃÈË/v  ÉÏ/f  µÄ/u  ²»ÕýÖ®·ç/i  µÄ/u  ÖØÒª/a  ´ëÊ©/n  ¡£/w  ¡¶/w  ÌõÀý/n  ¡·/w  ÊÇ/v  Í¬/p  ÓÃÈË/v  ÉÏ/f  µÄ/u  ²»ÕýÖ®·ç/i  ×÷/v  ¶·Õù/vn  µÄ/u  ÓÐÁ¦/a  ÎäÆ÷/n  £¬/w  ¿ªÕ¹/v  ¶Ô/p  ¡¶/w  ÌõÀý/n  ¡·/w  Ö´ÐÐ/vn  Çé¿ö/n  µÄ/u  È«Ãæ/a  ¼ì²é/vn  £¬/w  ÓÐÀûÓÚ/v  ¼°Ê±/ad  ·¢ÏÖ/v  ¸É²¿/n  Ñ¡°Î/vn  ÈÎÓÃ/vn  ¹¤×÷/vn  ÖÐ/f  ´æÔÚ/v  µÄ/u  ÎÊÌâ/n  £¬/w  ¼°Ê±/ad  ²é´¦/v  Î¥¼Í/vn  ÐÐÎª/n  £¬/w  ¶½´Ù/v  ¸÷¼¶/r  Áìµ¼°à×Ó/n  ×Ô²é×Ô¾À/l  £¬/w  ¶ÂÈû/v  Â©¶´/n  £¬/w  ·À»¼ÓÚÎ´È»/i  £»/w  ÓÐÀûÓÚ/v  ¶½´Ù/v  ¸÷¼¶/r  Áìµ¼/n  ¸É²¿/n  ÑÏ¸ñ/ad  °´/p  ¡¶/w  ÌõÀý/n  ¡·/w  °ìÊÂ/v  £¬/w  ×Ô¾õ/ad  µÖÖÆ/v  ÓÃÈË/v  ÉÏ/f  µÄ/u  ²»ÕýÖ®·ç/i  ¡£/w  
19980502-02-001-009/m  ¼ÓÇ¿/v  ¶Ô/p  ¡¶/w  ÌõÀý/n  ¡·/w  Ö´ÐÐ/vn  Çé¿ö/n  µÄ/u  ¼ì²é/vn  £¬/w  ÓÐÀûÓÚ/v  »ý¼«/a  ¡¢/w  ÎÈÍ×/a  µØ/u  ÍÆ½ø/v  ¸É²¿/n  ÖÆ¶È/n  ¸Ä¸ï/vn  ¡£/w  ¡¶/w  ÌõÀý/n  ¡·/w  µÄ/u  ÖÆ¶¨/vn  ºÍ/c  ÊµÊ©/vn  £¬/w  ÊÇ/v  ¸É²¿/n  ÖÆ¶È/n  ¸Ä¸ï/vn  µÄ/u  Ò»¸ö/m  ÖØÒª/a  ³É¹û/n  ¡£/w  ÈÏÕæ/ad  ¹á³¹/v  ÂäÊµ/v  ¡¶/w  ÌõÀý/n  ¡·/w  £¬/w  Ò²/d  ÊÇ/v  ÍÆ½ø/v  ¸É²¿/n  ÖÆ¶È/n  ¸Ä¸ï/vn  µÄ/u  ÖØÒª/a  ÄÚÈÝ/n  ¡£/w  Í¨¹ý/p  ¶Ô/p  ¡¶/w  ÌõÀý/n  ¡·/w  Ö´ÐÐ/vn  Çé¿ö/n  µÄ/u  ÉîÈë/a  ¼ì²é/vn  £¬/w  ¿ÉÒÔ/v  ½øÒ»²½/d  ×Ü½á/v  ¾­Ñé/n  £¬/w  °´ÕÕ/p  À©´ó/v  ÃñÖ÷/an  ¡¢/w  ÍêÉÆ/v  ¿¼ºË/v  ¡¢/w  ÍÆ½ø/v  ½»Á÷/v  ¡¢/w  ¼ÓÇ¿/v  ¼à¶½/vn  µÄ/u  ÒªÇó/n  £¬/w  ¼ÌÐø/v  ´óµ¨/ad  Ì½Ë÷/v  ´´ÐÂ/v  £¬/w  ¼Ó¿ì/v  ¸É²¿/n  ÖÆ¶È/n  ¸Ä¸ï/vn  µÄ/u  ²½·¥/n  ¡£/w  
19980502-02-001-010/m  ¶þ/m  ¡¢/w  ¼ì²é/vn  ¹¤×÷/vn  µÄ/u  Ö¸µ¼/vn  Ë¼Ïë/n  ¡¢/w  Ö÷Òª/b  ÄÚÈÝ/n  ºÍ/c  Ê±¼ä/n  ÒªÇó/n  
19980502-02-001-011/m  Õâ/r  ´Î/q  ¼ì²é/vn  ¹¤×÷/vn  µÄ/u  Ö¸µ¼/vn  Ë¼Ïë/n  ÊÇ/v  £º/w  ÒÔ/p  µËÐ¡Æ½ÀíÂÛ/n  ¡¢/w  µ³/n  µÄ/u  Ê®Îå´ó/j  ºÍ/c  È«¹ú/n  ×éÖ¯/n  ¹¤×÷/vn  »áÒé/n  ¾«Éñ/n  Îª/v  Ö¸µ¼/v  £¬/w  ¶Ô/p  Ö´ÐÐ/vn  ¡¶/w  ÌõÀý/n  ¡·/w  ¹æ¶¨/v  µÄ/u  Ñ¡°Î/v  ÈÎÓÃ/v  ¸É²¿/n  ¹¤×÷/vn  µÄ/u  Ô­Ôò/n  ¡¢/w  ³ÌÐò/n  ºÍ/c  ÖØµã/n  »·½Ú/n  µÈ/u  Çé¿ö/n  ½øÐÐ/v  È«Ãæ/a  ÉîÈë/a  µØ/u  ¼ì²é/v  £¬/w  ×Ü½á/v  ¾­Ñé/n  £¬/w  ÍêÉÆ/v  ÖÆ¶È/n  £¬/w  ·¢ÏÖ/v  ÎÊÌâ/n  £¬/w  ÆÊÎö/v  µäÐÍ/n  £¬/w  ÓÐ/v  Õë¶ÔÐÔ/n  µØ/u  Ìá³ö/v  Õû¸Ä/vn  Òâ¼û/n  £¬/w  ¼á¾ö/ad  ¾ÀÕý/v  ²¢/c  ÑÏËà/ad  ²é´¦/v  Î¥·´/v  ¡¶/w  ÌõÀý/n  ¡·/w  ¹æ¶¨/n  Ñ¡°Î/v  ÈÎÓÃ/v  ¸É²¿/n  µÄ/u  ÈË/n  ºÍ/c  ÊÂ/n  £¬/w  ÇÐÊµ/ad  ¾ÀÕý/v  ÓÃÈË/v  ÉÏ/f  µÄ/u  ²»ÕýÖ®·ç/i  £¬/w  ½øÒ»²½/d  ÍÆ¶¯/v  ¡¶/w  ÌõÀý/n  ¡·/w  µÄ/u  ¹á³¹/vn  ÂäÊµ/vn  ¡£/w  
19980502-02-001-012/m  Õâ/r  ´Î/q  ¼ì²é/vn  µÄ/u  Ö÷Òª/b  ÈÎÎñ/n  ÊÇ/v  £º/w  
19980502-02-001-013/m  £±£®/m  ¼ì²é/vn  ¡¶/w  ÌõÀý/n  ¡·/w  ·¢²¼/v  ÒÔÀ´/f  £¬/w  ¸÷¼¶/r  µ³Î¯/n  ¼°Æä/c  ×éÖ¯/n  ÈËÊÂ²¿ÃÅ/n  Ñ§Ï°/v  ºÍ/c  ¹á³¹/v  ÂäÊµ/v  ¡¶/w  ÌõÀý/n  ¡·/w  µÄ/u  »ù±¾/a  Çé¿ö/n  ¡£/w  Ö÷Òª/d  ÊÇ/v  ÁªÏµ/v  ±¾/r  µØÇø/n  ¡¢/w  ±¾/r  ²¿ÃÅ/n  µÄ/u  Êµ¼Ê/n  £¬/w  ²ÉÈ¡/v  ÁË/u  ÄÄÐ©/r  ´ëÊ©/n  £¬/w  È¡µÃ/v  µÄ/u  ³É¼¨/n  £¬/w  ÓÐ/v  Ê²Ã´/r  ¾­Ñé/n  ¡£/w  
19980502-02-001-014/m  £²£®/m  ¼ì²é/v  ¡¶/w  ÌõÀý/n  ¡·/w  ·¢²¼/v  ÒÔÀ´/f  £¬/w  ¸÷¼¶/r  µ³Î¯/n  ¶Ô/p  ¸É²¿/n  µÄ/u  Ñ¡°Î/vn  ÈÎÓÃ/vn  £¬/w  ÊÇ·ñ/v  ·ûºÏ/v  ¡¶/w  ÌõÀý/n  ¡·/w  µÄ/u  ¹æ¶¨/n  ºÍ/c  ÒªÇó/n  £¬/w  ÌØ±ð/d  ÊÇ/v  ÕÆÎÕ/v  ÈÎÓÃ/v  ¸É²¿/n  µÄ/u  Ìõ¼þ/n  £¬/w  Ñ¡°Î/vn  ¹ý³Ì/n  ÖÐ/f  µÄ/u  ÃñÖ÷/a  ÍÆ¼ö/vn  ¡¢/w  ×éÖ¯/v  ¿¼²ì/v  ¡¢/w  µ³Î¯/n  ¼¯Ìå/n  ÌÖÂÛ/v  ºÍ/c  ¾ö¶¨/v  £¬/w  ÒÔ¼°/c  °´/p  ·¨ÂÉ/n  ³ÌÐò/n  °ìÊÂ/v  µÈ/u  ·½Ãæ/n  £¬/w  ÓÐ/v  Ã»/d  ÓÐ/v  Î¥·´/v  ¡¶/w  ÌõÀý/n  ¡·/w  ¹æ¶¨/v  µÄ/u  ÎÊÌâ/n  ¡£/w  
19980502-02-001-015/m  £³£®/m  ¼ì²é/v  ¶Ô/p  Ñ¡°Î/v  ÈÎÓÃ/v  ¸É²¿/n  ¹¤×÷/vn  ¼ÓÇ¿/v  ¼à¶½/v  ¼ì²é/v  µÄ/u  Çé¿ö/n  ¡£/w  ÖØµã/n  ÊÇ/v  ¶Ô/p  ·ÀÖ¹/v  ºÍ/c  ¾ÀÕý/v  Ñ¡°Î/v  ÈÎÓÃ/v  ¸É²¿/n  ¹¤×÷/vn  ÖÐ/f  µÄ/u  ²»ÕýÖ®·ç/i  ²ÉÈ¡/v  ÁË/u  ÄÄÐ©/r  ´ëÊ©/n  £¬/w  È¡µÃ/v  ÁË/u  ÄÄÐ©/r  Ð§¹û/n  £¬/w  »¹/d  ´æÔÚ/v  Ê²Ã´/r  ÎÊÌâ/n  £¬/w  ÔõÑù/r  ½â¾ö/v  ¡£/w  
19980502-02-001-016/m  £´£®/m  ¼ì²é/v  ×éÖ¯/n  ÈËÊÂ²¿ÃÅ/n  ¼ÓÇ¿/v  ×ÔÉí/r  ½¨Éè/vn  µÄ/u  Çé¿ö/n  ¡£/w  
19980502-02-001-017/m  Õâ/r  ´Î/q  ¼ì²é/vn  ¹¤×÷/vn  µÄ/u  Ê±¼ä/n  ÒªÇó/v  £º/w  ÖÐ×é²¿/j  ¶Ô/p  ¸÷/r  Ê¡/n  ¡¢/w  Çø/n  ¡¢/w  ÊÐ/n  ºÍ/c  ¸÷/r  ²¿Î¯/j  µÄ/u  ¼ì²é/vn  £¬/w  ¼¯ÖÐ/ad  ÔÚ/p  ½ñÄê/t  µÚ¶þ/m  ¼¾¶È/n  ½øÐÐ/v  £»/w  ¸÷µØ/r  ¡¢/w  ¸÷/r  ²¿ÃÅ/n  Òª/v  Í¬²½/vd  ½øÐÐ/v  £¬/w  Öð¼¶/d  ¼ì²é/v  £¬/w  ÕùÈ¡/v  ÓÚ/p  ÉÏ°ëÄê/t  Íê³É/v  ¡£/w  
19980502-02-001-018/m  Èý/m  ¡¢/w  ¼ì²é/vn  ¹¤×÷/vn  ÖÐ/f  Ó¦/v  ×¢Òâ/v  µÄ/u  ¼¸/m  ¸ö/q  ÎÊÌâ/n  
19980502-02-001-019/m  £±£®/m  ÇÐÊµ/ad  ¼ÓÇ¿/v  Áìµ¼/v  ¡£/w  ¸÷¼¶/r  µ³Î¯/n  Òª/v  ¸ß¶È/d  ÖØÊÓ/v  Õâ/r  ´Î/q  ¼ì²é/vn  ¹¤×÷/vn  £¬/w  Ö÷Òª/b  Áìµ¼/n  Òª/v  Ç××Ô/d  ×¥/v  £¬/w  ×éÖ¯/n  ÈËÊÂ²¿ÃÅ/n  ¸ºÔð/v  ×éÖ¯/v  ÊµÊ©/v  ¡£/w  Òª/v  ³éµ÷/v  Ò»Ð©/m  µ³ÐÔ/n  ¹ÛÄî/n  ºÍ/c  Ô­ÔòÐÔ/n  Ç¿/a  ¡¢/w  ÊìÏ¤/v  ×éÖ¯/n  ÈËÊÂ/n  ¡¢/w  ¼Í¼ì/j  £¨/w  ¼à²ì/vn  £©/w  ¹¤×÷/vn  µÄ/u  Í¬Ö¾/n  ×é³É/v  ¼ì²é×é/n  £¬/w  ÓÉ/p  ¾­Ñé/n  ·á¸»/a  µÄ/u  Áìµ¼/vn  Í¬Ö¾/n  ´ø¶Ó/v  £¬/w  Öð¼¶/d  ½øÐÐ/v  ¼ì²é/vn  ¡£/w  Í¬Ê±/c  £¬/w  ¸÷¼¶/r  µ³Î¯/n  ¼°/c  ×éÖ¯/n  ÈËÊÂ²¿ÃÅ/n  Òª/v  ¿ªÕ¹/v  ÈÏÕæ/a  µÄ/u  ×Ô²é×Ô¾À/l  ¡£/w  
19980502-02-001-020/m  £²£®/m  ÉîÈë/ad  Ñ§Ï°/v  ÌõÀý/n  ¡£/w  ²Î¼Ó/v  ¼¯ÖÐ/ad  ¼ì²é/v  µÄ/u  Í¬Ö¾/n  Ê×ÏÈ/d  Òª/v  ÈÏÕæ/ad  Ñ§Ï°/v  µË/nr  Ð¡Æ½/nr  ºÍ/c  ÖÐÑë/n  Áìµ¼/vn  Í¬Ö¾/n  ¹ØÓÚ/p  Ñ¡ÈË/v  ÓÃÈË/v  ¡¢/w  ¼ÓÇ¿/v  Áìµ¼°à×Ó/n  ½¨Éè/vn  µÄ/u  Ò»/m  ÏµÁÐ/q  ÖØÒª/a  ÂÛÊö/vn  £¬/w  ÈÏÕæ/ad  Ñ§ºÃ/v  ¡¶/w  ÌõÀý/n  ¡·/w  £¬/w  Îä×°/v  Ë¼Ïë/n  £¬/w  Ã÷È·/v  ¼ì²é/vn  ±ê×¼/n  ¡£/w  ¸÷¼¶/r  µ³Î¯/n  ¼°Æä/c  ×éÖ¯/n  ²¿ÃÅ/n  µÄ/u  Áìµ¼/n  ¸É²¿/n  Ò²/d  Òª/v  ÒÔ/p  ´Ë/r  Îª/v  Æõ»ú/n  £¬/w  ÉîÈë/ad  Ñ§Ï°/v  ¡¶/w  ÌõÀý/n  ¡·/w  £¬/w  Ðû´«/v  ¡¶/w  ÌõÀý/n  ¡·/w  £¬/w  Ö´ÐÐ/v  ¡¶/w  ÌõÀý/n  ¡·/w  £¬/w  ÕæÕý/d  °´ÕÕ/p  ¡¶/w  ÌõÀý/n  ¡·/w  µÄ/u  ¹æ¶¨/n  ×ö/v  ºÃ/a  ¸É²¿/n  Ñ¡°Î/vn  ¡¢/w  ÈÎÓÃ/vn  ¡¢/w  ¹ÜÀí/vn  ¹¤×÷/vn  ¡£/w  
19980502-02-001-021/m  £³£®/m  Í»³ö/v  ¹¤×÷/vn  ÖØµã/n  ¡£/w  Ò»/m  ÊÇ/v  È«Ãæ/ad  ¼ì²é/v  Óë/p  ÖØµã/d  ¼ì²é/v  Ïà/d  ½áºÏ/v  £¬/w  °Ñ/p  ¼ì²é/v  ¸÷¼¶/r  µ³Õþ/j  Ö÷Òª/b  Áìµ¼/n  ¸É²¿/n  Ö´ÐÐ/v  ¡¶/w  ÌõÀý/n  ¡·/w  µÄ/u  Çé¿ö/n  ×÷Îª/v  ÖØµã/n  ¡£/w  ¶þ/m  ÊÇ/v  ×Ü½á/v  ºÃ/a  µÄ/u  ¾­Ñé/n  Óë/p  ·¢ÏÖ/v  ÎÊÌâ/n  Ïà/d  ½áºÏ/v  £¬/w  ÖØµã/d  ¼ì²é/v  ¹á³¹/v  ÂäÊµ/v  ¡¶/w  ÌõÀý/n  ¡·/w  ÖÐ/f  ´æÔÚ/v  µÄ/u  ÎÊÌâ/n  ¡£/w  ¶Ô/p  ÑÏ¸ñ/ad  °´/p  ¡¶/w  ÌõÀý/n  ¡·/w  °ìÊÂ/v  £¬/w  ÄÜ¹»/v  ½áºÏ/v  Êµ¼Ê/n  ÖÆ¶¨/v  ÏàÓ¦/vn  ´ëÊ©/n  »ò/c  ÖÆ¶È/n  £¬/w  È·±£/v  ¡¶/w  ÌõÀý/n  ¡·/w  Âäµ½Êµ´¦/l/%  µÄ/u  ºÃ/a  ¾­Ñé/n  £¬/w  Òª/v  ÈÏÕæ/ad  ×Ü½á/v  Ðû´«/v  ¡£/w  ¶Ô/p  ¸ÒÓÚ/v  ¼á³Ö/v  Ô­Ôò/n  £¬/w  ¼á¾ö/ad  Í¬/p  ÓÃÈË/v  ÉÏ/f  µÄ/u  ²»ÕýÖ®·ç/i  ×÷/v  ¶·Õù/vn  µÄ/u  µ³×éÖ¯/n  ºÍ/c  µ³Ô±/n  ¸É²¿/n  £¬/w  Òª/v  ÆìÖÄÏÊÃ÷/i  µØ/u  ¸øÓè/v  Ö§³Ö/vn  ºÍ/c  ±íÕÃ/vn  ¡£/w  Í¬Ê±/c  £¬/w  Òª/v  ÉÆÓÚ/v  ·¢ÏÖ/v  ÎÊÌâ/n  £¬/w  ¶Ô/p  ÔÚ/p  Ñ¡°Î/v  ÈÎÓÃ/v  ¸É²¿/n  ¹¤×÷/vn  ÖÐ/f  £¬/w  ²»/d  °´/p  ¡¶/w  ÌõÀý/n  ¡·/w  ¹æ¶¨/n  °ìÊÂ/v  µÄ/u  £¬/w  Òª/v  ÑÏËà/ad  ÅúÆÀ/v  £¬/w  ÏÞÆÚ/vd  ¸ÄÕý/v  ¡£/w  Ôì³É/v  ÓÃÈË/vn  Ê§Îó/vn  µÄ/u  £¬/w  Òª/v  ¼á¾ö/ad  ¾ÀÕý/v  £¬/w  ²¢/c  ×·¾¿/v  ÓÐ¹Ø/vn  ÈËÔ±/n  µÄ/u  ÔðÈÎ/n  ¡£/w  ¶Ô/p  ÀûÓÃ/v  Ö°È¨/n  ¸ã/v  ÓÃÈË/v  ÉÏ/f  µÄ/u  ²»ÕýÖ®·ç/i  £¬/w  »ò/c  ÒÔÈ¨Ä±Ë½/l  ¡¢/w  Âò/v  ¹Ù/n  Âô/v  ¹Ù/n  µÈ/u  Î¥·¨/vn  Î¥¼Í/vn  µÄ/u  £¬/w  ±ØÐë/d  Ò»/d  ²é/v  µ½/v  µ×/f  £¬/w  ÑÏËà/ad  ´¦Àí/v  ¡£/w  ¶Ô/p  ²»/d  ÊÊºÏ/v  ´ÓÊÂ/v  ×éÖ¯/n  ÈËÊÂ/n  ¹¤×÷/vn  µÄ/u  ¸É²¿/n  £¬/w  Òª/v  ¼á¾ö/ad  ´Ó/p  ×éÖ¯/n  ÈËÊÂ²¿ÃÅ/n  µ÷³ö/v  ¡£/w  Õë¶Ô/p  ¼ì²é/v  ÖÐ/f  ·¢ÏÖ/v  µÄ/u  ´øÓÐ/v  ÆÕ±éÐÔ/n  »ò/c  ÇãÏòÐÔ/n  µÄ/u  ÎÊÌâ/n  £¬/w  Òª/v  ÈÏÕæ/ad  ·ÖÎö/v  ºÍ/c  ÑÐ¾¿/v  £¬/w  Ìá³ö/v  ÇÐÊµ¿ÉÐÐ/l  µÄ/u  Õû¸Ä/vn  ´ëÊ©/n  ¡£/w  
19980502-02-001-022/m  £´£®/m  ×¢Òâ/v  ¹¤×÷/vn  ·½·¨/n  ¡£/w  Ò»/m  ÊÇ/v  ¹ã·º/ad  ÌýÈ¡/v  Òâ¼û/n  ¡£/w  ÔÚ/p  ¼ì²é/v  ÖÐ/f  ¼È/c  Òª/v  ÌýÈ¡/v  µ³Õþ/j  Ö÷Òª/b  Áìµ¼/vn  Í¬Ö¾/n  µÄ/u  Òâ¼û/n  £¬/w  ÓÖ/c  Òª/v  ÌýÈ¡/v  Áìµ¼°à×Ó/n  ÆäËû/r  ³ÉÔ±/n  ºÍ/c  ÍË/v  ÏÂÀ´/v  µÄ/u  ÀÏ/a  Í¬Ö¾/n  µÄ/u  Òâ¼û/n  £»/w  ¼È/c  Òª/v  ÌýÈ¡/v  ×éÖ¯/n  ÈËÊÂ²¿ÃÅ/n  ½éÉÜ/v  Çé¿ö/n  £¬/w  ÓÖ/c  Òª/v  ×¢Òâ/v  ÌýÈ¡/v  ÈË´ó/j  ¡¢/w  ÕþÐ­/j  ¡¢/w  ¼Í¼ì/j  £¨/w  ¼à²ì/vn  £©/w  »ú¹Ø/n  ºÍ/c  ÐÅ·Ã/n  µÈ/u  ²¿ÃÅ/n  µÄ/u  Òâ¼û/n  ¡£/w  »¹/d  ¿ÉÒÔ/v  ÕÒ/v  Ò»Ð©/m  ÊìÏ¤/v  Çé¿ö/n  µÄ/u  Í¬Ö¾/n  ¸ö±ð/ad  ÁË½â/v  £¬/w  ÒÔ/c  »ñµÃ/v  È«Ãæ/a  ¡¢/w  ÕæÊµ/a  µÄ/u  Çé¿ö/n  ¡£/w  ¶þ/m  ÊÇ/v  ÈÏÕæ/ad  ²éÔÄ/v  ÓÐ¹Ø/vn  ²ÄÁÏ/n  £¬/w  Èç/v  ÓÐ¹Ø/vn  ¸É²¿/n  µÄ/u  ÈÎÃâ/vn  ²ÄÁÏ/n  ¡¢/w  ÃñÖ÷/ad  ÍÆ¼ö/v  µÄ/u  Ô­Ê¼/a  ×ÊÁÏ/n  ¡¢/w  ¸É²¿/n  ¿¼²ì/vn  ²ÄÁÏ/n  ¡¢/w  µ³Î¯/n  ºÍ/c  ×éÖ¯/n  ²¿ÃÅ/n  ÌÖÂÛ/v  ¸É²¿/n  ÈÎÃâ/vn  »áÒé/n  µÄ/u  Ô­Ê¼/a  ¼ÇÂ¼/n  µÈ/u  ¡£/w  ×¢Òâ/v  ´Ó/p  ÕâÐ©/r  ²ÄÁÏ/n  ÖÐ/f  ·¢ÏÖ/v  Ñ¡°Î/v  ÈÎÓÃ/v  ¸É²¿/n  ÖÐ/f  µÄ/u  ÎÊÌâ/n  £¬/w  Ìá³ö/v  ¸Ä½ø/vn  ´ëÊ©/n  ¡£/w  Èý/m  ÊÇ/v  ×¢ÖØ/v  ½âÆÊ/v  µäÐÍ/n  £¬/w  ¼ÓÇ¿/v  ¶Ô/p  °¸Àý/n  µÄ/u  ·ÖÎö/vn  ºÍ/c  ÑÐ¾¿/vn  £¬/w  ´ÓÖÐ/d  ÎüÈ¡/v  Õý·´/b  Á½/m  ·½Ãæ/n  µÄ/u  ¾­Ñé/n  ½ÌÑµ/n  ¡£/w  

19980502-02-002-001/m  ÖÐ×é²¿/j  ÅÉÔ±/n  ¼ì²é/v  Áìµ¼/n  ¸É²¿/n  Ñ¡°Î/vn  ÈÎÓÃ/vn  ¹¤×÷/vn  
19980502-02-002-002/m  ÐÂ»ªÉç/nt  ±±¾©/ns  £´ÔÂ/t  £³£°ÈÕ/t  µç/n  £¨/w  ¼ÇÕß/n  ³Â/nr  Ñã/nr  £©/w  ÎªÁË/p  ¹á³¹/v  ÂäÊµ/v  µ³/n  µÄ/u  Ê®Îå´ó/j  ºÍ/c  È«¹ú/n  ×éÖ¯/vn  ¹¤×÷/vn  »áÒé/n  ¾«Éñ/n  £¬/w  ÈÕÇ°/t  ÖÐ×é²¿/j  ÅÉ³ö/v  ÓÉ/p  £´£°/m  ¶à/m  ÈË/n  ×é³É/v  µÄ/u  µÚÒ»/m  Åú/q  ¼ì²é×é/n  £¬/w  ¶Ô/p  ²¿·Ö/m  Ê¡/n  ¡¢/w  ×ÔÖÎÇø/n  ¡¢/w  Ö±Ï½ÊÐ/n  ¹á³¹/v  ¡¶/w  µ³Õþ/j  Áìµ¼/n  ¸É²¿/n  Ñ¡°Î/vn  ÈÎÓÃ/vn  ¹¤×÷/vn  ÔÝÐÐ/b  ÌõÀý/n  ¡·/w  µÄ/u  Çé¿ö/n  ½øÐÐ/v  ¼¯ÖÐ/a  ¼ì²é/vn  £¬/w  ²¢/c  ·¢³ö/v  Í¨Öª/n  ÒªÇó/v  ¸÷µØ/r  ½øÐÐ/v  ×Ô²é/vn  ¡£/w  
19980502-02-002-003/m  ÎªÁË/p  ×ö/v  ºÃ/a  Õâ/r  ´Î/q  ¼ì²é/vn  ¹¤×÷/vn  £¬/w  ÖÐ×é²¿/j  ¶Ô/p  ²Î¼Ó/v  ¼ì²é/vn  ¹¤×÷/vn  µÄ/u  ¸É²¿/n  ½øÐÐ/v  ÁË/u  ¼¯ÖÐ/a  ÅàÑµ/vn  ¡£/w  Ã¿¸ö/r  ¼ì²é×é/n  ÓÉ/p  Ò»/m  Ãû/q  Ê¡²¿¼¶/b  Áìµ¼/n  ¸É²¿/n  ´ø¶Ó/v  ¡£/w  ÖÐ×é²¿/j  ²¿³¤/n  ÕÅ/nr  È«¾°/nr  ÔÚ/p  ¼¯Ñµ°à/n  ÉÏ/f  ×÷/v  ÁË/u  ¶¯Ô±/vn  ¡£/w  Ëû/r  Ö¸³ö/v  £¬/w  Õâ/r  ´Î/q  ¼ì²é/vn  Òª/v  °´ÕÕ/p  ¸É²¿/n  ¶ÓÎé/n  ¡°/w  ËÄ»¯/j  ¡±/w  µÄ/u  ·½Õë/n  ºÍ/c  µÂ²Å¼æ±¸/i  µÄ/u  Ô­Ôò/n  £¬/w  ÂäÊµ/v  µ³/n  µÄ/u  Ê®Îå´ó/j  ºÍ/c  È«¹ú/n  ×éÖ¯/n  ¹¤×÷/vn  »áÒé/n  Ìá³ö/v  µÄ/u  Å¬Á¦/ad  ½¨Éè/v  ¸ß/a  ËØÖÊ/n  ¸É²¿/n  ¶ÓÎé/n  µÄ/u  ÒªÇó/n  £¬/w  ¶Ô/p  ¡¶/w  ÌõÀý/n  ¡·/w  ¹æ¶¨/v  µÄ/u  Ñ¡°Î/v  ÈÎÓÃ/v  ¸É²¿/n  ¹¤×÷/vn  µÄ/u  Ô­Ôò/n  ¡¢/w  Ìõ¼þ/n  ºÍ/c  ÖØµã/n  »·½Ú/n  ½øÐÐ/v  È«Ãæ/a  ÉîÈë/a  µÄ/u  ¼ì²é/vn  ¡£/w  Í¨¹ý/p  ¼ì²é/v  £¬/w  ×Ü½á/v  ¾­Ñé/n  £¬/w  ÍêÉÆ/v  ÖÆ¶È/n  £¬/w  ·¢ÏÖ/v  ÎÊÌâ/n  £¬/w  ÆÊÎö/v  µäÐÍ/n  £¬/w  ÓÐ/v  Õë¶ÔÐÔ/n  µØ/u  Ìá³ö/v  Õû¸Ä/vn  Òâ¼û/n  £¬/w  ²¢/c  ¶Ô/p  ÑÏÖØ/ad  Î¥·´/v  ¡¶/w  ÌõÀý/n  ¡·/w  ¹æ¶¨/n  Ñ¡°Î/v  ÈÎÓÃ/v  ¸É²¿/n  µÄ/u  ÈË/n  ºÍ/c  ÊÂ/n  £¬/w  ¼á¾ö/ad  ¾ÀÕý/v  £¬/w  ÑÏËà/ad  ²é´¦/v  ¡£/w  ÕÅ/nr  È«¾°/nr  ÒªÇó/v  ¼ì²é×é/n  È«Ìå/n  Í¬Ö¾/n  £¬/w  Òª/v  ³ä·Ö/ad  ÈÏÊ¶/v  Õâ/r  ´Î/q  ¼ì²é/vn  ¹¤×÷/vn  µÄ/u  ÖØÒª/a  ÒâÒå/n  £¬/w  ¼á³Ö/v  Ô­Ôò/n  £¬/w  ÕýÈ·/ad  °ÑÎÕ/v  Õþ²ß/n  £¬/w  ½²Çó/v  ¹¤×÷/vn  ·½·¨/n  £¬/w  ÈÏÕæ/a  ¸ºÔð/a  µØ/u  ¿ªÕ¹/v  ¼ì²é/vn  ¹¤×÷/vn  £¬/w  ÒÔ/p  ¸ß¶È/d  µÄ/u  ÕþÖÎ/n  ÔðÈÎ¸Ð/n  ºÍ/c  Ê¹Ãü¸Ð/n  Íê³É/v  ºÃ/a  ÈÎÎñ/n  ¡£/w  

19980502-02-003-001/m  µÚ¾Å/m  ½ì/q  [È«¹ú/n  ÈËÃñ/n  ´ú±í´ó»á/n  ³£Îñ/b  Î¯Ô±»á/n]nt  
19980502-02-003-002/m  ´ú±í/n  ×Ê¸ñ/n  Éó²é/vn  Î¯Ô±»á/n  Ö÷ÈÎÎ¯Ô±/n  ¡¢/w  ¸±/b  Ö÷ÈÎÎ¯Ô±/n  ¡¢/w  Î¯Ô±/n  Ãûµ¥/n  
19980502-02-003-003/m  ÐÂ»ªÉç/nt  ±±¾©/ns  £µÔÂ/t  £±ÈÕ/t  µç/n  µÚ¾Å/m  ½ì/q  [È«¹ú/n  ÈËÃñ/n  ´ú±í´ó»á/n  ³£Îñ/b  Î¯Ô±»á/n]nt  ´ú±í/n  ×Ê¸ñ/n  Éó²é/vn  Î¯Ô±»á/n  Ö÷ÈÎÎ¯Ô±/n  ¡¢/w  ¸±/b  Ö÷ÈÎÎ¯Ô±/n  ¡¢/w  Î¯Ô±/n  Ãûµ¥/n  £¨/w  £±£³/m  ÈË/n  £©/w  
19980502-02-003-004/m  £¨/w  £±£¹£¹£¸Äê/t  £´ÔÂ/t  £²£¹ÈÕ/t  µÚ¾Å/m  ½ì/q  [È«¹ú/n  ÈËÃñ/n  ´ú±í´ó»á/n  ³£Îñ/b  Î¯Ô±»á/n]nt  µÚ¶þ/m  ´Î/q  »áÒé/n  Í¨¹ý/v  £©/w  
19980502-02-003-005/m  Ö÷ÈÎÎ¯Ô±/n  Íõ/nr  Î¬³Î/nr  
19980502-02-003-006/m  ¸±/b  Ö÷ÈÎÎ¯Ô±/n  ¹Ë/nr  ½ð³Ø/nr  ÓÝ/nr  ÔÆÒ«/nr  ·ë/nr  Ö®¿£/nr  £¨/w  »Ø×å/nz  £©/w  
19980502-02-003-007/m  Î¯Ô±/n  £¨/w  °´/p  ÐÕÃû/n  ±Ê»®/n  ÅÅÁÐ/v  £©/w  
19980502-02-003-008/m  Öì/nr  ÏàÔ¶/nr  Ëï/nr  ºèÁÒ/nr  Àî/nr  ÓÀÌ©/nr  £¨/w  ³¯ÏÊ×å/nz  £©/w  Ñî/nr  ¹úÇì/nr  ³Ù/nr  º£±õ/nr  ÕÅ/nr  »³Î÷/nr  ÕÅ/nr  ¹úÏé/nr  ÖÜ/nr  
19980502-02-003-009/m  Ç¿/nr  ÕÔ/nr  µØ/nr  £¨/w  Å®/b  £©/w  

19980502-02-004-001/m  ÍêÉÆ/v  µµ°¸/n  ÖÆ¶È/n  ½¨Á¢/v  »¥Öú/vn  ×éÖ¯/n  ºþÄÏ/ns  ¹¤»á/n  ×ö/v  ºÃ/a  À§ÄÑ/a  Ö°¹¤/n  Éú»î/vn  ±£ÕÏ/vn  
19980502-02-004-002/m  ±¾±¨/r  ³¤É³/ns  £µÔÂ/t  £±ÈÕ/t  µç/n  ¼ÇÕß/n  Îâ/nr  ÐË»ª/nr  ±¨µÀ/v  £º/w  ºþÄÏÊ¡/ns  ¸÷¼¶/r  ¹¤»á/n  Ð­Öú/v  ¸÷¼¶/r  µ³Î¯/n  ºÍ/c  Õþ¸®/n  ×ö/v  ºÃ/a  À§ÄÑ/a  Ö°¹¤/n  Éú»î/vn  ±£ÕÏ/vn  ¹¤×÷/vn  £¬/w  È«Ê¡/n  À§ÄÑ/a  Ö°¹¤/n  »ù±¾/a  Éú»î/vn  µÃµ½/v  ±£ÕÏ/vn  £¬/w  Ò»/m  Åú/q  ÏÂ¸Ú/vn  Ö°¹¤/n  µÃÒÔ/v  ÖØÐÂ/d  ÉÏ¸Ú/v  ¡£/w  
19980502-02-004-003/m  ºþÄÏÊ¡/ns  ´Ó/p  »ù²ã/n  ¹¤»á/n  µ½/p  ÏØ/n  ÒÔÉÏ/f  ¹¤»á/n  ÆÕ±é/ad  ½¨Á¢/v  ºÍ/c  ÍêÉÆ/v  ÁË/u  À§ÄÑ/a  Ö°¹¤/n  µµ°¸/n  ÖÆ¶È/n  £¬/w  ¶Ô/p  ÔÂ/n  ÈË¾ù/j  Éú»î·Ñ/n  ÔÚ/p  £µ£°/m  Ôª/q  ¡¢/w  £±£°£°/m  Ôª/q  ÒÔÏÂ/f  µÄ/u  ÌØÀ§/b  Ö°¹¤/n  ºÍ/c  À§ÄÑ/a  Ö°¹¤/n  £¬/w  ½øÐÐ/v  Ãþµ×/vn  µ÷²é/vn  £¬/w  ÕÆÎÕ/v  ËûÃÇ/r  ¼ÒÍ¥/n  ÈË¿Ú/n  ¡¢/w  ¹¤×Ê/n  ÊÕÈë/vn  ¡¢/w  ×ÓÅ®/n  ¾ÍÒµ/vn  ¡¢/w  À§ÄÑ/an  Ô­Òò/n  µÈ/u  Çé¿ö/n  £¬/w  ¶Ô/p  Ã¿¸ö/r  À§ÄÑ/a  Ö°¹¤/n  ½¨Á¢/v  µµ°¸/n  £¬/w  Îª/p  ¾ÈÖú/v  Ìá¹©/v  ÁË/u  ÒÀ¾Ý/n  ¡£/w  
19980502-02-004-004/m  ºþÄÏ/ns  ¸÷¼¶/r  ¹¤»á/n  ÒÀ¿¿/v  Éç»á/n  ºÍ/c  ¹ã´ó/b  Ö°¹¤/n  ½¨Á¢/v  »¥Öú/vn  »¥¼Ã/vn  »ù½ð/n  ºÍ/c  »¥Öú/vn  »¥¼Ã/vn  ×éÖ¯/n  £¬/w  ¾ÈÖú/v  À§ÄÑ/a  Ö°¹¤/n  ¡£/w  Ä¿Ç°/t  £¬/w  Ê¡/n  ×Ü¹¤»á/n  ³ï×Ê/v  £±£°£µ£°Íò/m  Ôª/q  ½¨Á¢/v  ÁË/u  Ê¡/n  Ö°¹¤/n  ·öÆ¶/vn  »ù½ð»á/n  ¡£/w  ¸÷¼¶/r  ¹¤»á/n  ·¢»Ó/v  »¥Öú/vn  »¥¼Ã/vn  ×éÖ¯/n  µÄ/u  ×÷ÓÃ/n  £¬/w  Í¨¹ý/p  ÎÞÏ¢/b  ½è¿î/vn  ·½Ê½/n  £¬/w  ·ö³Ö/v  À§ÄÑ/a  ÆóÒµ/n  ¼°Æä/c  Ö°¹¤/n  ¡£/w  Ê¡/n  ÃºÌ¿/n  ¹¤»á/n  £´/m  Äê/q  À´/f  ¹²/d  ³ï´ë/v  £¶£°£¹£®£¸Íò/m  Ôª/q  ½âÀ§/vn  ×Ê½ð/n  £¬/w  ·ö³Ö/v  À§ÄÑ/a  Ö°¹¤/n  £³£µ£µ£·/m  »§/q  £¬/w  ·ö³Ö/vn  Ð§¹û/n  Ã÷ÏÔ/a  µÄ/u  ÓÐ/v  £²£±£¸£¹/m  »§/q  £¬/w  ÆäÖÐ/r  ÍÑÆ¶/v  µÄ/u  ÓÐ/v  £±£·£±£±/m  »§/q  ¡£/w  
19980502-02-004-005/m  ºþÄÏÊ¡/ns  ÏØ/n  ÒÔÉÏ/f  ¸÷¼¶/r  ¹¤»á/n  ½¨Á¢/v  ÁË/u  ¹¤»á/n  ÁªÏµ/v  À§ÄÑ/a  ÆóÒµ/n  ¡¢/w  ¹¤»á/n  ¸É²¿/n  ÁªÏµ/v  À§ÄÑ/a  Ö°¹¤/n  µÄ/u  ¡°/w  Ë«/m  ÁªÏµ/v  ¡±/w  ÖÆ¶È/n  £¬/w  ²¢/c  ½¨Á¢/v  ÁË/u  ÔðÈÎÖÆ/n  £¬/w  ¼´/v  ¶Ô/p  ÁªÏµ/v  µÄ/u  À§ÄÑ/a  ÆóÒµ/n  ºÍ/c  À§ÄÑ/a  Ö°¹¤/n  ¶¨/v  ÈËÔ±/n  ¡¢/w  ¶¨/v  ÔðÈÎ/n  ¡¢/w  ¶¨/v  Ä¿±ê/n  ¡¢/w  ¶¨/v  ´ëÊ©/n  ¡£/w  Ä¿Ç°/t  £¬/w  È«Ê¡/n  ÏØ/n  ÒÔÉÏ/f  ¹¤»á/n  ×éÖ¯/n  ¹²/d  Óë/p  £±£¸£µ£µ/m  ¸ö/q  À§ÄÑ/a  ÆóÒµ/n  ¡¢/w  £²£¸£±£´/m  Ãû/q  ¹¤»á/n  ¸É²¿/n  Óë/p  £µ£¶£´£°/m  »§/q  À§ÄÑ/a  Ö°¹¤/n  ½¨Á¢/v  ÁË/u  ¡°/w  Ë«/m  ÁªÏµ/v  ¡±/w  ¹ØÏµ/n  ¡£/w  

19980502-02-005-001/m  Ê×¶¼/n  ÒÕÊõ/n  ²©ÀÀ»á/n  ¾ÙÐÐ/v  
19980502-02-005-002/m  ÐÂ»ªÉç/nt  ±±¾©/ns  £µÔÂ/t  £±ÈÕ/t  µç/n  £¨/w  ¼ÇÕß/n  Àî/nr  ìã/nr  ¡¢/w  ºÂ/nr  Çì/nr  £©/w  ¡¯/w  £¹£¸/m  Ê×¶¼/n  ÒÕÊõ/n  ²©ÀÀ»á/n  ½ñÌì/t  ÔÚ/p  [±±¾©/ns  ÖÐ¹ú/ns  ¾üÊÂ/n  ²©Îï¹Ý/n]ns  ¾ÙÐÐ/v  ¡£/w  
19980502-02-005-003/m  [È«¹ú/n  ÈË´ó/j  ³£Î¯»á/j]nt  ¸±/b  Î¯Ô±³¤/n  Ðí/nr  ¼Îè´/nr  µÈ/u  ³öÏ¯/v  ÁË/u  ¿ªÄ»Ê½/n  ¡£/w  
19980502-02-005-004/m  ´Ë´Î/r  ²©ÀÀ»á/n  ÊÇ/v  ÓÉ/p  [±±¾©ÊÐ/ns  º£Íâ/s  ½»Á÷/vn  Ð­»á/n]nt  Óë/p  [ÖÐ¹ú/ns  ÎÄÁª/j]nt  ¡¢/w  [±±¾©ÊÐ/ns  ÎÄ»¯¾Ö/n]nt  ÁªºÏ/v  ¾Ù°ì/v  µÄ/u  ¡£/w  ±¾½ì/r  ²©ÀÀ»á/n  ²ÎÕ¹/vn  ×÷Æ·/n  ÒÔ/p  Êé·¨/n  ¡¢/w  ÃÀÊõ/n  ºÍ/c  ÉãÓ°/vn  ×÷Æ·/n  ÎªÖ÷/v  £¬/w  ÜöÝÍ/v  ÁË/u  ²»Í¬/a  ÒÕÊõ/n  ÖÖÀà/n  ¡¢/w  ²»Í¬/a  Á÷ÅÉ/n  ºÍ/c  ·ç¸ñ/n  µÄ/u  ÒÕÊõ/n  ×÷Æ·/n  £¬/w  ×÷Æ·/n  ×ÜÊý/n  ´ï/v  £²£°£°£°/m  ¶à/m  ·ù/q  ¡£/w  
19980502-02-005-005/m  ¾ÝÏ¤/v  £¬/w  ´Ë´Î/r  ²©ÀÀ»á/n  ×÷Æ·/n  ¶¼/d  ÊÇ/v  ¸ß/a  ÖÊÁ¿/n  ¡¢/w  ¸ß/a  Æ·Î»/n  µÄ/u  ¼Ñ×÷/n  £¬/w  ÓÉ/p  ÖøÃû/a  ÒÕÊõ¼Ò/n  ÃÇ/k  µ£ÈÎ/v  Ö÷Òª/b  ³ÉÔ±/n  µÄ/u  ÒÕÊõ/n  ÆÀÉó/vn  Î¯Ô±»á/n  ¶Ô/p  ËùÓÐ/b  ²ÎÕ¹/vn  ×÷Æ·/n  ½øÐÐ/v  ÁË/u  ×Ê¸ñ/n  ¼ø¶¨/vn  ¡£/w  

19980502-02-006-001/m  ¾üÉ©/n  ·ç²É/n  £¨/w  Í¼Æ¬/n  £©/w  
19980502-02-006-002/m  [Îä¾¯/n  Ìì½ò/ns  ×Ü¶Ó/n  Áù/m  Ö§¶Ó/n]nt  ¸ß/nr  Ñà·É/nr  µÈ/u  £²£´/m  Ãû/q  ¾üÉ©/n  ÏÂ¸Ú/v  ºó/f  £¬/w  ¸üÐÂ/v  ¹ÛÄî/n  £¬/w  ×ß/v  ³ö/v  ´ó¶¼ÊÐ/n  ÍØ»Ä/v  ÖÖ²Ë/v  £¬/w  ÊµÏÖ/v  ÁË/u  ÐÂ/a  µÄ/u  ÈËÉú/n  ¼ÛÖµ/n  ¡£/w  Í¼/n  Îª/v  ËýÃÇ/r  ÔÚ/p  ´óÅï/n  Àï/f  ÀÍ¶¯/v  Ê±/Ng  µÄ/u  Çé¾°/n  ¡£/w  
19980502-02-006-003/m  £¨/w  ÕÔ/nr  ºìÖ¾/nr  Ñî/nr  ÓÂ/nr  ÉãÓ°/v  ±¨µÀ/v  £©/w  

19980502-02-007-001/m  µÚÈý/m  ½ì/q  ¡°/w  ÎåÒ»/t  ¡±/w  ÒôÀÖ»á/n  ÔÚ/p  ¾©/j  ¾ÙÐÐ/v  
19980502-02-007-002/m  ±¾±¨/r  ±±¾©/ns  £µÔÂ/t  £±ÈÕ/t  Ñ¶/Ng  ¼ÇÕß/n  Àî/nr  ô³/nr  ±¨µÀ/v  £º/w  ½ñÌì/t  £¬/w  [±±¾©/ns  ÒôÀÖÌü/n]ns  Àï/f  Ë¿Öñ/n  ÓÆÑï/a  £¬/w  ¹ÄÀÖ/n  ÉùÉù/q  £¬/w  µÚÈý/m  ½ì/q  ¡°/w  ÎåÒ»/t  ¡±/w  ÒôÀÖ»á/n  ÔÚ/p  ÕâÀï/r  ¾ÙÐÐ/v  ¡£/w  £±£°/m  Óà/m  Î»/q  À´×Ô/v  ±±¾©/ns  ºÍ/c  [¿ªÂÐ/ns  ¿óÎñ¾Ö/n]nt  µÄ/u  ÀÍ¶¯Ä£·¶/n  ¼°/c  ÏÂ¸Ú/v  ÔÙ/d  ¾ÍÒµ/v  Ö°¹¤/n  ´ú±í/n  £¬/w  Í¬/p  Ê×¶¼/n  £±£°£°£°/m  ¶à/m  Ãû/q  ¹ÛÖÚ/n  »¶¾ÛÒ»ÌÃ/i  £¬/w  Çì×£/v  ×Ô¼º/r  µÄ/u  ½ÚÈÕ/n  ¡£/w  
19980502-02-007-003/m  Ï²Çì/vn  »¶ÔÃ/a  µÄ/u  ½ÚÈÕ/n  Æø·Õ/n  ¡¢/w  »îÆÃ/a  ¶àÑù/m  µÄ/u  ÒÕÊõ/n  ÐÎÊ½/n  ÈÔ/d  ÊÇ/v  ´Ë/r  ½ì/q  ÒôÀÖ»á/n  µÄ/u  »ùµ÷/n  £¬/w  ÒÔ/p  Ãº¿ó/n  Éú»î/vn  Îª/v  Ìâ²Ä/n  ÊÇ/v  Õâ/r  ½ì/q  ÒôÀÖ»á/n  µÄ/u  ÏÊÃ÷/a  ÌØÉ«/n  ¡£/w  ÑÝ³ö/v  Ó®µÃ/v  ÁË/u  ¹ÛÖÚ/n  Ò»Õó/m  ÓÖ/d  Ò»Õó/m  ÈÈÁÒ/a  ¶ø/c  ³Ö¾Ã/a  µÄ/u  ÕÆÉù/n  ¡£/w  Õâ/r  ½ì/q  ÒôÀÖ»á/n  ÊÇ/v  ÓÉ/p  [ÖÐ¹ú/ns  Ãº¿ó/n  ÎÄ¹¤ÍÅ/n]nt  ¡¢/w  [ÖÐ¹ú/ns  Ãº¿ó/n  ÎÄÁª/j]nt  ¡¢/w  [ÖÐ¹ú/ns  Ãº¿ó/n  µØÖÊ/n  ¹¤»á/n]nt  ºÍ/c  [±±¾©/ns  ¿óÎñ¾Ö/n]nt  ÁªºÏ/v  Ö÷°ì/v  µÄ/u  ¡£/w  [ÖÐ¹ú/ns  Ãº¿ó/n  ÎÄ¹¤ÍÅ/n]nt  ³ÉÁ¢/v  £µ£°/m  Äê/q  À´/f  £¬/w  ¼á³Ö/v  ÉîÈë/v  Éú»î/vn  £¬/w  ·þÎñ/v  »ù²ã/n  £¬/w  ÐÐ³Ì/v  £±£²£°/m  Óà/m  Íò/m  ¹«Àï/q  £¬/w  ÏÂ/v  ¿ó/n  ÑÝ³ö/v  £±Íò/m  Óà/m  ³¡´Î/q  £¬/w  ÉîÊÜ/v  ¹¤ÈË/n  ÃÇ/k  µÄ/u  Ï²°®/vn  ¡£/w  

19980502-02-008-001/m  [Ïã¸Û/ns  ¹¤Áª»á/j]nt  Çì×£/v  ¡º/w  ÎåÒ»/t  ¡»/w  ¹ú¼Ê/n  ÀÍ¶¯½Ú/t  
19980502-02-008-002/m  ÐÂ»ªÉç/nt  Ïã¸Û/ns  £µÔÂ/t  £±ÈÕ/t  µç/n  £¨/w  ¼ÇÕß/n  Ëï/nr  ³Ð±ó/nr  £©/w  [Ïã¸Û/ns  ¹¤»á/n  ÁªºÏ»á/n]nt  ½ñÍí/t  ¾ÙÐÐ/v  ¾Æ»á/n  £¬/w  Çì×£/v  ÁªºÏ»á/n  ³ÉÁ¢/v  £µ£°/m  ÖÜÄê/q  ôß/c  ¡°/w  ÎåÒ»/t  ¡±/w  ¹ú¼Ê/n  ÀÍ¶¯½Ú/t  ¡£/w  
19980502-02-008-003/m  [ÐÂ»ªÉç/nt  Ïã¸Û/ns  ·ÖÉç/n]nt  Éç³¤/n  ½ª/nr  ¶÷Öù/nr  ÔÚ/p  ¾Æ»á/n  ÉÏ/f  ÖÂ´Ê/v  Ê±/Ng  Ïò/p  ¹¤Áª»á/j  ²¢/c  Í¨¹ý/p  ËûÃÇ/r  Ïò/p  Ïã¸Û/ns  ¹ã´ó/b  ¹¤ÈË/n  ÈºÖÚ/n  ÖÂÒÔ/v  ½ÚÈÕ/n  µÄ/u  ×£ºØ/vn  ¡£/w  Ëû/r  Ëµ/v  £¬/w  ¹¤Áª»á/j  ³ÉÁ¢/v  £µ£°/m  Äê/q  À´/f  £¬/w  ¸ß¾Ù/v  °®¹ú/a  °®/v  ¸Û/j  µÄ/u  ÆìÖÄ/n  £¬/w  ÔÚ/p  Ö§Ô®/v  ×æ¹ú/n  ÏÖ´ú»¯/vn  ½¨Éè/vn  ¡¢/w  ÊµÏÖ/v  Ïã¸Û/ns  Æ½ÎÈ/a  ¹ý¶É/vn  ¡¢/w  ÕùÈ¡/v  ºÍ/c  Î¬»¤/v  ¹¤ÈË/n  È¨Òæ/n  ¡¢/w  °ì/v  ºÃ/a  ¹¤ÈË/n  ¸£Àû/n  ÊÂÒµ/n  µÈ/u  ·½Ãæ/n  È¡µÃ/v  ÁË/u  ÏÔÖø/a  ³É¾Í/n  ¡£/w  Ëû/r  ×£Ô¸/v  ¹¤Áª»á/n  ¼ÌÐø/v  ·¢Ñï/v  ¹âÈÙ/a  ´«Í³/n  £¬/w  ½øÒ»²½/d  ÍÅ½á/v  ¹¤ÈË/n  ÈºÖÚ/n  £¬/w  ÔÚ/p  ¹á³¹/v  ¡°/w  Ò»¹úÁ½ÖÆ/j  ¡±/w  ·½Õë/n  ¡¢/w  Ö§³Ö/v  ÒÔ/p  ¶­/nr  ½¨»ª/nr  ÏÈÉú/n  ÎªÊ×/v  µÄ/u  ÌØÇø/n  Õþ¸®/n  ÒÀ·¨/d  Ê©Õþ/v  ¡¢/w  Î¬»¤/v  ¹¤ÈË/n  È¨Òæ/n  ¡¢/w  ´Ù½ø/v  Ïã¸Û/ns  ³¤ÆÚ/b  ·±ÈÙ/a  ÎÈ¶¨/a  µÈ/u  ·½Ãæ/n  ·¢»Ó/v  ¸ü/d  ´ó/a  ×÷ÓÃ/n  ¡£/w  
19980502-02-008-004/m  ¹¤Áª»á/n  ÀíÊÂ³¤/n  Ö£/nr  Ò«ÌÄ/nr  ÔÚ/p  ÖÂ´Ê/v  Ê±/Ng  Ëµ/v  £¬/w  ½ñÄê/t  µÄ/u  ¹ú¼Ê/n  ÀÍ¶¯½Ú/t  ÊÇ/v  Ïã¸Û/ns  »Ø¹é/v  ×æ¹ú/n  ºó/f  µÄ/u  µÚÒ»/m  ¸ö/q  ÀÍ¶¯½Ú/t  £¬/w  ÎÒÃÇ/r  ¸Ðµ½/v  ÌØ±ð/d  ÓÐ/v  ÒâÒå/n  ºÍ/c  ¸ßÐË/a  ¡£/w  Ëû/r  ±íÊ¾/v  £¬/w  ¹¤Áª»á/j  ½«/d  ÓÀÔ¶/d  ¸ß¾Ù/v  °®¹ú/a  ÆìÖÄ/n  £¬/w  Îª/p  È·±£/v  Ïã¸Û/ns  ³¤ÆÚ/b  ·±ÈÙ/a  ÎÈ¶¨/a  £¬/w  ´Ù½ø/v  ºÍ/c  ÍÆ¶¯/v  ×æ¹ú/n  ¸»Ç¿/an  ²ýÊ¢/an  ×÷³ö/v  Å¬Á¦/an  ºÍ/c  ¹±Ï×/vn  ¡£/w  
19980502-02-008-005/m  [ÐÂ»ªÉç/nt  Ïã¸Û/ns  ·ÖÉç/n]nt  ¸±/b  Éç³¤/n  Öì/nr  Óý³Ï/nr  ºÍ/c  Ïã¸Û/ns  ¸÷½ç/r  ÈËÊ¿/n  Êý°Ù/m  ÈË/n  ³öÏ¯/v  ÁË/u  ¾Æ»á/n  ¡£/w  ×¨³Ì/d  À´/v  ¸Û/j  µÄ/u  [ÖÐ»ª/nz  È«¹ú/n  ×Ü¹¤»á/n]nt  ´ú±íÍÅ/n  ¡¢/w  [¹ã¶«Ê¡/ns  ×Ü¹¤»á/n]nt  ´ú±íÍÅ/n  Ò²/d  µ½»á/v  ×£ºØ/v  ¡£/w  
19980502-02-008-006/m  ³ÉÁ¢/v  ÓÚ/p  £±£¹£´£¸Äê/t  £´ÔÂ/t  £±£·ÈÕ/t  µÄ/u  [Ïã¸Û/ns  ¹¤Áª»á/j]nt  £¬/w  Ä¿Ç°/t  ÓµÓÐ/v  £±£³£´/m  ¸ö/q  ·Ö»á/n  ×éÖ¯/n  £¬/w  »áÔ±/n  ÈËÊý/n  ³¬¹ý/v  £²£·Íò/m  £¬/w  ÊÇ/v  Ïã¸Û/ns  ×î/d  ´ó/a  µÄ/u  ¹¤»á/n  ×éÖ¯/n  Ö®Ò»/r  ¡£/w  

19980502-02-009-001/m  °ÄÃÅ/ns  ¾ÙÐÐ/v  ¾Æ»á/n  Çì×£/v  ¹ú¼Ê/n  ÀÍ¶¯½Ú/t  
19980502-02-009-002/m  ±¾±¨/r  °ÄÃÅ/ns  £´ÔÂ/t  £³£°ÈÕ/t  µç/n  ¼ÇÕß/n  Íõ/nr  ÈÙ¾Ã/nr  ±¨µÀ/v  £º/w  [°ÄÃÅ/ns  ¹¤»á/n  ÁªºÏ/vn  ×Ü»á/n]nt  ½ñÌì/t  ÏÂÎç/t  ÔÚ/p  ÕâÀï/r  ¾ÙÐÐ/v  Ê¢´ó/b  ¾Æ»á/n  £¬/w  Çì×£/v  ¡°/w  ÎåÒ»/t  ¡±/w  ¹ú¼Ê/n  ÀÍ¶¯½Ú/t  ¡£/w  
19980502-02-009-003/m  [ÐÂ»ªÉç/nt  °ÄÃÅ/ns  ·ÖÉç/n]nt  ¸±/b  Éç³¤/n  Àî/nr  Ë®ÁÖ/nr  ¡¢/w  ×Ú/nr  ¹âÒ«/nr  ¡¢/w  ¿Â/nr  Ð¡¸Õ/nr  ºÍ/c  Íõ/nr  ½ñÏè/nr  £¬/w  [°ÄÃÅ/ns  »ù±¾·¨/n  Ð­½ø»á/j]nt  »á³¤/n  ´Þ/nr  µÂì÷/nr  £¬/w  [°ÄÃÅ/ns  Õþ¸®/n  ¾­¼Ã/n  Ð­µ÷/vn  ÕþÎñË¾/n]nt  ±´Îý°²/nr  £¬/w  [°ÄÃÅ/ns  ¹¤Áª/j  ×Ü»á/n]nt  »á³¤/n  ÌÆ/nr  ÐÇéÔ/nr  µÈ/u  ¸÷½ç/r  ÖªÃûÈËÊ¿/n  £·£°£°/m  ¶à/m  ÈË/n  ³öÏ¯/v  ÁË/u  ¾Æ»á/n  ¡£/w  
19980502-02-009-004/m  [°ÄÃÅ/ns  ¹¤»á/n  ÁªºÏ/vn  ×Ü»á/n]nt  ÀíÊÂ³¤/n  ÅË/nr  ººÈÙ/nr  Ê×ÏÈ/d  ÖÂ´Ç/v  ¡£/w  Ëû/r  Ëµ/v  £¬/w  ¾àÀë/p  °ÄÃÅ/ns  ÕþÈ¨/n  ÒÆ½»/vn  ½ö/d  ÓàÏÂ/v  Ò»/m  Äê/q  Áã°Ë/m  ¸ö/q  ÔÂ/n  µÄ/u  Ê±¼ä/n  £¬/w  ºó¹ý¶ÉÆÚ/n  ÒÑ/d  ½øÈë/v  ¹Ø¼ü/a  Ê±¿Ì/n  ¡£/w  ÎÒÃÇ/r  ÆÚÍû/v  ÖÐ/j  ÆÏ/j  Ë«·½/n  ¼ÌÐø/v  ±£³Ö/v  Ì¹³Ï/a  µÄ/u  ºÏ×÷/vn  Ì¬¶È/n  £¬/w  Ë³Àû/ad  ½â¾ö/v  Éæ¼°/v  ÕþÈ¨/n  ÒÆ½»/vn  µÄ/u  ¸÷Ïî/r  ÊÂÎñ/n  £¬/w  Í¬Ê±/c  Ò²/d  ÆÚÍû/v  [°ÄÃÅ/ns  Õþ¸®/n]ns  ÔÚ/p  »Ø¹é/v  Ç°/f  ÇÐÊµ/ad  ³Ðµ£/v  Æð/v  ¹ÜÖÎ/v  °ÄÃÅ/ns  µÄ/u  ÔðÈÎ/n  £¬/w  ÒÔ/p  »ý¼«/a  µÄ/u  Ì¬¶È/n  £¬/w  Îª/p  ÕþÈ¨/n  ÒÆ½»/vn  ´´Ôì/v  Á¼ºÃ/a  µÄ/u  Ìõ¼þ/n  ¡£/w  
19980502-02-009-005/m  ÅË/nr  ººÈÙ/nr  ±íÊ¾/v  £¬/w  [°ÄÃÅ/ns  ¹¤Áª/j  ×Ü»á/n]nt  ½«/d  Ò»Èç¼ÈÍù/i  µØ/u  ºÍ/p  °ÄÃÅ/ns  ¸÷/r  ½×²ã/n  ÈËÊ¿/n  Ò»Æð/s  £¬/w  »ý¼«/ad  ²ÎÓë/v  ºó¹ý¶ÉÆÚ/n  ¸÷Ïî/r  ÊÂÎñ/n  £¬/w  Ö§³Ö/v  ÅäºÏ/v  °ÄÃÅ/ns  ÌØ±ð/a  ÐÐÕþÇø/n  ³ïÎ¯»á/j  µÄ/u  ¹¤×÷/vn  £¬/w  Îª/p  °ÄÃÅ/ns  ÕþÈ¨/n  ÒÆ½»/vn  ¡¢/w  ¾­¼Ã/n  ·¢Õ¹/vn  ºÍ/c  Éç»á/n  ½ø²½/vn  ×ö³ö/v  »ý¼«/a  ¹±Ï×/n  ¡£/w  

19980502-02-010-001/m  ÖÐ¹²/j  ÓÑºÃ/a  ´ú±íÍÅ/n  ³ö·Ã/v  ¹Å°Í/ns  ²£ÀûÎ¬ÑÇ/ns  
19980502-02-010-002/m  ÐÂ»ªÉç/nt  ±±¾©/ns  £µÔÂ/t  £±ÈÕ/t  µç/n  Ó¦/v  [¹Å°Í/ns  ¹²²úµ³/n]nt  ºÍ/c  [²£ÀûÎ¬ÑÇ/ns  ¹«Ãñ/n  ÍÅ½á/an  ÁªÃË/n]nt  µÄ/u  ÑûÇë/vn  £¬/w  ÒÔ/p  ÖÐ¹²ÖÐÑë/nt  Î¯Ô±/n  ¡¢/w  [¼ªÁÖ/ns  Ê¡Î¯/n]nt  Êé¼Ç/n  ÕÅ/nr  µÂ½­/nr  Îª/v  ÍÅ³¤/n  µÄ/u  ÖÐ¹²/j  ÓÑºÃ/a  ´ú±íÍÅ/n  ½ñÈÕ/t  Àë/v  ¾©/j  £¬/w  Ç°Íù/v  ÉÏÊö/b  Á½/m  ¹ú/n  ½øÐÐ/v  ÓÑºÃ/a  ·ÃÎÊ/vn  ¡£/w  
19980502-02-010-003/m  ÖÐÁª²¿/j  ¸±/b  ²¿³¤/n  Áõ/nr  ¾´ÇÕ/nr  ¼°/c  Á½/m  ¹ú/n  ×¤»ª/vn  Ê¹½Ú/n  µ½/v  »ú³¡/n  ËÍÐÐ/v  ¡£/w  

19980502-02-011-001/m  °Í²¼ÑÇÐÂ¼¸ÄÚÑÇ/ns  Òé³¤/n  ºÍ/c  [Ì©¹ú/ns  ¹ú»á/n]nt  Ö÷Ï¯/n  ½«/d  ·Ã»ª/v  
19980502-02-011-002/m  ÐÂ»ªÉç/nt  ±±¾©/ns  £´ÔÂ/t  £³£°ÈÕ/t  µç/n  Íâ½»²¿/nt  ·¢ÑÔÈË/n  Öì/nr  °îÔì/nr  ½ñÌì/t  ÔÚ/p  ¼ÇÕß/n  ÕÐ´ý»á/n  ÉÏ/f  Ðû²¼/v  £º/w  
19980502-02-011-003/m  Ó¦/v  [È«¹ú/n  ÈË´ó/j  ³£Î¯»á/j]nt  µÄ/u  ÑûÇë/vn  £¬/w  [°Í²¼ÑÇÐÂ¼¸ÄÚÑÇ/ns  ¶ÀÁ¢¹ú/n  ¹úÃñ/n  Òé»á/n]nt  Òé³¤/n  Ô¼º²¡¤Åî´ïÀû/nr  ½«/d  ÓÚ/p  £µÔÂ/t  £²ÈÕ/t  ÖÁ/p  £¸ÈÕ/t  ¶Ô/p  ÖÐ¹ú/ns  ½øÐÐ/v  ÕýÊ½/a  ÓÑºÃ/a  ·ÃÎÊ/vn  ¡£/w  
19980502-02-011-004/m  Ó¦/v  [È«¹ú/n  ÈË´ó/j  ³£Î¯»á/j]nt  µÄ/u  ÑûÇë/vn  £¬/w  ÓÉ/p  ¹ú»á/n  Ö÷Ï¯/n  Íò¡¤ÄÂº±Ä¬µÂ¡¤Å¬¡¤ÂêËû/nr  ÂÊÁì/v  µÄ/u  [Ì©¹ú/ns  ¹ú»á/n]nt  ´ú±íÍÅ/n  ½«/d  ÓÚ/p  £µÔÂ/t  £±£°ÈÕ/t  ÖÁ/p  £±£¸ÈÕ/t  ¶Ô/p  ÖÐ¹ú/ns  ½øÐÐ/v  ÕýÊ½/a  ÓÑºÃ/a  ·ÃÎÊ/vn  ¡£/w  

19980502-02-012-001/m  ±±´ó/j  °ÙÄê/m  Ð£Çì/n  Êé»­Õ¹/n  ¿ªÄ»/v  
19980502-02-012-002/m  ÐÂ»ªÉç/nt  ±±¾©/ns  £µÔÂ/t  £±ÈÕ/t  µç/n  £¨/w  ¼ÇÕß/n  ½­/nr  ÌÎ/nr  £©/w  ±±¾©´óÑ§/nt  °ÙÄê/m  Ð£Çì/n  Êé»­/n  ÑûÇëÕ¹/n  ¿ªÄ»Ê½/n  ½ñÌì/t  ÔÚ/p  [ÖÐ¹ú/ns  ÃÀÊõ¹Ý/n]ns  ¾ÙÐÐ/v  ¡£/w  
19980502-02-012-003/m  ±±´ó/j  ÀúÀ´/d  ÖØÊÓ/v  ÃÀÊõ/n  ½ÌÓý/vn  £¬/w  Ôø/d  ²úÉú/v  ¹ý/u  ÖÚ¶à/m  ¾«/a  ÓÚ/p  Êé»­/n  »ò/c  Êé»­/n  ÀíÂÛ/n  µÄ/u  Ñ§Õß/n  ¡¢/w  ½ÌÊÚ/n  ¡£/w  ´Ë´Î/r  Êé»­Õ¹/n  Ö¼ÔÚ/v  ¼Ì³Ð/v  ±±´ó/j  Êé»­/n  ´«Í³/n  ¡¢/w  ºëÑï/v  ÖÐ¹ú/ns  ´«Í³/n  ÒÕÊõ/n  ÎÄ»¯/n  ¡£/w  »­Õ¹/n  µÃµ½/v  ÁË/u  È«¹ú/n  Êé»­/n  ÒÕÊõ¼Ò/n  ¼°/c  ÂÃ¾Ó/v  º£Íâ/s  µÄ/u  Êé»­/n  ÒÕÊõ¼Ò/n  µÄ/u  ¹ã·º/a  Ö§³Ö/vn  £¬/w  ¶Ì¶Ì/z  ¼¸/m  ¸ö/q  ÔÂ/n  ¾Í/d  ÊÕµ½/v  £±£°£°£°/m  ¶à/m  ·ù/q  ¾èÔù/vn  ×÷Æ·/n  £¬/w  ÆäÖÐ/r  ¼È/c  ÓÐ/v  Éò/nr  Åô/nr  ¡¢/w  Æô¹¦/nr  µÈ/u  ÖøÃû/a  ÀÏ/a  Êé»­¼Ò/n  µÄ/u  ¾«Æ·/n  £¬/w  Ò²/d  ÓÐ/v  ÆÄ/d  ¾ß/Vg  ÊµÁ¦/n  ºÍ/c  Ó°Ïì/vn  µÄ/u  ÖÐÇàÄê/j  Êé»­¼Ò/n  µÄ/u  Á¦×÷/n  ¡£/w  
19980502-02-012-004/m  ¾ÝÏ¤/v  £¬/w  ±±´ó/j  ½«/d  ÔÚ/p  ´Ë´Î/r  Õ¹ÀÀ/vn  µÄ/u  »ù´¡/n  ÉÏ/f  £¬/w  ¹ã·º/ad  ÊÕ²Ø/v  È«¹ú/n  Êé»­¼Ò/n  µÄ/u  ÒÕÊõ/n  ×÷Æ·/n  £¬/w  ÉîÈë/ad  ¿ªÕ¹/v  ¶Ô/p  µ±´ú/t  Êé»­/n  ÒÕÊõ/n  µÄ/u  ÑÐ¾¿/vn  £¬/w  Öð½¥/d  ÐÎ³É/v  Ò»¸ö/m  ¼¯/Vg  ÒÕÊõÊ·/n  ¡¢/w  ÒÕÊõ/n  ÀíÂÛ/n  ÑÐ¾¿/vn  Óë/p  ÒÕÊõ/n  ÊÕ²Ø/vn  ÓÚ/p  Ò»Ìå/n  µÄ/u  ¸ß/a  ²ã´Î/n  ÒÕÊõ/n  ÎÄ»¯/n  ¿ÆÑÐ/n  »ú¹¹/n  £¬/w  Îª/p  µ±´ú/t  ÖÐ¹ú/ns  Êé»­/n  ÒÕÊõ/n  µÄ/u  ·¢Õ¹/vn  ×ö³ö/v  ¹±Ï×/n  ¡£/w  
19980502-02-013-001/m  Ã÷Ìì/t  ÆøÏó/n  Ô¤±¨/vn  £¨/w  £µÔÂ/t  £²ÈÕ/t  £²£°Ê±/t  ¡ª/w  £µÔÂ/t  £³ÈÕ/t  £²£°Ê±/t  £©/w  
19980502-02-013-002/m  ÌìÆø/n  Ç÷ÊÆ/n  ·ÖÎö/vn  
19980502-02-013-003/m  ¾Ý/p  [ÖÐÑë/n  ÆøÏóÌ¨/n]nt  Ìá¹©/v  µÄ/u  ÐÅÏ¢/n  £º/w  £´ÔÂ/t  £³£°ÈÕ/t  µ½/p  £µÔÂ/t  £±ÈÕ/t  £¬/w  ÉÂÎ÷/ns  ±±²¿/f  ¡¢/w  É½Î÷/ns  ¡¢/w  ºÓ±±/ns  ¡¢/w  ¾©/j  ½ò/j  µØÇø/n  ¡¢/w  ÁÉÄþ/ns  ¡¢/w  ¼ªÁÖ/ns  ´ó²¿/n  ¡¢/w  ºÚÁú½­/ns  ¶«ÄÏ²¿/f  µÈ/u  µØ/n  Ò»°ã/ad  ¶¼/d  ÏÂ/v  ÁË/u  ÖÐÓê/n  £¬/w  ÆäÖÐ/r  ÁÉÄþ/ns  ¡¢/w  ¼ªÁÖ/ns  µÄ/u  ²¿·Ö/m  µØÇø/n  ÏÂ/v  ÁË/u  ´óÓê/n  ¡£/w  Õâ/r  ³¡/q  Óê/n  ½øÒ»²½/d  »º½â/v  ÁË/u  ÕâÐ©/r  µØÇø/n  µÄ/u  ºµÇé/n  ¡£/w  £µÔÂ/t  £²ÈÕ/t  °×Ìì/t  £¬/w  ½­ÄÏ/ns  ¡¢/w  »ªÄÏ/ns  ½«/d  ÓÐ/v  Ð¡µ½ÖÐÓê/l  £¬/w  ¾Ö²¿/n  µØÇø/n  ÓÐ/v  ´óµ½±©Óê/l  ¡£/w  £µÔÂ/t  £²ÈÕ/t  Ò¹¼ä/t  µ½/p  £³ÈÕ/t  £¬/w  ½­ÄÏ/ns  ¶«²¿/f  ¡¢/w  »ªÄÏ/ns  ½«/d  ÓÐ/v  Ð¡µ½ÖÐÓê/l  £¬/w  ²¿·Ö/m  µØÇø/n  ÓÐ/v  ´óµ½±©Óê/l  ¡£/w  ÐÂ½®/ns  ±±²¿/f  ÓÐ/v  Ð¡Óê/n  ²¢/c  ÓÐ/v  £µ/m  ¡ª/w  £¶/m  ¼¶/q  Î÷±±·ç/n  ¡£/w  

19980502-02-014-001/m  ÊµÐÐ/v  Ë«Ïò/b  Ñ¡Ôñ/vn  È·¶¨/v  ÍÐ¹Ü/vn  ÆÚÏÞ/n  [±±¾©/ns  ÏÂ¸Ú/vn  Ö°¹¤/n  ÍÐ¹Ü/vn  ÖÐÐÄ/n]nt  ÔË×÷/vn  Öð²½/d  ÍêÉÆ/v  
19980502-02-014-002/m  ±¾±¨/r  ±±¾©/ns  £µÔÂ/t  £±ÈÕ/t  Ñ¶/Ng  ¼ÇÕß/n  ËÎ/nr  ¹âÃ¯/nr  ±¨µÀ/v  £º/w  [±±¾©/ns  »ªÌì/nz  ¼¯ÍÅ/n  ´ý¸Ú/vn  ÈËÔ±/n  µ÷¼Á/vn  ÍÐ¹Ü/vn  ÖÐÐÄ/n]nt  µÄ/u  ÔË×÷/vn  »úÖÆ/n  £¬/w  ¾­¹ý/p  ÁË/u  ´Ó/p  ³éÇ©/v  µ½/p  ¡°/w  ÏàÇ×/v  ¡±/w  µÄ/u  ·¢Õ¹/vn  ¹ý³Ì/n  £¬/w  Ê¹/v  ´ý¸Ú/vn  Ö°¹¤/n  ÖØÐÂ/d  °²ÖÃ/v  µÄ/u  ³É¹¦ÂÊ/n  ÓÉ/p  £¸£°£¥/m  ×óÓÒ/m  Ìá¸ß/v  µ½/v  ½Ó½ü/v  £±£°£°£¥/m  ¡£/w  
19980502-02-014-003/m  Õâ¼Ò/r  ÍÐ¹Ü/vn  ÖÐÐÄ/n  ³ÉÁ¢/v  ÓÚ/p  £±£¹£¹£·Äê/t  £´ÔÂ/t  £¬/w  ×¨ÃÅ/d  ³Ð½Ó/v  £¸£´/m  ¼Ò/q  ¹úÓÐ/vn  ÆóÒµ/n  Òò/c  ²ðÇ¨/v  ¡¢/w  Õ¼µØ/v  ¡¢/w  µ÷Õû/v  »ú¹¹/n  µÈ/u  Ô­Òò/n  Î´/d  ½â³ý/v  ÀÍ¶¯/vn  ¹ØÏµ/n  µÄ/u  ´ý¸Ú/vn  Ö°¹¤/n  £¬/w  ½ÓÄÉ/v  ´ý¸Ú/vn  ÈËÔ±/n  µÄ/u  µµ°¸/n  ¡¢/w  ¹¤×Ê/n  ¹ØÏµ/n  £¬/w  ´ú/v  ·¢/v  ×îµÍ/a  Éú»î/vn  ±£ÕÏ½ð/n  £¬/w  ´ú¹Ü/v  Ò½ÁÆ/n  ÕË»§¿¨/n  ºÍ/c  ÑøÀÏ/vn  ±£ÏÕ/n  Ì¨ÕË/n  ¡£/w  ÔÚ/p  ³ÉÁ¢/v  ³õÆÚ/f  £¬/w  ÓÉÓÚ/c  ÍÐ¹Ü/v  µÄ/u  Ö°¹¤/n  ÈËÊý/n  ´ó´ó/d  ¶àÓÚ/v  Ëù/u  ÕÆÎÕ/v  µÄ/u  ¸ÚÎ»Êý/n  £¬/w  °²ÖÃ/v  Ë­/r  ÉÏ¸Ú/v  ÄÑÒÔ/d  ¶¨¶á/v  ¡£/w  ¸Ã/r  ÍÐ¹Ü/vn  ÖÐÐÄ/n  Ö»ºÃ/d  ²ÉÈ¡/v  ÈÃ/v  ´ý¸Ú/vn  Ö°¹¤/n  ³éÇ©/v  µÄ/u  °ì·¨/n  £¬/w  Ë­/r  ³é/v  ×Å/u  Ë­/r  ÉÏ/v  ¡£/w  Í¨¹ý/p  ÕâÖÖ/r  °ì·¨/n  ÖØÐÂ/d  ÉÏ¸Ú/v  µÄ/u  Ö°¹¤/n  £¬/w  ÍùÍù/d  ·¢»Ó/v  ²»/d  ÁË/v  ×Ô¼º/r  µÄ/u  ÌØ³¤/n  £¬/w  ÓÃÈË/vn  µ¥Î»/n  ¶Ô/p  Ö°¹¤/n  µÄ/u  ÂúÒâÂÊ/n  Ò²/d  ²»/d  ¸ß/a  ¡£/w  ÉÏ¸Ú/v  ºó/f  ±»/p  ÍË»Ø/v  ºÍ/c  ¶Ô/p  ¹¤×÷/n  ²»/d  ³ÆÐÄ/a  ¶ø/c  ×Ô¶¯/d  ·µ»Ø/v  ÍÐ¹Ü/vn  ÖÐÐÄ/n  µÄ/u  ÈËÊý/n  ½Ï/d  ¶à/a  £¬/w  ÍÐ¹Ü/vn  ÖÐÐÄ/n  »¹/d  µÃ/v  ÖØÐÂ/d  Îª/p  Æä/r  ½éÉÜ/v  ¹¤×÷/n  ¡£/w  
19980502-02-014-004/m  Õâ¼Ò/r  ÍÐ¹Ü/vn  ÖÐÐÄ/n  ÔÚ/p  ¹¤×÷/vn  Êµ¼ù/vn  ÖÐ/f  ÃþË÷/v  ¸Ä½ø/v  ÔË×÷/vn  °ì·¨/n  £¬/w  ²¢/c  Öð²½/d  ÐÎ³É/v  ÁË/u  Ò»/m  Ì×/q  ¡°/w  ÏàÇ×/v  ¡±/w  ÉÏ¸Ú/v  µÄ/u  »úÖÆ/n  £º/w  ÓÃÈË/vn  µ¥Î»/n  ºÍ/c  ±»/p  ÍÐ¹Ü/v  µÄ/u  ´ý¸Ú/vn  Ö°¹¤/n  ¶¼/d  µ½/v  ÍÐ¹Ü/vn  ÖÐÐÄ/n  À´/v  ½øÐÐ/v  Ë«Ïò/b  Ñ¡Ôñ/vn  £»/w  Ë«·½/n  ¶¼/d  ¡°/w  Ïà/v  ¡±/w  ÖÐ/v  µÄ/u  £¬/w  ÉÏ¸Ú/v  ÊÔ¹¤/v  £³/m  ¸ö/q  ÔÂ/n  £¬/w  ÊÔ¹¤/v  ÆÚÂú/v  ºó/f  ×ª/v  µµ°¸/n  µÈ/u  ¸÷ÖÖ/r  ¹ØÏµ/n  £»/w  Ã¿¸ö/r  ´ý¸Ú/vn  Ö°¹¤/n  ±»/p  ½éÉÜ/v  ºÍ/c  °²ÖÃ/v  µÄ/u  »ú»á/n  ÏÞ¶¨/v  Á½/m  ´Î/q  £¬/w  ÈÔ/d  ²»/d  ³É¹¦/a  Õß/k  £¬/w  ½â³ý/v  ÍÐ¹Ü/vn  ¹ØÏµ/n  £»/w  ¶ÔÓÚ/p  ÄÐ/b  £µ£µ/m  Ëê/q  ¡¢/w  Å®/b  £´£µ/m  Ëê/q  ÒÔÉÏ/f  µÄ/u  ÀÏ/a  Ö°¹¤/n  £¬/w  Ö»/d  ½éÉÜ/v  ¸ÚÎ»/n  £¬/w  ²»/d  ×ª/v  ¹ØÏµ/n  £¬/w  ¸÷ÖÖ/r  ¸£Àû/n  ÏîÄ¿/n  ÈÔ/d  ÓÉ/p  ÍÐ¹Ü/vn  ÖÐÐÄ/n  ¹ÜÀí/v  ¡£/w  

19980502-03-001-001/m  ¿ËÁÖ¶Ù/nr  ±íÊ¾/v  Ï£Íû/v  ÃÀ/j  ÖÐ/j  ÃÜÇÐ/ad  ºÏ×÷/v  
19980502-03-001-002/m  ÐÂ»ªÉç/nt  »ªÊ¢¶Ù/ns  £´ÔÂ/t  £³£°ÈÕ/t  µç/n  £¨/w  ¼ÇÕß/n  Àî/nr  ºìÆì/nr  £©/w  ÃÀ¹ú/ns  ×ÜÍ³/n  ¿ËÁÖ¶Ù/nr  £³£°ÈÕ/t  ÔÚ/p  °×¹¬/n  ¾ÙÐÐ/v  µÄ/u  ¼ÇÕß/n  ÕÐ´ý»á/n  ÉÏ/f  Ëµ/v  £¬/w  Ëû/r  Ï£Íû/v  ÃÀ/j  ÖÐ/j  Á½/m  ¹ú/n  ½ñºó/t  ÄÜ¹»/v  ½øÒ»²½/d  ÃÜÇÐ/ad  ºÏ×÷/v  ¡£/w  
19980502-03-001-003/m  ¿ËÁÖ¶Ù/nr  Ëµ/v  £¬/w  ÃÀ¹ú/ns  ÕýÔÚ/d  Éè·¨/v  Ñ°ÕÒ/v  ÄÜ¹»/v  Í¬/p  ÖÐ¹ú/ns  ÃÜÇÐ/ad  ºÏ×÷/v  ÒÔ¼°/c  ÖÐ¹ú/ns  Ò²/d  ÄÜ/v  Í¬/p  ÃÀ¹ú/ns  ÃÜÇÐ/ad  ºÏ×÷/v  µÄ/u  ¹²Í¬µã/n  ¡£/w  Ëû/r  Ï£Íû/v  ÄÜ¹»/v  ÕÒµ½/v  ÕâÑù/r  µÄ/u  ¹²Í¬µã/n  ¡£/w  
19980502-03-001-004/m  Ëû/r  »¹/d  Ëµ/v  £¬/w  ¡°/w  ÎÒÃÇ/r  ÕýÔÚ/d  Îª/p  ½ñºó/t  ÄÜ¹»/v  ½¨Éè/v  Ò»¸ö/m  ÐÔÖÊ/n  ÏàÍ¬/a  ¶ø/c  ²»/d  ÊÇ/v  ·Ç³£/d  ²»Í¬/a  µÄ/u  ÊÀ½ç/n  ¶ø/c  Å¬Á¦/a  ¡£/w  ¡±/w  
19980502-03-001-005/m  ¿ËÁÖ¶Ù/nr  ×ÜÍ³/n  ½«/d  ÓÚ/p  £¶ÔÂ/t  µ×/f  ·ÃÎÊ/v  ÖÐ¹ú/ns  £¬/w  Í¬/p  ½­/nr  ÔóÃñ/nr  Ö÷Ï¯/n  ¾ÙÐÐ/v  »áÎî/vn  ¡£/w  Á½/m  ¹ú/n  Áìµ¼ÈË/n  È¥Äê/t  £±£°ÔÂ/t  ÔÚ/p  »ªÊ¢¶Ù/ns  ¾Í/p  ÃÀ/j  ÖÐ/j  ½¨Á¢/v  ÃæÏò/v  £²£±/m  ÊÀ¼Í/n  µÄ/u  ½¨ÉèÐÔ/b  Õ½ÂÔ/n  »ï°é/n  ¹ØÏµ/n  ´ï³É/v  ÁË/u  Ò»ÖÂ/an  ¡£/w  

19980502-03-002-001/m  °²ÄÏ/nr  ÃØÊé³¤/n  ÈÏÎª/v  ÒÁ/j  ÕýÔÚ/d  ×ñÊØ/v  ºË²é/vn  Ð­Òé/n  ¿ËÁÖ¶Ù/nr  Ö÷ÕÅ/v  ¼ÌÐø/v  ¶Ô/p  ÒÁ/j  ÖÆ²Ã/v  
19980502-03-002-002/m  ¾Ý/p  ÐÂ»ªÉç/nt  ÁªºÏ¹ú/nt  £´ÔÂ/t  £³£°ÈÕ/t  µç/n  £¨/w  ¼ÇÕß/n  ÖÜ/nr  ÎýÉú/nr  £©/w  ÁªºÏ¹ú/nt  ÃØÊé³¤/n  °²ÄÏ/nr  £³£°ÈÕ/t  ±íÊ¾/v  £¬/w  ÒÁÀ­¿Ë/ns  ·½Ãæ/n  ÕýÔÚ/d  ¡°/w  ¼ÌÐø/v  È«Ãæ/ad  ×ñÊØ/v  ¡±/w  Ëû/r  ÔÚ/p  ½ñÄê/t  £²ÔÂ/t  £²£³ÈÕ/t  Óë/p  ÒÁÀ­¿Ë/ns  Áìµ¼ÈË/n  Ç©Êð/v  µÄ/u  ½â¾ö/v  ÒÁ/j  ¾³ÄÚ/s  ÎäÆ÷/n  ºË²é/vn  ÎÊÌâ/n  µÄ/u  ÁÂ½â/vn  ±¸ÍüÂ¼/n  £¬/w  Ëû/r  ¶Ô/p  ÒÁ·½/n  µÄ/u  Ì¬¶È/n  ¸Ðµ½/v  ÂúÒâ/vn  ¡£/w  
19980502-03-002-003/m  °²ÄÏ/nr  Ä¿Ç°/t  Õý/d  ÔÚ/p  ·ÇÖÞ/ns  ·ÃÎÊ/v  ¡£/w  Ëû/r  ÊÇ/v  Í¨¹ý/p  Ëû/r  µÄ/u  Ò»/m  Î»/q  ·¢ÑÔÈË/n  ÔÚ/p  Å¦Ô¼/ns  ÁªºÏ¹ú/nt  ×Ü²¿/n  Ïò/p  ÐÂÎÅ½ç/n  ×÷/v  ÉÏÊö/b  ±íÊ¾/vn  µÄ/u  ¡£/w  
19980502-03-002-004/m  Õâ/r  Î»/q  ·¢ÑÔÈË/n  Í¸Â¶/v  Ëµ/v  £¬/w  ÒÁÀ­¿Ë/ns  Íâ³¤/n  Èø¹þ·ò/nr  Ç°/f  Ð©/q  Ê±ºò/n  ÔÚ/p  Å¦Ô¼/ns  ¶ºÁô/v  ÁË/u  ½«½ü/d  Á½/m  ÖÜ/q  £¬/w  Óë/p  °²ÄÏ/nr  ¾Í/p  ÊµÊ©/v  ÎäÆ÷/n  ºË²é/vn  ÁÂ½â/vn  ±¸ÍüÂ¼/n  ÎÊÌâ/n  ½øÐÐ/v  ÁË/u  ÈÏÕæ/a  µÄ/u  ÌÖÂÛ/vn  ¡£/w  
19980502-03-002-005/m  ÔÚ/p  »Ø´ð/v  Ò»Ð©/m  ¼ÇÕß/n  Ìá³ö/v  µÄ/u  °²ÄÏ/nr  ÊÇ·ñ/v  ÈÏÎª/v  ÁªºÏ¹ú/nt  ºË²é/vn  ÈËÔ±/n  ¿ÉÒÔ/v  ÎÞ/v  ÏÞÖÆ/n  µØ/u  ½øÈë/v  ÒÁ/j  ×ÜÍ³/n  ¸®Û¡/n  ºË²é/v  µÄ/u  ÎÊÌâ/n  Ê±/Ng  £¬/w  Õâ/r  Î»/q  ·¢ÑÔÈË/n  ²¢/d  Ã»ÓÐ/d  ¿Ï¶¨/v  °²ÄÏ/nr  ÔÞÍ¬/v  ÕâÖÖ/r  ×ö·¨/n  ¡£/w  
19980502-03-002-006/m  ¾Ý/p  ÐÂ»ªÉç/nt  »ªÊ¢¶Ù/ns  £´ÔÂ/t  £³£°ÈÕ/t  µç/n  £¨/w  ¼ÇÕß/n  ·û/nr  ÈªÉú/nr  ¡¢/w  Ô¬/nr  ±þÖÒ/nr  £©/w  ÃÀ¹ú/ns  ×ÜÍ³/n  ¿ËÁÖ¶Ù/nr  £³£°ÈÕ/t  ÔÚ/p  °×¹¬/n  ¾ÙÐÐ/v  µÄ/u  ¼ÇÕß/n  ÕÐ´ý»á/n  ÉÏ/f  ³ÐÈÏ/v  £¬/w  ÒÁÀ­¿Ë/ns  ÔÚ/p  ÎäÆ÷/n  ºË²é/vn  ·½Ãæ/n  ½øÐÐ/v  ÁË/u  ºÏ×÷/vn  £¬/w  ÖÂÊ¹/v  ºË²é/vn  ¹¤×÷/vn  È¡µÃ/v  ÁË/u  ½øÕ¹/vn  £¬/w  µ«/c  Ëû/r  ÈÔÈ»/d  ¼á³Ö/v  ¼ÌÐø/v  ¶Ô/p  ÒÁÀ­¿Ë/ns  ÊµÐÐ/v  ÖÆ²Ã/vn  ¡£/w  
19980502-03-002-007/m  ¿ËÁÖ¶Ù/nr  Ëµ/v  £¬/w  Ëû/r  ºÜ/d  ¸ßÐË/a  ¿´µ½/v  ÒÁÀ­¿Ë/ns  ÔÚ/p  ÎäÆ÷/n  ºË²é/vn  ÉÏ/f  Í¬/p  ÁªºÏ¹ú/nt  ºË²é/vn  Ð¡×é/n  µÄ/u  ºÏ×÷/vn  £¬/w  ¿´µ½/v  ÔÚ/p  ºËÎäÆ÷/n  ºË²é/vn  ·½Ãæ/n  È¡µÃ/v  µÄ/u  ½øÕ¹/vn  ¡£/w  Ëû/r  ±íÊ¾/v  £¬/w  Èç¹û/c  °Í¸ñ´ï/ns  ¼ÌÐø/v  ºÏ×÷/v  £¬/w  ÄÇÃ´/c  µ½/p  £±£°ÔÂ·Ý/t  ÁªºÏ¹ú/nt  ¾Í/d  ¿É/v  È·ÈÏ/v  ÒÁÀ­¿Ë/ns  È·Êµ/ad  ×ñÑ­/v  ÁË/u  ºËÎäÆ÷/n  ·½Ãæ/n  µÄ/u  ºË²é/vn  ÒªÇó/n  £¬/w  ÁªºÏ¹ú/nt  ¾Í/d  ¿ÉÒÔ/v  ´Ó/p  ºË²é/vn  ½×¶Î/n  ½øÈë/v  ¼à¶½/vn  ½×¶Î/n  ¡£/w  µ«ÊÇ/c  £¬/w  Ëû/r  Ëµ/v  Òª/v  ½â³ý/v  ¶Ô/p  ÒÁÀ­¿Ë/ns  µÄ/u  ÖÆ²Ã/vn  £¬/w  Òª/v  µÈ/v  ÒÁÀ­¿Ë/ns  È«Ãæ/ad  ×ñÊØ/v  ÁªºÏ¹ú/nt  ¾öÒé/n  Ö®ºó/f  ÃÀ¹ú/ns  ²Å/d  »á/v  Í¬Òâ/v  ¡£/w  

19980502-03-003-001/m  Í¼Æ¬/n  ÐÂÎÅ/n  
19980502-03-003-002/m  £±/m  ¡¢/w  £´ÔÂ/t  £²£¹ÈÕ/t  £¬/w  ÃÀ¹ú/ns  ×ÜÍ³/n  ¿ËÁÖ¶Ù/nr  ÑûÇë/v  ²Î¼Ó/v  ¡¯/w  £¹£¸/m  ³¤Ò°/ns  ¶¬°Â»á/j  µÄ/u  ÃÀ¹ú/ns  ´ú±íÍÅ/n  ³ÉÔ±/n  µ½/v  °×¹¬/n  ×ö¿Í/v  ¡£/w  Í¼/n  Îª/v  ÃÀ¼®/b  »ªÒá/n  ÔË¶¯Ô±/n  ¡¢/w  ¶¬°Â»á/j  Å®×Ó/n  »¨Ñù/n  »¬±ù/vn  ÒøÅÆ/n  µÃÖ÷/n  ¹Ø/nr  Ó±Éº/nr  ½«/p  Ò»/m  ¼þ/q  ÃÀ¹ú/ns  ´ú±íÍÅ/n  ÍÅ·þ/n  ËÍ¸ø/v  ¿ËÁÖ¶Ù/nr  ¡£/w  £¨/w  ÐÂ»ªÉç/nt  ¼ÇÕß/n  Áõ/nr  Óî/nr  Éã/Vg  £©/w  
19980502-03-003-003/m  £²/m  ¡¢/w  ÎåÔÂ/t  Ò»ÈÕ/t  £¬/w  ÊýÍò/m  Ãû/q  ÈÕ±¾/ns  ÈË/n  ÔÚ/p  [¶«¾©/ns  ´ú´úÄ¾/ns  ¹«Ô°/n]ns  ¾ÙÐÐ/v  ¼¯»á/vn  £¬/w  Çì×£/v  ¡º/w  ÎåÒ»/t  ¡»/w  ÀÍ¶¯½Ú/t  ¡£/w  È«/a  ÈÕ±¾/ns  Ô¼/d  ¶þ°ÙÍò/m  ÈË/n  ÔÚ/p  ¸÷µØ/r  ÒÔ/p  ²»Í¬/a  µÄ/u  ·½Ê½/n  Çì×£/v  ÀÍ¶¯Õß/n  ×Ô¼º/r  µÄ/u  ½ÚÈÕ/n  ¡£/w  
19980502-03-003-004/m  £¨/w  ÐÂ»ªÉç/nt  ·¢/v  ¹²Í¬Éç/nt  ÕÕÆ¬/n  £©/w  

19980502-03-004-001/m  ¶í/j  ÓÖ/d  ÈÎÃü/v  ²¿·Ö/m  ÐÂ/a  Õþ¸®/n  ³ÉÔ±/n  
19980502-03-004-002/m  ¾Ý/p  ÐÂ»ªÉç/nt  ÄªË¹¿Æ/ns  £´ÔÂ/t  £³£°ÈÕ/t  µç/n  ¶íÂÞË¹/ns  ×ÜÍ³/n  Ò¶ÀûÇÕ/nr  £´ÔÂ/t  £³£°ÈÕ/t  ÖÐÎç/t  Óë/p  »ùÀïÑÓ¿Æ/nr  ×ÜÀí/n  »á¼û/v  ºó/f  £¬/w  ÈÎÃü/v  Ô­/b  ¸±/b  ×ÜÀí/n  ÉªËÕÒ®·ò/nr  Îª/v  ÐÂ/a  Õþ¸®/n  µÄ/u  µÚÈý/m  Ãû/q  ¸±/b  ×ÜÀí/n  £¬/w  Í¬Ê±/c  »¹/d  ÈÎÃü/v  ÁË/u  µÚ¶þ/m  Åú/q  µÄ/u  £±£°/m  Ãû/q  ²¿³¤/n  ¡£/w  ÆäÖÐ/r  £µ/m  Ãû/q  ²¿³¤/n  ÊÇ/v  Ç°/f  Õþ¸®/n  ³ÉÔ±/n  ¡£/w  
19980502-03-004-003/m  Õâ/r  ´Î/q  ÈÎÃü/v  µÄ/u  £µ/m  Ãû/q  ÐÂ/a  ²¿³¤/n  ÊÇ/v  £º/w  Ôø/d  Îª/v  [Ã·ÄÉ½ÝÆÕ/nz  ÒøÐÐ/n]nt  ¸±/b  ×Ü²Ã/n  µÄ/u  ¸ñÄùÀ­Âå·ò/nr  Îª/v  È¼ÁÏ/n  ºÍ/c  ¶¯Á¦/n  ²¿³¤/n  £¬/w  ×÷Îª/v  ¶ÅÂí/nz  ´ú±í/n  ºÍ/c  ¡°/w  ÑÇ²©Â¬/nz  ¡±/w  ³ÉÔ±/n  µÄ/u  µÂÃ×ÌØÀïÒ®ÍÞ/nr  Îª/v  ÀÍ¶¯/vn  ºÍ/c  Éç»á/n  ·¢Õ¹/vn  ²¿³¤/n  £¬/w  Õþ¸®/n  °ì¹«Ìü/n  ËùÓÐÖÆ/n  ¼°/c  ×ÔÈ»/d  Â¢¶Ï/v  µ÷½ÚË¾/n  Ë¾³¤/n  Äù¿ËÂ³¼á¿Æ/nr  Îª/v  ×ÔÈ»×ÊÔ´/l  ²¿³¤/n  £¬/w  Ôø/d  Îª/v  Ç°/f  Õþ¸®/n  Ë¾·¨²¿/n  µÚÒ»/m  ¸±/b  ²¿³¤/n  ºÍ/c  ´úÀí/vn  ²¿³¤/n  µÄ/u  ¿ËÀ­ÉáÄþÄá¿Æ·ò/nr  Îª/v  Ë¾·¨²¿³¤/n  £¬/w  Ôø/d  µ£ÈÎ/v  [¶íÂÞË¹/ns  Å©¹¤/n  ÁªÃË/n]nt  µÚÒ»/m  ¸±/b  Ö÷Ï¯/n  µÄ/u  Ð»ÃçÅµ·ò/nr  Îª/v  Å©Òµ/n  ºÍ/c  Ê³Æ·/n  ²¿³¤/n  ¡£/w  »ùÀïÑÓ¿Æ/nr  ×ÜÀí/n  Ðû²¼/v  µÚ¶þ/m  Åú/q  ÈÎÃü/v  µÄ/u  Ãûµ¥/n  ºó/f  Ëµ/v  £¬/w  £³/m  Ãû/q  ¸±/b  ×ÜÀí/n  ÖÐ/f  ÉªËÕÒ®·ò/nr  ½«/d  ·Ö¹Ü/v  Éç»á/n  ÊÂÎñ/n  £¬/w  ºÕÀïË¹¼á¿Æ/nr  ¸ºÔð/v  ´¦Àí/v  ²ÆÕþ/n  ¾­¼Ã/n  ÎÊÌâ/n  £¬/w  ÄùÄ·×ô·ò/nr  Ö÷¹Ü/v  ¸Ä¸ï/v  ¼°/c  ×ÔÈ»/d  Â¢¶Ï/v  ÊÂÎñ/n  ¡£/w  

19980502-03-005-001/m  ¾ü¾¯/n  ¸ß¶È/d  ½ä±¸/v  ¾Ù¹ú/n  Ò»/m  Æ¬/q  »¶ÌÚ/vn  ÒÔÉ«ÁÐ/ns  Çì×£/v  ½¨¹ú/v  ÎåÊ®/m  ÖÜÄê/q  
19980502-03-005-002/m  ¾Ý/p  ÐÂ»ªÉç/nt  Ò®Â·ÈöÀä/ns  £µÔÂ/t  £±ÈÕ/t  µç/n  £¨/w  ¼ÇÕß/n  ÆÝ/nr  µÂÁ¼/nr  ¡¢/w  ´÷/nr  Î¡/nr  £©/w  °´/p  ÓÌÌ«/nz  ½ÌÀú/n  £¬/w  £´ÔÂ/t  £³£°ÈÕ/t  ÊÇ/v  ÒÔÉ«ÁÐ/ns  µÄ/u  ¹úÇìÈÕ/n  ¡£/w  Õâ/r  Ò»/m  Ìì/q  £¬/w  ÒÔÉ«ÁÐ/ns  ¾Ù¹úÉÏÏÂ/i  Ò»/m  Æ¬/q  »¶ÌÚ/vn  £¬/w  ÈËÃÇ/n  ·×·×/d  ²Î¼Ó/v  Çìµä/n  »î¶¯/vn  £¬/w  Çì×£/v  ½¨¹ú/v  £µ£°/m  ÖÜÄê/q  ¡£/w  
19980502-03-005-003/m  µ±Íí/t  £¬/w  Ò®Â·ÈöÀä/ns  Õâ/r  ×ù/q  ÊÀ½ç/n  ÎÅÃû/v  µÄ/u  ×Ú½Ì/n  ¹Å³Ç/n  ±»/p  ÎåÑÕÁùÉ«/i  µÄ/u  ²ÊµÆ/n  ×°µã/v  µÃ/u  ¸ñÍâ/d  ÐãÀö/a  Æ¯ÁÁ/a  ¡£/w  ÔÚ/p  Ò»ÅÉ/b  ½ÚÈÕ/n  Æø·Õ/n  ÖÐ/f  £¬/w  ÒÔÉ«ÁÐ/ns  Áìµ¼ÈË/n  ¡¢/w  Èý/m  ¾ü/n  ¸ß¼¶/a  ½«Áì/n  ÒÔ¼°/c  À´×Ô/v  È«¹ú/n  ¸÷µØ/r  µÄ/u  ¸÷½ç/r  ´ú±í/n  £±Íò/m  ¶à/m  ÈË/n  »¶¾Û/v  ÔÚ/p  Ò®Â·ÈöÀä/ns  µÄ/u  [¼ªÍßÌØÀ­Ä·/nz  ÌåÓý³¡/n]ns  ¡£/w  ÃÀ¹ú/ns  ¸±/b  ×ÜÍ³/n  ¸ê¶û/nr  ºÍ/c  ¸÷¹ú/r  ×¤/v  ÒÔ/j  Íâ½»/n  Ê¹½Ú/n  Ò²/d  Ó¦Ñû/v  ³öÏ¯/v  Çìµä/n  »î¶¯/vn  ¡£/w  
19980502-03-005-004/m  ÄÚËþÄáÑÇºú/nr  ×ÜÀí/n  ºÍ/c  Îº´ÄÂü/nr  ×ÜÍ³/n  ÏÈºó/d  ÔÚ/p  Çìµä/n  »î¶¯/vn  ÉÏ/f  ½²»°/v  ¡£/w  
19980502-03-005-005/m  Ëæºó/d  £¬/w  ÒÔÉ«ÁÐ/ns  ÒÕÊõ¼Ò/n  ±íÑÝ/v  ÁË/u  ¾«²Ê/a  ½ÚÄ¿/n  £¬/w  ÑÌ»¨/n  ÔÚ/p  Ò¹¿Õ/n  ÖÐ/f  È¼·Å/v  £¬/w  Çì×£/vn  »î¶¯/vn  Ò»Ö±/d  ³ÖÐø/v  µ½/v  ÉîÒ¹/t  ¡£/w  
19980502-03-005-006/m  µ±Ìì/t  ÉÏÎç/t  £¬/w  Îº´ÄÂü/nr  ½Ó¼û/v  ÁË/u  ÒÔ/p  ¹ú·À¾ü/n  ÀúÈÎ/vn  ×Ü²ÎÄ±³¤/n  ¼°Æä/c  ¼ÒÊô/n  ´ú±í/n  ºÍ/c  £±£°£°/m  ¶à/m  Ãû/q  À´×Ô/v  ²»Í¬/a  ¾üÖÖ/n  µÄ/u  ½Ü³ö/a  ¹Ù±ø/n  ´ú±í/n  ¡£/w  ÒÔ/j  ¿Õ¾ü/n  ºÍ/c  º£¾ü/n  »¹/d  ·Ö±ð/d  ÔÚ/p  ÌØÀ­Î¬·ò/ns  µÄ/u  º£Ì²/n  ÉÏ¿Õ/s  ºÍ/c  µØÖÐº£/ns  º£Ãæ/n  ÉÏ/f  ¾ÙÐÐ/v  ÁË/u  Õ½¶·»ú/n  ·ÉÐÐ/vn  ±íÑÝ/vn  ºÍ/c  º£¾ü/n  ÑÝÏ°/vn  ¡£/w  
19980502-03-005-007/m  Îª/p  È·±£/v  ¹úÇì/t  Çì×£/vn  »î¶¯/vn  µÄ/u  Ë³Àû/a  ¾ÙÐÐ/vn  £¬/w  [ÒÔ/j  ¹ú·À¾ü/n]nt  ´¦ÓÚ/v  ¸ß¶È/d  ½ä±¸/v  ×´Ì¬/n  £¬/w  ·âËø/v  ÁË/u  Í¨Íù/v  [°ÍÀÕË¹Ì¹/ns  ×ÔÖÎÇø/n]ns  µÄ/u  ËùÓÐ/b  ¹Ø¿Ú/n  £¬/w  ½ûÖ¹/v  °ÍÀÕË¹Ì¹ÈË/n  Èë¾³/v  ¡£/w  ´óÅú/m  ¾ü¾¯/n  Ò²/d  Ç×ÁÙ/v  Çì×£/vn  »î¶¯/vn  ÏÖ³¡/s  £¬/w  ÒÔ·À²»²â/l  ¡£/w  

19980502-03-006-001/m  °£¼°/ns  ×ÜÍ³/n  ÄÂ°ÍÀ­¿Ë/nr  Ëµ/v  
19980502-03-006-002/m  ÖÐ¶«/ns  ºÍÌ¸/vn  ½«/d  ÓÐ/v  ÖØÒª/a  ½øÕ¹/vn  Å·ÃË/j  ºôÓõ/v  ÖØÐÂ/d  Æô¶¯/v  Àè/j  ÒÔ/j  ¡¢/w  Ðð/j  ÒÔ/j  ºÍÌ¸/vn  
19980502-03-006-003/m  ¾Ý/p  ÐÂ»ªÉç/nt  ¿ªÂÞ/ns  £´ÔÂ/t  £³£°ÈÕ/t  µç/n  £¨/w  ¼ÇÕß/n  ºî/nr  ¼Î/nr  ¡¢/w  °²/nr  ½­/nr  £©/w  °£¼°/ns  ×ÜÍ³/n  ÄÂ°ÍÀ­¿Ë/nr  £³£°ÈÕ/t  ¶Ô/p  È«¹ú/n  ·¢±í/v  ½²»°/n  Ê±/Ng  Ëµ/v  £¬/w  Ëæ×Å/p  ÃÀ¹ú/ns  ÖÐ¶«/ns  ºÍÌ¸/vn  ÐÂ/a  ½¨Òé/n  µÄ/u  ÕýÊ½/a  ³öÌ¨/vn  £¬/w  ÖÐ¶«/ns  ºÍÆ½/n  ½ø³Ì/n  ½ñºó/t  ¼¸/m  Ìì/q  ½«/d  ³öÏÖ/v  ÖØÒª/a  ½øÕ¹/vn  ¡£/w  
19980502-03-006-004/m  ÄÂ°ÍÀ­¿Ë/nr  ÔÚ/p  ¡°/w  ÎåÒ»/t  ¡±/w  ¹ú¼Ê/n  ÀÍ¶¯½Ú/t  Ö®¼Ê/f  ·¢±í/v  µÄ/u  ½²»°/n  ÖÐ/f  ±íÊ¾/v  £¬/w  Ï£Íû/v  ÕâÏî/r  ½¨Òé/n  ÄÜ¹»/v  ÔÚ/p  ÃÀ¹ú/ns  ¹úÎñÇä/n  °Â¶û²¼ÀµÌØ/nr  Óë/p  °Í/j  ÒÔ/j  Áìµ¼ÈË/n  £µÔÂ/t  £´ÈÕ/t  ÔÚ/p  Â×¶Ø/ns  »áÎî/v  Ê±/Ng  µÃµ½/v  °Í/j  ÒÔ/j  Ë«·½/n  µÄ/u  ÈÏ¿É/vn  ¡£/w  
19980502-03-006-005/m  ÄÂ°ÍÀ­¿Ë/nr  ¶Ø´Ù/v  ÒÔÉ«ÁÐ/ns  °Ñ/p  °ÍÀÕË¹Ì¹ÈË/n  ¿´×÷/v  ³ÏÊµ/a  µÄ/u  ¡¢/w  Æ½µÈ/a  µÄ/u  Ì¸ÅÐ/vn  »ï°é/n  £¬/w  ²¢/c  ºôÓõ/v  ¹ú¼Ê/n  Éç»á/n  ¼ÌÐø/v  ±£³Ö/v  ¶Ô/p  ºÍÆ½/n  ½ø³Ì/n  µÄ/u  ¹Ø×¢/vn  ¡£/w  Ëû/r  Ëµ/v  £¬/w  ÔÚ/p  ºÍÆ½/n  ½ø³Ì/n  ÎÊÌâ/n  ÉÏ/f  £¬/w  Ëû/r  ±¾ÈË/r  Ò»Ö±/d  Í¬/p  ÃÀ¹ú/ns  ×ÜÍ³/n  ¿ËÁÖ¶Ù/nr  ºÍ/c  Å·ÖÞ/ns  ¹ú¼Ò/n  Áìµ¼ÈË/n  ±£³Ö/v  ×Å/u  ÃÜÇÐ/s  ½Ó´¥/vn  ¡£/w  
19980502-03-006-006/m  ¾Ý/p  ÐÂ»ªÉç/nt  ±´Â³ÌØ/ns  £´ÔÂ/t  £³£°ÈÕ/t  µç/n  £¨/w  ¼ÇÕß/n  Íõ/nr  ²¨/nr  £©/w  Å·ÖÞ/ns  ÁªÃË/n  ÖÐ¶«/ns  ÌØÊ¹/n  ÄªÀ­µÙÅµË¹/nr  £³£°ÈÕ/t  ÔÚ/p  ´Ë¼ä/r  ±íÊ¾/v  £¬/w  Å·ÃË/j  ½«/d  ºÍ/p  ÖÐ¶«/ns  ÓÐ¹Ø/p  ¸÷·½/r  ºÏ×÷/v  £¬/w  ÔÚ/p  È«Ãæ/ad  ¿¼ÂÇ/v  ºÍÆ½/n  ¡¢/w  °²È«/an  ºÍ/c  ÍÁµØ/n  µÈ/u  ÒòËØ/n  µÄ/u  »ù´¡/n  ÉÏ/f  ÖØÐÂ/d  Æô¶¯/v  Í£¶Ù/v  ÒÑ/d  ´ï/v  Á½/m  Äê/q  Ö®/u  ¾Ã/Ng  µÄ/u  Àè°ÍÄÛ/ns  ¡¢/w  ÐðÀûÑÇ/ns  Í¬/p  ÒÔÉ«ÁÐ/ns  µÄ/u  ºÍÌ¸/vn  ¡£/w  

19980502-03-007-001/m  ¼Ó/j  ¹Å/j  ½Ó½ü/v  ÃÀ¹ú/ns  ²»ÔÃ/a  
19980502-03-007-002/m  ±¾±¨/r  ×¤/v  ¼ÓÄÃ´ó/ns  ¼ÇÕß/n  ×Þ/nr  µÂºÆ/nr  
19980502-03-007-003/m  £´ÔÂ/t  £²£¶ÈÕ/t  ÖÁ/p  £²£·ÈÕ/t  £¬/w  ¼ÓÄÃ´ó/ns  ×ÜÀí/n  ¿ËÀ×µÙ°²/nr  ¶Ô/p  ¹Å°Í/ns  ½øÐÐ/v  ÁË/u  ÎªÆÚ/v  Á½/m  Ìì/q  µÄ/u  ÕýÊ½/a  ·ÃÎÊ/vn  £¬/w  Õâ/r  ÊÇ/v  £²£²/m  Äê/q  Ç°/f  ÌØÂ³¶à/nr  ×ÜÀí/n  ·ÃÎÊ/v  ¹Å°Í/ns  ÒÔÀ´/f  £¬/w  [¼ÓÄÃ´ó/ns  Õþ¸®/n]ns  Ê×ÄÔ/n  µÚÒ»/m  ´Î/q  ÕýÊ½/ad  ·ÃÎÊ/v  ¹Å°Í/ns  ¡£/w  ·ÃÎÊ/vn  ÆÚ¼ä/f  £¬/w  [¹Å°Í/ns  ¹úÎñ/n  Î¯Ô±»á/n]nt  Ö÷Ï¯/n  ¿¨Ë¹ÌØÂÞ/nr  Óë/p  ¿ËÀ×µÙ°²/nr  ×ÜÀí/n  ½øÐÐ/v  ÁË/u  Á½/m  ´Î/q  »áÎî/vn  £¬/w  Ë«·½/n  ¾Í/p  Ã³Ò×/vn  ¡¢/w  Í¶×Ê/vn  ¡¢/w  ¹²Í¬/d  ´ò»÷/v  ¹ú¼Ê/n  ¿Ö²ÀÖ÷Òå/n  ºÍ/c  ¶¾Æ·/n  ×ßË½/vn  µÈ/u  ÎÊÌâ/n  ¹ã·º/ad  ½»»»/v  ÁË/u  Òâ¼û/n  ¡£/w  ´Ë¼ä/r  ¹Û²ì¼Ò/n  ÈÏÎª/v  £¬/w  ¼Ó/j  ×ÜÀí/n  ·ÃÎÊ/v  ¹Å°Í/ns  ÊÜµ½/v  ´ó¶àÊý/m  ÃÀÖÞ/ns  ¹ú¼Ò/n  µÄ/u  »¶Ó­/vn  £¬/w  ÓÐÖúÓÚ/v  ½áÊø/v  ¹Å°Í/ns  ³¤ÆÚ/d  ±»/p  ÅÅ³â/v  ÔÚ/p  [ÃÀÖÞ/ns  ¹ú¼Ò/n  ×éÖ¯/n]nt  Ö®Íâ/f  µÄ/u  ×´Ì¬/n  ¡£/w  
19980502-03-007-004/m  ¿ËÀ×µÙ°²/nr  ×ÜÀí/n  Õâ/r  ´Î/q  ·ÃÎÊ/v  ¹Å°Í/ns  £¬/w  ÊÇ/v  ¸ù¾Ý/p  È¥Äê/t  ¼Ó/j  Íâ³¤/n  ·ÃÎÊ/v  ¹Å°Í/ns  Ê±/Ng  Ëù/u  Ç©¶©/v  µÄ/u  £±£´/m  µã/q  Ð­Òé/n  ¶ø/c  ³ÉÐÐ/v  µÄ/u  £¬/w  µ«/c  ÕþÖÎ/n  ¹Û²ì¼Ò/n  Ôò/c  ÈÏÎª/v  £¬/w  ¼Ó/j  ×ÜÀí/n  ÊÇ/v  ½è/v  ·ÃÎÊ/v  ¹Å°Í/ns  ±íÊ¾/v  ¼Ó/j  ·´¶Ô/v  ÃÀ¹ú/ns  ÏÖÐÐ/b  µÄ/u  ¹Å°Í/ns  Õþ²ß/n  £¬/w  ²¢/c  ¶Ô/p  ÃÀ¹ú/ns  µÄ/u  ºÕ¶ûÄ·Ë¹¡ª²®¶Ù/ns  ·¨°¸/n  ±íÊ¾/v  Ç¿ÁÒ/a  ²»Âú/an  ¡£/w  µ±Äê/t  ÌØÂ³¶à/nr  ×ÜÀí/n  ·ÃÎÊ/v  ¹Å°Í/ns  Ôø/d  ´¥Å­/v  ÁË/u  ÃÀ¹ú/ns  £¬/w  Ê¹/v  ¼Ó/j  ÃÀ/j  Á½/m  ¹ú/n  ¹ØÏµ/n  ÃÉ/v  ÉÏ/v  ÁË/u  ÒõÓ°/n  ¡£/w  ÊÂ/n  ¸ô/v  £²£²/m  Äê/q  Ö®ºó/f  £¬/w  ÃÀ¹ú/ns  ¶Ô/p  ¼ÓÄÃ´ó/ns  Áìµ¼ÈË/n  ÔÙ´Î/d  ·ÃÎÊ/v  ¹Å°Í/ns  µÄ/u  ·´Ó¦/vn  £¬/w  ÏÔµÃ/v  ½÷É÷/a  ¶ø/c  µÍµ÷/n  ¡£/w  ¾Ý/p  ´Ë¼ä/r  ÐÂÎÅ/n  Ã½½é/n  ±¨µÀ/v  £¬/w  ¼Ó·½/n  ÔÚ/p  £±£°/m  Ìì/q  Ö®Ç°/f  ½«/p  ¿ËÀ×µÙ°²/nr  ×ÜÀí/n  ·ÃÎÊ/v  ¹Å°Í/ns  µÄ/u  ¾ö¶¨/n  Í¨Öª/v  ÁË/u  ÃÀ·½/n  £¬/w  µ«/c  ¶ÔÍâ/vd  Ò»Ö±/d  ±£ÃÜ/v  £¬/w  Ö±µ½/v  Ò»/m  Î»/q  ÃÀ¹ú/ns  ¹ÙÔ±/n  Í¨¹ý/p  ÓÐÏßµçÊÓ/n  ÐÂÎÅÍø/n  £Ã£Î£Î/nx  Ð¹Â¶/v  ³öÈ¥/v  £¬/w  ²Å/d  Ê¹/v  ¼Ó/j  ÃÀ/j  Á½/m  ¹ú/n  Íâ½»/n  ÊÂÎñ/n  ÉÏ/f  µÄ/u  Ä¦²Á/vn  ÕýÊ½/ad  °á/v  ÉÏ/v  ÁË/u  Ì¨Ãæ/n  £¬/w  £Ã£Î£Î/nx  ÔÚ/p  ±¨µÀ/n  ÖÐ/f  ±íÊ¾/v  £¬/w  ¿ËÁÖ¶Ù/nr  ×ÜÍ³/n  ¶Ô/p  ´ËÊÂ/r  ¡°/w  ¸Ðµ½/v  ²»ÔÃ/a  ¡±/w  ¡£/w  ¿ËÀ×µÙ°²/nr  ×ÜÀí/n  Ôò/c  Ç¿µ÷/v  £¬/w  ¡°/w  ÒÔ/p  ¶Ô»°/v  ´úÌæ/v  ¶Ô¿¹/v  £¬/w  ÒÔ/p  ½»Á÷/v  ´úÌæ/v  ¹ÂÁ¢/v  £¬/w  ÎÒÃÇ/r  Ó¦/v  ÔÚ/p  »¥Ïà/d  ×ðÖØ/v  ¶ÀÁ¢/vn  ºÍ/c  Ö÷È¨/n  µÄ/u  Çé¿ö/n  ÏÂ/f  ÕâÃ´/r  ×ö/v  ¡±/w  £¬/w  ¡°/w  ÎÒÃÇ/r  Í¬/p  ¹Å°Í/ns  µÄ/u  ¹ØÏµ/n  ÊÇ/v  Õý³£/a  µÄ/u  £¬/w  ÃÀ¹ú/ns  ÖªµÀ/v  ¼ÓÄÃ´ó/ns  µÄ/u  Á¢³¡/n  ¡±/w  ¡£/w  
19980502-03-007-005/m  ¹Å°Í/ns  ÎÊÌâ/n  Ò»Ïò/d  ÊÇ/v  ¼Ó/j  ÃÀ/j  Á½/m  ¹ú/n  Ö®¼ä/f  ÄÑÒÔ/d  ½â¾ö/v  µÄ/u  ÄÑÌâ/n  £¬/w  ¾¡¹Ü/c  Á½/m  ¹ú/n  Ç×/a  Èç/v  ÃËÓÑ/n  £¬/w  µ«/c  ¶Ô/p  ¹Å°Í/ns  µÄ/u  ¿´·¨/n  È´/d  Î´Ôø/d  ÓÐ/v  ¹ý/u  ¹²Í¬ÓïÑÔ/n  ¡£/w  »ªÊ¢¶Ù/ns  ¶Ô/p  ¹Å°Í/ns  ÒÑ/d  ÊµÐÐ/v  ÁË/u  ³¤/a  ´ï/v  £³£¹/m  Äê/q  µÄ/u  ¾­¼Ã/n  ·âËø/vn  £¬/w  £±£¹£¹£¶Äê/t  »¹/d  Í¨¹ý/v  ÁË/u  ºÕ¶ûÄ·Ë¹¡ª²®¶Ù/ns  ·¨°¸/n  £¬/w  ÖÆ²Ã/v  Óë/p  ¹Å°Í/ns  ÓÐ/v  Ã³Ò×/vn  ÍùÀ´/vn  µÄ/u  ¹ú¼Ò/n  ¡¢/w  ¹«Ë¾/n  »ò/c  ¸öÈË/n  ¡£/w  ¼ÓÄÃ´ó/ns  µÖÖÆ/v  ÃÀ¹ú/ns  ÕâÖÖ/r  Âùºá/a  µÄ/u  Õþ²ß/n  £¬/w  ¶à/a  Äê/q  À´/f  ²»¶Ï/d  ·¢Õ¹/v  Óë/p  ¹Å°Í/ns  µÄ/u  ¾­Ã³/j  ºÏ×÷/vn  £¬/w  ²¢/c  ÓÃ/p  ±¾¹ú/r  µÄ/u  ¡°/w  Íâ¹ú/n  ÖÎÍâ·¨È¨/l  Ó¦¶Ô/vn  ´ëÊ©·¨/n  ¡±/w  À´/v  ±£»¤/v  ÔÚ/p  ¹Å°Í/ns  ´ÓÊÂ/v  Ã³Ò×/vn  µÄ/u  ¼ÓÄÃ´ó/ns  ¹«Ë¾/n  ²»/d  ÊÜ/v  ÃÀ¹ú/ns  ºÕ¡ª²®·¨/j  µÄ/u  ³Í·£/vn  ¡£/w  ¿ËÀ×µÙ°²/nr  ×ÜÀí/n  ´Ë´Î/r  ¹Å°Í/ns  Ö®/u  ÐÐ/Ng  µÄ/u  Ò»¸ö/m  ÖØÒª/a  Ä¿µÄ/n  £¬/w  ¾ÍÊÇ/v  ÔÙ´Î/d  Ç¿µ÷/v  ÔÚ/p  ¹Å°Í/ns  ÎÊÌâ/n  ÉÏ/f  £¬/w  ¼Ó/j  ²»/d  »á/v  Òò/p  ÃÀ¹ú/ns  µÄ/u  ºÕ¡ª²®·¨/j  ¶ø/c  ÖÐÖ¹/v  ·¢Õ¹/v  Í¬/p  ¹Å°Í/ns  µÄ/u  ¾­Ã³/j  ¹ØÏµ/n  £¬/w  ÔÚ/p  ÕþÖÎ/n  ÉÏ/f  ½«/d  ²ÉÈ¡/v  Æ½µÈ/a  ºÍ/c  Ïà»¥/d  ×ðÖØ/v  µÄ/u  Ì¬¶È/n  £¬/w  ¼ÌÐø/v  ÍÆÐÐ/v  ¶ÀÁ¢×ÔÖ÷/l  µÄ/u  ¡°/w  ¶Ô»°/vn  Õþ²ß/n  ¡±/w  ¡£/w  
19980502-03-007-006/m  ÃÀ¹ú/ns  ¶Ô/p  ¼Ó/j  ¹Å/j  ·¢Õ¹/v  ÕþÖÎ/n  ºÍ/c  ¾­Ã³/j  ¹ØÏµ/n  Ò»Ö±/d  ¸Ðµ½/v  ²»¿ì/a  ¡£/w  ¿ËÀ×µÙ°²/nr  ×ÜÀí/n  ÎªÁË/p  ²»/d  ´Ì¼¤/v  ÃÀ¹ú/ns  £¬/w  Ôø/d  ÇáÃèµ­Ð´/i  µØ/u  ±íÊ¾/v  Õâ/r  ´Î/q  Óë/p  ¿¨Ë¹ÌØÂÞ/nr  Ö÷Ï¯/n  µÄ/u  »áÎî/vn  ²¢/d  ²»/d  ÊÇ/v  ÀúÊ·ÐÔ/n  µÄ/u  £¬/w  Ö»/d  ÊÇ/v  ÎªÁË/p  ÊµÏÖ/v  ³¤¾Ã/an  ÒÔÀ´/f  Ïë/v  Òª/v  ·ÃÎÊ/v  ¹Å°Í/ns  µÄ/u  Ò»¸ö/m  ÐÄÔ¸/n  £¬/w  ·ÃÎÊ/v  ¹Å°Í/ns  ¡°/w  ÊÇ/v  ÒòÎª/p  ½Óµ½/v  ÁË/u  ÑûÇë/vn  £¬/w  ÊÇ/v  ÈÕ³£/b  ¹¤×÷/vn  µÄ/u  Ò»/m  ²¿·Ö/n  £¬/w  ²»/d  »á/v  Ëðº¦/v  ¼Ó/j  ÃÀ/j  ¹ØÏµ/n  ¡±/w  ¡£/w  µ«/c  Ôç/a  ÔÚ/p  Ò»/m  ÖÜ/q  Ç°/f  µÄ/u  ÃÀÖÞ/ns  ¹ú¼Ò/n  Áìµ¼ÈË/n  »áÒé/n  ÉÏ/f  £¬/w  ¿ËÀ×µÙ°²/nr  ÒÑ/d  Ã÷È·/ad  ±íÊ¾/v  £¬/w  ÃÀÖÞ/ns  ×ÔÓÉ/a  Ã³Ò×Çø/n  µÄ/u  ½¨Á¢/vn  ½«/d  Ê¹/v  Õû¸ö/b  Î÷°ëÇò/n  ³ÉÎª/v  Ò»¸ö/m  ¡°/w  ´ó¼ÒÍ¥/n  ¡±/w  £¬/w  ¶ø/c  ¹Å°Í/ns  Ã»ÓÐ/d  »ñ/v  Ñû/vn  ²Î¼Ó/v  Õâ/r  ´Î/q  ÃÀÖÞ/ns  ¹ú¼Ò/n  ¸ß·å/n  »áÒé/n  £¬/w  Ê¹/v  Õâ¸ö/r  ¡°/w  ´ó¼ÒÍ¥/n  ¡±/w  ÓÐ/v  Ò»/m  ÖÖ/q  ²»/d  ÍêÕû/a  µÄ/u  ¸Ð¾õ/n  £¬/w  ¼ÓÄÃ´ó/ns  ºÍ/c  Ðí¶à/a  À­ÃÀ/j  ¹ú¼Ò/n  ÈÏÎª/v  £¬/w  ÏÖÔÚ/t  ÊÇ/v  ¶Ô/p  ¹Å°Í/ns  ³¨¿ª/v  ´óÃÅ/n  µÄ/u  Ê±ºò/n  ÁË/v  ¡£/w  
19980502-03-007-007/m  ¼Ó/j  Íâ³¤/n  °¢¿ËË¹ÎÖÎ÷/nr  Ò²/d  ±íÊ¾/v  £¬/w  ÔÚ/p  Õû¸ö/b  Î÷°ëÇò/n  ÖÐ/f  £¬/w  ÒªÇó/v  ½áÊø/v  ¹ÂÁ¢/v  ¹Å°Í/ns  µÄ/u  ºôÉù/n  ºÜ/d  Ç¿ÁÒ/a  ¡£/w  ¸Ä±ä/v  ÏÖÐÐ/b  µÄ/u  ¶Ô/p  ¹Å°Í/ns  µÄ/u  Õþ²ß/n  £¬/w  ÆäÖÐ/r  °üÀ¨/v  ÔÊÐí/v  ¹Å°Í/ns  ¼ÓÈë/v  [ÖÐÃÀÖÞ/ns  ¹ú¼Ò/n  ×éÖ¯/n]nt  £¬/w  ´Ó/p  ½¨Á¢/v  ÇÅÁº/n  ½Ç¶È/n  ¶øÑÔ/u  £¬/w  ¡°/w  ÎÒ/r  ÈÏÎª/v  ×ÜÀí/n  µÄ/u  Õâ/r  ´Î/q  ·ÃÎÊ/vn  ÔÚ/p  Ê±»ú/n  ÉÏ/f  ºÜ/d  ¹Ø¼ü/a  £¬/w  ¿ç/v  ³ö/v  ÁË/u  ·Ç³£/d  ÖØÒª/a  µÄ/u  Ò»/m  ²½/q  ¡±/w  ¡£/w  
19980502-03-007-008/m  ´ó¶àÊý/m  ÃÀÖÞ/ns  ¹ú¼Ò/n  Áìµ¼ÈË/n  ¶Ô/p  ¼ÓÄÃ´ó/ns  ×ÜÀí/n  Ô¸Òâ/v  ²¢/c  ¸ÒÓÚ/v  Ç°Íù/v  ¹Å°Í/ns  ½øÐÐ/v  ·ÃÎÊ/vn  ¶¼/d  ¸Ðµ½/v  ·Ç³£/d  ¸ßÐË/a  ²¢/c  ±íÊ¾/v  ÈÈÁÒ/a  Ö§³Ö/vn  £¬/w  Òò´Ë/c  £¬/w  ÓÐ/v  ¹Û²ì¼Ò/n  ·ÖÎö/v  Ëµ/v  £¬/w  ¼ÓÄÃ´ó/ns  ×÷Îª/v  ÏÂ½ì/b  ÃÀÖÞ/ns  ¹ú¼Ò/n  Áìµ¼ÈË/n  »áÒé/n  µÄ/u  Ö÷°ì¹ú/n  £¬/w  ¿ËÀ×µÙ°²/nr  ×ÜÀí/n  µÄ/u  ¹Å°Í/ns  Ö®/u  ÐÐ/Ng  ÒâÒå/n  ·ÇÍ¬Ñ°³£/l  £¬/w  ¡°/w  ÖØÒª/a  µÄ/u  ²»/d  ÊÇ/v  ¼Ó/j  ¹Å/j  Á½/m  ¹ú/n  Áìµ¼ÈË/n  Ì¸/v  ÁË/u  Ð©/q  Ê²Ã´/r  £¬/w  ¶øÊÇ/c  ¿ËÀ×µÙ°²/nr  µÄ/u  ·ÃÎÊ/vn  ½áÊø/v  ÁË/u  ¹Å°Í/ns  ¹ÂÁ¢/v  ÓÚ/p  ÃÀÖÞ/ns  ´ó¼ÒÍ¥/n  Ö®Íâ/f  µÄ/u  ×´Ì¬/n  ¡±/w  ¡£/w  
19980502-03-007-009/m  £¨/w  ±¾±¨/r  ä×Ì«»ª/ns  µç/n  £©/w  

19980502-03-008-001/m  ÖÐ·Ç/ns  ÓÑÒê/n  ÉîÈëÈËÐÄ/i  
19980502-03-008-002/m  ÎÊ/v  £º/w  ½üÈÕ/t  ÔÄ¶Á/v  ¹ó±¨/n  µÃÖª/v  £¬/w  £´ÔÂ/t  £²£³ÈÕ/t  ÖÐ¹ú/ns  Óë/p  ¼¸ÄÚÑÇ±ÈÉÜ/ns  »Ö¸´/v  ÁË/u  Íâ½»/n  ¹ØÏµ/n  £¬/w  ÇëÎÊ/v  ·ÇÖÞ/ns  ¹²ÓÐ/v  ¶àÉÙ/r  ¸ö/q  ¹ú¼Ò/n  £¿/w  ÄÄÐ©/r  ¹ú¼Ò/n  Í¬/p  ÖÐ¹ú/ns  ÓÐ/v  Íâ½»/n  ¹ØÏµ/n  £¿/w  ÄÄÐ©/r  ¹ú¼Ò/n  Î´/d  Í¬/p  ÖÐ¹ú/ns  ½¨½»/v  £¿/w  ÄÄÐ©/r  ¹ú¼Ò/n  Ôø¾­/d  Í¬/p  ÖÐ¹ú/ns  ½¨½»/v  ¶ø/c  ºóÀ´/t  ÓÖ/d  ÖÐÖ¹/v  ÁË/u  Ë«·½/n  µÄ/u  Íâ½»/n  ¹ØÏµ/n  £¿/w  £¨/w  ºþ±±/ns  ¶ÁÕß/n  ²Ì/nr  ±ø/nr  £©/w  
19980502-03-008-003/m  ´ð/v  £º/w  ·ÇÖÞ/ns  ¹²ÓÐ/v  £µ£³/m  ¸ö/q  ¶ÀÁ¢¹ú¼Ò/n  £¬/w  ÆäÖÐ/r  £´£µ/m  ¸ö/q  ¹ú¼Ò/n  Ä¿Ç°/t  Óë/p  ÎÒ¹ú/n  ±£³Ö/v  ×Å/u  Íâ½»/n  ¹ØÏµ/n  £¬/w  ÕâÐ©/r  ¹ú¼Ò/n  ÊÇ/v  £º/w  °¢¶û¼°ÀûÑÇ/ns  ¡¢/w  °£¼°/ns  ¡¢/w  °£Èû¶í±ÈÑÇ/ns  ¡¢/w  °²¸çÀ­/ns  ¡¢/w  ±´Äþ/ns  ¡¢/w  ²©´ÄÍßÄÉ/ns  ¡¢/w  ²¼Â¡µÏ/ns  ¡¢/w  ³àµÀ¼¸ÄÚÑÇ/ns  ¡¢/w  ¶à¸ç/ns  ¡¢/w  ¶òÁ¢ÌØÀïÑÇ/ns  ¡¢/w  ·ðµÃ½Ç/ns  ¡¢/w  ¸Õ¹û/ns  ¡¢/w  ¸Õ¹û/ns  £¨/w  Ãñ/Ng  £©/w  £¨/w  Ô­/b  ÔúÒÁ¶û/ns  £©/w  ¡¢/w  ¼ª²¼Ìá/ns  ¡¢/w  ¼¸ÄÚÑÇ/ns  ¡¢/w  ¼¸ÄÚÑÇ±ÈÉÜ/ns  ¡¢/w  ¼ÓÄÉ/ns  ¡¢/w  ¼ÓÅî/ns  ¡¢/w  ½ò°Í²¼Î¤/ns  ¡¢/w  ¿¦ÂóÂ¡/ns  ¡¢/w  ¿ÆÄ¦ÂÞ/ns  ¡¢/w  ¿ÆÌØµÏÍß/ns  ¡¢/w  ¿ÏÄáÑÇ/ns  ¡¢/w  À³Ë÷ÍÐ/ns  ¡¢/w  Àû±ÈÑÇ/ns  ¡¢/w  Â¬Íú´ï/ns  ¡¢/w  Âí´ï¼ÓË¹¼Ó/ns  ¡¢/w  ÂíÀï/ns  ¡¢/w  Ã«ÀïÇóË¹/ns  ¡¢/w  Ã«ÀïËþÄáÑÇ/ns  ¡¢/w  Ä¦Âå¸ç/ns  ¡¢/w  ÄªÉ£±È¿Ë/ns  ¡¢/w  ÄÉÃ×±ÈÑÇ/ns  ¡¢/w  ÄÏ·Ç/ns  ¡¢/w  ÄáÈÕ¶û/ns  ¡¢/w  ÄáÈÕÀûÑÇ/ns  ¡¢/w  ÈûÀ­Àû°º/ns  ¡¢/w  ÈûÉà¶û/ns  ¡¢/w  ËÕµ¤/ns  ¡¢/w  Ë÷ÂíÀï/ns  ¡¢/w  Ì¹É£ÄáÑÇ/ns  ¡¢/w  Í»ÄáË¹/ns  ¡¢/w  ÎÚ¸É´ï/ns  ¡¢/w  ÔÞ±ÈÑÇ/ns  ºÍ/c  ÖÐ·Ç/ns  ¡£/w  ÂíÀ­Î¬/ns  ºÍ/c  Ë¹ÍþÊ¿À¼/ns  Óë/p  ÎÒ¹ú/n  ÎÞ/v  Íâ½»/n  ¹ØÏµ/n  ¡£/w  ²¼»ùÄÉ·¨Ë÷/ns  ¡¢/w  ¸Ô±ÈÑÇ/ns  ¡¢/w  ÈûÄÚ¼Ó¶û/ns  ¡¢/w  Àû±ÈÀïÑÇ/ns  ¡¢/w  Ê¥¶àÃÀºÍÆÕÁÖÎ÷±È/ns  ºÍ/c  Õ§µÃ/ns  £¶/m  ¸ö/q  ¹ú¼Ò/n  Ôø¾­/d  Óë/p  ÎÒ¹ú/n  ½¨Á¢/v  ¹ý/u  Íâ½»/n  ¹ØÏµ/n  £¬/w  ºóÀ´/t  Òò/c  ËüÃÇ/r  Í¬/p  Ì¨Íå/ns  »Ö¸´/v  ËùÎ½/v  ¡°/w  Íâ½»/n  ¹ØÏµ/n  ¡±/w  £¬/w  ÎÒ¹ú/n  Õþ¸®/n  ¾ö¶¨/v  ÖÐÖ¹/v  Í¬/p  ËüÃÇ/r  µÄ/u  Íâ½»/n  ¹ØÏµ/n  ¡£/w  
19980502-03-008-004/m  ÖÐ¹ú/ns  Ò»¹á/d  ÖØÊÓ/v  Í¬/p  ·ÇÖÞ/ns  ¹ú¼Ò/n  µÄ/u  ÓÑºÃ/a  ¹ØÏµ/n  ¡£/w  ¼¸Ê®/m  Äê/q  À´/f  £¬/w  ÔÚ/p  ¹ú¼Ê/n  ÊÂÎñ/n  ºÍ/c  ½¨Éè/v  ¸÷×Ô/r  ¹ú¼Ò/n  µÄ/u  ÊÂÒµ/n  ÖÐ/f  £¬/w  ÖÐ·Ç/ns  ÈËÃñ/n  Ò»¹á/d  Ïà»¥/d  Ö§³Ö/v  £¬/w  Ïà»¥/d  °ïÖú/v  £¬/w  ÖÐ/j  ·Ç/j  ÓÑÒê/n  »ù´¡/n  ÀÎ¹Ì/a  £¬/w  ÉîÈëÈËÐÄ/i  ¡£/w  
19980502-03-008-005/m  ÖÐ¹ú/ns  Óë/p  ¾ø´ó¶àÊý/l  ·ÇÖÞ/ns  ¹ú¼Ò/n  µÄ/u  ¹ØÏµ/n  ·¢Õ¹/v  Ë³Àû/a  £¬/w  ÓÑºÃ/an  ºÏ×÷/vn  ³ÉÐ§/n  ÏÔÖø/a  ¡£/w  ÌØ±ð/d  ÊÇ/v  ½üÐ©Äê/t  À´/f  £¬/w  ÖÐ/j  ·Ç/j  ÓÑºÃ/a  ¹ØÏµ/n  ÔÚ/p  ¾­Àú/v  ÁË/u  ¹ú¼Ê/n  ÐÎÊÆ/n  ¾ç±ä/vn  µÄ/u  ¿¼Ñé/vn  ºó/f  £¬/w  Ä¿Ç°/t  ¼ÌÐø/v  ±£³Ö/v  Á¼ºÃ/a  µÄ/u  ·¢Õ¹/vn  ÊÆÍ·/n  ¡£/w  £¨/w  »Æ/nr  ÔóÈ«/nr  £©/w  

19980502-03-009-001/m  ÊÀ½ç/n  ¸÷µØ/r  ¼ÍÄî/v  ¡°/w  ÎåÒ»/t  ¡±/w  ÀÍ¶¯½Ú/t  
19980502-03-009-002/m  ±¾±¨/r  ºº³Ç/ns  £µÔÂ/t  £±ÈÕ/t  µç/n  ¼ÇÕß/n  Íõ/nr  ÁÖ²ý/nr  ±¨µÀ/v  £º/w  ¡°/w  [º«¹ú/ns  ÀÍ×Ü/j]nt  ¡±/w  ºÍ/c  ¡°/w  ÃñÖ÷/an  ÀÍ×Ü/j  ¡±/w  Á½/m  ´ó/a  ¹¤»á/n  ×éÖ¯/n  ÒÔ¼°/c  ¡°/w  ¹úÃñ/n  Ê¤Àû/v  £²£±/m  ¡±/w  µÈ/u  Éç»á/n  ÍÅÌå/n  £¬/w  ½ñÌì/t  ÔÚ/p  º«¹ú/ns  £±£´/m  ¸ö/q  ÊÐ/n  ¡¢/w  µÀ/n  ¾ÙÐÐ/v  ¼¯»á/vn  £¬/w  ¼ÍÄî/v  ¡°/w  ÎåÒ»/t  ¡±/w  ÀÍ¶¯½Ú/t  ¡£/w  È«¹ú/n  ¸÷µØ/r  Ô¼/d  ÓÐ/v  £´Íò/m  Óà/m  ÈË/n  ²Î¼Ó/v  ÁË/u  ¼¯»á/vn  ¡£/w  
19980502-03-009-003/m  ¡°/w  [º«¹ú/ns  ÀÍ×Ü/j]nt  ¡±/w  ÔÚ/p  [ºº³Ç/ns  ½­Î÷Çø/ns  £Ë£Â£Ó/nx  ÌåÓý¹Ý/n]ns  ¾ÙÐÐ/v  ÁË/u  Ô¼/d  ÓÐ/v  £´£°£°£°/m  Óà/m  Ãû/q  ¹¤ÈË/n  ²Î¼Ó/v  µÄ/u  ¼ÍÄî»á/n  ¡£/w  ¼ÍÄî»á/n  ÉÏ/f  £¬/w  ¹¤ÈË/n  ÃÇ/k  ÒªÇó/v  Õþ¸®/n  ½øÐÐ/v  ¾­¼Ã/n  ºÍ/c  ÕþÖÎ/n  ¸Ä¸ï/vn  £¬/w  ¿Ë·þ/v  ¾­¼ÃÎ£»ú/l  £¬/w  ½¨Á¢/v  È«¹úÐÔ/n  µÄ/u  Ê§Òµ/vn  ±£ÕÏ/vn  ÌåÏµ/n  £¬/w  ÊµÊ©/v  Ê§Òµ/vn  ²¹Öú/vn  ÖÆ¶È/n  £¬/w  ½ûÖ¹/v  µ¥·½/n  ¼õ×Ê/v  ºÍ/c  ½â¹Í/v  µÈ/u  ÒªÇó/n  ¡£/w  
19980502-03-009-004/m  ¡°/w  ÃñÖ÷/an  ÀÍ×Ü/j  ¡±/w  ÔÚ/p  [ºº³Ç/ns  ×ÚÂ·Çø/ns  ×ÚÃí/n  ¹«Ô°/n]ns  ¾ÙÐÐ/v  ÁË/u  Ô¼/d  ÓÐ/v  Á½Íò/m  ¹¤ÈË/n  ²Î¼Ó/v  µÄ/u  ¼¯»á/vn  ¡£/w  ¼¯»á/vn  ÉÏ/f  ¹¤ÈË/n  ÃÇ/k  ÒªÇó/v  Õþ¸®/n  ÎÈ¶¨/v  ¾ÍÒµ/v  £¬/w  Ï÷¼õ/v  ¹ú·À/n  ·ÑÓÃ/n  £¬/w  ½¨Á¢/v  Ê§Òµ/vn  »ù½ð/n  £¬/w  ²¢/c  Ö÷ÕÅ/v  ³Í´¦/v  ¾­¼ÃÎ£»ú/l  ÔðÈÎÕß/n  ÒÔ¼°/c  Óë/p  [¹ú¼Ê/n  »õ±Ò/n  »ù½ð/n  ×éÖ¯/n]nt  ÖØÐÂ/d  Ì¸ÅÐ/v  µÈ/u  ¡£/w  ¼¯»á/v  ºó/f  £¬/w  ¹¤ÈË/n  ÃÇ/k  ×éÖ¯/v  ÁË/u  ÓÎÐÐ/vn  ¡£/w  ÐÐ½ø/vn  ¹ý³Ì/n  ÖÐ/f  ºÍ/p  ¾¯²ì/n  ·¢Éú/v  ÁË/u  ³åÍ»/vn  ¡£/w  
19980502-03-009-005/m  Óë´ËÍ¬Ê±/c  £¬/w  Õþ¸®/n  ÔÚ/p  ¹û´¨/ns  ¾ÙÐÐ/v  ¡°/w  ÎåÒ»/t  ¡±/w  ÀÍ¶¯½Ú/t  ¼ÍÄî»á/n  £¬/w  ºÅÕÙ/v  ÀÍ×Ê/n  ºÏ×÷/v  £¬/w  Ìá¸ß/v  ÀÍ¶¯Éú²úÂÊ/n  ²¢/c  ±íÕÃ/v  ÁË/u  £³£µ£°/m  Ãû/q  ¹¤ÈË/n  ºÍ/c  ¹ÜÀí/vn  ÈËÔ±/n  µÈ/u  ¡£/w  
19980502-03-009-006/m  ±¾±¨/r  Âü¹È/ns  £µÔÂ/t  £±ÈÕ/t  µç/n  ¼ÇÕß/n  ³É/nr  ÔªÉú/nr  ±¨µÀ/v  £º/w  Ì©¹ú/ns  ÊýÍò/m  ¹¤ÈË/n  ºÍ/c  ¸÷½ç/r  ÃñÖÚ/n  ½ñÌì/t  ÔÚ/p  [Âü¹È/ns  Íõ¼ÒÌï/nz  ¹ã³¡/n]ns  ¼¯»á/v  £¬/w  Çì×£/v  ¡°/w  ÎåÒ»/t  ¡±/w  ¹ú¼Ê/n  ÀÍ¶¯½Ú/t  ¡£/w  
19980502-03-009-007/m  Ì©¹ú/ns  ×ÜÀí/n  ´¨¡¤Á¢ÅÉ/nr  ÔÚ/p  ¼¯»á/vn  ÉÏ/f  ½²»°/v  ¡£/w  Ëû/r  Ëµ/v  £¬/w  Õþ¸®/n  ½â¾ö/v  ¾­¼Ã/n  ÎÊÌâ/n  µÄ/u  ×îÖÕ/b  Ä¿±ê/n  ÊÇ/v  ÎªÁË/p  È«¹ú/n  ÀÍ¹¤/n  ºÍ/c  ¹ã´ó/b  ÃñÖÚ/n  µÄ/u  ÀûÒæ/n  ¡£/w  Õþ¸®/n  ½«/d  ²ÉÈ¡/v  ¸÷Ïî/r  ´ëÊ©/n  ¼õÉÙ/v  ¹¤³§/n  µ¹±Õ/vn  £¬/w  ½µµÍ/v  Ê§Òµ/vn  ÈËÊý/n  £¬/w  ¸ÄÉÆ/v  ¹ã´ó/b  ÀÍ¹¤/n  ºÍ/c  ÃñÖÚ/n  µÄ/u  Éú»î/vn  ¡£/w  
19980502-03-009-008/m  ±¾±¨/r  »ù¸¨/ns  £µÔÂ/t  £±ÈÕ/t  µç/n  ¼ÇÕß/n  ÓÚ/nr  ºê½¨/nr  ±¨µÀ/v  £º/w  ÎÚ¿ËÀ¼/ns  Ê×¶¼/n  »ù¸¨/ns  ½ñÌì/t  ¾ÙÐÐ/v  ÈºÖÚ/n  ÓÎÐÐ/vn  ºÍ/c  ¼¯»á/vn  £¬/w  Çì×£/v  ¡°/w  ÎåÒ»/t  ¡±/w  ¹ú¼Ê/n  ÀÍ¶¯½Ú/t  ¡£/w  
19980502-03-009-009/m  ½ñÌì/t  ÉÏÎç/t  £¬/w  [ÎÚ¿ËÀ¼/ns  ¹²²úµ³/n]nt  ¡¢/w  Éç»áµ³/n  ¡¢/w  ½ø²½/an  Éç»áµ³/n  µÈ/u  µ³ÅÉ/n  ×éÖ¯/v  ÁË/u  ÊýÇ§/m  ÈºÖÚ/n  ²Î¼Ó/v  µÄ/u  Çì×£/v  ¡°/w  ÎåÒ»/t  ¡±/w  »î¶¯/vn  ¡£/w  ÓÎÐÐ/vn  ¶ÓÎé/n  ÑØ/p  ÊÐÖÐÐÄ/s  ¸½½ü/f  µÄ/u  [¸ñÂ³Éá·òË¹»ù/ns  ´ó½Ö/n]ns  ÐÐ½ø/v  £¬/w  ×îºó/f  ÔÚ/p  Å·ÖÞ/ns  ¹ã³¡/n  ¾ÙÐÐ/v  ¼¯»á/vn  £¬/w  ºôÓõ/v  È«Ìå/n  ÀÍ¶¯Õß/n  ÍÅ½á/a  Ò»ÖÂ/a  £¬/w  Î¬»¤/v  ×ÔÉí/r  µÄ/u  ºÏ·¨/a  È¨Àû/n  ºÍ/c  ÀûÒæ/n  ¡£/w  ÏÖÈÎ/b  Òé³¤/n  ¼æ/v  Éç»áµ³/n  Ö÷Ï¯/n  ÄªÂÞ×È/nr  ¡¢/w  ÎÚ¹²/j  µÚÒ»/m  Êé¼Ç/n  Î÷ÃÉÄê¿Æ/nr  ÔÚ/p  ¼¯»á/v  ÉÏ/f  ·¢±í/v  ÁË/u  ½²»°/n  ¡£/w  
19980502-03-009-010/m  Çì×£/vn  »î¶¯/vn  ½áÊø/v  Ê±/Ng  £¬/w  ÄªÂÞ×È/nr  ºÍ/c  Î÷ÃÉÄê¿Æ/nr  »¹/d  Ïò/p  Î»ÓÚ/v  ÊÐÖÐÐÄ/s  µÄ/u  ÁÐÄþ/nr  ËÜÏñ/n  ¾´Ï×/v  ÁË/u  »¨Àº/n  ¡£/w  

19980502-03-010-001/m  ÃÀ¹ú/ns  ¹ú·À²¿³¤/n  ¿Æ¶÷/nr  Óë/p  À´·Ã/v  µÄ/u  ·¨¹ú/ns  ¹ú·À²¿³¤/n  ÀïÏÄ¶û/nr  ËÄÔÂ/t  ÈýÊ®ÈÕ/t  ÔÚ/p  Îå½Ç´óÂ¥/n  ÌÖÂÛ/v  ÁË/u  ¿ÆË÷ÎÖ/ns  µÈ/u  ÎÊÌâ/n  ¡£/w  ËûÃÇ/r  ÔÚ/p  »áÌ¸/v  ºó/f  ±íÊ¾/v  £¬/w  Á½/m  ¹ú/n  ·´¶Ô/v  ÔÚ/p  °¢¶û°ÍÄáÑÇ/ns  Óë/c  ÄÏÁªÃË/j  ±ß½ç/n  ²¿Êð/v  ±±Ô¼/j  ²¿¶Ó/n  ¡£/w  

19980502-03-011-001/m  ¶íÂÞË¹/ns  ×ÜÍ³/n  ×¤/v  ³µ³¼¹²ºÍ¹ú/ns  È«È¨´ú±í/l  ¸¥À­Ë÷·ò/nr  ÎåÔÂ/t  Ò»ÈÕ/t  ÖÐÎç/t  ÄªË¹¿Æ/ns  Ê±¼ä/n  Ê®¶þÊ±/t  ÔÚ/p  ÂÞË¹ÍÐ·ò/ns  ÖÁ/p  °Í¿â/ns  µÄ/u  ¹«Â·/n  ÉÏ/f  ±»/p  ·ËÍ½/n  ½Ù³Ö/v  ¡£/w  ¾Ý/p  ±¨µÀ/v  £¬/w  ¶í/j  ÄÚÎñ/n  ²¿³¤/n  Ë¹½ÝÅÁÉê/nr  ÒÑ/d  ½«/p  Õâ/r  Ò»/m  ÊÂ¼þ/n  ±¨¸æ/v  ×ÜÍ³/n  Ò¶ÀûÇÕ/nr  ºÍ/c  ×ÜÀí/n  »ùÀïÑÓ¿Æ/nr  ¡£/w  ¸ù¾Ý/p  Ò¶ÀûÇÕ/nr  ×ÜÍ³/n  µÄ/u  Òâ¼û/n  £¬/w  [¶íÂÞË¹/ns  ÄÚÎñ²¿/nt]nt  ÒÑ/d  ×é³É/v  ÒÔ/p  µÚÒ»/m  ¸±/b  ²¿³¤/n  ÍßÎ÷ÀïÒ®·ò/nr  ÎªÊ×/v  µÄ/u  ÌØ±ð/a  ¹¤×÷/vn  Ð¡×é/n  £¬/w  Ç°Íù/v  ³öÊÂ/vn  µØµã/n  ´¦Àí/v  ÊÂ¼þ/n  ¡£/w  

19980502-03-012-001/m  [ÃÀ¹ú/ns  ¹ú·À²¿/n]nt  ËÄÔÂ/t  ÈýÊ®ÈÕ/t  Ðû²¼/v  £¬/w  [²¨Òô/b  ¹«Ë¾/n]nt  ½«/d  Îª/p  ¹ú·À²¿/n  Éè¼Æ/v  ¡¢/w  ÑÐÖÆ/v  ºÍ/c  ÊÔÑé/v  ¡º/w  ÐÇÇò/n  ´óÕ½/n  ¡»/w  Ê½/k  µÄ/u  µ¼µ¯/n  ·ÀÎÀ/vn  ÌåÏµ/n  £¬/w  ÒÔ/c  ±£»¤/v  ÃÀ¹ú/ns  ²»/d  ÊÜ/v  ÈÎºÎ/r  µ¯µÀµ¼µ¯/n  µÄ/u  ¹¥»÷/vn  ¡£/w  ¹ú·À²¿/n  Óë/p  [²¨Òô/b  ¹«Ë¾/n]nt  Ç©Êð/v  µÄ/u  Ê®ÁùÒÚ/m  ÃÀÔª/q  µÄ/u  ºÏÍ¬/n  ÒªÇó/v  [²¨Òô/b  ¹«Ë¾/n]nt  ÔÚ/p  ½ñºó/t  Èý/m  Äê/q  ÄÚ/f  Íê³É/v  ÕâÏî/r  ¡º/w  ¹ú¼Ò/n  µ¼µ¯/n  ·ÀÎÀ/vn  ÌåÏµ/n  ¡»/w  µÄ/u  ÑÐ¾¿/vn  ¹¤×÷/vn  ¡£/w  ÑÐ¾¿/vn  ÏîÄ¿/n  °üÀ¨/v  Â½»ù/j  ½Ø»÷/vn  µ¼µ¯/n  ÌåÏµ/n  ¡¢/w  Ì«¿Õ/s  ²¿Êð/v  µÄ/u  µ¼µ¯/n  ·¢Éä/vn  Õì²ì/vn  ÎÀÐÇ/n  ¼°/c  Í¨Ñ¶ÎÀÐÇ/n  £¬/w  ²¢/c  ½«/p  ´Ë/r  ÌåÏµ/n  Óë/p  ¼â¶Ë/n  µÄ/u  Õ½Çø/n  Ö¸»Ó/vn  ÏµÍ³/n  ÁªÏµ/v  ÔÚ/p  Ò»Æð/s  ¡£/w  

19980502-03-013-001/m  [Å·ÖÞ/ns  Òé»á/n]nt  ÔÚ/p  ËÄÔÂ/t  ÈýÊ®ÈÕ/t  ¾ÙÐÐ/v  µÄ/u  È«Ìå/n  »áÒé/n  ÉÏ/f  ÒÔ/p  ËÄ°ÙÁã¶þ/m  Æ±/q  ÔÞ³É/v  ¡¢/w  ÆßÊ®¾Å/m  Æ±/q  ·´¶Ô/v  ºÍ/c  ¶þÊ®Æß/m  Æ±/q  ÆúÈ¨/v  µÄ/u  ±í¾ö/vn  ½á¹û/n  £¬/w  Í¬Òâ/v  [Å·ÃË/j  Î¯Ô±»á/n]nt  Ìá³ö/v  µÄ/u  Ê×/m  Åú/q  Á÷Í¨/v  Å·ÖÞ/ns  µ¥Ò»/a  »õ±Ò/n  Å·Ôª/n  µÄ/u  Ê®Ò»/m  ¹ú/n  Ãûµ¥/n  ¡£/w  Õâ/r  Ê®Ò»/m  ¸ö/q  ¹ú¼Ò/n  ÊÇ/v  £º/w  ·¨¹ú/ns  ¡¢/w  µÂ¹ú/ns  ¡¢/w  Òâ´óÀû/ns  ¡¢/w  Î÷°àÑÀ/ns  ¡¢/w  ±ÈÀûÊ±/ns  ¡¢/w  ºÉÀ¼/ns  ¡¢/w  Â¬É­±¤/ns  ¡¢/w  ÆÏÌÑÑÀ/ns  ¡¢/w  °ÂµØÀû/ns  ¡¢/w  ·ÒÀ¼/ns  ºÍ/c  °®¶ûÀ¼/ns  ¡£/w  ËüÃÇ/r  ½«/d  ÔÚ/p  Ò»¾Å¾Å¾ÅÄê/t  Ò»ÔÂ/t  Ò»ÈÕ/t  ´î/v  ÉÏ/v  Å·Ôª/n  ¡º/w  Í·°à³µ/n  ¡»/w  £¬/w  ÆôÓÃ/v  Å·Ôª/n  ¡£/w  £¨/w  ¾Ý/p  ÐÂ»ªÉç/nt  µç/n  £©/w  

19980502-04-001-001/m  ÎåÔÂ/t  ³ª/v  ¸ø/v  ½¨ÉèÕß/n  µÄ/u  ¸è/n  
19980502-04-001-002/m  ºî/nr  ÁúÖù/nr  
19980502-04-001-003/m  ·ÏÐæ/n  ËÊÁ¢/v  µÄ/u  Â¥Èº/n  £¨/w  £±/m  £©/w  
19980502-04-001-004/m  µ±/p  Ðý×ª/v  µÄ/u  ·ç/n  
19980502-04-001-005/m  ¾í/v  ×ß/v  ÁË/u  ÍòÇ§/m  ÃñÖÚ/n  µÄ/u  ÓÇÂÇ/vn  
19980502-04-001-006/m  ËêÔÂ/n  Á¬Í¬/p  Ì®Ëú/v  µÄ/u  ·ÏÐæ/n  
19980502-04-001-007/m  Ò²/d  ±»/p  Ðý·ç/n  ÎÞÇé/a  µØ/u  ¾í/v  ×ß/v  
19980502-04-001-008/m  ÓÚÊÇ/c  ³ÇÊÐ/n  Äþ¾²/a  µÄ/u  ¿Õ¼ä/n  
19980502-04-001-009/m  ÔöÌí/v  ÁË/u  Ðí¶à/m  ¸ß²ã/n  ½¨Öþ/n  
19980502-04-001-010/m  »Æ»è/t  ÂäÈÕ/n  µÄ/u  Ë¼¿¼/vn  
19980502-04-001-011/m  ×ßÏò/v  Ò¹/Tg  µÄ/u  Äþ¾²/an  
19980502-04-001-012/m  ÔÂ¹â/n  È÷/v  ÏÂ/v  µÄ/u  Çå»Ô/n  
19980502-04-001-013/m  Í£Áô/v  ÔÚ/p  ¸ß¸ßµÄ/z  Â¥²ã/n  ÉÏÃæ/f  ÐªÏ¢/v  
19980502-04-001-014/m  Ò»¸ö¸ö/m  ÐÒ¸£/a  µÄ/u  ¼ÒÍ¥/n  
19980502-04-001-015/m  ÔÚ/p  ¿í³¨/a  ÊæÊÊ/a  µÄ/u  ÐÂ¾Ó/n  Àï/f  
19980502-04-001-016/m  ÏíÊÜ/v  ÈË¼ä/n  µÄ/u  ÌìÂ×Ö®ÀÖ/i  
19980502-04-001-017/m  ·ÏÐæ/n  ÐÂ/d  áÈÆð/v  µÄ/u  Â¥Èº/n  
19980502-04-001-018/m  °Ñ/p  ÔçÈÕ/t  µÄ/u  »ÄÁ¹/an  Óë/c  ÆàÇå/an  
19980502-04-001-019/m  ÉîÉî/d  µØ/u  Âñ/v  ½ø/v  ¼ÇÒä/v  µÄ/u  µ×²ã/n  
19980502-04-001-020/m  ÈÚ/v  ½ø/v  Ãµ¹åÉ«/n  µÄ/u  ã¿ã½/vn  
19980502-04-001-021/m  ·ÏÐæ/n  ÉÏ/f  Ò»/m  ¹É/q  Ðý·ç/n  
19980502-04-001-022/m  Õý/d  ÎÞÇé/a  µØ/u  °Ñ/p  ÀúÊ·/n  µÄ/u  ÖåÎÆ/n  Ä¨/v  Æ½/a  
19980502-04-001-023/m  ÄÇ/r  ÊÇ/v  ¸Ä¸ï/v  µÄ/u  ºÅ½Ç/n  
19980502-04-001-024/m  ×àÏì/v  ÁË/u  ÐÂ/a  Ê±´ú/n  µÄ/u  Ö÷ÐýÂÉ/n  
19980502-04-001-025/m  Ëþµõ/n  £¨/w  £²/m  £©/w  
19980502-04-001-026/m  ¾Þ´ó/a  µÄ/u  ±Û°ò/n  
19980502-04-001-027/m  »Ó¶¯/v  ÔÚ/p  ºÆÃì/a  µÄ/u  Ì«¿Õ/s  
19980502-04-001-028/m  Îª/p  ÈÕÔÂ/n  ÔöÌí/v  ¹ãÀ«/a  µÄ/u  ÊÓ½Ç/n  
19980502-04-001-029/m  ÄÇ/r  ÊÇ/v  ³ÇÊÐ/n  ¿ª±Ù/v  µÄ/u  ÐÂ¾°µã/n  
19980502-04-001-030/m  ÔÚ/p  ËÊ/Vg  Èë/v  ÔÆÏö/n  µÄ/u  ¸ß²ã/n  ½¨Öþ/n  
19980502-04-001-031/m  ¿´/v  ·ç¾°/n  
19980502-04-001-032/m  º£Ë®/n  ±ä/v  µÃ/u  Õ¿À¶Õ¿À¶/z  
19980502-04-001-033/m  Ô¶/a  É½/n  ±ä/v  µÃ/u  ±ÌÇà±ÌÇà/z  
19980502-04-001-034/m  Ê÷ÁÖ/n  ±ä/v  µÃ/u  ´Ð´ä/z  ÓÕÈË/a  
19980502-04-001-035/m  ³ÇÊÐ/n  ¾°É«/n  ÔöÌí/v  ÁË/u  Á¢Ìå¸Ð/n  
19980502-04-001-036/m  Í¸¹ý/v  Ã÷¾»/a  µÄ/u  ²£Á§´°/n  
19980502-04-001-037/m  ¹Û/Vg  Ð¡Äñ/n  °Ñ/p  °®Çé/n  µÄ/u  ÖÖ×Ó/n  
19980502-04-001-038/m  ²¥Èö/v  ÔÚ/p  ¿ÕÖÐ/s  
19980502-04-001-039/m  ¹ÅÀÏ/a  µÄ/u  ³ÇÊÐ/n  
19980502-04-001-040/m  ²»ÔÙ/d  ÒÔ/p  ¹ÅÀÏ/a  È¡Ê¤/v  
19980502-04-001-041/m  Ëæ×Å/p  Ó¤¶ù/n  Ò»µÀ/d  µ®Éú/v  µÄ/u  ÊÇ/v  
19980502-04-001-042/m  Ô½À´Ô½/d  ¸ß/a  µÄ/u  ½ÅÊÖ¼Ü/n  
19980502-04-001-043/m  µ±/p  »Ó¶¯/v  µÄ/u  ¾Þ±Û/n  
19980502-04-001-044/m  ´Ó/p  ³ÇÊÐ/n  µÄ/u  Ìì¿Õ/n  Î»ÒÆ/v  
19980502-04-001-045/m  Ëþµõ/n  ±Ø½«/d  ÒÔ/p  ¸ü/d  »Ô»Í/a  µÄ/u  ¸ß¶È/n  
19980502-04-001-046/m  ¸ü/d  »Öºê/a  µÄ/u  ÆøÊÆ/n  
19980502-04-001-047/m  ÔÚ/p  Áí/r  Ò»/m  ·½/q  À¶Ìì/n  ¸ß¸ß/d  ¾Ù/v  Æð/v  
19980502-04-001-048/m  »Ó¶¯/v  ÔÚ/p  ÊÀ½ç/n  ½¨ÖþÈº/n  µÄ/u  ×î¸ß/a  ²ã/n  
19980502-04-001-049/m  ÌØÇø/n  ½¨Öþ/n  ³µ¶Ó/n  £¨/w  £³/m  £©/w  
19980502-04-001-050/m  ÔØ/v  ×Å/u  Ë®Äà/n  ÔØ/v  ×Å/u  É³ÍÁ/n  
19980502-04-001-051/m  ÔØ/v  ×Å/u  ¸Ö½î/n  ÔØ/v  ×Å×®»ú/n  Ëþµõ/n  
19980502-04-001-052/m  ÔÚ/p  ÀúÊ·/n  ºÍ/c  Î´À´/t  Ö®¼ä/f  ´©ÐÐ/v  
19980502-04-001-053/m  Äã/r  ÊÇ/v  ³ÇÊÐ/n  µÄ/u  Èºµñ/n  ¹ã¸æÅÆ/n  µÄ/u  ´óÌØÐ´/n  
19980502-04-001-054/m  Äã/r  ÊÇ/v  ¹â¹ÖÂ½Àë/i  µÄ/u  ÃÔÈË/a  ·ç¾°Ïß/n  
19980502-04-001-055/m  ÊÇ/v  »Æ/a  Æ¤·ô/n  ³¬¸ßÆµ/n  µÄ/u  ×ÔÐÅ/vn  
19980502-04-001-056/m  ¸ø/p  ÊÀ½ç/n  Êä³ö/v  ×ÔºÀ/an  ºÍ/c  Âú×ã/an  
19980502-04-001-057/m  ³Á³ÁµÄ/z  ³µÂÖ/n  ÄëËé/v  ÁË/y  
19980502-04-001-058/m  À¶/a  ÑÛ¾¦/n  ¡¢/w  ºÖ/b  ÑÛ¾¦/n  ¡¢/w  »Ò/Ag  ÑÛ¾¦/n  µÄ/u  
19980502-04-001-059/m  ÓÇÂÇ/vn  ºÍ/c  ¾ªÌ¾/vn  
19980502-04-001-060/m  ³µ¶Ó/n  ¼±/ad  ³Û/Vg  ÒÔ/p  »Öºê/a  µÄ/u  ÆøÊÆ/n  
19980502-04-001-061/m  ´´Ôì/v  Ê±´ú/n  ½¨Öþ/n  ÉñÆæ/a  µÄ/u  Í¯»°/n  
19980502-04-001-062/m  ÌØÇø/n  µÄ/u  ½¨Öþ/n  ³µ¶Ó/n  Ã¿Ìì/r  ¶¼/d  ÔÚ/d  ´«µ¼/v  Ò»/m  ÖÖ/q  
19980502-04-001-063/m  ¸´ÔÓ/a  ¶ø/c  ÁîÈËÕñ·Ü/l/%  µÄ/u  ÇéÐ÷/n  

19980502-04-002-001/m  ÀÏ/a  ±±´ó/j  ÓÀÔ¶/d  ÄêÇá/a  
19980502-04-002-002/m  Íõ/nr  ¾°É½/nr  
19980502-04-002-003/m  ±±¾©´óÑ§/nt  ½ñÄê/t  Ò»°Ù/m  Ëê/q  ÁË/y  £¬/w  ×ð/Vg  Îª/v  ¡°/w  ÀÏ/a  ±±´ó/j  ¡±/w  £¬/w  ÊÇ/v  µ±Ö®ÎÞÀ¢/i  µÄ/u  ¡£/w  
19980502-04-002-004/m  µ«/c  ±±´ó/j  Ö®/u  ±»/p  Ä¿/Vg  Îª/v  ¡°/w  ÀÏ/a  ¡±/w  £¬/w  È´/d  ²¢·Ç/v  ½üÄê/t  µÄ/u  ÊÂ/n  ¡£/w  ÈýÊ®/m  Äê´ú/n  ³õ/f  £¬/w  ÔÚ/p  ±±Æ½/ns  ¾Í/d  ÓÐ/v  ÁË/u  ¡°/w  ±±´ó/j  ÀÏ/a  £¬/w  Ê¦´ó/j  Çî/a  £¬/w  Çå»ª/j  ¡¢/w  Ñà¾©/ns  ¿É/v  Í¨ÈÚ/v  ¡±/w  µÄ/u  Ëµ·¨/n  £¬/w  ÄÇÊ±/r  ±±´ó/j  ²Å/d  ²»¹ý/d  ÊÇ/v  ¡°/w  ¶øÁ¢/t  ¡±/w  Ö®/u  Äê/n  ¡£/w  
19980502-04-002-005/m  ´Ó/p  ±íÃæ/n  ¡¢/w  ´Ó/p  ÐÎÊ½/n  ÉÏ/f  ¿´/v  £¬/w  ±±´ó/j  ÅÂ/v  ÊÇ/v  ÈÝÒ×/ad  Ê¹/v  ÈË/n  ²úÉú/v  ¡°/w  ÀÏ/a  ¡±/w  µÄ/u  ÁªÏë/vn  ¡£/w  [¾©Ê¦/n  ´óÑ§ÌÃ/n]nt  Ê±/Ng  µÄ/u  Ñ§Éú/n  £¬/w  ´óµÖ/d  ¶¼/d  ²»/d  Ì«/d  ÄêÇá/a  £¬/w  ÓÐµÄ/r  »¹ÓÐ/v  ¹¦Ãû/n  £¬/w  Æ½ÈÕ/t  ¼´/v  ³¤ÅÛ/n  Âí¹Ó/n  £¬/w  ¹ÙÅÉ/n  Ê®×ã/z  £¬/w  ÉÏ/v  ÌåÓý¿Î/n  Ê±/Ng  £¬/w  ¾ÝËµ/v  Á¬/u  ½Ì¹Ù/n  º°/v  ¿ÚÁî/n  ¶¼/d  Òª/v  º°/v  ¡°/w  Çë/v  ÀÏÒ¯/n  Á¢Õý/v  ¡±/w  µÄ/u  ¡£/w  µ½/v  °Ë/m  ´ó/a  ºúÍ¬/n  ³Ô/v  »¨¾Æ/n  µÄ/u  Ò²/d  ´óÓÐÈËÔÚ/l  £¬/w  Òò´Ë/c  Ôø/d  »ñ/v  ÓÐ/v  ¡°/w  Á½ÔºÒ»ÌÃ/j  ¡±/w  Ö®/u  ³Æ/Ng  ¡£/w  ½øÈë/v  Ãñ¹ú/n  £¬/w  Âí¹Ó/n  Öð½¥/d  Ð¶/v  È¥/v  £¬/w  µ«/c  ³¤ÅÛ/n  ´ó¹Ó/n  È´/d  Ò»Ö±/d  ´©/v  µ½/v  ÁË/u  ½â·Å/vn  Ç°ºó/f  ¡£/w  ¿¹Õ½/vn  Ê±ÆÚ/n  µÄ/u  [Î÷ÄÏ/s  ÁªºÏ/vn  ´óÑ§/n]nt  £¬/w  ÊÇ/v  ÓÉ/p  Ô­/b  ±±´ó/j  ¡¢/w  Çå»ª/j  ¡¢/w  ÄÏ¿ª/nz  Èý/m  Ð£/Ng  ÄÏ/f  Ç¨/v  À¥Ã÷/ns  ×é³É/v  ¡£/w  £±£¹£´£³Äê/t  ÎÒ/r  ¿¼Èë/v  [Áª´ó/j  ÍâÎÄÏµ/n]nt  £¬/w  ¿ç/v  ½ø/v  Áª´ó/j  Ð£ÃÅ/n  Ò²/d  ¾Í/d  ³É/v  ÁË/u  ³¤ÉÀ×å/n  ¡£/w  ÈËÃÇ/n  Ò»/d  ÏëÆð/v  ±±´ó/j  Ñ§Éú/n  £¬/w  ÍùÍù/d  ¾Í/d  ºÍ/p  Éú»î/vn  ÀÁÉ¢/a  ¡¢/w  ²»ÐÞ±ß·ù/i  ¡¢/w  ÉõÖÁ/c  ÀÏÆøºáÇï/i  Ö®Àà/r  µÄ/u  ´ÊÓï/n  ÁªÏµ/v  ÆðÀ´/v  £¬/w  ÎÒ/r  ÒÔÎª/v  ÊÇ/v  ²¢/d  ²»/d  Ô©Í÷/v  µÄ/u  ¡£/w  
19980502-04-002-006/m  ±±´ó/j  µÄ/u  ÀÏÊ¦/n  ¸ü/d  ²»ÓÃËµ/v  ¡£/w  Ãñ¹ú³õÄê/t  ¹¼/nr  ºèÃú/nr  ÀÏÏÈÉú/n  ÊÇ/v  ÍÏ/v  ×Å/u  ±è×Ó/n  ÉÏ¿Î/v  µÄ/u  £»/w  ¡°/w  ÎåËÄ/t  ¡±/w  Ê±ÆÚ/n  ÔÚ/p  ±±´ó/j  ÈÎ½Ì/v  µÄ/u  ÖÜÊÏ/nr  ÐÖµÜ/n  Â³Ñ¸/nr  ºÍ/c  ÖÜ/nr  ×÷ÈË/nr  £¬/w  Äê/n  ²»/d  µ½/v  ËÄÊ®/m  £¬/w  È´/d  ¶¼/d  Áô/v  ÁË/u  ºú×Ó/n  £»/w  ¿¹Õ½/vn  ÆÚ¼ä/f  ÔÚ/p  [Î÷ÄÏ/s  ÁªºÏ/vn  ´óÑ§/n]nt  ÈÎ½Ì/v  µÄ/u  Ô­/b  ±±´ó/j  ½ÌÊÚ/n  Áõ/nr  ÎÄµä/nr  £¬/w  ¸ü/d  ÊÇ/v  ¹ú±¦¼¶/b  µÄ/u  Ð£/Ng  Ö®/u  ´óÀÏ/n  £¬/w  ´ÂºÅ/n  ¡°/w  ¶þÔÆ/nr  ¾ÓÊ¿/n  ¡±/w  £¬/w  ÊÈÔÆÍÈ/nr  ºÍ/c  ÔÆÍÁ/nr  £¬/w  ÌýËµ/v  ÊÇ/v  ·î/v  ¡°/w  ÉÏ/f  ¡±/w  ÚÍ/Ng  ÌØ/d  ×¼/d  ÎüÊ³/v  Ñ»Æ¬/n  ¡£/w  
19980502-04-002-007/m  µ«/c  ¡°/w  ÀÏ/a  ±±´ó/j  ¡±/w  Ò²ºÃ/y  £¬/w  ¡°/w  ±±´ó/j  ÀÏ/a  ¡±/w  Ò²ºÃ/y  £¬/w  ÎÒ/r  È´/d  ¾õµÃ/v  ±±´ó/j  ×ÜÊÇ/v  ÄêÇá/a  µÄ/u  ¡£/w  Õâ/r  ÄêÇá/an  ÊÇ/v  Ö¸/v  Ëü/r  µÄ/u  ¾«Éñ/n  ¡£/w  Õâ/r  ¾«Éñ/n  ÓÖ/d  Ê×ÏÈ/d  ±íÏÖ/v  ÔÚ/p  Îª/p  ¹ú/n  Îª/p  Ãñ/Ng  ·Ü½ø/v  Çó/v  ÐÂ/a  ·½Ãæ/n  ¡£/w  £±£¹£²£µÄê/t  ±±´ó/j  ¶þÊ®Æß/m  ÖÜÄê/q  ¼ÍÄî/v  Ê±/Ng  £¬/w  µ±Ê±/t  ÈÎ/v  ±±´ó/j  ½²Ê¦/n  µÄ/u  Â³Ñ¸/nr  ÏÈÉú/n  Ó¦/v  Ñ§Éú»á/n  Ö®/u  Ñû/vn  £¬/w  Ð´/v  ³É/v  ¡¶/w  ÎÒ/r  ¹Û/Vg  ±±´ó/j  ¡·/w  Ò»/m  ÎÄ/Ng  ¡£/w  ÎÄÖÐ/s  Ëû/r  ÒÔ/p  ±±´óÅÉ/n  ×Ô¾Ó/v  £¬/w  ²¢/c  Ö¸³ö/v  ÁË/u  ±±´ó/j  µÄ/u  Á½/m  ¸ö/q  ÌØµã/n  £º/w  Ò»/m  ¡¢/w  ¡°/w  ±±´ó/j  ÊÇ/v  ³£/d  Îª/p  ÐÂ/a  µÄ/u  £¬/w  ¸Ä½ø/v  µÄ/u  ÔË¶¯/vn  µÄ/u  ÏÈ·æ/n  £¬/w  Òª/v  Ê¹/v  ÖÐ¹ú/ns  Ïò×Å/p  ºÃ/a  µÄ/u  £¬/w  Íù/p  ÉÏ/f  µÄ/u  µÀÂ·/n  ×ß/v  ¡±/w  £»/w  ¶þ/m  ¡¢/w  ¡°/w  ±±´ó/j  ÊÇ/v  ³£/d  Óë/p  ºÚ°µ/a  ÊÆÁ¦/n  ¿¹Õ½/v  µÄ/u  £¬/w  ¼´Ê¹/c  Ö»/d  ÓÐ/v  ×Ô¼º/r  ¡±/w  ¡£/w  Ö¤/Vg  Öî/r  £±£¹£±£¹Äê/t  µÄ/u  ¡°/w  ÎåËÄ/t  ¡±/w  ÔË¶¯/n  £¬/w  £±£¹£³£µÄê/t  µÄ/u  ¡°/w  Ò»¶þ¡¤¾Å/m  ¡±/w  ÔË¶¯/vn  £¬/w  ÒÔÖÁ/c  £±£¹£´£µÄê/t  µÄ/u  À¥Ã÷/ns  ¡°/w  Ò»¶þ¡¤Ò»/m  ¡±/w  ÔË¶¯/n  £¬/w  Â³Ñ¸/nr  ´ËÓï/r  µÄ/u  ÊÇ/v  ²»¿¯Ö®ÂÛ/n  ¡£/w  
19980502-04-002-008/m  Õâ/r  µ±È»/d  ÊÇ/v  ±±´ó/j  µÄ/u  ½ø²½/a  ´«Í³/n  £¬/w  ÖµµÃ/v  ½¾°Á/a  ¡£/w  µ«/c  ¡°/w  Çó/v  ÐÂ/a  ¡±/w  Í¬Ê±/c  Ò²/d  ÊÇ/v  ±±´ó/j  µÄ/u  Ñ§Êõ/n  ´«Í³/n  ¡£/w  ¡°/w  ÎåËÄ/t  ¡±/w  Ê±ÆÚ/n  ³Â/nr  ¶ÀÐã/nr  µÈ/u  ÈË/n  Ö÷±à/v  µÄ/u  ¡¶/w  ÐÂ/a  ÇàÄê/n  ¡·/w  ¡¢/w  Àî/nr  ´óîÈ/nr  µÈ/u  ÈË/n  ´´°ì/v  µÄ/u  ¡¶/w  Ã¿ÖÜ/r  ÆÀÂÛ/n  ¡·/w  ¡¢/w  ±±´ó/j  Ñ§Éú/n  ±à/v  ¿¯/Vg  µÄ/u  ¡¶/w  ÐÂ³±/n  ¡·/w  ÒÔ¼°/c  ÉÔºó/d  Â³Ñ¸/nr  ´óÁ¦/d  Ö§³Ö/v  µÄ/u  ¡¶/w  ÓïË¿/nz  ¡·/w  µÈ/u  ¿¯Îï/n  £¬/w  ¶¼/d  ÊÇ/v  ÒÔ/p  ±±´ó/j  Îª/v  »ùµØ/n  µÄ/u  ¡£/w  ¿ÉÒÔ/v  ºÁ²»/d  º¬ºý/a  µØ/u  Ëµ/v  £¬/w  °ËÊ®/m  Äê/q  Ç°/f  µÄ/u  ±±´ó/j  Ê¦Éú/n  ¾ÍÊÇ/v  µ±Ê±/t  ÐÂ/a  Ë¼Ïë/n  ÔË¶¯/n  ¡¢/w  ÐÂÎÄ»¯/n  ÔË¶¯/n  ¡¢/w  ÐÂÎÄÑ§/n  ÔË¶¯/n  µÄ/u  µ±Ö®ÎÞÀ¢/i  µÄ/u  ÏÈÇý/n  ¡£/w  
19980502-04-002-009/m  ²Ì/nr  ÔªÅà/nr  ÏÈÉú/n  ÇåÄ©/t  º²ÁÖ/n  ³öÉí/v  £¬/w  ÊÇ/v  ¡°/w  ÀÏ/a  ¡±/w  ×Ö/n  ±²/n  ¡£/w  µ«/c  Ëû/r  µÄ/u  Í·ÄÔ/n  È´/d  ÊÇ/v  Õ¸ÐÂ/b  µÄ/u  ¡£/w  Ëû/r  °ìÑ§/v  Ö´ÐÐ/v  µÄ/u  ¡°/w  Ë¼Ïë/n  ×ÔÓÉ/a  ¡±/w  ¡¢/w  ¡°/w  ¼æÈÝ²¢°ü/i  ¡±/w  µÄ/u  ·½Õë/n  £¬/w  ÊÇ/v  Ëû/r  ¶Ô/p  ±±´ó/j  µÄ/u  ×î/d  ´ó/a  µÄ/u  ¹±Ï×/n  ¡£/w  ÔÚ/p  Ëû/r  ÈÎ/v  ±±´ó/j  Ð£³¤/n  ÆÚ¼ä/f  £¬/w  Ëù/u  Æ¸/v  ½ÌÊÚ/n  ÖÐ/f  ¼È/c  ÓÐ/v  ÐÂÅÉ/n  ³Â/nr  ¶ÀÐã/nr  ¡¢/w  ºú/nr  ÊÊ/nr  £¬/w  Ò²/d  ÓÐ/v  ÀÏÅÉ/n  ¹¼/nr  ºèÃú/nr  ¡¢/w  Áõ/nr  Ê¦Åà/nr  £»/w  ±±´ó/j  Ê¦Éú/n  ´´°ì/v  µÄ/u  ¿¯Îï/n  ÖÐ/f  £¬/w  ¼È/c  ÓÐ/v  ¡¶/w  ÐÂ/a  ÇàÄê/n  ¡·/w  ¡¢/w  ¡¶/w  ÐÂ³±/n  ¡·/w  £¬/w  Ò²/d  ÓÐ/v  ¡¶/w  ¹ú¹Ê/n  ¡·/w  ¡£/w  ÔÚ/p  ±±´ó/j  Ð£Ô°/n  ÄÚ/f  ÒÔ¼°/c  Ó°Ïì/v  Ëù/u  ¼°/v  µÄ/u  Ë¼Ïë/n  ¡¢/w  ÎÄ»¯½ç/n  ÐÎ³É/v  ÁË/u  ÖÚÉù/an  Ðú»©/v  µÄ/u  ÈÈÄÖ/a  ³¡Ãæ/n  ¡£/w  ÔÚ/p  ±Ë´Ë/r  ÌÖÂÛ/v  ¡¢/w  ÉÌÈ¶/v  ¡¢/w  ±ç²µ/v  ÒÔÖÁ/c  ¿ÚÖï±Ê·¥/i  µÄ/u  ¹ý³Ì/n  ÖÐ/f  £¬/w  ÐÂÉù/n  ²»/d  ¶Ï/v  £¬/w  ÐÂÈË/n  ±²³ö/v  ¡£/w  ÎÒ/r  ÔÚ/p  [Î÷ÄÏ/s  Áª´ó/j]nt  ¾Í¶Á/v  µÄ/u  Èý/m  Äê/q  ºÍ/c  £±£¹£´£·/m  µ½/p  £±£¹£´£¸/m  ÔÚ/p  ±±´ó/j  ¾Í¶Á/v  µÄ/u  ÄÇ/r  Ò»/m  Äê/q  £¬/w  ÉíÀúÄ¿¶Ã/v  £¬/w  ÓÉ/p  ²Ì/nr  ÏÈÉú/n  ¿ª´´/v  ÐÎ³É/v  µÄ/u  ÕâÖÖ/r  Ñ§Êõ/n  »·¾³/n  ¡¢/w  Ñ§Êõ/n  ¿ÕÆø/n  ¡¢/w  Ñ§Êõ/n  ´«Í³/n  £¬/w  ¼´/c  ÔÚ/p  Ê®·Ö/m  À§ÄÑ/a  µÄ/u  Çé¿ö/n  ÏÂ/f  £¬/w  ÈÔÈ»/d  ±£³Ö/v  £¬/w  ¶øÇÒ/c  ÓÐËù/v  ·¢Ñï/vn  ºÍ/c  ¹â´ó/vn  ¡£/w  
19980502-04-002-010/m  ¿¹Õ½/vn  Ê±ÆÚ/n  µÄ/u  Áª´ó/j  ºÍ/c  ½â·ÅÕ½Õù/nz  Ê±ÆÚ/n  µÄ/u  ±±´ó/j  £¬/w  °ìÑ§/vn  Ìõ¼þ/n  ¼è¿à/a  £¬/w  µ«/c  Ëù/u  Æ¸/v  ½ÌÊ¦/n  ÈÔÈ»/d  ¶¼/d  ÊÇ/v  µÚÒ»Á÷/b  µÄ/u  £¬/w  ²»ÂÛ/c  Æä/r  ÕþÖÎ/n  Á¢³¡/n  £¬/w  Ñ§Êõ/n  ÅÉ±ð/n  £¬/w  ³öÉí/vn  ¸ßµÍ/n  £¬/w  ÁôÑó/v  Óë·ñ/u  £¬/w  Ö»Òª/c  ÓÐ/v  Õæ²ÅÊµÑ§/i  £¬/w  È·/d  ¾ß/Vg  ×¨³¤/n  £¬/w  Ò»ÂÉ/d  ÊÜµ½/v  ×ðÖØ/vn  ¡£/w  ÓÐµÄ/r  ÏÈÉú/n  ¿ª/v  µÄ/u  ¿Î/n  ´ó/d  ÊÜ/v  Ñ§Éú/n  »¶Ó­/vn  £¬/w  ½ÌÊÒ/n  ÈËÂúÎª»¼/i  £»/w  ÓÐµÄ/r  ÏÈÉú/n  Ñ§ÓÐ×¨¹¥/l  ¶ø/c  ·Ç/d  ÏÔÑ§/v  £¬/w  ¿ª/v  ³ö/v  ¿Î/n  À´/v  Ñ¡¶Á/v  µÄ/u  Ñ§Éú/n  ÓÐÏÞ/a  £¬/w  µ«/c  Ò²/d  Ò»µã/m  ²»/d  ±»/p  ÇáÊÓ/v  ¡£/w  Ò»/m  Î»/q  ÏÈÉú/n  ¿ª/v  ³ö/v  Èô¸É/m  ÃÅ/q  ¿Î/n  £¬/w  ÏÔÊ¾/v  ÁË/u  Ô¨²©/a  µÄ/u  Ñ§Ê¶/n  £»/w  Ò»/m  ÃÅ/q  ¿Î/n  ¶à/a  Î»/q  ÏÈÉú/n  Í¬Ê±/d  Ö÷½²/v  £¬/w  ¸ü/d  ÊÇ/v  ¸÷ÏÔÆäÄÜ/l  ¡£/w  ´Ë/r  Ïµ/n  µÄ/u  ÀÏÊ¦/n  ¿É/v  ¿ª/v  ±Ë/r  Ïµ/n  µÄ/u  ¿Î/n  £¬/w  ±Ë/r  Ïµ/n  µÄ/u  Ñ§Éú/n  Ò²/d  ¿É/v  Ñ¡ÐÞ/v  ´Ë/r  Ïµ/n  µÄ/u  ¿Î/n  ¡£/w  ÎÒ/r  ÔÚ/p  Áª´ó/j  ¶Á/v  ÍâÎÄÏµ/n  Ê±/Ng  £¬/w  ³ý/p  ±¾/r  ×¨Òµ/n  µÄ/u  ¿Î³Ì/n  Íâ/f  £¬/w  ÖÐ¹ú/ns  Í¨Ê·/n  ¡¢/w  Î÷Ñó/n  Í¨Ê·/n  ¡¢/w  ÕÜÑ§/n  ¸ÅÂÛ/n  Òà/d  ÊÇ/v  ±ØÐÞ/v  ¡£/w  °´/p  ¹æ¶¨/n  »¹/d  ±ØÐë/d  Ñ¡/v  Á½/m  ÃÅ/q  Éç»á¿ÆÑ§/n  ¿Î/n  ºÍ/c  Ò»/m  ÃÅ/q  ×ÔÈ»¿ÆÑ§/n  ¿Î/n  £¬/w  ¼ÇµÃ/v  µ±Äê/t  ÎÒ/r  Ñ¡/v  µÄ/u  ÊÇ/v  Íõ/nr  ¸ÓÓÞ/nr  ÏÈÉú/n  µÄ/u  ÕþÖÎÑ§/n  ¡¢/w  Îâ/nr  ÔóÁØ/nr  ÏÈÉú/n  µÄ/u  Éç»áÑ§/n  ºÍ/c  ËÕ/nr  Á¼ºÕ/nr  ÏÈÉú/n  µÄ/u  µØÖÊÑ§/n  ¡£/w  ´óÒ»/j  ¹úÎÄ/n  ÊÇ/v  È«Ð£/n  ¹²Í¬/b  ±ØÐÞ¿Î/n  £¬/w  ·Ö/v  Èô¸É/m  ×é/q  £¬/w  ÓÉ/p  Ñ§Éú/n  ÈÎÒâ/d  Ñ¡¶Á/v  £¬/w  Ö÷½²/vn  ½ÌÊ¦/n  ¼¸ºõ/d  È«/d  Ïµ/v  Ãû¼Ò/n  £¬/w  Ñî/nr  ÕñÉù/nr  ¡¢/w  ÂÞ/nr  ³£Åà/nr  ¡¢/w  ÂÞ/nr  Ó¹/nr  ¡¢/w  ÎÅ/nr  Ò»¶à/nr  ¡¢/w  Öì/nr  ×ÔÇå/nr  ¡¢/w  Íõ/nr  Á¦/nr  ¡¢/w  Éò/nr  ´ÓÎÄ/nr  ¡¢/w  Àî/nr  ¹ãÌï/nr  Öî/r  ÏÈÉú/n  ¶¼/d  ÔÚÄÚ/v  £¬/w  ÎÒ/r  ¶Á/v  µÄ/u  ´óÒ»/j  ¹úÎÄ/n  ¾ÍÊÇ/v  Ñî/nr  ÕñÉù/nr  ÏÈÉú/n  ½Ì/v  µÄ/u  ¡£/w  ÎÒ/r  ÔÚ/p  [±±´ó/j  Î÷ÓïÏµ/n]nt  ¶Á/v  ´óËÄ/j  Ê±/t  £¬/w  Öì/nr  ¹âÇ±/nr  ÏÈÉú/n  ½Ì/v  ÎÒÃÇ/r  ·­Òë/v  £¬/w  ÅË/nr  ¼Òä­/nr  ÏÈÉú/n  ½Ì/v  ÎÒÃÇ/r  Î÷Ñó/n  Ï·¾ç/n  £¬/w  Ó¢¹ú/ns  ÖøÃû/a  ÏÖ´úÅÉ/n  Ê«ÈË/n  Ñà/nr  ²·Ý¥/nr  ½Ì/v  ÎÒÃÇ/r  É¯Ê¿±ÈÑÇ/nr  £¬/w  ½ÌÊ¦/n  ÕóÈÝ/n  ¿É¼ûÒ»°ß/l  ¡£/w  µ«/c  ËûÃÇ/r  µ±Ê±/t  µÄ/u  ÕþÖÎ/n  Ì¬¶È/n  ¡¢/w  Ñ§Êõ/n  Ë¼Ïë/n  ÏÔÈ»/ad  ÊÇ/v  ²¢/d  ²»/d  Ò»ÖÂ/a  µÄ/u  ¡£/w  
19980502-04-002-011/m  ±±´ó/j  ¡°/w  Ë¼Ïë/n  ×ÔÓÉ/a  ¡±/w  ¡¢/w  ¡°/w  ¼æÈÝ²¢°ü/i  ¡±/w  µÄ/u  ¾«Éñ/n  ºÍ/c  ´«Í³/n  £¬/w  ²»½ö/c  ±íÏÖ/v  ÔÚ/p  ¿ÎÌÃ/n  Ö®ÄÚ/f  £¬/w  Ò²/d  »òÕß/d  ¸ü/d  ±íÏÖ/v  ÔÚ/p  ¿ÎÌÃ/n  Ö®Íâ/f  ¡£/w  ÎÒ/r  ¾Í¶Á/v  Áª´ó/j  ºÍ/c  ±±´ó/j  µÄ/u  ÄêÔÂ/n  £¬/w  Ñ§Éú/n  ÃÇ/k  µÄ/u  ÉçÍÅ/n  ÁÖÁ¢/v  £¬/w  ±Ú±¨/n  Âú/v  Ç½/n  £¬/w  ÕþÖÎÐÔ/n  µÄ/u  ¡¢/w  Éç»áÐÔ/n  µÄ/u  ¡¢/w  ÎÄÑ§ÐÔ/n  µÄ/u  £¬/w  ×¨/d  µÇ/v  ÆÀÂÛ/n  µÄ/u  £¬/w  ×¨/d  µÇ/v  ´´×÷/n  µÄ/u  £¬/w  ×¨/d  µÇ/v  ·­Òë/n  µÄ/u  £¬/w  °Ù»¨Æë·Å/i  £¬/w  Ó¦ÓÐ¾¡ÓÐ/i  £¬/w  ÓÖ/d  ¸÷/r  Çë/v  ×Ô¼º/r  ÐÄÒÇ/v  µÄ/u  ½ÌÊÚ/n  ×ö/v  µ¼Ê¦/n  ¡£/w  ¸÷/r  Ôº/n  Ïµ/n  ¡¢/w  ¸÷/r  ÉçÍÅ/n  ¾Ù°ì/v  µÄ/u  ÏµÁÐ/n  ½²×ù/n  £¬/w  ¹æÄ£/n  ²»µÈ/v  µÄ/u  ¼ÍÄî»á/n  ¡¢/w  ×ùÌ¸»á/n  ¡¢/w  ÌÖÂÛ»á/n  £¬/w  °Ù¼ÒÕùÃù/i  £¬/w  ¼¸/d  ÎÞ/v  Ðé/a  ÈÕ/Ng  ¡£/w  £±£¹£´£·Äê/t  ¶¬/Tg  µ½/p  £±£¹£´£¸Äê/t  ´º/Tg  £¬/w  ÎÒ/r  Ëù/u  ÔÚ/v  µÄ/u  [±±´ó/j  ÎÄÒÕÉç/n]nt  ¾Ù°ì/v  ÎÄÑ§/n  ÏµÁÐ/n  ½²×ù/n  £¬/w  ÑûÇë/v  ÁË/u  Öì/nr  ×ÔÇå/nr  ¡¢/w  Öì/nr  ¹âÇ±/nr  ¡¢/w  ·ë/nr  ÖÁ/nr  ¡¢/w  Àî/nr  ¹ãÌï/nr  ¡¢/w  ½¹/nr  ¾ÕÒþ/nr  ¡¢/w  Ê¢/nr  ³Î»ª/nr  ¡¢/w  Àî/nr  ³¤Ö®/nr  ¡¢/w  Áº/nr  ÊµÇï/nr  ÖîÎ»/r  Ö÷½²/v  ¡£/w  Öì/nr  ×ÔÇå/nr  ¡¢/w  ·ë/nr  ÖÁ/nr  ¡¢/w  Àî/nr  ¹ãÌï/nr  ¡¢/w  ½¹/nr  ¾ÕÒþ/nr  ¼¸/m  Î»/q  ÊÇ/v  µ±Ê±/t  µÄ/u  ÖøÃû/a  ½ø²½/a  ÈËÊ¿/n  £¬/w  ¶ø/c  Öì/nr  ¹âÇ±/nr  ÏÈÉú/n  È´/d  ÔÚ/p  ¹ù/nr  Ä­Èô/nr  Í¬Ö¾/n  µÄ/u  ¡¶/w  ³â/Vg  ·´¶¯/a  ÎÄÒÕ/n  ¡·/w  Ò»/m  ÎÄ/Ng  ÖÐ/f  ±»/p  µãÃû/v  ÅúÅÐ/v  ¡£/w  ´Ó/p  Õâ/r  ·Ý/q  Ö÷½²ÈË/n  Ãûµ¥/n  ÈÔ/d  ¿É¼û/v  ±±´ó/j  Ñ§Êõ/n  ×ÔÓÉ/a  ¡¢/w  ¼æÈÝ²¢°ü/i  µÄ/u  ¾«Éñ/n  ¡£/w  ÎÒ/r  ¹À¼Æ/v  ±±´ó/j  ºÍ/c  Áª´ó/j  ³öÉí/v  µÄ/u  Ñ§Éú/n  £¬/w  ¹Ì/Dg  ÊÜÒæ/v  ÓÚ/p  ¸÷Î»/r  ÃûÊ¦/n  µÄ/u  ¿ÎÌÃ/n  ½ÌÑ§/n  £¬/w  ¿Ï¶¨/d  Ò²/d  ÊÜÒæ/v  ÓÚ/p  ·á¸»¶à²Ê/i  µÄ/u  ¿ÎÍâ/t  »î¶¯/vn  ¡£/w  ÀúÊ·/n  ÒÑ¾­/d  Ö¤Ã÷/v  ±±´ó/j  ÐÎ/Ng  Ëä/c  ÀÏ/a  ¶ø/c  Êµ/Ng  ÄêÇá/a  £¬/w  ÄêÁä/n  Ëä/c  ÀÏ/a  ¶ø/c  ¾«Éñ/n  ÄêÇá/a  ¡£/w  Öµ/v  ´Ë/r  ±±´ó/j  ½¨/v  Ð£/Ng  Ò»°Ù/m  ÖÜÄê/q  ¡¢/w  ¶ø/c  ÎÒ/r  ´Ó/p  ±±´ó/j  ±ÏÒµ/v  Ò²/d  ÒÑ/d  ÎåÊ®/m  ÖÜÄê/q  µÄ/u  Ê±ºò/n  £¬/w  ÖÔÐÄ/d  ×£Ô¸/v  ÎÒ/r  µÄ/u  Ä¸Ð£/n  ÀÏ/a  ±±´ó/j  ÓÀÔ¶/d  ÄêÇá/a  £¡/w  

19980502-04-003-001/m  ´´Ôì/v  ÀúÊ·/n  µÄ/u  Ö÷ÈË/n  ¡ª¡ª¡ª/w  ¡¶/w  Å©Ãñ/n  ´´/Vg  ÊÀ¼Í/n  ¡·/w  ¶Á/v  ºó/f  
19980502-04-003-002/m  Ä¾/nr  ¹­/nr  
19980502-04-003-003/m  ¶Á/v  Îâ/nr  Ïþ²¨/nr  ³¤Æª/b  ±¨¸æÎÄÑ§/l  ¡¶/w  Å©Ãñ/n  ´´/Vg  ÊÀ¼Í/n  ¡·/w  £¬/w  ÈÃ/v  ÈË/n  ²úÉú/v  ÁË/u  Ðí¶à/m  ¸Ð¿®/an  ºÍ/c  Ë¼Ë÷/vn  ¡£/w  Õâ/r  ±¾/q  Êé/n  £¬/w  ÒÔ/p  Ò»¸ö/m  ¼ÇÕßÐÍ/n  ×÷¼Ò/n  µÄ/u  ±Êµ÷/n  £¬/w  ÔÚ/p  Ê±´ú/n  ¾«Éñ/n  µÄ/u  ¸ß¶È/n  ÉÏ/f  £¬/w  ÕæÊµ/a  ¶ø/c  ÆÓÊµ/a  µØ/u  ¼ÇÂ¼/v  ÁË/u  Õã½­/ns  Å©´å/n  ¹ã´ó/b  Å©Ãñ/n  £¬/w  ÔÚ/p  ÖÐ¹ú/ns  ¸Ä¸ï/v  ¿ª·Å/v  µÄ/u  Äê´ú/n  Àï/f  £¬/w  ´´Ôì/v  ¾ßÓÐ/v  ÌØÉ«/n  µÄ/u  Ð¡ÉÌÆ·/n  ÊÐ³¡/n  µÄ/u  ¶¯ÈË/a  ÊÂ¼£/n  £¬/w  ËÜÔì/v  ÁË/u  ÎÒÃÇ/r  Õâ¸ö/r  Ê±´ú/n  ×î/d  ÆÓÊµ/a  ¡¢/w  ×î/d  ´ÏÃ÷/a  µÄ/u  Å©Ãñ/n  µÄ/u  ÈºÏñ/n  £¬/w  Ê¹/v  ÈË/n  ´ÓÖÐ/d  ½øÒ»²½/d  ¸ÐÊÜ/v  µ½/v  ÖÐ¹ú/ns  Å©Ãñ/n  Îª/p  ÖÐ¹ú/ns  Ãñ×å/n  ¸´ÐË/v  µÄ/u  Î°´ó/a  ÊÂÒµ/n  Ëù/u  ×÷³ö/v  µÄ/u  ÀúÊ·ÐÔ/n  ¹±Ï×/n  ¡£/w  
19980502-04-003-004/m  Îâ/nr  Ïþ²¨/nr  Í¬Ö¾/n  ÔÚ/p  ³¤ÆÚ/b  µÄ/u  Å©´å/n  ²É·Ã/vn  µ÷²é/vn  ÖÐ/f  »ýÀÛ/v  ÁË/u  ´óÁ¿/m  µÄ/u  µÚÒ»ÊÖ/b  ×ÊÁÏ/n  £¬/w  ¾­¹ý/p  ·ÖÎö/v  ºÍ/c  ÌáÁ¶/v  £¬/w  ×÷Õß/n  ´Ó/p  Å©Ãñ/n  ÃÇ/k  ÌØÓÐ/b  µÄ/u  ÖÇ»Û/n  Ëù/u  ´´Ôì/v  µÄ/u  ¸÷ÖÖ/r  ×¨Òµ/n  ÊÐ³¡/n  Ä£Ê½/n  ÈëÊÖ/v  £¬/w  À´/v  ±íÏÖ/v  Å©Ãñ/n  µÄ/u  ÊÐ³¡¾­¼Ã/n  µÄ/u  Ãô¸Ð/an  ºÍ/c  ÎñÊµ/vn  £¬/w  Ö´Öø/an  ºÍ/c  ¼áÇ¿/an  £¬/w  ¿ªÍ¨/an  ºÍ/c  »úÖÇ/an  £»/w  ±íÏÖ/v  ÔÚ/p  ÕâÑù/r  Ò»¸ö/m  ¶ÀÌØ/a  ÎÄ»¯/n  µØÓò/n  ÖÐ/f  Éú»î/v  µÄ/u  ÈËÃÇ/n  £¬/w  ÊÇ/v  ÔõÑù/r  ÔÚ/p  ÊÐ³¡/n  ¾ºÕù/vn  ÖÐ/f  Ó®µÃ/v  ÓÅÊÆ/n  £»/w  ÔõÑù/r  ×ß±é/v  È«¹ú/n  ÄËÖÁ/c  ÊÀ½ç/n  µÄ/u  ¸÷¸ö/r  ½ÇÂä/n  £»/w  ÔõÑù/r  ´´Ôì/v  ×Ô¼º/r  ÃÀºÃ/a  µÄ/u  ÐÂ/a  Éú»î/vn  £»/w  ÔõÑù/r  ÒÙÁ¢/v  Æð/v  Óë/p  ÆäËû/r  µØÓò/n  µÄ/u  Å©Ãñ/n  ÍêÈ«/ad  ²»Í¬/a  µÄ/u  ¶ÀÌØ/a  ÐÎÏó/n  ¡£/w  Õâ/r  ±¾/q  Êé/n  µÄ/u  ÓïÑÔ/n  ËäÈ»/c  ÆÓÊµ/a  ¼ò½à/a  £¬/w  µ«/c  ×ÖÀïÐÐ¼ä/i  ³äÂú/v  ×Å/u  ¶Ô/p  Õã½­/ns  Å©Ãñ/n  µÄ/u  ¾´Åå/vn  £¬/w  ÀíÐÔ/b  µÄ/u  ÐðÊö/vn  ÖÐ/f  ´ø/v  ×Å/u  Éî³Á/a  µÄ/u  Ö¿°®/n  ¡£/w  
19980502-04-003-005/m  Í¬Ê±/c  £¬/w  ×÷Õß/n  »¹/d  ÑÏËà/a  µØ/u  ÆÊÎö/v  ÁË/u  Å©Ãñ/n  ÔÚ/p  ´´Òµ/v  ÖÐ/f  ³öÏÖ/v  µÄ/u  ¼âÈñ/a  µÄ/u  Éç»á/n  Ã¬¶Ü/an  ºÍ/c  Å©Ãñ/n  ÓÉÓÚ/p  ×ÔÉí/r  µÄ/u  ÂªÏ°/n  ºÍ/c  È±ÏÝ/n  Ëù/u  Ôì³É/v  µÄ/u  À§ÄÑ/an  £¬/w  Ö¸³ö/v  ÁË/u  °éËæ/v  ×Å/u  ×¨Òµ/n  ÊÐ³¡/n  ÅàÓý/v  ³É³¤/v  µÄ/u  ¹ý³Ì/n  ÖÐ/f  µÄ/u  ÑÏÖØ/a  ÎÊÌâ/n  ¡£/w  È»¶ø/c  £¬/w  ÕâÐ©/r  Ç°½ø/v  ÖÐ/f  µÄ/u  ÕÏ°­/n  Ò²/d  ÊÇ/v  ÓÉ/p  Õã½­/ns  Å©Ãñ/n  ×ÔÉí/r  À´/v  ¿Ë·þ/v  µÄ/u  ¡£/w  ÆäÖÐ/r  °üÀ¨/v  Óë/p  ×ÔÉí/r  Âäºó/a  ¡¢/w  ³ó¶ñ/a  µÄ/u  ÏÖÏó/n  ×÷/v  ¶·Õù/vn  ¡£/w  ¡¶/w  Å©Ãñ/n  ´´/Vg  ÊÀ¼Í/n  ¡·/w  Ò»/m  Êé/n  Í»³ö/v  ÁË/u  Å©Ãñ/n  ÕâÖÖ/r  ×Ô¾õ/an  £¬/w  Ê¹µÃ/v  ¸ÃÊé/r  µÄ/u  Ö÷Ìâ/n  ½øÒ»²½/d  µÃµ½/v  Éî»¯/vn  £¬/w  Ëù/u  ËÜÔì/v  µÄ/u  ÈºÌå/n  ÐÎÏó/n  µÄ/u  ¾«Éñ/n  ¾³½ç/n  µÃµ½/v  ²»¶Ï/d  Éý»ª/v  £»/w  Ê¹/v  ÎÒÃÇ/r  Í¸¹ý/v  ÏÖÏó/n  µÄ/u  ÃÔÎí/n  ×¥×¡/v  Éú»î/vn  µÄ/u  ±¾ÖÊ/n  £¬/w  ¿´µ½/v  ÖÐ¹ú/ns  ¸Ä¸ï/vn  ¹â»Ô/a  ÃÀºÃ/a  µÄ/u  Ç°¾°/n  ¡£/w  
19980502-04-003-006/m  ¡¶/w  Å©Ãñ/n  ´´/Vg  ÊÀ¼Í/n  ¡·/w  Ò»/m  Êé/n  £¬/w  ¶Ô/p  Õã½­/ns  Å©Ãñ/n  ¿ª±Ù/v  µÄ/u  È«¹ú/n  ×î/d  ´ó/a  µÄ/u  ×¨Òµ/n  ÊÐ³¡/n  µÄ/u  ÃèÐ´/vn  ÖÐ/f  ×îÎª/d  ¿É/v  ¶Á/v  µÄ/u  »¹/d  ²»/d  ÊÇ/v  ÕâÐ©/r  ÊÐ³¡/n  µÄ/u  ¹æÄ£/n  ¡¢/w  ÒÔ¼°/c  ¶ÀÌØ/a  µÄ/u  ÊÐ³¡/n  Ä£Ê½/n  £¬/w  ¶øÊÇ/c  ÕâÐ©/r  ÊÐ³¡/n  µÄ/u  ÐÎ³É/vn  ¡£/w  ÄÇ/r  Ò»¶Î¶Î/m  ¹ÊÊÂ/n  £¬/w  ÕæÊÇ/v  ÄÍÈËÑ°Î¶/i  ¡£/w  ÀýÈç/v  ÓÀ¼Î/nz  ÇÅÍ·/s  Å¦¿Û/n  ÊÐ³¡/n  ¡¢/w  ÒËÉ½/ns  ÔÙÉ½/ns  ëæÂÚ/n  ÊÐ³¡/n  ¡¢/w  ÒåÎÚ/ns  Ð¡ÉÌÆ·/n  ÊÐ³¡/n  µÈ/u  ÊÐ³¡/n  µÄ/u  µ®Éú/vn  ¡¢/w  ·¢Õ¹/vn  Óë/c  ÐËË¥/vn  £¬/w  ¶¼/d  ÓÐ/v  Ò»¸ö¸ö/m  Áî/v  ÈË/n  ÄÑÒÔÖÃÐÅ/i  µÄ/u  ¶¯ÈË/a  ¹ÊÊÂ/n  £¬/w  ÕâÐ©/r  ¹ÊÊÂ/n  ¿´ËÆ/v  Å¼È»/ad  ·¢Éú/v  £¬/w  ËÆºõ/d  Ö»ÊÇ/v  Ò»Á½/m  ¸ö/q  Îª/p  Éú´æ/v  ¶ø/c  ±¼²¨/v  µÄ/u  Å©Ãñ/n  µÄ/u  Í»·¢/vn  ÆæÏë/n  £¬/w  È»¶ø/c  £¬/w  Õâ/r  ±³ºó/f  ÓÖ/d  ÊÇ/v  Ò»/m  ÖÖ/q  ÀúÊ·/n  µÄ/u  ±ØÈ»/n  ¡£/w  Ö»ÓÐ/c  ÔÚ/p  ¸Ä¸ï/v  ¿ª·Å/v  µÄ/u  »·¾³/n  ÖÐ/f  £¬/w  Å©Ãñ/n  ´´Ôì/v  Éú»î/vn  µÄ/u  ÈÈÇé/an  ²Å/c  ÄÜ/v  ±Å·¢/v  ³öÀ´/v  £¬/w  Å©Ãñ/n  µÄ/u  ÃÎÏë/n  ²Å/c  ÄÜ/v  ±ä³É/v  ÏÖÊµ/n  ¡£/w  

19980502-04-004-001/m  ÄÁ/Vg  ¹é/v  £¨/w  ÉãÓ°/v  £©/w  
19980502-04-004-002/m  £¨/w  Íõ/nr  ÐËÒ¶/nr  £©/w  

19980502-04-005-001/m  º¸/v  Æð/v  ÉúÃü/n  µÄ/u  ²ÐÈ±/vn  
19980502-04-005-002/m  Âí/nr  ÖÒ¾²/nr  
19980502-04-005-003/m  ÕÉ·ò/n  ÊÇ/v  Ë¾»ú/n  £¬/w  ²îÊÂ/n  Éõ/Dg  ¿à/a  £¬/w  Á½Í·/n  ²»¼û/v  ÌìµØ/n  ±¼²¨/v  £¬/w  Ã¿ÈÕ/r  »Ø/v  µ½/v  ¼ÒÖÐ/s  ¼û/v  Ëû/r  Æ£±¹²»¿°/l  ×ÔÈ»/d  ¾Í/d  ²»/d  ÈÌ/v  ÔÙ/d  ÄÃ/p  ¼ÒÎñ/n  ·³/v  Ëû/r  £¬/w  ÖîÈç/v  Ï´ÒÂ/v  ¡¢/w  ÍÏµØ/v  ¡¢/w  ×ö·¹/v  ¡¢/w  ¸¨µ¼/v  º¢×Ó/n  ¾Í/d  ÓÉ/p  ÎÒ/r  Ò»/m  ÈË/n  °ü/v  ÏÂ/v  ÁË/y  ¡£/w  ÕâÑù/r  Ò²ºÃ/y  £¬/w  ¼ÒÍ¥/n  ÖÐ/f  ¹ÜÊÂ/v  Ö®/u  ÈË/n  ±Ø¶¨/d  ÊÇ/v  ´óÈ¨ÔÚÎÕ/l  £º/w  ·¹²Ë/n  µÄ/u  Æ·ÖÖ/n  µ÷Åä/vn  £¬/w  ¼ÒÊ²/n  ÓÃ¾ß/n  µÄ/u  ÑÕÉ«/n  ´îÅä/v  ¶Ï/d  ²»ÓÃ/d  ¿´/v  ËûÈË/r  ÑÛÉ«/n  ÐÐÊÂ/v  ÁË/y  ¡£/w  
19980502-04-005-004/m  ¼ÒÖÐ/s  Ï´ÒÂ/v  ÓÃ/v  µÄ/u  ´ó/a  ËÜÁÏÅè/n  ¾ÍÊÇ/v  ÎÒ/r  °´/p  ×Ô¼º/r  µÄ/u  ÒâÖ¾/n  £¬/w  °´/p  ×Ô¼º/r  µÄ/u  ÉóÃÀ/vn  ±ê×¼/n  ¶À¾ß½³ÐÄ/i  µØ/u  Ñ¡/v  À´/v  µÄ/u  ¡£/w  ÔÚ/p  ÁÕÀÅÂúÄ¿/i  »¨Ñù/n  ·±¶à/a  µÄ/u  Åè/n  ÖÐ/f  £¬/w  ÄÇ¸ö/r  ºÖÉ«/n  µ×/Ng  µÄ/u  ´ó/a  ËÜÁÏÅè/n  ½Ð/p  ÎÒ/r  ÑÛ¾¦/n  Îª/p  Ö®/r  Ò»/d  ÁÁ/v  £¬/w  Åèµ×/s  ÊÇ/v  Ò»/m  ´Ø/q  ºìÉ«/n  Ãµ¹å»¨/n  £¬/w  ºÖÉ«/n  ¡¢/w  ºìÉ«/n  ´îÅä/v  µÃ/u  ÈÃ/v  ÈË/n  ×ãÒÔ/d  ÎÅ/v  ¼û/v  »¨¶ù/n  É¢·¢/v  µÄ/u  ·¼Ïã/n  ¡£/w  ÎÒ/r  ¼¸ºõ/d  Ã»/d  ³ÙÒÉ/a  Ã»/d  ÎÊ/v  ¼Û/n  ¾Í/d  Âò/v  ÏÂ/v  ÁË/u  Ëü/r  ¡£/w  Ëü/r  Ì«/d  Ïñ/d  ÊÇ/v  ×¨ÃÅ/d  Îª/p  ÎÒ/r  ¶¨×ö/v  µÄ/u  ÁË/y  ¡£/w  
19980502-04-005-005/m  ÐË³å³å/z  Å¡/v  ¿ª/v  Ë®ÁúÍ·/n  £¬/w  ÈÃ/v  Åè/n  Àï/f  ×¢/v  Âú/a  ÇåË®/ns  £¬/w  Ò»/m  ·ù/q  ÃÀ²»Ê¤ÊÕ/i  ¡¢/w  ÄÜ/v  Îò/Vg  ²»/d  ÄÜ/v  Ëß/Vg  µÄ/u  »­Ãæ/n  ³öÏÖ/v  ÁË/y  £º/w  Ö÷¸ñµ÷/n  ºÖÉ«/n  Ïñ/p  ÆÌ/v  Âú/a  ÁË/u  ¶ìÂÑÊ¯/n  µÄ/u  ºÓ´²/n  £¬/w  Åèµ×/s  ÄÇ/r  ´Ø/q  ºì/a  Ãµ¹å/n  Á¢Ê±/d  ÏÊ»î/v  ÆðÀ´/v  £¬/w  Ëæ/v  Ë®²¨/n  µÄ/u  »Î¶¯/vn  ¶ø/c  ÆÄ/d  ¾ß/Vg  ¶¯¸Ð/n  µØ/u  Ò¡Ò·/v  ÆðÀ´/v  £¬/w  ÏÊ»îÓûµÎ/l  £¬/w  ÈÃ/v  ÈË/n  ³Õ×í/v  ¡£/w  Å®¶ù/n  ÐËÖÂ/n  °»È»/z  µØ/u  ×ø/v  ÔÚ/p  ÉÏÃæ/f  Ï´Ôè/v  ÆÄ/d  Ïñ/v  Ò»/m  ×ð/q  º©/Ag  Ìð/a  ¿É°®/a  µÄ/u  »¨ÏÉ×Ó/nz  ¡£/w  Õâ/r  Ò»Ë²/t  ÄÜ/v  ÈÃ/v  ÈË/n  Æ·/v  ³ö/v  ¡°/w  ÇåË®/n  ³ö/v  Ü½ÈØ/n  £¬/w  ÌìÈ»/n  È¥/v  µñÊÎ/vn  ¡±/w  µÄ/u  ÕæÕý/b  ÔÏÎ¶/n  ¡£/w  
19980502-04-005-006/m  ÎÒ/r  ×ÜÊÇ/v  ÔÚ/p  Ï´/v  ÒÂ·þ/n  Ç°/f  °Ñ/p  Åè/n  ÖÐ/f  ×¢/v  Âú/a  ÇåË®/n  £¬/w  ¾¡Çé/d  ÐÀÉÍ/v  ¡¢/w  °Ñ/p  Íæ/v  Ò»·¬/m  £¬/w  ÉóÃÀ/v  µÄ/u  ÓäÔÃ/an  ±ï/v  ×ã/a  ÁË/u  ¾¢/n  ²Å/d  ¿ªÊ¼/v  Ï´/v  ÒÂ·þ/n  £¬/w  Ã¿Ã¿/d  Á½/m  ´ó/a  Åè/q  ÒÂ·þ/n  Ï´/v  ±Ï/Vg  ²¢/d  ²»/d  ¾õµÃ/v  ÀÛ/a  £¬/w  Õâ/r  ×ÔÈ»/d  Òª/v  ¸ÐÐ»/v  ³É¹¦/a  µÄ/u  ÑÕÉ«/n  ´îÅä/v  ²úÉú/v  µÄ/u  ÉñÆæ/a  Ð§Ó¦/n  ¡£/w  
19980502-04-005-007/m  ºö/d  Ò»/m  ÈÕ/q  ÔÙ/d  Ê¢/v  ÇåË®/n  £¬/w  ÂÅ/d  Ê¢/v  ²»/d  Âú/a  £¬/w  ÏÆ/v  µô/v  Ë®/n  ÌáÆð/v  Åè/n  ¶Ô/v  ×Å/u  Ã÷ÃÄ/a  µÄ/u  Ñô¹â/n  Ò»/d  ÕÕ/v  £¬/w  ÄÇ/r  ´Ø/q  Ãµ¹å/n  ÖÐ¼ä/f  ÓÐ/v  Ò»/m  Ìõ/q  ³ß/q  °Ñ/m  ³¤/a  µÄ/u  ´ó/a  ¿Ú×Ó/n  £¬/w  ´ó/a  ¿Ú×Ó/n  °¤±ß/s  »¹/d  ²í/v  ³ö/v  Ò»¸ö/m  Ð¡/a  ¿Ú×Ó/n  ¡£/w  ÎÒ/r  ¿®Ì¾/v  £º/w  ÎªÊ²Ã´/r  Ï²»¶/v  É¶/r  ¾Í/d  µ¥µ¥/d  Ê§È¥/v  É¶/r  ÄØ/y  £¬/w  ÅÂ/v  É¶/r  ¾Í/d  ÓÐ/v  É¶/r  ÄØ/y  £¿/w  ¼ÒÀï/s  ÓÃ/v  ÁË/u  ¶àÄê/m  µÄ/u  Ï´²ËÅè/n  Å®¶ù/n  Ë¤/v  ¹ýÀ´/v  ÈÓ/v  ¹ýÈ¥/v  µ±/p  Çò/n  Ìß/v  Ò²/d  Ã»/d  ¼û/v  ³öÃ«²¡/v  £¡/w  ÎÒ/r  ÓÖ/d  È°/v  ×Ô¼º/r  ¡°/w  ½Ú°§/v  ¡±/w  £º/w  ÍòÊÂ/n  ÍòÎï/n  ½Ô/d  ÓÐ/v  ÉúÃü/n  £¬/w  ¶ø/c  ÉúÃü/n  ÖÕ/d  ÓÐ/v  ¼«ÏÞ/n  ¡£/w  ÈË/n  ÓÐ/v  ÉúÀÏ²¡ËÀ/i  £¬/w  ¶«Î÷/n  Ò²/d  ¸Ã/v  ÓÐ/v  ¸ö/q  ÐÂ/a  ¾É/a  ·ÏÆú/vn  ¡£/w  ¡°/w  ÂèÂè/n  £¬/w  ²Å/d  Á½/m  ¸ö/q  ¿Ú×Ó/n  ÄÄ/r  ÄÜ/v  ¾Í/d  ÈÓ/v  ÁË/y  £¬/w  ½ÖÉÏ/s  ²»/d  ÊÇ/v  ÓÐ/v  ×¨ÃÅ/d  º¸/v  ÕâÖÖ/r  ËÜÁÏÅè/n  µÄ/u  Âð/y  £¿/w  ¡±/w  Å®¶ù/n  Ëµ/v  £¬/w  ÎÒ/r  ÐÄ/n  ÏÂ/f  Ò»/d  Ï²/v  £º/w  ÊÇ/v  °¡/y  £¬/w  »¨/v  µÃ/u  ÈýÁ½/m  Ôª/q  Ç®/n  º¸/v  Ò»/m  º¸/v  ÕÕÑù/d  ½Ó×Å/v  ÓÃ/v  ¡£/w  
19980502-04-005-008/m  ÓÚÊÇ/c  º¸/v  ÁË/y  ¡£/w  »Ø¼Ò/v  Ê¢/v  Ë®/n  Ò»/d  ¿´/v  £¬/w  ÎÒ/r  ¶¼/d  Æø/v  ÉµÑÛ/v  ÁË/y  £¬/w  ÄÇ/r  µÀ/q  º¸ºÛ/n  ¿áËÆ/v  ÀÓ/v  ÔÚ/p  ÆÊ¸¹²ú/vn  Å®ÈË/n  ¶ÇÆ¤/n  ÉÏ/f  µÄ/u  Ò»/m  Ìõ/q  òÚò¼/n  ¡£/w  Ëü/r  Ïñ/v  Ò»/m  ¸ù/q  ¹÷°ô/n  ´ò/v  ÔÚ/p  ÄÇ/r  ´Ø/q  ÈáÈõ/a  ½¿ÄÛ/a  µÄ/u  Ãµ¹å/n  ÉÏ/f  £¬/w  ËÆ/d  ±»/p  ´òÉ¢/v  £¬/w  É¢/v  µÃ/u  ÆßÁã°ËÂä/i  £¬/w  »¹/d  ·Â·ð/d  Ìý/v  µÃ/u  ¼û/v  ËýÃÇ/r  àÓàÓ/o  µÄ/u  ¿ÞÆü/vn  ¡£/w  ÄÇ/r  µÀ/q  º¸ºÛ/n  ÄÒÀ¨/v  ÁË/u  ²×É£/n  ¡¢/w  ²Ð¿á/an  ¡¢/w  ¿àÄÑ/n  µÈ/u  ´Ê/n  µÄ/u  È«²¿/m  º¬Òå/n  ¡£/w  Åè/n  ÖÐ/f  µÄ/u  ²ÐÈ±/vn  ¿äÕÅ/v  ¶ø/c  Ç¿ÁÒ/a  µØ/u  ´Ì¼¤/v  ×Å/u  ÎÒ/r  µÄ/u  ÊÓ¾õ/n  Éñ¾­/n  ¡£/w  ÎÒ/r  ÐÄ/n  ÏÂ/f  °µ/ad  Ì¾/v  £º/w  ÃÀ¸Ð/n  ¡¢/w  Áé¸Ð/n  È«/d  Ã»ÓÐ/v  ÁË/y  £¬/w  ÎÒ/r  ÉõÖÁ/d  µ£ÐÄ/v  ½ñºó/t  ÊÇ·ñ/v  »¹ÓÐ/v  ×ã¹»/v  µÄ/u  Á¦Æø/n  À´/v  Ï´/v  ÒÂ·þ/n  ¡£/w  
19980502-04-005-009/m  ÎÒ/r  ºÍ/c  Å®¶ù/n  ¾²¾²µØ/z  ³ò/v  ×Å/u  Åèµ×/s  ·¢´ô/v  ¡£/w  ºöÈ»/d  £¬/w  ÎÒ/r  Ïñ/v  ÊÇ/v  ¿´/v  ÈýÎ¬/m  Á¢Ìå/b  »­Ãæ/n  ÄÇÑù/r  ¿´/v  µÃ/u  Èë/v  ÁË/u  ¾³/Ng  £¬/w  ²¢/c  ¾ªÏ²/a  µØ/u  ·¢ÏÖ/v  £º/w  Õâ/r  Ìõ/q  º¸ºÛ/n  ¾¹È»/d  ²»/d  ÊÇ/v  ¶àÓà/a  µÄ/u  £¬/w  Ëü/r  ²»½ö/c  Ã»ÓÐ/d  ÆÆ»µ/v  ËýÃÇ/r  µÄ/u  ÃÀ/Ng  £¬/w  ·´¶ø/d  ³É/v  ÁË/u  ËýÃÇ/r  ÖÐ¼ä/f  µÄ/u  Ò»/m  ¸ù/q  Ö¦¸É/n  £¬/w  ×ÔÈ»/a  µÃ/u  ²»/d  ÄÜ/v  ÔÙ/d  ×ÔÈ»/a  ÁË/y  ¡£/w  ÎÒ/r  ÎªÁË/p  Ó¡Ö¤/v  Õâ/r  ²»/d  ÊÇ/v  ´í¾õ/n  £¬/w  ÎÊ/v  Å®¶ù/n  £º/w  ¡°/w  ¿´¿´/v  £¬/w  Õâ/r  µÀ/q  º¸ºÛ/n  Ïñ/v  Ê²Ã´/r  £¿/w  ¡±/w  ÎÒ/r  ¹À¼Æ/v  Ëý/r  »á/v  Ëµ/v  Ïñ/v  °ÌºÛ/n  £¬/w  Ïñ/v  ±¿×¾/a  Å®ÈË/n  ÊÖÏÂ/s  µÄ/u  ÕëÏß»î¶ù/n  ¡£/w  Ë­Öª/v  Ëý/r  ²»¼ÙË¼Ë÷/i  µØ/u  Ëµ/v  £º/w  Ïñ/v  Ö¦¸É/n  Ö§³Å/v  µÄ/u  Ãµ¹å/n  Åè¾°/n  £¡/w  ¶Ô/v  Ñ½/y  £¬/w  Ò»/m  µÀ/q  ³óÂª/a  µÄ/u  °ÌºÛ/n  ÔÚ/p  ²»¾­Òâ/a  ÖÐ/f  ×ª»¯/v  ³É/v  ÁË/u  »ëÈ»Ìì³É/i  ¡¢/w  ÇÉ¶áÌì¹¤/i  µÄ/u  Ö¦¸É/n  ¡£/w  
19980502-04-005-010/m  ÓÐ/v  ÁË/u  Ëü/r  £¬/w  ÄÇ/r  ´Ø/q  Ãµ¹å/n  ²»ÔÙ/d  ÏÔµÃ/v  ¹Â¶À/a  ÀëÂÒ/a  ¡¢/w  É¢Âä/v  ÎÞ/v  ×Å/v  £»/w  
19980502-04-005-011/m  ÓÐ/v  ÁË/u  Ëü/r  £¬/w  Ãµ¹å/n  ÃÇ/k  ¿´ÉÏÈ¥/v  ÓÐ/v  ¸ù/n  ÓÐ/v  »ù/Ng  ¡¢/w  ÓÐ/v  ÒÀ/Ng  ÓÐ/v  °ø/vn  £»/w  
19980502-04-005-012/m  ÓÐ/v  ÁË/u  Ëü/r  £¬/w  Õû¸ö/b  Åè¾°/n  ÒÑ/d  ÊÇ/v  Ö¦·±Ò¶Ã¯/i  £¬/w  Åç/v  ±¡/Vg  ³ö/v  °»È»/z  µÄ/u  ´ºÒâ/n  ºÍ/c  ²»¿É/v  ¶ôÖÆ/v  µÄ/u  ÉúÃü/n  »îÁ¦/n  ¡£/w  
19980502-04-005-013/m  ÎÒ/r  ²»/d  ÇìÐÒ/v  ÁÑºÛ/n  £¬/w  µ«/c  È´/d  ÇìÐÒ/v  Òò/p  ÁË/u  ÁÑºÛ/n  ¶ø/c  °Ñ/p  ÉúÃü/n  ÖÐ/f  µÄ/u  ²ÐÈ±/vn  ÌìÒÂÎÞ·ì/i  µØ/u  º¸½Ó/v  ³É/v  ÁË/u  ÃÀ/Ng  ¡£/w  
19980502-04-005-014/m  Ç°/f  Ð©/q  Ê±ºò/n  £¬/w  ÎÒ/r  Òò/p  ¸öÐÔ/n  Èõµã/n  ¡¢/w  ¹ýÊ§/n  ÉËº¦/v  ÁË/u  ÎÒ/r  µÄ/u  Ò»/m  Î»/q  ºÃÓÑ/n  £¬/w  ÎÒÃÇ/r  ±»/p  Ò»¸ö/m  ÓÖ/d  Ò»¸ö/m  Îó»á/vn  ËË/Vg  Èë/v  É½ÖØË®¸´/i  Ö®ÖÐ/f  ¡­¡­/w  ¾²ÐÄË¼¹ý/i  £¬/w  ÎÒ/r  Äî/v  Æð/v  Õâ/r  Î»/q  ºÃÓÑ/n  ÔÚ/p  ÎÒ/r  ÈËÉú/n  ×î/d  ²»/d  äìÈ÷/a  µÄ/u  Ê±¶Î/n  Ôø/d  ÓÃ/p  Ç¿ÓÐÁ¦/l  µÄ/u  Ë«ÊÖ/n  °ïÖú/v  ¹ý/u  ÎÒ/r  £¬/w  ½ö½ö/d  ÒòÎª/c  ²»/d  µÃÌå/a  µÄ/u  Ä³/r  ¾ä/q  »°/n  £¬/w  ²»/d  ¾¡ÈçÈËÒâ/i  µÄ/u  Ä³/r  ¼þ/q  ÊÂ/n  Ê¹/v  ÎÒÃÇ/r  ÖÐ¼ä/f  ÓÐ/v  ÁË/u  ÄÇ/r  µÀ/q  ÁÑºÛ/n  ¡£/w  Ëä/c  ÒÑ/d  ÊÂ¹ý¾³Ç¨/i  £¬/w  ÖÁ½ñ/d  Ïà»¥/d  ¼ä/f  ÈÔ/d  ²»/d  ÄÜ/v  Ãæ¶Ô/v  £¬/w  Ë«·½/n  ¶¼/d  ÓÐ/v  ºÜ/d  ÖØ/a  µÄ/u  ¸ºÕ®¸Ð/n  ¡£/w  Õä¹ó/a  µÄ/u  ÓÑÇé/n  Ê¥Ë®/n  ÔÚ/d  Ò»µãÒ»µÎ/i  µÄ/u  ÒÅÂ©/vn  ¡ª¡ª¡ª/w  ÈÃ/v  ÈË/n  Í´ÐÄ¼²Ê×/i  µÄ/u  ÌìÂ©/n  ¡£/w  
19980502-04-005-015/m  Ë×»°Ëµ/l  ÆÆ¾µÖØÔ²/i  »¹ÓÐ/v  µÀ/q  Ó¡¶ù/n  £¬/w  È»¶ø/c  Ë­/r  ÓÖ/d  ¸ÊÐÄ/v  ½ö½ö/d  ÒòÎª/p  Ò»/m  µÀ/q  Ó¡¶ù/n  ¶ø/c  ·ÅÆú/v  µÃ/v  À´/v  ²»Ò×/a  µÄ/u  ÈË¼ä/n  ÕæÇé/n  ÄØ/y  £¿/w  ÓÚÊÇ/c  ÎÒ/r  Ïëµ½/v  ÁË/u  ºì/a  Ãµ¹å/n  ¡ª¡ª¡ª/w  ËÜÁÏÅè/n  ¡ª¡ª¡ª/w  º¸½Ó/vn  ¡£/w  
19980502-04-005-016/m  ÎÒ/r  ×ÁÄ¥/v  £¬/w  º¸½Ó/v  ±Ø±¸/v  µÄ/u  Ô­²ÄÁÏ/n  Ö»ÄÜ/v  ÊÇ/v  ÕæÇé/n  ¡£/w  Í¨¹ý/p  º¸½Ó/v  Ê¹/v  ÓÑÇé/n  ×¢Èë/v  ÐÂ/a  µÄ/u  ÉúÃü/n  ÑÕÉ«/n  £¬/w  ²¹/v  Æð/v  ÄÇ/r  µÀ/q  ²ÐÈ±/vn  ºÍ/c  ÌìÂ©/n  ¡£/w  

19980502-04-006-001/m  ¶«±±»¢/n  Íþ/Ag  £¨/w  ¸½/v  Í¼Æ¬/n  £±/m  ÕÅ/q  £©/w  
19980502-04-006-002/m  êË/nr  é¹/nr  
19980502-04-006-003/m  ºÚÁú½­/ns  »­¼Ò/n  Òõ/nr  ÑÜ½­/nr  £¬/w  ÔçÄê/t  ×¨¹¥/v  Á¬»·»­/n  £¬/w  ×¿ÓÐ³É¾Í/i  ¡£/w  ºó/f  ´ÓÊÂ/v  ¹ú»­/n  ´´×÷/vn  £¬/w  ÊÜÒæ/v  ÓÚ/p  Á¬»·»­/n  Ìâ²Ä/n  ¹ã·º/a  ¡¢/w  »­Ãæ/n  ¶à±ä/z  µÈ/u  ÌØÐÔ/n  £¬/w  Ê¹/v  Ëû/r  µÄ/u  »æ»­/n  ÔìÐÍ/n  ÄÜÁ¦/n  µÃµ½/v  È«Ãæ/ad  ¶ÍÁ¶/v  ¡£/w  ×ªÈë/v  ¹ú»­/n  ºó/f  £¬/w  ÈËÎï/n  ¡¢/w  É½Ë®/n  ¡¢/w  »¨Äñ/n  ¶¼/d  ÓÐ/v  ÉæÁÔ/vn  £¬/w  ²¢/c  ³¤/v  ÓÚ/p  ±íÏÖ/v  ¶¯Îï/n  £¬/w  ÓÈ/d  ÒÔ/p  »­/v  »¢/n  Îª/v  ×î/d  ¡£/w  
19980502-04-006-004/m  Òõ/nr  ÑÜ½­/nr  »­/v  »¢/n  £¬/w  ËäÈ»/c  ¼³È¡/v  ÁË/u  ´«Í³/n  »­/v  »¢/n  ¼¼·¨/n  µÄ/u  ÓÐÒæ/a  ÓªÑø/n  £¬/w  µ«/c  Ö÷Òª/d  ÊÇ/v  Ô´ÓÚ/v  Éú»î/vn  ¡£/w  ÌåÐÎ/n  ´ó/a  ¡¢/w  °ßÎÆ/n  ÏÊÃ÷/a  µÄ/u  ¶«±±»¢/n  ÊÇ/v  »¢/n  Àà/n  Ãû¹ó/a  Æ·ÖÖ/n  £¬/w  [ºÚÁú½­/ns  ºáµÀºÓ×Ó/ns  ÁÖÇø/n]ns  ½¨/v  ÓÐ/v  ¹úÄÚ/s  ×î/d  ´ó/a  µÄ/u  ÑøÖ³/vn  »ùµØ/n  ¡£/w  Í¬Ê±/c  Ò²/d  ³ÉÎª/v  Òõ/nr  ÑÜ½­/nr  »­/v  »¢/n  µÄ/u  ´´×÷/v  Ö®/u  ¼Ò/n  ¡£/w  Ëû/r  ´Ó/p  ¶Ô/p  »¢/n  µÄ/u  ³¤ÆÚ/b  ÉîÈë/a  ¹Û²ì/vn  ÌåÑé/vn  ºÍ/c  ´óÁ¿/m  Ð´Éú/vn  ÖÐ/f  £¬/w  ×Ü½á/v  ÍêÉÆ/v  ÁË/u  ×Ô¼º/r  µÄ/u  »­/v  »¢/n  ¼¼ÇÉ/n  ¡£/w  Õâ/r  ÕýÊÇ/v  Ëû/r  »­/v  µÄ/u  »¢/n  £¬/w  »¢»¢ÓÐÉúÆø/l  £¬/w  ÉúÁú»î»¢/i  £¬/w  Ô¾È»Ö½ÉÏ/i  µÄ/u  ¸ù±¾/a  Ô­Òò/n  ¡£/w  
19980502-04-006-005/m  Òõ/nr  ÑÜ½­/nr  ÉîÚÏ/v  »¢/n  µÀ/n  £¬/w  Ëû/r  Ëµ/v  £º/w  ¡°/w  »­/v  »¢/n  £¬/w  Òª/v  ÔÚ/p  ¶¯ÊÆ/n  µÄ/u  Î¢Ãî/a  ±ä»¯/vn  ÖÐ/f  ²¶×½/v  ¡®/w  É½/n  ÖÐ/f  ÷çÂ¹/n  ¾¡/d  ÎÞÉù/v  ¡¯/w  µÄ/u  »¢Íþ/n  »¢Æø/n  ¡£/w  ¡±/w  »­/v  »¢/n  Òª/v  »­/v  ³ö/v  ±ä»¯¶à¶Ë/i  µÄ/u  ÌåÌ¬/n  ¶¯ÊÆ/n  £¬/w  ÒÔ/c  Çó/v  ÔÚ/p  ²»Í¬/a  µÄ/u  ¶¯ÊÆÖÐ/f  Õ¹ÏÖ/v  »¢/n  µÄ/u  ÐÔ¸ñ/n  ÌØÕ÷/n  ¡£/w  ÕÅÑÀÎè×¦/i  Ö®/u  »¢/n  ¹ÌÈ»/c  Ð×Ïà/n  ¿É/v  Î·/Vg  £¬/w  ×¤×ã/v  ÄýÊÓ/v  »ò/c  ÇÄÈ»/d  »º/ad  ÐÐ/v  µÄ/u  »¢/n  Í¬Ñù/d  ÍþÑÏ/a  ËàÉ±/a  ¡£/w  ÔÚ/p  Ãè»æ/v  »¢/n  µÄ/u  ¶¯ÊÆ±ä»¯/vn  µÄ/u  Í¬Ê±/n  £¬/w  »­¼Ò/n  »¹/d  ÌØ±ð/d  Ìáµ½/v  Òª/v  ¹Ø×¢/v  ÑÛÉñ/n  µÄ/u  ¿Ì»­/vn  £¬/w  ÈÏÎª/v  ¡°/w  ÑÛ¾¦/n  ¿ÉÒÔ/v  ¿ú¼û/v  »¢/n  µÄ/u  ÉñÔÏ/n  ¡±/w  ¡£/w  ÓÐµÀÊÇ/l  £¬/w  îªÄ¿/v  ÒÔ/c  ¾ªÈË/a  £¬/w  ÃÐ/v  ÑÛ/n  Éî/d  ÄÑ/ad  ²â/v  £¬/w  ÑÛ¾¦/n  ÊÇ/v  ÐÄÁé/n  µÄ/u  Ô¿³×/n  ¡£/w  ¡°/w  »­Áúµã¾¦/i  ¡±/w  Òâ/Ng  Òà/d  ÔÚ/v  ´Ë/r  ¡£/w  »­¼Ò/n  µÄ/u  ¶þÊ®Æß/m  Ã×/q  ³¤¾í/n  ¡¶/w  °Ù/m  »¢/n  Í¼/n  ¡·/w  ¿É/v  ×÷/v  ÀýÖ¤/n  ¡£/w  Í¼/n  ÖÐ/f  Èº»¢/n  £¬/w  »ò/c  ¶¯/v  »ò/c  ¾²/a  £¬/w  »ò/c  ÎÔ/v  »ò/c  ÐÐ/v  £¬/w  »ò/c  Ò÷Ð¥/v  »ò/c  ±¼Öð/v  £¬/w  »ò/c  ³ÁÎÈ/a  »ò/c  ±©ÁÒ/a  £¬/w  Ç§×Ë°ÙÌ¬/i  £¬/w  ÎÞ/v  Ò»/m  À×Í¬Õß/n  ¡£/w  
19980502-04-006-006/m  ´ó×ÔÈ»/n  ÉúÎïÁ´/n  Ê¹/v  È»/r  £¬/w  »¢/n  ÓÐ/v  ×Ô¼º/r  ÌØÓÐ/b  µÄ/u  Éú´æ/vn  »·¾³/n  £¬/w  ËùÎ½/v  ¡°/w  Ï¿/Ng  Éî/a  ²Ø/v  »¢/n  ±ª/n  ¡±/w  £¬/w  ¡°/w  ·ç/n  ¸ß/a  ÔÂ/n  ºÚ/a  ÎÅ/v  Ð¥Éù/n  ¡±/w  ¡£/w  Òò/p  Ö®/r  £¬/w  »­Ãæ/n  ÖÐ/f  »·¾³/n  µÄ/u  ÅäÖÃ/n  Óë/c  Ãè»æ/vn  Ö±½Ó/ad  ¹ØÏµ/v  µ½/v  »¢/n  µÄ/u  ÐÎÏó/n  ËÜÔì/vn  ºÍ/c  Ö÷Ìâ/n  ±í´ï/vn  ¡£/w  ¶Ô/p  ´Ë/r  £¬/w  Òõ/nr  ÑÜ½­/nr  ÓÐ/v  ×Ô¼º/r  µÄ/u  ¿´·¨/n  £¬/w  Ëû/r  Ëµ/v  £º/w  ¡°/w  É½Ã÷Ë®Ðã/i  ¡¢/w  Ææ»¨Òì²Ý/i  µÄ/u  »·¾³/n  Óë/p  »¢/n  ÎÞÔµ/v  £¬/w  Òª/v  ¿äÕÅ/v  Æä/r  Ëù/u  ´¦/v  »·¾³/n  µØÊÆ/n  µÄ/u  ÓÄÉî/an  Óë/c  ÒþÃØ/n  £¬/w  Áë¾þÊ¯ÏÕ/l  £¬/w  ÉîÉ½ÀÏÁÖ/l  £¬/w  ÈË¼£º±ÖÁ/i  Ö®/u  ´¦/n  £¬/w  ²Å/d  ÊÇ/v  ²Ø/v  »¢/n  Ö®/u  µØ/n  ¡£/w  ¡±/w  ¹Ê/c  ÔÚ/p  Òõ/nr  ÑÜ½­/nr  µÄ/u  »­/v  »¢/n  ×÷Æ·/n  ÖÐ/f  £¬/w  ×ÅÁ¦/v  ÓªÔì/v  Âù»Ä/a  Ö®/u  Æø/n  £¬/w  ÏÕ¶ñ/a  Ö®/u  ¾³/Ng  £¬/w  É½¶¸Ê¯ÇÍ/l  £¬/w  ÁÖ/Ng  ÃÜ/a  ²Ý/n  Éî/a  £»/w  ÓÐÊ±/d  ÔÚ/p  »­Ãæ/n  ÖÐ/f  Ê¹/v  »·¾³/n  ±ÈÖØ/n  À©Õ¹/v  £¬/w  °Ñ/p  ×÷Îª/v  Ö÷Ìå/n  Ö®/u  »¢/n  ·Å/v  ÔÚ/p  ÖÐ¾°/n  ÄËÖÁ/c  Ô¶¾°/n  £¬/w  ¼È/c  ²Ø/v  ÓÖ/c  Â¶/v  £¬/w  ÈôÒþÈôÏÖ/i  £¬/w  ¿ÉÎ½/v  ·Ñ¾¡ÐÄ»ú/i  £¬/w  ÓÃ¾¡/v  ÊÖ¶Î/n  £¬/w  ÒÔÆÚ/v  ´´Ôì/v  ÀíÏë/a  ·ÕÎ§/n  ºÍ/c  ×î¼Ñ/z  ¾³½ç/n  ¡£/w  Çë/v  ¿´/v  Ëû/r  »­/v  »¢/n  ×¨¼¯/n  ÖÐ/f  µÄ/u  ²¿·Ö/m  »­/n  Ìâ/n  £º/w  ¡¶/w  ·ç/n  ¸ß/a  ÔÂ/n  ºÚ/a  ¡·/w  ¡¢/w  ¡¶/w  ÉÌ¼Ö/n  ÎÞ/v  ¼£/Ng  ¡·/w  ¡¢/w  ¡¶/w  ²ÝÃ§/n  ¾ª/vn  Ò¹/Tg  ¡·/w  ¡¢/w  ¡¶/w  ²ÝÔó/n  Éú/v  ·ç/n  ¡·/w  ¡¢/w  ¡¶/w  »¢Ð¥/n  É½/n  ¿Õ/a  ¡·/w  ¡­¡­/w  Ö»/d  ¿´/v  ±êÌâ/n  £¬/w  »­/n  ÖÐ/f  Çé¾°/n  £¬/w  ËÆºõ/d  ¾Í/d  ¿É/v  Ïë¼û/v  Ò»°ß/n  ÁË/y  ¡£/w  
19980502-04-006-007/m  Í¼Æ¬/n  £º/w  
19980502-04-006-008/m  »¢Ð¥/n  Ê¯/Ng  ÁÑ/v  £¨/w  ÖÐ¹ú»­/n  £©/w  £¨/w  Òõ/nr  ÑÜ½­/nr  £©/w  

19980502-04-007-001/m  ÎåÔÂ/t  µÄ/u  ÆøÖÊ/n  
19980502-04-007-002/m  Íõ/nr  ÀûÁÁ/nr  
19980502-04-007-003/m  ½à°×/z  µÄ/u  »±Ê÷/n  »¨/n  
19980502-04-007-004/m  ¿ª·Å/v  ³É/v  ·Ò·¼/n  µÄ/u  »°Ìâ/n  
19980502-04-007-005/m  ½ð»Æ/z  µÄ/u  Ì«ÑôÓê/n  
19980502-04-007-006/m  »ÓÈ÷/v  ³ö/v  Åî²ª/a  µÄ/u  ÓûÍû/n  ¡­¡­/w  
19980502-04-007-007/m  ÎåÔÂ/t  ÇéÓÐ¶ÀÖÓ/l  
19980502-04-007-008/m  ¹¹³É/v  ¼¾½Ú/n  µÄ/u  ÎÂÜ°/an  Óë/c  ·ç¹â/n  
19980502-04-007-009/m  ÎåÔÂ/t  µÄ/u  ÆøÖÊ/n  ÊÇ/v  ´Öáî/a  
19980502-04-007-010/m  ´Öáî/a  ÊÇ/v  ´óÂ½¼Ü/n  ÄÛÂÌ/b  µÄ/u  Ê±×°/n  
19980502-04-007-011/m  ÎåÔÂ/t  µÄ/u  ÆøÖÊ/n  ÓÖ/d  ÊÇ/v  ÎÂÈá/a  
19980502-04-007-012/m  ÎÂÈá/a  ÊÇ/v  º£°¶Ïß/n  ±ÌÀ¶/z  µÄ/u  ·ÉÏè/vn  

19980502-04-008-001/m  Çì×£/v  Îå¡¤Ò»/t  £¨/w  Í¼Æ¬/n  £©/w  

19980503-01-001-001/m  °ÙÄê/m  ·çÓê/n  Öý/v  »Ô»Í/an  Ð´/v  ÔÚ/p  ±±¾©´óÑ§/nt  ½¨/v  Ð£/Ng  Ò»°Ù/m  ÖÜÄê/q  Ö®¼Ê/f  £¨/w  ¸½/v  Í¼Æ¬/n  £±/m  ÕÅ/q  £©/w  
19980503-01-001-002/m  ±¾±¨/r  ¼ÇÕß/n  ÎÂ/nr  ºìÑå/nr  ±Ï/nr  È«ÖÒ/nr  
19980503-01-001-003/m  µ±/p  ÖÐ»ªÃñ×å/n  ´Ó/p  °ëÖ³ÃñµØ/n  °ë·â½¨/b  µÄ/u  Éç»á/n  ×ßÏò/v  Éç»áÖ÷Òå/n  Éç»á/n  £¬/w  ´Ó/p  Ò»Çî¶þ°×/i  ×ßÏò/v  ·±ÈÙ²ýÊ¢/i  £¬/w  ¼´½«/d  ¿çÈë/v  ÐÂ/a  ÊÀ¼Í/n  µÄ/u  Ê±ºò/n  £¬/w  ±±¾©´óÑ§/nt  Ò²/d  ×ß¹ý/v  ÁË/u  ²¨À½×³À«/i  µÄ/u  Ò»°Ù/m  Äê/q  ¡£/w  Ò»°Ù/m  Äê/q  µÄ/u  ¿àÄÑ/n  Óë/c  ¹âÈÙ/an  £¬/w  Ò»°Ù/m  Äê/q  µÄ/u  Ì½Ë÷/vn  Çó/v  Õæ/Ng  ºÍ/c  ÈñÒâ½øÈ¡/l  £¬/w  ±±¾©´óÑ§/nt  ¸ø/p  ÊÀÈË/n  ÁôÏÂ/v  ÁË/u  ±¦¹ó/a  µÄ/u  ¾«Éñ/n  ²Æ¸»/n  ¡£/w  ½ñÌì/t  £¬/w  ÔÚ/p  ±±´ó/j  ¼´½«/d  Ó­À´/v  ½¨/v  Ð£/Ng  Ò»°Ù/m  ÖÜÄê/q  Ö®¼Ê/f  £¬/w  Ô½À´Ô½/d  ¶à/a  µÄ/u  ÈËÃÇ/n  Ïë/v  ÖªµÀ/v  £¬/w  Õâ/r  Ëù/q  °ÙÄê/m  Ñ§¸®/n  ¶Ô/p  ÖÐ¹ú/ns  Ë¼Ïë/n  ÎÄ»¯/n  µÄ/u  ¸ïÐÂ/vn  ¡¢/w  ¿ÆÑ§/n  ½ÌÓý/vn  µÄ/u  ½ø²½/vn  ÄËÖÁ/c  Ãñ×å/n  ¶ÀÁ¢/vn  ¡¢/w  ÈËÃñ/n  ½â·Å/vn  ºÍ/c  Éç»áÖ÷Òå/n  ÏÖ´ú»¯/vn  ½¨Éè/vn  ÊÂÒµ/n  ¶¼/d  ²úÉú/v  ÁË/u  ÔõÑù/r  µÄ/u  Éî¿Ì/a  Ó°Ïì/vn  ¡£/w  
19980503-01-001-004/m  ÈÃ/v  ÎÒÃÇ/r  °éËæ/v  ×Å/u  ±±´ó/j  ·Ü½ø/v  µÄ/u  ½Å²½/n  £¬/w  ×ß/v  ½ø/v  Õâ/r  ×ù/q  ÊÀ¼Í/n  Ñ§¸®/n  £¬/w  Ì½¾¿/v  Ëý/r  °ÙÄê/m  »Ô»Í/a  µÄ/u  ÕæÚÐ/n  £¬/w  ¸ÐÊÜ/v  Ëý/r  ¾«Éñ/n  µÄ/u  ÷ÈÁ¦/n  ¡£/w  
19980503-01-001-005/m  °ÙÄê/m  ·çÓê/n  £¬/w  ¡°/w  °®¹ú/a  ½ø²½/a  ÃñÖ÷/a  ¿ÆÑ§/a  ¡±/w  µÄ/u  ´«Í³/n  Àú¾ÃÃÖÐÂ/l  
19980503-01-001-006/m  ÔÚ/p  ±±¾©´óÑ§/nt  ÄÏ/f  Ð£ÃÅ/n  Íâ/f  £¬/w  Ò»¸ö/m  Êé¼®/n  ÔìÐÍ/n  µÄ/u  ½¨ÖþÌå/n  ÎüÒý/v  ×Å/u  ¹ýÍù/vn  ÐÐÈË/n  µÄ/u  ÊÓÏß/n  £¬/w  ÄÇ/r  ÊÇ/v  ±±´ó/j  È¥Äê/t  £µÔÂ/t  £´ÈÕ/t  ÔöÌí/v  µÄ/u  Ò»/m  ´¦/q  ÐÂ¾°¹Û/n  ¡ª¡ª¡ª/w  °ÙÄê/m  Ð£Çì/n  µ¹¼ÆÊ±ÅÆ/n  ¡£/w  
19980503-01-001-007/m  ºº°×Óñ/n  µÄ/u  µ¹¼ÆÊ±ÅÆ/n  ÏÂÃæ/f  £¬/w  ïÔ¿Ì/v  ×Å/u  Ò»/m  ¶Î/q  °Ù/m  ×Ö/n  ËµÃ÷ÎÄ/n  £º/w  ¡°/w  ±±¾©´óÑ§/nt  ÊÇ/v  ½üÏÖ´ú/j  ÀúÊ·/n  ÉÏ/f  µÚÒ»/m  Ëù/q  ¹úÁ¢/b  ×ÛºÏÐÔ/n  ´óÑ§/n  ¡£/w  Ëü/r  ³ÉÁ¢/v  ÓÚ/p  £±£¸£¹£¸Äê/t  £¬/w  ³õ/f  Ãû/n  [¾©Ê¦/n  ´óÑ§ÌÃ/n]nt  £¬/w  £±£¹£±£²Äê/t  ¸Ä/v  Îª/v  ÏÖÃû/n  ¡£/w  £±£¹£µ£²Äê/t  Ôº/n  Ïµ/n  µ÷Õû/v  Ö®ºó/f  £¬/w  Ð£Ö·/n  ´Ó/p  ±±¾©/ns  ÊÐÄÚ/s  É³Ì²/ns  Ç¨/v  ÖÁ/v  Î÷½¼/s  ÑàÔ°/ns  ¡£/w  £±£¹£¹£¸Äê/t  £¬/w  ±±¾©´óÑ§/nt  ½«/d  Ó­À´/v  Ëý/r  µÄ/u  °ÙÄê/m  »ªµ®/n  ¡£/w  ¡±/w  
19980503-01-001-008/m  ¶Ì¶Ì/z  Ò»°Ù/m  ×Ö/n  £¬/w  Å¨Ëõ/v  Ò»°Ù/m  Äê/q  £»/w  ´ò¿ª/v  ±±¾©´óÑ§/nt  Õâ²¿/r  ¡°/w  Êé/n  ¡±/w  £¬/w  ÔÚ/p  ÎÒÃÇ/r  ÃæÇ°/f  Õ¹¿ª/v  µÄ/u  ÊÇ/v  Ò»/m  ·ù/q  ²×É£/n  µÄ/u  ÀúÊ·/n  »­¾í/n  ¡£/w  
19980503-01-001-009/m  ±±¾©´óÑ§/nt  µ®Éú/v  ÓÚ/p  £±£¹/m  ÊÀ¼Í/n  Ä©/f  ÖÐ¹ú/ns  ÉîÖØ/a  µÄ/u  Ãñ×å/n  Î£»ú/n  Ö®ÖÐ/f  ¡£/w  ÎªÁË/p  ¾ÈÍöÍ¼´æ/i  £¬/w  Ò»/m  Åú/q  ÈÊÈËÖ¾Ê¿/l  °Ñ/p  Ä¿¹â/n  Í¶/v  µ½/v  ½ÌÓý/vn  ÉÏ/f  ¡£/w  £±£¸£¹£¸Äê/t  £¬/w  ¹âÐ÷/nz  »ÊµÛ/n  ÔÚ/p  ±ä·¨Î¬ÐÂ/l  µÄ/u  Âà¹ÄÉù/n  ÖÐ/f  °ä²¼/v  ¡¶/w  Ã÷/d  ¶¨/v  ¹ú/n  ÊÇ/v  Ú¯/Ng  ¡·/w  £¬/w  Ðû²¼/v  ±ä·¨/v  £¬/w  ÉèÁ¢/v  [¾©Ê¦/n  ´óÑ§ÌÃ/n]nt  ¡£/w  ÎìÐç±ä·¨/nz  Ê§°Ü/v  ºó/f  £¬/w  ¸÷ÖÖ/r  ÐÂÕþ/n  ¶à/ad  ±»/p  ·ÏÖ¹/v  £¬/w  Î¨/d  ´óÑ§ÌÃ/n  ¡°/w  ÒÔ/p  ÃÈÑ¿/v  Ôç/a  £¬/w  µÃ/v  ²»/d  ·Ï/v  ¡±/w  ¡£/w  ×Ô´Ë/d  £¬/w  Ò»/m  Ëù/q  ¾ßÓÐ/v  ÏÖ´ú/t  ÒâÒå/n  µÄ/u  ¹úÁ¢/b  ×ÛºÏÐÔ/n  ´óÑ§/n  µ®Éú/v  ÁË/y  ¡£/w  
19980503-01-001-010/m  ×Ô/p  µÚÒ»/m  ÈÎ/q  ±±´ó/j  Ð£³¤/n  ¡¢/w  ÖøÃû/a  ½ÌÓý¼Ò/n  ¡¢/w  Ë¼Ïë¼Ò/n  ÑÏ/nr  ¸´/nr  Òë/v  ¡¶/w  ÌìÑÝÂÛ/n  ¡·/w  Æð/f  £¬/w  Î÷·½/s  ½ø²½/a  Ë¼Ïë/n  ¾Í/d  ±»/p  ½éÉÜ/v  µ½/v  ÖÐ¹ú/ns  ¡£/w  £±£¹£±£¶Äê/t  £±£²ÔÂ/t  £¬/w  ²Ì/nr  ÔªÅà/nr  ³öÈÎ/v  ±±´ó/j  Ð£³¤/n  £¬/w  Õû¶Ù/v  Ð£·ç/n  £¬/w  Ìá³«/v  ¡°/w  Ë¼Ïë/n  ×ÔÓÉ/a  ¡±/w  ¡¢/w  ¡°/w  ¼æÈÝ²¢°ü/i  ¡±/w  £¬/w  ±±´ó/j  ÃæÃ²/n  »ÀÈ»Ò»ÐÂ/i  ¡£/w  ³Â/nr  ¶ÀÐã/nr  ¡¢/w  Àî/nr  ´óîÈ/nr  ¡¢/w  Â³Ñ¸/nr  ¡¢/w  Ç®/nr  ÐþÍ¬/nr  ¡¢/w  ºú/nr  ÊÊ/nr  ¡¢/w  Áõ/nr  °ëÅ©/nr  ¡¢/w  Éò/nr  ÒüÄ¬/nr  ¡¢/w  Âí/nr  Òú³õ/nr  ¡¢/w  Âí/nr  ÐðÂ×/nr  ¡¢/w  Àî/nr  ËÄ¹â/nr  µÈ/u  Ò»/m  ´ó/a  Åú/q  ÖøÃû/a  Ñ§Õß/n  ºÍ/c  ¾ßÓÐ/v  ¸ïÐÂ/vn  Ë¼Ïë/n  µÄ/u  ÈËÎï/n  ÔÆ¼¯/v  ±±´ó/j  £¬/w  ÃñÖ÷/a  ¡¢/w  ¿ÆÑ§/a  ¾«Éñ/n  ÈÕÇ÷/d  Å¨ºñ/a  £¬/w  ±±´ó/j  Ëì/d  ³ÉÎª/v  ÖÐ¹ú/ns  [ÐÂÎÄ»¯/n  ÔË¶¯/n]nz  µÄ/u  ÖÐÐÄ/n  ¡£/w  
19980503-01-001-011/m  £±£¹£±£¹Äê/t  £µÔÂ/t  £´ÈÕ/t  £¬/w  ±±´ó/j  ÂÊÏÈ/d  ¾ÙÆð/v  ·´µÛ/v  ·´/v  ·â½¨/an  ´ó/a  Æì/n  £¬/w  ÔÚ/p  Ñª/n  Óë/c  »ð/n  µÄ/u  Äê´ú/n  Àï/f  £¬/w  Îª/p  »½Æð/v  ÃñÖÚ/n  ¾õÐÑ/vn  ¡¢/w  Íì¾È/v  Ãñ×å/n  Î£Íö/n  ¹±Ï×/v  ÁË/u  Á¦Á¿/n  £¬/w  ±»/p  ¹«ÈÏ/v  Îª/v  ¡°/w  ÎåËÄ/t  ¡±/w  °®¹ú/a  ÔË¶¯/n  µÄ/u  ·¢ÏéµØ/n  ¡£/w  
19980503-01-001-012/m  ±±´ó/j  »¹ÊÇ/v  ´«²¥/v  Âí¿ËË¼Ö÷Òå/n  µÄ/u  ×î/d  Ôç/a  »ùµØ/n  ¡¢/w  [ÖÐ¹ú/ns  ¹²²úµ³/n]nt  µ®Éú/v  µÄ/u  ÒÂ°û/n  Ö®/u  µØ/n  ºÍ/c  ÎÒµ³/n  ÔçÆÚ/t  »î¶¯/vn  µÄ/u  ÖØÒª/a  ³¡Ëù/n  ¡£/w  ×Ô/p  £±£¹£±£¸Äê/t  Ê¼/Vg  £¬/w  ÒÔ/p  Ê±ÈÎ/v  ±±´ó/j  ½ÌÊÚ/n  ¡¢/w  Í¼Êé¹Ý/n  Ö÷ÈÎ/n  µÄ/u  Àî/nr  ´óîÈ/nr  Îª/v  ´ú±í/n  £¬/w  ±±´ó/j  ÏÈ½ø/a  ÖªÊ¶·Ö×Ó/l  ³ÉÎª/v  ÔÚ/p  ÖÐ¹ú/ns  ÑÐ¾¿/v  ºÍ/c  ´«²¥/v  Âí¿ËË¼Ö÷Òå/n  µÄ/u  µÚÒ»/m  Åú/q  Á¦Á¿/n  ¡£/w  £±£¹£²£±Äê/t  £¬/w  [ÖÐ¹ú/ns  ¹²²úµ³/n]nt  ³ÉÁ¢/v  Ê±/Ng  £¬/w  £¸/m  Î»/q  µØ·½/n  µ³×éÖ¯/n  ¸ºÔðÈË/n  ÖÐ/f  £¬/w  ÓÐ/v  £¶/m  Î»/q  ³ö×Ô/v  ±±´ó/j  £»/w  ÔÚ/p  ½ö/d  ÓÐ/v  µÄ/u  £µ£³/m  Ãû/q  µ³Ô±/n  ÖÐ/f  £¬/w  ÓÐ/v  £²£±/m  Ãû/q  ÊÇ/v  ±±´ó/j  µÄ/u  Ê¦Éú/n  ºÍ/c  Ð£ÓÑ/n  ¡£/w  Ã«/nr  Ôó¶«/nr  ÔÚ/p  ÑÓ°²/ns  Ê±ÆÚ/n  Ôø/d  ¶Ô/p  Ë¹Åµ/nr  Ëµ/v  ¹ý/u  £º/w  ¡°/w  ÎÒ/r  ÔÚ/p  Àî/nr  ´óîÈ/nr  ÊÖÏÂ/s  £¬/w  ÔÚ/p  ¹úÁ¢/b  ±±¾©´óÑ§/nt  µ±/v  Í¼Êé/n  ¹ÜÀíÔ±/n  µÄ/u  Ê±ºò/n  £¬/w  ¾Í/d  Ñ¸ËÙ/a  µØ/u  ³¯×Å/p  Âí¿ËË¼Ö÷Òå/n  µÄ/u  ·½Ïò/n  ·¢Õ¹/v  ¡£/w  ¡±/w  
19980503-01-001-013/m  ´Ëºó/t  £¬/w  ÔÚ/p  [ÖÐ¹ú/ns  ¹²²úµ³/n]nt  µÄ/u  Áìµ¼/vn  ÏÂ/f  £¬/w  ±±´ó/j  µÄ/u  ¹ã´ó/b  °®¹ú/a  ½ø²½/a  Ê¦Éú/n  ·¢Ñï/v  ¡°/w  ÎåËÄ/t  ¡±/w  ¾«Éñ/n  £¬/w  ´Ó/p  ¡°/w  Èý¡¤Ò»°Ë/t  ¡±/w  ²Ò°¸/n  µ½/p  ¡°/w  Ò»¡¤¶þÒ»/t  ¡±/w  ²Ò°¸/n  £¬/w  ´Ó/p  ¡°/w  Ò»¶þ¡¤¾Å/t  ¡±/w  ÔË¶¯/n  µ½/p  ·´/v  ¼¢¶ö/n  ¡¢/w  ·´/v  ÄÚÕ½/n  ¡¢/w  ·´/v  ÆÈº¦/vn  ÔË¶¯/n  £¬/w  ¶¼/d  Õ¾/v  ÔÚ/p  ÔË¶¯/n  µÄ/u  ×î/d  Ç°ÁÐ/n  £¬/w  Îª/p  ÖÐ»ªÃñ×å/n  ¶ÀÁ¢/v  ¡¢/w  ÈËÃñ/n  ½â·Å/v  µÄ/u  Î°´ó/a  ÊÂÒµ/n  £¬/w  ×÷³ö/v  ÁË/u  ¼«Îª/d  ÖØÒª/a  µÄ/u  ÀúÊ·/n  ¹±Ï×/n  ¡£/w  
19980503-01-001-014/m  Ò»/m  Ëù/q  ´óÑ§/n  Óë/p  Ò»¸ö/m  ¹ú¼Ò/n  µÄ/u  ÃüÔË/n  Èç´Ë/r  Ï¢Ï¢Ïà¹Ø/i  £¬/w  ÄÑÒÔ/d  ¸îÀë/v  £¬/w  ÊÇ/v  ÊÀ/Ng  Ëù/u  º±¼û/a  µÄ/u  ¡£/w  Ò»/m  Î»/q  ÖøÃû/a  ´óÑ§/n  Ð£³¤/n  Ôø/d  Ëµ/v  £º/w  ¡°/w  Èç¹û/c  Ã»ÓÐ/v  ±±´ó/j  £¬/w  ÖÐ¹ú/ns  µÄ/u  ÏÖ´úÊ·/n  ¾Í/d  ÓÐ/v  ¿ÉÄÜ/n  ÖØ/d  Ð´/v  ¡£/w  ¡±/w  
19980503-01-001-015/m  ±±´ó/j  ²»½ö/c  ÓÐ/v  ¹âÈÙ/a  µÄ/u  ¸ïÃü/vn  ´«Í³/n  £¬/w  »¹ÓÐ/v  ÓÅÁ¼/z  µÄ/u  Ñ§Êõ/n  ´«Í³/n  ¡£/w  Ò»°Ù/m  Äê/q  À´/f  £¬/w  ¸÷Â·/r  ¿ÆÑ§/n  ¾Þ½³/n  ¡¢/w  ÎÄ»¯/n  ´óÊ¦/n  »ã¾Û/v  ±±´ó/j  £¬/w  ÅàÑø/v  ÁË/u  Ò»/m  ´ó/a  Åú/q  ÓÅÐã/a  µÄ/u  Ñ§Êõ/n  ÈË²Å/n  £¬/w  ´´Ôì/v  ÁË/u  Ò»/m  ´ó/a  Åú/q  ÖØÒª/a  µÄ/u  Ë¼Ïë/n  ÎÄ»¯/n  ¿Æ¼¼/n  ³É¹û/n  ¡£/w  
19980503-01-001-016/m  ±±´ó/j  ÀúÀ´/d  ¿ª/v  ·çÆø/n  Ö®/u  ÏÈ/Ng  £¬/w  ÖÐ¹ú/ns  ÏÖ´ú/t  ¸ßµÈ½ÌÓý/l  µÄ/u  ÖÚ¶à/m  Ñ§¿Æ/n  £¬/w  °üÀ¨/v  ÐÂ/a  ÖÐ¹ú/ns  ³ÉÁ¢/v  ºó/f  µÄ/u  Ô­×ÓÄÜ/n  ¡¢/w  °ëµ¼Ìå/n  µÈ/u  Ç°ÑØ/s  Ñ§¿Æ/n  ¶¼/d  ÊÇ/v  ÔÚ/p  ±±´ó/j  ÂÊÏÈ/d  ÉèÁ¢/v  µÄ/u  ¡£/w  ´´½¨/v  ÓÚ/p  £±£¹£µ£µÄê/t  £·ÔÂ/t  µÄ/u  [±±´ó/j  ÎïÀí/n  ÑÐ¾¿ÊÒ/n]nt  £¬/w  ÊÇ/v  ÎÒ¹ú/n  µÚÒ»/m  ¸ö/q  ÅàÑø/v  Ô­×ÓÄÜ/n  ¿ÆÑ§/n  ÈË²Å/n  µÄ/u  »ú¹¹/n  ¡£/w  ÑÐÖÆ/v  ¡°/w  Á½/m  µ¯/Ng  ¡±/w  µÄ/u  Ö÷Òª/b  ¿Æ¼¼/n  ÈËÔ±/n  Åí/nr  »¸Îä/nr  ¡¢/w  ¹ù/nr  ÓÀ»³/nr  ¡¢/w  µË/nr  ¼ÚÏÈ/nr  ¡¢/w  Öì/nr  ¹âÑÇ/nr  ¡¢/w  ÓÚ/nr  Ãô/nr  ¡¢/w  ÖÜ/nr  ¹âÕÙ/nr  µÈ/u  ¾ù/d  Îª/v  ±±´ó/j  ½ÌÊÚ/n  »ò/c  ±ÏÒµÉú/n  £»/w  £±£¹£¶£°Äê/t  ÖÁ/p  £±£¹£¶£µÄê/t  £¬/w  ÓÉ/p  [±±´ó/j  »¯Ñ§Ïµ/n]nt  ½ÌÊÚ/n  ÐÏ/nr  ÆäÒã/nr  µÈ/u  ²Î¼Ó/v  £¬/w  Í¨¹ý/p  Óë/p  ÖÐ¿ÆÔº/j  µÄ/u  £¶/m  Äê/q  ºÏ×÷/vn  £¬/w  ÎÒ¹ú/n  ÔÚ/p  ¹ú¼Ê/n  ÉÏ/f  Ê×/m  ´Î/q  ³É¹¦/a  µØ/u  »ñµÃ/v  ÁË/u  ÈË¹¤/n  ºÏ³É/v  Å£/n  ÒÈµºËØ/n  ½á¾§/n  £¬/w  Ê¹/v  ÈËÀà/n  ½øÈë/v  ÁË/u  ÓÃ/p  ÈË¹¤/n  ºÏ³É/vn  ·½·¨/n  ÑÐ¾¿/v  µ°°×ÖÊ/n  µÄ/u  ÐÂ/a  ½×¶Î/n  £»/w  ´Ó/p  £µ£°/m  Äê´ú/n  ºóÆÚ/t  ¿ªÊ¼/v  £¬/w  ±±´ó/j  ¼ÆËã»ú/n  ×¨Òµ/n  µÄ/u  ¿ÆÑÐ/j  ÈËÔ±/n  ³åÆÆ/v  ÖØÖØ/z  À§ÄÑ/an  £¬/w  ÖÕÓÚ/d  ÔÚ/p  £±£¹£·£´Äê/t  ÑÐÖÆ/v  ³É¹¦/a  ÎÒ¹ú/n  µÚÒ»/m  Ì¨/q  °ÙÍò/m  ´Î/q  ´óÐÍ/b  µç×Ó/n  ¼ÆËã»ú/n  £¬/w  Îª/p  ÎÒ¹ú/n  ÒÔºó/f  µÄ/u  ¼ÆËã»úÒµ/n  µÄ/u  ·¢Õ¹/vn  µì¶¨/v  ÁË/u  »ù´¡/n  £»/w  ÐÂ/a  ÖÐ¹ú/ns  µÚÒ»/m  ÈÎ/q  ±±´ó/j  Ð£³¤/n  Âí/nr  Òú³õ/nr  Ìá³ö/v  ¾ßÓÐ/v  ÖØ´ó/a  ÀíÂÛ/n  ºÍ/c  Êµ¼Ê/a  ÒâÒå/n  µÄ/u  ¡°/w  ÐÂÈË¿ÚÂÛ/n  ¡±/w  £¬/w  ³ÉÎª/v  ºóÀ´/t  ÎÒ¹ú/n  ÖÆ¶¨/v  ¼Æ»®ÉúÓý/l  »ù±¾/a  ¹ú²ß/n  µÄ/u  ÏÈÉù/n  £»/w  £¶£°/m  Äê´ú/n  ³õ/f  £¬/w  ÖøÃû/a  ÓïÑÔÑ§¼Ò/n  Íõ/nr  Á¦/nr  ½ÌÊÚ/n  Ö÷±à/v  µÄ/u  ¡¶/w  ¹Å´ú/t  ººÓï/nz  ¡·/w  ¡¢/w  ÖøÃû/a  ÀúÊ·Ñ§¼Ò/n  ôå/nr  ²®ÔÞ/nr  ½ÌÊÚ/n  Ö÷±à/v  µÄ/u  ¡¶/w  ÖÐ¹úÊ·/n  ¸ÙÒª/n  ¡·/w  ¡¢/w  ÖøÃû/a  ÕÜÑ§¼Ò/n  ·ë/nr  ÓÑÀ¼/nr  ½ÌÊÚ/n  ±àÖø/v  µÄ/u  ¡¶/w  µ±´ú/t  ÕÜÑ§Ê·/n  ÐÂ±à/vn  ¡·/w  µÈµÈ/u  £¬/w  ÓÉÓÚ/p  Æä/r  ¼«/d  ¸ß/a  µÄ/u  Ñ§Êõ/n  Ë®Æ½/n  £¬/w  ±»/p  ÁÐÎª/v  È«¹ú/n  ¸ßÐ£/j  Í³Ò»/a  ½Ì²Ä/n  ¡­¡­/w  ÕâÐ©/r  ÎÄ»¯Ñ§Êõ/n  ³É¹û/n  ²»½ö/c  ¶Ô/p  ±±´ó/j  £¬/w  ¶øÇÒ/c  ¶Ô/p  ÖÐ¹ú/ns  µÄ/u  ÎÄ»¯/n  ¿ÆÑ§/n  ·¢Õ¹/vn  ¶¼/d  ¾ßÓÐ/v  ÉîÔ¶/a  Ó°Ïì/vn  ¡£/w  ÄÑ¹Ö/d  ÈËÃÇ/n  ³Æ/v  ±±´ó/j  Îª/v  ¡°/w  Ñ§Êõ/n  µîÌÃ/n  ¡±/w  ¡¢/w  ¡°/w  ÎÄ»¯/n  ÖØÕò/n  ¡±/w  ¡¢/w  ¡°/w  ÈË²Å/n  ±¦¿â/n  ¡±/w  ¡£/w  
19980503-01-001-017/m  ¼¾/nr  ÏÛÁÖ/nr  ÏÈÉú/n  ×Ô/p  £±£¹£´£¶Äê/t  ´Ó/p  º£Íâ/s  ¸ºóÅ¹éÀ´/l  Ö´½Ì/v  ±±´ó/j  £¬/w  ÖÁ½ñ/d  ÒÑ/d  £µ£²/m  Äê/q  ÁË/y  ¡£/w  Àú¾¡²×É£/l  µÄ/u  ¼¾ÏÛÀÏ/nr  Ì¸/v  Æð/v  ±±´ó/j  °ÙÄê/m  µÄ/u  ¹âÈÙ/a  ´«Í³/n  £¬/w  ¸ÐÌ¾/v  µØ/u  Ëµ/v  £º/w  ¡°/w  ÎÒ/r  ÀúÀ´/d  ÈÏÎª/v  £º/w  ÖÐ¹ú/ns  ÖªÊ¶·Ö×Ó/l  ÔÚ/p  ÊÀ½ç/n  ¸÷¹ú/r  Í¬ÈÊ/n  ÖÐ/f  ÊÇ/v  ×î/d  °®¹ú/a  µÄ/u  £¬/w  Ò²Ðí/d  Õâ/r  ÊÇ/v  ÖÐ¹ú/ns  ÀúÊ·/n  ÉÏ/f  ±ß/f  »¼/vn  Ì«/d  ¶à/a  µÄ/u  Ôµ¹Ê/n  ¡£/w  ¾­¹ý/p  ¶Ô/p  ±±´ó/j  °ë/m  ¸ö/q  ¶à/m  ÊÀ¼Í/n  µÄ/u  ¹Û²ì/vn  Óë/c  Ë¼¿¼/vn  £¬/w  ÎÒ/r  ¾õµÃ/v  £¬/w  ±±´ó/j  ×î/d  Í»³ö/a  µÄ/u  ÌØµã/n  ¾ÍÊÇ/v  ¼Ì³Ð/v  ºÍ/c  ·¢Ñï/v  ÁË/u  ÖÐ¹ú/ns  ÖªÊ¶·Ö×Ó/l  ÒÔ/p  ÌìÏÂ/n  Îª/v  ¼ºÈÎ/n  µÄ/u  °®¹ú/a  ´«Í³/n  ¡£/w  ÃñÖ÷/a  Óë/c  ¿ÆÑ§/a  Í¬/p  °®¹úÖ÷Òå/n  ÊÇ/v  Ïà¸¨Ïà³É/i  µÄ/u  £¬/w  ±±´ó/j  ×Ô/p  ¡®/w  ÎåËÄ/t  ¡¯/w  ÔË¶¯/n  ¸ß¾Ù/v  ¡®/w  µÂÈü/j  ¡¯/w  ´óÆì/n  £¬/w  ïÆ¶ø²»Éá/i  µØ/u  Ñ°Çó/v  Ãñ×å/n  Í¼Ç¿/v  Ö®/u  Â·/n  £¬/w  ¶¼/d  ÊÇ/v  ´Ó/p  °®¹úÖ÷Òå/n  ³ö·¢/v  µÄ/u  ¡£/w  ¡±/w  
19980503-01-001-018/m  ÔÚ/p  ±±´ó/j  Ð£Ô°/n  ÄÚ/f  £¬/w  ÓÐ/v  Á½/m  ×ð/q  Í­Ïñ/n  ÊÇ/v  Ê¦Éú/n  ½Ô/d  Öª/v  µÄ/u  ¡£/w  ¶íÎÄÂ¥/n  ºÍ/c  ÄÏ±±¸ó/j  Ö®¼ä/f  µÄ/u  ²ÝÆº/n  ÉÏ/f  £¬/w  Àî/nr  ´óîÈ/nr  µÄ/u  °ëÉí/b  Í­Ïñ/n  ×øÂä/v  ÔÚ/p  ²ÔËÉ´ä°Ø/l  ÖÐ/f  £¬/w  Ëû/r  ¼áÒã/a  µÄ/u  ÉñÇé/n  £¬/w  ÈÃ/v  ÈË/n  ÁªÏë/v  µ½/v  Ëû/r  µ±Äê/t  µÄ/u  ÁÝÈ»/z  ÕýÆø/n  £»/w  Î»ÓÚ/v  ÖÓÍ¤/n  Î÷²à/f  µÄ/u  ²Ì/nr  ÔªÅà/nr  °ëÉí/b  Í­Ïñ/n  èòèòÈçÉú/i  £¬/w  ÄÇ/r  ºÍ°ª/a  µÄ/u  ±íÇé/n  ·Â·ð/d  Õý/d  Óë/p  Äã/r  ½»Ì¸/v  ¡£/w  ËüÃÇ/r  ±»/p  ±±´ó/j  ÈË/n  ÊÓÎª/v  ÃñÖ÷/a  Óë/c  ¿ÆÑ§/a  ¾«Éñ/n  µÄ/u  ÏóÕ÷/n  ¡£/w  
19980503-01-001-019/m  £¨/w  £Á/nx  ¡¢/w  £Â/nx  £©/w  
19980503-01-001-020/m  £·£°/m  ¶à/m  Äê/q  Ç°/f  £¬/w  Â³Ñ¸/nr  ÏÈÉú/n  ÔÚ/p  ±±´ó/j  ÈÎ/v  ¼æÖ°/vn  ½²Ê¦/n  ÆÚ¼ä/f  Éè¼Æ/v  µÄ/u  ±±´ó/j  Ð£»Õ/n  £¬/w  Ò»Ö±/d  ÑØÓÃ/v  ÖÁ/v  ½ñ/Tg  ¡£/w  Ô²ÐÎ/n  »ÕÕÂ/n  ÖÐ¼ä/f  £¬/w  ¡°/w  ±±´ó/j  ¡±/w  ¶þ/m  ×ÖÐÎ/n  Í¬Ò»¸ö/b  Õ¾Á¢/v  µÄ/u  ÈË/n  £¬/w  ´ú±í/v  ±±´ó/j  ¡°/w  ÒÔÈËÎª±¾/l  ¡±/w  ¡¢/w  ½ø²½/a  ÏòÉÏ/v  µÄ/u  ¾«Éñ/n  ¡£/w  Â³Ñ¸/nr  ÏÈÉú/n  ÔÚ/p  ¡¶/w  ÎÒ/r  ¹Û/Vg  ±±´ó/j  ¡·/w  Ò»/m  ÎÄ/Ng  ÖÐ/f  ÊÇ/v  ÕâÑù/r  ÆÀ¼Û/v  ±±´ó/j  µÄ/u  £º/w  ¡°/w  ±±´ó/j  ÊÇ/v  ³£/d  Îª/v  ÐÂ/a  µÄ/u  £¬/w  ¸Ä½ø/v  µÄ/u  ÔË¶¯/n  µÄ/u  ÏÈ·æ/n  £¬/w  Òª/v  Ê¹/v  ÖÐ¹ú/ns  Ïò×Å/p  ºÃ/a  µÄ/u  £¬/w  Íù/p  ÉÏ/f  µÄ/u  µÀÂ·/n  ×ß/v  ¡£/w  ¡±/w  
19980503-01-001-021/m  ´Ó/p  ±±¾©´óÑ§/nt  Ò»°Ù/m  Äê/q  µÄ/u  ·ç·çÓêÓê/i  ÖÐ/f  £¬/w  ÎÒÃÇ/r  ²»/d  ÄÑ/a  ±æ±ð/v  ³ö/v  ÕâÑù/r  Ò»¸ö/m  ¸ß¿º/a  µÄ/u  Ö÷ÐýÂÉ/n  ¡ª¡ª¡ª/w  ¡°/w  °®¹ú/a  ¡¢/w  ½ø²½/a  ¡¢/w  ÃñÖ÷/a  ¡¢/w  ¿ÆÑ§/a  ¡±/w  ¡£/w  [±±´ó/j  µ³Î¯/n]nt  Êé¼Ç/n  ÈÎ/nr  ÑåÉê/nr  ½ÌÊÚ/n  Ëµ/v  £º/w  ¡°/w  ±±´ó/j  ¹ýÈ¥/t  µÄ/u  Ò»°Ù/m  Äê/q  ÊÇ/v  ¹âÈÙ/a  µÄ/u  £¬/w  Ò²/d  ÊÇ/v  »Ô»Í/a  µÄ/u  £¬/w  Ëý/r  ÔÚ/p  ÖÐ¹ú/ns  ÏÖ´ú/t  ½ÌÓýÊ·/n  ÄËÖÁ/c  ÖÐ¹ú/ns  ÏÖ´úÊ·/n  ÉÏ/f  µÄ/u  µØÎ»/n  ÊÇ/v  ÎÞ/v  ¿É/v  Ìæ´ú/v  µÄ/u  ¡£/w  µ±È»/d  £¬/w  ±±´ó/j  Ò²/d  ÓÐ/v  ¹ý/u  Ç°½ø/v  Óë/c  µ¹ÍË/v  ¡¢/w  ¸ïÐÂ/v  Óë/c  ±£ÊØ/a  ¡¢/w  ¹âÃ÷/a  Óë/c  ºÚ°µ/a  µÈµÈ/u  ¶·Õù/vn  £¬/w  µ«ÊÇ/c  £¬/w  ÔÚ/p  ´ó½­/n  ¶«/f  È¥/v  µÄ/u  ±±´ó/j  ÀúÊ·/n  ½ø³Ì/n  ÖÐ/f  £¬/w  ¡®/w  °®¹ú/a  ¡¢/w  ½ø²½/a  ¡¢/w  ÃñÖ÷/a  ¡¢/w  ¿ÆÑ§/a  ¡¯/w  µÄ/u  Ö÷ÐýÂÉ/n  È´/d  ¹á´©/v  Ê¼ÖÕ/n  ¡£/w  Õâ/r  °Ë/m  ¸ö/q  ×Ö/n  ¼¯ÖÐ/a  µØ/u  ¸ÅÀ¨/v  ÁË/u  ±±´ó/j  ¹âÈÙ/a  µÄ/u  ¸ïÃü/vn  ´«Í³/n  ºÍ/c  ÓÅÁ¼/z  µÄ/u  Ñ§Êõ/n  ´«Í³/n  £¬/w  Ëü/r  ÊÇ/v  ±±´ó/j  Ò»°Ù/m  Äê/q  ³¤Ê¢²»Ë¥/l  µÄ/u  Ô´Èª/n  ËùÔÚ/n  ¡£/w  ÎÒÃÇ/r  ¸ã/v  °ÙÄê/m  Ð£Çì/n  µÄ/u  Ò»¸ö/m  Ä¿µÄ/n  £¬/w  ¾ÍÊÇ/v  Òª/v  °Ñ/p  Õâ±Ê/r  ±¦¹ó/a  ²Æ¸»/n  ÁôÏÂÀ´/v  £¬/w  ´«/v  ÏÂÈ¥/v  ¡£/w  ¡±/w  
19980503-01-001-022/m  ¸Ä¸ï/v  ¿ª·Å/v  £¬/w  ×àÏì/v  ¡°/w  ÕñÐËÖÐ»ª/l  ¡±/w  µÄ/u  Ê±´ú/n  Ç¿Òô/n  
19980503-01-001-023/m  ÓÐ/v  ÕâÑù/r  Ò»/m  ×é/q  Êý¾Ý/n  ÈÃ/v  ½ñÈÕ/t  ±±´ó/j  ¸Ðµ½/v  ¸ñÍâ/d  ×ÔºÀ/a  £º/w  Ò»°Ù/m  Äê/q  À´/f  £¬/w  ±±´ó/j  ¹²/d  ÅàÑø/v  ¸÷Àà/r  ÈË²Å/n  £±£¹Íò/m  £¬/w  ÆäÖÐ/r  Ô¼/d  £±£µÍò/m  ÈË/n  ÊÇ/v  ¸Ä¸ï/v  ¿ª·Å/v  ÒÔºó/f  µÄ/u  £²£°/m  Äê/q  ÅàÑø/v  µÄ/u  ¡£/w  ½ü/a  £²£°/m  Äê/q  ÅàÑø/v  µÄ/u  Õý¹æ/a  ±ÏÒµÉú/n  ÊÇ/v  Ç°/f  £¸£°/m  Äê/q  µÄ/u  £²£®£¹£²/m  ±¶/q  ¡£/w  Ä¿Ç°/t  £¬/w  ¸÷Àà/r  ÔÚÐ£Éú/n  ×ÜÊý/n  ´ïµ½/v  £²£®£´Íò/m  ÈË/n  £¬/w  ÊÇ/v  ÀúÊ·/n  ÉÏ/f  ÈËÊý/n  ×î/d  ¶à/a  µÄ/u  £»/w  
19980503-01-001-024/m  ÓÐ/v  ÕâÑù/r  Ò»/m  ¿é/q  Ê¯±®/n  Ãú¿Ì/v  ×Å/u  ±±´ó/j  Ñ§×Ó/n  ÔÚ/p  ¸Ä¸ï/vn  ¿ª·Å/vn  ³õÆÚ/t  µÄ/u  ±¼·Å/z  ¼¤Çé/n  £º/w  Ê¯±®/n  ÕýÃæ/f  ÊÇ/v  ËÄ/m  ¸ö/q  åÙ¾¢/z  µÄ/u  ´ó×Ö/n  ¡ª¡ª¡ª/w  ¡°/w  ÕñÐËÖÐ»ª/l  ¡±/w  £¬/w  ±³Ãæ/f  µÄ/u  ±®ÎÄ/n  ÊÇ/v  ¡ª¡ª¡ª/w  ¡°/w  £±£¹£¸£±Äê/t  £³ÔÂ/t  £²£°ÈÕ/t  Ò¹/Tg  [ÖÐ¹ú/ns  ÄÐÅÅ/n]nt  ÔÚ/p  Ïã¸Û/ns  ±ÈÈü/v  »ñÊ¤/v  ÏûÏ¢/n  ´«À´/v  £¬/w  ±±¾©´óÑ§/nt  £´£°£°£°/m  ¶à/m  Ñ§Éú/n  ¼¯/Vg  ¶Ó/n  ÓÎÐÐ/v  £¬/w  ¸ß³ª/v  ¹ú¸è/n  £¬/w  º°/v  ³ö/v  ÁË/u  £¸£°/m  Äê´ú/n  µÄ/u  Ê±´ú/n  ×îÇ¿Òô/n  ¡®/w  ÍÅ½á/v  ÆðÀ´/v  £¬/w  ÕñÐËÖÐ»ª/l  ¡¯/w  ¡£/w  ÌØ/d  ½¨/v  ´Ë±®/r  £¬/w  ÒÔ/c  ¼ÍÄî/v  ¡±/w  ¡£/w  Õâ¿é/r  Ê¯±®/n  ×øÂä/v  ÔÚ/p  [±±´ó/j  Í¼Êé¹Ý/n]ns  ×ó/f  Ç°·½/f  ²»/d  Ô¶/a  µÄ/u  ²ÝÆº/n  ÉÏ/f  £¬/w  ÊÇ/v  £±£¹£¸£´Äê/t  ±±´ó/j  È«Ìå/n  ±ÏÒµÉú/n  Áô¸ø/v  Ä¸Ð£/n  µÄ/u  ¼ÍÄî/n  £»/w  
19980503-01-001-025/m  ÓÐ/v  ÕâÑù/r  Ò»/m  Ãæ/q  ºá·ù/n  ±í´ï/v  ÁË/u  ±±´ó/j  Ê¦Éú/n  ¶Ô/p  ¸Ä¸ï/v  ¿ª·Å/v  µÄ/u  ÖÔÐÄ/b  Óµ»¤/vn  £º/w  £±£¹£¸£´Äê/t  £¬/w  ÔÚ/p  ¹úÇì/t  £³£µ/m  ÖÜÄê/q  [Ìì°²ÃÅ/ns  ¹ã³¡/n]ns  µÄ/u  Çì×£/vn  ÓÎÐÐ/vn  ¶ÓÎé/n  ÖÐ/f  £¬/w  ±±´ó/j  Ñ§Éú/n  ¾Ù³ö/v  Ò»/m  Ãæ/q  ¾Þ´ó/a  ºá·ù/n  ¡ª¡ª¡ª/w  ¡°/w  Ð¡Æ½/nr  ÄúºÃ/l  ¡±/w  £¬/w  µÀ/v  ³ö/v  ÁË/u  ÖªÊ¶·Ö×Ó/l  Í¬/p  ¸Ä¸ï/vn  ¿ª·Å/vn  ×Ü/b  Éè¼ÆÊ¦/n  Ç×ÃÜ/a  ÆÓËØ/a  µÄ/u  ¸ÐÇé/n  £¬/w  Õâ/r  ÕýÊÇ/v  ±±´ó/j  Ê¦Éú/n  °®¹ú/a  Çé»³/n  µÄ/u  ÕæÊµ/a  ÌåÏÖ/vn  ¡£/w  
19980503-01-001-026/m  £²£°/m  Äê/q  £¬/w  ±±¾©´óÑ§/nt  µÄ/u  ¸Ä¸ï/vn  ¿ª·Å/vn  Àú³Ì/n  ²»·²/z  ¡£/w  ¸Ä¸ï/v  ¿ª·Å/v  ³õ/f  µÄ/u  ²¦ÂÒ·´Õý/i  ¡¢/w  ¶Ô/p  Ñ§¿Æ/n  ×¨Òµ/n  ½á¹¹/n  ºÍ/c  Ñ§Éú/n  ÅàÑø/vn  ²ã´Î/n  µÄ/u  µ÷Õû/vn  £¬/w  Îª/p  ±±´ó/j  µÄ/u  ·¢Õ¹/vn  ´òÏÂ/v  ÁË/u  Á¼ºÃ/a  µÄ/u  »ù´¡/n  ¡£/w  £¸£°/m  Äê´ú/n  ÊÇ/v  ±±´ó/j  ·¢Õ¹/v  µÄ/u  ÖØÒª/a  Ê±ÆÚ/n  £¬/w  ¾¡¹Ü/c  ³öÏÖ/v  ÁË/u  Ò»Ð©/m  ¶¯µ´²»°²/l  £¬/w  µ«/c  ÔÚ/p  Ð£Áìµ¼/n  ºÍ/c  ¹ã´ó/b  Ê¦Éú/n  µÄ/u  ¹²Í¬/b  Å¬Á¦/an  ÏÂ/f  £¬/w  ±£Ö¤/v  ÁË/u  ¸Ä¸ï/v  ·¢Õ¹/v  µÄ/u  Á¬ÐøÐÔ/n  ¡£/w  
19980503-01-001-027/m  ±±´ó/j  ³£Îñ/b  ¸±/b  Ð£³¤/n  ãÉ/nr  Î¬·½/nr  ½ÌÊÚ/n  ÔÚ/p  ½ÓÊÜ/v  ¼ÇÕß/n  ²É·Ã/vn  Ê±/Ng  Ëµ/v  £º/w  ¡°/w  ½øÈë/v  £¹£°/m  Äê´ú/n  ÌØ±ð/d  ÊÇ/v  £±£¹£¹£²Äê/t  £¬/w  µË/nr  Ð¡Æ½/nr  Í¬Ö¾/n  ÊÓ²ì/v  ÄÏ·½/s  ·¢±í/v  ÖØÒª/a  Ì¸»°/vn  ÒÔÀ´/f  £¬/w  Ñ§Ð£/n  ×¥×¡/v  »úÓö/n  ¡¢/w  ½â·ÅË¼Ïë/i  ¡¢/w  ¼Ó¿ì/v  ¸Ä¸ï/vn  ²½·¥/n  £¬/w  Öð²½/d  ÐÎ³É/v  ÁË/u  ¸Ä¸ï/v  ·¢Õ¹/v  µÄ/u  ×ÜÌå/n  Ë¼Â·/n  £¬/w  Â½Ðø/d  ³öÌ¨/v  ÁË/u  Ò»Ð©/m  ¸Ä¸ï/vn  ´ëÊ©/n  ¡£/w  £±£¹£¹£´Äê/t  ±±´ó/j  µÚ¾Å/m  ´Î/q  µ³´ú»á/j  Í¨¹ý/v  ÁË/u  ¡¶/w  ±±¾©´óÑ§/nt  ¸Ä¸ï/vn  ·¢Õ¹/vn  ¸ÙÒª/n  ¡·/w  £¬/w  È·¶¨/v  ÁË/u  ±±´ó/j  ¸Ä¸ï/v  ¿ª·Å/v  µÄ/u  ×ÜÌå/n  ¹æ»®/n  ¡£/w  ¼¸/m  Äê/q  À´/f  £¬/w  ±±´ó/j  ÒÔ/p  Ñ§¿Æ/n  ½¨Éè/vn  ºÍ/c  ½ÌÑ§/n  ¸Ä¸ï/vn  Îª/v  ÁúÍ·/n  £¬/w  ÒÔ/p  ½ÌÊ¦/n  ¶ÓÎé/n  ºÍ/c  µ³Õþ/j  ¸É²¿/n  ¶ÓÎé/n  Îª/v  ¹Ø¼ü/n  £¬/w  ÒÔ/p  ·¢Õ¹/v  Ð£°ì/b  ²úÒµ/n  ¡¢/w  ÔöÇ¿/v  ¾­¼Ã/n  ÊµÁ¦/n  Îª/v  ºó¶Ü/n  £¬/w  ÒÔ/p  ¼ÓÇ¿/v  µ³/n  µÄ/u  ½¨Éè/vn  ºÍ/c  Ë¼Ïë/n  ÕþÖÎ/n  ¹¤×÷/vn  Îª/v  ±£Ö¤/v  £¬/w  ÐÎ³É/v  ÁË/u  Á½/m  ¸ö/q  ÎÄÃ÷/n  Ð­µ÷/ad  ·¢Õ¹/v  µÄ/u  ÎÈ¶¨/a  ÓÐÐò/a  ¡¢/w  ÃñÖ÷/a  »îÆÃ/a  ¡¢/w  ¼¯ÖÐ/v  ¾«Á¦/n  ½øÐÐ/v  ¸Ä¸ï/vn  µÄ/u  ÕþÖÎ/n  ·ÕÎ§/n  ºÍ/c  Ñ§Êõ/n  ·ÕÎ§/n  £¬/w  ÔÚ/p  ÈË²Å/n  ÅàÑø/vn  ¡¢/w  ²úÑ§ÑÐ/j  ½áºÏ/v  ¡¢/w  ¼ÓÇ¿/v  Éç»áÖ÷Òå/n  ¾«ÉñÎÄÃ÷/n  ½¨Éè/vn  µÈ/u  ·½Ãæ/n  Îª/p  ÎÒ¹ú/n  ¸Ä¸ï/vn  ¿ª·Å/vn  ºÍ/c  ¸ß½Ì/j  ·¢Õ¹/vn  ¹±Ï×/v  ÁË/u  Á¦Á¿/n  ¡£/w  ¡±/w  
19980503-01-001-028/m  ¸Ä¸ï/v  ¿ª·Å/v  ÒÔÀ´/f  £¬/w  ±±´ó/j  Ë³Ó¦/v  ¿Æ¼¼/n  ¸ïÃü/vn  ·¢Õ¹/v  µÄ/u  Ç÷ÊÆ/n  £¬/w  ½øÐÐ/v  ÁË/u  ´ó¹æÄ£/b  µÄ/u  Ïµ/n  ¿Æ/n  ½á¹¹/n  µÄ/u  ¸üÐÂ/vn  ¸ÄÔì/vn  ºÍ/c  ½ÌÑ§/n  ¸Ä¸ï/vn  £¬/w  Ê¹/v  ±±´ó/j  ÓÉ/p  Ô­À´/b  µÄ/u  ÎÄÀí¿Æ/j  ×ÛºÏ´óÑ§/l  ·¢Õ¹/v  Îª/v  ¶à/a  Ñ§¿Æ/n  ¡¢/w  ¶à/a  ²ã´Î/n  ¡¢/w  ¶à/a  ÐÎÊ½/n  µÄ/u  ÐÂÐÍ/b  ×ÛºÏ´óÑ§/l  ¡£/w  Ä¿Ç°/t  £¬/w  ±±´ó/j  ¹²ÓÐ/v  £¸/m  ¸ö/q  Ñ§Ôº/n  ºÍ/c  £²£²/m  ¸ö/q  Ïµ/n  £¬/w  £¸£·/m  ¸ö/q  Ñ§Ê¿/n  ×¨Òµ/n  £¬/w  £±£´£¸/m  ¸ö/q  Ë¶Ê¿/n  ×¨Òµ/n  £¬/w  £±£°£±/m  ¸ö/q  ²©Ê¿/n  ×¨Òµ/n  ¡£/w  ÆäÖÐ/r  ÐÂÔö/v  µÄ/u  Éç»á/n  ¼±Ðè/v  µÄ/u  ×¨Òµ/n  Õ¼/v  µ½/v  ÁË/u  £±£¯£³/m  ÒÔÉÏ/f  £¬/w  »ù´¡/n  Ñ§¿Æ/n  ºÍ/c  Ó¦ÓÃ/vn  Ñ§¿Æ/n  ´óÔ¼/d  ¸÷/r  Õ¼/v  Ò»°ë/m  £¬/w  Ê¹/v  ±±´ó/j  µÄ/u  ×¨Òµ/n  ½á¹¹/n  ¸ü/d  Ç÷/Vg  ºÏÀí/a  ¡£/w  
19980503-01-001-029/m  ¸Ä¸ï/v  ¿ª·Å/v  µÄ/u  £²£°/m  Äê/q  £¬/w  Ò²/d  ÊÇ/v  ±±´ó/j  ¿ÆÑÐ/n  ¹¤×÷/vn  ½á/v  ³ö/v  ÀÛÀÛ/z  Ë¶¹û/n  µÄ/u  £²£°/m  Äê/q  £¬/w  ÊÇ/v  ±±´ó/j  Îª/p  ¹ú¼Ò/n  ¡¢/w  Îª/p  ÊÀ½ç/n  ´´Ôì/v  ÁË/u  ´óÁ¿/m  ÐÂ/a  ÖªÊ¶/n  ¡¢/w  ÐÂ/a  ¼¼Êõ/n  µÄ/u  £²£°/m  Äê/q  ¡£/w  ÔÚ/p  Ö²Îï/n  »ùÒò/n  ¹¤³Ì/n  ºÍ/c  »ùÒò/n  ·Ö×Ó/n  µ÷¿Ø/vn  ÑÐ¾¿/vn  µÈ/u  ·½Ãæ/n  £¬/w  ³Â/nr  ÕÂÁ¼/nr  ½ÌÊÚ/n  µÄ/u  ¹¤×÷/vn  È¡µÃ/v  ÁË/u  ×¿Ô½/a  ³É¾Í/n  ¡£/w  ÕÅ/nr  ÇàÁ«/nr  ÔºÊ¿/n  µÈ/u  ºÏ×÷/v  ²â¶¨/v  µÄ/u  Ï¡ÓÐÔªËØ/l  î÷/n  ¡¢/w  îð/n  ¡¢/w  îæ/n  µÈ/u  £¬/w  ±»/p  [¹ú¼Ê/n  Ô­×ÓÁ¿/n  Î¯Ô±»á/n]nt  È·ÈÏ/v  Îª/v  Ô­×ÓÁ¿/n  Êý¾Ý/n  ±ê×¼/n  ¡£/w  ³Ì/nr  ÃñµÂ/nr  ¡¢/w  Ê¯/nr  ÇàÔÆ/nr  ÔºÊ¿/n  µÈ/u  ÑÐ¾¿/v  ¿ª·¢/v  µÄ/u  Ö¸ÎÆ/n  ×Ô¶¯/d  Ê¶±ð/v  ÏµÍ³/n  ¡¢/w  Ñî/nr  Ü½Çå/nr  ÔºÊ¿/n  Ö÷³Ö/v  ÑÐÖÆ/v  µÄ/u  ¡°/w  ÇàÄñ/nz  Èí¼þ/n  ¿ª·¢/vn  ÏµÍ³/n  ¡±/w  ¡¢/w  µØÇò/n  ÎïÀíÏµ/n  µÄ/u  ÖÐ¹ú/ns  ±±·½/s  ±©Óê/n  ³ÉÒò/n  ÑÐ¾¿/vn  ¼°Æä/c  Óë/p  [¹ú¼Ò/n  ÆøÏó¾Ö/n]nt  ºÏ×÷/v  ÑÐÖÆ/v  µÄ/u  ¡°/w  ÖÐÆÚ/t  ÊýÖµ/n  Ô¤±¨/vn  ÒµÎñ/n  ÏµÍ³/n  ¡±/w  µÈ/u  Ò»/m  Åú/q  ³É¹û/n  ¾ù/d  »ñµÃ/v  ¹ú¼Ò/n  ÖØ´ó/a  ¿Æ¼¼/n  ½±Àø/vn  £¬/w  ¶Ô/p  ´Ù½ø/v  ÎÒ¹ú/n  ¸ßÐÂ¼¼Êõ/n  ·¢Õ¹/vn  ºÍ/c  ¹úÃñ¾­¼Ã/n  ½¨Éè/vn  Æð/v  µ½/v  ÁË/u  »ý¼«/a  ×÷ÓÃ/n  ¡£/w  
19980503-01-001-030/m  ±±´ó/j  ÎÄ¿Æ/n  ÁìÓò/n  Ò²/d  È¡µÃ/v  ÁË/u  Ò»/m  ´ó/a  Åú/q  ¸ß/a  Ë®Æ½/n  µÄ/u  ÑÐ¾¿/vn  ³É¹û/n  ¡£/w  ¶«·½Ñ§Ïµ/n  ¼¾/nr  ÏÛÁÖ/nr  ½ÌÊÚ/n  µÄ/u  ¡¶/w  ¶Ø»Í/ns  ÍÂÂ³·¬/ns  ÍÂ»ðÂÞÓï/nz  ÑÐ¾¿/vn  µ¼ÂÛ/n  ¡·/w  £¬/w  ±»/p  ÈÏÎª/v  ÊÇ/v  Ò»/m  ²¿/q  ¡°/w  ÎÒ¹ú/n  Ç°ËùÎ´ÓÐ/i  µÄ/u  ¿ª´´ÐÔ/n  Öø×÷/n  ¡±/w  ¡£/w  ÖÐÎÄÏµ/n  ¹ÅÎÄÏ×/n  ÑÐ¾¿Ëù/n  ÕûÀí/v  µÄ/u  ¡¶/w  È«/a  ËÎ/Tg  Ê«/n  ¡·/w  £¬/w  ÊÇ/v  Æù½ñ/d  ÖÐ¹ú/ns  ×î/d  ´ó/a  µÄ/u  Ò»/m  ²¿/q  ¶Ï´ú/b  Ê«¸è/n  ×Ü¼¯/n  ¡£/w  ¿¼¹ÅÏµ/n  µÄ/u  É½Î÷/ns  ½úºîÄ¹/n  ¿¼¹Å/vn  ·¢ÏÖ/vn  Ê¹/v  ¹ú¼Ò/n  ÖØµã/n  ÏîÄ¿/n  ¡°/w  ÏÄÉÌÖÜ/j  ¶Ï´ú/b  ¹¤³Ì/n  ¡±/w  È¡µÃ/v  ÖØ´ó/a  ½øÕ¹/vn  ¡£/w  ·Ñ/nr  Ð¢Í¨/nr  ½ÌÊÚ/n  µÄ/u  ¡¶/w  Ð¡/a  ³ÇÕò/n  ËÄ/m  ¼Ç/Ng  ¡·/w  µÈ/u  ÂÛÖø/n  £¬/w  Îâ/nr  Ê÷Çà/nr  ½ÌÊÚ/n  µÈ/u  µÄ/u  µËÐ¡Æ½ÀíÂÛ/n  ÑÐ¾¿/vn  £¬/w  À÷/nr  ÒÔÄþ/nr  ½ÌÊÚ/n  µÄ/u  ¹É·ÝÖÆ/n  ÀíÂÛ/n  ÑÐ¾¿/vn  £¬/w  Ïô/nr  ÎµÔÆ/nr  ½ÌÊÚ/n  ¹ØÓÚ/p  ¡°/w  Ò»¹úÁ½ÖÆ/j  ¡±/w  ºÍ/c  [Ïã¸Û/ns  »ù±¾·¨/n]nz  ÎÊÌâ/n  µÄ/u  ÑÐ¾¿/vn  µÈ/u  ³É¹û/n  £¬/w  Îª/p  ¹ú¼Ò/n  ¾ö²ß/vn  Ìá¹©/v  ÁË/u  ÖØÒª/a  ÒÀ¾Ý/n  £¬/w  ÊÜµ½/v  Éç»á/n  ¸÷½ç/r  µÄ/u  ¹ã·º/a  ¹Ø×¢/vn  ¡£/w  
19980503-01-001-031/m  ÔÚ/p  ±±´ó/j  ÀúÊ·/n  ÉÏ/f  Öî¶à/m  ¡°/w  µÚÒ»/m  ¡±/w  ÖÐ/f  £¬/w  ÓÉ/p  Íõ/nr  Ñ¡/nr  ½ÌÊÚ/n  µÈ/u  ÑÐÖÆ/v  µÄ/u  ÖÐÎÄ/nz  µç×Ó/n  ³ö°æ/vn  ÏµÍ³/n  £¬/w  Ê¹/v  ÎÒ¹ú/n  ËÄ´ó·¢Ã÷/n  Ö®Ò»/r  µÄ/u  Ó¡Ë¢Êõ/n  ¸æ±ð/v  ÁË/u  Ç¦/n  Óë/c  »ð/n  £¬/w  [±±´ó/j  ·½Õý/nz  ¼¯ÍÅ¹«Ë¾/n]nt  Ò²/d  ³ÉÎª/v  ÊÀ½ç/n  ×î/d  ´ó/a  µÄ/u  ÖÐÎÄ/nz  ³ö°æ/vn  ÏµÍ³/n  ¿ª·¢/vn  ºÍ/c  ¹©Ó¦/vn  »ùµØ/n  ¡£/w  Íõ/nr  Ñ¡/nr  ½ÌÊÚ/n  Ëµ/v  £¬/w  ±±´ó/j  °Ñ/p  ¼á³Ö/v  ×ß/v  ²úÑ§ÑÐ/j  ½áºÏ/v  µÄ/u  µÀÂ·/n  ¡¢/w  ¡°/w  ¶¥ÌìÁ¢µØ/i  ¡±/w  ´´°ì/v  ¸ß/a  ¿Æ¼¼/n  ²úÒµ/n  £¬/w  ×÷Îª/v  ÊµÊ©/v  ¿Æ½ÌÐË¹ú/l  Õ½ÂÔ/n  µÄ/u  ÖØÒª/a  Í¾¾¶/n  £¬/w  ÒÑ/d  ÐÎ³É/v  ¾ßÓÐ/v  ±±´ó/j  ÌØÉ«/n  µÄ/u  ¸ß/a  ¿Æ¼¼/n  ²úÒµ/n  ¸ñ¾Ö/n  ¡£/w  ¸Ä¸ï/v  ¿ª·Å/v  ºó/f  £¬/w  ±±´ó/j  ²»½ö/c  ²úÉú/v  ÁË/u  [·½Õý/nz  ¼¯ÍÅ/n]nt  £¬/w  »¹/d  ²úÉú/v  ÁË/u  [×ÊÔ´/nz  ¹«Ë¾/n]nt  ¡¢/w  [Î´Ãû/nz  ¹«Ë¾/n]nt  ¡¢/w  [ÇàÄñ/nz  ¹«Ë¾/n]nt  ¡¢/w  [Î¬ÐÅ/nz  ¹«Ë¾/n]nt  ¡­¡­/w  ÕâÐ©/r  ¾ßÓÐ/v  ÖªÊ¶/n  ¾­¼Ã/n  ÌØµã/n  µÄ/u  ²úÒµ/n  ¼¯ÍÅ/n  ²»½ö/c  ³ÉÎª/v  Ö§³Ö/v  °ìÑ§/v  µÄ/u  ÖØÒª/a  ²ÆÔ´/n  £¬/w  ¸ü/d  ÖØÒª/a  µÄ/u  ÊÇ/v  £¬/w  ÔÚ/p  ¿ª±Ù/v  ²úÑ§ÑÐ/j  ½áºÏ/v  µÄ/u  µÀÂ·/n  ÉÏ/f  £¬/w  Ôì¾Í/v  ÁË/u  Ò»/m  Åú/q  ¾ßÓÐ/v  ¿ÆÑ§¼Ò/n  ËØÖÊ/n  µÄ/u  ÆóÒµ¼Ò/n  ºÍ/c  ¾ßÓÐ/v  ÆóÒµ¼Ò/n  Í·ÄÔ/n  µÄ/u  ¿ÆÑÐ/j  ÈËÔ±/n  ¡£/w  
19980503-01-001-032/m  ÖÐ¹ú/ns  Ò»/m  Î»/q  ½ÌÓý¼Ò/n  Ëµ/v  ¹ý/u  £º/w  ´óÑ§/n  Ö®/u  ´ó/a  £¬/w  ·Ç/d  ´óÏÃ/n  Ö®/u  ´ó/a  £¬/w  ¶øÊÇ/c  ´óÊ¦/n  Ö®/u  ´ó/a  ¡£/w  µ±½ñ/t  ÊÀ½ç/n  µÄ/u  ¼¤ÁÒ/a  ¾ºÕù/vn  £¬/w  ´Ó/p  ¸ù±¾/n  ÉÏ/f  Ëµ/v  ¾ÍÊÇ/v  ÈË²Å/n  µÄ/u  ¾ºÕù/vn  ¡£/w  ÔÚ/p  ¹ú¼Ê/n  ÈË²Å/n  ÊÐ³¡/n  µÄ/u  ¾ºÕù/vn  ÖÐ/f  £¬/w  ÖÐ¹ú/ns  Ëù/u  ´¦/v  µÄ/u  Î»ÖÃ/n  ²¢/d  ²»/d  Ê®·Ö/m  ÓÐÀû/a  £¬/w  µ«/c  ±±´ó/j  ÕâÐ©/r  Äê/q  À´/f  »¹ÊÇ/v  ÎüÒý/v  ÁË/u  Ò»/m  ´ó/a  Åú/q  ÈË²Å/n  £¬/w  ½ö/d  £±£¹£¹£·Äê/t  £¬/w  ±±´ó/j  ¾Í/d  ´Ó/p  º£Íâ/s  ÕÐÆ¸/v  µ½/v  £¹£¹/m  Ãû/q  ²©Ê¿/n  ¡£/w  Ä¿Ç°/t  ±±´ó/j  ÒÑ/d  ÓÐ/v  £¶£µ£°/m  Ãû/q  ÓµÓÐ/v  ²©Ê¿/n  Ñ§Î»/n  µÄ/u  ½ÌÊ¦/n  £¬/w  ÆäÖÐ/r  ½ü/v  £¶£°£°/m  ÈË/n  ÊÇ/v  ÖÐÇàÄê/j  ¡£/w  ãÉ/nr  Î¬·½/nr  ½ÌÊÚ/n  ¸æËß/v  ¼ÇÕß/n  £¬/w  ±±´ó/j  ÄÜ¹»/v  ÎüÒý/v  ¡¢/w  Áô×¡/v  Ò»/m  Åú/q  ÈË²Å/n  £¬/w  Ò»¸ö/m  ÖØÒª/a  Ô­Òò/n  ¾ÍÊÇ/v  ±±´ó/j  Îª/p  ËûÃÇ/r  Ìá¹©/v  ÁË/u  Á¼ºÃ/a  µÄ/u  Ñ§Êõ/n  »·¾³/n  £¬/w  ¸ü/d  Îª/p  ËûÃÇ/r  Ìá¹©/v  ÁË/u  ´´Ôì/v  ÀúÊ·/n  µÄ/u  »ú»á/n  ¡£/w  
19980503-01-001-033/m  ÎªÁË/p  ¼ÓËÙ/v  ÖÐÇàÄê/j  ½ÌÊ¦/n  µÄ/u  ³É³¤/vn  £¬/w  ±±´ó/j  ½üÄêÀ´/l/%  ²ÉÈ¡/v  ÖîÈç/v  ´òÆÆ/v  ÂÛ×ÊÅÅ±²/l  £¬/w  ÆÆ¸ñ/vd  ½úÉý/v  ¸ß¼¶/a  Ö°³Æ/n  £¬/w  ÊµÊ©/v  ¡°/w  ¿ç/v  ÊÀ¼Í/n  ÈË²Å/n  ¹¤³Ì/n  ¡±/w  µÈ/u  Ò»/m  ÏµÁÐ/q  ÓÐÁ¦/a  ´ëÊ©/n  £¬/w  Ê¹/v  ¸ü/d  ¶à/a  µÄ/u  ÓÅÐã/a  ÖÐÇàÄê/j  Ñ§Êõ/n  ¹Ç¸É/n  ÍÑÓ±¶ø³ö/i  £¬/w  ÈË²Å/n  ¶Ï²ã/n  ÏÖÏó/n  µÃµ½/v  »º½â/vn  ¡£/w  ´Ó/p  ÀÏ/a  Ò»´ú/n  µÄ/u  ¼¾/nr  ÏÛÁÖ/nr  ¡¢/w  ÕÅ/nr  á·Äê/nr  ¡¢/w  ³Ì/nr  ÃñµÂ/nr  µÈ/u  µ½/p  ÐÂ/a  ÖÐ¹ú/ns  ÅàÑø/v  µÄ/u  Íõ/nr  Ñ¡/nr  ¡¢/w  ½ª/nr  ²®¾Ô/nr  ¡¢/w  À÷/nr  ÒÔÄþ/nr  ¡¢/w  Ô¬/nr  ÐÐö¬/nr  ÔÙ/d  µ½/p  ¸Ä¸ï/v  ¿ª·Å/v  ºó/f  ³É³¤/v  ÆðÀ´/v  µÄ/u  ãÉ/nr  Î¬·½/nr  ¡¢/w  ³Â/nr  ÕÂÁ¼/nr  ¡¢/w  ÕÔ/nr  ÐÂÉú/nr  ¡¢/w  Áõ/nr  ÖÒ·¶/nr  ¡¢/w  Éê/nr  µ¤/nr  µÈ/u  ½ÌÊÚ/n  £¬/w  ±±´ó/j  ÒÑ/d  ³õ²½/d  ÐÎ³É/v  Ïà»¥/d  ÏÎ½Ó/v  µÄ/u  Ñ§Êõ/n  ÌÝ¶Ó/n  ¡£/w  Íõ/nr  ÒååÙ/nr  ½ÌÊÚ/n  Ëµ/v  µÃ/u  ºÃ/a  £º/w  ¡°/w  Ê¦×Ê/n  ¶ÓÎé/n  ÊÇ/v  Ñ§Ð£/n  µÄ/u  ¸ù±¾/n  ¡£/w  ´Ó/p  ½ñÈÕ/t  ±±´ó/j  µÄ/u  ÄêÇá/a  ½ÌÊ¦/n  ÉíÉÏ/s  £¬/w  ÎÒÃÇ/r  ¿´µ½/v  ±±´ó/j  ÓÅÁ¼/z  ÖÎÑ§/vn  ´«Í³/n  ÊÇ/v  ³¤Çà/a  µÄ/u  ¡£/w  ÔÚ/p  ¼¸/m  ´ú/q  ÃûÊ¦/n  µÄ/u  ´«°ï´ø/j  ºÍ/c  ËûÃÇ/r  ´´Ôì/v  µÄ/u  »·¾³/n  Ñ¬ÌÕ/vn  ÏÂ/f  £¬/w  ÄêÇáÈË/n  Ò»¶¨/d  »á/v  ³É³¤/v  Îª/v  Ã÷Ìì/t  µÄ/u  ¶¥ÁºÖù/n  £¬/w  ¸÷ÃÅ/r  Ñ§¿Æ/n  ÁìÓò/n  µÄ/u  ÕÛ¹ðÈË/n  ¡£/w  ¡±/w  
19980503-01-001-034/m  ÔÚ/p  ±±´ó/j  Î´Ãûºþ/ns  ÅÏ/Ng  µÄ/u  ÁÙºþÐù/ns  Ó­±ö´¦/n  £¬/w  ¼ÇÊÂÅÆ/n  ÉÏ/f  ÃÜÃÜÂéÂé/z  µØ/u  ¼ÇÔØ/v  ×Å/u  ÎÞÊý/m  ÊÀ½ç/n  ÖøÃû/a  Ñ§¸®/n  ºÍ/c  ÖªÃûÈËÊ¿/n  µÄ/u  Ãû×Ö/n  ¡£/w  [±±´ó/j  ÍâÊÂ´¦/n]nt  µÄ/u  ¹¤×÷/vn  ÈËÔ±/n  Ëµ/v  £¬/w  ¼¸ºõ/d  Ã¿Ìì/r  ¶¼/d  ÓÐ/v  Íâ¹ú/n  ½ÌÓý/vn  ´ú±íÍÅ/n  À´/v  ±±´ó/j  ²Î¹Û/v  £¬/w  ÓÐÊ±/d  Ò»/m  Ìì/q  À´/v  ºÃ¼¸/m  Åú/q  ¡£/w  £²£°/m  Äê/q  À´/f  £¬/w  ±±´ó/j  ²»¶Ï/d  ¼Ó´ó/v  ¶ÔÍâ¿ª·Å/l  Á¦¶È/n  £¬/w  Ä¿Ç°/t  ÒÑ/d  Í¬/p  £´£°/m  ¶à/m  ¸ö/q  ¹ú¼Ò/n  µÄ/u  £±£³£¶/m  Ëù/q  ´óÑ§/n  ½¨Á¢/v  ÁË/u  Ð£¼Ê/b  ÁªÏµ/vn  £¬/w  ÔÚ/p  ¿ªÕ¹/v  ¹ú¼Ê/n  ½»Á÷/vn  Óë/c  ºÏ×÷/vn  ·½Ãæ/n  Ê¼ÖÕ/d  ÂÊÏÈ´¹·¶/l  ¡£/w  
19980503-01-001-035/m  Ò»°Ù/m  Äê/q  À´/f  £¬/w  ±±´ó/j  Óë/p  ÖÐ»ªÃñ×å/n  ¹²/d  ÐË/v  £»/w  £²£°/m  Äê/q  Àï/f  £¬/w  ±±´ó/j  Óë/p  ¸Ä¸ï/v  ¿ª·Å/v  Í¬ÐÐ/v  ¡£/w  ¡°/w  °®¹ú/a  ¡¢/w  ½ø²½/a  ¡¢/w  ÃñÖ÷/a  ¡¢/w  ¿ÆÑ§/a  ¡±/w  µÄ/u  ´«Í³/n  £¬/w  ¡°/w  ÇÚ·Ü/a  ¡¢/w  ÑÏ½÷/a  ¡¢/w  ÇóÊµ/v  ¡¢/w  ´´ÐÂ/v  ¡±/w  µÄ/u  Ñ§·ç/n  £¬/w  ÒÔ¼°/c  ¼æÈÝ²¢°ü/i  µÄ/u  ÐØ»³/n  £¬/w  ·ÅÑÛ/v  ÊÀ½ç/n  µÄ/u  Ä¿¹â/n  ºÍ/c  Ñ§Êõ/n  ×ÔÓÉ/a  µÄ/u  »·¾³/n  £¬/w  ¸³Óè/v  ±±´ó/j  °ìÑ§/vn  Ë¼Ïë/n  µÄ/u  ÀúÊ·ÐÔ/b  ·ÉÔ¾/vn  ºÍ/c  Ê¦Éú/n  ¾«Éñ/n  ×´Ì¬/n  µÄ/u  Éî¿Ì/a  ±ä»¯/vn  ¡£/w  
19980503-01-001-036/m  ¼ÌÍù¿ªÀ´/i  £¬/w  Ïò/p  ÊÀ½ç/n  Ò»Á÷/b  ´óÑ§/n  Ä¿±ê/n  Âõ½ø/v  
19980503-01-001-037/m  ×ß¹ý/v  Ò»¸ö/m  ÊÀ¼Í/n  £¬/w  ±±¾©´óÑ§/nt  ÖÕÓÚ/d  Õ¾/v  ÔÚ/p  ÁË/u  °ÙÄê/m  »ªµ®/n  µÄ/u  ÃÅÇ°/s  ¡£/w  
19980503-01-001-038/m  Ëæ×Å/p  Ð£Çì/n  µ¹¼ÆÊ±ÅÆ/n  ÉÏ/f  µÄ/u  ÈÕÆÚ/n  Ïò/p  £±£¹£¹£¸Äê/t  £µÔÂ/t  £´ÈÕ/t  ÆÈ½ü/v  £¬/w  È«/a  ÖÐ¹ú/ns  ÄËÖÁ/c  ÊÀ½ç/n  ¸÷µØ/r  µÄ/u  ±±´ó/j  Ð£ÓÑ/n  Õý/d  ³±Ë®/n  °ã/u  Ó¿/v  Ïò/p  ËûÃÇ/r  ÐÄÖÐ/s  µÄ/u  Ê¥µØ/n  ¡£/w  ÉîÛÚ/ns  µÄ/u  ±±´ó/j  Ð£ÓÑ/n  °ü×â/v  µÄ/u  ×¨ÁÐ/n  £¬/w  ½«/p  ÑØÍ¾/b  ¸÷Õ¾/r  µÄ/u  ±±´ó/j  Ð£ÓÑ/n  Ò»Æð/d  ½Ó/v  »Ø/v  Ä¸Ð£/n  £¬/w  ÁÐ³µ/n  ÒÑ/d  ÓÚ/p  £µÔÂ/t  £²ÈÕ/t  µÖ¾©/v  £»/w  ÔÆÄÏ/ns  µÄ/u  [±±´ó/j  ÉúÎïÏµ/n]nt  Ð£ÓÑ/n  Ï×/v  ÉÏ/v  £±Íò/m  ¶ä/q  Óô½ðÏã/n  £¬/w  µã×º/v  ½ÚÈÕ/n  µÄ/u  ÑàÔ°/ns  £»/w  Ô¶ÔÚ/v  °ÍÀè/ns  µÄ/u  Ð£ÓÑ/n  £¬/w  ËÍ/v  À´/v  Ò»/m  ×ð/q  ¾Þ´ó/a  µÄ/u  Â³Ñ¸/nr  Í­Ïñ/n  ¡­¡­/w  ½ìÊ±/d  £¬/w  ¹²ÓÐ/v  £´Íò/m  ¶à/m  Ãû/q  Ð£ÓÑ/n  ·µÐ£/v  ¡£/w  
19980503-01-001-039/m  ÔÚ/p  Î´Ãûºþ/ns  ±ß/f  £¬/w  ¼¸/m  Î»/q  À´×Ô/v  Î÷±±/s  µÄ/u  £·£·/m  ¼¶/q  Ð£ÓÑ/n  ¸æËß/v  ¼ÇÕß/n  £º/w  ¡°/w  ±±´ó/j  °ÙÄê/m  »Ô»Í/an  ÖÕ/d  ½«/d  ³ÉÎª/v  ¹ýÈ¥/t  £¬/w  ÎÒÃÇ/r  Ç§ÀïÌöÌö/i  À´/v  ²Î¼Ó/v  Ð£Çì/n  £¬/w  ²»µ¥/c  ÊÇ/v  »ØÀ´/v  Ñ°ÕÒ/v  Çà´º/n  µÄ/u  ×ã¼£/n  £¬/w  ¸ü/d  ¶à/a  µÄ/u  ÊÇ/v  ¹Ø×¢/v  Ä¸Ð£/n  Î´À´/t  µÄ/u  Ç°³Ì/n  ¡£/w  ¡±/w  
19980503-01-001-040/m  ¹Ø×¢/v  ±±´ó/j  Î´À´/t  µÄ/u  Ç°³Ì/n  £¬/w  Õâ/r  ÎÞÒÉ/d  ÊÇ/v  ±±´ó/j  Ê¦Éú/n  ¡¢/w  ±±´ó/j  Ð£ÓÑ/n  ÒÔ¼°/c  ËùÓÐ/b  Óë/p  ±±´ó/j  ÓÐ/v  ¹ØÁª/n  µÄ/u  ÈËÃÇ/n  µÄ/u  ¹²Ê¶/n  ¡£/w  Åµ±´¶û½±/nz  »ñµÃÕß/n  Àî/nr  ÕþµÀ/nr  ²©Ê¿/n  Óë/p  ±±´ó/j  µÄ/u  ¹ØÏµ/n  ´Ó/p  [Î÷ÄÏ/s  Áª´ó/j]nt  Ê±/Ng  ¾Í/d  ¿ªÊ¼/v  ÁË/y  ¡£/w  Ç°²»¾Ã/t  Ëû/r  ÒÔ/p  Ð£ÓÑ/n  µÄ/u  Éí·Ý/n  ×»×»¸æ½ë/i  ±±´ó/j  Ñ§×Ó/n  £º/w  ×÷Îª/p  ±±´ó/j  ÈË/n  £¬/w  Ó¦/v  ¸Ðµ½/v  ½¾°Á/a  £¬/w  ¸ü/d  Ó¦ÓÐ/v  Ò»/m  ÖÖ/q  ÔðÈÎ¸Ð/n  ¡£/w  ÎÒ/r  Ï£Íû/v  ±±´ó/j  ÔÚ/p  ÒÔºó/f  µÄ/u  Ò»°Ù/m  Äê/q  £¬/w  ÄËÖÁ/c  ¼¸°Ù/m  Äê/q  £¬/w  Îª/p  ÖÐ¹ú/ns  ÎÄ»¯/n  ÊÂÒµ/n  µÄ/u  ¸ü/d  ´ó/a  ·¢Õ¹/vn  µì¶¨/v  Ò»¸ö/m  »ù´¡/n  ¡£/w  
19980503-01-001-041/m  ¡°/w  ´Ó/p  ²Ì/nr  ÔªÅà/nr  µ½/p  ½ñÌì/t  £¬/w  ±±´ó/j  ÀúÀ´/d  ÐéÐÄ/a  ÏòÉÏ/v  £¬/w  ËùÒÔ/c  È¡µÃ/v  ÁË/u  Ò»¶¨/b  µÄ/u  ³É¾Í/n  ¡£/w  ±±´ó/j  Òª/v  ·¢Ñï/v  ´«Í³/n  £¬/w  ¹â/d  ÓÐ/v  ÐÅÐÄ/n  ºÍ/c  Ô¸Íû/n  ²»ÐÐ/a  £¬/w  »¹/d  ÐèÒª/v  ½ÅÌ¤ÊµµØ/i  µÄ/u  ÑÐ¾¿/vn  £¬/w  ×ö³ö/v  ³É¼¨/n  À´/v  ¡£/w  ×Ü/d  Òª/v  ÓÐ/v  ÐÂ/a  µÄ/u  ·¢ÏÖ/vn  £¬/w  ÐÂ/a  µÄ/u  ´´Ôì/vn  £¬/w  ²Å/d  ËãÊÇ/v  ÓÐ/v  ÕæÕý/b  µÄ/u  ³É¾Í/n  ¡£/w  ¡±/w  ÕÜÑ§Ïµ/n  ÕÅ/nr  á·Äê/nr  µÄ/u  »°/n  ¸ü/d  ÊÇ/v  ÓïÖØÐÄ³¤/i  ¡£/w  
19980503-01-001-042/m  ¡°/w  Ö»ÓÐ/c  Ñ§Êõ/n  ÉÏ/f  µÄ/u  ·¢Õ¹/vn  £¬/w  ÖµµÃ/v  ×÷/v  ´óÑ§/n  µÄ/u  ¼ÍÄî/vn  ¡£/w  Ö»ÓÐ/c  Ñ§Êõ/n  ÉÏ/f  µÄ/u  ½¨Ê÷/vn  £¬/w  ÖµµÃ/v  ¡®/w  ±±¾©´óÑ§/nt  ÍòÍò/m  Ëê/q  ¡¯/w  µÄ/u  »¶ºô/vn  £¡/w  ¡±/w  Àî/nr  ´óîÈ/nr  ÏÈÉú/n  ÔÚ/p  ¼ÍÄî/v  ±±´ó/j  £²£µ/m  ÖÜÄê/q  Ð£Çì/n  Ê±/Ng  µÄ/u  Õâ/r  ¶Î/q  »°/n  £¬/w  ÖÁ½ñ/d  ÈÔ/d  »Øµ´/v  ÔÚ/p  Ð£Ô°/n  ¡£/w  
19980503-01-001-043/m  ±±´ó/j  °ÙÄê/m  Çìµä/n  »î¶¯/vn  µÄ/u  ÖØµã/n  ÊÇ/v  Ñ§Êõ/n  ÑÐÌÖ/vn  ¡£/w  [¹þ·ð/ns  ´óÑ§/n]nt  ¡¢/w  [Å£½ò/ns  ´óÑ§/n]nt  ¡¢/w  [Ë¹Ì¹¸£/ns  ´óÑ§/n]nt  ¡¢/w  [¶«¾©/ns  ´óÑ§/n]nt  µÈ/u  ÊÀ½ç/n  ÖøÃû/a  ´óÑ§/n  ºÍ/c  ÖÐ¹ú/ns  ÖøÃû/a  ´óÑ§/n  µÄ/u  ½ü/v  £±£°£°/m  Î»/q  Ð£³¤/n  »ã¼¯/v  ±±¾©/ns  £¬/w  µÇ/v  ÉÏ/v  ¡°/w  ÃæÏò/v  £²£±/m  ÊÀ¼Í/n  ¸ßµÈ½ÌÓý/l  ¡ª¡ª¡ª/w  ´óÑ§/n  Ð£³¤/n  ÂÛÌ³/n  ¡±/w  £»/w  £±£´/m  ¸ö/q  ÖØÒª/a  µÄ/u  ¹ú¼ÊÐÔ/n  Ñ§Êõ/n  »áÒé/n  ÖÐ/f  ½«/d  ÓÐ/v  Áù/m  Î»/q  Åµ±´¶û½±/nz  »ñµÃÕß/n  ²Î¼Ó/v  £»/w  ¡°/w  ººÑ§/n  ÑÐ¾¿/vn  ¹ú¼Ê/n  »áÒé/n  ¡±/w  ÑûÇë/v  µ½/v  ÁË/u  £³£°£°/m  Óà/m  Î»/q  ÊÀ½ç/n  ÖªÃû/a  µÄ/u  ººÑ§/n  ÑÐ¾¿/vn  ×¨¼Ò/n  ¡£/w  ÕâÑù/r  ¶à/a  µÄ/u  ÊÀ½ç/n  ´óÑ§/n  Ð£³¤/n  ºÍ/c  ÖøÃû/a  Ñ§Õß/n  µÄ/u  ¾Û»á/vn  £¬/w  ÔÚ/p  ÎÒ¹ú/n  µÄ/u  ½ÌÓýÊ·/n  ÉÏ/f  »¹ÊÇ/v  µÚÒ»/m  ´Î/q  ¡£/w  
19980503-01-001-044/m  ±±¾©´óÑ§/nt  Ð£³¤/n  ³Â/nr  ¼Ñ¶ý/nr  ½ÌÊÚ/n  Ëµ/v  £¬/w  °ÙÄê/m  Ð£Çì/n  µÄ/u  ×ÚÖ¼/n  ÊÇ/v  ¡°/w  ºëÑï/v  ´«Í³/n  £¬/w  ·±ÈÙ/v  Ñ§Êõ/n  £¬/w  ÃæÏò/v  Î´À´/t  £¬/w  ´Ù½ø/v  ·¢Õ¹/vn  ¡±/w  ¡£/w  Ëû/r  Ëµ/v  £¬/w  ÎÒÃÇ/r  Çì×£/v  ½¨/v  Ð£/Ng  °ÙÄê/m  £¬/w  Ê×ÏÈ/d  Òª/v  »Ø¹Ë/v  ºÍ/c  ×Ü½á/v  Ñ§Ð£/n  ÔÚ/p  ÈË²Å/n  ÅàÑø/vn  ºÍ/c  Ñ§Êõ/n  ½¨Ê÷/n  ÉÏ/f  µÄ/u  ³É¾Í/n  £¬/w  ÌØ±ð/d  ÊÇ/v  Òª/v  ¼ìÔÄ/v  ÐÂ/a  ÖÐ¹ú/ns  ³ÉÁ¢/v  ÒÔÀ´/f  Õâ/r  ·½Ãæ/n  µÄ/u  ³É¾Í/n  ºÍ/c  ¾­Ñé/n  £¬/w  È·Á¢/v  ½ñºó/t  µÄ/u  ·¢Õ¹/vn  Ä¿±ê/n  £¬/w  Õâ/r  ²Å/d  ÊÇ/v  °ÙÄê/m  Ð£Çì/n  ¶Ô/p  ÎÒÃÇ/r  ×î/d  ¸ù±¾/a  µÄ/u  ¼¤Àø/vn  £¡/w  ÎÒÃÇ/r  Òª/v  ³ä·Ö/ad  ÀûÓÃ/v  ºÃ/a  °ÙÄê/m  Ð£Çì/n  µÄ/u  Æõ»ú/n  £¬/w  ¼Ó¿ì/v  ¸Ä¸ï/vn  ²½·¥/n  £¬/w  Ê¹/v  °ÙÄê/m  Ð£Çì/n  ÕæÕý/d  ³ÉÎª/v  ¡°/w  ¶þÊ®Ò»/m  ÊÀ¼Í/n  ³õÒ¶/f  °Ñ/p  ±±´ó/j  ½¨Éè/v  ³ÉÎª/v  ÊÀ½ç/n  Ò»Á÷/b  µÄ/u  Éç»áÖ÷Òå/n  ´óÑ§/n  ¡±/w  Ä¿±ê/n  µÄ/u  ÐÂ/a  Æðµã/n  ¡£/w  
19980503-01-001-045/m  ³Â/nr  Ð£³¤/n  ÈÏÎª/v  £¬/w  Òª/v  ´´½¨/v  ÊÀ½ç/n  Ò»Á÷/b  µÄ/u  Éç»áÖ÷Òå/n  ´óÑ§/n  £¬/w  ¹Ø¼ü/a  ÎÊÌâ/n  ÊÇ/v  ÈçºÎ/r  Ìá¸ß/v  ¸ßµÈÑ§Ð£/l  µÄ/u  °ìÑ§/vn  Ð§Òæ/n  ºÍ/c  ÔËÐÐ/vn  Ð§ÂÊ/n  ¡£/w  Ëû/r  Ëµ/v  £¬/w  Ä¿Ç°/t  ±±´ó/j  ÉèÏë/v  ÔÚ/p  ÒÔÏÂ/f  ¼¸/m  ·½Ãæ/n  ½øÐÐ/v  ¸Ä¸ï/vn  £º/w  
19980503-01-001-046/m  ¡ª¡ª¡ª/w  ÒÔ/p  ¡°/w  ÊáÀí/v  ¡±/w  ¿Î³Ì/n  Îª/v  ÇÐÈë¿Ú/n  £¬/w  ¼ÓÇ¿/v  »ù´¡¿Î/n  µÄ/u  Ê¦×Ê/n  Á¦Á¿/n  £¬/w  Ç¿»¯/v  ×ÛºÏ/vn  ËØÑø/n  µÄ/u  ½ÌÓý/vn  ¡£/w  
19980503-01-001-047/m  ¡ª¡ª¡ª/w  ½áºÏ/v  ¹ú¼Ò/n  ¿Æ¼¼/n  ÌåÖÆ/n  ¸Ä¸ï/vn  £¬/w  ½øÒ»²½/d  ·¢Ñï/v  ±±¾©´óÑ§/nt  ÔÚ/p  »ù´¡/n  ÑÐ¾¿/vn  ·½Ãæ/n  µÄ/u  ÓÅÊÆ/n  £¬/w  ´óÁ¦/d  ¼ÓÇ¿/v  ¿ÆÑÐ/j  »ùµØ/n  ½¨Éè/vn  £¬/w  ¼ÓÇ¿/v  Ó¦ÓÃ/vn  ÑÐ¾¿/vn  ºÍ/c  ¸ßÐÂ¼¼Êõ/n  ÑÐ¾¿/vn  £¬/w  ÔöÇ¿/v  ÕùÈ¡/v  ¹ú¼Ò/n  ÖØ´ó/a  ¿Æ¼¼/n  ÈÎÎñ/n  ºÍ/c  ³ö/v  ÖØ´ó/a  ³É¹û/n  µÄ/u  ÊµÁ¦/n  ¡£/w  ¿ÆÑ§/n  ÑÐ¾¿/vn  ¼È/c  ÊÇ/v  Ñ§Ð£/n  Îª/p  ¹ú¼Ò/n  ¿Æ¼¼/n  ¡¢/w  ¾­¼Ã/n  ºÍ/c  Éç»á/n  ·¢Õ¹/vn  ·þÎñ/v  µÄ/u  ÖØÒª/a  ÊÖ¶Î/n  £¬/w  Ò²/d  ÊÇ/v  Ìá¸ß/v  Ñ§Ð£/n  Ê¦Éú/n  Ñ§Êõ/n  Ë®Æ½/n  ºÍ/c  ¿ÆÑ§/n  ËØÖÊ/n  µÄ/u  Ö÷Òª/b  ÊÖ¶Î/n  ¡£/w  
19980503-01-001-048/m  ¡ª¡ª¡ª/w  ´óÁ¦/d  ¼ÓÇ¿/v  ½ÌÑ§/n  ºÍ/c  ¿ÆÑÐ/j  µÄ/u  »ù´¡/n  ÉèÊ©/n  ½¨Éè/vn  £¬/w  ´Ù½ø/v  ½ÌÑ§/vn  ÊÖ¶Î/n  ºÍ/c  ·½·¨/n  µÄ/u  ¸üÐÂ/vn  £¬/w  Îª/p  ÏÖ´ú»¯/vn  ½ÌÑ§/vn  ÊÖ¶Î/n  ºÍ/c  ·½·¨/n  µÄ/u  Òý½ø/vn  Óë/c  Ê¹ÓÃ/vn  ´´Ôì/v  Ìõ¼þ/n  ¡£/w  
19980503-01-001-049/m  ¡ª¡ª¡ª/w  »ý¼«/a  ¡¢/w  Ö÷¶¯/a  ¡¢/w  ÎÈ¶¨/a  ÓÐÐò/a  µØ/u  ½øÐÐ/v  Ñ§Ð£/n  ¹ÜÀí/vn  ÌåÖÆ/n  ¸Ä¸ï/vn  ¡£/w  ´Ù½ø/v  Ð£ÄÚ/s  Ñ§¿Æ/n  Ö®¼ä/f  ½ôÃÜ/a  ÁªºÏ/vn  £¬/w  ·¢»Ó/v  £±£±/m  ¡µ/w  £²/m  µÄ/u  ×÷ÓÃ/n  £¬/w  Õâ/r  ÊÇ/v  ÅàÑø/v  ¾ßÓÐ/v  ¸ß¶È/n  ´´Ôì/vn  ÄÜÁ¦/n  µÄ/u  ÈË²Å/n  µÄ/u  »ù´¡/n  ¡£/w  Í¬Ê±/c  »ý¼«/ad  Óë/p  ¹úÄÚÍâ/s  ÓÐ¹Ø/vn  Ñ§Ð£/n  ÁªºÏ/vd  °ìÑ§/v  ¡£/w  
19980503-01-001-050/m  ½ñÈÕ/t  ±±´ó/j  ÒÑ/d  ½øÈë/v  Ò»¸ö/m  È«Ãæ/ad  ½¨Éè/v  ¡¢/w  ÕûÌå/n  ·¢Õ¹/v  µÄ/u  ×î/d  ºÃ/a  ÀúÊ·/n  Ê±ÆÚ/n  ¡£/w  Õ¹Íû/v  Î´À´/t  £¬/w  ±±´ó/j  ±Ø½«/d  ÔÙÔì/v  ÐÂ/a  µÄ/u  °ÙÄê/m  »Ô»Í/an  ¡£/w  ±±´ó/j  ÈË/n  Ëµ/v  £¬/w  ËûÃÇ/r  ¸ü/d  Ô¸Òâ/v  °Ñ/p  £±£¹£¹£¸Äê/t  £µÔÂ/t  £´ÈÕ/t  ×÷Îª/v  Æðµã/n  £¬/w  ¶ø/c  ²»½ö/c  ÊÇ/v  °ÙÄê/m  µÄ/u  ÖÕµã/n  ¡£/w  
19980503-01-001-051/m  £µÔÂ/t  £´ÈÕ/t  £¬/w  ÊÇ/v  Ò»¸ö/m  Ì«/d  ÖµµÃ/v  ¼ÍÄî/v  µÄ/u  ÈÕ×Ó/n  ¡£/w  Ëý/r  ÊÇ/v  °®¹ú/a  ÔË¶¯/n  µÄ/u  ¼ÍÄîÈÕ/n  £¬/w  ÊÇ/v  ÖÐ¹ú/ns  ÇàÄê/n  µÄ/u  ½ÚÈÕ/n  £¬/w  Ò²/d  ÊÇ/v  ´ºÒâ/n  ×î/d  Å¨/a  µÄ/u  ¼¾½Ú/n  ¡£/w  Õâ/r  ²»/d  Õý/d  ÕÑÊ¾/v  ÁË/u  ±±´ó/j  Ëä/c  ÒÑ/d  ×ß¹ý/v  °ÙÄê/m  £¬/w  È´/d  ÒÀÈ»/z  ÊÇ/v  ÄêÇá/a  µÄ/u  ±±´ó/j  £¬/w  ¡°/w  ³£/d  Îª/v  ÐÂ/a  µÄ/u  ¡±/w  ±±´ó/j  Âð/y  £¿/w  
19980503-01-001-052/m  £µÔÂ/t  £´ÈÕ/t  £¬/w  ½«/d  ÓÐ/v  Ò»/m  ¿Å/q  Ð¡ÐÐÐÇ/n  ±»/p  ÃüÃû/v  Îª/v  ¡°/w  ±±¾©´óÑ§/nt  ÐÇ/n  ¡±/w  ¡£/w  Õâ/r  ÊÇ/v  [¹ú¼Ê/n  Ð¡ÐÐÐÇ/n  ÃüÃû/vn  Î¯Ô±»á/n]nt  µÚÒ»/m  ´Î/q  ¸ø/p  Ò»/m  ¿Å/q  ÐÐÐÇ/n  ¸³Óè/v  Ò»/m  Ëù/q  ´óÑ§/n  µÄ/u  Ãû³Æ/n  ¡£/w  ÎÒÃÇ/r  ÏàÐÅ/v  £¬/w  Ïñ/v  Õâ/r  ¿Å/q  Ð¡ÐÐÐÇ/n  ÔÚ/p  Ã£Ã£/z  Ì«¿Õ/s  ÖÐ/f  ×ßÏò/v  Î´À´/t  £¬/w  ×ßÏò/v  ÓÀºã/z  Ò»Ñù/u  £¬/w  ±±¾©´óÑ§/nt  Ò²/d  »á/v  ÔÚ/p  ÎÒÃÇ/r  Ãñ×å/n  µÄ/u  ²ýÊ¢/a  ·±ÈÙ/a  ÖÐ/f  ÓÀ/d  ·Å/v  ¹âÃ¢/n  ¡£/w  
19980503-01-001-053/m  £¨/w  Ñ¹Ìâ/vn  ÕÕÆ¬/n  Îª/v  ±¾±¨/r  ¼ÇÕß/n  ÌÕ/nr  Ô´Ã÷/nr  Éã/Vg  £©/w  

19980503-01-002-001/m  ´óÑ§/n  Ð£³¤/n  ÂÛÌ³/n  ÔÚ/p  ¾©/j  ¾ÙÐÐ/v  
19980503-01-002-002/m  Àî/nr  á°Çå/nr  ·¢±í/v  ½²»°/n  ÖÐÍâ/j  ½ü/v  °Ù/m  Ëù/q  ÖøÃû/a  ´óÑ§/n  Ð£³¤/n  ¾Û¼¯Ò»ÌÃ/i  
19980503-01-002-003/m  ±¾±¨/r  ±±¾©/ns  ÎåÔÂ/t  ¶þÈÕ/t  Ñ¶/Ng  ¼ÇÕß/n  ±Ï/nr  È«ÖÒ/nr  ¡¢/w  ÎÂ/nr  ºìÑå/nr  ±¨µÀ/v  £º/w  ÔÚ/p  ±±¾©´óÑ§/nt  Ó­À´/v  °ÙÄê/m  Ð£Çì/n  Ö®¼Ê/f  £¬/w  À´×Ô/v  ÊÀ½ç/n  ¸÷¹ú/r  ºÍ/c  µØÇø/n  µÄ/u  ÁùÊ®/m  ¶à/m  Ëù/q  ÖøÃû/a  ´óÑ§/n  µÄ/u  Ð£³¤/n  ¡¢/w  ¹úÄÚ/s  ÈýÊ®/m  ¶à/m  Ëù/q  ÖøÃû/a  ´óÑ§/n  µÄ/u  Ð£³¤/n  ½ñÌì/t  ÔÚ/p  ±±¾©/ns  ¾Û¼¯Ò»ÌÃ/i  £¬/w  ¾ÙÐÐ/v  ¡º/w  ÃæÏò/v  ¶þÊ®Ò»/m  ÊÀ¼Í/n  µÄ/u  ¸ßµÈ½ÌÓý/l  ´óÑ§/n  Ð£³¤/n  ÂÛÌ³/n  ¡»/w  ¿ªÄ»Ê½/n  ¡£/w  [ÖÐ¹²ÖÐÑë/nt  ÕþÖÎ¾Ö/n]nt  ³£Î¯/n  ¡¢/w  ¹úÎñÔº/nt  ¸±/b  ×ÜÀí/n  Àî/nr  á°Çå/nr  ³öÏ¯/v  ÂÛÌ³/n  ¿ªÄ»Ê½/n  ²¢/c  ·¢±í/v  ÁË/u  ÈÈÇéÑóÒç/l  µÄ/u  ½²»°/n  ¡£/w  
19980503-01-002-004/m  ´óÑ§/n  Ð£³¤/n  ÂÛÌ³/n  ÊÇ/v  ±±¾©´óÑ§/nt  °ÙÄê/m  Çìµä/n  »î¶¯/vn  µÄ/u  Ò»¸ö/m  ÖØÒª/a  ×é³É²¿·Ö/l  £¬/w  Æä/r  ¹æÄ£/n  Ö®/u  ´ó/a  ¡¢/w  ²ã´Î/n  Ö®/u  ¸ß/Ng  £¬/w  ÔÚ/p  ÖÐ¹ú/ns  ½ÌÓýÊ·/n  ÉÏ/f  ÉÐ/d  Êô/v  Ê×/m  ´Î/q  ¡£/w  ÂÛÌ³/n  »áÆÚ/n  Á½/m  Ìì/q  £¬/w  ´óÑ§/n  Ð£³¤/n  ÃÇ/k  ½«/d  ¹²Í¬/d  Ì½ÌÖ/v  ¶þÊ®Ò»/m  ÊÀ¼Í/n  ÈËÀà/n  ¸ßµÈ½ÌÓý/l  µÄ/u  ·¢Õ¹/vn  Ç÷ÊÆ/n  ¡£/w  
19980503-01-002-005/m  Àî/nr  á°Çå/nr  ÔÚ/p  ½²»°/n  ÖÐ/f  Ëµ/v  £¬/w  ×Ô/p  ÈËÀà/n  ½øÈë/v  ÎÄÃ÷/a  Ê±´ú/n  ÒÔÀ´/f  £¬/w  ¡º/w  ½ÌÓý/vn  ¡»/w  Õâ¸ö/r  Ãû´Ê/n  ±ã/d  ÔÚ/p  ÈËÀà/n  Éú»î/vn  ÖÐ/f  Õ¼¾Ý/v  ÁË/u  Ô½À´Ô½/d  ÖØÒª/a  µÄ/u  µØÎ»/n  ¡£/w  ÖÐ¹ú/ns  µÄ/u  ½ÌÓý/vn  Ëä/c  ÓÐ/v  ºÜ/d  ³¤/a  µÄ/u  ÀúÊ·/n  ´«Í³/n  £¬/w  µ«/c  ÏÖ´ú/t  ÒâÒå/n  ÉÏ/f  µÄ/u  ´óÑ§/n  £¬/w  ÊÇ/v  ÔÚ/p  Ïò/p  Î÷·½/s  Ñ§Ï°/v  µÄ/u  ¹ý³Ì/n  ÖÐ/f  ²úÉú/v  µÄ/u  £¬/w  È»¶ø/c  Ëý/r  ÊÇ/v  ÉîÉî/d  Ö²/v  ¸ù/n  ÓÚ/p  ÖÐ¹ú/ns  Ãñ×å/n  ÎÄ»¯/n  ¡¢/w  ½ÌÓý/vn  ´«Í³/n  µÄ/u  ÍÁÈÀ/n  ÖÐ/f  ·¢Õ¹/v  ÆðÀ´/v  µÄ/u  ¡£/w  Á½Ç§/m  ¶à/m  Äê/q  À´/f  £¬/w  ¸ßÉî/a  µÄ/u  Ñ§ÎÊ/n  ÔÚ/p  ÖÐ¹ú/ns  ÒÔ/p  Æä/r  ¶ÀÌØ/a  µÄ/u  ·½Ê½/n  µÃµ½/v  »ýÀÛ/vn  ¡¢/w  ÅàÖ²/vn  £¬/w  ²¢/c  ÐÎ³É/v  ÁË/u  ÖÐ¹ú/ns  ×Ô¼º/r  µÄ/u  Ñ§Êõ/n  ´«Í³/n  ¡£/w  µ½/p  ´óÔ¼/d  Ò»°Ù/m  Äê/q  Ç°/f  £¬/w  ÖÐ¹ú/ns  ³öÏÖ/v  ÁË/u  ×Ô¼º/r  ÏÖ´ú/t  µÄ/u  ´óÑ§/n  ¡£/w  ±±¾©´óÑ§/nt  ¾ÍÊÇ/v  ÉÙÊý/m  ¼¸/m  Ëù/q  ×î/d  Ôç/a  µÄ/u  ÖÐ¹ú/ns  ÏÖ´ú/t  ´óÑ§/n  £¬/w  Ëý/r  Îª/p  ¿ªÍØ/v  ÖªÊ¶/n  µÄ/u  ½®Óò/n  ¡¢/w  ´Ù½ø/v  ÖÐ¹ú/ns  µÄ/u  Ñ§Êõ/n  Óë/c  Éç»á/n  µÄ/u  ½ø²½/vn  ×÷³ö/v  ÁË/u  ÖØÒª/a  µÄ/u  ¹±Ï×/n  ¡£/w  
19980503-01-002-006/m  Àî/nr  á°Çå/nr  Ö¸³ö/v  £¬/w  ¸ßµÈ½ÌÓý/l  ·¢Õ¹/v  µÄ/u  ºËÐÄ/n  ÊÇ/v  Ñ§Êõ/n  ºÍ/c  ÈË²Å/n  £¬/w  ÔÚ/p  ´«Í³/n  Óë/c  ÏÖÊµ/n  ¡¢/w  ÀúÊ·/n  Óë/c  Î´À´/t  ¡¢/w  ¿ÆÑ§/n  Óë/c  ÈËÎÄ/n  ¡¢/w  ÀíÂÛ/n  Óë/c  ¾­Ñé/n  ¡¢/w  ¸öÈË/n  Óë/c  Éç»á/n  Ö®¼ä/f  µÄ/u  ¹ØÏµ/n  ÖÐ/f  £¬/w  Æð/v  ×Å/u  Ê®·Ö/m  ÖØÒª/a  µÄ/u  ×÷ÓÃ/n  ¡£/w  Ó­/v  ×Å/u  ¶þÊ®Ò»/m  ÊÀ¼Í/n  µÄ/u  Êï¹â/n  £¬/w  ÈËÃÇ/n  ÕýÔÚ/d  Ó­½Ó/v  Î´À´/t  µÄ/u  »úÓö/n  ºÍ/c  ÌôÕ½/vn  ¡£/w  ÆäÖÐ/r  ÖªÊ¶/n  £¬/w  °üÀ¨/v  ¿ÆÑ§/n  ºÍ/c  ¼¼Êõ/n  £¬/w  ½«/d  ÔÚ/p  ÐÂ/a  µÄ/u  ÊÀ¼Í/n  Àï/f  ±È/p  ÔÚ/p  ÈËÀà/n  ´æÔÚ/v  µÄ/u  ÒÔÍù/t  ÈÎºÎ/r  Ê±ÆÚ/n  ¶¼/d  ½«/d  ·¢»Ó/v  ¸ü/d  ¶à/a  ¸ü/d  ´ó/a  µÄ/u  ×÷ÓÃ/n  £¬/w  ÒÑ/d  ³ÉÎª/v  ÈËÃÇ/n  µÄ/u  ¹²Ê¶/n  ¡£/w  [ÖÐ¹ú/ns  Õþ¸®/n]nt  ÈÏÎª/v  ÖÐ¹ú/ns  ÏÖ´ú»¯/vn  ½¨Éè/vn  ±ØÐë/d  ÒÀ¿¿/v  ½ÌÓý/v  £¬/w  ½ÌÓý/v  ±ØÐë/d  Îª/p  ÖÐ¹ú/ns  ÏÖ´ú»¯/vn  ½¨Éè/vn  ·þÎñ/v  £¬/w  ²¢/c  °Ñ/p  ·¢Õ¹/v  ÖÐ¹ú/ns  µÄ/u  ¿ÆÑ§/n  ºÍ/c  ½ÌÓý/vn  ÊÂÒµ/n  ×÷Îª/v  Í·µÈ/b  ÖØÒª/a  ÈÎÎñ/n  £¬/w  ÖÆ¶¨/v  ÁË/u  ¡º/w  ¿Æ½ÌÐË¹ú/l  ¡»/w  µÄ/u  Õ½ÂÔ/n  ¡£/w  ¿ÉÒÔ/v  Ô¤ÑÔ/v  £¬/w  ÖÐ¹ú/ns  µÄ/u  ¸ßµÈ½ÌÓý/l  ÔÚ/p  ¶þÊ®Ò»/m  ÊÀ¼Í/n  Ò»¶¨/d  »á/v  ÔÚ/p  ÖÐ¹ú/ns  µÄ/u  ·¢Õ¹/vn  ÖÐ/f  ·¢»Ó/v  Ó¦ÓÐ/v  µÄ/u  ×÷ÓÃ/n  ¡£/w  
19980503-01-002-007/m  Àî/nr  á°Çå/nr  Ç¿µ÷/v  £¬/w  ÖÐ¹ú/ns  ÊÇ/v  Ò»¸ö/m  ·¢Õ¹/v  ÖÐ/f  ¹ú¼Ò/n  £¬/w  ÖÐ¹ú/ns  µÄ/u  ÏÖ´ú»¯/vn  ÊÇ/v  Ò»¸ö/m  ³¤ÆÚ/b  µÄ/u  ¹ý³Ì/n  £¬/w  ÖÐ¹ú/ns  ¸ßµÈ½ÌÓý/l  µÄ/u  ·¢Õ¹/vn  ²»/d  »á/v  ÍÑÀë/v  Õâ¸ö/r  Êµ¼Ê/n  ¡£/w  µ±½ñ/t  ¸ßµÈ½ÌÓý/l  µÄ/u  ·¢Õ¹/vn  Ô½À´Ô½/d  È¡¾öÓÚ/v  Íâ²¿/f  »·¾³/n  ¶Ô/p  Ëü/r  Ìá³ö/v  µÄ/u  ÐèÇó/n  ºÍ/c  Îª/p  Ëü/r  Ìá¹©/v  µÄ/u  Ö§³Ö/vn  ¡£/w  ¾­¼Ã/n  Ôö³¤/vn  ·½Ê½/n  µÄ/u  ×ª±ä/vn  £¬/w  ÒªÇó/v  ¸ßµÈ½ÌÓý/l  µÄ/u  ·¢Õ¹/vn  ²»½ö/c  Òª/v  ×¢ÖØ/v  ·¢Õ¹/vn  ¹ý³Ì/n  ÖÐ/f  µÄ/u  ÊýÁ¿/n  ÎÊÌâ/n  £¬/w  ¶øÇÒ/c  ¸ü/d  Òª/v  ×¢ÖØ/v  ½á¹¹/n  ¡¢/w  ÖÊÁ¿/n  ºÍ/c  Ð§Òæ/n  ÎÊÌâ/n  ¡£/w  ÖÐ¹ú/ns  ÏÖÓÐ/v  ÆÕÍ¨/a  ¸ßµÈÑ§Ð£/l  Ò»Ç§/m  ¶à/m  Ëù/q  £¬/w  ³ÉÈË/n  ¸ßµÈÑ§Ð£/l  Ò»Ç§/m  ¶à/m  Ëù/q  £¬/w  ÔÚÐ£Éú/n  ¹æÄ£/n  ÔÚ/p  Áù°ÙÍò/m  ÈË/n  ÒÔÉÏ/f  £¬/w  ¿ÉÎ½/v  Ò»¸ö/m  ¸ßµÈ½ÌÓý/l  ´ó¹ú/n  £¬/w  µ«/c  ²»/d  µÈÓÚ/v  ÊÇ/v  Ò»¸ö/m  ¸ßµÈ½ÌÓý/l  Ç¿¹ú/n  £¬/w  ¸ßµÈ½ÌÓý/l  µÄ/u  ÖÊÁ¿/n  »¹/d  ÓÐ´ý/v  ½øÒ»²½/d  Ìá¸ß/v  ¡£/w  ÔÚ/p  ÏÂ/f  Ò»¸ö/m  ÊÀ¼Í/n  £¬/w  ÎÒÃÇ/r  Òª/v  Á¦Õù/v  ÓÐ/v  Ò»/m  Åú/q  ´óÑ§/n  õÒÉí/v  ÓÚ/p  ÊÀ½ç/n  Ò»Á÷/b  ´óÑ§/n  µÄ/u  ÐÐÁÐ/n  ¡£/w  Ëû/r  Ö¸³ö/v  £¬/w  Ä¿Ç°/t  £¬/w  ÖÐ¹ú/ns  Õý/d  ´¦ÔÚ/v  Ò»¸ö/m  ÌØÊâ/a  µÄ/u  ·¢Õ¹/vn  Ê±ÆÚ/n  £¬/w  Ëý/r  Ëù/u  ½øÐÐ/v  µÄ/u  ¸Ä¸ï/vn  Ä¿±ê/n  £¬/w  ÊÇ/v  ½«/p  Ò»¸ö/m  ¾ßÓÐ/v  Ê®¶þÒÚ/m  ÈË¿Ú/n  µÄ/u  ¹ú¼Ò/n  Òý/v  Ïò/p  ÏÖ´ú»¯/v  ¡£/w  Õâ/r  ÊÇ/v  Ò»/m  Ïî/q  ÈËÀà/n  ÀúÊ·/n  ÉÏ/f  ÉÙÓÐ/a  µÄ/u  Î°´ó/a  ¹¤³Ì/n  £¬/w  Ëù/u  Òª/v  ½â¾ö/v  µÄ/u  ÎÊÌâ/n  Ö®/u  ¶à/Ng  ¡¢/w  Ö®/u  ´ó/a  ¡¢/w  Ö®/u  ¸´ÔÓ/an  ÊÇ/v  ¿ÉÏë¶øÖª/i  µÄ/u  ¡£/w  ½â¾ö/v  ÕâÐ©/r  ÎÊÌâ/n  ÏÔÈ»/ad  Àë/v  ²»/d  ¿ª/v  ´óÑ§/n  Ëù/u  ÓµÓÐ/v  µÄ/u  ÖÇÁ¦/n  ×ÊÔ´/n  £¬/w  ÅàÑø/v  ¸ü/d  ¶à/a  µÄ/u  ¸ß/a  ËØÖÊ/n  µÄ/u  ÈË²Å/n  ¡£/w  ÎÒÃÇ/r  ÓÐ/v  ÀíÓÉ/n  ÆÚÍû/v  £¬/w  ÖÐ¹ú/ns  µÄ/u  ´óÑ§/n  ²»µ«/c  Ó¦/v  ¶Ô/p  ÁË½â/v  ºÍ/c  ÈÏÊ¶/v  ×ÔÈ»½ç/n  ºÍ/c  ÈËÀà/n  Éç»á/n  ÓÐ/v  ¸ü/d  ¶à/a  ¸ü/d  ÐÂ/a  µÄ/u  ÖªÊ¶/n  £¬/w  Í¬Ê±/c  Ò²/d  ÄÜ/v  Îª/p  ½â¾ö/v  ÖÐ¹ú/ns  Éç»á/n  ÃæÁÙ/v  µÄ/u  ¡¢/w  ÒÔ¼°/c  ÈËÀà/n  ¹²Í¬/d  ÃæÁÙ/v  µÄ/u  Ò»/m  ÏµÁÐ/q  ¸ù±¾ÐÔ/n  ÎÊÌâ/n  Ìá³ö/v  ·½°¸/n  ºÍ/c  ¶Ô²ß/n  ¡£/w  
19980503-01-002-008/m  Àî/nr  á°Çå/nr  Ëµ/v  £¬/w  ±±¾©´óÑ§/nt  ÒÑ/d  ×ß¹ý/v  ÁË/u  Ò»°Ù/m  Äê/q  µÄ/u  Àú³Ì/n  ¡£/w  ¸÷Î»/r  Ð£³¤/n  ´Ó/p  ÊÀ½ç/n  ¸÷µØ/r  À´µ½/v  ±±¾©/ns  £¬/w  ÔÚ/p  ±±¾©´óÑ§/nt  ¹²¶È/v  Ò»°Ù/m  Äê/q  Çìµä/n  £¬/w  Îª/p  Õâ/r  ´Î/q  »î¶¯/vn  ÔöÌí/v  ÁË/u  ÌØÊâ/a  µÄ/u  ¹â²Ê/n  ¡£/w  Õâ/r  ÊÇ/v  ±±¾©´óÑ§/nt  °ÙÄê/m  ÀúÊ·/n  ÉÏ/f  Ç°ËùÎ´ÓÐ/i  µÄ/u  ÈÙÒ«/an  ¡£/w  Õâ/r  Ò²/d  ÊÇ/v  ÖÚ¶à/m  ÀúÊ·/n  ÓÆ¾Ã/a  ¡¢/w  ×¿ÓÐ³ÉÐ§/i  µÄ/u  ´óÑ§/n  µÄ/u  Ð£³¤/n  ÃÇ/k  µÄ/u  Ò»/m  ´Î/q  ¿ÕÇ°/a  Ê¢»á/n  ¡£/w  Èç¹û/c  °Ñ/p  ¸÷¹ú/r  µÄ/u  ´óÑ§/n  ×÷Îª/v  Ò»¸ö/m  ¹ú¼Ê/n  ´ó¼ÒÍ¥/n  À´/v  ¿´´ý/v  µÄ»°/u  £¬/w  ÈÎºÎ/r  Ò»/m  Ëù/q  ´óÑ§/n  ¶¼/d  ÊÇ/v  ¹ú¼Ê/n  ´óÑ§/n  ¼Ò×å/n  ÖÐ/f  µÄ/u  Ò»/m  Ô±/Ng  £¬/w  ¶¼/d  Éú»î/v  ÔÚ/p  Óë/p  ¹ú¼Ê/n  ´óÑ§/n  ¼Ò×å/n  µÄ/u  ½»Íù/vn  ¡¢/w  ºÏ×÷/vn  Ö®ÖÐ/f  ¡£/w  ½ñÌì/t  µÄ/u  ÂÛÌ³/n  ±ã/d  ³ä·Ö/ad  ÌåÏÖ/v  ÁË/u  ÊÀ½ç/n  ÉÏ/f  ´óÑ§/n  Ö®¼ä/f  ÕâÖÖ/r  ÁªÏµ/vn  ¡£/w  ÎÒ/r  ÏàÐÅ/v  £¬/w  Õâ/r  ´Î/q  ÂÛÌ³/n  Ò»¶¨/d  »á/v  ½øÒ»²½/d  ¼ÓÉî/v  ±Ë´Ë/r  Ö®¼ä/f  µÄ/u  ÁË½â/vn  £¬/w  ¼ÓÉî/v  Ïà»¥Ö®¼ä/l  µÄ/u  ÓÑÒê/n  £¬/w  Îª/p  ½ñºó/t  ¹²Í¬/b  µÄ/u  ½»Á÷/vn  Óë/c  ºÏ×÷/vn  £¬/w  Îª/p  ´´Ôì/v  ÈËÀà/n  µÄ/u  ÃÀºÃ/a  Î´À´/t  ×÷³ö/v  ¹±Ï×/n  ¡£/w  
19980503-01-002-009/m  ±±¾©´óÑ§/nt  Ð£³¤/n  ³Â/nr  ¼Ñ¶ý/nr  ÔÚ/p  ¿ªÄ»Ê½/n  ÉÏ/f  ÖÂ´Ç/v  £¬/w  Ïò/p  Ç°/v  À´/v  ²Î¼Ó/v  ÂÛÌ³/n  µÄ/u  ¸÷¹ú/r  ºÍ/c  µØÇø/n  µÄ/u  ´óÑ§/n  Ð£³¤/n  ÃÇ/k  ±íÊ¾/v  ¸ÐÐ»/v  ¡£/w  Ëû/r  Ëµ/v  £¬/w  ´ó¼Ò/r  ²»Ô¶ÍòÀï/l/%  Ïà»á/v  Ò»Æð/s  £¬/w  »Ø¹Ë/v  ÀúÊ·/n  £¬/w  ÑÐÌÖ/v  ½ÌÓý/vn  ÏÖ×´/n  £¬/w  Õ¹Íû/v  ½ÌÓý/v  µÄ/u  Î´À´/t  £¬/w  ½«/d  ¶Ô/p  ÊÀ½ç/n  ¸ßµÈ½ÌÓý/l  µÄ/u  ·¢Õ¹/vn  Ê®·Ö/m  ÓÐÒæ/a  ¡£/w  
19980503-01-002-010/m  [ÖÐ¹²ÖÐÑë/nt  ÕþÖÎ¾Ö/n]nt  Î¯Ô±/n  ¡¢/w  [±±¾©/ns  ÊÐÎ¯/n]nt  Êé¼Ç/n  ¡¢/w  ÊÐ³¤/n  ¼Ö/nr  ÇìÁÖ/nr  ³öÏ¯/v  ÁË/u  ÂÛÌ³/n  ¿ªÄ»Ê½/n  ¡£/w  
19980503-01-002-011/m  ½ÌÓý²¿/nt  ²¿³¤/n  ³Â/nr  ÖÁÁ¢/nr  £¬/w  ¸±/b  ²¿³¤/n  Î¤/nr  îÚ/nr  ¡¢/w  ÖÜ/nr  Ô¶Çå/nr  £¬/w  ±±¾©ÊÐ/ns  ¸±/b  ÊÐ³¤/n  ÕÅ/nr  ¸£É­/nr  ¡¢/w  ÁÖ/nr  ÎÄäô/nr  µÈ/u  Ò²/d  ³öÏ¯/v  ÁË/u  ¿ªÄ»Ê½/n  ¡£/w  
19980503-01-002-012/m  Àî/nr  á°Çå/nr  ½ñÌì/t  »¹/d  ²Î¹Û/v  ÁË/u  ±±¾©´óÑ§/nt  Ð£Ê·/n  Õ¹ÀÀ/vn  ºÍ/c  ÐÂ/d  Âä³É/v  µÄ/u  ±±¾©´óÑ§/nt  Í¼Êé¹Ý/n  ¡£/w  

19980503-01-003-001/m  ³¤¶þ±û/j  ÔÙ/d  ËÍ/v  Á½/m  ¿Å/q  Ò¿ÐÇ/n  Éý¿Õ/v  Ô²Âú/d  Íê³É/v  Ò¿ÐÇ/n  ×éÍø/vn  ·¢Éä/vn  ÈÎÎñ/n  
19980503-01-003-002/m  ¾Ý/p  ÐÂ»ªÉç/nt  Ì«Ô­/ns  £µÔÂ/t  £²ÈÕ/t  µç/n  £¨/w  [ÖÐÑë/n  ÈËÃñ/n  ¹ã²¥/vn  µçÌ¨/n]nt  ¼ÇÕß/n  ¸µ/nr  Ã÷Òã/nr  ¡¢/w  ÐÂ»ªÉç/nt  ¼ÇÕß/n  Ìï/nr  Õ×ÔË/nr  £©/w  ±±¾©/ns  Ê±¼ä/n  ½ñÌì/t  £±£·Ê±/t  £±£¶·Ö/t  £¬/w  ÎÒ¹ú/n  ×ÔÐÐ/d  ÑÐÖÆ/v  Éú²ú/v  µÄ/u  ³¤Õ÷¶þºÅ±û/nz  ¸Ä½øÐÍ/n  ÔËÔØ»ð¼ý/l  ÔÚ/p  [Ì«Ô­/ns  ÎÀÐÇ/n  ·¢Éä/vn  ÖÐÐÄ/n]nt  µã»ð/v  Éý¿Õ/v  £¬/w  µÚÈý/m  ´Î/q  ÒÔ/p  ¡°/w  Ò»/m  ¼ý/n  Ë«/m  ÐÇ/n  ¡±/w  µÄ/u  ·½Ê½/n  ½«/p  Á½/m  ¿Å/q  Ò¿ÐÇ/n  ËÍÈë/v  Ô¤¶¨/vn  ¹ìµÀ/n  ¡£/w  ÖÁ´Ë/d  £¬/w  ÎÒ¹ú/n  Ô²Âú/ad  Íê³É/v  ÁË/u  Îª/p  Ò¿ÐÇ/n  ÏµÍ³/n  ×éÍø/v  ·¢Éä/v  £¶/m  ¿Å/q  ÎÀÐÇ/n  µÄ/u  ÈÎÎñ/n  ¡£/w  
19980503-01-003-003/m  ³¤Õ÷¶þºÅ±û/nz  ¸Ä½øÐÍ/n  ÔËÔØ»ð¼ý/l  ¹²/d  Èý/m  ¼¶/q  £¬/w  È«³¤/n  Ô¼/d  £´£°/m  Ã×/q  £¬/w  Ö±¾¶/n  £³¡¤£³/m  Ã×/q  £¬/w  Æð·É/vn  ÖÊÁ¿/n  Îª/v  £²£±£³/m  ¶Ö/q  £¬/w  ÊÇ/v  ÓÉ/p  [ÖÐ¹ú/ns  ÔËÔØ»ð¼ý/l  ¼¼Êõ/n  ÑÐ¾¿Ôº/n]nt  °´ÕÕ/p  Ä¦ÍÐÂÞÀ­/nz  Ò¿ÐÇ/n  ÈÎÎñ/n  ÒªÇó/n  ¸Ä½ø/v  Éú²ú/v  µÄ/u  ¡£/w  ÕâÖÖ/r  ÐÍºÅ/n  »ð¼ý/n  Í¶Èë/v  Ê¹ÓÃ/v  ÒÔÀ´/f  ¹²/d  ½øÐÐ/v  ÁË/u  £´/m  ´Î/q  ·¢Éä/vn  £¬/w  ¾ù/d  È¡µÃ/v  ÁË/u  ³É¹¦/an  £¬/w  ·Ö±ð/d  ÔÚ/p  È¥Äê/t  £±£²ÔÂ/t  ºÍ/c  ½ñÄê/t  £³ÔÂ/t  ³É¹¦/a  µØ/u  ½«/p  £´/m  ¿Å/q  ×éÍø/vn  Ò¿ÐÇ/n  ËÍÈë/v  Ô¤¶¨/vn  ¹ìµÀ/n  ¡£/w  
19980503-01-003-004/m  ´Ó/p  ²Î¼Ó/v  Õâ/r  ´Î/q  ÎÀÐÇ/n  ·¢Éä/vn  ²â¿Ø/vn  ÈÎÎñ/n  µÄ/u  [Î÷°²/ns  ÎÀÐÇ/n  ²â¿Ø/vn  ÖÐÐÄ/n]nt  ¡¢/w  º£ÉÏ/s  ²â¿Ø´¬/n  ¼°/c  ÓÐ¹Ø/vn  ¹úÍâ/s  ²â¿ØÕ¾/n  ´«À´/v  µÄ/u  Êý¾Ý/n  ±íÃ÷/v  £¬/w  »ð¼ý/n  ·ÉÐÐ/v  Ô¼/d  £±£±/m  ·ÖÖÓ/q  £¬/w  »ð¼ý/n  µÚ¶þ/m  ¼¶/q  Óë/p  ÎÀÐÇ/n  ·ÖÅäÆ÷/n  °´/p  Ô¤¶¨/vn  ³ÌÐò/n  ·ÖÀë/v  ³É¹¦/a  £¬/w  ·ÖÅäÆ÷/n  Ð¯/v  ÎÀÐÇ/n  ½øÈë/v  Í£²´/vn  ¹ìµÀ/n  £»/w  ÓÖ/d  ¾­/p  £´£°/m  ·ÖÖÓ/q  »¬ÐÐ/vn  ºó/f  £¬/w  ·ÖÅäÆ÷/n  ±ä¹ì/v  ³É¹¦/a  £¬/w  ÏÈºó/d  ½«/p  Á½/m  ¿Å/q  ÎÀÐÇ/n  °´/p  ÒªÇó/n  ÊÍ·Å/v  ÓÚ/p  ½üµØµã/n  £¶£³£²/m  ¹«Àï/q  ¡¢/w  Ô¶µØµã/n  £¶£³£´/m  ¹«Àï/q  ¡¢/w  Çã½Ç/n  Îª/v  £¸£¶¡¤£´/m  ¶È/q  µÄ/u  Ô¤¶¨/vn  ¹ìµÀ/n  ¡£/w  ÖÁ´Ë/d  £¬/w  [ÖÐ¹ú/ns  ³¤³Ç/ns  ¹¤Òµ/n  ×Ü¹«Ë¾/n]nt  Ô²Âú/ad  Íê³É/v  ÁË/u  ¡°/w  Ò¿ÐÇ/n  ¡±/w  ·¢Éä/vn  ·þÎñ/vn  ºÏÍ¬/n  ÖÐ/f  µÄ/u  µÚÈý/m  ´Î/q  ·¢Éä/vn  £¬/w  Ò²/d  Ê¹/v  ´Ó/p  £±£¹£¸£µÄê/t  ¿ªÊ¼/v  ½øÈë/v  ¹ú¼Ê/n  ÉÌÒµ/n  ·¢Éä/vn  ÊÐ³¡/n  µÄ/u  ³¤Õ÷/nz  »ð¼ý/n  ³É¹¦/ad  ·¢Éä/v  ¹úÍâ/s  ÉÌÒµ/n  ÎÀÐÇ/n  µÄ/u  ÊýÄ¿/n  ÔöÖÁ/v  £±£µ/m  ¿Å/q  ¡£/w  
19980503-01-003-005/m  Ò¿ÐÇ/n  ÏµÍ³/n  ÊÇ/v  [ÃÀ¹ú/ns  Ä¦ÍÐÂÞÀ­/nz  ¹«Ë¾/n]nt  Éè¼Æ/v  ºÍ/c  ¾­Óª/v  µÄ/u  µÍ/a  ¹ìµÀ/n  È«Çò/n  ÎÀÐÇ/n  ÒÆ¶¯/vn  Í¨ÐÅ/vn  ÏµÍ³/n  £¬/w  ¹²ÓÐ/v  £¶£¶/m  ¿Å/q  ÎÀÐÇ/n  £¬/w  ÔÚ/p  ¾à/p  µØÇò/n  ¸ß¶È/n  £·£°£°/m  ¹«Àï/q  ×óÓÒ/m  µÄ/u  ¹ìµÀ/n  ÉÏ/f  £¬/w  ÒÀ/p  £¶/m  ¸ö/q  ÔËÐÐÃæ/n  ²¼·Å/v  £¬/w  ×é³É/v  ÍøÂç/n  ¡£/w  ¸ù¾Ý/p  £±£¹£¹£³Äê/t  ÖÐ/j  ÃÀ/j  Ç©¶¨/v  µÄ/u  ·¢Éä/vn  ºÏÍ¬/n  £¬/w  ¶¨ÓÚ/v  £±£¹£¹£·Äê/t  ÖÁ/p  £²£°£°£²Äê/t  ¼ä/f  £¬/w  ²ÉÓÃ/v  ÎÒ¹ú/n  ¸Ä½ø/v  ºó/f  µÄ/u  ³¤Õ÷¶þºÅ±û/nz  ÔËÔØ»ð¼ý/l  ÔÚ/p  [Ì«Ô­/ns  ÎÀÐÇ/n  ·¢Éä/vn  ÖÐÐÄ/n]nt  ÒÔ/p  ¡°/w  Ò»/m  ¼ý/n  Ë«/m  ÐÇ/n  ¡±/w  ·½Ê½/n  ·¢Éä/v  £²£²/m  ¿Å/q  Ò¿ÐÇ/n  ¡£/w  ½ñÄê/t  £¹ÔÂ/t  µ×/f  £¬/w  Ò¿ÐÇ/n  ÏµÍ³/n  µÄ/u  ×éÍø/vn  ·¢Éä/vn  ½«/d  È«²¿/m  Íê³É/v  £¬/w  Ô¤¼Æ/v  ½ñÄêµ×/t  ½«/d  ¿É/v  È«Ãæ/ad  Í¶Èë/v  Ê¹ÓÃ/v  ¡£/w  

19980503-01-004-001/m  [É½¶«/ns  ÖÐ»ª/nz  ·¢µç/vn  ¹«Ë¾/n]nt  Ç©Êð/v  ºÏÍ¬/n  
19980503-01-004-002/m  ÎÒ¹ú/n  ×°»úÈÝÁ¿/n  ×î/d  ´ó/a  µÄ/u  ÖÐÍâ/j  ºÏ×÷/vn  µçÁ¦/n  ÏîÄ¿/n  ¡ª¡ª¡ª/w  [É½¶«/ns  ÖÐ»ª/nz  ·¢µç/vn  ÓÐÏÞ¹«Ë¾/n  ºÊÔó/ns  µç³§/n]nt  ¶þÆÚ/b  ¡¢/w  [ÁÄ³Ç/ns  µç³§/n]nt  ¹¤³Ì/n  ÃÀÔª/n  ¡¢/w  ÈËÃñ±Ò/n  ´û¿î/vn  Ð­Òé/n  ¼°/c  ÏîÄ¿/n  ºÏÍ¬/n  £¬/w  £µÔÂ/t  £±ÈÕ/t  ÉÏÎç/t  ÔÚ/p  ÉîÛÚ/ns  ÕýÊ½/ad  Ç©Êð/v  ¡£/w  ´Ë´Î/r  Ç©Êð/v  µÄ/u  ´û¿î/vn  Ð­Òé/n  £¬/w  ÓÉ/p  [Ó¢¹ú/ns  ½ø³ö¿Ú/vn  ÒøÐÐ/n]nt  Ìá¹©/v  ³ö¿Ú/vn  ÐÅ´û/n  £²£®£·£·ÒÚ/m  ÃÀÔª/q  £¬/w  ÓÉ/p  ¾³Íâ/s  ÉÌÒµ/n  ÒøÍÅ/n  Ìá¹©/v  ÃÀÔª/n  ÉÌÒµ/n  ´û¿î/n  £³£®£µÒÚ/m  ÃÀÔª/q  £¬/w  [ÖÐ¹ú/ns  ½¨Éè/vn  ÒøÐÐ/n]nt  Ìá¹©/v  ÈËÃñ±Ò/n  ´û¿î/n  £´£¸£®£¸£µÒÚ/m  Ôª/q  £¬/w  [É½¶«Ê¡/ns  ¹ú¼Ê/n  ÐÅÍÐ/n  Í¶×Ê/vn  ¹«Ë¾/n]nt  Ìá¹©/v  ÈËÃñ±Ò/n  ´û¿î/n  £±£¹£®£²£³ÒÚ/m  Ôª/q  ¡£/w  ËùÓÐ/b  ´û¿î/n  ½«/d  ÓÃÓÚ/v  [ºÊÔó/ns  µç³§/n]nt  ¶þÆÚ/b  £²/m  Ì¨/q  £³£°Íò/m  Ç§Íß/q  ¡¢/w  [ÁÄ³Ç/ns  µç³§/n]nt  £²/m  Ì¨/q  £¶£°Íò/m  Ç§Íß/q  ·¢µç»ú×é/n  µÄ/u  ½¨Éè/vn  ¡£/w  
19980503-01-004-003/m  £¨/w  ¼Ö/nr  ½¨ÖÛ/nr  Íõ/nr  ½£/nr  £©/w  

19980503-01-005-001/m  ÊýÂë/n  ±ÕÂ·µçÊÓ/n  ¼à¿Ø/vn  ÏµÍ³/n  ÔÚ/p  ¾©/j  Õ¹Ê¾/v  
19980503-01-005-002/m  Ò»/m  ÖÖ/q  È«ÐÂ/b  µÄ/u  ¡¢/w  Ìæ´ú/v  ´«Í³/n  ±ÕÂ·µçÊÓ/n  ¼à¿Ø/vn  ÏµÍ³/n  µÄ/u  ¡°/w  ÊÀ½ç/n  Ö®/u  ´°/Ng  ¡±/w  ÊýÂë/n  ±ÕÂ·µçÊÓ/n  ¼à¿Ø/vn  Ò£¿Ø/vn  ÏµÍ³/n  ÈÕÇ°/t  ÔÚ/p  ¾©/j  Õ¹³ö/v  ¡£/w  ¾Ý/p  ÁË½â/v  £¬/w  ÓÉ/p  [ÐÂ¼ÓÆÂ/ns  £Ö£Ó£Ó/nx  Í¨ÐÅ/vn  ¹«Ë¾/n]nt  ¿ª·¢/v  ÑÐÖÆ/v  µÄ/u  Õâ/r  Ì×/q  ÏµÍ³/n  ¿ÉÒÔ/v  Í¬Ê±/d  ÈÝÄÉ/v  £±/m  ¡ª/w  £±£²/m  Ì¨/q  ÉãÓ°»ú/n  ¡¢/w  £±£²/m  ¸ö/q  ´«¸ÐÆ÷/n  ºÍ/c  £¸/m  ¸ö/q  ±¨¾¯Æ÷/n  µÄ/u  ÊäÈë/vn  ¡£/w  ¸Ã/r  ÏµÍ³/n  ½«/d  »á/v  ¶Ô/p  ÎÒ¹ú/n  ÏÖÓÐ/v  µÄ/u  ÖÎ°²/n  ±¨¾¯/vn  ¡¢/w  ±£°²/b  ¼à¿Ø/vn  ÏµÍ³/n  µÄ/u  ½¨Éè/vn  Æð/v  µ½/v  »ý¼«/a  µÄ/u  ´Ù½ø/vn  ×÷ÓÃ/n  ¡£/w  Õ¹Ê¾»á/n  ÓÉ/p  [ÖÐ¹ú/ns  ¾¯²ì/n  Ñ§»á/n  ±±¾©/ns  ÖÐ¾¯¶Ü/nz  Ã³Ò×/vn  ÖÐÐÄ/n]nt  Ð­°ì/v  ¡£/w  £¨/w  Â¬/nr  ÎÄ/nr  £©/w  

19980503-01-006-001/m  À¥Ã÷/ns  ÄÏ/f  Ïß/n  µ÷/v  Ë®/n  ¹¤³Ì/n  ¸æ½Ý/v  
19980503-01-006-002/m  À¥Ã÷ÊÐ/ns  ºÄ×Ê/v  £±£®£´£µÒÚ/m  Ôª/q  µÄ/u  ¡°/w  £²£²£µ£¸/m  ¡±/w  ÄÏ/f  Ïß/n  µ÷/v  Ë®/n  ¹¤³Ì/n  £µÔÂ/t  £±ÈÕ/t  ¸æ½Ý/v  ¡£/w  ¸ÃÊÐ/r  ´Ó/p  £±£¹£¹£¶Äê/t  Æð/f  ÊµÊ©/v  ¡°/w  £²£²£µ£¸/m  ¡±/w  ¹¤³Ì/n  £º/w  ¼´/v  ÓÃ/v  £²/m  Äê/q  Ê±¼ä/n  £¬/w  Í¶×Ê/v  £²ÒÚ/m  Ôª/q  ÈËÃñ±Ò/n  £¬/w  ´Ó/p  [¹Ù¶ÉÇø/ns  ±¦ÏóºÓ/ns  Ë®¿â/n]nz  ¡¢/w  [Î÷É½Çø/ns  É³ÀÊºÓ/ns  Ë®¿â/n]nz  ºÍ/c  ½úÄþÏØ/ns  µÄ/u  [²ñºÓ/ns  Ë®¿â/n]nz  ¡¢/w  [´óºÓ/ns  Ë®¿â/n]nz  Äê/q  µ÷/v  Ë®/n  £µ£°£°£°Íò/m  Á¢·½Ã×/q  £¬/w  ½â¾ö/v  ³ÇÇø/n  ÄÏ²¿/f  ºÍ/c  Î÷²¿/f  £¸£°Íò/m  ÈË/n  µÄ/u  ÒûË®/n  ÎÊÌâ/n  ¡£/w  £¨/w  ÈÎ/nr  Î¬¶«/nr  £©/w  

19980503-01-007-001/m  ·öÓà/ns  ÓñÃ×/n  Éî/d  ¼Ó¹¤/v  ÏîÄ¿/n  ¿ª¹¤/v  
19980503-01-007-002/m  ¼ªÁÖÊ¡/ns  ·öÓàÏØ/ns  £²£°Íò/m  ¶Ö/q  ÓñÃ×/n  Éî/d  ¼Ó¹¤/v  ÏîÄ¿/n  ½üÈÕ/t  ¿ª¹¤/v  £¬/w  Õâ/r  ÊÇ/v  ¼ªÁÖÊ¡/ns  °ÙÍò/m  ¶Ö/q  ÓñÃ×/n  Éî/d  ¼Ó¹¤/v  ÏîÄ¿/n  µÄ/u  ×é³É²¿·Ö/l  ¡£/w  ´Ë/r  ÏîÄ¿/n  Îª/v  [Ïã¸Û/ns  »ÝÃñ/nz  ·¢Õ¹/vn  ÓÐÏÞ¹«Ë¾/n]nt  ÐË°ì/v  µÄ/u  ¶À×Ê/b  ÆóÒµ/n  £¬/w  ×Ü/b  Í¶×Ê¶î/n  Îª/v  ÈËÃñ±Ò/n  £´£®£¶ÒÚ/m  Ôª/q  £¬/w  £±£µ/m  ¸ö/q  ÔÂ/n  ½¨³É/v  Í¶²ú/v  £¬/w  ¿É/v  Äê/q  ×ª»¯/v  ÓñÃ×/n  £²£°Íò/m  ¶Ö/q  £¬/w  Äê/q  ÊµÏÖ/v  ²úÖµ/n  £µÒÚ/m  Ôª/q  ¡£/w  £¨/w  Íô/nr  ²¨/nr  £©/w  

19980503-01-008-001/m  [ºÓÄÏÊ¡/ns  ²©ÎïÔº/n]nt  ¿ª/v  ¹Ý/Ng  £¨/w  Í¼Æ¬/n  £©/w  
19980503-01-008-002/m  ¹ú¼Ò¼¶/b  ²©ÎïÔº/n  ¡ª¡ª¡ª/w  [ºÓÄÏÊ¡/ns  ²©ÎïÔº/n]nt  £µÔÂ/t  £±ÈÕ/t  ¾ÙÐÐ/v  ¿ª/v  ¹Ý/Ng  ÒÇÊ½/n  ¡£/w  ¾ÝÏ¤/v  £¬/w  ºÓÄÏ/ns  ¹Ý²Ø/vn  ÎÄÎï/n  ½ü/v  £±£³£°Íò/m  ¼þ/q  £¬/w  Ô¼/d  Õ¼/v  È«¹ú/n  µÄ/u  £±£¯£¸/m  ¡£/w  [ºÓÄÏÊ¡/ns  ²©ÎïÔº/n]nt  Õ¼µØ/vn  Ãæ»ý/n  £±£µ£¶/m  Ä¶/q  £¬/w  ½¨Öþ/vn  Ãæ»ý/n  £·£®£¸Íò/m  Æ½·½Ã×/q  £¬/w  ÀÛ¼Æ/v  Í¶×Ê/v  ½ü/v  £³ÒÚ/m  Ôª/q  £¬/w  ÊÇ/v  ½¨¹ú/v  ÒÔÀ´/f  ºÓÄÏÊ¡/ns  ÎÄ»¯/n  ÏµÍ³/n  Í¶×Ê/v  ×î/d  ´ó/a  µÄ/u  Ò»/m  Ïî/q  ¹¤³Ì/n  ¡£/w  £¨/w  Àî/nr  ½Ü/nr  £©/w  £¨/w  ÐÂ»ªÉç/nt  ¼ÇÕß/n  Íõ/nr  ËÌ/nr  Éã/Vg  £©/w  

19980503-01-009-001/m  Ô¸/v  Óë/p  µ³±¨/n  ³¤/ad  Ïà/d  °é/v  
19980503-01-009-002/m  ÕÅ/nr  Ö¾Á¼/nr  
19980503-01-009-003/m  Ç¡ºÃ/d  ÊÇ/v  ÈËÃñÈÕ±¨/nz  ´´¿¯/v  µÄ/u  ÄÇ/r  Ò»/m  Äê/q  £¬/w  ÎÒ/r  ²½Èë/v  ¸ïÃü/vn  ¶ÓÎé/n  £¬/w  ¸ø/p  Ò»/m  Î»/q  ³¤Õ÷/n  Ê±ÆÚ/n  ²Î¼Ó/v  ¸ïÃü/v  µÄ/u  Ê×³¤/n  µ±/v  ÇÚÎñÔ±/n  ¡£/w  Ê×³¤/n  ¶Ô/p  ÏÂÊô/v  µÄ/u  Ñ§Ï°/vn  ºÜ/d  ÖØÊÓ/v  £¬/w  Òª/v  ÎÒ/r  ÌìÌì/q  ¶Á±¨/v  £¬/w  Ð´/v  ±Ê¼Ç/n  £¬/w  ½Ï/d  Ôç/a  µØ/u  ½«/p  ÎÒ/r  Òýµ¼/v  µ½/v  ÈËÃñÈÕ±¨/nz  µÄ/u  ¶ÁÕß/n  ÐÐÁÐ/n  £¬/w  ²¢/c  Óë/p  Ö®/r  ½á/v  ÏÂ/v  ²»½âÖ®Ôµ/i  ¡£/w  
19980503-01-009-004/m  ËäËµ/c  ÎÒ/r  Ê®·Ö/m  Ï²»¶/v  ÈËÃñÈÕ±¨/nz  £¬/w  È´/d  Òò/c  Ëý/r  ÊÇ/v  µ³ÖÐÑë/nt  µÄ/u  »ú¹Ø±¨/n  £¬/w  ×ÜÊÇ/d  Íû¶øÉúÎ·/i  ¡£/w  ÎÒ/r  µÄ/u  Ðí¶à/m  ¸å¼þ/n  ³¤/a  Ê±ÆÚ/n  Ö»/d  ¼Ä/v  ¸ø/v  µØ·½/n  ±¨¿¯/n  £¬/w  Ã»ÓÐ/d  Ïë/v  ¹ý/u  £¬/w  ¸ü/d  Ã»ÓÐ/v  ÓÂÆø/n  Íù/p  ÈËÃñÈÕ±¨/nz  Í¶¸å/v  ¡£/w  Ò²Ðí/d  ÊÇ/v  Ò»/m  ÖÖ/q  Ôµ·Ö/n  £¬/w  £±£¹£¸£³Äê/t  £¹ÔÂ/t  £¬/w  ÎÒ/r  Ð´/v  ÁË/u  Ò»/m  Æª/q  Ìâ/n  Îª/v  ¡¶/w  Öª/v  ÈË/n  ¡·/w  µÄ/u  ÔÓÎÄ/n  £¬/w  Çë/v  °ì¹«ÊÒ/n  µÄ/u  Ò»/m  Î»/q  ¹¤×÷/vn  ÈËÔ±/n  ³­/v  Çå/a  ºó/f  ¼Ä/v  ¸ø/v  Ò»/m  ¼Ò/q  µØ·½/n  ±¨Éç/n  £¬/w  Ëû/r  Îó/d  ¼Ä/v  ¸ø/v  ÈËÃñÈÕ±¨/nz  £¬/w  ²»ÁÏ/d  ¾¹/d  ÔÚ/p  ¡¶/w  ´óµØ/n  ¡·/w  ×¨À¸/n  ·¢±í/v  ÁË/y  ¡£/w  ÄÇ/r  Æª/q  ²»×ã/v  Ç§/m  ×Ö/n  µÄ/u  Ð¡/a  ÎÄ/Ng  ±»/p  ·¢±í/v  £¬/w  Áî/v  ÎÒ/r  ÐË·Ü/a  ²»ÒÑ/v  £¬/w  Ò»/m  ±é/q  ÓÖ/d  Ò»/m  ±é/q  µØ/u  ×ÔÎÒ/r  ÐÀÉÍ/v  ¡£/w  £±£¹£¹£±Äê/t  Çï/Tg  £¬/w  ¼ÒÏç/n  ÐËÐÞ/v  ÁË/u  Ò»/m  Ìõ/q  °Ù/m  Àï/q  ³¤/a  ºÓ/n  £¬/w  £²£°£°Íò/m  Ä¶/q  ÕÓÔóµØ/n  ÓÉ´Ë/d  ±ä³É/v  ÁË/u  Á¼Ìï/n  £¬/w  ÎÒ/r  ÓÖ/d  Ð´/v  ÁË/u  Ò»/m  Æª/q  ¡¶/w  ¸É/v  ÊµÊÂ/n  ¡¤/w  ¸É/v  Ðé/a  ÊÂ/n  ¡¤/w  ²»/d  ¸É/v  ÊÂ/n  ¡·/w  µÄ/u  Ð¡/a  ÑÔÂÛ/n  £¬/w  ÔÚ/p  ÈËÃñÈÕ±¨/nz  ¡¶/w  ½ñÈÕ/t  Ì¸/v  ¡·/w  ×¨À¸/n  ·¢±í/v  ÁË/y  ¡£/w  ¾ÍÊÇ/v  Õâ/r  Á½/m  Æª/q  Ð¡/a  ÎÄÕÂ/n  ¸ø/p  ÎÒ/r  ×³/v  ÁË/u  µ¨/n  £¬/w  Ê¹/v  ÎÒ/r  Ìá¸ß/v  ÁË/u  Ð´×÷/v  µÄ/u  ÐËÈ¤/n  £¬/w  ´Ó¶ø/c  ±Ê¸û²»ê¡/l  ¡£/w  ¶à/a  Äê/q  À´/f  £¬/w  ÎÒ/r  Ð´/v  µÄ/u  ÏûÏ¢/n  ¡¢/w  ÆÀÂÛ/n  ¡¢/w  ÔÓÎÄ/n  ¡¢/w  Ëæ±Ê/n  £²£°£°/m  Óà/m  Æª/q  £¬/w  ¼û/v  Ö®/r  ÓÚ/p  Ê¡/n  ¡¢/w  ÊÐ/n  Ò»Ð©/m  ±¨¿¯/n  ¡£/w  £±£¹£¹£¶Äê/t  [ÁÉÄþ/ns  ÈËÃñ/n  ³ö°æÉç/n]nt  ³ö°æ/v  ÁË/u  ÎÒ/r  µÄ/u  £±£°/m  Óà/m  Íò/m  ×Ö/n  µÄ/u  ÔÓÎÄ¼¯/n  ¡¶/w  Ä¿/Ng  ¸û/v  Ëæ±Ê/n  ¡·/w  ¡£/w  ¿´±¨/v  ¶ÁÊé/v  Ð´/v  ÎÄÕÂ/n  £¬/w  Ìá¸ß/v  ÁË/u  ÎÒ/r  µÄ/u  ÕþÖÎ/n  ÀíÂÛ/n  ºÍ/c  Õþ²ß/n  Ë¼Ïë/n  Ë®Æ½/n  £¬/w  ÔÚ/p  ÎÒ/r  µ£ÈÎ/v  »ù²ã/n  Áìµ¼/vn  ¹¤×÷/vn  µÄ/u  £³£°/m  Äê/q  ÄÚ/f  £¬/w  ÏòÉÏ/v  ±¨¸æ/v  »ò/c  ¶Ô/p  ÏÂ/f  ½²»°/v  £¬/w  ½Ô/d  ×Ô¼º/r  ¶¯ÊÖ/v  £¬/w  ´Ó²»/d  ÓÃ/p  ÃØÊé/n  ´úÀÍ/v  £¬/w  ËäËµ/c  ÀÍ/v  Ë¼/Ng  ·ÑÉñ/a  £¬/w  È´/d  Ò²/d  ÐÄ/n  Ìð/a  Òâ/Ng  Ç¢/Ag  ¡£/w  
19980503-01-009-005/m  ÈËÃñÈÕ±¨/nz  µ½/v  ÁË/u  ÖªÌìÃü/l  Ö®/r  Äê/n  £¬/w  Ô½/d  °ì/v  Ô½/d  ºÃ/a  ÁË/y  ¡£/w  ÐÂÎÅ/n  ¼ò½Ý/a  Ã÷¿ì/a  £¬/w  ÆÀÂÛ/n  ¼âÈñ/a  ÆÃÀ±/a  £¬/w  ÎÄÑ§/n  ×÷Æ·/n  Çé/n  Õæ/a  Óï/Ng  ÇÉ/a  ¡­¡­/w  Ê¹/v  ÎÒ/r  ¶Á/v  À´/v  ¾¡/d  Ïí/Vg  Ä«Ïã/n  Ö®/u  ÀÖ/Ng  £¬/w  °®²»ÊÍÊÖ/i  ¡£/w  ÎÒ/r  Ô¸/v  Óë/p  µ³±¨/n  ³¤/ad  Ïà/d  °é/v  ¡£/w  
19980503-01-009-006/m  £¨/w  ×÷Õß/n  Îª/v  [ÉòÑôÊÐ/ns  ¼ÆÉúÎ¯/j]nt  ÀëÐÝ/vn  ¸É²¿/n  £©/w  

19980503-01-010-001/m  ÉÏº£/ns  ¹ú¼Ê/n  ÒÕÊõ½Ú/n  ¿ªÄ»/v  
19980503-01-010-002/m  ÓÐ/v  ¸è/n  ÓÐ/v  Îè/n  £¬/w  ÓÐ/v  ÇÙ/n  ÓÐ/v  Êé/n  £¬/w  ÔØ/c  ³ª/v  ÔØ/c  Ìø/v  £¬/w  ÔØ/c  µ¯/v  ÔØ/c  Ó½/v  ¡£/w  £µÔÂ/t  £²ÈÕ/t  £¬/w  ÉÏº£/ns  ÍòÖÚ/n  »¶ÌÚ/v  £¬/w  ´óÐÍ/b  ÎÄ»¯/n  ÇìµäÐÔ/n  »î¶¯/vn  ¡ª¡ª¡ª/w  ÉÏº£/ns  ¹ú¼Ê/n  ÒÕÊõ½Ú/n  £¬/w  ÔÚ/p  ÈºÖÚ/n  ¿ñ»¶/vn  ÖÐ/f  ½Ò¿ª/v  ÁË/u  á¡Ä»/n  ¡£/w  Õâ/r  ½ì/q  ÉÏº£/ns  ¹ú¼Ê/n  ÒÕÊõ½Ú/n  ½«/d  ³ÖÐø/v  £±/m  ¸ö/q  ÔÂ/n  ¡£/w  £µ£·/m  Ì¨/q  ÓÅÐã/a  ¾çÄ¿/n  ÑÝ³ö/vn  ÖÐ/f  £¬/w  ÓÐ/v  À´×Ô/v  ¶íÂÞË¹/ns  ¡¢/w  ·¨¹ú/ns  ¡¢/w  Èðµä/ns  ¡¢/w  ÈÕ±¾/ns  ¡¢/w  °Ä´óÀûÑÇ/ns  µÈ/u  ¹ú¼Ò/n  ÒÕÊõ¼Ò/n  µÄ/u  £¬/w  Ò²/d  ÓÐ/v  À´×Ô/v  ¹úÄÚ/s  ÖøÃû/a  ±íÑÝ/vn  ÍÅÌå/n  µÄ/u  ¡£/w  £¨/w  ÕÔ/nr  À¼Ó¢/nr  £©/w  

19980503-01-011-001/m  ÃñÐÄ/n  ºÓ/n  £¨/w  Í¼Æ¬/n  £©/w  
19980503-01-011-002/m  ÈÕÇ°/t  £¬/w  ±»/p  ³ÆÎª/v  ¡°/w  ÃñÐÄ/n  ºÓ/n  ¡±/w  µÄ/u  Ê¯¼Ò×¯/ns  ÒýË®/v  Èë/v  ÊÐ/n  ¹¤³Ì/n  ±ê×¼/a  Ê¾·¶/vn  ¶Î/Ng  £±£³/m  ¹«Àï/q  ½¨³É/v  Í¨/v  Ë®/n  ¡£/w  Õâ/r  Ìõ/q  ³¤/a  £¶£°/m  ¹«Àï/q  ¡¢/w  Í¶×Ê/v  £¶¡¤£´ÒÚ/m  Ôª/q  ÈËÃñ±Ò/n  µÄ/u  ÈË¹¤/b  ÉúÌ¬/n  ºÓ/n  £¬/w  ÊÇ/v  Ê¯¼Ò×¯ÊÐ/ns  ±¾ÊÀ¼Í/t  ×î/d  ´ó/a  µÄ/u  Ò»/m  Ïî/q  Éç»á/n  ¹«Òæ/n  ¹¤³Ì/n  ¡£/w  £¨/w  ÐÂ»ªÉç/nt  ¼ÇÕß/n  ¶­/nr  ÖÇÓÀ/nr  Éã/Vg  £©/w  

19980503-01-012-001/m  ÒË²ý/ns  ÊµÐÐ/v  ¡º/w  Ñ§¸ÚÖÆ/n  ¡»/w  
19980503-01-012-002/m  ³Â/nr  É³/nr  
19980503-01-012-003/m  ¾Ý/p  [ÖÐÑë/n  µçÊÓÌ¨/n]nt  ×òÍí/t  ±¨µÀ/v  £¬/w  [ÒË²ý/ns  Ë°Îñ¾Ö/n]nt  ÊµÐÐ/v  ¡°/w  Ñ§¸ÚÖÆ/n  ¡±/w  ¡£/w  ÒµÎñ/n  ²»/d  ¾«/a  ¡¢/w  ÎªÕþ²»Á®/l/%  ¡¢/w  ²»³ÆÖ°Õß/n  £¬/w  ÔÚ/p  ¡°/w  Ñ§¸Ú/n  ¡±/w  ÅàÑµ/vn  £¬/w  Çé½Ú/n  ÑÏÖØÕß/n  £¬/w  ¡°/w  ÏÂ¸Ú/v  ¡±/w  ¡£/w  ¾­/p  ¡°/w  Ñ§¸Ú/n  ¡±/w  ÅàÑµ/vn  £¬/w  ³ÉÐ§/n  ÏÔÖø/a  Õß/k  £¬/w  ÖØÐÂ/d  ¡°/w  ÉÏ¸Ú/v  ¡±/w  ¡£/w  
19980503-01-012-004/m  ÊµÐÐ/v  ¡°/w  Ñ§¸ÚÖÆ/n  ¡±/w  £¬/w  ÊÇ/v  ¸ö/q  ´´Ôì/vn  ¡£/w  ºÃ´¦/n  ÊÇ/v  £¬/w  Ê¹/v  ÔÚ¸Ú/b  Ö°¹¤/n  ¼õÉÙ/v  ÁË/u  ÓÅÔ½¸Ð/n  £¬/w  Ôö¼Ó/v  ÁË/u  Î£»ú¸Ð/n  ¡£/w  ²»½ö/c  ÄÜÉÏÄÜÏÂ/l  £¬/w  ÐÎ³É/v  Ò»/m  ³Ø/q  »îË®/n  £¬/w  ¶øÇÒ/c  ÔÚ/p  ¡°/w  ÉÏ¸Ú/v  ¡±/w  Óë/c  ¡°/w  ÏÂ¸Ú/v  ¡±/w  Ö®¼ä/f  £¬/w  Ôö¼Ó/v  Ò»/m  Äê/q  ¡°/w  Ñ§/v  ¸Ú/n  ¡±/w  Ê±¼ä/n  £¬/w  ¸ø/p  Ö°¹¤/n  Ìá¹©/v  ÁË/u  ¡°/w  ³äµç/v  ¡±/w  ¾ºÕù/v  µÄ/u  »ú»á/n  £¬/w  ¸ø/p  Éç»á/n  Ìá¹©/v  ÁË/u  ÎÈ¶¨/a  »·½Ú/n  ¡£/w  
19980503-01-012-005/m  ¶à/v  Ò»µã/m  Î£»ú¸Ð/n  £¬/w  ÓÐÀûÓÚ/v  ¼¯ÖÐ/v  ÐÄË¼/n  ºÍ/c  ¾«Á¦/n  Í¶Èë/v  ¹¤×÷/v  £»/w  ¶à/v  Ò»¸ö/m  ÎÈ¶¨/a  »·½Ú/n  £¬/w  ÓÐÀûÓÚ/v  Ìá¸ß/v  ËØÖÊ/n  ºÍ/c  Æ·¸ñ/n  £¬/w  ÒÔ/c  Àû/Vg  ÔÙ/d  Õ½/Vg  ¡£/w  ¹Ø¼ü/n  ÔÚÓÚ/v  °ÑÎÕ/v  ºÃ/a  Á½Õß/r  Ö®¼ä/f  µÄ/u  ¡°/w  ½áºÏµã/n  ¡±/w  ¡£/w  
19980503-01-012-006/m  [ÒË²ý/ns  Ë°Îñ¾Ö/n]nt  ½«/p  ¡°/w  ÔÚ¸Ú/b  ¡±/w  ¡¢/w  ¡°/w  Ñ§/v  ¸Ú/n  ¡±/w  ¡¢/w  ¡°/w  ÏÂ¸Ú/v  ¡±/w  ÐÎ³É/v  Ò»/m  ÖÖ/q  ´ß/v  ÈË/n  ÏòÉÏ/v  µÄ/u  »úÖÆ/n  £¬/w  ÖØµã/d  °ÑÎÕ/v  ¡°/w  Ñ§/v  ¸Ú/n  ¡±/w  »·½Ú/n  £¬/w  ¿ÉÎ½/v  Ö°¹¤/n  ÏÂ¸Ú/v  ÔÙ/d  ¾ÍÒµ/v  ÖÐ/f  µÄ/u  Ò»¸ö/m  ´´¾Ù/n  ¡£/w  

19980503-02-001-001/m  Íâ½»²¿/nt  ·¢ÑÔÈË/n  ´ð/v  ¼ÇÕß/n  ÎÊ/Ng  
19980503-02-001-002/m  ±¾±¨/r  ±±¾©/ns  £µÔÂ/t  £²ÈÕ/t  Ñ¶/Ng  Íâ½»²¿/nt  ·¢ÑÔÈË/n  Öì/nr  °îÔì/nr  ½ñÌì/t  ¾Í/p  ÈÕ±¾/ns  Éæ/Vg  Ì¨/j  Ç©Ö¤/vn  ÎÊÌâ/n  ·¢±í/v  Ì¸»°/vn  ¡£/w  ÓÐ/v  ¼ÇÕß/n  ÎÊ/v  £¬/w  [ÈÕ±¾/ns  ¹ú»á/n]nt  £´ÔÂ/t  £³£°ÈÕ/t  Åú×¼/v  ÁË/u  ÐÞ¸Ä/v  ºó/f  µÄ/u  ³öÈë¾³/j  ¹ÜÀí·¨/n  £¬/w  [ÈÕ±¾/ns  Õþ¸®/n]nt  ¾Ý´Ë/d  ½«/p  [Ì¨Íå/ns  µØÇø/n]ns  ÁÐÎª/v  ·¢·Å/v  Ç©Ö¤/n  µÄ/u  ¶ÔÏó/n  µØÇø/n  ¡£/w  Äã/r  ¶Ô/p  ´Ë/r  ÓÐ/v  ºÎ/r  ÆÀÂÛ/vn  £¿/w  Öì/nr  °îÔì/nr  ±íÊ¾/v  £¬/w  [ÖÐ¹ú/ns  Õþ¸®/n]nt  ¹ØÓÚ/p  Ì¨Íå/ns  ÎÊÌâ/n  ºÍ/c  ÈÕ/j  Ì¨/j  ¹ØÏµ/n  µÄ/u  Á¢³¡/n  ÊÇ/v  Ã÷È·/a  µÄ/u  ¡¢/w  Ò»¹á/b  µÄ/u  ¡£/w  ÈÕ·½/n  ÔÚ/p  ÉóÒé/v  Í¨¹ý/v  ³öÈë¾³/j  ¹ÜÀí·¨/n  ÐÞÕý°¸/n  Ç°/f  £¬/w  ÒÑ/d  °´/p  ÖÐ/j  ÈÕ/j  Á½/m  ¹ú/n  Õþ¸®/n  ÔÚ/p  ÈÕ/j  Ì¨/j  ¹ØÏµ/n  ÎÊÌâ/n  ÉÏ/f  ´ï³É/v  µÄ/u  ÁÂ½â/vn  £¬/w  ¶à´Î/m  Í¨¹ý/p  Íâ½»/n  Í¾¾¶/n  Ïò/p  ÖÐ·½/n  ×÷/v  ÁË/u  ËµÃ÷/n  ºÍ/c  Í¨±¨/n  £¬/w  Ã÷È·/ad  ³ÐÅµ/v  ¼ÌÐø/v  ÑÏ¸ñ/ad  °´/p  ÖÐ/j  ÈÕ/j  ÁªºÏ/vn  ÉùÃ÷/n  µÄ/u  Ô­Ôò/n  ´¦Àí/v  Óë/p  Ì¨Íå/ns  µÄ/u  ¹ØÏµ/n  ¡£/w  ÈÕ·½/n  »¹/d  Ç¿µ÷/v  £¬/w  ´Ë´Î/r  ÐÞ¸Ä/v  ÓÐ¹Ø/vn  ·¨ÂÉ/n  £¬/w  ÊÇ/v  ÔÚ/p  Ã÷È·/v  Ì¨Íå/ns  ÊÇ/v  µØÇø/n  µÄ/u  Ç°Ìá/n  ÏÂ/f  £¬/w  µ÷Õû/v  Éæ/Vg  Ì¨/j  Ç©Ö¤/vn  µÄ/u  ¾ßÌå/a  ×ö·¨/n  £¬/w  ²¢/d  ²»/d  ÒâÎ¶×Å/v  [ÈÕ±¾/ns  Õþ¸®/n]nt  ³ÐÈÏ/v  Ì¨Íå/ns  Îª/v  ¡°/w  ¹ú¼Ò/n  ¡±/w  »ò/c  ¡°/w  Õþ¸®/n  ¡±/w  ¡£/w  [ÈÕ±¾/ns  ¹ú»á/n]nt  Í¨¹ý/v  ¸Ã/r  ÐÞÕý°¸/n  ºó/f  £¬/w  ÍâÎñÊ¡/nt  ·¢ÑÔÈË/n  ÓÖ/d  ÖØÉê/v  ÁË/u  ÈÕ·½/n  µÄ/u  ÉÏÊö/b  Á¢³¡/n  ¡£/w  ÖÐ·½/n  ×¢Òâ/v  µ½/v  ÈÕ·½/n  µÄ/u  ËµÃ÷/n  ºÍ/c  ³ÐÅµ/vn  £¬/w  ÒªÇó/v  ÈÕ·½/n  ÑÔÐÐÒ»ÖÂ/i  £¬/w  ¼ÌÐø/v  ã¡ÊØ/v  ÖÐ/j  ÈÕ/j  ÁªºÏ/vn  ÉùÃ÷/n  µÄ/u  Ô­Ôò/n  ¡£/w  

19980503-02-002-001/m  ÉÁ¹â/v  µÄ/u  Çà´º/n  £­£­£­/w  ¼Ç/v  [ÄÏ¾©/ns  ¾üÇø/n]nt  Ä³²¿/r  Õ½Ê¿/n  ¡¢/w  È«¹ú/n  ÓÅÐã/a  ¹²ÇàÍÅÔ±/n  ÕÅ/nr  ³¤Â·/nr  
19980503-02-002-002/m  ÐÂ»ªÉç/nt  ¼ÇÕß/n  Àî/nr  ´óÎ°/nr  ÕÔ/nr  Ðã¾ê/nr  ÐÂ»ªÉç/nt  Í¨Ñ¶Ô±/n  Ð¤/nr  Õ÷ÖÒ/nr  
19980503-02-002-003/m  £±£¹£¹£·Äê/t  £±£±ÔÂ/t  £¹ÈÕ/t  Áè³¿/t  £µÊ±/t  £²£°·Ö/t  £¬/w  Ò»/m  Ãû/q  ÆÕÍ¨/a  Õ½Ê¿/n  ÇÄÈ»/d  µ¹/v  ÔÚ/p  ÁË/u  ¡°/w  £¹£·£µ/m  ¡±/w  ¹ú·À/n  Í¨ÐÅ/vn  ¹âÀÂ/n  ¹¤µØ/n  ÉÏ/f  ¡£/w  
19980503-02-002-004/m  ÕÅ/nr  ³¤Â·/nr  £¬/w  Õâ/r  Î»/q  £±£¹/m  Ëê/q  µÄ/u  Õ½Ê¿/n  £¬/w  ÓÃ/p  ÉúÃü/n  Êµ¼ù/v  ÁË/u  Ëû/r  ¡°/w  ÈËÉú/n  ²»/d  »Ä/v  Ã¿/r  Ò»/m  Ìì/q  £¬/w  ÌìÌì/q  ¶¼/d  Òª/v  ÓÐ/v  ½ø²½/vn  ¡±/w  µÄ/u  ÊÄÑÔ/n  ¡£/w  
19980503-02-002-005/m  ½ñÄê/t  £´ÔÂ/t  £²£µÈÕ/t  £¬/w  [ÄÏ¾©/ns  ¾üÇø/n]nt  ×·/v  Ê÷/v  Ëû/r  Îª/v  ¡°/w  Ä£·¶/n  ¹²ÇàÍÅÔ±/n  ¡±/w  £»/w  ½ñÌì/t  £¬/w  [¹²ÇàÍÅ/n  ÖÐÑë/n]nt  ±íÕÃ/v  Ëû/r  Îª/v  È«¹ú/n  ÓÅÐã/a  ¹²ÇàÍÅÔ±/n  ¡£/w  
19980503-02-002-006/m  ²Î¼Ó/v  Í¨ÐÅ/vn  ¹âÀÂ/n  Ê©¹¤/vn  µÄ/u  Ãûµ¥/n  Àï/f  ±¾/d  Ã»ÓÐ/v  ÕÅ/nr  ³¤Â·/nr  ¡£/w  ×¤/v  Ãö/j  Ä³ÍÅ/r  ¶þ/m  Á¬/n  µÄ/u  Áìµ¼/n  ¿¼ÂÇ/v  µ½/v  ³¤Â·/nr  Æ½Ê±/t  ÑÏÒÔÂÉ¼º/l  ¡¢/w  ¹¤×÷/vn  ÔðÈÎÐÄ/n  Ç¿/a  £¬/w  ¾ö¶¨/v  ÈÃ/v  Ëû/r  ÁôÊØ/v  µ¯Ò©¿â/n  ¡£/w  ÕÅ/nr  ³¤Â·/nr  ÕÒµ½/v  Ö¸µ¼Ô±/n  £º/w  ¡°/w  ÎÒ/r  ÊÇ/v  ÐÂ±ø/n  £¬/w  ¸öÍ·/n  ÓÖ/d  ´ó/a  £¬/w  Ó¦¸Ã/v  ÉÏ/v  Ò»Ïß/n  ¹¤µØ/n  ¡£/w  ¡±/w  Ö¸µ¼Ô±/n  È°/v  Ëû/r  £º/w  ¡°/w  Äã/r  Õâ/r  ¼¸/m  Ìì/q  ÉíÌå/n  ²»´ó/d  ºÃ/a  £¬/w  »¹ÊÇ/d  ÁôÊØ/v  °É/y  ¡£/w  ¡±/w  ³¤Â·/nr  Ëµ/v  £º/w  ¡°/w  ÇáÉË/n  »¹/d  ²»/d  ÏÂ/v  »ðÏß/n  ÄØ/y  £¬/w  ÎÒ/r  ÓÐµÄÊÇ/l  Á¦Æø/n  ¡£/w  ¡±/w  ÔÚ/p  Ã»ÓÐ/d  µÃµ½/v  ÕýÊ½/a  Åú×¼/vn  Ç°/f  £¬/w  ÕÅ/nr  ³¤Â·/nr  Ä¬Ä¬/d  µØ/u  ÓÃ/p  ÔÓÊ÷¸Ë/n  ÖÆ×÷/v  ÁË/u  £±£°/m  À´/m  ¸ù/q  ÇÂ¸ä±ú/n  £¬/w  ×¼±¸/v  ÉÏ/v  ¹¤µØ/n  ÓÃ/v  ¡£/w  
19980503-02-002-007/m  ÕÅ/nr  ³¤Â·/nr  ÎþÉü/v  ºó/f  £¬/w  ÈËÃÇ/n  ·¢ÏÖ/v  Ëû/r  ÁôÏÂ/v  µÄ/u  £±£°£°£°/m  ¶à/m  Æª/q  ÈÕ¼Ç/n  ºÍ/c  ÎÄÕÂ/n  ¡£/w  ÄÇÀï/r  ¼ÇÂ¼/v  ×Å/u  Ëû/r  ¶Ô/p  ÈËÉú/n  µÄ/u  Ë¼¿¼/vn  ¡£/w  Ó×Äê/t  ¼Ò/n  Æ¶/a  £¬/w  ³¤Â·/nr  ×Ô¼º/r  ÍÚ/v  ²ÝÒ©/n  ¡¢/w  ²É/v  ²èÒ¶/n  ÔÜ/v  Ç®/n  ½»/v  Ñ§·Ñ/n  £»/w  ³õÖÐ/n  ±ÏÒµ/v  £¬/w  Ëû/r  ÒÔ/p  ÓÅÒì/a  ³É¼¨/n  ¿¼Èë/v  ÖÐ×¨/n  Ñ§Ð£/n  £¬/w  ÒòÎª/c  ½»/v  ²»/d  Æð/v  £·£°£°£°/m  Ôª/q  Ñ§·Ñ/n  £¬/w  ¶ø/c  Óë/p  ÀíÏë/n  ÖÐ/f  µÄ/u  ´ÓÒ½/v  Ö®/u  Â·/n  Ê§Ö®½»±Û/i  ¡£/w  ¡°/w  É½¹µ/n  Àï/f  µÄ/u  ÈË/n  Çî/a  £¬/w  µ«/c  ÏòÉÏ/v  µÄ/u  ¾«Éñ/n  ÊÇ/v  ²»¿ÉÄ¥Ãð/i  µÄ/u  ¡£/w  ¡±/w  Õâ/r  ÊÇ/v  Ëû/r  £±£µ/m  Ëê/q  Ê±/Ng  ÔÚ/p  ×÷ÎÄ/n  ÖÐ/f  ÇãÍÂ/v  µÄ/u  ·Î¸­Ö®ÑÔ/i  ¡£/w  Æ¾×Å/p  ÏòÉÏ/v  µÄ/u  ¾«Éñ/n  £¬/w  ¸Õ/d  Âú/v  £±£¸/m  Ëê/q  £¬/w  Ëû/r  ±ã/d  Ñ¡Ôñ/v  ÁË/u  Áí/r  Ò»/m  Ìõ/q  ÀíÏë/n  Ö®/u  Â·/n  ¡ª¡ª¡ª/w  ´Ó¾ü/v  ¡£/w  Ì¤/v  Èë/v  ¾üÓª/n  £¬/w  ÕÅ/nr  ³¤Â·/nr  ÔÚ/p  ÈÕ¼Ç/n  ÖÐ/f  Á¢/v  ÏÂ/v  ÊÄÑÔ/n  £º/w  ¡°/w  ÈÃ/v  ¹ú·ÀÂÌ/n  ÔÚ/p  ×Ô¼º/r  ÉíÉÏ/s  »À·¢/v  ÈÙ¹â/n  ¡£/w  ¡±/w  
19980503-02-002-008/m  ·­¿ª/v  Á¬¶Ó/n  ÀÂ¹µ/n  ¾ò½ø/vn  ¾ºÈü/vn  ¼ÇÂ¼/n  £¬/w  ÕÅ/nr  ³¤Â·/nr  µÄ/u  Ãû×Ö/n  ×ÜÊÇ/d  ÅÅ/v  ÔÚ/p  È«Á¬/n  µÄ/u  °ñÊ×/n  ¡£/w  Á¬¶Ó/n  ×éÖ¯/v  ¡°/w  µ³Ô±/n  Í»»÷¶Ó/n  ¡±/w  ¡¢/w  ¡°/w  ÀÏ±ø/n  Í»»÷¶Ó/n  ¡±/w  £¬/w  ÕÅ/nr  ³¤Â·/nr  ÊÇ/v  ¶ÓÔ±/n  ÖÐ/f  Î¨Ò»/b  µÄ/u  ÐÂ/a  Õ½Ê¿/n  £»/w  ´ò/v  ·ç×ê/n  ¡¢/w  ÂÕ/v  ´ó/a  ´¸/Ng  ¡¢/w  ±¬ÆÆ/v  ½ØÁ÷/v  £¬/w  ÄÄÀï/r  »î/n  ÖØ/a  £¬/w  Ëû/r  Íù/p  ÄÄÀï/r  ×ê/v  ¡£/w  Ê©¹¤/v  ÖÐ/f  £¬/w  ÕÅ/nr  ³¤Â·/nr  µÄ/u  ÑÀö¸/n  Ê±³£/d  Á÷Ñª/v  £¬/w  Õ½ÓÑ/n  ÃÇ/k  È°/v  Ëû/r  ÏÂ/v  ¹¤µØ/n  ÐÝÏ¢/v  £¬/w  ³¤Â·/nr  Ð¦/v  ×Å/u  °Ú°Ú/v  ÊÖ/n  £º/w  ¡°/w  ÉÙ/v  Ò»¸ö/m  ÈË/n  ¸É»î/v  £¬/w  ¾Í/d  ¶à/v  ³ö/v  ·Ý/q  ÈÎÎñ/n  £»/w  ÏÐ/a  ×Å/u  ÎÒ/r  »á/v  Éú²¡/v  µÄ/u  ¡£/w  ¡±/w  
19980503-02-002-009/m  £±£¹£¹£·Äê/t  £±£±ÔÂ/t  £²ÈÕ/t  £¬/w  ÕÅ/nr  ³¤Â·/nr  ×ì´½/n  ³öÏÖ/v  ºìÖ×/vn  ¡£/w  È¥/v  ÎÀÉú¶Ó/n  ¿´²¡/v  Ê±/Ng  £¬/w  ¾üÒ½/n  Òª/v  Îª/p  Ëû/r  ×ö/v  ÈÏÕæ/a  ¼ì²é/vn  £¬/w  ³¤Â·/nr  Ëµ/v  £º/w  ¡°/w  ¹¤µØ/n  ÉÏ/f  µÄ/u  ÊÂ/n  µ¢¸é/v  ²»/d  Æð/v  £¬/w  µÈ/v  Ê©¹¤/vn  ÈÎÎñ/n  Íê³É/v  ÁË/y  £¬/w  ÎÒ/r  ÔÙ/d  À´/v  ¡£/w  ¡±/w  Ëµ/v  Íê/v  £¬/w  ÄÃ/v  ÉÏ/v  Ò»/m  °ü/q  Ò©/n  µôÍ·/v  ±ã/d  ×ß/v  ¡£/w  »Øµ½/v  Á¬Àï/n  £¬/w  Ëû/r  °Ñ/p  ³ö/v  ¹«²î/n  µÄ/u  Õ½ÓÑ/n  ÁôÏÂ/v  µÄ/u  Ò»/m  Åè/q  ÒÂ·þ/n  Ï´/v  ¾»/a  ¡£/w  µÚ¶þ/m  Ìì/q  Çå³¿/t  £¬/w  Á¬¶Ó/n  Òª/v  ×éÖ¯/v  Í»»÷¶Ó/n  ÏÂ/v  µ½/v  £±£®£µ/m  Ã×/q  Éî/a  µÄ/u  Ë®¹µ/n  £¬/w  ²È/v  ÀÂ/Ng  »ØÌî/v  ÄàÍÁ/n  ¡£/w  ÕÅ/nr  ³¤Â·/nr  µÚÒ»/m  ¸ö/q  Ìø/v  ½ø/v  Ë®¹µ/n  ¡£/w  Ö¸µ¼Ô±/n  ºÍ/c  Õ½ÓÑ/n  ÃÇ/k  ÔÙÈý/d  À­/v  Ëû/r  ÉÏ°¶/v  £¬/w  ³¤Â·/nr  ¿ÒÇó/v  µÀ/v  £º/w  ¡°/w  ÒÑ¾­/d  ÏÂÀ´/v  ÁË/y  £¬/w  ¾Í/d  ÈÃ/v  ÎÒ/r  ¸É/v  °É/y  ¡£/w  ¡±/w  Ëû/r  ÔÚ/p  Ë®ÖÐ/s  »Ó/v  º¹/n  Á½/m  Ð¡Ê±/n  £¬/w  Ö±µ½/v  ÀÂ¹µ/n  Ìî/v  Íê/v  ¡£/w  ÊÕ¹¤/vn  Í¾ÖÐ/s  £¬/w  ÕÅ/nr  ³¤Â·/nr  ÓÖ/d  Ë³µÀ/v  °ï/v  É½Çø/n  ¾´ÀÏÔº/n  µÄ/u  Áõ/nr  ´óÄï/n  Ìô/v  ÁË/u  Ò»/m  µ£/q  Á¸/n  ¡£/w  
19980503-02-002-010/m  ¡°/w  ·îÏ×/n  £¬/w  ÓÀÔ¶/d  ÊÇ/v  ³ç¸ß/a  µÄ/u  £¡/w  ¡±/w  Õâ/r  ÊÇ/v  ÕÅ/nr  ³¤Â·/nr  ¾üÂÃ/n  ÈÕ¼Ç/n  ÖÐ/f  µÄ/u  Ò»/m  ¾ä/q  »°/n  ¡£/w  Õ½ÓÑ/n  ÃÇ/k  Ëµ/v  £¬/w  Ëû/r  ¾Í/d  Ïñ/v  Ò»/m  Åè/q  Ì¿/n  £¬/w  ×ÜÊÇ/d  ÎÂÅ¯/v  ±ðÈË/r  ¡£/w  Õ½Ê¿/n  Íõ/nr  ÓÀºì/nr  »¼/v  ÁË/u  ¹ÇÄ¤Ñ×/n  £¬/w  ÕÅ/nr  ³¤Â·/nr  °Ñ/p  ÏÂÆÌ/n  ÈÃ/v  ¸ø/v  Ëû/r  ¡£/w  Ò»/m  Ìì/q  ÉîÒ¹/t  £¬/w  ¸Õ/d  ´Ó/p  Á¬²¿/n  ³ö/v  Íê/v  °å±¨/n  »ØÀ´/v  µÄ/u  ³¤Â·/nr  £¬/w  Ìù/v  ×Å/u  ÕíÅÏ/s  Çá/ad  »½/Vg  Íõ/nr  ÓÀºì/nr  µÄ/u  Ãû×Ö/n  £º/w  ¡°/w  ÎÒ/r  »ØÀ´/v  Íí/a  ÁË/y  £¬/w  Äã/r  µÄ/u  ½Å/n  ²¡/vn  »¹/d  ²»/d  ¼ûºÃ/v  £¬/w  ¿ì/d  ÆðÀ´/v  £¬/w  ÎÒ/r  ÓÃ/p  ÈÈË®/n  ÔÙ/d  ¸ø/p  Äã/r  ÅÝÅÝ/v  ¡£/w  ¡±/w  
19980503-02-002-011/m  £±£±ÔÂ/t  £µÈÕ/t  £¬/w  ÕÅ/nr  ³¤Â·/nr  Ð¡ÍÈ/n  ¿ªÊ¼/v  Ö×´ó/v  ¡£/w  °à³¤/n  ¼û/v  Ëû/r  ÈÔ/d  ¼á³Ö/v  Ê©¹¤/v  £¬/w  Ò»/m  °Ñ/q  ¶á/v  ¹ý/v  Ëû/r  ÊÖÖÐ/s  µÄ/u  Ìú´¸/n  ¡£/w  Õâ/r  Ò»/m  Ä»/q  £¬/w  ±»/p  Ç°À´/v  ¼ì²é/v  Ê©¹¤/vn  ÖÊÁ¿/n  µÄ/u  Óª³¤/n  ¿´µ½/v  £º/w  ¡°/w  ³¤Â·/nr  £¬/w  Ìý/v  »°/n  £¬/w  ¿ì/d  »ØÈ¥/v  ÐÝÏ¢/v  ¡£/w  ¡±/w  ÕÅ/nr  ³¤Â·/nr  µãµãÍ·/v  ¡£/w  µÈ/v  Óª³¤/n  Ò»/d  ×ß/v  £¬/w  Ëû/r  ÓÖ/d  ÄÃ/v  Æð/v  ÌúÇÂ/n  £¬/w  ·É¿ì/z  µØ/u  ²ù/v  Æð/v  ¹µ/n  µ×/f  µÄ/u  Äà¿é/n  ¡£/w  
19980503-02-002-012/m  ²ù/v  ×Å/u  ²ù/v  ×Å/u  £¬/w  ÕÅ/nr  ³¤Â·/nr  »èµ¹/v  ÁË/y  ¡£/w  ÍÅÀï/n  Á¢¼´/d  Ö¸ÅÉ/v  Á½/m  Ãû/q  ¾üÒ½/n  »¤ËÍ/v  Ëû/r  µ½/v  Àë/p  ¹¤µØ/n  ×î½ü/t  µÄ/u  Ò½Ôº/n  ÖÎÁÆ/v  ¡£/w  ÁÙ±ð/vn  Ê±/Ng  £¬/w  ÕÅ/nr  ³¤Â·/nr  ½ô½ô/d  À­/v  ×Å/u  Ö¸µ¼Ô±/n  µÄ/u  ÊÖ/n  £¬/w  ÒÀÒÀ/z  ÄÑ/ad  Éá/v  µØ/u  Ëµ/v  £º/w  Ê©¹¤/vn  ÈÎÎñ/n  »¹/d  Ã»/d  Íê³É/v  £¬/w  ÎÒ/r  »á/v  ºÜ¿ì/d  ·µ»Ø/v  ¹¤µØ/n  µÄ/u  ¡£/w  
19980503-02-002-013/m  ÔÚ/p  Ò½Ôº/n  £¬/w  ÕÅ/nr  ³¤Â·/nr  ÖÜÉí/n  ³öÑª/v  ¡£/w  Ò½Éú/n  Õï¶Ï/v  Ëû/r  »¼/v  ÁË/u  µ¥ºË/b  Ï¸°û/n  ¼±ÐÔ/b  °×Ñª²¡/n  ¡£/w  
19980503-02-002-014/m  £±£±ÔÂ/t  £¹ÈÕ/t  Áè³¿/t  £µÊ±/t  £¬/w  ´¦ÔÚ/v  ÃÖÁô/v  Ö®¼Ê/f  µÄ/u  ÕÅ/nr  ³¤Â·/nr  ¼èÄÑ/a  µØ/u  Õö/v  ¿ª/v  Ë«ÑÛ/n  £¬/w  ÎÕ/v  ×Å/u  Ò»Ö±/d  ÊØºò/v  ÔÚ/p  Ëû/r  ÉíÅÔ/s  µÄ/u  ¾üÒ½/n  Íõ/nr  ´óË«/nr  µÄ/u  ÊÖ/n  £¬/w  ÍÂ/v  ³ö/v  ×îºó/f  µÄ/u  ÉùÒô/n  £º/w  ¡°/w  Ê©¹¤/v  ¡­¡­/w  À­Á·/v  ¡­¡­/w  ¡±/w  Íõ/nr  ´óË«/nr  ¿Þº°/v  ×Å/u  £º/w  ¡°/w  ³¤Â·/nr  £¬/w  Äã/r  ÓÐ/v  ¶÷ÖØÈçÉ½/i  µÄ/u  Ä¸Ç×/n  £¬/w  ÓÐ/v  ÑªÂö/n  ÏàÁ¬/v  µÄ/u  ½ã½ã/n  £¬/w  ÓÐ/v  Ê²Ã´/r  »°/n  Äã/r  ¾Í/d  Ëµ/v  °É/y  £¬/w  ³ýÁË/p  ¹¤µØ/n  Äã/r  »¹/d  ¼Ç¹Ò/v  ×Å/u  Ê²Ã´/r  £¿/w  ¡±/w  
19980503-02-002-015/m  ÔÚ/p  ÇåÀí/v  Ó¢ÐÛ/n  ÒÅÎï/n  Ê±/Ng  £¬/w  ÈËÃÇ/n  ¿´µ½/v  ÕÅ/nr  ³¤Â·/nr  Ð´/v  ¸ø/v  Á¬¶Ó/n  µÄ/u  Ò»/m  Ê×/q  Ê«/n  £º/w  ¡°/w  ÎÒ/r  ²»/d  ÊÇ/v  ·ç/n  £¯/w  µ«/c  ×Ü/d  Ïë/v  Îª/p  Äã/r  ´µ/v  ¿ª/v  ËÄÖÜ/f  µÄ/u  »¨/n  £¯/w  ÎÒ/r  ²»/d  ÊÇ/v  Óê/n  £¯/m  µ«/c  ×Ü/d  Ïë/v  Îª/p  Äã/r  Ï´/v  È¥/v  ÂúÉí/n  µÄ/u  Õ÷³¾/n  £¯/w  ÎÒ/r  ²»/d  ÊÇ/v  »ð/n  £¯/w  µ«/c  ×Ü/d  Ïë/v  Îª/p  Äã/r  È¼ÉÕ/v  £¯/w  °¡/y  £¡/w  Á¬¶Ó/n  £¯/w  ÎÒ/r  ×Ü/d  Ïë/v  Çã/v  ÎÒ/r  Ëù/u  ÓÐ/v  £¯/w  Îª/p  Äã/r  Ôö¹âÌí²Ê/l  £¡/w  ¡±/w  

19980503-02-003-001/m  ÊÀ½ç/n  ÖøÃû/a  ´óÑ§/n  Ð£³¤/n  Ïà¾Û/v  ±±¾©/ns  
19980503-02-003-002/m  ÐÂ»ªÉç/nt  ¼ÇÕß/n  ½­/nr  ÌÎ/nr  ×Ú/nr  »ÀÆ½/nr  
19980503-02-003-003/m  Õâ/r  ÊÇ/v  Ò»¸ö/m  ¾ßÓÐ/v  ÖØÒª/a  ÀúÊ·/n  ÒâÒå/n  µÄ/u  Ê±¿Ì/n  £º/w  
19980503-02-003-004/m  £¶£°/m  Óà/m  Ëù/q  ÊÀ½ç/n  ÖøÃû/a  ´óÑ§/n  µÄ/u  Ð£³¤/n  ºÍ/c  £³£°/m  Óà/m  Ëù/q  ¹úÄÚ/s  ÖøÃû/a  ´óÑ§/n  µÄ/u  Ð£³¤/n  £µÔÂ/t  £²ÈÕ/t  Ïà¾Û/v  ÔÚ/p  [±±¾©/ns  ÖÐ¹ú/ns  ´ó/a  ·¹µê/n]ns  £¬/w  ¾Í/p  ¡°/w  ÃæÏò/v  ¶þÊ®Ò»/m  ÊÀ¼Í/n  ¸ßµÈ½ÌÓý/l  ¡±/w  ÎÊÌâ/n  ¾ÙÐÐ/v  ¸ß/a  ²ã´Î/n  ÂÛÌ³/n  ¡£/w  
19980503-02-003-005/m  ÃæÏò/v  ¶þÊ®Ò»/m  ÊÀ¼Í/n  µÄ/u  ¸ßµÈ½ÌÓý/l  ¡ª¡ª¡ª/w  ´óÑ§/n  Ð£³¤/n  ÂÛÌ³/n  ÊÇ/v  ±±¾©´óÑ§/nt  ¾Ù°ì/v  µÄ/u  °ÙÄê/m  Çìµä/n  ÏµÁÐ/n  »î¶¯/vn  ÖÐ/f  ×î/d  ÖØÒª/a  µÄ/u  Ñ§Êõ/n  »î¶¯/vn  £¬/w  Æä/r  ¹æÄ£/n  Ö®/u  ´ó/a  ¡¢/w  ²ã´Î/n  Ö®/u  ¸ß/Ng  £¬/w  ÔÚ/p  ÖÐ¹ú/ns  ½ÌÓýÊ·/n  ÉÏ/f  ÉÐ/d  Êô/v  Ê×/m  ´Î/q  ¡£/w  
19980503-02-003-006/m  ¹úÎñÔº/nt  ¸±/b  ×ÜÀí/n  Àî/nr  á°Çå/nr  ÔÚ/p  ¿ªÄ»Ê½/n  ÉÏ/f  ³Æ/v  Õâ/r  ´Î/q  ÂÛÌ³/n  ÊÇ/v  ¡°/w  ±±´ó/j  °ÙÄê/m  ÀúÊ·/n  ÉÏ/f  Ç°ËùÎ´ÓÐ/i  µÄ/u  ÈÙÒ«/an  ¡±/w  £¬/w  Ò²/d  ÊÇ/v  ¡°/w  ÖÚ¶à/m  ÀúÊ·/n  ÓÆ¾Ã/a  ¡¢/w  ×¿ÓÐ³ÉÐ§/i  µÄ/u  ´óÑ§/n  µÄ/u  Ð£³¤/n  ÃÇ/k  µÄ/u  Ò»/m  ´Î/q  ¿ÕÇ°/a  Ê¢»á/n  ¡±/w  ¡£/w  
19980503-02-003-007/m  ´ó»á/n  ÓÚ/p  £µÔÂ/t  £²ÈÕ/t  ÉÏÎç/t  £¹Ê±/t  ¿ªÄ»/v  ¡£/w  Óë»á/vn  ´ú±í/n  ¾Í/p  ¡°/w  ¶þÊ®Ò»/m  ÊÀ¼Í/n  ´óÑ§/n  µÄ/u  µØÎ»/n  ºÍ/c  ×÷ÓÃ/n  ¡¢/w  ½ÌÑ§/vn  Õ½ÂÔ/n  ¡¢/w  ´óÑ§/n  Óë/c  Éç»á/n  µÄ/u  ÁªÏµ/vn  ¡¢/w  ´óÑ§/n  µÄ/u  ¹ÜÀí/vn  Óë/c  ²ÆÕþ/n  ÊÂÎñ/n  ¡±/w  £´/m  ¸ö/q  ÒéÌâ/n  £¬/w  Õ¹¿ª/v  ÁË/u  ÈÈÁÒ/a  µÄ/u  ÌÖÂÛ/vn  ¡£/w  
19980503-02-003-008/m  [Ó¢¹ú/ns  Å£½ò/ns  ´óÑ§/n]nt  ¸±/b  Ð£³¤/n  ¿ÆÁÖ¡¤Â¬¿¨Ë¹/nr  ÔÚ/p  Ì¸/v  µ½/v  Ëû/r  ²Î¼Ó/v  Õâ/r  ´Î/q  ´ó»á/n  µÄ/u  Ìå»á/vn  Ê±/Ng  Ëµ/v  £¬/w  ÔÚ/p  ÐÂ/a  ÊÀ¼Í/n  ¼´½«/d  µ½À´/v  µÄ/u  Ê±ºò/n  £¬/w  ÕâÑù/r  Ò»/m  ´Î/q  Ê¢»á/n  ¶Ô/p  Ã¿/r  Ò»¸ö/m  ´óÑ§/n  Ð£³¤/n  ¶¼/d  ÊÇ/v  ÓÐ/v  ÎüÒýÁ¦/n  µÄ/u  ¡£/w  Ëû/r  ÈÏÎª/v  £¬/w  Ãæ¶Ô/v  ÈÕÒæ/d  ¶à±ä/z  µÄ/u  Éç»á/n  ÏÖÊµ/n  £¬/w  Ò»Ð©/m  ´óÑ§/n  ±ä/v  µÃ/u  Ô½À´Ô½/d  ÏàËÆ/a  £¬/w  Õâ/r  ÁîÈËµ£ÓÇ/l  ¡£/w  Ëû/r  Ëµ/v  £º/w  ¡°/w  ¾Í/p  ¾ßÌå/a  Ò»/m  Ëù/q  ´óÑ§/n  À´Ëµ/u  £¬/w  ±£³Ö/v  ×Ô¼º/r  µÄ/u  ÌØÉ«/n  ÊÇ/v  Ê®·Ö/m  ÖØÒª/a  µÄ/u  ¡£/w  ¡±/w  
19980503-02-003-009/m  [ÃÀ¹ú/ns  ¼ÓÖÝ/ns  ´óÑ§/n  ²®¿ËÀû/ns  ·ÖÐ£/n]nt  Ç°ÈÎ/b  Ð£³¤/n  Ìï/nr  ³¤ÁØ/nr  Ëµ/v  £¬/w  Î´À´/t  µÄ/u  ´óÑ§/n  £¬/w  ±ØÐë/d  ·Ç³£/d  ¹ØÐÄ/v  Ñ§Éú/n  µÄ/u  Éú»î/vn  £¬/w  ÒòÎª/c  Ñ§Éú/n  ÔÚ/p  Éú»î/vn  ÖÐ/f  Ñ§/v  µ½/v  µÄ/u  ¶«Î÷/n  £¬/w  ÍùÍù/d  ±È/p  ÔÚ/p  ¿ÎÌÃ/n  ÉÏ/f  Ñ§/v  µ½/v  µÄ/u  ¶à/a  ¡£/w  Ëû/r  »¹/d  ÈÏÎª/v  £º/w  ¡°/w  ¶þÊ®Ò»/m  ÊÀ¼Í/n  µÄ/u  ´óÑ§/n  Òª/v  ¸Ä±ä/v  ¹ýÈ¥/t  ÄÇÖÖ/r  ÖØ/v  ¼¼Êõ/n  ¡¢/w  Çá/v  ÈËÎÄ/n  µÄ/u  ÇãÏò/n  ¡£/w  ¡±/w  
19980503-02-003-010/m  ±±¾©´óÑ§/nt  Ð£³¤/n  ³Â/nr  ¼Ñ¶ý/nr  ÈÏÎª/v  £º/w  ¡°/w  ÔÚ/p  ¶þÊ®Ò»/m  ÊÀ¼Í/n  ¼´½«/d  µ½À´/v  µÄ/u  Ê±ºò/n  £¬/w  ´óÑ§/n  ÃæÁÙ/v  ×Å/u  µÄ/u  »úÓö/n  ºÍ/c  ÌôÕ½/vn  £¬/w  ¾Í/d  Ïñ/v  Ò»/m  Ã¶/q  Ó²±Ò/n  µÄ/u  Õý·´Ãæ/j  Ò»Ñù/u  £¬/w  ÊÇ/v  ¹²´æ/v  µÄ/u  ¡£/w  ¡±/w  ³Â/nr  ¼Ñ¶ý/nr  Ç¿µ÷/vd  Ö¸³ö/v  £¬/w  ´óÑ§/n  ·þÎñ/v  Éç»á/n  ²¢/d  ²»/d  ÊÇ/v  ¸ú×Å/v  Éç»á/n  µÄ/u  ½Å²½/n  ×ß/v  £¬/w  ¶ø/c  Òª/v  ×ß/v  ÔÚ/p  Éç»á/n  µÄ/u  Ç°Ãæ/f  ¡£/w  
19980503-02-003-011/m  [Ì¨Íå/ns  ´óÑ§/n]nt  Ð£³¤/n  ³Â/nr  Î¬ÕÑ/nr  Ëµ/v  £¬/w  ¶«·½/s  ¹ú¼Ò/n  ÔÚ/p  Óë/p  Î÷·½/s  ¹ú¼Ò/n  ½»Á÷/v  Ê±/Ng  £¬/w  ²»/d  Ó¦/v  Å×Æú/v  ¶«·½/s  ´«Í³/n  ÎÄ»¯/n  ¡£/w  ½ñºó/t  Á½°¶/n  Èý/m  µØ/n  µÄ/u  ´óÑ§/n  Ó¦/v  ½øÒ»²½/d  ÁªºÏ/v  ÆðÀ´/v  £¬/w  ¹²Í¬/d  Ì½ÌÖ/v  ÈçºÎ/r  ½«/p  ÖÐ¹ú/ns  ´«Í³/n  ÎÄ»¯/n  Óë/p  ÏÖ´ú/t  ÎÄÃ÷/n  ¸ü/d  ºÃ/a  µØ/u  ÏÎ½Ó/v  ÆðÀ´/v  ¡£/w  
19980503-02-003-012/m  [É½¶«/ns  ´óÑ§/n]nt  Ð£³¤/n  Ôø/nr  ·±ÈÊ/nr  Ëµ/v  £º/w  Ãæ¶Ô/v  ÐÂ/a  ÊÀ¼Í/n  µÄ/u  ÌôÕ½/vn  £¬/w  ¸ßµÈÑ§Ð£/l  ±ØÐë/d  Å¬Á¦/ad  ÅàÑø/v  ´óÅú/m  ¸ß/a  ËØÖÊ/n  µÄ/u  ¿ç/v  ÊÀ¼Í/n  µÄ/u  ¸ß¼¶/a  ×¨ÃÅ/b  ÈË²Å/n  £¬/w  ¶ø/c  Õâ/r  ÆäÖÐ/r  µÄ/u  ¹Ø¼ü/n  £¬/w  ÊÇ/v  Òª/v  ½¨Éè/v  Ò»/m  Ö§/q  ¸ß/a  ËØÖÊ/n  µÄ/u  ¿ç/v  ÊÀ¼Í/n  µÄ/u  ½ÌÊ¦/n  ¶ÓÎé/n  ¡£/w  
19980503-02-003-013/m  ÔÚ/p  £µÔÂ/t  £²ÈÕ/t  ÉÏÎç/t  µÄ/u  ´ó»á/n  ÉÏ/f  £¬/w  [ÃÀ¹ú/ns  Ë¹Ì¹¸£/ns  ´óÑ§/n]nt  ¡¢/w  [ÈÕ±¾/ns  ¶«¾©/ns  ´óÑ§/n]nt  µÈ/u  ÊÀ½ç/n  ÖøÃû/a  ´óÑ§/n  µÄ/u  Ð£³¤/n  £¬/w  »¹/d  ¾Í/p  ¸÷×Ô/r  µÄ/u  °ìÑ§/vn  Ë¼Â·/n  ¡¢/w  ¹ÜÀí/vn  ¾­Ñé/n  µÈ/u  Ïò/p  Óë»áÕß/n  ×÷/v  ÁË/u  ½éÉÜ/vn  ¡£/w  
19980503-02-003-014/m  ¾¡¹Ü/c  Ðí¶à/m  ´óÑ§/n  Ð£³¤/n  ÉÐÎ´/d  ·¢ÑÔ/v  £¬/w  ¾¡¹Ü/c  ´óÑ§/n  Ð£³¤/n  ÃÇ/k  ¾Í/p  Ä³/r  Ò»¸ö/m  ¾ßÌå/a  ÎÊÌâ/n  µÄ/u  ¼û½â/n  ²»/d  ÍêÈ«/ad  Ò»ÖÂ/a  £¬/w  µ«/c  Óë»á/v  µÄ/u  ´óÑ§/n  Ð£³¤/n  ÃÇ/k  ÆÕ±é/ad  ÈÏÎª/v  £º/w  Õâ/r  ´Î/q  ´ó»á/n  µÄ/u  ³É¹¦/a  ¾Ù°ì/vn  £¬/w  ±Ø½«/d  ¶Ô/p  ¶þÊ®Ò»/m  ÊÀ¼Í/n  µÄ/u  ¸ßµÈ½ÌÓý/l  ²úÉú/v  ÉîÔ¶/a  µÄ/u  Ó°Ïì/vn  ¡£/w  £¨/w  ÐÂ»ªÉç/nt  ±±¾©/ns  £µÔÂ/t  £²ÈÕ/t  µç/n  £©/w  

19980503-02-004-001/m  ³Ì/nr  Ë¼Ô¶/nr  »á¼û/v  ÈÕ±¾/ns  ¿ÍÈË/n  
19980503-02-004-002/m  ¾Ý/p  ÐÂ»ªÉç/nt  ±±¾©/ns  £µÔÂ/t  £²ÈÕ/t  µç/n  [È«¹ú/n  ÈË´ó/j  ³£Î¯»á/j]nt  ¸±/b  Î¯Ô±³¤/n  ¡¢/w  [ÖÐ¹ú/ns  ¹ú¼Ê/n  ÎÄ»¯/n  ½»Á÷/vn  ÖÐÐÄ/n]nt  ×Ü/b  ¹ËÎÊ/n  ³Ì/nr  Ë¼Ô¶/nr  ½ñÌì/t  ÔÚ/p  [ÈËÃñ/n  ´ó»áÌÃ/n]ns  »á¼û/v  ÁË/u  [ÈÕ±¾/ns  ¸»Ê¿Ê©ÀÖ/nz  ÖêÊ½»áÉç/n]nt  ¶­ÊÂ³¤/n  ¼æ/v  Ê×Ï¯/n  Ö´ÐÐ¹Ù/n  Ð¡ÁÖÑôÌ«ÀÉ/nr  Ò»ÐÐ/n  ¡£/w  

19980503-02-005-001/m  ÍÅÖÐÑë/nt  ±íÕÃ/v  ÓÅÐã/a  ÍÅÔ±/n  ÍÅ¸É²¿/n  ÎÒ¹ú/n  ÍÅÔ±/n  ×ÜÊý/n  ´ï/v  ÁùÇ§°Ë°ÙÎåÊ®Íò/m  
19980503-02-005-002/m  ¾Ý/p  ÐÂ»ªÉç/nt  ±±¾©/ns  £µÔÂ/t  £²ÈÕ/t  µç/n  £¨/w  ¼ÇÕß/n  ºú/nr  ÏþÃÎ/nr  £©/w  [¹²ÇàÍÅ/n  ÖÐÑë/n]nt  ¡°/w  ÎåËÄ/t  ¡±/w  Ç°Ï¦/f  ×÷³ö/v  ¾ö¶¨/n  £¬/w  ÊÚÓè/v  Æë/nr  Õð/nr  µÈ/u  £·£±/m  Ãû/q  ¹²ÇàÍÅÔ±/n  ¡°/w  È«¹ú/n  ÓÅÐã/a  ¹²ÇàÍÅÔ±/n  ¡±/w  ³ÆºÅ/n  £»/w  ÊÚÓè/v  Àî/nr  ¹úÏ¼/nr  µÈ/u  £¶£µ/m  Ãû/q  ¹²ÇàÍÅ/n  ¸É²¿/n  ¡°/w  È«¹ú/n  ÓÅÐã/a  ¹²ÇàÍÅ/n  ¸É²¿/n  ¡±/w  ³ÆºÅ/n  ¡£/w  
19980503-02-005-003/m  Õâ/r  ´Î/q  ÊÜ/v  ±íÕÃ/v  µÄ/u  ¡°/w  È«¹ú/n  ÓÅÐã/a  ¹²ÇàÍÅÔ±/n  ¡±/w  ÊÇ/v  ¹ã´ó/b  ¹²ÇàÍÅÔ±/n  µÄ/u  ÓÅÐã/a  ´ú±í/n  ¡£/w  ËûÃÇ/r  ¶Ô/p  µ³/n  ¡¢/w  ¶Ô/p  ×æ¹ú/n  ¡¢/w  ¶Ô/p  ÈËÃñ/n  »³ÓÐ/v  Éîºñ/a  µÄ/u  ¸ÐÇé/n  £¬/w  ×Ô¾õ/ad  ¼á³Ö/v  µ³/n  µÄ/u  »ù±¾/a  Â·Ïß/n  £¬/w  ¾ßÓÐ/v  ¼á¶¨/a  ÕýÈ·/a  µÄ/u  ÕþÖÎ/n  ·½Ïò/n  ºÍ/c  Á¼ºÃ/a  µÄ/u  ÕþÖÎ/n  ËØÖÊ/n  ¡£/w  ËûÃÇ/r  °®¸Ú¾´Òµ/l  £¬/w  ½ÅÌ¤ÊµµØ/i  £¬/w  ×ÔÇ¿²»Ï¢/i  £¬/w  ¼è¿à´´Òµ/l  £¬/w  ÔÚ/p  Æ½·²/a  µÄ/u  ¸ÚÎ»/n  ÉÏ/f  ´´Ôì/v  ³ö/v  Ò»Á÷/b  µÄ/u  Òµ¼¨/n  ¡£/w  ËûÃÇ/r  Éá¼ºÎªÈË/i  £¬/w  ¼ûÒåÓÂÎª/i  £¬/w  ÔÚ/p  ¹ú¼Ò/n  ²Æ²ú/n  ºÍ/c  ÈËÃñ/n  ÉúÃü/n  °²È«/an  ÊÜµ½/v  ÍþÐ²/vn  µÄ/u  Ê±¿Ì/n  Í¦Éí¶ø³ö/i  £¬/w  ²»Î·/v  ÎþÉü/v  £¬/w  Ó®µÃ/v  ÁË/u  Éç»á/n  ¸÷½ç/r  µÄ/u  ÆÕ±é/a  ÔÞÓþ/vn  ¡£/w  ËûÃÇ/r  Á¢Ö¾/v  ¸ßÔ¶/a  £¬/w  ÈñÒâ½øÈ¡/l  £¬/w  Å¬Á¦/ad  ÓÃ/p  ÏÖ´ú/t  ¿Æ¼¼/n  ÖªÊ¶/n  Îä×°/v  ×Ô¼º/r  £¬/w  ÔÚ/p  ±¾Ö°/n  ¸ÚÎ»/n  ºÍ/c  Éç»á/n  Éú»î/vn  ÖÐ/f  ·¢»Ó/v  ÁË/u  Ä£·¶/n  ´øÍ·/vn  ×÷ÓÃ/n  £¬/w  Îª/p  ¹ã´ó/b  ÍÅÔ±/n  ÇàÄê/n  ×ö³ö/v  ÁË/u  ±íÂÊ/n  ¡£/w  
19980503-02-005-004/m  ÍÅÔ±/n  ¶ÓÎé/n  ×÷Îª/p  ¹²ÇàÍÅ/n  ×éÖ¯/n  µÄ/u  Ö÷Ìå/n  ºÍ/c  µ³Ô±/n  ¶ÓÎé/n  µÄ/u  ÖØÒª/a  ºó±¸/b  Á¦Á¿/n  £¬/w  ½üÄêÀ´/l/%  ÎÈ²½/d  ·¢Õ¹/v  ×³´ó/v  £¬/w  ½ØÖÁ/v  £±£¹£¹£·Äê/t  µ×/f  £¬/w  È«¹ú/n  ÍÅÔ±/n  ×ÜÊý/n  ÒÑ/d  ´ï/v  £¶£¸£µ£°Íò/m  Ãû/q  £¬/w  ±È/p  £±£¹£¹£³Äê/t  Ôö¼Ó/v  £±£°£µ£°Íò/m  Ãû/q  £¬/w  Ôö³¤/v  ÁË/u  £±£¸£®£±£¥/m  ¡£/w  ÍÅÔ±/n  Õ¼/v  ÇàÄê/n  ±ÈÀý/n  ´ïµ½/v  £²£³£¬£·£¥/m  £¬/w  ±È/p  £±£¹£¹£³Äê/t  Ôö¼Ó/v  £³£®£·/m  ¸ö/q  °Ù·Öµã/n  ¡£/w  £±£¹£¹£·Äê/t  ÓÐ/v  £±£´£¶Íò/m  Ãû/q  ÍÅÔ±/n  ¼ÓÈë/v  µ³×éÖ¯/n  £¬/w  ÊÇ/v  ½üÄêÀ´/l/%  ÍÅ×éÖ¯/n  ¡°/w  ÍÆÓÅ/j  ¡±/w  Èëµ³/v  ÈËÊý/n  ×î/d  ¶à/a  µÄ/u  Ò»/m  Äê/q  ¡£/w  
19980503-02-005-005/m  [¹²ÇàÍÅ/n  ÖÐÑë/n]nt  ºÅÕÙ/v  È«¹ú/n  ¹ã´ó/b  ÍÅÔ±/n  ºÍ/c  ÍÅ¸É²¿/n  Ïò/p  ¡°/w  È«¹ú/n  ÓÅÐã/a  ¹²ÇàÍÅÔ±/n  ¡±/w  ºÍ/c  ¡°/w  È«¹ú/n  ÓÅÐã/a  ¹²ÇàÍÅ/n  ¸É²¿/n  ¡±/w  Ñ§Ï°/v  £¬/w  Á¢×ã/v  ±¾Ö°/n  £¬/w  ¿ªÍØ½øÈ¡/l  £¬/w  Îª/p  °Ñ/p  ÓÐ/v  ÖÐ¹ú/ns  ÌØÉ«/n  µÄ/u  Éç»áÖ÷Òå/n  ÊÂÒµ/n  È«Ãæ/ad  ÍÆÏò/v  ¶þÊ®Ò»/m  ÊÀ¼Í/n  ¹±Ï×/v  ÖÇ»Û/n  ºÍ/c  Á¦Á¿/n  ¡£/w  
19980503-02-006-001/m  ±±´ó/j  Ð£ÓÑ/n  Ïò/p  Ä¸Ð£/n  ¾èÔù/v  ¼ÍÄî/vn  ÀñÆ·/n  
19980503-02-006-002/m  ¾Ý/p  ÐÂ»ªÉç/nt  ±±¾©/ns  £µÔÂ/t  £²ÈÕ/t  µç/n  £¨/w  ½­/nr  ÌÎ/nr  ¡¢/w  Íõ/nr  Åà/nr  £©/w  ½ñÌì/t  ÏÂÎç/t  £¬/w  Ìì½ò/ns  ¡¢/w  ºÓÄÏ/ns  ¡¢/w  ÉÏº£/ns  ¡¢/w  ½­ËÕ/ns  ¡¢/w  ÄÏ¾©/ns  ¡¢/w  ³É¶¼/ns  ¡¢/w  ÄÚÃÉ¹Å/ns  ÒÔ¼°/c  Å·ÖÞ/ns  µÄ/u  ±±¾©´óÑ§/nt  Ð£ÓÑ»á/n  £¬/w  Ïò/p  Ä¸Ð£/n  ¾èÔù/v  ÁË/u  Ò»/m  Åú/q  ¼ÍÄî/vn  ÀñÆ·/n  £¬/w  ÒÔ/c  ×£ºØ/v  Ä¸Ð£/n  °ÙÄê/m  »ªµ®/n  ¡£/w  
19980503-02-006-003/m  Ìì½ò/ns  Ð£ÓÑ»á/n  ¾èÔù/v  Ä¸Ð£/n  µÄ/u  ÊÇ/v  Ò»/m  ¿é/q  µñ/v  ÓÐ/v  ¡°/w  ·çÓê/n  °ÙÄê/m  ¡±/w  µÄ/u  µþ²ãÊ¯/n  £¬/w  ÕâÖÖ/r  ÑÒÊ¯/n  ÐÎ³É/v  ÓÚ/p  £±£±ÒÚ/m  Äê/q  Ç°/f  £¬/w  È«ÊÀ½ç/n  Ö»ÓÐ/v  ¶íÂÞË¹/ns  ºÍ/c  Ìì½ò/ns  ¼»ÏØ/ns  ÓµÓÐ/v  ¡£/w  ÑÒÊ¯/n  ÉÏ/f  »¹/d  µñ/v  ÓÐ/v  £±£°£°/m  ¸ö/q  ´ó´óÐ¡Ð¡/z  µÄ/u  Óêµã/n  £¬/w  ÏóÕ÷/v  ×Å/u  ±±´ó/j  ÔÚ/p  £±£°£°/m  Äê/q  µÄ/u  ·ç·çÓêÓê/i  ÖÐ/f  ³É³¤/v  µÄ/u  ¹â»Ô/a  Àú³Ì/n  ¡£/w  
19980503-02-006-004/m  ½­ËÕ/ns  ºÍ/c  ÄÏ¾©/ns  Ð£ÓÑ»á/n  ¾èÔù/v  µÄ/u  ÊÇ/v  Æ½Ä¥/vn  ÂÝîä/n  ¡¶/w  °ÙÄê/m  »Øíø/v  Î´Ãûºþ/ns  ¡·/w  ´ó/a  ¹ÒÆÁ/n  £¬/w  ¹ÒÆÁ/n  ÉÏ/f  ÓÐ/v  Ã«/nr  Ôó¶«/nr  ÌâÐ´/v  µÄ/u  ¡°/w  ±±¾©´óÑ§/nt  ¡±/w  ØÒ¶î/n  ºÍ/c  Î´Ãûºþ/ns  ²©ÑÅËþ/n  µÈ/u  ±±´ó/j  ±êÖ¾ÐÔ/n  ½¨ÖþÎï/n  £¬/w  »¹ÓÐ/v  Ò»/m  ¿Å/q  ´ú±í/v  ¸ß/a  ¿Æ¼¼/n  µÄ/u  ÁÁ/a  ÐÇ/n  ¡ª¡ª¡ª/w  ¡°/w  ±±´ó/j  ÐÇ/n  ¡±/w  ºÍ/c  £¹/m  Ö»/q  °¿Ïè/v  ÓÚ/p  Ìì¿Õ/n  µÄ/u  ¸ëÈº/n  £¬/w  Ô¢Òâ/n  ±±´ó/j  °ÙÄê/m  À´/f  ÔÚ/p  ¿Æ¼¼/n  ·½Ãæ/n  È¡µÃ/v  µÄ/u  »Ô»Í/a  ³É¾Í/n  ¡£/w  
19980503-02-006-005/m  ºÓÄÏ/ns  Ð£ÓÑ»á/n  ¾èÔù/v  µÄ/u  ÊÇ/v  ÐÛ¾Ó/v  ËÎ´ú/t  Îå/m  ´ó/a  Ãû´É/n  Ö®/u  Ê×/Ng  µÄ/u  ¾û´É/n  ´ó/a  Æ¿/n  ¡£/w  ¾û´É/n  ÓÐ×Å/v  ¡°/w  ¹ú/n  Ö®/u  ¹å±¦/n  ¡±/w  ÃÀ³Æ/n  ¡£/w  ÆäËû/r  Ð£ÓÑ»á/n  ¾èÔù/v  µÄ/u  ·Ö±ð/d  ÊÇ/v  Â³Ñ¸/nr  Í­Ïñ/n  ¡¢/w  Ó°µñ/n  Ä«Óñ/n  ´ó/a  ÆÁ·ç/n  ¡¢/w  ¡°/w  Çà»¨/n  ÓÔÀïºì/nz  ¡±/w  ´É»¨Æ¿/n  ¡¢/w  Í­/n  Öý/v  °×Óñ/n  À¼»¨/n  µÈ/u  ¡£/w  

19980503-02-007-001/m  ×Ô/r  ±à/v  ×Ô/r  ÑÝ/v  ºØ/Vg  Ð£Çì/n  £¨/w  Í¼Æ¬/n  £©/w  
19980503-02-007-002/m  ±±¾©´óÑ§/nt  °ÙÄê/m  »ªµ®/n  Ö®¼Ê/f  £¬/w  ¸÷µØ/r  Ñ§×Ó/n  ¡¢/w  ¸÷·½/r  À´±ö/n  ·×·×/d  Çã/v  Ò»/m  ¼º/r  Ö®/u  Á¦/n  Îª/p  Ä¸Ð£/n  Ìí/v  ²Ê/Ng  £¬/w  ¸ø/p  ÑàÔ°/ns  Æ½Ìí/v  ÁË/u  ÎÞÊý/m  µÄ/u  ÎÂÇé/n  ¡£/w  ÓÉ/p  ±±¾©´óÑ§/nt  Ê¦Éú/n  ×Ô/r  ±à/v  ×Ô/r  ÑÝ/v  µÄ/u  »°¾ç/n  ¡¶/w  ²Ì/nr  ÔªÅà/nr  ¡·/w  ÒÑ/d  ½øÈë/v  ×îºó/f  ¶¨×±/vn  ²ÊÅÅ/vn  ½×¶Î/n  £¬/w  ¼´½«/d  ÔÚ/p  Ð£Çì/n  ÆÚ¼ä/f  Ï×Àñ/v  Ä¸Ð£/n  ¡£/w  Õâ/r  ÊÇ/v  ²Ì/nr  ÔªÅà/nr  µÄ/u  °çÑÝÕß/n  ÕÔ/nr  ³¤Õ÷/nr  Í¬Ñ§/n  ÊÖ/n  ÄÃ/v  ²Ì/nr  ÔªÅà/nr  »­Ïñ/n  £¬/w  ¼ì²é/v  ×Ô¼º/r  µÄ/u  »¯×±/vn  Ð§¹û/n  ¡£/w  £¨/w  ÐÂ»ªÉç/nt  ¼ÇÕß/n  ·ë/nr  ÎäÓÂ/nr  Éã/Vg  £©/w  

19980503-02-008-001/m  Ã÷Ìì/t  ÆøÏó/n  Ô¤±¨/vn  £¨/w  £µÔÂ/t  £³ÈÕ/t  £²£°Ê±/t  ¡ª/w  £µÔÂ/t  £´ÈÕ/t  £²£°Ê±/t  £©/w  
19980503-02-008-002/m  ÌìÆø/n  Ç÷ÊÆ/n  ·ÖÎö/vn  
19980503-02-008-003/m  ¾Ý/p  [ÖÐÑë/n  ÆøÏóÌ¨/n]nt  Ìá¹©/v  µÄ/u  ÏûÏ¢/n  £º/w  Ô¤¼Æ/v  £³ÈÕ/t  ÍíÉÏ/t  µ½/p  £´ÈÕ/t  £¬/w  »ª±±/ns  ±±²¿/f  ¡¢/w  ¶«±±/s  µØÇø/n  Î÷²¿/f  ºÍ/c  ±±²¿/f  ½«/d  ÓÐ/v  £µ/m  ¡ª/w  £¶/m  ¼¶/q  Î÷ÄÏ·ç/n  £¬/w  Î÷±±/s  µØÇø/n  ÖÐ²¿/f  ½«/d  ÓÐ/v  £µ/m  ¡ª/w  £¶/m  ¼¶/q  Î÷±±·ç/n  £»/w  »ªÄÏ/ns  ½«/d  ÓÐ/v  Ð¡µ½ÖÐÓê/l  £¬/w  ²¿·Ö/m  µØÇø/n  ÓÐ/v  ´óµ½±©Óê/l  £¬/w  ²¢/c  ¿ÉÄÜ/v  ÓÐ/v  À×Óê/n  ´ó·ç/n  »ò/c  ±ù±¢/n  ¡£/w  [Çà²Ø/j  ¸ßÔ­/n]ns  ¶«²¿/f  ½«/d  ÓÐ/v  Ð¡Óê/n  £»/w  Î÷±±/s  µØÇø/n  ¶«²¿/f  ¡¢/w  ÄÚÃÉ¹Å/ns  Î÷²¿/f  ¶àÔÆ×ªÒõ/l  £¬/w  »ª±±/ns  ¶«²¿/f  ¡¢/w  ¶«±±/s  µØÇø/n  ¡¢/w  »Æ»´/j  ¡¢/w  ½­»´/j  ¡¢/w  ½­ÄÏ/ns  ±±²¿/f  Îª/v  Ççµ½¶àÔÆ/l  ÌìÆø/n  ¡£/w  º£ÉÏ/s  ·çÁ¦/n  ²»/d  ´ó/a  ¡£/w  

19980503-03-001-001/m  Å·ÃË/j  ²Æ³¤/j  È·ÈÏ/v  Ê×/m  Åú/q  Å·Ôª/n  ¹ú¼Ò/n  Ãûµ¥/n  
19980503-03-001-002/m  É£ÌØ/nr  ÈÏÎª/v  Å·Ôª/n  ½«/d  ´Ù½ø/v  Å·ÖÞ/ns  ½¨Éè/vn  Òâ/j  ×ÜÍ³/n  Ëµ/v  Å·Ôª/n  Æô¶¯/vn  ÊÇ/v  ÀúÊ·ÐÔ/b  »úÓö/n  
19980503-03-001-003/m  ÐÂ»ªÉç/nt  ²¼Â³Èû¶û/ns  £µÔÂ/t  £±ÈÕ/t  µç/n  £¨/w  ¼ÇÕß/n  Ã«/nr  Ñ©Á¼/nr  ¡¢/w  Òå/nr  ¸ß³±/nr  £©/w  [Å·ÃË/j  ²ÆÕþ²¿³¤/n  ÀíÊÂ»á/n]nt  £µÔÂ/t  £±ÈÕ/t  Íí/Tg  ÔÚ/p  ´Ë¼ä/r  ¿ª»á/v  ¾ö¶¨/v  £¬/w  Í¬Òâ/v  [Å·ÃË/j  Î¯Ô±»á/n]nt  £³ÔÂ/t  £²£µÈÕ/t  Ìá³ö/v  µÄ/u  Ê×/m  Åú/q  £±£±/m  ¸ö/q  ¡°/w  Å·Ôª¹ú/n  ¡±/w  µÄ/u  Ãûµ¥/n  £¬/w  ²¢/c  ½«/p  ´Ë/r  Ãûµ¥/n  ÕýÊ½/ad  Ìá½»/v  ¸ø/v  £µÔÂ/t  £²ÈÕ/t  µÄ/u  Å·ÃË/j  ÌØ±ð/a  Ê×ÄÔ/n  »áÒé/n  ÉóÅú/v  ¡£/w  
19980503-03-001-004/m  [Å·ÃË/j  ²ÆÕþ²¿³¤/n  ÀíÊÂ»á/n]nt  µÄ/u  ½¨Òé/n  ÈÏÎª/v  £¬/w  £±£±/m  ¸ö/q  Å·ÃË/j  ³ÉÔ±¹ú/n  ÒÑ/d  ×ÜÌå/n  ´ïµ½/v  ¡¶/w  ÂíÔ¼/j  ¡·/w  ¹æ¶¨/v  µÄ/u  ¾­¼Ã/n  Ç÷Í¬/v  ±ê×¼/n  £¬/w  ´Ó¶ø/c  ÓÐ/v  ×Ê¸ñ/n  ³ÉÎª/v  ´Ó/p  £±£¹£¹£¹Äê/t  £±ÔÂ/t  £±ÈÕ/t  Æð/f  Ê×/m  Åú/q  ½øÈë/v  Å·ÔªÇø/n  µÄ/u  ¹ú¼Ò/n  ¡£/w  Õâ/r  £±£±/m  ¹ú/n  ÊÇ/v  £º/w  ·¨¹ú/ns  ¡¢/w  µÂ¹ú/ns  ¡¢/w  Òâ´óÀû/ns  ¡¢/w  Î÷°àÑÀ/ns  ¡¢/w  ±ÈÀûÊ±/ns  ¡¢/w  ºÉÀ¼/ns  ¡¢/w  Â¬É­±¤/ns  ¡¢/w  ÆÏÌÑÑÀ/ns  ¡¢/w  °ÂµØÀû/ns  ¡¢/w  ·ÒÀ¼/ns  ºÍ/c  °®¶ûÀ¼/ns  ¡£/w  
19980503-03-001-005/m  ²ÆÕþ²¿³¤/n  ÀíÊÂ»á/n  »¹/d  ÌÖÂÛ/v  ²¢/c  Ò»ÖÂ/ad  Í¨¹ý/v  ÁË/u  Ò»/m  Ïî/q  ¡¶/w  ¹ØÓÚ/p  Ô¤Ëã/n  ÎÈ¶¨/vn  ¡¢/w  ¾ÍÒµ/vn  ºÍ/c  ½á¹¹/n  ¸Ä¸ï/vn  µÄ/u  ¹²Í¬/b  ÉùÃ÷/n  ¡·/w  ¡£/w  ÉùÃ÷/n  ÒªÇó/v  ¸÷¹ú/r  ¼ÌÐø/v  ÎÈ¶¨/v  ²ÆÕþ/n  £¬/w  Éî»¯/v  ¾­¼Ã/n  Ç÷Í¬/vn  £¬/w  ¼ÓÇ¿/v  ½á¹¹/n  ¸Ä¸ï/vn  £¬/w  ´Ù½ø/v  ¾­¼Ã/n  Ôö³¤/vn  ºÍ/c  Ôö¼Ó/v  ¾ÍÒµ/vn  £¬/w  ²¢/c  ÒªÇó/v  ¹«¹²/b  Õ®Îñ/n  Õ¼/v  ¹úÄÚ/s  Éú²ú×ÜÖµ/n  ±ÈÀý/n  ¹ý/d  ¸ß/a  µÄ/u  ¹ú¼Ò/n  ½øÒ»²½/d  ¼õÉÙ/v  ¹«¹²/b  Õ®Îñ/n  ¡£/w  
19980503-03-001-006/m  »áÒé/n  »¹/d  ¶Ô/p  Ï£À°/ns  Õû¶Ù/v  ²ÆÕþ/n  ºÍ/c  ½á¹¹/n  ¸Ä¸ï/v  µÄ/u  ¾öÐÄ/n  ºÍ/c  Å¬Á¦/an  ±íÊ¾/v  ÔÞÉÍ/v  ¡£/w  Ï£À°/ns  Ä¿Ç°/t  Õý/d  ÖÂÁ¦/v  ÓÚ/p  ÔÚ/p  £²£°£°£±Äê/t  £±ÔÂ/t  ½øÈë/v  Å·ÔªÇø/n  ¡£/w  
19980503-03-001-007/m  ÐÂ»ªÉç/nt  ²¼Â³Èû¶û/ns  £µÔÂ/t  £±ÈÕ/t  µç/n  £¨/w  ¼ÇÕß/n  Ã«/nr  Ñ©Á¼/nr  ¡¢/w  Òå/nr  ¸ß³±/nr  £©/w  [Å·ÃË/j  Î¯Ô±»á/n]nt  Ö÷Ï¯/n  É£ÌØ/nr  £±ÈÕ/t  ÔÚ/p  ´Ë¼ä/r  Ç¿µ÷/v  £¬/w  Äâ/v  ÓÚ/p  £±£¹£¹£¹Äê/t  £±ÔÂ/t  £±ÈÕ/t  Æô¶¯/v  µÄ/u  Å·Ôª/n  ½«/d  Îª/p  ½¨Éè/v  Ò»¸ö/m  ¸ü/d  Ç¿´ó/a  µÄ/u  Å·ÖÞ/ns  ×÷³ö/v  ¹±Ï×/n  ¡£/w  
19980503-03-001-008/m  É£ÌØ/nr  ÔÚ/p  Å·ÃË/j  ÌØ±ð/a  Ê×ÄÔ/n  »áÒé/n  ¿ªÄ»/v  Ç°Ï¦/f  ¾ÙÐÐ/v  µÄ/u  ¼ÇÕß/n  ÕÐ´ý»á/n  ÉÏ/f  Ëµ/v  £¬/w  Å·Ôª/n  ½«/d  ³ÉÎª/v  ¼ÓÇ¿/v  Å·ÖÞ/ns  ¾­¼Ã/n  Ò»Ìå»¯/vn  ºÍ/c  ÕþÖÎ/n  Ò»Ìå»¯/vn  µÄ/u  Ò»¸ö/m  ÍÆ¶¯/vn  ÒòËØ/n  £¬/w  ½«/d  ´Ù½ø/v  Å·ÖÞ/ns  ÄÚ²¿/f  ´ó/a  ÊÐ³¡/n  µÄ/u  ½¨Éè/vn  £¬/w  ´Ù½ø/v  Å·ÖÞ/ns  µÄ/u  Ã³Ò×/vn  ¡¢/w  Í¶×Ê/vn  ºÍ/c  ÈËÔ±/n  Á÷¶¯/vn  ¡£/w  ±¾´Î/r  Ê×ÄÔ/n  »áÒé/n  ½«/d  ×îÖÕ/d  ¾ö¶¨/v  ÆôÓÃ/v  Å·Ôª/n  µÄ/u  Ê×/m  Åú/q  £±£±/m  ¸ö/q  ¹ú¼Ò/n  µÄ/u  Ãûµ¥/n  ¡£/w  
19980503-03-001-009/m  É£ÌØ/nr  Ëµ/v  £¬/w  Å·Ôª/n  »¹/d  ½«/d  Îª/p  ½¨Éè/v  Ò»¸ö/m  Æ½ºâ/a  ºÍ/c  ÎÈ¶¨/a  µÄ/u  ¹ú¼Ê/n  »õ±Ò/n  ÌåÏµ/n  ×÷³ö/v  ¹±Ï×/n  £¬/w  Ò²/d  Îª/p  Æä/r  ÒÔºó/f  µÄ/u  À©´ó/vn  ×÷/v  ×¼±¸/vn  £¬/w  ½«/d  ÓÐÀûÓÚ/v  Å·ÃË/j  µÄ/u  Ç¿´ó/an  ¡£/w  É£ÌØ/nr  ±íÊ¾/v  ÏàÐÅ/v  £¬/w  ¼´½«/d  ¾ÙÐÐ/v  µÄ/u  Å·ÃË/j  ÌØ±ð/a  Ê×ÄÔ/n  »áÒé/n  ½«/d  ¾Í/p  Î´À´/t  µÄ/u  [Å·ÖÞ/ns  ÖÐÑë/n  ÒøÐÐ/n]nt  ÐÐ³¤/n  ÈËÑ¡/n  ×÷³ö/v  ·ûºÏ/v  ¡¶/w  ÂíÔ¼/j  ¡·/w  ¹æ¶¨/n  µÄ/u  ¾ö¶¨/n  ¡£/w  Ëû/r  »¹/d  ÈÏÎª/v  £¬/w  Ó¢¹ú/ns  ÔÚ/p  ºÎÊ±/r  ÒÔ/p  ºÎ/r  Ìõ¼þ/n  ³ÉÎª/v  Ê¹ÓÃ/v  Å·Ôª/n  µÄ/u  ¹ú¼Ò/n  £¬/w  ½«/d  ÓÉ/p  Ó¢¹ú/ns  ×Ô¼º/r  ¾ö¶¨/v  ¡£/w  Ó¢¹ú/ns  ÒÑ/d  ´ïµ½/v  ÁË/u  Å·Ôª/n  Á÷Í¨/v  µÄ/u  ±ê×¼/n  £¬/w  µ«/c  Ëü/r  ¾ö¶¨/v  ÔÝ/d  ²»/d  Ê¹ÓÃ/v  Å·Ôª/n  ¡£/w  
19980503-03-001-010/m  ÐÂ»ªÉç/nt  ÂÞÂí/ns  £µÔÂ/t  £±ÈÕ/t  µç/n  £¨/w  ¼ÇÕß/n  Ô¬/nr  ½õÁÖ/nr  £©/w  Òâ´óÀû/ns  ×ÜÍ³/n  Ë¹¿¨¶û·¨ÂÞ/nr  £±ÈÕ/t  ÔÚ/p  ÕâÀï/r  Ëµ/v  £¬/w  Å·Ôª/n  µÄ/u  Æô¶¯/vn  ¶Ô/p  Å·ÃË/j  ¸÷¹ú/r  ¶¼/d  ÊÇ/v  ÀúÊ·ÐÔ/b  »úÓö/n  ¡£/w  
19980503-03-001-011/m  Ë¹¿¨¶û·¨ÂÞ/nr  ÊÇ/v  ÔÚ/p  »ñÏ¤/v  [Å·ÖÞ/ns  Òé»á/n]nt  Í¨¹ý/v  °üÀ¨/v  Òâ´óÀû/ns  ÔÚÄÚ/u  µÄ/u  £±£±/m  ¸ö/q  Å·ÃË/j  ³ÉÔ±¹ú/n  Îª/v  Ê×/m  Åú/q  ¡°/w  Å·Ôª¹ú/n  ¡±/w  µÄ/u  ÏûÏ¢/n  ºó/f  £¬/w  ÔÚ/p  ×ÜÍ³¸®/n  ¾ÙÐÐ/v  ±íÕÃ/v  È«¹ú/n  ÀÍ¶¯Ä£·¶/n  µÄ/u  ÒÇÊ½/n  ÉÏ/f  Ëµ/v  Õâ/r  ·¬/q  »°/n  µÄ/u  ¡£/w  Ëû/r  Ëµ/v  £¬/w  µ¥Ò»/a  »õ±Ò/n  ¡°/w  ½ö½ö/d  ÊÇ/v  µÚÒ»/m  ²½/q  ¡±/w  £¬/w  Å·ÖÞ/ns  ½«/d  ×ßÏò/v  ¡°/w  ×îÖÕ/b  Í³Ò»/an  ¡±/w  ¡£/w  
19980503-03-001-012/m  Ë¹¿¨¶û·¨ÂÞ/nr  ¶Ô/p  [Òâ/j  Õþ¸®/n]nt  Îª/p  Ê¹/v  Òâ´óÀû/ns  ´î/v  ÉÏ/v  Å·Ôª/n  ¡°/w  Í·°à³µ/n  ¡±/w  Ëù/u  ×ö/v  µÄ/u  ¹¤×÷/vn  ±íÊ¾/v  ÔÞÉÍ/v  ¡£/w  Ëû/r  Ëµ/v  £¬/w  Óë/p  ÆäËû/r  Å·ÃË/j  ³ÉÔ±¹ú/n  Ïà±È/v  £¬/w  Òâ´óÀû/ns  µÄ/u  ÎÊÌâ/n  ¸ü/d  ¶à/a  ¡¢/w  ÄÑ¶È/n  ¸ü/d  ´ó/a  £¬/w  ÌÈÈô/c  Ã»ÓÐ/v  ±¾½ì/r  Õþ¸®/n  ¡°/w  »ý¼«/a  ¶ø/c  ×¿ÓÐ³ÉÐ§/i  µÄ/u  Å¬Á¦/an  ¡±/w  £¬/w  Òâ/j  ±»/p  Ê×/m  Åú/q  ÁÐÈë/v  Å·Ôª¹ú/n  Ãûµ¥/n  ÊÇ/v  ¡°/w  ÄÑÒÔ/d  ÏëÏó/v  µÄ/u  ¡±/w  ¡£/w  
19980503-03-001-013/m  Ëû/r  Í¬Ê±/d  Ö¸³ö/v  £¬/w  Òâ´óÀû/ns  ¼ÓÈë/v  Å·Ôª/n  ºó/f  ÈÔ/d  ÓÐ/v  Ðí¶à/m  ¹¤×÷/vn  Òª/v  ×ö/v  ¡£/w  Ëû/r  Ëµ/v  £¬/w  Òâ/j  ÃæÁÙ/v  ×Å/u  ¸ß/a  ¹úÕ®/n  ¡¢/w  ¸ß/a  Ê§ÒµÂÊ/n  µÈ/u  Ò»/m  ÏµÁÐ/q  ÑÏÖØ/a  ÌôÕ½/vn  £¬/w  Õþ¸®/n  ¾ö/d  ²»¿É/v  µôÒÔÇáÐÄ/i  ¡£/w  

19980503-03-002-001/m  Å·ÖÞ/ns  ÐÂ/a  »õ±Ò/n  £º/w  Å·Ôª/n  
19980503-03-002-002/m  ÐÂ»ªÉç/nt  ¼ÇÕß/n  ½ª/nr  ã½Àò/nr  
19980503-03-002-003/m  Å·Ôª/n  ÊÇ/v  Å·ÃË/j  ¹ú¼Ò/n  Îª/p  ½¨Á¢/v  Ò»¸ö/m  ÁªºÏ/v  ÆðÀ´/v  µÄ/u  Ç¿´ó/a  Å·ÖÞ/ns  ¶ø/c  ²ÉÈ¡/v  ¹²Í¬/b  µÄ/u  ¾­¼Ã/n  Õþ²ß/n  ºÍ/c  »õ±Ò/n  Õþ²ß/n  µÄ/u  ²úÎï/n  ¡£/w  
19980503-03-002-004/m  Ôç/a  ÔÚ/p  £·£°/m  Äê´ú/n  £¬/w  Îª/p  ÊÊÓ¦/v  ¹ú¼Ê/n  ½ðÈÚ/n  ÐÎÊÆ/n  µÄ/u  ±ä»¯/vn  £¬/w  Å·ÖÞ/ns  ¸÷¹ú/r  ¾Í/d  ²úÉú/v  ÁË/u  ½¨Á¢/v  µ¥Ò»/a  »õ±Ò/n  µÄ/u  Ô¸Íû/n  ¡£/w  £±£¹£·£¹Äê/t  Å·¹²Ìå/j  ·¢Ã÷/v  ÁË/u  Ò»¸ö/m  ¹²Í¬/b  µÄ/u  ¼ÇÕË/vn  µ¥Î»/n  ¡°/w  °£¾Ó/n  ¡±/w  £¬/w  ÓÃÒÔ/d  ÔÚ/p  Å·ÖÞ/ns  »õ±Ò/n  ÌåÏµ/n  ÄÚ/f  ÇåËã/v  ³ÉÔ±¹ú/n  ¼ä/f  µÄ/u  ¹ú¼Ê/n  ÊÕÖ§/n  ¡¢/w  ³äµ±/v  Íâ»ã/n  ´¢±¸/vn  ÒÔ¼°/c  ×÷Îª/v  ¼ÆËãÖÐÐÄ/n  »ãÂÊ/n  ±ê×¼/n  µÄ/u  »õ±Ò/n  µ¥Î»/n  £¬/w  µ«/c  ²»/d  ÓÃÓÚ/v  Á÷Í¨/v  ¡£/w  
19980503-03-002-005/m  £±£¹£¹£²Äê/t  Å·¹²Ìå/j  £±£²/m  ¸ö/q  ³ÉÔ±¹ú/n  ¹²Í¬/d  Ç©Êð/v  µÄ/u  ¡¶/w  ÂíË¹ÌØÀïºÕÌØ/ns  ÌõÔ¼/n  ¡·/w  ¾Í/p  ÊµÏÖ/v  µ¥Ò»/a  »õ±Ò/n  µÄ/u  ´ëÊ©/n  ºÍ/c  ²½Öè/n  ×÷/v  ÁË/u  ¾ßÌå/a  ¹æ¶¨/n  ²¢/c  Ìá³ö/v  ÁË/u  Ê±¼ä±í/n  ¡£/w  £±£¹£¹£³Äê/t  £±ÔÂ/t  £±ÈÕ/t  £¬/w  Å·ÃË/j  Ðû²¼/v  Í³Ò»/a  ´ó/a  ÊÐ³¡/n  ½¨³É/v  £»/w  £±£¹£¹£µÄê/t  £±£²ÔÂ/t  Å·ÃË/j  Ê×ÄÔ/n  »áÒé/n  Í¨¹ý/v  µÄ/u  ¡¶/w  ÂíµÂÀï/ns  ¾öÒé/n  ¡·/w  ½«/p  µ¥Ò»/a  »õ±Ò/n  ÕýÊ½/ad  ¶¨Ãû/v  Îª/v  Å·Ôª/n  £»/w  ½ñÄê/t  £µÔÂ/t  £²ÈÕ/t  ¾ÙÐÐ/v  µÄ/u  Å·ÃË/j  ÌØ±ð/a  Ê×ÄÔ/n  »áÒé/n  ×îÖÕ/d  È·¶¨/v  ÔÚ/p  £±£¹£¹£¹Äê/t  £±ÔÂ/t  £±ÈÕ/t  Ê×/m  Åú/q  ½øÈë/v  Å·ÔªÇø/n  µÄ/u  £±£±/m  ¸ö/q  ¹ú¼Ò/n  Ãûµ¥/n  ¡£/w  ËüÃÇ/r  ÊÇ/v  [Å·ÃË/j  Î¯Ô±»á/n]nt  ½ñÄê/t  £³ÔÂ·Ý/t  Ðû²¼/v  ×ÜÌå/n  ÉÏ/f  ÒÑ/d  ´ïµ½/v  ¡¶/w  ÂíÔ¼/j  ¡·/w  Ëù/u  ¹æ¶¨/v  µÄ/u  ¾­¼Ã/n  Ç÷Í¬/vn  ±ê×¼/n  ²¢/c  ×ÔÔ¸/v  ¼ÓÈë/v  µÄ/u  µÂ¹ú/ns  ¡¢/w  ·¨¹ú/ns  ¡¢/w  ºÉÀ¼/ns  ¡¢/w  ±ÈÀûÊ±/ns  ¡¢/w  Â¬É­±¤/ns  ¡¢/w  °ÂµØÀû/ns  ¡¢/w  Òâ´óÀû/ns  ¡¢/w  ·ÒÀ¼/ns  ¡¢/w  °®¶ûÀ¼/ns  ¡¢/w  Î÷°àÑÀ/ns  ºÍ/c  ÆÏÌÑÑÀ/ns  ¡£/w  
19980503-03-002-006/m  £±£¹£¹£¹Äê/t  £±ÔÂ/t  £±ÈÕ/t  ÔÚ/p  Å·ÃË/j  ·¶Î§/n  ÄÚ/f  ÕýÊ½/ad  ·¢ÐÐ/v  µÄ/u  Å·Ôª/n  ÊÇ/v  ¾ßÓÐ/v  ¶ÀÁ¢ÐÔ/n  ºÍ/c  ·¨¶¨/b  »õ±Ò/n  µØÎ»/n  µÄ/u  ³¬¹ú¼Ò/b  ÐÔÖÊ/n  µÄ/u  »õ±Ò/n  £¬/w  Ëü/r  ¾ß±¸/v  »õ±Ò/n  µÄ/u  È«²¿/m  Ö°ÄÜ/n  ¡£/w  Å·Ôª/n  ¹²ÓÐ/v  £±£µ/m  ÖÖ/q  ÃæÖµ/n  £¬/w  ÆäÖÐ/r  Ö½±Ò/n  ÓÐ/v  £µ/m  Ôª/q  ¡¢/w  £±£°/m  Ôª/q  ¡¢/w  £²£°/m  Ôª/q  ¡¢/w  £µ£°/m  Ôª/q  ¡¢/w  £±£°£°/m  Ôª/q  ¡¢/w  £²£°£°/m  Ôª/q  ºÍ/c  £µ£°£°/m  Ôª/q  £·/m  ÖÖ/q  £¬/w  Ó²±Ò/n  ÓÐ/v  £±/m  ·Ö/q  ¡¢/w  £²/m  ·Ö/q  ¡¢/w  £µ/m  ·Ö/q  ¡¢/w  £±£°/m  ·Ö/q  ¡¢/w  £²£°/m  ·Ö/q  ¡¢/w  £µ£°/m  ·Ö/q  ¡¢/w  £±/m  Ôª/q  ºÍ/c  £²/m  Ôª/q  £¸/m  ÖÖ/q  ¡£/w  Å·Ôª/n  Ö½±Ò/n  ÓÉ/p  [Å·ÖÞ/ns  ÖÐÑë/n  ÒøÐÐ/n]nt  ¸ºÔð/v  £¬/w  Êµ¼ÊÉÏ/d  ¾ßÌå/ad  ÓÉ/p  ÓÐ¹Ø/vn  µÄ/u  Å·ÃË/j  ³ÉÔ±¹ú/n  ÖÐÑë/n  ÒøÐÐ/n  Ó¡ÖÆ/v  ¡£/w  Ö½±Ò/n  ÉÏ/f  Ã»ÓÐ/v  ÈÎºÎ/r  ¸÷×Ô/r  ¹ú¼Ò/n  µÄ/u  ±êÖ¾/n  ¡£/w  Ó²±Ò/n  ÓÉ/p  Å·ÃË/j  ¸÷¹ú/r  ÖýÔì/v  ¡£/w  ËùÓÐ/b  Ó²±Ò/n  µÄ/u  Ò»Ãæ/f  ¶¼/d  Öý/v  ÓÐ/v  ¾­»õÁªÃË/j  Í³Ò»/a  µÄ/u  ±êÖ¾/n  £¬/w  Áí/r  Ò»Ãæ/f  ÊÇ/v  ÓÐ¹Ø/vn  ¹ú¼Ò/n  ×Ô¼º/r  µÄ/u  Í¼°¸/n  ¡£/w  £±/m  Å·Ôª/q  ±ÒÖµ/n  µÈÓÚ/v  Ò»¸ö/m  Å·ÖÞ/ns  »õ±Ò/n  µ¥Î»/n  £¬/w  ¼´/v  £±/m  °£¾Ó/q  ¡£/w  Å·Ôª/n  Í¬/p  ¸÷/r  ³ÉÔ±¹ú/n  ±¾¹ú/r  »õ±Ò/n  µÄ/u  ±È¼Û/n  ÔÚ/p  £±£¹£¹£¸Äê/t  £±£²ÔÂ/t  £³£±ÈÕ/t  È·¶¨/v  ¡£/w  
19980503-03-002-007/m  Å·Ôª/n  µÄ/u  ÊµÊ©/vn  ´óÖÂ/d  ·Ö/v  Èý/m  ¸ö/q  ½×¶Î/n  ¡£/w  £µÔÂ/t  £²ÈÕ/t  ²¼Â³Èû¶û/ns  Ê×ÄÔ/n  »áÒé/n  Ç°/f  Îª/v  ×¼±¸/vn  ½×¶Î/n  £»/w  £±£¹£¹£¹Äê/t  £±ÔÂ/t  £±ÈÕ/t  ÖÁ/p  £²£°£°£±Äê/t  £±ÔÂ/t  £±ÈÕ/t  Îª/v  ¹ý¶ÉÆÚ/t  £¬/w  Õâ/r  ÆÚ¼ä/f  £¬/w  ¸÷¹ú/r  ×Ô¼º/r  µÄ/u  »õ±Ò/n  ¼ÌÐø/v  ´æÔÚ/v  £¬/w  µ«/c  ½øÈë/v  Å·ÔªÇø/n  µÄ/u  ¹ú¼Ò/n  ÔÚ/p  ÉÌÆ·/n  ÉÏ/f  ±ØÐë/d  Í¬Ê±/d  ±êÃ÷/v  Å·Ôª/n  ºÍ/c  ±¾¹ú/r  »õ±Ò/n  Á½/m  ÖÖ/q  ¼Û¸ñ/n  ¡£/w  £²£°£°£²Äê/t  £±ÔÂ/t  £±ÈÕ/t  Å·Ôª/n  ÕýÊ½/ad  Á÷Í¨/v  £¬/w  ²»¹ý/c  ÔÚ/p  °ë/m  Äê/q  Ö®ÄÚ/f  Îª/v  ¡°/w  Ë«ÖØ/b  Á÷Í¨/vn  Ê±ÆÚ/n  ¡±/w  £¬/w  ¼´/v  ±¾¹ú/r  »õ±Ò/n  Í¬Ê±/d  ´æÔÚ/v  ¡£/w  µ½/p  £²£°£°£²Äê/t  £·ÔÂ/t  £±ÈÕ/t  ÒÔºó/f  £¬/w  ±¾¹ú/r  »õ±Ò/n  ×Ô/p  ÊÐÃæ/n  ÍË³ö/v  ¡£/w  µ«/c  ³Ö±ÒÈË/n  ÔÚ/p  £±£°/m  Äê/q  Ö®ÄÚ/f  ¾ù/d  ¿É/v  µ½/v  Ô­/b  ¹ú¼Ò/n  ·¢ÐÐ/v  ÒøÐÐ/n  ¶Ò»»/v  Å·Ôª/n  ¡£/w  ÓÉÓÚ/c  Å·ÖÞ/ns  »õ±Ò/n  µ¥Î»/n  µÄ/u  ±ÒÖµ/n  ÊÇ/v  ÒÀÕÕ/p  ×é³É/v  Ëü/r  µÄ/u  ¸÷ÖÖ/r  »õ±Ò/n  ¶ø/c  ¸¡¶¯/v  µÄ/u  £¬/w  ¹Ê/c  £±/m  Å·Ôª/q  ´óÖÂ/d  Ïàµ±/v  ÓÚ/p  £¶£®£µ/m  ·¨ÀÉ/q  ¡¢/w  £²/m  µÂ¹ú/ns  Âí¿Ë/n  ¡¢/w  £²/m  ºÉÀ¼¶Ü/n  ¡¢/w  £´£°/m  ±ÈÀûÊ±/ns  ·¨ÀÉ/n  ¡¢/w  £±£¹£³£°/m  Òâ´óÀû/ns  ÀïÀ­/n  ¡¢/w  £±£³/m  °ÂµØÀû/ns  ÏÈÁî/n  ¡­¡­/w  
19980503-03-002-008/m  £¨/w  ÐÂ»ªÉç/nt  £µÔÂ/t  £²ÈÕ/t  µç/n  £©/w  

19980503-03-003-001/m  ÎÒ/r  ²ØÑ§¼Ò/n  ´ú±íÍÅ/n  ½áÊø/v  ·Ã/v  °Â/j  
19980503-03-003-002/m  ÐÂ»ªÉç/nt  Î¬Ò²ÄÉ/ns  £µÔÂ/t  £±ÈÕ/t  µç/n  £¨/w  ¼ÇÕß/n  Áõ/nr  ÔÆ·å/nr  £©/w  ÓÉ/p  [Î÷²Ø/ns  ¶ÔÍâ/vn  ÎÄ»¯/n  ½»Á÷/vn  Ð­»á/n]nt  ¸±/b  »á³¤/n  ¶Å/nr  Ì©/nr  ÂÊÁì/v  µÄ/u  ÖÐ¹ú/ns  ²ØÑ§¼Ò/n  ´ú±íÍÅ/n  ½áÊø/v  ÁË/u  ¶Ô/p  °ÂµØÀû/ns  µÄ/u  ·ÃÎÊ/vn  £¬/w  £±ÈÕ/t  Ç°Íù/v  ÈðÊ¿/ns  ¼ÌÐø/v  Æä/r  Å·ÖÞ/ns  Ö®/u  ÐÐ/Ng  ¡£/w  
19980503-03-003-003/m  ÖÐ¹ú/ns  ²ØÑ§¼Ò/n  ´ú±íÍÅ/n  ÊÇ/v  Ó¦/v  [°ÂµØÀû/ns  ¿ÆÑ§Ôº/n]nt  µÄ/u  ÑûÇë/vn  ÓÚ/p  £´ÔÂ/t  £²£µÈÕ/t  µÖ/v  °Â/j  ·ÃÎÊ/v  µÄ/u  ¡£/w  ·Ã/v  °Â/j  ÆÚ¼ä/f  £¬/w  ´ú±íÍÅ/n  ¾ÙÐÐ/v  ÁË/u  ±¨¸æ»á/n  £¬/w  ½éÉÜ/v  Î÷²Ø/ns  µÄ/u  ¾­¼Ã/n  ¡¢/w  Éç»á/n  ·¢Õ¹/vn  ºÍ/c  Î÷²Ø/ns  ¶ÔÍâ¿ª·Å/l  ¡¢/w  Ãñ×å×ÔÖÎ/l  µÈ/u  Çé¿ö/n  £¬/w  »Ø´ð/v  ÁË/u  ÌýÖÚ/n  ¹ØÓÚ/p  ±£»¤/v  Î÷²Ø/ns  ÎÄ»¯/n  ´«Í³/n  ¡¢/w  Ê®/m  ÊÀ/Ng  °àìø/n  ×ªÊÀ/v  ¡¢/w  Íâ¹ú/n  ÔÚ/p  Î÷²Ø/ns  Í¶×Ê/vn  Õþ²ß/n  µÈ/u  ÎÊÌâ/n  µÄ/u  ÌáÎÊ/vn  ¡£/w  
19980503-03-003-004/m  °Â/j  ÖøÃû/a  ²ØÑ§/n  Ñ§Õß/n  ¡¢/w  [Î¬Ò²ÄÉ/ns  ´óÑ§/n  ²ØÑ§/n  Óë/c  ·ðÑ§/n  ÒÕÊõ/n  ÑÐ¾¿Ëù/n]nt  Ëù³¤/n  ¶÷Ë¹ÌØ¡¤Ê©Ì©Òò¿­ÀÕ/nr  ½ÌÊÚ/n  ´ú±í/v  °Â/j  ²ØÑ§½ç/n  ÈÈÇé/ad  ½Ó´ý/v  ÁË/u  ÖÐ¹ú/ns  ´ú±íÍÅ/n  ¡£/w  
19980503-03-003-005/m  ÖÐ¹ú/ns  ²ØÑ§¼Ò/n  »¹/d  ·Ö±ð/d  Í¬/p  [°ÂµØÀû/ns  ÑÇÖÞ/ns  ÎÄÃ÷/n  ºÍ/c  Ë¼ÏëÊ·/n  ÑÐ¾¿Ëù/n]nt  ¡¢/w  ²ØÑ§/n  Óë/c  ·ðÑ§/n  ÒÕÊõ/n  ÑÐ¾¿Ëù/n  ºÍ/c  ·ðÑ§/n  ÒÕÊõ/n  ÑÐ¾¿/vn  ÖÐÐÄ/n  ½øÐÐ/v  ÁË/u  ×ùÌ¸/vn  ºÍ/c  ½»Á÷/vn  ¡£/w  Á½/m  ¹ú/n  Ñ§Õß/n  ½éÉÜ/v  ÁË/u  ¸÷×Ô/r  µÄ/u  ×îÐÂ/a  ÑÐ¾¿/vn  ³É¹û/n  £¬/w  ²¢/c  ¾Í/p  ²ØÑ§/n  ÑÐ¾¿/vn  ÁìÓò/n  ÖÐ/f  µÄ/u  Ò»Ð©/m  ¡°/w  Ðü°¸/n  ¡±/w  ½»»»/v  ÁË/u  ¿´·¨/n  ¡£/w  ¶ÔÓÚ/p  ¹Å´ú/t  Ó¡¶È/ns  èóÎÄ/nz  ¾í/Ng  µÄ/u  ÑÐ¾¿/vn  ºÍ/c  Î÷²Ø/ns  Î÷²¿/f  ÒÕÊõ/n  µÄ/u  ÑÐ¾¿/vn  µÈ/u  ÖØ´ó/a  ¿ÎÌâ/n  £¬/w  Á½/m  ¹ú/n  Ñ§Õß/n  ´ï³É/v  ÁË/u  ³õ²½/b  ºÏ×÷/vn  ÒâÏò/n  ¡£/w  
19980503-03-003-006/m  ·ÃÎÊ/v  ÆÚ¼ä/f  £¬/w  ´ú±íÍÅ/n  »¹/d  °Ý·Ã/v  ÁË/u  Ò»Ð©/m  °ÂµØÀû/ns  ÅóÓÑ/n  ºÍ/c  °Â/j  ÖªÃûÈËÊ¿/n  £¬/w  ÆäÖÐ/r  °üÀ¨/v  Ôø/d  ·ÃÎÊ/v  ¹ý/u  Î÷²Ø/ns  £´£°/m  ¶à/m  ´Î/q  µÄ/u  °ÂµØÀû/ns  ÒÑ¹Ê/vn  ÖøÃû/a  Ñ§Õß/n  ÄªÀ­Î¬´Ä/nr  µÄ/u  ·òÈË/n  ºÍ/c  Å®¶ù/n  ¡¢/w  [°Â/j  ¹ú¼Ê/n  Ãñ¼äÒÕÊõ/l  ×éÖ¯/n]nt  ÃØÊé³¤/n  ·¨ÒÁ¸ñ¶û/nr  ºÍ/c  Ôø/d  ·ÃÎÊ/v  ¹ý/u  Î÷²Ø/ns  ²¢/c  ÉãÖÆ/v  ¹ý/u  ÓÐ¹Ø/p  Î÷²Ø/ns  Ìâ²Ä/n  µçÊÓÆ¬/n  µÄ/u  [°Â/j  µçÊÓÌ¨/n]nt  ±àµ¼/n  ·Æ´ÄÍ¼Ä·/nr  ¡£/w  

19980503-03-004-001/m  ¹þÈø¿ËË¹Ì¹/ns  Íâ³¤/n  Ëµ/v  ¹þ/j  ×ÜÀí/n  ·Ã»ª/v  ½«/d  ´Ù½ø/v  ¹þ/j  ÖÐ/j  ¹ØÏµ/n  
19980503-03-004-002/m  ÐÂ»ªÉç/nt  °¢À­Ä¾Í¼/ns  £µÔÂ/t  £²ÈÕ/t  µç/n  £¨/w  ¼ÇÕß/n  ¼Ö/nr  Ö¾Æ½/nr  £©/w  ¹þÈø¿ËË¹Ì¹/ns  Íâ³¤/n  ÍÐ¿¨Ò®·ò/nr  Ö¸³ö/v  £¬/w  ½ü/a  ¼¸/m  Äê/q  À´/f  £¬/w  ¹þ/j  ÖÐ/j  ¹ØÏµ/n  ·¢Õ¹/v  Ñ¸ËÙ/a  £¬/w  Á½/m  ¹ú/n  ÔÚ/p  ¸÷¸ö/r  ÁìÓò/n  µÄ/u  ºÏ×÷/vn  ²»¶Ï/d  ¼ÓÇ¿/v  £¬/w  ¹þ/j  ×ÜÀí/n  °Í¶û½ð°ÍÒ®·ò/nr  ¼´½«/d  ¶Ô/p  ÖÐ¹ú/ns  ½øÐÐ/v  µÄ/u  ·ÃÎÊ/vn  ±Ø½«/d  Îª/p  Á½/m  ¹ú/n  ¹ØÏµ/n  µÄ/u  ½øÒ»²½/b  ·¢Õ¹/vn  Ìá¹©/v  ÐÂ/a  µÄ/u  ¶¯Á¦/n  ¡£/w  
19980503-03-004-003/m  ÍÐ¿¨Ò®·ò/nr  ÈÕÇ°/t  ÔÚ/p  ½ÓÊÜ/v  ±¾Éç/r  ¼ÇÕß/n  ²É·Ã/vn  Ê±/Ng  Ö¸³ö/v  £¬/w  ¹þ/j  ÖÐ/j  ¹ØÏµ/n  ÔÚ/p  Á½/m  ¹ú/n  Áìµ¼ÈË/n  µÄ/u  ÖØÊÓ/vn  ÏÂ/f  ·¢Õ¹/v  Ê®·Ö/m  Ë³Àû/a  £¬/w  Á½/m  ¹ú/n  ÕþÖÎ/n  ¹ØÏµ/n  ºÜ/d  ºÃ/a  £¬/w  ¾­Ã³/j  ºÏ×÷/vn  Ò²/d  ÈÕÒæ/d  ¼ÓÇ¿/v  £¬/w  ÓÈÆä/d  ÖÐ¹ú/ns  Áìµ¼ÈË/n  Àî/nr  Åô/nr  ºÍ/c  Àî/nr  á°Çå/nr  È¥Äê/t  £¹ÔÂ/t  ·Ã/v  ¹þ/j  Ê±/Ng  £¬/w  Á½/m  ¹ú/n  Ç©Êð/v  ÁË/u  ÔÚ/p  Ê¯ÓÍ/n  ÁìÓò/n  ¼ÓÇ¿/v  ºÏ×÷/vn  µÄ/u  Ð­¶¨/n  £¬/w  Ê¹/v  Á½/m  ¹ú/n  ¾­¼Ã/n  ºÏ×÷/vn  ½øÈë/v  ÁË/u  ÐÂ/a  µÄ/u  ½×¶Î/n  ¡£/w  Ä¿Ç°/t  ¹þ/j  ÖÐ/j  Á½/m  ¹ú/n  ÕýÔÚ/d  Îª/p  °Í¶û½ð°ÍÒ®·ò/nr  ·Ã»ª/v  ½øÐÐ/v  ×¼±¸/vn  £¬/w  ÏàÐÅ/v  Í¨¹ý/p  Õâ/r  ´Î/q  ·ÃÎÊ/vn  ÒÔ¼°/c  Á½/m  ¹ú/n  ½«Òª/d  Ç©Êð/v  µÄ/u  ÎÄ¼þ/n  »á/v  ÍÆ¶¯/v  Á½/m  ¹ú/n  ¹ØÏµ/n  ÏòÇ°/v  ·¢Õ¹/v  ¡£/w  
19980503-03-004-004/m  ÍÐ¿¨Ò®·ò/nr  Ëµ/v  £¬/w  Äâ/v  ÓÚ/p  ½ñÄê/t  ÏÄÌì/t  ÔÚ/p  °¢À­Ä¾Í¼/ns  ¾ÙÐÐ/v  µÄ/u  ¹þÈø¿ËË¹Ì¹/ns  ¡¢/w  ÖÐ¹ú/ns  ¡¢/w  ¶íÂÞË¹/ns  ¡¢/w  ¼ª¶û¼ªË¹Ë¹Ì¹/ns  ºÍ/c  Ëþ¼ª¿ËË¹Ì¹/ns  Îå/m  ¹ú/n  Ê×ÄÔ/n  »áÎî/vn  ½«/d  Ê¹/v  Õâ/r  £µ/m  ¸ö/q  ÏàÁÚ/vn  ¹ú¼Ò/n  µÄ/u  ºÏ×÷/vn  ¹ØÏµ/n  µÃµ½/v  ¼ÓÇ¿/vn  £¬/w  Ò²/d  ÓÐÀûÓÚ/v  Õâ/r  Ò»/m  µØÇø/n  µÄ/u  ºÍÆ½/n  Óë/c  ÎÈ¶¨/an  £¬/w  ÏàÐÅ/v  Õâ/r  ´Î/q  »áÎî/vn  Ò»¶¨/d  »á/v  È¡µÃ/v  »ý¼«/a  ³É¹û/n  ¡£/w  

19980503-03-005-001/m  [²¨Òô/b  ÖÐ¹ú/ns  ¹«Ë¾/n]nt  ÐÂÈÎ/b  ×Ü²Ã/n  ±íÊ¾/v  ²¨Òô/nz  ÈÔ/d  ¿´ºÃ/v  ÑÇÖÞ/ns  ºÍ/c  ÖÐ¹ú/ns  ÊÐ³¡/n  
19980503-03-005-002/m  ±¾±¨/r  ±±¾©/ns  £´ÔÂ/t  £²£¹ÈÕ/t  Ñ¶/Ng  ¼ÇÕß/n  ÕÅ/nr  ÓÂ/nr  ±¨µÀ/v  £º/w  [²¨Òô/b  ÖÐ¹ú/ns  ¹«Ë¾/n]nt  ÐÂÈÎ/b  ×Ü²Ã/n  ½ñÌì/t  ÔÚ/p  ÕâÀï/r  ¸æËß/v  ¼ÇÕß/n  £¬/w  ¾¡¹Ü/c  ÑÇÖÞ/ns  ·¢Éú/v  ÁË/u  ½ðÈÚ/n  Î£»ú/n  £¬/w  µ«/c  ²¨Òô/nz  ÈÔÈ»/d  ¿´ºÃ/v  ÑÇÖÞ/ns  £¬/w  ÓÈÆä/d  ÊÇ/v  ÖÐ¹ú/ns  µÄ/u  º½¿Õ/n  ÊÐ³¡/n  ¡£/w  
19980503-03-005-003/m  Õâ/r  Î»/q  ÐÂ/a  ×Ü²Ã/n  À×¡¤°×ÀÖÏ£/nr  ±íÊ¾/v  £¬/w  ¾¡¹Ü/c  ²¨Òô/nz  µÄ/u  Ò»Ð©/m  ÑÇÖÞ/ns  ¿Í»§/n  ÊÜ/v  ½ðÈÚ/n  Î£»ú/n  Ó°Ïì/v  £¬/w  ÍÆ³Ù/v  ÁË/u  ¶©¹º/vn  ·É»ú/n  µÄ/u  ½»»õ/vn  Ê±¼ä/n  £¬/w  µ«ÊÇ/c  ²¨Òô/nz  ÈÏÎª/v  ÑÇÖÞ/ns  £¬/w  ÓÈÆä/d  ÊÇ/v  ÖÐ¹ú/ns  £¬/w  ÈÔ/d  ½«/d  ÊÇ/v  ÊÀ½ç/n  ×î/d  ÓÐ/v  Ç±Á¦/n  µÄ/u  ÊÐ³¡/n  ¡£/w  Ëû/r  ÏàÐÅ/v  ÔÚ/p  Î´À´/t  £±/m  µ½/p  £µ/m  Äê/q  ÄÚ/f  £¬/w  ÑÇÖÞ/ns  ½«/d  ¿Ë·þ/v  Ä¿Ç°/t  µÄ/u  ½ðÈÚ/n  Î£»ú/n  £¬/w  ÖÐ¹ú/ns  ÔÚ/p  £²£°/m  Äê/q  ÄÚ/f  ½«/d  ³ÉÎª/v  ÊÀ½ç/n  ×î/d  ´ó/a  µÄ/u  ¿Í»ú/n  ÊÐ³¡/n  ¡£/w  
19980503-03-005-004/m  [²¨Òô/b  ¹«Ë¾/n]nt  Ò»Ö±/d  ÖÂÁ¦/v  ÓÚ/p  ¿ª·¢/v  ÑÇÖÞ/ns  ÊÐ³¡/n  £¬/w  ²¢/c  Óë/p  Õâ/r  Ò»/m  µØÇø/n  µÄ/u  ¿Í»§/n  ÓÐ/v  Á¼ºÃ/a  µÄ/u  ºÏ×÷/vn  ¹ØÏµ/n  ¡£/w  ¡°/w  Ä¿Ç°/t  »¹/d  Ã»ÓÐ/v  Ò»/m  ¼Ò/q  ÑÇÖÞ/ns  ¿Í»§/n  È¡Ïû/v  ¶©µ¥/n  ¡±/w  ¡£/w  Ëû/r  Ëµ/v  £¬/w  ²¨Òô/nz  ÔÚ/p  ½øÈë/v  ÖÐ¹ú/ns  ÊÐ³¡/n  µÄ/u  £²£·/m  Äê/q  ÖÐ/f  È¡µÃ/v  ÁË/u  ¾Þ´ó/a  ³É¹¦/an  £¬/w  ²¢/c  ¾öÐÄ/d  ±£³Ö/v  Æä/r  ÔÚ/p  ÖÐ¹ú/ns  ÊÐ³¡/n  ÉÏ/f  µÄ/u  ¾ø¶Ô/d  ÁìÏÈ/v  µØÎ»/n  ¡£/w  ²¨Òô/nz  ¹ã·º/ad  ²ÎÓë/v  ÁË/u  ÖÐ¹ú/ns  º½¿ÕÒµ/n  µÄ/u  Ðí¶à/m  ÁìÓò/n  £¬/w  µ«ÊÇ/c  ÓÉÓÚ/c  ÊÜµ½/v  [ÃÀ¹ú/ns  Õþ¸®/n]nt  µÄ/u  ÏÞÖÆ/vn  £¬/w  ÔÚ/p  Óë/p  ÖÐ¹ú/ns  ½øÐÐ/v  ¿ÆÑÐ/n  ºÍ/c  ¿ª·¢/vn  ºÏ×÷/vn  ·½Ãæ/n  »¹ÊÇ/v  Ò»/m  Æ¬/q  ¿Õ°×/n  ¡£/w  [²¨Òô/b  ¹«Ë¾/n]nt  Ï£Íû/v  [ÃÀ¹ú/ns  Õþ¸®/n]nt  ÄÜ¹»/v  È¡Ïû/v  Õâ/r  ·½Ãæ/n  µÄ/u  ÏÞÖÆ/vn  ¡£/w  

19980503-03-006-001/m  »ÆÉ½/ns  ÉñÔÏ/n  ·É/v  Ïò/p  Î¬Ò²ÄÉ/ns  
19980503-03-006-002/m  ±¾±¨/r  ×¤/v  ÈÕ±¾/ns  ¼ÇÕß/n  ÓÚ/nr  Çà/nr  
19980503-03-006-003/m  ¶«¾©¶¼/ns  ÖÐÑëÇø/n  £¬/w  [ÈÕ±¾/ns  Í¨ÔË/nz  ¹«Ë¾/n]nt  µÄ/u  Ò»¸ö/m  ²Ö¿â/n  ÄÚ/f  ¡£/w  £´ÔÂ/t  ÏÂÑ®/t  £¬/w  Ô¼/d  £·£°/m  ·ù/q  ¾«ÃÀ/a  µÄ/u  ÖÐ¹ú/ns  »ÆÉ½/ns  ÉãÓ°/vn  ×÷Æ·/n  Â½Ðø/d  ÔË/v  µÖ/v  ÕâÀï/r  £¬/w  ¼´½«/d  ·¢/v  Íù/p  Î¬Ò²ÄÉ/ns  ¡£/w  £´ÔÂ/t  £²£·ÈÕ/t  ÏÂÎç/t  £¬/w  Õâ/r  Åú/q  ×÷Æ·/n  µÄ/u  Ö÷ÈË/n  ÂÃ/Vg  ÈÕ/j  ÖÐ¹ú/ns  ÉãÓ°/vn  ÒÕÊõ¼Ò/n  Íô/nr  ÎßÉú/nr  ÏÈÉú/n  ÀûÓÃ/v  ×°Ïä/v  ·¢ÔË/v  Ç°/f  µÄ/u  Á½/m  ¸ö/q  Ð¡Ê±/n  ¾ÙÐÐ/v  ÁË/u  Ò»¸ö/m  Õ¹Ê¾»á/n  £¬/w  ÖÐ¹ú/ns  ´óÊ¹¹Ý/n  µÄ/u  ¹ÙÔ±/n  ¡¢/w  ÈÕ±¾/ns  ¸÷½ç/r  ÈËÊ¿/n  ·×·×/d  Ç°À´/v  ¹Û¿´/v  ¡£/w  
19980503-03-006-004/m  [Î¬Ò²ÄÉ/ns  ÃÀÊõÊ·/n  ²©Îï¹Ý/n]ns  ½«/d  ÓÚ/p  £µÔÂ/t  £²£°ÈÕ/t  ÖÁ/p  £¸ÔÂ/t  £¹ÈÕ/t  ÒÔ/p  ¡¶/w  Ìì¹ú/n  ÈºÉ½/n  ¡·/w  Îª/v  Ìâ/n  £¬/w  ¾Ù°ì/v  Íô/nr  ÎßÉú/nr  µÄ/u  ¸öÈË/n  ×÷Æ·Õ¹/n  £¬/w  Õâ¼Ò/r  ²©Îï¹Ý/n  Óë/p  °ÍÀè/ns  Â¬¸¡¹¬/ns  ¡¢/w  [Å¦Ô¼/ns  ´ó¶¼»á/n  ²©Îï¹Ý/n]ns  ²¢/c  ³Æ/v  Îª/v  ÊÀ½ç/n  Èý/m  ´ó/a  ÒÕÊõ/n  ²©Îï¹Ý/n  £¬/w  ÄÜ/v  ÔÚ/p  ÕâÀï/r  ¾Ù°ì/v  ¸öÈË/n  ×÷Æ·Õ¹/n  µÄ/u  ÏÖ´ú/t  ÒÕÊõ¼Ò/n  ÇüÖ¸¿ÉÊý/i  £¬/w  ÖÐ¹ú/ns  ÒÕÊõ¼Ò/n  ½«/d  µÚÒ»/m  ´Î/q  ÔÚ/p  ¸Ã/r  ²©Îï¹Ý/n  Õ¹³ö/v  ×÷Æ·/n  ¡£/w  Í¬Ê±/c  Õâ/r  Ò²/d  ÊÇ/v  ¸Ã/r  ²©Îï¹Ý/n  µÚÒ»/m  ´Î/q  Õ¹³ö/v  ÉãÓ°/vn  ÒÕÊõ/n  ×÷Æ·/n  ¡£/w  
19980503-03-006-005/m  Ô¼/d  £·£°/m  ·ù/q  ×÷Æ·/n  ÖÐ/f  £¬/w  ¹æÄ£/n  ×î´óÕß/n  ÊÇ/v  ¸ß/a  £²£®£¶/m  Ã×/q  ¡¢/w  ¿í/a  Ô¼/d  £µ/m  Ã×/q  ¡¢/w  ×ö³É/v  ÆÁ·ç/n  µÄ/u  ×÷Æ·/n  ¡£/w  ÆäËû/r  ¶àÊý/m  Îª/v  ¸ß/a  Ô¼/d  £²/m  Ã×/q  £¬/w  ¿í/a  Ô¼/d  £±£®£µ/m  Ã×/q  µÄ/u  ¾Þ·ù/b  ÕÕÆ¬/n  £¬/w  ÉñÆæ/a  Æ®Ãì/a  µÄ/u  ÔÆÎí/n  £¬/w  Ç§×Ë°ÙÌ¬/i  µÄ/u  É½ÂÍ/n  £¬/w  Áî/v  Ç°À´/v  ¹Û¿´/v  µÄ/u  ¸÷½ç/r  ÈËÊ¿/n  ÔÞÌ¾²»ÒÑ/l  £¬/w  ËûÃÇ/r  Îª/p  ¶«·½ÈË/n  µÚÒ»/m  ´Î/q  ½øÈë/v  Õâ¸ö/r  ¾ÙÊÀÎÅÃû/i  µÄ/u  ÒÕÊõ/n  µîÌÃ/n  ¶ø/c  »¶ÐÀ¹ÄÎè/i  ¡£/w  
19980503-03-006-006/m  È¥Äê/t  £¹ÔÂ/t  £¬/w  Àë/p  Î¬Ò²ÄÉ/ns  Ô¼/d  £±£°£°/m  ¹«Àï/q  µÄ/u  [¿ËÀïÄ·Ë¹ÊÐ/ns  ÃÀÊõ¹Ý/n]ns  £¬/w  ¾Ù°ì/v  ÁË/u  ÒÔ/p  ¡¶/w  ÄýÖØ/z  µÄ/u  ÈºÉ½/n  ¡·/w  Îª/v  Ìâ/n  µÄ/u  ´óÐÍ/b  ÒÕÊõÕ¹/n  £¬/w  Õ¹³ö/v  ÁË/u  £±£¸/m  ÊÀ¼Í/n  ÒÔÀ´/f  £¶£°/m  ¶à/m  Î»/q  ÊÀ½ç/n  ÖøÃû/a  ÒÕÊõ/n  ´óÊ¦/n  µÄ/u  £³£°£°/m  ¶à/m  ·ù/q  ÓÍ»­/n  ¡¢/w  °æ»­/n  ¡¢/w  µñËÜ/n  ¡¢/w  ÉãÓ°/vn  µÈ/u  ×÷Æ·/n  ¡£/w  ÌØÑû/v  ²ÎÕ¹/v  µÄ/u  ÑÇÖÞ/ns  ÏÖ´ú/t  ÒÕÊõ¼Ò/n  Ö»ÓÐ/v  Íô/nr  ÎßÉú/nr  Ò»/m  ÈË/n  ¡£/w  
19980503-03-006-007/m  ÒÕÊõÕ¹/n  ¿ªÄ»/v  ºó/f  ¸Õ/d  ¹ý/v  £µ/m  ·ÖÖÓ/q  £¬/w  [ÖÐ¹ú/ns  ×¤/v  °ÂµØÀû/ns  ´óÊ¹¹Ý/n]nt  ÎÄ»¯/n  ²ÎÔÞ/n  ¼Ö/nr  ½¨ÐÂ/nr  ÅÜ/v  ¹ýÀ´/v  ¸æËß/v  Íô/nr  ÎßÉú/nr  £º/w  ¡°/w  Î¬Ò²ÄÉ/ns  µÄ/u  ÃÀÊõ¹Ý/n  Òª/v  ¾Ù°ì/v  Äã/r  µÄ/u  ¸öÈË/n  ×÷Æ·Õ¹/n  ¡£/w  ¡±/w  Ô­À´/d  £¬/w  ³öÏ¯/v  ÒÕÊõÕ¹/n  ¿ªÄ»Ê½/n  µÄ/u  [Î¬Ò²ÄÉ/ns  ÃÀÊõÊ·/n  ²©Îï¹Ý/n]ns  ¹Ý³¤/n  ÈüÅÁ¶û/nr  ²©Ê¿/n  ¶Ô/p  Íô/nr  ÎßÉú/nr  µÄ/u  ×÷Æ·/n  Ò»¼ûÖÓÇé/i  £¬/w  Ëû/r  Ëµ/v  £º/w  ¡°/w  Íô/nr  ÏÈÉú/n  µÄ/u  »ÆÉ½/ns  ÉãÓ°/vn  ×÷Æ·/n  ÊÇ/v  Õû¸ö/b  Õ¹ÀÀ»á/n  ÉÏ/f  ×î/d  ÎüÒý/v  ÈË/n  µÄ/u  ÒÕÊõ/n  ×÷Æ·/n  ¡£/w  ¡±/w  Ëû/r  µ±¼´/d  ¾ö¶¨/v  Ã÷Äê/t  £µÔÂ/t  ÔÚ/p  [Î¬Ò²ÄÉ/ns  ÃÀÊõÊ·/n  ²©Îï¹Ý/n]ns  µÄ/u  ¹þÀ­/nz  ¹¬µî/n  Õ¹Ìü/n  Îª/p  Íô/nr  ÏÈÉú/n  ¾Ù°ì/v  ÎªÆÚ/v  £³/m  ¸ö/q  ÔÂ/n  µÄ/u  ´óÐÍ/b  ¸öÈË/n  ÒÕÊõ/n  ÉãÓ°Õ¹/n  ¡£/w  
19980503-03-006-008/m  ÔÚ/p  Å·ÖÞ/ns  µÄ/u  ÃÀÊõ¹Ý/n  ¾Ù°ì/v  ¸öÈË/n  ×÷Æ·Õ¹/n  ÊÇ/v  Íô/nr  ÎßÉú/nr  ¶àÄê/m  µÄ/u  ËÞÔ¸/n  ¡£/w  ³öºõÒâÁÏ/l  µÄ/u  ÊÇ/v  £¬/w  ÈüÅÁ¶û/nr  ¹Ý³¤/n  Ö»ÓÃ/v  ÁË/u  £µ/m  ·ÖÖÓ/q  £¬/w  Ö»/d  ¿´/v  ÁË/u  Ëû/r  Õ¹³ö/v  µÄ/u  £µ/m  ·ù/q  ×÷Æ·/n  £¬/w  ¾Í/d  ×÷³ö/v  ÁË/u  ¶Ô/p  Ò»¸ö/m  ÖÐ¹ú/ns  ÉãÓ°¼Ò/n  µÄ/u  ÒÕÊõ/n  µÀÂ·/n  ¾ßÓÐ/v  ÖØÒª/a  ÒâÒå/n  µÄ/u  ¾ö¶¨/n  ¡£/w  
19980503-03-006-009/m  ¶«¾©/ns  ÖøÃû/a  ÉÌÒµÇø/n  Òø×ù/ns  ¸½½ü/f  µÄ/u  ¾©ÇÅ¶þ¶¡Ä¿/ns  £¬/w  ÓÐ/v  Ò»/m  ´±/q  ¡°/w  µÚÒ»/m  ´óÏÃ/n  ¹«Ë¾/n  ¡±/w  µÄ/u  Ð´×ÖÂ¥/n  £¬/w  Íô/nr  ÎßÉú/nr  ×âÓÃ/v  ¸ÃÂ¥/r  µØÏÂ/s  Ò»/m  ²ã/q  Ò»/m  ¼ä/q  Ô¼/d  £±£µ£°/m  Æ½·½Ã×/q  µÄ/u  ·¿¼ä/n  ×÷Îª/v  ×Ô¼º/r  µÄ/u  ¹¤×÷ÊÒ/n  £¬/w  Îª/p  ¸ÏÖÆ/v  Î¬Ò²ÄÉ/ns  Õ¹³ö/v  µÄ/u  ×÷Æ·/n  £¬/w  ´Ó/p  È¥Äê/t  £±£°ÔÂ/t  µ½/p  ½ñÄê/t  £´ÔÂ/t  µÄ/u  °ë/m  Äê/q  Ê±¼ä/n  Àï/f  £¬/w  Íô/nr  ÎßÉú/nr  Ã¿Ìì/r  ¶¼/d  ÊÇ/v  ÔÚ/p  ÕâÀï/r  ¶È¹ý/v  µÄ/u  ¡£/w  Ëù/u  ÓÃ/v  ¿í·ù/n  £±£®£±/m  Ã×/q  µÄ/u  ÒÕÊõ/n  ÏàÖ½/n  ÈÕ±¾/ns  ²»/d  Éú²ú/v  £¬/w  ÊÇ/v  ´Ó/p  Ó¢¹ú/ns  ½ø¿Ú/v  µÄ/u  £¬/w  ÈÕ±¾/ns  Ò²/d  Ã»ÓÐ/v  ÖÆ×÷/v  ÕâÖÖ/r  ÏàÖ½/n  µÄ/u  Í¼Æ¬/n  ¹«Ë¾/n  £¬/w  Ò»ÇÐ/r  ¶¼/d  Òª/v  ×Ô¼º/r  ¶¯ÊÖ/v  ¡£/w  
19980503-03-006-010/m  Ðí¶à/m  ÈË/n  ²»½ö/c  Îª/p  Ëû/r  ×÷Æ·/n  µÄ/u  ÷ÈÁ¦/n  Ëù/u  ¸ÐÈ¾/v  £¬/w  Ò²/d  Îª/p  Ëû/r  Ï×Éí/v  ÒÕÊõ/n  µÄ/u  ÍüÎÒ/b  ¾«Éñ/n  ¶ø/c  ¸Ð¶¯/v  ¡£/w  [Ó£»¨/nz  ÒøÐÐ/n]nt  ÃûÓþ/n  »á³¤/n  Ð¡É½ÎåÀÉ/nr  ÏÈÉú/n  ºÅÕÙ/v  ¸÷½ç/r  ÓÑÈË/n  ×é³É/v  ¡°/w  [ÈÕ/j  ÖÐ/j  Ð­Á¦»á/n]nt  ¡±/w  Ö§³Ö/v  Ëû/r  £»/w  ¡°/w  µÚÒ»/m  ´óÏÃ/n  ¹«Ë¾/n  ¡±/w  ×Ü¾­Àí/n  É½¿ÚÂ¡/nr  ÏÈÉú/n  °Ñ/p  £±£µ£°/m  Æ½·½Ã×/q  µÄ/u  µØÏÂÊÒ/n  ´Ó/p  ÓÐ³¥/d  ×âÓÃ/v  ¸Ä/v  Îª/v  ÎÞ³¥/d  Ê¹ÓÃ/v  ¡£/w  ¿ÉÒÔ/v  Ëµ/v  £¬/w  Íô/nr  ÎßÉú/nr  µÄ/u  Î¬Ò²ÄÉ/ns  ¸öÕ¹/j  Ò²/d  ÊÇ/v  ÖÐ/j  ÈÕ/j  ÓÑºÃ/a  ºÏ×÷/vn  µÄ/u  Ë¶¹û/n  ¡£/w  
19980503-03-006-011/m  ²»ÂÛ/c  ÄÄ/r  ¹ú/n  ÈË/n  £¬/w  ¿´/v  ¹ý/u  Íô/nr  ÎßÉú/nr  µÄ/u  »ÆÉ½/ns  ÉãÓ°/vn  £¬/w  ¶¼/d  Ëµ/v  Õâ/r  ÊÇ/v  ÖÐ¹ú/ns  µÄ/u  £¬/w  ÊÇ/v  ¶«·½/s  µÄ/u  £¬/w  Ïñ/p  Ò»·ù·ù/m  Ë®Ä«»­/n  £¬/w  ÈÕ±¾/ns  ÈË/n  ³ÆÖ®Îª/v  ¡°/w  É½Ë®»­/n  ÉãÓ°/vn  ¡±/w  ¡£/w  µ«/c  ±»/p  ¸ÐÈ¾/v  µÄ/u  ²¢/d  ²»/d  ÏÞÓÚ/v  ¶«·½ÈË/n  ¡£/w  Ì¸/v  Æð/v  ÒÕÊõ/n  ×·Çó/vn  £¬/w  Íô/nr  ÎßÉú/nr  ²¢/d  ²»/d  ¹Ê/Dg  ×÷/v  ¸ßÉî/an  £¬/w  ¶øÊÇ/c  ÆÓËØ/a  Ö±°×/a  £º/w  ÒÕÊõ/n  ¾ÍÊÇ/v  ¸Ð¶¯/vn  £¬/w  ÒÕÊõÆ·/n  ÊÇ/v  ÕæÊµ/a  ¸ÐÇé/n  µÄ/u  Á÷ÌÊ/vn  £¬/w  Òª/v  ¸ø/v  ÈË/n  ÒÔ/p  ¸ÐÈ¾Á¦/n  £»/w  ÒÕÊõ/n  Ó¦¸Ã/v  ¸èËÌ/v  ÕæÉÆÃÀ/j  £¬/w  ¼´Ê¹/c  ½ÒÂ¶/v  ¼Ù¶ñ³ó/j  £¬/w  Ò²/d  Òª/v  ¼¤·¢/v  ÈËÃÇ/n  ¶Ô/p  ÕæÉÆÃÀ/j  µÄ/u  ÏòÍù/vn  ¡£/w  
19980503-03-006-012/m  Íô/nr  ÎßÉú/nr  ³öÉú/v  ÓÚ/p  °²»ÕÊ¡/ns  Îßºþ/ns  £¬/w  »ÆÉ½/ns  ÊÇ/v  ¹ÊÏç/n  ÃûÊ¤/n  £¬/w  ¸³Óè/v  Ëû/r  ÒÕÊõ/n  Áé¸Ð/n  £¬/w  ³ÉÎª/v  Ëû/r  ´´×÷/vn  Ô´Èª/n  ¡£/w  Ëû/r  ÂÃ/Vg  ÈÕ/j  ËêÔÂ/n  ³¤/a  ´ï/v  £±£·/m  Äê/q  £¬/w  ¶Ô/p  »ÆÉ½/ns  ÈÔÈ»/d  Ò»ÍùÇéÉî/i  £¬/w  ²»/d  ¸º/v  »ÆÉ½/ns  ÑøÓý/v  Ö®/u  ¶÷/Ng  £¬/w  °Ñ/p  »ÆÉ½/ns  ÃÀ¾°/n  ¾¡/d  ÏÖ/v  ¶«å­/ns  £¬/w  Èç½ñ/t  ÓÖ/d  Ð¯/v  »ÆÉ½/ns  ÉñÔÏ/n  ³å/v  ³ö/v  ÑÇÖÞ/ns  £¬/w  ·É/v  Ïò/p  À¶É«/n  µÄ/u  ¶àè§ºÓ/ns  ÅÏ/Ng  £¬/w  ·É/v  Ïò/p  Î¬Ò²ÄÉ/ns  ÒÕÊõ/n  µîÌÃ/n  ¡£/w  £¨/w  ±¾±¨/r  ¶«¾©/ns  £µÔÂ/t  £±ÈÕ/t  µç/n  £©/w  

19980503-03-007-001/m  °²ÄÏ/nr  ÒªÇó/v  ÃÀ/j  ÎÞÌõ¼þ/d  ²¹½É/v  »á·Ñ/n  
19980503-03-007-002/m  ÐÂ»ªÉç/nt  ÁªºÏ¹ú/nt  £µÔÂ/t  £±ÈÕ/t  µç/n  £¨/w  ¼ÇÕß/n  Ð»/nr  ÃÀ»ª/nr  £©/w  ÁªºÏ¹ú/nt  ÃØÊé³¤/n  °²ÄÏ/nr  £±ÈÕ/t  Í¨¹ý/p  ·¢ÑÔÈË/n  °ì¹«ÊÒ/n  ·¢±í/v  ÉùÃ÷/n  Ëµ/v  £¬/w  ÃÀ¹ú/ns  Ó¦/v  ÎÞÌõ¼þ/d  Ö§¸¶/v  ÁªºÏ¹ú/nt  »á·Ñ/n  £¬/w  ÈÎºÎ/r  ÉèÖÃ/v  Ç°Ìá/n  Ìõ¼þ/n  µÄ/u  ×ö·¨/n  ¶¼/d  ÊÇ/v  ²»/d  ÄÜ/v  ½ÓÊÜ/v  µÄ/u  ¡£/w  
19980503-03-007-003/m  [ÃÀ¹ú/ns  ²ÎÒéÔº/n]nt  £´ÔÂ/t  £²£¸ÈÕ/t  Åú×¼/v  Ò»/m  Ïî/q  ²¹½É/v  £¸ÒÚ/m  ÃÀÔª/q  ÁªºÏ¹ú/nt  »á·Ñ/n  µÄ/u  Òé°¸/n  £¬/w  µ«/c  Í¬Ê±/c  ÓÖ/d  Îª/p  Ö§¸¶/v  »á·Ñ/n  ÉèÖÃ/v  Ç°Ìá/n  Ìõ¼þ/n  £¬/w  ¼´/v  ½ûÖ¹/v  Ïò/p  Ö÷ÕÅ/v  ¶éÌ¥/v  µÄ/u  ¹ú¼Ê/n  ¼Æ»®ÉúÓý/l  ×éÖ¯/n  Ìá¹©/v  Ô®Öú/vn  ºÍ/c  ¼õÉÙ/v  ÃÀ¹ú/ns  µÄ/u  ÁªºÏ¹ú/nt  »á·Ñ/n  ±ÈÀý/n  ¡£/w  
19980503-03-007-004/m  °²ÄÏ/nr  ÔÚ/p  ÉùÃ÷/n  ÖÐ/f  Ëµ/v  £¬/w  Ëû/r  ¶Ô/p  [ÃÀ¹ú/ns  ²ÎÒéÔº/n]nt  Åú×¼/v  ²¹½É/v  ²¿·Ö/m  ÁªºÏ¹ú/nt  »á·Ñ/n  µÄ/u  ¾ö¶¨/n  ±íÊ¾/v  ÔÞÉÍ/v  £¬/w  µ«/c  ¶Ô/p  Í¬Ê±/d  ÉèÖÃ/v  ¸½¼Ó/vn  Ìõ¼þ/n  µÄ/u  ×ö·¨/n  ±íÊ¾/v  ÒÅº¶/a  ¡£/w  °²ÄÏ/nr  Ëµ/v  £¬/w  ÁªºÏ¹ú/nt  Îª/p  °üÀ¨/v  ÃÀ¹ú/ns  ÔÚÄÚ/u  µÄ/u  ËùÓÐ/b  ³ÉÔ±¹ú/n  ·þÎñ/v  £¬/w  ÁªºÏ¹ú/nt  µÄ/u  ×÷ÓÃ/n  È¡¾öÓÚ/v  ³ÉÔ±¹ú/n  µÄ/u  Ö§³Ö/vn  ³Ì¶È/n  ¡£/w  Ëû/r  ºôÓõ/v  ÃÀ¹ú/ns  ²ÉÈ¡/v  ÇÐÊµ/a  ÐÐ¶¯/vn  ¼ÓÇ¿/v  ¶Ô/p  ÁªºÏ¹ú/nt  µÄ/u  Ö§³Ö/vn  ¡£/w  ¾Ý/p  ÁªºÏ¹ú/nt  Í³¼Æ/v  £¬/w  Ä¿Ç°/t  ÃÀ¹ú/ns  ¹²/d  ÍÏÇ·/v  ÁªºÏ¹ú/nt  »á·Ñ/n  £±£µÒÚ/m  ÃÀÔª/q  ¡£/w  

19980503-03-008-001/m  ¿ËÁÖ¶Ù/nr  Ç©Êð/v  ½ô¼±/a  ²¦¿î/vn  ·¨°¸/n  
19980503-03-008-002/m  ¾Ý/p  ÐÂ»ªÉç/nt  »ªÊ¢¶Ù/ns  £µÔÂ/t  £±ÈÕ/t  µç/n  £¨/w  ¼ÇÕß/n  Ð¤/nr  ³ÉÁÖ/nr  £©/w  ÃÀ¹ú/ns  ×ÜÍ³/n  ¿ËÁÖ¶Ù/nr  £±ÈÕ/t  Ç©Êð/v  ÁË/u  ×Ü/b  ¿ªÖ§/n  Îª/v  £µ£¶ÒÚ/m  ÃÀÔª/q  µÄ/u  ½ô¼±/a  ²¦¿î/vn  ·¨°¸/n  £¬/w  ÒÔ/c  ³äÊµ/v  ÃÀ¹ú/ns  ÓÃÒÔ/d  ½øÐÐ/v  º£Íâ/s  ¾üÊÂ/n  ²¿Êð/vn  µÄ/u  ·ÑÓÃ/n  ºÍ/c  Ö§¸¶/v  ½ñÄê/t  À´/f  ÃÀ¹ú/ns  ¹úÄÚ/s  µÄ/u  ¾ÈÔÖ/vn  ²¦¿î/vn  £¬/w  µ«/c  ·¨°¸/n  ÖÐ/f  Î´/d  °üÀ¨/v  ÓÃÓÚ/v  Ö§¸¶/v  ÍÏÇ·/v  µÄ/u  ÁªºÏ¹ú/nt  »á·Ñ/n  ºÍ/c  Ö§³Ö/v  [¹ú¼Ê/n  »õ±Ò/n  »ù½ð/n  ×éÖ¯/n]nt  µÄ/u  ²¿·Ö/m  ¿îÏî/n  ¡£/w  
19980503-03-008-003/m  ¿ËÁÖ¶Ù/nr  ÊÇ/v  ÔÚ/p  ²ÎÖÚÁ½Ôº/j  ÓÚ/p  Í·Ìì/t  ÍíÉÏ/t  ±í¾ö/v  Í¨¹ý/v  ¸Ã/r  ·¨°¸/n  ºó/f  Ñ¸ËÙ/ad  Ç©Êð/v  ÕâÏî/r  ·¨°¸/n  µÄ/u  £¬/w  Ê¹/v  Ö®/r  ÉúÐ§/v  ¡£/w  Ôç/a  Ð©/q  Ê±ºò/n  £¬/w  ¹ú·À²¿/n  Ôø/d  ÍþÐ²/v  Ëµ/v  £¬/w  ¹ú»á/n  Èç¹û/c  ²»/d  Í¨¹ý/v  ·¨°¸/n  £¬/w  ¹ú·À²¿/n  ½«/d  Óöµ½/v  ÑÏÖØ/a  ×Ê½ð/n  ¶ÌÈ±/vn  £¬/w  ÉõÖÁ/c  »á/v  Ó°Ïì/v  µ½/v  ·ÀÎñ/n  ¼Æ»®/n  ¡£/w  
19980503-03-008-004/m  ÔÚ/p  ¿ËÁÖ¶Ù/nr  Ô­ÏÈ/d  Ìá½»/v  ¹ú»á/n  ÉóÒé/v  µÄ/u  ·¨°¸/n  ²Ý°¸/n  ÖÐ/f  £¬/w  »¹/d  °üÀ¨/v  Ô¼/d  £±£°ÒÚ/m  ÃÀÔª/q  µÄ/u  Ö§¸¶/v  ÍÏÇ·/vn  ÁªºÏ¹ú/nt  »á·Ñ/n  ²¿·Ö/n  ºÍ/c  £±£¸£°ÒÚ/m  ÃÀÔª/q  ÓÃÓÚ/v  Ö§³Ö/v  [¹ú¼Ê/n  »õ±Ò/n  »ù½ð/n  ×éÖ¯/n]nt  µÄ/u  ²¿·Ö/m  ¿îÏî/n  £¬/w  µ«/c  ¹ú»á/n  ÔÚ/p  ÉóÒé/vn  Ê±/Ng  ¶Ô/p  Õâ/r  Á½/m  ±Ê/q  ²¦¿î/v  Î´/d  Óè/Vg  Í¨¹ý/vn  ¡£/w  Òò´Ë/c  ¹ú»á/n  ËÍ½»/v  ¿ËÁÖ¶Ù/nr  Ç©Êð/v  µÄ/u  ²¦¿î/vn  ·¨°¸/n  ²»/d  °üÀ¨/v  Õâ/r  Á½/m  ±Ê/q  ·ÑÓÃ/n  ¡£/w  
19980503-03-008-005/m  ¿ËÁÖ¶Ù/nr  ×ÜÍ³/n  µÄ/u  ¹ú¼Ò/n  °²È«/an  ÊÂÎñ/n  ¹ËÎÊ/n  ²®½Ü/nr  Ëµ/v  £¬/w  Èç¹û/c  ÃÀ¹ú/ns  ¼ÌÐø/v  ÍÏÇ·/v  ÁªºÏ¹ú/nt  »á·Ñ/n  ºÍ/c  ²»/d  Ïò/p  [¹ú¼Ê/n  »õ±Ò/n  »ù½ð/n  ×éÖ¯/n]nt  Ìá¹©/v  ¿îÏî/n  £¬/w  ÃÀ¹ú/ns  µÄ/u  ¹ú¼Ê/n  ÐÅÓþ/n  ½«/d  Ôâµ½/v  ÑÏÖØ/a  ÆÆ»µ/vn  ¡£/w  

19980503-03-009-001/m  ¼¢Ãñ/n  Æ¤/n  °ü/v  ¹Ç/Ng  £¨/w  Í¼Æ¬/n  £©/w  
19980503-03-009-002/m  ÓÉÓÚ/p  Á¬Äê/b  ÄÚÕ½/n  ¡¢/w  ¸Éºµ/an  £¬/w  ËÕµ¤/ns  ÄÏ²¿/f  µØÇø/n  £³£µÍò/m  ÈË/n  Õý/d  ÃæÁÙ/v  ¼«Îª/d  ÑÏÖØ/a  µÄ/u  ÔÖ»Ä/n  ¡£/w  Í¼/n  Îª/v  ´óÁ¿/m  ¼¢Ãñ/n  ÅÅ/v  ×Å/u  ³¤/a  ¶Ó/n  µÈ´ý/v  ÁìÈ¡/v  ÎªÊý²»¶à/l  µÄ/u  ¾È¼ÃÆ·/n  ¡£/w  £¨/w  ÐÂ»ªÉç/nt  ¼ÇÕß/n  Àî/nr  Ñ§ÈÊ/nr  Éã/Vg  £©/w  

19980503-03-010-001/m  »ÄÒ°/n  Â¶Ìì/n  ¾Ó/v  £¨/w  Í¼Æ¬/n  £©/w  
19980503-03-010-002/m  Ïñ/p  ÏÂ/f  Í¼/n  ÕâÑù/r  ÔÚ/p  »ÄÔ­/n  ÉÏ/f  Â¶Ìì/n  ¶ø/c  ¾Ó/v  ¡¢/w  Ò»ÎÞËùÓÐ/i  µÄ/u  ¼ÒÍ¥/n  £¬/w  ÔÚ/p  ËÕµ¤/ns  ÄÏ²¿/f  [°Í¶û¸÷Ôú/ns  µØÇø/n]ns  Ëæ´¦¿É¼û/l  ¡£/w  £¨/w  ÐÂ»ªÉç/nt  ¼ÇÕß/n  Àî/nr  Ñ§ÈÊ/nr  Éã/Vg  £©/w  

19980503-03-011-001/m  ÒÁÀ­¿Ë/ns  ÖÂÐÅ/v  °²Àí»á/nt  ÒªÇó/v  ½â³ý/v  ÖÆ²Ã/v  
19980503-03-011-002/m  ¾Ý/p  ÐÂ»ªÉç/nt  °Í¸ñ´ï/ns  £µÔÂ/t  £±ÈÕ/t  µç/n  £¨/w  ¼ÇÕß/n  Áõ/nr  ¼ÓÎÄ/nr  £©/w  ÒÁÀ­¿Ë/ns  ×ÜÍ³/n  Èø´ïÄ·/nr  £±ÈÕ/t  Ö÷³Ö/v  ÕÙ¿ª/v  [ÒÁÀ­¿Ë/ns  ¸ïÃü/vn  Ö¸»Ó/vn  Î¯Ô±»á/n]nt  ºÍ/c  [°¢À­²®/ns  Éç»á/n  ¸´ÐËµ³/n]nt  µØÇø/n  Áìµ¼ÈË/n  ÁªÏ¯»áÒé/l  ¡£/w  »áºó/t  ·¢±í/v  µÄ/u  ÒÁÀ­¿Ë/ns  ÖÂ/v  [ÁªºÏ¹ú/nt  °²Àí»á/nt]nt  µÄ/u  Ò»/m  ·â/q  ¹«¿ªÐÅ/n  ÒªÇó/v  ½â³ý/v  ¶Ô/p  ÒÁ/j  ÊµÊ©/v  ÁË/u  ³¤/a  ´ï/v  £¸/m  Äê/q  µÄ/u  ¾­¼Ã/n  ÖÆ²Ã/vn  ¡£/w  
19980503-03-011-003/m  ¾Ý/p  [ÒÁÀ­¿Ë/ns  Í¨Ñ¶Éç/n]nt  ±¨µÀ/v  £¬/w  Õâ/r  ·â/q  ¹«¿ªÐÅ/n  ÅúÆÀ/v  ÃÀ¹ú/ns  ×èÄÓ/v  °²Àí»á/nt  ½â³ý/v  ¶Ô/p  ÒÁ/j  ÖÆ²Ã/vn  £¬/w  ²¢/c  ¾¯¸æ/v  Ëµ/v  £¬/w  Èç¹û/c  °²Àí»á/nt  ²»/d  ×÷³ö/v  »ý¼«/a  ·´Ó¦/n  £¬/w  ½«/d  µ¼ÖÂ/v  ÑÏÖØ/a  ºó¹û/n  ¡£/w  
19980503-03-011-004/m  ¹«¿ªÐÅ/n  Ö¸³ö/v  £¬/w  ÔÚ/p  ¹ýÈ¥/t  £¸/m  Äê/q  Àï/f  £¬/w  [ÁªºÏ¹ú/nt  Ïú»Ù/v  ÒÁÀ­¿Ë/ns  »¯Ñ§/n  ¡¢/w  ÉúÎï/n  ºÍ/c  ºËÎäÆ÷/n  ÌØ±ð/a  Î¯Ô±»á/n]nt  £¨/w  ÌØÎ¯»á/j  £©/w  ¹²/d  ÅÉ³ö/v  ÁË/u  £³£¹£·/m  ¸ö/q  ºË²é/vn  ºÍ/c  ¼à¶½/vn  Ð¡×é/n  £¬/w  £³£²£°£°/m  ¶à/m  Ãû/q  ÎäÆ÷/n  ºË²é/vn  ÈËÔ±/n  £¬/w  ¶Ô/p  ÒÁ/j  ¾³ÄÚ/s  µÄ/u  £·£°£°£°/m  ¶à/m  ¸ö/q  µØµã/n  ½øÐÐ/v  ÁË/u  ºË²é/vn  £¬/w  µ«/c  Î´/d  ·¢ÏÖ/v  ÈÎºÎ/r  Î¥½û/b  ÎäÆ÷/n  ¡£/w  
19980503-03-011-005/m  ÐÅ¼þ/n  Ëµ/v  £¬/w  ÃÀ/j  ¡¢/w  Ó¢/j  µÈ/u  ¹ú/n  ÔÚ/p  ÒÁ/j  ±±²¿/f  ºÍ/c  ÄÏ²¿/f  ÉèÁ¢/v  ¡°/w  ½û·ÉÇø/n  ¡±/w  µÄ/u  ×ö·¨/n  ÇÖ·¸/v  ÁË/u  ÒÁÀ­¿Ë/ns  µÄ/u  Ö÷È¨/n  £¬/w  ÊÇ/v  ¶Ô/p  ÒÁ/j  ÄÚÕþ/n  µÄ/u  ¸ÉÉæ/n  £¬/w  Ò²/d  Î¥±³/v  ÁË/u  ÁªºÏ¹ú/nt  ÏÜÕÂ/n  µÄ/u  ¾«Éñ/n  ¡£/w  ÐÅ¼þ/n  Ö¸³ö/v  £¬/w  ÃÀ/j  ¡¢/w  Ó¢/j  ÔÚ/p  º£Íå/n  ±£³Ö/v  ¾üÊÂ/n  Á¦Á¿/n  ÊÇ/v  ÎªÁË/p  ¿ØÖÆ/v  Õâ/r  Ò»/m  µØÇø/n  µÄ/u  Ê¯ÓÍ/n  ×ÊÔ´/n  £¬/w  ²¢/c  ½èÒÔ/v  ÍþÐ²/v  ÒÁÀ­¿Ë/ns  ºÍ/c  ÆäËü/r  º£Íå/n  °¢À­²®/ns  ¹ú¼Ò/n  ¡£/w  

19980503-03-012-001/m  ²¨À¼/ns  ¶Ô/p  ¿ÉÄÜ/v  ¼ÓÈë/v  ±±Ô¼/j  ±íÊ¾/v  ÂúÒâ/v  
19980503-03-012-002/m  ±¾±¨/r  »ªÉ³/ns  £µÔÂ/t  £±ÈÕ/t  µç/n  ¼ÇÕß/n  Öì/nr  ¸»ÏÍ/nr  ±¨µÀ/v  £º/w  ¾Ý/p  ½ñÍí/t  [²¨À¼/ns  µçÊÓÌ¨/n]nt  ÏûÏ¢/n  £¬/w  ¾Í/p  [ÃÀ¹ú/ns  ²ÎÒéÔº/n]nt  Í¨¹ý/v  ±±Ô¼/j  ·¢Õ¹/v  ÐÂ/a  ³ÉÔ±¹ú/n  µÄ/u  ¾ö¶¨/n  £¬/w  ²¨À¼/ns  Éç»á/n  ÈÏÎª/v  £¬/w  Õâ/r  ¶Ô/p  ²¨À¼/ns  À´Ëµ/u  ÊÇ/v  ¾ßÓÐ/v  ÀúÊ·/n  ÒâÒå/n  µÄ/u  ÊÂ¼þ/n  ¡£/w  
19980503-03-012-003/m  ²¨À¼/ns  ×ÜÍ³/n  ¿ËÍßÏ£Äù·òË¹»ù/nr  Ëµ/v  £¬/w  [ÃÀ¹ú/ns  ²ÎÒéÔº/n]nt  Í¨¹ý/v  µÄ/u  ¾öÒé/n  £¬/w  ÊÇ/v  ÔÚ/p  Å·ÖÞ/ns  ´óÂ½/n  ×îÖÕ/d  ½áÊø/v  ¶þÕ½/j  ÒÔÀ´/f  ¡°/w  ±¯¾çÐÔ/n  µÄ/u  ¹ýÈ¥/t  ¡±/w  £¬/w  ×îºó/f  Ïû³ý/v  ÑÅ¶ûËþ/ns  ºÍ/c  [²¨´ÄÌ¹/ns  »áÒé/n]nz  ¡°/w  ºó¹û/n  ¡±/w  £¬/w  ÒÔ¼°/c  ½¨Éè/v  ²»¿É·Ö¸î/l  µÄ/u  Å·ÖÞ/ns  µÄ/u  ÀúÊ·ÐÔ/b  µÀÂ·/n  ÉÏ/f  £¬/w  Âõ³ö/v  µÄ/u  Ò»/m  ´ó/a  ²½/q  ¡£/w  ²¨À¼/ns  ¾ö²»/d  ¹¼¸º/v  ÕâÑù/r  µÄ/u  ¡°/w  ÐÅÈÎ/vn  ¡±/w  ¡£/w  
19980503-03-012-004/m  ²¨À¼/ns  ×ÜÀí/n  ²¼Ôó¿Ë/nr  Ö¸³ö/v  £¬/w  [ÃÀ¹ú/ns  ²ÎÒéÔº/n]nt  µÄ/u  ¾ö¶¨/n  £¬/w  Ê¹/v  ²¨À¼/ns  ÔÚ/p  ³ÉÎª/v  ±±Ô¼/j  ÕýÊ½/a  ³ÉÔ±¹ú/n  µÄ/u  µÀÂ·/n  ÉÏ/f  Ç°½ø/v  ÁË/u  Ò»/m  ²½/q  ¡£/w  
19980503-03-012-005/m  ÔÚ/p  Ì¸/v  µ½/v  Í¬/p  ¶íÂÞË¹/ns  ¹ØÏµ/n  Ê±/Ng  £¬/w  Ëû/r  Ëµ/v  £¬/w  ²¨À¼/ns  ¶Ô/p  ¶íÂÞË¹/ns  µÄ/u  Õþ²ß/n  ÊÇ/v  ¡°/w  ¿ª·Å/v  µÄ/u  ¡±/w  £¬/w  ¼ÓÈë/v  ±±Ô¼/j  ²¢/d  ²»/d  ÒâÎ¶×Å/v  ·´¶Ô/v  ÄªË¹¿Æ/ns  ¡£/w  ²¨À¼/ns  Ï£Íû/v  Í¬/p  ¶íÂÞË¹/ns  ±£³Ö/v  ¡°/w  ×îÎª/d  Á¼ºÃ/a  ¡±/w  µÄ/u  ¹ØÏµ/n  £¬/w  ²¢/c  °Ñ/p  ÕâÖÖ/r  ¹ØÏµ/n  Ìá¸ß/v  µ½/v  ×î¸ß/a  µÄ/u  ¡°/w  ½Ó´¥/vn  Ë®Æ½/n  ¡±/w  ÉÏ/f  ¡£/w  
19980503-03-012-006/m  Ëû/r  ÈÏÎª/v  £¬/w  ²¨À¼/ns  ¼ÓÈë/v  ±±Ô¼/j  ÓÐÖúÓÚ/v  ÍÆ½ø/v  ²¨À¼/ns  ¼ÓÈë/v  Å·ÃË/j  µÄ/u  Ì¸ÅÐ/vn  ½ø³Ì/n  ¡£/w  ÒòÎª/c  £¬/w  ´ó¶àÊý/m  Å·ÃË/j  ¹ú¼Ò/n  ÊÇ/v  ±±Ô¼/j  µÄ/u  ³ÉÔ±/n  ¡£/w  

19980503-03-013-001/m  [ÃÀ/j  ²ÎÔº/j]nt  Åú×¼/v  ±±Ô¼/j  ¶«/f  À©/Vg  ±³ºó/f  
19980503-03-013-002/m  ÐÂ»ªÉç/nt  ¼ÇÕß/n  Ô¬/nr  ±þÖÒ/nr  
19980503-03-013-003/m  ¾­¹ý/p  ÂíÀ­ËÉÊ½/b  µÄ/u  ¼¤ÁÒ/a  ÕùÂÛ/vn  £¬/w  [ÃÀ¹ú/ns  ²ÎÒéÔº/n]nt  £³£°ÈÕ/t  ÒÔ/p  £¸£°/m  Æ±/q  ¶Ô/v  £±£¹/m  Æ±/q  µÄ/u  ±í¾ö/vn  ½á¹û/n  Åú×¼/v  ÁË/u  ±±Ô¼/j  ¶«/f  À©/Vg  Òé¶¨Êé/n  £¬/w  Í¬Ê±/c  »¹/d  ·ñ¾ö/v  ÁË/u  Ò»/m  ÏµÁÐ/q  Ö¼ÔÚ/v  ×èÖ¹/v  »ò/c  ÏÞÖÆ/v  À©´ó/v  ±±Ô¼/j  µÄ/u  ÐÞÕý°¸/n  £¬/w  Îª/p  ²¨À¼/ns  ¡¢/w  ÐÙÑÀÀû/ns  ºÍ/c  ½Ý¿Ë/ns  ³ÉÎª/v  ±±Ô¼/j  ÕýÊ½/a  ³ÉÔ±¹ú/n  É¨Æ½/v  ÁË/u  µÀÂ·/n  £¬/w  Ò²/d  Îª/p  ±±Ô¼/j  ½øÒ»²½/d  À©´ó/v  ´ò¿ª/v  ÁË/u  ´óÃÅ/n  ¡£/w  
19980503-03-013-004/m  ÃÀ¹ú/ns  ÊÇ/v  ±±Ô¼/j  ¶«/f  À©/Vg  ¼Æ»®/n  µÄ/u  Ö÷Òª/b  ³«ÒéÕß/n  ºÍ/c  ÍÆ¶¯Õß/n  £¬/w  ²ÎÔº/j  ÄÜ·ñ/v  Í¨¹ý/v  ±±Ô¼/j  È¥Äê/t  £±£²ÔÂ/t  Óë/p  ²¨/j  ¡¢/w  ÐÙ/j  ¡¢/w  ½Ý/j  Ç©Êð/v  µÄ/u  Òé¶¨Êé/n  £¬/w  ¶Ô/p  Õû¸ö/b  ±±Ô¼/j  ¶«/f  À©/Vg  ¼Æ»®/n  Æð/v  ×Å/u  ¹Ø¼ü/a  ×÷ÓÃ/n  ¡£/w  Òé¶¨Êé/n  »ñµÃ/v  Í¨¹ý/vn  ºó/f  £¬/w  ÃÀ¹ú/ns  ×ÜÍ³/n  ¿ËÁÖ¶Ù/nr  Á¢¼´/d  ·¢±í/v  ÉùÃ÷/n  ±íÊ¾/v  »¶Ó­/v  £¬/w  ³Æ/v  Õâ/r  ÊÇ/v  ½¨Éè/v  ºÍÆ½/a  ¡¢/w  Í³Ò»/a  Óë/c  ÎÈ¶¨/a  µÄ/u  Å·ÖÞ/ns  µÀÂ·/n  ÉÏ/f  µÄ/u  Ò»¸ö/m  ¡°/w  Ö÷Òª/b  Àï³Ì±®/n  ¡±/w  £¬/w  Ëü/r  ±íÃ÷/v  ÃÀ¹ú/ns  ÈË/n  ¶Ô/p  ±±Ô¼/j  µÄ/u  Ö§³Ö/vn  ÊÇ/v  ¡°/w  Ç¿ÓÐÁ¦/l  µÄ/u  ¡±/w  ¡£/w  µ«ÊÇ/c  ÓßÂÛ/n  ÆÕ±é/ad  ÈÏÎª/v  £¬/w  ±±Ô¼/j  ¶«/f  À©/Vg  Òé¶¨Êé/n  Ö®ËùÒÔ/c  ÄÜ¹»/v  ÔÚ/p  [ÃÀ¹ú/ns  ²ÎÒéÔº/n]nt  Ë³Àû/ad  ¹ý¹Ø/v  £¬/w  ÓÐ×Å/v  ÒÔÏÂ/f  ¼¸/m  ·½Ãæ/n  µÄ/u  Ô­Òò/n  £º/w  
19980503-03-013-005/m  Ê×ÏÈ/c  £¬/w  Õâ/r  ÊÇ/v  ¿ËÁÖ¶Ù/nr  Õþ¸®/n  ÓÎËµ/v  µÄ/u  ½á¹û/n  ¡£/w  ¿ËÁÖ¶Ù/nr  Õþ¸®/n  £±£¹£¹£´Äê/t  £±ÔÂ/t  ÕýÊ½/ad  Ìá³ö/v  ±±Ô¼/j  ¶«/f  À©/Vg  ¼Æ»®/n  ºó/f  £¬/w  ÔÚ/p  ¿ªÕ¹/v  ¹ú¼Ê/n  Íâ½»/n  »î¶¯/vn  µÄ/u  Í¬Ê±/n  £¬/w  Ò²/d  ¿ªÊ¼/v  ÁË/u  ¡°/w  ÄÚ½»/n  ¡±/w  ¡£/w  ÓÈÆä/d  ½ñÄê/t  ÒÔÀ´/f  £¬/w  [ÃÀ¹ú/ns  ¹úÎñÔº/n]nt  ¡¢/w  ¹ú·À²¿/n  ºÍ/c  °×¹¬/ns  Î§ÈÆ/v  ±±Ô¼/j  ¶«/f  À©/Vg  Õ¹¿ª/v  ÁË/u  Ò»/m  ÏµÁÐ/q  ÓÎËµ/vn  »î¶¯/vn  £¬/w  ¹úÎñÔº/n  »¹/d  ×¨ÃÅ/d  ³ÉÁ¢/v  ÁË/u  ±±Ô¼/j  ¶«/f  À©/Vg  °ì¹«ÊÒ/n  ¡£/w  ¾Í/d  ÔÚ/p  ²ÎÒéÔº/n  ±í¾ö/v  Ç°Ï¦/f  £¬/w  Õý/d  ÔÚ/p  ¹úÍâ/s  ³ö·Ã/v  µÄ/u  ¹úÎñÇä/n  °Â¶û²¼ÀµÌØ/nr  ÔÚ/p  ¡¶/w  Å¦Ô¼/ns  Ê±±¨/n  ¡·/w  ÉÏ/f  ×«ÎÄ/v  £¬/w  ¹ú·À²¿³¤/n  ¿Æ¶÷/nr  Ç×ÁÙ/v  ¹ú»áÉ½/ns  £¬/w  ¿ËÁÖ¶Ù/nr  Ôò/c  ÔÚ/p  °×¹¬/ns  ¾ÙÐÐ/v  ¼ÇÕß/n  ÕÐ´ý»á/n  £¬/w  ²»ÑáÆä·³/i  µØ/u  ²ûÊö/v  ±±Ô¼/j  ¶«/f  À©/Vg  µÄ/u  ÀíÓÉ/n  ¡£/w  
19980503-03-013-006/m  Æä´Î/c  £¬/w  ±±Ô¼/j  ¶«/f  À©/Vg  µÃµ½/v  ÃÀ/j  ¾ü»ðÉÌ/n  µÄ/u  ´óÁ¦/d  Ö§³Ö/v  ¡£/w  ¾Ý/p  [ÃÀ¹ú/ns  ÊÀ½ç/n  Õþ²ß/n  ÑÐ¾¿Ëù/n]nt  ¹À¼Æ/v  £¬/w  ½ñºó/t  £±£°/m  Äê/q  ÄÚ/f  £¬/w  ÉêÇë/v  ¼ÓÈë/v  ±±Ô¼/j  µÄ/u  ÖÐ/f  ¡¢/w  ¶«Å·/ns  ¹ú¼Ò/n  ÖÁÉÙ/d  Ðè/v  ¹ºÂò/v  £³£µ£°ÒÚ/m  ÃÀÔª/q  µÄ/u  ¾üÊÂ/n  ×°±¸/n  £¬/w  ½ö/d  Õ½¶·»ú/n  ¾Í/d  Òª/v  ºÄ×Ê/v  £¸£°ÒÚ/m  ÖÁ/p  £±£°£°ÒÚ/m  ÃÀÔª/q  ¡£/w  Òò´Ë/c  £¬/w  [²¨Òô/b  ¹«Ë¾/n]nt  ¡¢/w  [Âí¶¡¡ªÂå¿ËÏ£µÂ/nz  ¹«Ë¾/n]nt  µÈ/u  ¾ü»ð/n  ÖÆÔìÉÌ/n  ¶¼/d  ¼«Á¦/d  Ö§³Ö/v  ±±Ô¼/j  ¶«/f  À©/Vg  £¬/w  [Âå¿ËÏ£µÂ/nz  ¹«Ë¾/n]nt  ¸±/b  ×Ü²Ã/n  ²¼Â³Ë¹¡¤½Ü¿ËÑ·/nr  Ç××Ô/d  µ£ÈÎ/v  ¡°/w  [ÃÀ¹ú/ns  À©´ó/v  ±±Ô¼/j  Î¯Ô±»á/n]nt  ¡±/w  Ö÷Ï¯/n  ¡£/w  ÃÀ¹ú/ns  ¾ü»ðÉÌ/n  µÄ/u  ÕþÖÎ/n  ¾è¿î/n  ÔÚ/p  £±£¹£¹£µÄê/t  ºÍ/c  £±£¹£¹£¶Äê/t  ´ï/v  £±£±£¸£°ÒÚ/m  ÃÀÔª/q  ¡£/w  
19980503-03-013-007/m  ÔÙ´Î/c  £¬/w  ¸Ã/r  Òé¶¨Êé/n  ±»/p  Ë³Àû/ad  Í¨¹ý/v  »¹ÓÐ/v  ÃÀ¹ú/ns  ¹úÄÚ/s  ÕþÖÎ/n  µÄ/u  ÒòËØ/n  ¡£/w  ÃÀ¹ú/ns  ÖÐÆÚ/t  Ñ¡¾Ù/vn  ÁÙ½ü/v  £¬/w  ²ÎÔº/j  ½«/d  ¸ÄÑ¡/v  £±£¯£³/m  µÄ/u  ÒéÔ±/n  £¬/w  ÓÉÓÚ/c  ±±Ô¼/j  ¶«/f  À©/Vg  ¹ØÏµ/v  µ½/v  ±¾/r  Ãñ×å/n  µÄ/u  ÀûÒæ/n  £¬/w  ÒÔ¼°/c  ÖÐ/f  ¡¢/w  ¶«Å·/n  ¹ú¼Ò/n  µÄ/u  ºóÒá/n  Ö§³Ö/v  À©´ó/v  ±±Ô¼/j  £¬/w  Ò»Ð©/m  ²ÎÒéÔ±/n  Í¶Æ±/v  ÔÞ³É/v  ±±Ô¼/j  ¶«/f  À©/Vg  Ò²/d  ÊÇ/v  ÎªÁË/p  »ñµÃ/v  Õâ/r  ²¿·Ö/n  Ñ¡Ãñ/n  µÄ/u  Ö§³Ö/vn  ¡£/w  ÓÐ/v  ¼¸/m  Î»/q  ²ÎÒéÔ±/n  ÔÚ/p  ±çÂÛ/vn  ÖÐ/f  Ã÷È·/ad  ±íÊ¾/v  ·´¶Ô/v  À©´ó/v  ±±Ô¼/j  £¬/w  ÓÐµÄ/r  »¹/d  Ìá³ö/v  ÁË/u  ÏÞÖÆ/v  ±±Ô¼/j  ¶«/f  À©/Vg  µÄ/u  ÐÞÕý°¸/n  £¬/w  µ«/c  ³öÓÚ/v  Ñ¡¾Ù/vn  ¿¼ÂÇ/vn  ×îºó/f  »¹ÊÇ/d  Í¶/v  ÁË/u  ÔÞ³ÉÆ±/n  ¡£/w  
19980503-03-013-008/m  ·ÖÎö¼Ò/n  ÈÏÎª/v  £¬/w  ±±Ô¼/j  ¶«/f  À©/Vg  ÊÇ/v  ÃÀ/j  ÊµÊ©/v  ¡°/w  Á½/m  Ñó/Ng  Õ½ÂÔ/n  ¡±/w  µÄ/u  ÖØÒª/a  ²½Öè/n  £¬/w  µ«/c  ÕâÖÖ/r  ¼ÓÇ¿/v  ¾üÊÂ/n  Í¬ÃË/n  µÄ/u  ×ö·¨/n  ²»/d  ·ûºÏ/v  ³±Á÷/n  ¡£/w  ¶øÇÒ/c  ÈËÃÇ/n  µ£ÐÄ/v  ¶«/f  À©/Vg  ½«/d  »á/v  ÑÏÖØ/ad  ÆÆ»µ/v  Óë/p  ¶íÂÞË¹/ns  µÄ/u  ¹ØÏµ/n  £¬/w  Ê¹/v  Å·ÖÞ/ns  ³öÏÖ/v  ÐÂ/a  µÄ/u  ·Ö½çÏß/n  £¬/w  ´Ó¶ø/c  ÍþÐ²/v  µ½/v  Å·ÖÞ/ns  µÄ/u  ºÍÆ½/n  Óë/c  ÎÈ¶¨/an  £¬/w  ÉõÖÁ/c  Ëðº¦/v  ÃÀ¹ú/ns  µÄ/u  ÀûÒæ/n  ¡£/w  
19980503-03-013-009/m  £¨/w  ¾Ý/p  ÐÂ»ªÉç/nt  »ªÊ¢¶Ù/ns  £µÔÂ/t  £±ÈÕ/t  µç/n  £©/w  

19980503-03-014-001/m  [°Ä´óÀûÑÇ/ns  Áª°î/n  Õþ¸®/n]nt  ËÄÔÂ/t  ¶þÊ®°ËÈÕ/t  Ðû²¼/v  £¬/w  °Ä/j  ½«/d  ÓÚ/p  Ò»¾Å¾Å¾ÅÄê/t  Æð/f  ½øÐÐ/v  ÉÌÒµÐÔ/n  ÎÀÐÇ/n  ·¢Éä/vn  ¡£/w  »ô»ªµÂ/nr  ×ÜÀí/n  Ëµ/v  £¬/w  °Ä/j  ½«/d  Í¬/p  Ò»/m  ¼Ò/q  ÃÀ¹ú/ns  ¹«Ë¾/n  ºÏ×÷/v  £¬/w  ÓÚ/p  ½ñÄêµ×/t  ¿ªÊ¼/v  ÊÔÑéÐÔ/n  ·¢Éä/vn  £¬/w  Ò»¾Å¾Å¾ÅÄê/t  ½«/d  ÕýÊ½/ad  ¿ªÊ¼/v  ÉÌÒµÐÔ/n  ·¢Éä/vn  ¡£/w  ·¢Éä/vn  Ê±/Ng  ¸Ã/r  ¹«Ë¾/n  ½«/d  ÔÚ/p  ÊÀ½ç/n  ÉÏ/f  Ê×/m  ´Î/q  ²ÉÓÃ/v  Ãû/Ng  £Ë£±/nx  µÄ/u  ¿É»ØÊÕÊ½/b  »ð¼ý/n  £º/w  Á½/m  ¼¶/q  »ð¼ý/n  ¶¼/d  ÄÜ/v  ÔÚ/p  Íê³É/v  ÍÆ½ø/vn  ÈÎÎñ/n  ºó/f  Âä/v  Ïò/p  µØÃæ/n  Ê±/Ng  ×Ô¶¯/d  ´ò¿ª/v  ½µÂäÉ¡/n  £¬/w  È»ºó/c  ÕÅ¿ª/v  ³äÆøµæ/n  ½øÐÐ/v  Èí×ÅÂ½/l  £¬/w  Òò´Ë/c  »ð¼ý/n  ¿É/v  ·´¸´/d  Ê¹ÓÃ/v  ÉÏ°Ù/m  ´Î/q  Ö®/u  ¶à/Ng  £¬/w  Õâ/r  ¾Í/d  ¿É/v  ´ó´ó/d  ½µµÍ/v  ·¢Éä/vn  ³É±¾/n  £¬/w  ÇÀÕ¼/v  ÎÀÐÇ/n  ·¢Éä/v  ÊÐ³¡/n  ¡£/w  

19980503-03-015-001/m  Ì©¹ú/ns  ÄÚ¸ó/n  »áÒé/n  ËÄÔÂ/t  ¶þÊ®°ËÈÕ/t  ÉóÒé/v  Í¨¹ý/v  ÁË/u  ²ÆÕþ²¿/n  ºÍ/c  ¹ú¼Ò/n  ÒøÐÐ/n  ÁªºÏ/vd  Ìá³ö/v  µÄ/u  ¸ÄÉÆ/v  ×Ê½ð/n  ÖÜ×ª/vn  £¬/w  ½â¾ö/v  ×Ê½ð/n  ¶ÌÈ±/vn  µÄ/u  Ê®Îå/m  Ïî/q  ´ëÊ©/n  ¡£/w  Õâ/r  Ê®Îå/m  Ïî/q  ´ëÊ©/n  Ö÷Òª/d  °üÀ¨/v  £º/w  Ïò/p  [ÊÀ½ç/n  ÒøÐÐ/n]nt  ¡¢/w  [ÑÇÖÞ/ns  ¿ª·¢/vn  ÒøÐÐ/n]nt  µÈ/u  ¹ú¼Ê/n  ½ðÈÚ/n  »ú¹¹/n  Ñ°Çó/v  ÐÂ/a  µÄ/u  ´û¿î/n  £»/w  ÔÚ/p  ¹úÍâ/s  ·¢ÐÐ/v  Õþ¸®/n  Õ®È¯/n  £¬/w  ÒÔ/c  Ôö¼Ó/v  ÈÚ×Ê/vn  £»/w  ÓÉ/p  Ì©¹ú/ns  ½ðÈÚ/n  ¸Ä¸ï/vn  »ú¹¹/n  ¸ºÔð/v  ÅÄÂô/v  ±»/p  ¹Ø±Õ/v  µÄ/u  ÎåÊ®Áù/m  ¼Ò/q  ½ðÈÚ/n  ¹«Ë¾/n  µÄ/u  ×Ê²ú/n  £»/w  ¶½´Ù/v  ¹úÄÚ/s  ÉÌÒµ/n  ÒøÐÐ/n  ¾¡¿ì/d  Íê³É/v  Ôö×Ê/vn  ÈÎÎñ/n  £¬/w  ÎüÒý/v  Íâ×Ê/n  Á÷Èë/v  £»/w  ¼Ó½ô/v  ¶Ô/p  ¹úÓÐ/vn  ÆóÒµ/n  µÄ/u  ¸Ä¸ï/vn  ºÍ/c  Ïò/p  Ë½Óª»¯/v  ×ª»¯/v  £»/w  Í¨¹ý/p  Óë/p  Íâ¹ú/n  Õ®È¨ÈË/n  Ì¸ÅÐ/v  ¾¡¿ÉÄÜ/d  µØ/u  ÑÓ³¤/v  ÍâÕ®/n  ³¥»¹/vn  ÆÚÏÞ/n  £»/w  ÒÖµÍ/v  ¶ÌÆÚ/b  ½ðÈÚ/n  ÊÐ³¡/n  µÄ/u  ÀûÂÊ/n  µÈ/u  ¡£/w  

19980503-03-016-001/m  Ì©/j  ×ÜÀí/n  ´¨¡¤Á¢ÅÉ/nr  ËÄÔÂ/t  ¶þÊ®ÆßÈÕ/t  ÔÚ/p  ×ÜÀí¸®/n  ½Ó¼û/v  ÁË/u  ÒÔ/p  [ÖÐ¹ú/ns  Ã³´Ù»á/j]nt  »á³¤/n  Óá/nr  ÏþËÉ/nr  Îª/v  ÍÅ³¤/n  µÄ/u  ÖÐ¹ú/ns  ¾­Ã³/j  ´ú±íÍÅ/n  ¡£/w  ´¨¡¤Á¢ÅÉ/nr  ×ÜÀí/n  ¶Ô/p  [ÖÐ¹ú/ns  Õþ¸®/n]nt  ÔÚ/p  Ì©¹ú/ns  ½ðÈÚ/n  Î£»ú/n  ºó/f  ¶Ô/p  Ì©¹ú/ns  Ìá¹©/v  µÄ/u  ¸÷Ïî/r  Ô®Öú/vn  ±íÊ¾/v  ¸ÐÐ»/v  £¬/w  Ï£Íû/v  ½øÒ»²½/d  ¼ÓÇ¿/v  Á½/m  ¹ú/n  ÔÚ/p  ¾­Ã³/j  ºÍ/c  ½ðÈÚ/n  ÁìÓò/n  µÄ/u  ºÏ×÷/vn  ¡£/w  

19980503-03-017-001/m  ¶þ´Î´óÕ½/nz  ÆÚ¼ä/f  µÄ/u  ÄÉ´â/n  Õ½·¸/n  ¶¡¿Æ¡¤Èø»ù¿Ë/nr  ËÄÔÂ/t  ÈýÊ®ÈÕ/t  ÔÚ/p  °¢¸ùÍ¢/ns  Ê×¶¼/n  ±»/p  ÇÜ»ñ/v  ¡£/w  ¾Ý/p  °¢/j  ¾¯·½/n  Ðû²¼/v  £¬/w  Õâ/r  Ãû/q  ÏÖÄê/n  ÆßÊ®Áù/m  Ëê/q  µÄ/u  Õ½·¸/n  £¬/w  ¶þ´Î´óÕ½/nz  ÆÚ¼ä/f  ÔÚ/p  ¿ËÂÞµØÑÇ/ns  Ö÷³Ö/v  Ò»/m  Ëù/q  ÄÉ´â/n  ¼¯ÖÐÓª/n  £¬/w  ÔÚ/p  Õâ/r  Ëù/q  ¼¯ÖÐÓª/n  Àï/f  £¬/w  ¹À¼Æ/v  Ôø¾­/d  ÓÐ/v  ÁùÊ®Íò/m  ÓÌÌ«ÈË/n  ¡¢/w  Èû¶ûÎ¬ÑÇÈË/n  ¡¢/w  ¼ª²·ÈüÈË/n  ºÍ/c  ¿ËÂÞµØÑÇÈË/n  ËÀÍö/v  ¡£/w  Ò»¾ÅËÄÆßÄê/t  Èø»ù¿Ë/nr  ¸ÄÃû/v  »»/v  ÐÕ/n  Ç±ÌÓ/v  µ½/v  °¢¸ùÍ¢/ns  ¡£/w  Ò»¸ö/m  ÔÂ/n  Ç°/f  £¬/w  Õâ/r  Ãû/q  Õ½·¸/n  ±»/p  µ±µØ/s  µçÊÓÌ¨/n  Ê®Èý/m  Ì¨/q  ¼ÇÕß/n  ·¢ÏÖ/v  £¬/w  ¾­¹ý/p  [°¢/j  Áª°î/n  ¼ì²ì¾Ö/n]nt  ÑÏÃÜ/a  Õì²é/vn  ºó/f  ²Å/d  ÓÚ/p  ×òÌì/t  ×½ÄÃ¹é°¸/i  £¬/w  Ä¿Ç°/t  ±»/p  ¹ØÑº/v  ÔÚ/p  ²¼ÊÐ/j  ½¼Çø/s  µÄ/u  ÍÐÂÞÀÛË¹/ns  ¼àÓü/n  £¬/w  ×¼±¸/v  ÔÚ/p  ½üÆÚ/t  ÄÚ/f  Òý¶É/v  µ½/v  ¿ËÂÞµØÑÇ/ns  ¡£/w  ¾Ý/p  Í¸Â¶/v  £¬/w  µÂ¹ú/ns  µ±¾Ö/n  Ôø¾­/d  Ïò/p  °¢¸ùÍ¢/ns  ¾¯·½/n  Ìá½»/v  ÁË/u  Ò»°ÙËÄÊ®Èý/m  Ãû/q  Ç±²Ø/v  ÔÚ/p  °¢¸ùÍ¢/ns  µÄ/u  ÄÉ´â/n  ·Ö×Ó/n  Ãûµ¥/n  £¬/w  [°¢/j  Áª°î/n  ¾¯²ì¾Ö/n]nt  ÒÑ¾­/d  ³ÉÁ¢/v  ÁË/u  Õì²é/v  Õâ/r  Åú/q  ×ï·¸/n  µÄ/u  ×¨ÃÅ/b  »ú¹¹/n  ¡£/w  £¨/w  ±¾±¨/r  ×¨µç/n  £©/w  

19980503-04-001-001/m  ÓÐ/v  ÈÝ/Ng  ÄË/c  ´ó/a  ¡ª¡ª¡ª/w  ³Â/nr  Æ½Ô­/nr  Ì¸/v  ±±´ó/j  °ÙÄê/m  ¼°Æä/c  ¾«Éñ/n  £¨/w  ¸½/v  Í¼Æ¬/n  £±/m  ÕÅ/q  £©/w  
19980503-04-001-002/m  Ðì/nr  »³Ç«/nr  
19980503-04-001-003/m  £±£¸£¹£¸/m  ¡ª/w  £±£¹£¹£¸/m  £¬/w  °ÙÄê/m  ±±´ó/j  Óë/p  ÖÐ¹ú/ns  ·çÓêÓë¹²/l  ¡£/w  ÓÐÈË/r  Ëµ/v  £º/w  ¡°/w  ºìÂ¥/n  Ò»½Ç/n  £¬/w  Êµ/ad  ÓÐ¹Ø/v  ÖÐ¹ú/ns  Ö®/u  ÕþÖÎ/n  Óë/c  ÎÄ»¯/n  ¡£/w  ¡±/w  ÁíÒ»·½Ãæ/c  £¬/w  Õâ/r  ÊÇ/v  Ò»/m  ¿é/q  Ê¥ÍÁ/n  £¬/w  Õâ/r  ÊÇ/v  Ò»¸ö/m  ³äÂú/v  ÁË/u  ¾«Éñ/n  µÄ/u  ÷ÈÁ¦/n  µÄ/u  µØ·½/n  ¡£/w  Ò²Ðí/d  ±±´ó/j  ÊÇ/v  Ò»¸ö/m  ÓÀÔ¶/d  Ëµ/v  ²»/d  Íê/v  µÄ/u  »°Ìâ/n  £¬/w  µ«/c  Ò»¶¨/d  ÊÇ/v  Ò»¸ö/m  ÓÐÒâË¼/l  µÄ/u  »°Ìâ/n  £¬/w  È·/d  ÓÐ/v  ±ØÒª/an  ¶Ô/p  Ëü/r  ×ö/v  Ò»¸ö/m  ÏñÑù/a  µÄ/u  ×Ü½á/n  ¡£/w  ÔÚ/p  ±±´ó/j  °ÙÄê/m  Ð£Çì/n  À´ÁÙ/v  Ö®¼Ê/f  £¬/w  ¼ÇÕß/n  ×ß·Ã/v  ÁË/u  [±±´ó/j  ÖÐÎÄÏµ/n]nt  ½ÌÊÚ/n  ¡¢/w  ¡¶/w  ÀÏ/a  ±±´ó/j  µÄ/u  ¹ÊÊÂ/n  ¡·/w  £¨/w  Öø/v  £©/w  ºÍ/c  ¡¶/w  ±±´ó/j  ¾ÉÊÂ/n  ¡·/w  £¨/w  Óë/p  ÏÄ/nr  Ïþºç/nr  ºÏ/v  ±à/v  £©/w  Á½/m  Êé/n  µÄ/u  ×÷Õß/n  ³Â/nr  Æ½Ô­/nr  ÏÈÉú/n  ¡£/w  
19980503-04-001-004/m  ¼ÇÕß/n  £º/w  ±±´ó/j  ¾ÅÊ®/m  ÖÜÄê/q  Ð£Çì/n  µÄ/u  Ê±ºò/n  £¬/w  ³ö/v  ¹ý/u  Ò»/m  ±¾/q  ¼ÍÄî/vn  ÎÄ¼¯/n  £¬/w  ½Ð×ö/v  ¡¶/w  ¾«Éñ/n  µÄ/u  ÷ÈÁ¦/n  ¡·/w  £¬/w  Õâ¸ö/r  ÊéÃû/n  Áî/v  Ðí¶à/m  ±±´ó/j  ÈË/n  âñÈ»ÐÄ¶¯/l  ¡£/w  ¿ÉÊÇ/c  Ì¸/v  µ½/v  ±±´ó/j  ¾«Éñ/n  £¬/w  Ã¿/r  Ò»¸ö/m  ±±´ó/j  ÈË/n  ¶¼/d  ÓÐ/v  ×Ô¼º/r  µÄ/u  Ú¹ÊÍ/vn  ºÍ/c  Àí½â/vn  £¬/w  ÓÐÈË/r  ËµÊÇ/v  °®¹úÖ÷Òå/n  £¬/w  ÓÐÈË/r  ËµÊÇ/v  ¿ÆÑ§/a  ¡¢/w  ÃñÖ÷/a  £¬/w  ÓÐÈË/r  ËµÊÇ/v  ¶ÀÁ¢/a  ¡¢/w  ×ÔÓÉ/a  £¬/w  Äú/r  µÄ/u  ¹Ûµã/n  ÊÇ/v  Ê²Ã´/r  ÄØ/y  £¿/w  
19980503-04-001-005/m  ³Â/nr  Æ½Ô­/nr  £º/w  ÎÒ/r  °Ñ/p  ±±´ó/j  µÄ/u  ÀúÄê/n  Ð£Çì/n  ×÷Îª/v  Ò»/m  ÖÖ/q  ÎÄ±¾/n  À´/v  ÔÄ¶Á/v  ¡£/w  ´Ó/p  ¶þÊ®/m  ÖÜÄê/q  ¼ÍÄî/vn  Æð/f  £¬/w  Ã¿´Î/r  Ð£Çì/n  ¼¸ºõ/d  ¶¼/d  ÓÃ/p  Ò»¸ö/m  ¿ÚºÅ/n  À´/v  Ú¹ÊÍ/v  ¡°/w  ±±´ó/j  ´«Í³/n  ¡±/w  ºÍ/c  ¡°/w  ±±´ó/j  ¾«Éñ/n  ¡±/w  ¡£/w  ÔçÆÚ/t  µÄ/u  ÃñÖ÷/an  Óë/c  ¿ÆÑ§/an  £¬/w  ¶ÀÁ¢/an  Óë/c  ×ÔÓÉ/an  £¬/w  Â³Ñ¸/nr  µÄ/u  ¡°/w  ³£/d  ÐÂ/a  Ëµ/Ng  ¡±/w  £¨/w  £±£¹£²£µÄê/t  ¡¶/w  ÎÒ/r  ¹Û/Vg  ±±´ó/j  ¡·/w  £º/w  ¡°/w  µÚÒ»/m  £¬/w  ±±´ó/j  ÊÇ/v  ³£/d  Îª/v  ÐÂ/a  µÄ/u  £¬/w  ¸Ä½ø/v  µÄ/u  ÔË¶¯/n  µÄ/u  ÏÈ·æ/n  £¬/w  Òª/v  Ê¹/v  ÖÐ¹ú/ns  Ïò×Å/p  ºÃ/a  µÄ/u  £¬/w  Íù/p  ÉÏ/f  µÄ/u  µÀÂ·/n  ×ß/v  ¡£/w  µÚ¶þ/m  £¬/w  ±±´ó/j  ÊÇ/v  ³£/d  Óë/p  ºÚ°µ/a  ÊÆÁ¦/n  ¿¹Õ½/v  µÄ/u  £¬/w  ¼´Ê¹/c  Ö»ÓÐ/v  ×Ô¼º/r  ¡±/w  £©/w  £¬/w  Âí/nr  Òú³õ/nr  µÄ/u  ¡°/w  ÎþÉüÖ÷Òå/n  ¡±/w  £¨/w  £±£¹£²£·Äê/t  ÑÝ½²/v  ¡¶/w  ±±´ó/j  Ö®/u  ¾«Éñ/n  ¡·/w  £º/w  ¡°/w  È»/c  ¼È/c  ÓÐ/v  ¾«Éñ/n  £¬/w  ±Ø/d  ÓÐ/v  Ö÷Òå/n  £¬/w  ËùÎ½/v  ±±´ó/j  Ö÷ÒåÕß/n  £¬/w  ¼´/v  ÎþÉüÖ÷Òå/n  Ò²/y  ¡£/w  ·þÎñ/v  ÓÚ/p  ¹ú¼Ò/n  Éç»á/n  £¬/w  ²»¹Ë/v  Ò»/m  ¼º/r  Ö®/u  Ë½Àû/n  £¬/w  ÓÂ¸Ò/ad  Ö±Ç°/v  £¬/w  ÒÔ/c  ´ï/v  Æä/r  ÖÁ/d  ¸ß/a  Ö®/u  ðÀ/Ng  µÄ/u  ¡±/w  £©/w  £¬/w  Ò»Ö±/d  µ½/p  °ËÊ®/m  Äê´ú/n  µÄ/u  ¡°/w  ÇÚ·Ü/a  ¡¢/w  ÑÏ½÷/a  ¡¢/w  ÇóÊµ/v  ¡¢/w  ´´ÐÂ/v  ¡±/w  £¬/w  ¾ÅÊ®/m  Äê´ú/n  µÄ/u  °®¹úÖ÷Òå/n  £¬/w  ÕâÐ©/r  ¶¼/d  Ã»/d  ´í/v  £¬/w  µ«/c  ¶¼/d  ²»/d  ÊÇ/v  ¸ù±¾ÐÔ/n  µÄ/u  ÌØµã/n  £¬/w  ±ðµÄ/r  ´óÑ§/n  Ò²/d  ¶¼/d  ÓÐ/v  ¡£/w  ËùÒÔ/c  £¬/w  Òª/v  Ëµ/v  ±±´ó/j  ¾«Éñ/n  £¬/w  ÕæÊÇ/d  Ò»ÑÔÄÑ¾¡/i  ¡£/w  ²»/d  ÊÇ/v  ²»/d  ÄÜ/v  Ëµ/v  £¬/w  ¶øÊÇ/c  ºÜ/d  ÄÑ/a  ÓÃ/p  Ò»/m  ¾ä/q  »°/n  À´/v  ¸ÅÀ¨/v  ¡£/w  ±±´ó/j  ¾«Éñ/n  Õâ¸ö/r  Ëµ·¨/n  £¬/w  ºÜ/d  ÈÝÒ×/a  ±»/p  ³éÏó»¯/v  £¬/w  Èô/c  Òª/v  Ç¿µ÷/v  Ëü/r  ºÍ/p  ÆäËû/r  ´óÑ§/n  ²»Í¬/a  µÄ/u  µØ·½/n  £¬/w  »¹/d  ²»/d  Èç/v  ÓÃ/v  ¡°/w  ±±´ó/j  Ð£¸ñ/n  ¡±/w  ¡£/w  ¡°/w  ±±´ó/j  Ð£¸ñ/n  ¡±/w  £¬/w  »òÕß/c  Í¨Ë×/a  Ò»µã/m  Ëµ/v  £¬/w  ±±´ó/j  ÌØµã/n  ÊÇ/v  Ê²Ã´/r  £¿/w  Èç¹û/c  Ò»¶¨/d  Òª/v  ÓÃ/p  Ò»/m  ¾ä/q  »°/n  À´/u  ¸ÅÀ¨/v  £¬/w  ÎÒ/r  ¸ü/d  Ô¸Òâ/v  ËµÊÇ/v  ¡°/w  ¼æÈÝ²¢°ü/i  ¡±/w  ¡£/w  ÒòÎª/c  £¬/w  ÕâÀï/r  ²»/d  ÊÇ/v  Ò»/m  ÖÖ/q  ÉùÒô/n  ÄÜ/v  Â¢¶Ï/v  £¬/w  Äã/r  Ëµ/v  ÃñÖ÷/a  ¿ÆÑ§/a  £¬/w  Ã»/d  ´í/v  £¬/w  ¶ÀÁ¢/a  ×ÔÓÉ/a  £¬/w  Ã»/d  ´í/v  £¬/w  °®¹úÖ÷Òå/n  £¬/w  Ò²/d  Ã»/d  ´í/v  £¬/w  µ«/c  ¶¼/d  ²»×ãÒÔ/v  º­¸Ç/v  ±±¾©´óÑ§/nt  ¡£/w  ÎÒ/r  Ö®ËùÒÔ/c  Ëµ/v  ¡°/w  ÓÐ/v  ÈÝ/Ng  ÄË/c  ´ó/a  ¡±/w  £¬/w  ÊÇ/v  ÒòÎª/p  ±±´ó/j  ÔÚ/p  ²»Í¬/a  µÄ/u  Ê±ÆÚ/n  £¬/w  »á/v  ÓÐ/v  ²»Í¬/a  µÄ/u  ´«Í³/n  ±»/p  ·¢¾ò/v  ¡£/w  ±ÈÈç/v  £¬/w  ÔçÆÚ/t  Âí¿ËË¼Ö÷Òå/n  ÔÚ/p  ÖÐ¹ú/ns  µÄ/u  ´«²¥/vn  £¬/w  ×î/d  Ôç/a  µÄ/u  ¹úÑ§/n  ÑÐ¾¿Ëù/n  µÄ/u  ½¨Á¢/vn  £¬/w  ±±´ó/j  ÈË/n  Óë/p  ¡°/w  ÒÔ/p  ÌìÏÂ/n  Îª/v  ¼ºÈÎ/n  ¡±/w  µÄ/u  ´«Í³/n  ÊéÉú/n  µÄ/u  ÁªÏµ/vn  µÈµÈ/u  ÕâÐ©/r  ÎÊÌâ/n  £¬/w  ¶¼/d  ÄÜ/v  ÔÚ/p  ÕâÀï/r  ÕÒµ½/v  ¸ùÔ´/n  ¡£/w  
19980503-04-001-006/m  ¼ÇÕß/n  £º/w  Ì¸/v  ±±´ó/j  £¬/w  ²»ÄÜ²»/d  Ìá/v  ²Ì/nr  ÔªÅà/nr  ¡£/w  Äú/r  ÉÏÃæ/f  Ëù/u  Ëµ/v  µÄ/u  ¡°/w  ¼æÈÝ²¢°ü/i  ¡±/w  £¬/w  ÕýÊÇ/v  ²Ì/nr  ÏÈÉú/n  ÈÎ/v  ±±´ó/j  Ð£³¤/n  Ê±/Ng  µÄ/u  Ò»¸ö/m  ÖØÒª/a  Ö÷ÕÅ/n  £¬/w  Ëû/r  Í¬Ê±/d  »¹/d  Ìá³ö/v  ÁË/u  ¡°/w  Ë¼Ïë/n  ×ÔÓÉ/a  ¡±/w  ¡£/w  
19980503-04-001-007/m  ³Â/nr  Æ½Ô­/nr  £º/w  ´ó¼Ò/r  ÔÚ/p  Ì¸/v  µ½/v  ²Ì/nr  ÔªÅà/nr  µÄ/u  Ê±ºò/n  £¬/w  ³£/d  Ìáµ½/v  Ëû/r  µÄ/u  ¡°/w  Ñ­/Vg  Ë¼Ïë/n  ×ÔÓÉ/a  Ô­Ôò/n  £¬/w  È¡/v  ¼æÈÝ²¢°ü/i  Ö÷Òå/n  ¡±/w  £¨/w  £±£¹£±£¹Äê/t  ¡¶/w  ÖÂ/v  ¡´/w  ¹«ÑÔ±¨/n  ¡µ/w  º¯/n  £¬/w  ²¢/c  ´ð/v  ÁÖ/nr  ÇÙÄÏ/nr  º¯/n  ¡·/w  £©/w  ¡£/w  Ò»°ã/a  ÈË/n  ¿ÉÄÜ/v  »á/v  ×¢ÖØ/v  Ë¼Ïë/n  ×ÔÓÉ/a  £¬/w  ÎÒ/r  È´/d  ¸ü/d  ¿´ÖØ/v  ¼æÈÝ²¢°ü/i  ¡£/w  ÎªÊ²Ã´/r  ÄØ/y  £¿/w  ½èÓÃ/v  Ó¢¹ú/ns  ÕÜÑ§¼Ò/n  ÒÁÈü¶û¡¤²®ÁÖ/nr  µÄ/u  ¸ÅÄî/n  £¬/w  Ç°Õß/r  ÊÇ/v  »ý¼«/a  µÄ/u  ×ÔÓÉ/an  £¬/w  ºóÕß/r  ÊÇ/v  Ïû¼«/a  µÄ/u  ×ÔÓÉ/an  ¡£/w  Ë¼Ïë/n  ×ÔÓÉ/a  ÊÇ/v  ¶Ô/p  ×ÔÎÒ/r  ¶øÑÔ/u  £¬/w  ÓÃ/p  ÖÐ¹ú/ns  ´«Í³/n  µÄ/u  Ëµ·¨/n  ÊÇ/v  ÓÐËùÎª/l  £»/w  ¼æÈÝ²¢°ü/i  ÊÇ/v  Ö¸/v  ¶Ô´ý/v  ËûÈË/r  £¬/w  Òª/v  ÓÐËù²»Îª/l  ¡£/w  Ïû¼«/a  ×ÔÓÉ/an  µÄ/u  ÒâË¼/n  £¬/w  ÊÇ/v  ±£Ö¤/v  Äã/r  Ëµ»°/v  µÄ/u  È¨Àû/n  £¬/w  ±£Ö¤/v  ¸÷ÖÖ/r  Ñ§Ëµ/n  ²¢´æ/v  £¬/w  ÈÃ/v  ËüÃÇ/r  ×ÔÓÉ/ad  ¾ºÕù/v  £¬/w  ×ÔÓÉ/ad  ·¢Õ¹/v  £¬/w  Ë­/r  Ó®µÃ/v  ÃñÐÄ/n  £¬/w  Ë­/r  ¾ÍÊÇ/v  Ê¤ÀûÕß/n  ¡£/w  ´óÑ§Éú/n  ÓÐ/v  ¶ÀÁ¢/d  Ë¼¿¼/v  µÄ/u  ÄÜÁ¦/n  £¬/w  Ó¦¸Ã/v  ¸ø/p  ËûÃÇ/r  Ñ¡Ôñ/v  µÄ/u  »ú»á/n  ¡£/w  ´Ó/p  Õâ¸ö/r  ½Ç¶È/n  Ëµ/v  £¬/w  ¡°/w  ¼æÈÝ²¢°ü/i  ¡±/w  ÊÇ/v  Ò»/m  ÖÖ/q  ÖÆ¶ÈÐÔ/n  µÄ/u  ±£Ö¤/n  £¬/w  ±È/p  ¸öÈË/n  µÄ/u  Ë¼Ïë/n  ×ÔÓÉ/an  ¸üÎª/d  ¿É¹ó/a  ¡£/w  ²Ì/nr  ÏÈÉú/n  ÔçÄê/t  ÔÙÈý/d  Ëµ/v  £¬/w  ÖÐ¹ú/ns  ÈË/n  ²»/d  ÄÜ/v  ÈÝÈÌ/v  Òì¶Ë/n  £¬/w  ³¤´ËÒÔÍù/i  £¬/w  ºÜ/d  ÈÝÒ×/a  Ñø³É/v  Ò»/m  ÖÖ/q  ÕýÍ³/a  µÄ/u  ±©Á¦/n  £¬/w  ¼´/v  ¶Ô/p  Òì¶Ë/n  ²ÉÈ¡/v  Ò»/m  ÖÖ/q  ·Ç³£/d  ²Ð¿á/a  µÄ/u  Ì¬¶È/n  ¡£/w  ¶ø/c  ±±´ó/j  ²»Í¬/a  ÓÚ/p  ÆäËû/r  ´óÑ§/n  µÄ/u  ÌØµã/n  £¬/w  ¾ÍÊÇ/v  Ïà¶Ô/d  À´Ëµ/v  ÄÜ/v  ¡°/w  °üÈÝ/v  ¡±/w  £¬/w  Òò¶ø/c  ²Å/d  ÏÔµÃ/v  ´ó/a  ¡£/w  Õâ¸ö/r  ¡°/w  ´ó/a  ¡±/w  ÓÐ/v  Á½/m  ²ã/q  ÒâË¼/n  £º/w  Ò»/m  ÊÇ/v  ±±´ó/j  ÈË/n  Á¢Òâ/n  ¸ß/a  £¬/w  ³£/d  ÓÐ/v  ¡°/w  Ìì/n  ½«/d  ½µ/v  ´óÈÎ/n  ÓÚ/p  Ë¹ÈË/n  Ò²/y  ¡±/w  µÄ/u  ±§¸º/n  ¡ª¡ª¡ª/w  µ±È»/d  Ò²/d  ÓÐÈË/r  Ëµ/v  Õâ/r  ÊÇ/v  ¿ñ°Á/a  £»/w  ¶þ/m  ÊÇ/v  ¶ÈÁ¿/n  ´ó/a  £¬/w  ±±´ó/j  ÈË/n  ÔÚ/p  ×ÔÐÅ/v  Ö®Íâ/f  £¬/w  Ïà¶Ô/d  À´Ëµ/v  £¬/w  ¸ü/d  ÄÜ/v  ÈÝÄÉ/v  ±ðµÄ/r  Ë¼Ïë/n  Ñ§Ëµ/n  ¡£/w  ÁíÒ»·½Ãæ/c  £¬/w  ²Ì/nr  ÏÈÉú/n  Ö÷ÕÅ/v  ¡°/w  ¼æÈÝ²¢°ü/i  ¡±/w  £¬/w  ²¢·Ç/v  ·ÅÆú/v  Ñ¡Ôñ/v  µÄ/u  È¨Àû/n  £¬/w  Ò²/d  ²»/d  µÈÓÚ/v  Ã»ÓÐ/v  ÇãÏòÐÔ/n  ¡£/w  Ëû/r  µÄ/u  ×ÜÌå/n  ÇãÏò/n  ÊÇ/v  Çó/v  ÐÂ/a  ¡¢/w  ÏòÉÏ/v  ¡£/w  ÀýÈç/v  £¬/w  Ñ§½ç/n  ÆÕ±é/ad  ÈÏ¶¨/v  £¬/w  ÕýÊÇ/v  ²ÌÊÏ/nr  Ö÷/Vg  Ð£/Ng  ºó/f  µÄ/u  Ëù×÷ËùÎª/i  £¬/w  Ö±½Ó/ad  ´Ù³É/v  ÁË/u  [ÐÂÎÄ»¯/n  ÔË¶¯/n]nz  µÄ/u  µ®Éú/vn  ¡£/w  
19980503-04-001-008/m  ¼ÇÕß/n  £º/w  ³ý/p  ¡°/w  Ë¼Ïë/n  ×ÔÓÉ/a  £¬/w  ¼æÈÝ²¢°ü/i  ¡±/w  Ö®Íâ/f  £¬/w  ²Ì/nr  ÏÈÉú/n  »¹ÓÐ/v  ÄÄÐ©/r  ´óÑ§/n  ÀíÄî/n  ¶Ô/p  ËÜÔì/v  ±±´ó/j  ÐÎÏó/n  Æð/v  ÁË/u  ¹Ø¼ü/a  ×÷ÓÃ/n  £¿/w  
19980503-04-001-009/m  ³Â/nr  Æ½Ô­/nr  £º/w  ²Ì/nr  ÏÈÉú/n  µÄ/u  Ë¼Ïë/n  £¬/w  »òÕß/c  ¾ßÌå/a  µ½/v  Ëû/r  µÄ/u  ´óÑ§/n  ÀíÄî/n  £¬/w  Ò»·½Ãæ/c  ÓÐ/v  ÖÐ¹ú/ns  ´«Í³/n  µÄ/u  Èå¼Ò/n  ¹ÛÄî/n  £¬/w  ±ÈÈç/v  ÐÞÉíÑøÐÔ/l  µÄ/u  ¹ÛÄî/n  £¬/w  ÖÐÓ¹/n  µÄ/u  ¹ÛÄî/n  £¬/w  ÓÐËùÎªÓÐËù²»Îª/l  µÄ/u  ¹ÛÄî/n  µÈ/u  £»/w  ÁíÒ»·½Ãæ/c  £¬/w  Ò²/d  ÓÐ/v  ºÜ¶à/m  Î÷·½/s  µÄ/u  ¹ÛÄî/n  ¡£/w  £±£¹£²£±Äê/t  £¬/w  ²Ì/nr  ÏÈÉú/n  ÔÚ/p  [ÃÀ¹ú/ns  ¼ÓÖÝ/ns  ´óÑ§/n]nt  µÄ/u  ²®¿ËÀû/ns  Ð£Çø/n  ×ö/v  ÑÝ½²/vn  £¬/w  ½Ï/d  È«Ãæ/a  µØ/u  ²ûÃ÷/v  ÁË/u  Ëû/r  µÄ/u  ¹Ûµã/n  ¡£/w  Ëû/r  Ëµ/v  £¬/w  ×÷Îª/p  Ò»¸ö/m  ´óÑ§/n  Ð£³¤/n  £¬/w  Ëû/r  Ï£Íû/v  ÄÜ/v  °Ñ/p  ÖÐ¹ú/ns  µÄ/u  ½ÌÓý/vn  ¾«Éñ/n  ºÍ/p  Î÷·½/s  µÄ/u  ½ÌÓý/vn  ¾«Éñ/n  ½áºÏ/v  ÆðÀ´/v  ¡£/w  ÖÐ¹ú/ns  µÄ/u  ½ÌÓý/vn  ¾«Éñ/n  £¬/w  Ëû/r  Ìáµ½/v  ¿××Ó/nr  ¡¢/w  Ä«×Ó/nr  µÄ/u  ÌÕÑø/v  µÂÐÔ/n  £»/w  Î÷·½/s  µÄ/u  ½ÌÓý/vn  £¬/w  Ëû/r  Ì¸/v  ÁË/u  Èý/m  ÖÖ/q  Ä£Ê½/n  ¡£/w  Ò»/m  ÊÇ/v  Ó¢¹ú/ns  Å£½ò/ns  ¡¢/w  ½£ÇÅ/ns  Ñø³É/v  ÓÐ/v  ½ÌÑø/n  µÄ/u  ÉðÊ¿/n  µÄ/u  ½ÌÓý/vn  Ä£Ê½/n  £¬/w  ×¢ÖØ/v  ÈË¸ñ/n  Ñ¬ÌÕ/vn  ¡£/w  ¶þ/m  ÊÇ/v  [µÂ¹ú/ns  °ØÁÖ/ns  ´óÑ§/n]nt  ÒÔ/p  ×¨Òµ/n  ÑÐ¾¿/vn  ¼û³¤/v  µÄ/u  Ä£Ê½/n  £¬/w  ×¢ÖØ/v  ×¨Òµ/n  ÈË²Å/n  ÅàÑø/vn  ¡£/w  Èý/m  ÊÇ/v  ÃÀ¹ú/ns  µÄ/u  ´óÑ§/n  Ä£Ê½/n  £¬/w  Ç¿µ÷/v  ·þÎñ/v  ÓÚ/p  Éç»á/n  ¡£/w  Õâ/r  Èý/m  ÖÖ/q  Ä£Ê½/n  ÊÇ/v  ²Ì/nr  ÔªÅà/nr  Ëù/u  Àí½â/v  µÄ/u  ÊÀ½ç/n  ´óÑ§/n  ·¢Õ¹/v  µÄ/u  ×î/d  ¸ù±¾/a  µÄ/u  ¾«Éñ/n  ¡£/w  ºóÀ´/t  ±±´ó/j  ½Ï/d  ºÃ/a  µØ/u  ÈÚ»á/v  ÁË/u  ÕâÐ©/r  ¾«Éñ/n  £¬/w  ²¢/c  ÐÎ³É/v  ÁË/u  ×Ô¼º/r  µÄ/u  ÌØµã/n  £¬/w  ¼´/v  ×¢ÖØ/v  ÈË¸ñ/n  Ñø³É/vn  µÄ/u  ½ÌÓý/vn  Ä£Ê½/n  ¡£/w  Õâ/r  ÆäÖÐ/r  ÓÐ/v  Î÷·½/s  ´óÑ§/n  ÀíÄî/n  µÄ/u  Ó°Ïì/vn  £¬/w  µ«/c  ¸ü/d  Ö÷Òª/b  µÄ/u  £¬/w  ÊÇ/v  ÒòÎª/p  ±±´ó/j  µÄ/u  Ç°Éí/n  ÊÇ/v  [¾©Ê¦/n  ´óÑ§ÌÃ/n]nt  £¬/w  ºÍ/p  ÖÐ¹ú/ns  ´«Í³/n  ÊéÔº/n  ¹ØÏµ/n  ÃÜÇÐ/a  £¬/w  ¶ø/c  ´«Í³/n  ÊéÔº/n  ÊÇ/v  ÒÔ/p  ÈË¸ñ/n  ÅàÑø/vn  Îª/v  ÖÐÐÄ/n  µÄ/u  ¡£/w  ±±´ó/j  ¶þÈýÊ®/m  Äê´ú/n  µÄ/u  °ìÑ§/vn  ×ÚÖ¼/n  ¾Í/d  ·Ç³£/d  Ç¿µ÷/v  ¡°/w  ÌÕ/Vg  ÈÛ/v  ÈË¸ñ/n  ¡±/w  £¬/w  ±±´ó/j  ÈË/n  ½ñÌì/t  ÔÚ/p  ¾«Éñ/n  ÉÏ/f  µÄ/u  ×ÔÓÉ¶È/n  ºÍ/c  ¶ÀÁ¢ÐÔ/n  £¬/w  ¸ú/p  Õâ/r  ÊÇ/v  Ò»ÂöÏà³Ð/i  µÄ/u  ¡£/w  
19980503-04-001-010/m  ¼ÇÕß/n  £º/w  ¡¶/w  ±±´ó/j  ¾ÉÊÂ/n  ¡·/w  µÄ/u  Ðí¶à/m  ×÷Õß/n  ¶¼/d  Ì¸/v  µ½/v  £¬/w  ÔÚ/p  ±±´ó/j  µÄ/u  Ð£Ô°/n  ÄÚ/f  £¬/w  ÓÐ/v  Ò»/m  ¹É/q  ¡°/w  Ñ§Êõ/n  ÖÁÉÏ/v  ¡±/w  µÄ/u  ¿ÕÆø/n  £¬/w  µ«/c  Õâ/r  ²¢/d  ²»/d  ÒâÎ¶×Å/v  ±±´ó/j  ÈË/n  ²»/d  ¹ØÐÄ/v  ÕþÖÎ/n  £¬/w  Ïà·´/v  £¬/w  Ëü/r  ²»½ö/c  ÊÇ/v  [¡°/w  ÎåËÄ/t  ¡±/w  ÔË¶¯/n]nz  ¡¢/w  ¡°/w  Ò»¶þ¡¤¾Å/t  ¡±/w  ÔË¶¯/n  µÄ/u  ²ßÔ´µØ/n  £¬/w  ¶øÇÒ/c  ÔÚ/p  ÐÂ/a  Ê±ÆÚ/n  ÂÊÏÈ/d  º°/v  ³ö/v  ¡°/w  ÍÅ½á/v  ÆðÀ´/v  £¬/w  ÕñÐËÖÐ»ª/l  ¡±/w  ºÍ/c  ¡°/w  Ð¡Æ½/nr  ÄúºÃ/l  ¡±/w  µÈ/u  Ë³ºõÃñÐÄ/l  µÄ/u  ¿ÚºÅ/n  £¬/w  ÒÔÖÁÓÚ/c  ÓÐÈË/r  °Ñ/p  ±±´ó/j  ´«Í³/n  ¹é½á/v  Îª/v  °®¹úÖ÷Òå/n  ¡£/w  Äú/r  ÈÏÎª/v  ±±´ó/j  ÈË/n  ÊÇ/v  ÈçºÎ/r  Ð­µ÷/v  Ñ§Êõ/n  Óë/c  ÕþÖÎ/n  Õâ/r  Á½Õß/r  ¹ØÏµ/n  µÄ/u  £¿/w  
19980503-04-001-011/m  ³Â/nr  Æ½Ô­/nr  £º/w  ²Ì/nr  ÔªÅà/nr  ÏÈÉú/n  ÓÐ/v  Ò»¸ö/m  Ö÷ÕÅ/n  £¬/w  ½Ð×ö/v  ¡°/w  Îª/p  Ñ§Êõ/n  ¶ø/c  Ñ§Êõ/n  ¡±/w  £¬/w  Ëû/r  »¹ÓÐ/v  Ò»/m  ¾ä/q  »°/n  ¡°/w  ¶ÁÊé/v  ²»/d  Íü/v  ¾È¹ú/v  £¬/w  ¾È¹ú/v  ²»/d  Íü/v  ¶ÁÊé/v  ¡±/w  ¡£/w  ¡°/w  Îª/p  Ñ§Êõ/n  ¶ø/c  Ñ§Êõ/n  ¡±/w  £¬/w  ÊÇ/v  ¶Ô/p  ÓÐÐ©/r  ÈË/n  °Ñ/p  ×ö/v  Ñ§ÎÊ/n  ¿´³É/v  ÊÇ/v  µ±¹Ù/v  µÄ/u  Ìø°å/n  µÄ/u  Ò»/m  ÖÖ/q  ÅúÅÐ/vn  ¡£/w  ²Ì/nr  ÏÈÉú/n  Ëµ/v  £¬/w  ÑÐ¾¿/v  Ñ§Êõ/n  £¬/w  Ò»/m  ²»/d  ÊÇ/v  Îª/p  ×ö¹Ù/v  £¬/w  ¶þ/m  ²»/d  ÊÇ/v  Îª/p  ·¢²Æ/v  £¬/w  Îª/p  µÄ/u  ÊÇ/v  Çó/v  ÕæÀí/n  £¬/w  ËùÒÔ/c  ±±´ó/j  ÓÐ/v  Ò»/m  ÖÖ/q  Å¨ºñ/a  ¶ø/c  ²»/d  ¼Æ/v  ¹¦Àû/n  µÄ/u  Ñ§Êõ/n  ·çÆø/n  ¡£/w  µ«/c  ±±´ó/j  Ò²/d  ¾ö²»/d  ÅàÑø/v  Êé´ô×Ó/n  ¡£/w  Ëü/r  ±ü³Ð/v  ÁË/u  ¡°/w  ÒÔ/p  ÌìÏÂ/n  Îª/v  ¼ºÈÎ/n  ¡±/w  µÄ/u  Ì«Ñ§/n  ÒÅ·ç/n  £¬/w  Ã¿¸ö/r  ±±´ó/j  Ñ§Éú/n  ÉíÉÏ/s  ¶¼/d  ÓÐ×Å/v  Ç¿ÁÒ/a  µÄ/u  Éç»á/n  ÔðÈÎ¸Ð/n  ºÍ/c  ÕþÖÎ/n  ²ÎÓë/vn  ÒâÊ¶/n  ¡£/w  Æ½Ê±/t  °²°²¾²¾²/z  µØ/u  ¶ÁÊé/v  £¬/w  ¹Ø¼ü/a  Ê±¿Ì/n  È´/d  ÄÜ/v  Í¦Éí¶ø³ö/i  ¡£/w  ÏÖÔÚ/t  Á÷ÐÐ/v  Ò»¸ö/m  ¿ÚºÅ/n  ¡°/w  ÖªÊ¶·Ö×Ó/l  ÊÇ/v  Éç»á/n  µÄ/u  Á¼ÐÄ/n  ¡±/w  £¬/w  ±±´ó/j  ÈË/n  ¹ØÐÄ/v  ÕþÖÎ/n  £¬/w  Ò²/d  ÊÇ/v  ³öÓÚ/v  Á¼Öª/n  ¡£/w  ÎÒ/r  Ð´/v  ¹ý/u  Ò»/m  Æª/q  ÎÄÕÂ/n  ¡¶/w  Ñ§Õß/n  µÄ/u  ÈË¼ä/n  Çé»³/n  ¡·/w  £¬/w  ±±´ó/j  ÈË/n  µÄ/u  °®¹úÖ÷Òå/n  £¬/w  ÕýÊÇ/v  ÕâÖÖ/r  ¡°/w  ÈË¼ä/n  Çé»³/n  ¡±/w  ¡£/w  
19980503-04-001-012/m  ¼ÇÕß/n  £º/w  ÔÚ/p  ¸ü/d  ×¢ÖØ/v  ²Ù×÷/v  ¡¢/w  ½²Çó/v  ÊµÓÃ/an  ºÍ/c  ¹¦Àû/n  µÄ/u  ÊÐ³¡¾­¼Ã/n  Ìõ¼þ/n  ÏÂ/f  £¬/w  ±±´ó/j  µÄ/u  ÈËÎÄ/n  ¾«Éñ/n  »á/v  ²»/d  »á/v  ÓÐ/v  Ê§Âä/v  Ö®/u  ÓÇ/Ng  £¿/w  
19980503-04-001-013/m  ³Â/nr  Æ½Ô­/nr  £º/w  ÎÒ/r  ÔÙÈý/d  Ëµ/v  ±±´ó/j  ÈË/n  È±·¦/v  Êµ¼Ê/a  ²Ù×÷/vn  ÄÜÁ¦/n  £¬/w  µ«/c  ±±´ó/j  ÈË/n  µÄ/u  ÀíÏë/n  Çé»³/n  Áî/v  ÈË/n  ¸Ð¿®/v  £¬/w  ¶øÇÒ/c  ÎÒ/r  ²»/d  Ï£Íû/v  ±±´ó/j  ÈË/n  ¶ª/v  ÁË/u  ÕâÖÖ/r  Çé»³/n  ¡£/w  ¡¶/w  ¾«Éñ/n  µÄ/u  ÷ÈÁ¦/n  ¡·/w  Õâ¸ö/r  ÊéÃû/n  Ö®ËùÒÔ/c  ÊÜµ½/v  ¹Ø×¢/vn  £¬/w  ¾ÍÊÇ/v  ÒòÎª/p  ÕâÖÖ/r  ÀíÏëÖ÷Òå/n  µÄ/u  ·ÕÎ§/n  ÔÚ/p  ±±´ó/j  Àú¾­/v  Ä¥ÄÑ/n  £¬/w  ÒÀÈ»/z  ³¤´æ/v  ¡£/w  ²»/d  ÊÇ/v  Ëµ/v  ±ðµÄ/r  ´óÑ§/n  Ã»ÓÐ/v  ÕâÖÖ/r  ·ÕÎ§/n  £¬/w  ¶øÊÇ/c  Ëµ/v  £¬/w  ÔÚ/p  ±±´ó/j  Õâ/r  Ëù/q  Ð£Ô°/n  Àï/f  £¬/w  ¾«ÉñÐÔ/n  µÄ/u  ¶«Î÷/n  Ïà¶Ô/d  À´Ëµ/v  ¸ü/d  Å¨/a  Ò»Ð©/m  ¡£/w  ÕâÖÖ/r  Çé»³/n  £¬/w  µÃÒæ/v  ÓÚ/p  ¡°/w  ÀúÊ·/n  µÄ/u  ¼ÇÒä/n  ¡±/w  £¬/w  ²»/d  ÊÇ/v  Ð£·½/n  ¹æ¶¨/v  µÄ/u  £¬/w  Ò²/d  ²»/d  ÊÇ/v  ÀÏÊ¦/n  ÃÇ/k  ÓÐÒâÊ¶/vd  ¹àÊä/v  µÄ/u  ¡£/w  ÕâÖÖ/r  ¼ÇÒä/n  £¬/w  ½èÖúÓÚ/v  ¸÷ÖÖ/r  ÎÄÏ×/n  ¡¢/w  ´«Ëµ/n  ¡¢/w  ÈËÎï/n  µÈ/u  £¬/w  Ò»´ú´ú/m  µØ/u  ´«/v  ÁË/u  ÏÂÀ´/v  £¬/w  ¶øÇÒ/c  »¹/d  »á/v  Ò»´ú´ú/m  ´«/v  ÏÂÈ¥/v  ¡£/w  ÒòÎª/c  ÕýÊÇ/v  ÔÚ/p  ÄÇÐ©/r  ¹ã·º/ad  Á÷´«/v  ¶ø/c  ÓÖ/d  ÎÞ·¨/d  ÊµÖ¤/v  µÄ/u  ÒÝÊÂ/n  ÖÐ/f  £¬/w  ÔÌº­/v  ×Å/u  ÀÏ/a  ±±´ó/j  µÄ/u  ¡°/w  Õæ/a  ¾«Éñ/n  ¡±/w  £¬/w  ÌåÏÖ/v  ÁË/u  ±±´ó/j  ÈË/n  ¶ÀÌØ/a  µÄ/u  ¼ÛÖµ/n  È¡Ïò/n  ¡£/w  ËùÒÔ/c  ÎÒ/r  Ëµ/v  £¬/w  Ö»Òª/c  Ð£Ô°/n  ÔÚ/v  £¬/w  Í¼Êé¹Ý/n  ÔÚ/v  £¬/w  ±±´ó/j  µÄ/u  ¾«Éñ/n  ¾Í/d  ¶ª/v  ²»/d  ÁË/v  ¡£/w  µ±È»/d  £¬/w  ÎÒ/r  Ö®/u  ÑÐ¾¿/v  ±±´ó/j  £¬/w  ²»½ö½ö/d  ÊÇ/v  ÒòÎª/p  Ëü/r  ×ÔÉí/r  µÄ/u  ¾«Éñ/n  µÄ/u  ÷ÈÁ¦/n  £¬/w  ¶øÇÒ/c  ÊÇ/v  °Ñ/p  Ëü/r  ×÷Îª/v  Àí½â/v  Õâ¸ö/r  ÊÀ¼Í/n  ÖÐ¹ú/ns  ÃüÔË/n  µÄ/u  Ò»¸ö/m  ºÜ/d  ºÃ/a  µÄ/u  ´°¿Ú/s  £¬/w  Ï£Íû/v  ½èÖú/v  ±±´ó/j  Õâ¸ö/r  ¸ö°¸/n  £¬/w  À´/v  ¿¼²ì/v  ÖÐ¹ú/ns  µÄ/u  Ë¼Ïë/n  ºÍ/c  ½ÌÓý/vn  ¡£/w  Õâ/r  ÊÇ/v  Ò»¸ö/m  ÓÐÈ¤/a  µÄ/u  »°Ìâ/n  £¬/w  ÎÒ/r  »á/v  ¼ÌÐø/v  ×ö/v  ÏÂÈ¥/v  ¡£/w  £¨/w  Ìâ/v  Í¼/n  £º/w  ÂÞ/nr  Ñ©´å/nr  £©/w  
19980503-04-001-014/m  £¨/w  ÎÄÐÄ/nr  Ì½·Ã/v  ¼¾/nr  ÏÛÁÖ/nr  £©/w  

19980503-04-002-001/m  ´«ÒÕ/v  £¨/w  ÉãÓ°/v  £©/w  
19980503-04-002-002/m  £¨/w  Íõ/nr  Ï£±¦/nr  £©/w  

19980503-04-003-001/m  Ãî/ad  ÖÎ/v  ¹ÙÁÅ/n  
19980503-04-003-002/m  Ñî/nr  Óñ³½/nr  
19980503-04-003-003/m  ·²/d  ÌìÏÂ/n  Ö®/u  ÊÂ/n  £¬/w  ×ÜÊÇ/d  Ò»/m  Îï/Ng  ½µ/v  Ò»/m  Îï/Ng  ¡£/w  ÖîÈç/v  ÒÔ/p  Ë®/n  Ãð»ð/v  £¬/w  ÒÔÈá¿Ë¸Õ/i  £¬/w  ÒÔÒÝ´ýÀÍ/i  µÈ/u  £¬/w  ¶¼/d  ²»Ê§Îª/v  ½µ/v  ¿Ë/Vg  Ö®/u  Ãî·¨/n  ¡£/w  »°/n  Ëä/c  Èç´Ë/r  Ëµ/v  £¬/w  ¿É/c  ¶Ô/p  ÓÐÐ©/r  ÊÂÎï/n  £¬/w  ÈËÃÇ/n  ²¢/d  ²»/d  ÄÜ/v  Ò»ÏÂ×Ó/m  ¾Í/d  ÕÒµ½/v  ½µ/v  ¿Ë/Vg  Ö®/u  ·¨/n  £¬/w  ¶øÇÒ/c  £¬/w  Ô½ÊÇ/d  ´ó¼Ò/r  ÌÖÑá/v  µÄ/u  ¶«Î÷/n  £¬/w  ¾Í/d  Ô½ÊÇ/d  ÄÑÒÔ/d  ³ýµô/v  £¬/w  ÓÚÊÇ/c  £¬/w  ÈËÃÇ/n  °Ñ/p  Ëü/r  ³ÆÖ®Îª/v  ¡°/w  ÀÏ´óÄÑ/n  ¡±/w  ¡£/w  Æ©Èç/v  £¬/w  ¹ÙÁÅÖ÷Òå/n  ¾ÍÊÇ/v  ÊôÓÚ/v  ÕâÖÖ/r  ¡°/w  ÀÏ´óÄÑ/n  ¡±/w  Ö®/r  ðó¼²/n  ¡£/w  
19980503-04-003-004/m  ¹ÙÁÅÖ÷Òå/n  £¬/w  ×Ô¹Å/d  ÓÐ/v  Ö®/r  £¬/w  ÈËÈË/n  Ñá/Vg  Ö®/r  ¡£/w  ¿É/c  ¶Ô/p  Ä³Ð©/r  ÈË/n  À´Ëµ/u  £¬/w  Ëü/r  È´/d  Ïñ/v  ³ô¶¹¸¯/n  Ò»Ñù/u  £¬/w  ÎÅ/v  ÆðÀ´/v  ³ô/a  £¬/w  ³Ô/v  ÆðÀ´/v  Ïã/a  ¡£/w  Òò´Ë/c  £¬/w  ÓÐÐ©/r  ÈË/n  Õ´È¾/v  ÉÏ/v  ÁË/u  ¹ÙÁÅÖ÷Òå/n  µÄ/u  ²¡¾ú/n  £¬/w  Ã÷Ã÷/d  ðó¼²/n  ÔÚ/v  Éí/Ng  £¬/w  È´/d  ¸Ð¾õ/n  Á¼ºÃ/a  £¬/w  ÓÐÊ±/d  ×ÝÈ»/d  ¼ìÌÖ/v  ¼¸/m  ¾ä/q  £¬/w  Ò²/d  ²»/d  »á/v  Ïñ/p  ×ö/v  ÁË/u  Ôô/n  ÄÇÑù/r  ¸Ðµ½/v  ÄÑÎªÇé/a  £¬/w  Õâ/r  ¾Í/d  Ê¹µÃ/v  ¹ÙÁÅÖ÷Òå/n  Íç¹Ì/a  ÄÑ/ad  ÖÎ/v  ¡£/w  È»¶ø/c  £¬/w  ÔÚ/p  ÎÒ/r  µÄ/u  ¼ô±¨/n  ×ÊÁÏ/n  ±¾/n  Àï/f  £¬/w  È´/d  ¼ÇÔØ/v  ×Å/u  ÁÐÄþ/nr  ÖÎ/v  ¹ÙÁÅÖ÷Òå/n  µÄ/u  Ò»¸ö/m  Ãî·¨/n  £º/w  
19980503-04-003-005/m  Ò»/m  Ìì/q  £¬/w  ÁÐÄþ/nr  ÊÕµ½/v  Ò»/m  ·â/q  Ç°Ïß/s  ·¢/v  À´/v  µÄ/u  ÒªÇó/v  Ö§Ô®/v  ÎäÆ÷/n  ºÍ/c  ·þ×°/n  µÄ/u  µç±¨/n  ¡£/w  Èç´Ë/r  Ê®Íò»ð¼±/i  µÄ/u  ÊÂÇé/n  £¬/w  ×Ü²¿/n  È´/d  ³Ù³Ù/d  ²»Óè/v  ´ð¸´/vn  ¡£/w  ÁÐÄþ/nr  µ±¼´/d  ÅÉ/v  ÈË/n  °Ñ/p  µç±¨/n  ËÍ/v  µ½/v  ¾üÐè²¿/n  £¬/w  ²¢/c  ÔÚ/p  Ò»/m  Ð¡Ê±/n  ºó/f  ¸ø/p  ²¿³¤/n  ´òµç»°/v  Ñ¯ÎÊ/v  ´ËÊÂ/r  ¡£/w  µ±/p  ²¿³¤/n  Ëµ/v  Ã»ÓÐ/d  ÊÕµ½/v  ´Ë/r  µç±¨/n  £¬/w  ´ý/v  ²éÇå/v  ºó/f  ¸ø/p  ÁÐÄþ/nr  È¥/v  µç»°/n  Ê±/Ng  £¬/w  ÁÐÄþ/nr  È´/d  ¹ÌÖ´/a  µØ/u  ²»/d  ·Å/v  »°Í²/n  £¬/w  Ëµ/v  ¡°/w  ÎÒ/r  µÈ/v  ×Å/u  ¡±/w  £»/w  Ò»»á¶ù/m  £¬/w  µç±¨/n  ÕÒµ½/v  ÁË/y  £¬/w  ²¿³¤/n  Ëµ/v  ÉÌÁ¿/v  ºó/f  ¸ø/p  ÁÐÄþ/nr  È¥/v  µç»°/n  £¬/w  ¿É/c  ÁÐÄþ/nr  ÈÔÈ»/d  ²»/d  ·Å/v  µç»°/n  £¬/w  Ëµ/v  ¡°/w  ÎÒ/r  µÈ/v  ×Å/u  ¡±/w  £»/w  µç»°/n  ÖÕÓÚ/d  À´/v  ÁË/y  £¬/w  Ëµ/v  Ò»ÇÐ/r  ¶¼/d  ×÷/v  ÁË/u  °²ÅÅ/vn  £¬/w  ´ý/v  Óë/p  ¾üÐµ/n  ·þ×°/n  ¹ÜÀí´¦/n  ÁªÏµ/v  ºó/f  ´ð¸´/v  £¬/w  ÁÐÄþ/nr  ÈÔ/d  ²»/d  ·Å/v  µç»°/n  £º/w  ¡°/w  ²»/d  £¬/w  ²»/d  £¬/w  ÎÒ/r  µÈ/v  ×Å/u  ¡£/w  ¡±/w  ¾Í/d  ÕâÑù/r  £¬/w  Ö±µ½/v  Ç°Ïß/s  À´µç/v  ¸æËß/v  ÁÐÄþ/nr  ¡°/w  ÎÊÌâ/n  ÒÑ/d  µÃµ½/v  ÁË/u  ½â¾ö/vn  ¡±/w  £¬/w  ÁÐÄþ/nr  Õâ/r  ²Å/d  Ëµ/v  ÁË/u  Éù/q  ¡°/w  Ð»Ð»/v  ¡±/w  £¬/w  µãµãÍ·/v  ·ÅÏÂ/v  µç»°/n  ¡£/w  Äã/r  ¿´/v  £¬/w  Ò»¸ö/m  ¡°/w  ÎÒ/r  µÈ/v  ×Å/u  ¡±/w  ¾¹/d  Ê¹/v  »ú¹Ø/n  µÄ/u  °ìÊÂ/vn  Ð§ÂÊ/n  Ìá¸ß/v  ÁË/u  ¼¸/m  ±¶/q  £¬/w  Õâ/r  ²»/d  ÄÜ/v  Ëµ/v  ²»/d  ÊÇ/v  ÖÎ/v  ¹ÙÁÅÖ÷Òå/n  µÄ/u  Ò»¸ö/m  Ãî·¨/n  ¡£/w  
19980503-04-003-006/m  ÁÐÄþ/nr  µÄ/u  Õâ¸ö/r  °ì·¨/n  ÓÐ/v  Ò»¸ö/m  ÏÔÖø/a  ÌØµã/n  £¬/w  ¾ÍÊÇ/v  ÒÔ/p  ¡°/w  ¼ò/Ag  ¡±/w  ÖÆ/v  ¡°/w  ·±/Ag  ¡±/w  ¡£/w  ÊÀÉÏ/s  ÓÐÐ©/r  ¸´ÔÓ/a  µÄ/u  ÎÊÌâ/n  £¬/w  ÌÈÈô/c  Ò»Î¶/d  ÓÃ/p  ¸´ÔÓ/a  µÄ/u  ¹ßÀý/n  À´/v  ´¦Àí/v  £¬/w  Ð§¹û/n  Î´±Ø/d  ÀíÏë/a  £»/w  ¶ø/c  »»/v  ¸ö/q  Ë¼Î¬/n  ·½Ê½/n  £¬/w  ÒÔ/p  ¼òµ¥/a  µÄ/u  ·½·¨/n  À´/v  ´¦Àí/v  £¬/w  ·´µ¹/d  ÊÂ°ë¹¦±¶/i  ¡£/w  ¼òµ¥/a  µ½/v  ¾ÍÊÇ/v  Ò»¸ö/m  µç»°/n  £¬/w  Ò»/m  ¾ä/q  »°/n  £º/w  ¡°/w  ÎÒ/r  µÈ/v  ×Å/u  £¡/w  ¡±/w  
19980503-04-003-007/m  ÁÐÄþ/nr  µÄ/u  Õâ¸ö/r  °ì·¨/n  »¹ÓÐ/v  ¸ö/q  ÌØµã/n  £¬/w  ¾ÍÊÇ/v  ¡°/w  ÈÏÕæ/a  ¡±/w  ¡£/w  Ã«/nr  Ôó¶«/nr  Ôç¾Í/d  Ö¸³ö/v  £¬/w  ÊÀ½ç/n  ÉÏ/f  ÅÂ/v  ¾Í/d  ÅÂ/v  ¡°/w  ÈÏÕæ/a  ¡±/w  ¶þ/m  ×Ö/n  £¬/w  ¹²²úµ³/n  ¾Í/d  ×î/d  ½²/v  ¡°/w  ÈÏÕæ/a  ¡±/w  ¡£/w  ·²ÊÂ/n  Ö»Òª/c  Ò»/d  ÈÏÕæ/a  £¬/w  Ê²Ã´/r  ¡°/w  ÀÏ´óÄÑ/n  ¡±/w  ÎÊÌâ/n  Ò²/d  ²»ÔÚ»°ÏÂ/i  ¡£/w  Õâ/r  Õý/d  Ó¦/v  ×Å/u  ¹ÅÈË/n  µÄ/u  Ò»/m  ¾ä/q  »°/n  £º/w  ¡°/w  ÌìÏÂ/n  ÊÂ/n  ÓÐ/v  ÄÑ/a  Ò×/a  ºõ/y  £¿/w  Îª/Vg  Ö®/r  £¬/w  Ôò/c  ÄÑÕß/n  Òà/d  Ò×/a  ÒÓ/y  £»/w  ²»/d  Îª/Vg  £¬/w  Ôò/c  Ò×Õß/n  Òà/d  ÄÑ/a  ÒÓ/y  ¡£/w  ¡±/w  ¹ÙÁÅÖ÷Òå/n  Ö®ËùÒÔ/c  ÄÑÒÔ/d  ¿Ë·þ/v  £¬/w  ´óÔ¼/d  ¾Í/d  ÄÑ/a  ÔÚ/v  ¡°/w  Âí»¢/a  ¡±/w  ÉÏ/f  ¡ª¡ª¡ª/w  Ö»ÊÇ/d  ËµËµ/v  ÒéÒé/v  £¬/w  ×î/d  ¶à/a  ÊÇ/v  ×¥Ñ÷Ê½/d  µØ/u  ÅúÆÀ/v  Ò»/m  ÏÂ/q  ÁËÊÂ/v  £¬/w  È´/d  ²¢/d  ²»/d  ¶¯/v  ¡°/w  Õæ¸ñµÄ/l  ¡±/w  £¬/w  Õâ/r  ¾Í/d  ÄÑ¹Ö/d  ¹ÙÁÅÖ÷Òå/n  Äð/v  Îª/v  ¡°/w  ²»ÖÎÖ®Ö¢/i  ¡±/w  ÁË/y  ¡£/w  
19980503-04-003-008/m  ÁÐÄþ/nr  ³ÍÖÎ/v  ¹ÙÁÅÖ÷Òå/n  »¹ÓÐ/v  ¸ö/q  ÌØµã/n  Òª/v  ÌØ±ð/d  ×¢Òâ/v  µÄ/u  £¬/w  ÄÇ/r  ¾ÍÊÇ/v  £º/w  ·´¶Ô/v  ±ðÈË/r  µÄ/u  ¹ÙÁÅÖ÷Òå/n  ÏÈ/d  ´Ó/p  ×ÔÉí/r  ¿ªÊ¼/v  £¬/w  ÖÆÖ¹/v  ÏÂ¼¶/n  µÄ/u  ¹ÙÁÅÖ÷Òå/n  ÏÈ/d  ´Ó/p  ÉÏ¼¶/n  ¿ªÊ¼/v  ¡£/w  Ë×»°Ëµ/l  ¡°/w  ´òÌú/v  ÏÈ/d  Òª/v  ×ÔÉí/r  Ó²/a  ¡±/w  £¬/w  ×Ô¼º/r  ÉíÉÏ/s  µÄ/u  ¹ÙÁÅÖ÷Òå/n  ÉÐÎ´/d  Çå³ý/v  £¬/w  ¾Í/d  È¥/v  É¨/v  ÏÂ¼¶/n  µÄ/u  ¹ÙÁÅÖ÷Òå/n  £¬/w  ÄÇ/c  Ð§¹û/n  ÍùÍù/d  ÊÇ/v  ²»ºÃ/a  µÄ/u  ¡£/w  ÁÐÄþ/nr  ÔÚ/p  ³ÍÖÎ/v  ÏÂ¼¶/n  µÄ/u  ¹ÙÁÅÖ÷Òå/n  Ê±/Ng  £¬/w  Ê®·Ö/m  ×¢Òâ/v  ×Ô¼º/r  µÄ/u  Áìµ¼/n  ÐÎÏó/n  £¬/w  ¼È/c  ²»/d  Ô½ÙÞ´úâÒ/i  £¬/w  ÊÂ±Ø¹ªÇ×/i  £¬/w  ÓÖ/c  ²»Ö»/d  ½»/v  °ì/v  £¬/w  ²»/d  ¼ì²é/v  £¬/w  Ö»¹Ü/d  ÏÂÁî/v  £¬/w  ²»/d  ¹Ü/v  ÂäÊµ/v  £¬/w  ÒÔ/p  ¹ÙÁÅÖ÷Òå/n  À´/v  ·´¶Ô/v  ¹ÙÁÅÖ÷Òå/n  ¡£/w  Èç¹û/c  Ëû/r  Îª/p  ÂäÊµ/v  µç±¨/n  µÄ/u  ÇóÔ®/vn  £¬/w  Ò»¸ö/m  ²¿ÃÅ/n  Ò»¸ö/m  ²¿ÃÅ/n  È¥/v  ÅÜ/v  £¬/w  Ëä/c  ÎÊÌâ/n  Ò²/d  »á/v  µÃµ½/v  ½â¾ö/vn  £¬/w  µ«/c  ¶Ô/p  ·¢»Ó/v  Ö°ÄÜ/n  ²¿ÃÅ/n  µÄ/u  ×÷ÓÃ/n  ²¢/d  ÎÞ/v  ñÔÒæ/n  £»/w  Èç¹û/c  Ëû/r  Ö»ÊÇ/d  ´ò/v  ¸ö/q  µç»°/n  ¹ýÎÊ/v  Ò»ÏÂ/m  £¬/w  ÌýËµ/v  ÊÂÇé/n  ÓÐ/v  ÁË/u  Ã¼Ä¿/n  ¾Í/d  ·ÅÊÖ/v  ²»ÔÙ/d  ¹Ü/v  £¬/w  ¿ÖÅÂ/d  Ò²/d  ²»/d  »á/v  ÕâÃ´/r  ¿ì/a  Ê¹/v  ÎÊÌâ/n  Ó­ÈÐ¶ø½â/i  ¡£/w  ÓÉ´Ë¿´À´/l  £¬/w  ÁÐÄþ/nr  ÖÎ/v  ¹ÙÁÅÖ÷Òå/n  ðó¼²/n  µÄ/u  °ì·¨/n  Ëä/c  ¼òµ¥/a  Ò×Ñ§/a  £¬/w  ¶ø/c  ÆäÖÐ/r  µÄ/u  ÕÜÑ§/n  µÀÀí/n  È´/d  ²»/d  ÊÇ/v  Ò»ÏÂ×Ó/m  ¾Í/d  ÄÜ/v  ¶Á/v  ¶®/v  £¬/w  ¹»/v  ÎÒÃÇ/r  Ë¼Ë÷/v  ºÍ/c  Êµ¼ù/v  Ò»±²×Ó/m  µÄ/u  £¡/w  

19980503-04-004-001/m  ËØÐÄ/n  Èç/v  ¼ò/Ng  
19980503-04-004-002/m  Ò¶/nr  ÎÄÁá/nr  
19980503-04-004-003/m  ´ºÌì/t  µÄ/u  ÈÕ×Ó/n  ÎÞ´¦/d  ²»/d  Í¸/v  ´ºÒâ/n  £¬/w  Ò»/m  ·â/q  º£Íâ/s  ·Éºè/n  ÓÖ/d  Ç£/v  ÎÒ/r  Ë¼Ð÷ÍòÇ§/i  ¡£/w  
19980503-04-004-004/m  Õâ/r  ÊÇ/v  Ð¡/a  Å®¶ù/n  º£µ¤/nr  µÄ/u  À´ÐÅ/n  ¡£/w  
19980503-04-004-005/m  Å®¶ù/n  µÄ/u  ÐÅ/n  £¬/w  ÊÇ/v  Éú»î/vn  ÖÐ/f  ×î/d  ¿ÉÐÄ/a  µÄ/u  ÇåÁ¹¼Á/n  ¡£/w  Ä¸Å®/n  µÄ/u  ÐÄÁé/n  ¸ÐÓ¦/n  £¬/w  ÊÇ/v  ÊÀ¼ä/n  ÓÀºã/z  µÄ/u  æäµÀ/n  ¡£/w  Ä¸Å®/n  µÄ/u  ÐÄÁé/n  ¸ÐÓ¦/n  £¬/w  È«/d  Òò/p  ÑªÂö/n  ÖÐ/f  ¾Í/d  ÓÐ/v  ÄÇ/r  Ö»/q  ÎÞÐÎ/b  µÄ/u  ÇàÄñ/n  £¬/w  Ð¡Ð¡µÄ/z  ÐÅ¼ã/n  ¾­/v  ÁË/u  ÊÖ/n  ´¥/v  £¬/w  ¸ü/d  ²¼Âú/v  ÁË/u  ¶Ô·½/n  ÌØÓÐ/b  µÄ/u  ÆøÏ¢/n  £¬/w  ¾ÍÊÇ/d  ¡°/w  Ðá/v  ¡±/w  Ò²/d  ÄÜ/v  Ðá/v  ³öÀ´/v  ¡£/w  
19980503-04-004-006/m  ÐÅ/n  ºÜ/d  ³¤/a  £¬/w  ÃÜÃÜµÄ/z  Ð¡×Ö/n  Á½/m  ´ó/a  ÕÅ/q  ¡£/w  »¹/d  Ã»/d  Õ¹¶Á/v  £¬/w  ÎÂÅ¯/a  ºÍ/c  ¸Ð¶¯/a  µÄ/u  Á°äô/n  ¾Í/d  ÒÑ/d  Ñú/v  Âú/a  ÐÄÍ·/s  ¡£/w  ÔÚ/p  ÆÕ±é/ad  ÒÔ/p  µç»°/n  ¡¢/w  µç×Ó/n  ÓÊ¼þ/n  ´úÌæ/v  Í¨ÐÅ/vn  µÄ/u  ½ñÌì/t  £¬/w  Ð´/v  ¶Á/v  ³¤/a  ÐÅ/n  ÕæÊÇ/d  ÉÙÓÐ/a  µÄ/u  ÉÝ³Þ/an  £¬/w  Ã¦Âµ/a  Òì³£/a  µÄ/u  Å®¶ù/n  ÓÐÐÄ/v  ÓÚ/p  ´Ë/r  £¬/w  ´¿´â/d  ³öÓÚ/v  Ð¢ÐÄ/n  ¡£/w  Ëý/r  ¶à´Î/m  Ëµ/v  Éú»î/vn  ÖÐ/f  ×î/d  ÐÒ¸£/a  µÄ/u  ÊÂ/n  ÊÇ/v  ÊÕµ½/v  ¸¸Ä¸/n  Ç×ÈË/n  µÄ/u  À´ÐÅ/n  £¬/w  ÊéÐÅ/n  Óë/p  ¸¸Ä¸/n  ¸ÐÇé/n  ½»Á÷/v  µÄ/u  Ç×ÃÜ/a  ³Ì¶È/n  £¬/w  ÊÇ/v  Å¼¶û/b  Ò»¸ö/m  ¼±´Ò´Ò/z  µÄ/u  µç»°/n  ºÍ/c  ÄÑµÃ/a  ³©Ì¸/vn  µÄ/u  µç×Ó/n  ÓÊ¼þ/n  ¸ù±¾/d  ÎÞ·¨/d  Ïà±È/v  µÄ/u  ¡£/w  
19980503-04-004-007/m  ¿´/v  Íê/v  ÐÅ/n  £¬/w  ÎÒ/r  È´/d  ·¢/v  ÁË/u  Õú/v  ¡£/w  
19980503-04-004-008/m  Ò»/m  ÔÂ/n  Ç°/f  £¬/w  ÔÚ/p  ¾Å/m  ½ì/q  ÈË´ó/j  µÄ/u  Ö÷Ï¯ÍÅ/n  »áÒé/n  ÖÐ/f  £¬/w  µÃ/v  Ê¶/v  ±±´ó/j  ÄêÇá/a  µÄ/u  ¸±/b  Ð£³¤/n  ³Â/nr  ÕÂÁ¼/nr  £¬/w  Ëû/r  ¸æËß/v  ÎÒ/r  £º/w  ±±´ó/j  µÄ/u  °ÙÄê/m  Ð£Çì/n  ½«/d  ÔÚ/p  ¡°/w  ÎåËÄ/t  ¡±/w  ¾ÙÐÐ/v  ¡£/w  
19980503-04-004-009/m  ×÷Îª/p  Ð£Çì/n  ³ïÎ¯»á/j  ÃØÊé³¤/n  £¬/w  ³Â/nr  ×îºó/f  ÓÖ/d  ÐÄÒâ/n  Ö¿Ö¿/z  µØ/u  ËÍ/v  ÁË/u  ÎÒ/r  Ò»/m  ¿Å/q  Ð£Çì/n  ¼ÍÄîÕÂ/n  ¡£/w  Ð¡Ð¡µÄ/z  ¼ÍÄîÕÂ/n  ÍÐ/v  ÔÚ/p  ÊÖÐÄ/n  £¬/w  Òóºì/b  µÃ/u  Ïñ/v  Ò»/m  µÎ/q  Ñª/n  ¡¢/w  Ò»/m  Åî/q  »ð/n  ¡£/w  
19980503-04-004-010/m  É²Ê±¼ä/t  ÎÒ/r  ÐÄÍ·/s  Èç/v  È¼/Vg  ¡£/w  °ÙÄê/m  Ð£Çì/n  ÔÚ/p  ±±´ó/j  £¬/w  ÊÇ/v  ÎÞÓëÂ×±È/i  µÄ/u  Ê¢´ó/b  ½ÚÈÕ/n  £¬/w  ±±´ó/j  ÓÚ/p  ¡°/w  ÎåËÄ/t  ¡±/w  £¬/w  ¡°/w  ÎåËÄ/t  ¡±/w  ÓÚ/p  ±±´ó/j  µÄ/u  ÌØÊâ/a  ÒâÒå/n  £¬/w  ÎãÓ¹/d  ÑÔ/Ng  Ó÷/Vg  £¬/w  ±±´ó/j  µÄ/u  »Í»Í/z  ÈÙ¹â/n  »ÔÒ«/v  ÖÐ¹ú/ns  ¸ïÃü/vn  µÄ/u  Ê·²á/n  £¬/w  Ò²/d  ÉÁÒ«/v  ÔÚ/p  Ý·Ý·Ñ§×Ó/n  µÄ/u  ÐÄÍ·/s  ¡£/w  
19980503-04-004-011/m  ÎÒ/r  Óë/p  ±±´ó/j  ÎÞÔµ/v  Ò²/d  ÓÐ/v  Ôµ/n  £¬/w  ±±´ó/j  Ôø/d  ÊÇ/v  ÎÒ/r  Çà´º/n  Ê±ÆÚ/n  ×î/d  ¶¯/v  ÐÄ»ê/n  µÄ/u  ÃÎ/n  ¡£/w  Ê®Èý/m  Äê/q  Ç°/f  Å®¶ù/n  ¿¼Èë/v  ±±´ó/j  £¬/w  ÎÒ/r  ×Ü/d  ÈÏÎª/v  ÊÇ/v  Îª/p  ÎÒ/r  ¼ù/Vg  ÃÎ/n  ¡£/w  ¾¡¹Ü/c  ÏÖÔÚ/t  ÓÎÑ§/v  ÔÚ/p  Íâ/f  £¬/w  µ«/c  Ëý/r  ³É³¤/v  ×³´ó/v  µÄ/u  Ã¿/r  Ò»/m  µã/q  ¡°/w  ¹ÇÑª/n  ¡±/w  £¬/w  ÎÞ²»/d  À´×Ô/v  ±±´ó/j  µÄ/u  ¡°/w  Ä¸Ìå/n  ¡±/w  ÓªÑø/n  £»/w  Ëý/r  ÔÚ/p  º£Íâ/s  ´ÓÑ§/v  ´Ó½Ì/v  µÄ/u  Ò»ÇÐ/r  £¬/w  ÎÞ²»/d  Óë/p  ±±´ó/j  ÇÐÇÐ/d  Ïà¹Ø/v  ¡£/w  È¥Äê/t  £¬/w  Å®¶ù/n  Ôø/d  »ñ/v  ÏÄÍþÒÄÖÝ/ns  Î¨Ò»/b  µÄ/u  ÓÅÐã/a  ÑÐ¾¿Éú/n  ½±/n  £¬/w  »ñ½±/vn  µäÀñ/n  ÉÏ/f  £¬/w  Ëý/r  Ëµ/v  ×Ô¼º/r  µ±Ê±/t  Ö»/d  ÏëÆð/v  ÁË/u  Á½/m  ¸ö/q  ×Ö/n  £º/w  ±±´ó/j  ¡£/w  
19980503-04-004-012/m  ÄÇ/r  ÊÇ/v  ×î/d  ÆÓËØ/a  ÕæÊµ/a  Ò²/d  ×î/d  ¿Ì¹ÇÃúÐÄ/i  µÄ/u  ÃåÏë/vn  ¡£/w  ËÄ/m  Äê/q  Ç°/f  Å®¶ù/n  Ô¶ÐÐ/v  £¬/w  ¼òÆÓ/a  µÄ/u  ÐÐ×°/n  Ò»ÔÙ/d  ¾«¼õ/v  £¬/w  Î¨Î¨/d  ´ø/v  ÁË/u  Ó¡/v  ÓÐ/v  ¡°/w  ±±¾©´óÑ§/nt  ¡±/w  µÄ/u  ÐÅ¼ã/n  ºÍ/c  £ÔÐôÉÀ/n  £»/w  Èý/m  Äê/q  Ç°/f  ÎÒ/r  Ó¦Ñû/v  È¥/v  ÏÄÍþÒÄ/ns  £¬/w  Ä¸Å®/n  Ïà¶Ô/v  £¬/w  ÆµÂÊ/n  ×î¸ß/a  µÄ/u  ´ÊÓï/n  ¾ÍÊÇ/v  ±±´ó/j  £»/w  ºóÀ´/t  Ô¬/nr  ÐÐö¬/nr  ½ÌÊÚ/n  È¥/v  ¸ÃÐ£/r  ½²Ñ§/v  £¬/w  Ëý/r  ÒóÒó/z  ¹§Åã/v  ×ÔÈ»/d  ±È/p  ¶Ô/p  ÎÒ/r  ¸ü/d  Òª/v  ÀñÒÇ/n  ÖÜÈ«/a  £»/w  ÕâÐ©/r  Äê/q  ·²/d  ÓÐ/v  ±±´ó/j  Ê¦ÓÑ/n  È¥/v  ·Ã/v  £¬/w  Ëý/r  ¶¨/d  Âò/v  ×î/d  ÃÀÀö/a  µÄ/u  »¨/n  Á·/vn  Ïà/d  Ó­/v  £¬/w  ÃàÃà/z  ÇéÒâ/n  ×ÜÊÇ/d  ÔµÓÚ/p  ¶Ô/p  Ä¸Ð£/n  µÄ/u  Ë¼Äî/vn  ¡­¡­/w  ±±´ó/j  £¬/w  ±±´ó/j  £¬/w  ±±´ó/j  ÊÇ/v  ÎÒÃÇ/r  Ä¸Å®/n  ¼ÇÒä/n  Ö®/u  Íø/n  ÉÏ/f  ×î/d  ÃÀÀö/a  ¶ø/c  ²øÃà/a  µÄ/u  Ò»/m  ×é/q  ºÍÏÒ/n  £¡/w  
19980503-04-004-013/m  ¿É/c  ½ñÌì/t  µÄ/u  ÐÅ/n  ÖÐ/f  £¬/w  Å®¶ù/n  È´/d  ÁµÁµ/v  µØ/u  Ëµ/v  £º/w  Ä¸Ð£/n  µÄ/u  °ÙÄê/m  Ê¢µä/n  £¬/w  ÎÒ/r  ÎÞ·¨/d  »ØÀ´/v  £¡/w  
19980503-04-004-014/m  ÀíÓÉ/n  ¶à¶à/z  £¬/w  ×î/d  ÎÞÄÎ/a  µÄ/u  È´/d  ÊÇ/v  £º/w  £µÔÂ/t  Ç¡/d  ·ê/v  Ë«ÖØ/b  ¿¼ÊÔ/vn  £¬/w  Ëý/r  ¹¥¶Á/v  µÄ/u  ²©Ê¿/n  Ñ§Î»/n  ÂÛÎÄ/n  Òª/v  Í¨¿¼/v  £»/w  Ëý/r  ÈÎ½Ì/v  µÄ/u  Á½/m  Ëù/q  Ñ§Ð£/n  £¬/w  Ò²/d  Òª/v  ÔÚ/p  Õâ/r  ¶Î/q  Ê±ÈÕ/n  ´ó¿¼/v  ¡£/w  ÎÞÂÛÊÇ/c  ×÷Îª/p  Ñ§Éú/n  »¹ÊÇ/c  ×÷Îª/p  ½ÌÊ¦/n  £¬/w  ÔÚ/p  Õâ/r  ¹Ø¼ü/a  Ê±¿Ì/n  £¬/w  Ôõ/r  ÄÜ/v  ×ß¿ª/v  £¿/w  
19980503-04-004-015/m  µÀÀí/n  ÏÔ¶øÒ×¼û/i  £¬/w  ÎÒ/r  È´/d  ÒÀ¾É/z  âêÈ»ÈôÊ§/i  ¡£/w  ¡°/w  Ð£Çì/n  ¡±/w  µÄ/u  ÏûÏ¢/n  ¾Í/d  Èç/v  Ìô°ô/n  £¬/w  Ìô/v  µÃ/u  ÎÒ/r  ÐÄ/n  Ç£/v  Òâ/Ng  Ðü/v  £¬/w  Ò»Ê±¼ä/d  £¬/w  ËùÓÐ/b  µÄ/u  Ë¼Äî/vn  ¶¼/d  Èç/v  ÂÒ/a  Ë¿/n  ¾À½á/v  £¬/w  ²ð½â/v  ²»/d  ¿ª/v  ÁË/y  ¡£/w  
19980503-04-004-016/m  âêâê/z  ÖÐ/f  ¸´/Dg  ÓÖ/d  Õ¹¿ª/v  ÐÅ¼ã/n  £¬/w  ´ÓÍ·/d  Ï¸¿´/v  £¬/w  ÐÅ/n  ÖÐ/f  µÄ/u  Ò»/m  ¶Î/q  »°/n  ÔÙ´Î/d  ÖØÖØ/z  ÂäÈë/v  ÑÛÁ±/n  £º/w  
19980503-04-004-017/m  ¡°/w  ¡­¡­/w  ÎÒ/r  ·Ç³£/d  ·Ç³£/d  ÏëÄî/v  ÄãÃÇ/r  £¬/w  µ«/c  ¾¤¾¤ÒµÒµ/i  µÄ/u  ¾´Òµ/vn  ¾«Éñ/n  ÊÇ/v  Ä¸Ð£/n  ¸øÓè/v  ÎÒ/r  ×î/d  Éî¿Ì/a  µÄ/u  ½Ì»å/vn  £¬/w  ËùÒÔ/c  ÎÒ/r  ²»/d  ÄÜ/v  Ö»/d  ÈÎ/v  ×Ô¼º/r  Ò»Ê±/b  ¸ÐÇé/n  Ëù/u  Ðè/v  £¬/w  ²»¹Ü²»¹Ë/l  µØ/u  »ØÀ´/v  £»/w  ÎÒ/r  Ïëµ½/v  ÇïÌì/t  ²»/d  Ó°Ïì/v  ¹¤×÷/vn  Ð£·½/n  ÓÖ/d  ÔÊÐí/v  Ê±/Ng  £¬/w  ÔÙ/d  ´ø/v  Ò»/m  ·Ý/q  ÓÅÐã/a  µÄ/u  ³É¼¨/n  ºÍ/c  ÑÐ¾¿/vn  ³É¹û/n  »ØÀ´/v  £¬/w  ²Å/d  ÊÇ/v  ¶Ô/p  Ä¸Ð£/n  °ÙÄê/m  Ê¢µä/n  µÄ/u  ×î/d  ºÃ/a  Ï×Àñ/n  £¬/w  Äã/r  Ëµ/v  ÊÇ/v  Âð/y  £¿/w  ¡­¡­/w  ¡±/w  
19980503-04-004-018/m  ËØÐÄ/n  Èç/v  ¼ò/Ng  £¬/w  ËØ/a  ¼ò/Ng  Èç/v  ÐÄ/n  £¬/w  Ö±µ½/v  Õâ»á¶ù/r  £¬/w  Å®¶ù/n  ºÍ/c  ÎÒ/r  ÐÄ/n  µÄ/u  æäµÀ/n  »íÈ»/d  ¶ø/c  Í¨/v  ¡£/w  ËµÀ´/v  Ò²/d  ¹Ö/a  £¬/w  âêâê/z  µÄ/u  ÐÄÐ÷/n  ¾­/p  ´Ë/r  »ØËÝ/vn  £¬/w  ¾¹È»/d  Ò²/d  Èç/v  ³±/n  Âä/v  £¬/w  ½¥½¥/d  Æ½¸´/v  ÁË/y  ¡£/w  

19980503-04-005-001/m  ÂþÓÎ/v  ¶à²Ê/z  µÄ/u  ÊÀ½ç/n  ¡ª¡ª¡ª/w  ¡¶/w  ÎåÊ®Áù/m  ¸ö/q  Ãñ×å/n  ÎåÊ®Áù/m  ¶ä/q  »¨/n  ¡·/w  ¶Á/v  ºó/f  £¨/w  ¸½/v  Í¼Æ¬/n  £±/m  ÕÅ/q  £©/w  
19980503-04-005-002/m  ÁÖ/nr  ¿­/nr  
19980503-04-005-003/m  Ðí¾Ã/m  Ã»ÓÐ/d  ¶Á/v  ¶ùÍ¯/n  Êé¼®/n  ÁË/y  £¬/w  µ±/p  Åõ/v  Æð/v  ¡¶/w  ÎåÊ®Áù/m  ¸ö/q  Ãñ×å/n  ÎåÊ®Áù/m  ¶ä/q  »¨/n  ¡·/w  £¨/w  [ÔÆÄÏ/ns  ½ÌÓý/vn  ³ö°æÉç/n]nt  ³ö°æ/v  £©/w  Ê±/Ng  £¬/w  ¸Ðµ½/v  ¸ñÍâ/d  Ç×ÇÐ/a  ¡£/w  Ïë/v  Ò»/m  Ïë/v  £¬/w  µ±³õ/t  ÒªÊÇ/c  ÎÒ/r  Ð¡/a  µÄ/u  Ê±ºò/n  ÄÜ/v  ¶Á/v  µ½/v  ÕâÑù/r  µÄ/u  Êé/n  ¸Ã/v  ÓÐ/v  ¶à/d  ºÃ/a  £¬/w  ÓÐ/v  ÖªÊ¶/n  ¡¢/w  ÓÐ/v  Í¼»­/n  ¡¢/w  ÓÐ/v  Æ¯ÁÁ/a  µÄ/u  ÎÄ×Ö/n  ¡£/w  ¿ÉÊÇ/c  ÎÒ/r  Ã»ÓÐ/v  Õâ/r  ¸£Æø/n  £¬/w  Ö»ÓÐ/d  ÔÚ/p  ÈýÊ®/m  ¶à/m  Ëê/q  Ê±/Ng  À´/v  ÖØÎÂ/v  ±¾/d  Ó¦/v  ÊÇ/v  ¶ùÍ¯/n  Ê±´ú/n  ¶Á/v  µÄ/u  Êé/n  ¡£/w  
19980503-04-005-004/m  Õâ²¿/r  Ð¡/a  Êé/n  £¬/w  Ê×ÏÈ/d  ·âÃæ/n  ¾Í/d  ¸ø/v  ÈË/n  ¾ªÏ²/a  Ö®/u  ¸Ð/Ng  £¬/w  É«²Ê°ßìµ/i  £¬/w  Éú¶¯/a  »îÆÃ/a  £¬/w  ³äÂú/v  ÁË/u  Å¨Óô/a  µÄ/u  Ãñ×å/n  ÆøÏ¢/n  ¡£/w  ÔÙ/d  ¿´/v  ÄÚÈÝ/n  £¬/w  Í¼ÎÄ²¢Ã¯/i  £¬/w  ¼ò¶Ì/a  µÄ/u  ÎÄ×Ö/n  £¬/w  ×¼È·/a  µØ/u  ·´Ó³/v  ÁË/u  ÎåÊ®Áù/m  ¸ö/q  Ãñ×å/n  µÄ/u  ·çÍÁÈËÇé/i  ºÍ/c  ÎÄ»¯/n  ´«Í³/n  £¬/w  °Ñ/p  ¸÷/r  Ãñ×å/n  µÄ/u  Ö÷Òª/b  ÌØµã/n  ½²/v  µÃ/u  ºÜ/d  µ½Î»/v  ¡£/w  ±ÈÈç/v  £¬/w  ½éÉÜ/v  Øô×å/nz  £¬/w  Ä¾¹ÄÎè/n  ÊÇ/v  Øô×å/nz  ÈËÃñ/n  Éú»î/vn  ÖÐ/f  ²»¿É/v  È±ÉÙ/v  µÄ/u  £¬/w  Ëü/r  µÄ/u  À´Ô´/n  ÊÇ/v  Øô×åÈË/n  ÈÏÎª/v  Ä¾¹Ä/n  ÊÇ/v  Ê÷Éñ/n  £¬/w  ÊÇ/v  Í¨Ìì/v  µÄ/u  ÉñÆ÷/n  £¬/w  ËùÒÔ/c  ËûÃÇ/r  ¼«Æä/d  ³ç¾´/v  Ä¾¹Ä/n  £¬/w  ¼ÀÌì/v  ¼À/v  Éñ/n  ¶¼/d  Òª/v  »÷/Vg  Ä¾¹Ä/n  £¬/w  ½¥½¥µØ/z  ÐÎ³É/v  ·çË×/n  Ï°¹ß/n  ¡£/w  º¢×Ó/n  ÃÇ/k  ¶Á/v  ÁË/u  ÕâÐ©/r  £¬/w  Ò»¶¨/d  »á/v  ¾õµÃ/v  ÓÖ/d  ÓÐ/v  È¤Î¶/n  £¬/w  ÓÖ/d  Ôö³¤/v  ÁË/u  ÖªÊ¶/n  ¡£/w  »¹ÓÐ/v  ´ö×å/nz  µÄ/u  ¿×È¸Îè/n  ¡¢/w  Àè×å/nz  µÄ/u  ´òÖñÎè/n  ¡¢/w  ÃÉ×å/nz  µÄ/u  ÄÇ´ïÄ½/n  ¡¢/w  Ñþ×å/nz  µÄ/u  ÅÌÍõ½Ú/n  µÈµÈ/u  £¬/w  º¢×Ó/n  ÃÇ/k  ¶¼/d  »á/v  ÔÚ/p  Õâ/r  ±¾/q  Ð¡/a  Êé/n  ÖÐ/f  ÁìÂÔ/v  µ½/v  ËüÃÇ/r  µÄ/u  ·ç²É/n  ¡£/w  ¸üÎª/d  ¿É¹ó/a  µÄ/u  ÊÇ/v  £¬/w  Õâ/r  ±¾/q  Êé/n  µÄ/u  Ã¿/r  Ò»/m  Æª/q  ¶¼/d  Åä/v  ÓÐ/v  º¢×Ó/n  ÃÇ/k  ×Ô¼º/r  »­/v  µÄ/u  ÌìÕæÀÃÂþ/i  µÄ/u  »­/n  £¬/w  Õâ/r  ¾Í/d  Ê¹/v  ÉÙÄê¶ùÍ¯/l  ÃÇ/k  ¸ü/d  ÓÐ/v  Ç×ÇÐ¸Ð/n  ¡¢/w  ¹éÊô¸Ð/n  £¬/w  »á/v  ÔÚ/p  Í¼»­/n  ÏëÏó/vn  µÄ/u  »ù´¡/n  ÉÏ/f  £¬/w  ¸ü¼Ó/d  ·á¸»/v  ×Ô¼º/r  µÄ/u  ÏëÏó/vn  ¿Õ¼ä/n  £¬/w  »á/v  ¾õµÃ/v  ÎåÊ®Áù/m  ¸ö/q  Ãñ×å/n  Õæ/a  µÄ/u  ÊÇ/v  ÎåÊ®Áù/m  ¶ä/q  ÏÊ»¨/n  £¬/w  Õâ/r  ÃÀºÃ/a  µÄ/u  Ó¡Ïó/n  »á/v  Ó°Ïì/v  ËûÃÇ/r  µÄ/u  ÖÕÉú/m  ¡£/w  
19980503-04-005-005/m  ÔÆÄÏ/ns  ÊÇ/v  ¶à/a  Ãñ×å/n  µÄ/u  µØ·½/n  £¬/w  [ÔÆÄÏ/ns  ½ÌÓý/vn  ³ö°æÉç/n]nt  Ò²/d  ÕýÊÇ/v  Éî/d  ÍÚ/v  µØ·½/n  µÄ/u  ³ö°æ/vn  ×ÊÔ´/n  £¬/w  ²Å/d  ±à¼­/v  ³ö/v  ÕâÃ´/r  Ò»/m  ±¾/q  ÓÐÉùÓÐÉ«/i  ¡¢/w  Æ¯ÁÁ/a  µÄ/u  Ð¡/a  Êé/n  ¡£/w  ¶à/a  Ãñ×å/n  µÄ/u  µØ·½/n  ³ö°æ/v  ½²Êö/v  ¶à/a  Ãñ×å/n  Éú»î/vn  µÄ/u  Êé/n  £¬/w  ×ÔÈ»/d  ÊÇ/v  ¾ß±¸/v  ÓÅÊÆ/n  µÄ/u  ¡£/w  ÎÒ/r  Ïë/v  £¬/w  ÉÙÄê¶ùÍ¯/l  ¿´/v  ÁË/u  Õâ/r  ±¾/q  Êé/n  £¬/w  »á/v  ¶Ô/p  ÖÐ»ªÃñ×å/n  ´ó¼ÒÍ¥/n  ¸÷¸ö/r  Ãñ×å/n  µÄ/u  ÀúÊ·/n  ÎÄ»¯/n  ¡¢/w  µØÀí/n  »·¾³/n  ¡¢/w  ÃñË×/n  ÃñÇé/n  ÓÐ/v  Ò»¸ö/m  ¸ÅÃ²/n  µÄ/u  ÁË½â/vn  ¡£/w  Ò»¸ö/m  ÈË/n  Ö»ÓÐ/c  Ê×ÏÈ/d  ¶Ô/p  ×æ¹ú/n  ÓÐ/v  Ò»¸ö/m  ¸ÐÐÔ»¯/v  ¡¢/w  ¾ßÏó»¯/v  µÄ/u  ÈÏÊ¶/n  £¬/w  ²Å/c  »á/v  ¸ü¼Ó/d  ÈÈ°®/v  ×æ¹ú/n  ¡£/w  [ÔÆÄÏ/ns  ½ÌÓý/vn  ³ö°æÉç/n]nt  ¸ø/p  ÎÒÃÇ/r  ·îÏ×/v  ÉÏ/v  µÄ/u  ÕýÊÇ/v  ÕâÑù/r  µÄ/u  °®¹úÖ÷Òå/n  ¶Á±¾/n  £¬/w  Ç§Ç§ÍòÍò/i  µÄ/u  ÉÙÄê¶ùÍ¯/l  ÃÇ/k  ÊÇ/v  »á/v  ¸Ð¼¤/v  ËûÃÇ/r  µÄ/u  ÐÁÇÚ/a  ÀÍ×÷/n  µÄ/u  ¡£/w  
19980503-04-005-006/m  ÈÃ/v  º¢×Ó/n  ÃÇ/k  ÂþÓÎ/v  ÔÚ/p  Õâ/r  ¶à²Ê/z  µÄ/u  ÊÀ½ç/n  £¬/w  ³©Ïë/v  Î´À´/t  °É/y  ¡£/w  

19980503-04-006-001/m  ´åÅ©/n  
19980503-04-006-002/m  Ò¦/nr  »ÔÔÆ/nr  
19980503-04-006-003/m  Ä¾Àç/n  ¸û/v  ÆÆ/v  ¼¸Ç§/m  Äê/q  Âþ³¤/a  µÄ/u  ËêÔÂ/n  £¬/w  Á­µ¶/n  ¸î/v  Âä/v  ¼¸Ç§/m  Äê/q  ÎÞÊý/m  ¿Å/q  ÐÇÐÇ/n  ¡£/w  
19980503-04-006-004/m  ´ºÌì/t  µÄ/u  É½»¨/n  ÕÀ¿ª/v  Äã/r  Ï£Íû/n  µÄ/u  Ð¦Á³/n  £¬/w  ½ðÇï/t  µÄ/u  µ¾Ã×/n  Äð/v  ³ö/v  Äã/r  ·áÊÕ/v  µÄ/u  »¶Çé/n  ¡£/w  Ð¡Ð¡µÄ/z  Ìï¹¡/n  ÓÐ×Å/v  ×ß/v  ²»/d  Íê/v  µÄ/u  Â·/n  £¬/w  ´Ó/p  ×æ¸¸/n  µÄ/u  ×æ¸¸/n  ×ß/v  ¹ýÀ´/v  ¡£/w  
19980503-04-006-005/m  ¹ÅÍ­É«/n  µÄ/u  ¼¡·ô/n  ÊÇ/v  Ì«Ñô/n  µñËÜ/v  £¬/w  ÐÁÀÍ/a  µÄ/u  ¼¹Áº/n  ±»/p  ·çÓê/n  Í¿Ä¨/v  £¬/w  ¿àÉ¬/a  µÄ/u  º¹Ë®/n  »ã/v  ³É/v  Ð¡Ïª/n  £¬/w  Á÷ÌÊ/v  ÔÚ/p  Äã/r  ²¼Âú/v  ¹µ¹µÛÖÛÖ/n  µÄ/u  ¶îÍ·/n  ºÍ/c  Á³ÉÏ/s  ¡£/w  
19980503-04-006-006/m  ´Ó/p  ´åÉá/n  µ½/p  ÌïÒ°/n  Íù¸´/vd  ÐÐ×ß/v  ÊÇ/v  Äã/r  µ¥µ÷/a  ¶ø/c  Âþ³¤/a  µÄ/u  ÉúÃü/n  £»/w  ´Ó/p  ´ºÌì/t  µ½/p  ÇïÌì/t  ²»Ï¢/vd  ÀÍ×÷/v  ÊÇ/v  Äã/r  ´¾ÆÓ/a  ¶ø/c  ºñÖØ/a  µÄ/u  ÈËÉú/n  ¡£/w  Äã/r  µÄ/u  ¼¹±³/n  ÍäÇú/a  ×Å/u  £¬/w  Íä/v  ³É/v  ÁË/u  Ò»¸ö/m  ÉîÉî/a  µÄ/u  ÎÊºÅ/n  £¬/w  ØùÁ¢/v  ÔÚ/p  Ïç´å/n  µÄ/u  ÌïÒ°/n  ÉÏ/f  ¡£/w  
19980503-04-006-007/m  Ö±µ½/v  ÓÐ/v  Ò»/m  Ìì/q  £¬/w  Å¯/a  ·ç/n  ´Ó/p  É½/n  Íâ/f  ´µ/v  À´/v  £¬/w  ÑÞÑô/n  ½«/p  »ÄÉ½/n  »½ÐÑ/v  £¬/w  ÈËÃÇ/n  ²Å/d  ´Ó/p  Äã/r  ÊæÕ¹/v  µÄ/u  Á³ÉÏ/s  £¬/w  ÕÒµ½/v  ÄÇ/r  ¼òµ¥/a  ¶ø/c  Éî°Â/a  µÄ/u  ´ð°¸/n  ¡£/w  

19980503-04-007-001/m  ´óµØ/n  ÊéÑ¶/n  
19980503-04-007-002/m  ¡ø/w  ÀëÐÝ/vn  ÐÂÎÅ/n  ¹¤×÷Õß/n  Îâ/nr  ÎÄìâ/nr  £¬/w  ÒÔ/p  ÏÖ´ú/t  ¸ïÃü/vn  ÀúÊ·/n  Îª/v  ±³¾°/n  £¬/w  Ëù/u  Öø/v  ³¤ÆªÐ¡Ëµ/l  ¡¶/w  »¨/n  Âä/v  ºìÍÁ/n  Ò»¸ö/m  Å®/b  ÑÝÔ±/n  µÄ/u  ¿²¿À/a  ÈËÉú/n  ¡·/w  £¬/w  ¼Æ/v  ÎåÊ®/m  Óà/m  Íò/m  ÑÔ/Ng  £¬/w  ÒÑ/d  ÓÉ/p  [³¤Õ÷/nz  ³ö°æÉç/n]nt  ³ö°æ/v  ¡£/w  
19980503-04-007-003/m  ¡ø/w  Ò»/m  ²¿/q  ·´Ó³/v  ÖøÃû/a  ÒÍ×å/nz  ×÷¼Ò/n  Àî/nr  ÇÇ/nr  µÄ/u  ÈËÉú/n  µÀÂ·/n  ºÍ/c  ÎÄÑ§/n  ´´×÷/vn  µÀÂ·/n  µÄ/u  ×¨Öø/n  ¡¶/w  Àî/nr  ÇÇ/nr  ÆÀ´«/n  ¡·/w  £¬/w  ×î½ü/t  ÒÑ/d  ÓÉ/p  [ÔÆÄÏ/ns  ÈËÃñ/n  ³ö°æÉç/n]nt  ³ö°æ/v  ·¢ÐÐ/v  ¡£/w  ×÷Õß/n  Îª/v  ÔÆÄÏ/ns  ÒÍ×å/nz  Å®×÷¼Ò/n  »Æ/nr  Áá/nr  ¡£/w  
19980503-04-007-004/m  ¡ø/w  µ¥/nr  Ñ§Åô/nr  µÄ/u  ·´Ó³/v  ³ÇÊÐ/n  ¸Ä¸ï/vn  µÄ/u  ³¤ÆªÐ¡Ëµ/l  º£Íå/n  Èý²¿Çú/n  ¡¶/w  ³õ/f  ³±/n  ¡·/w  ¡¢/w  ¡¶/w  Î¢À½/n  ¡·/w  ¡¢/w  ¡¶/w  ¿ñÌÎ/n  ¡·/w  £¬/w  ×î½ü/t  ÓÉ/p  [×÷¼Ò/n  ³ö°æÉç/n]nt  ³ö°æ/v  ¡£/w  
19980503-04-007-005/m  ¡ø/w  ×Þ/nr  ÔÀºº/nr  µÄ/u  É¢ÎÄ/n  Ê«¼¯/n  ¡¶/w  Çà´º/n  Ê÷/n  ÏÂ/f  ¡·/w  £¬/w  ÒÑ/d  ÓÉ/p  [ºþÄÏ/ns  ÎÄÒÕ/n  ³ö°æÉç/n]nt  ³ö°æ/v  ¡£/w  

19980503-04-008-001/m  µÚËÄ/m  ½ì/q  ×Üºó/j  ¾üÊÂ/n  ÎÄÑ§½±/n  ½üÈÕ/t  ÔÚ/p  ¾©/j  ½ÒÏþ/v  £¬/w  ÓÐ/v  ¶þÊ®/m  Æª/q  ×÷Æ·/n  »ñ½±/v  ¡£/w  ±¾½ì/r  »ñ½±/vn  ×÷Æ·/n  ÖÐ/f  £¬/w  ÓÐ/v  ³¤Æª/b  ±¨¸æÎÄÑ§/l  ¡¢/w  ÖÐÆªÐ¡Ëµ/l  ¡¢/w  ¶ÌÆª/b  ±¨¸æÎÄÑ§/l  ºÍ/c  µçÊÓ/n  Á¬Ðø¾ç/n  ¡¶/w  ºìÊ®×Ö/n  ·½¶Ó/n  ¡·/w  µÈ/u  ¡£/w  ´´Á¢/v  ÓÚ/p  °ËÊ®/m  Äê´ú/n  Ä©/f  µÄ/u  ×Üºó/j  ¾üÊÂ/n  ÎÄÑ§½±/n  £¬/w  ÔÚ/p  ´Ù½ø/v  ¾üÊÂ/n  ÎÄÑ§/n  µÄ/u  ´´×÷/vn  Óë/c  ÅàÓý/v  ÎÄÑ§/n  ÐÂÈË/n  µÈ/u  ·½Ãæ/n  Æð/v  ÁË/u  »ý¼«/a  ×÷ÓÃ/n  £¬/w  ÊÜµ½/v  Éç»á/n  ¸÷½ç/r  ¹Ø×¢/vn  ¡£/w  £¨/w  Óà/nr  êÍ/nr  £©/w  

19980503-04-009-001/m  Ó¦/v  [ÖÐ»ª/nz  È«¹ú/n  ×Ü¹¤»á/n]nt  ºÍ/c  ÎÄ»¯²¿/nt  ÑûÇë/vn  £¬/w  [Çàµº/ns  »°¾çÔº/n]nt  ÓÚ/p  £´ÔÂ/t  £²£¸ÈÕ/t  ÖÁ/p  £µÔÂ/t  £µÈÕ/t  ÔÚ/p  [È«¹ú/n  ÕþÐ­/j  ÀñÌÃ/n]ns  ÑÝ³ö/v  »°¾ç/n  ¡¶/w  ¹¤ÈË/n  ÊÀ¼Ò/n  ¡·/w  ¡£/w  
19980503-04-009-002/m  ¡¶/w  ¹¤ÈË/n  ÊÀ¼Ò/n  ¡·/w  Í¸¹ý/v  Ò»¸ö/m  ×æËï/n  Èý/m  ´ú/n  µÄ/u  ¹¤ÈË/n  ¼ÒÍ¥/n  Àï/f  ·¢Éú/v  µÄ/u  ¹ÊÊÂ/n  £¬/w  Ú©¸è/v  ÁË/u  ÖÐ¹ú/ns  ¹¤ÈË½×¼¶/n  ÒÔ/p  ÎÞË½/b  µÄ/u  ¾«Éñ/n  £¬/w  ÓÖ/d  Ò»/m  ´Î/q  Ä¬Ä¬/d  ·Öµ£/v  ¹úÓÐ/vn  ´óÐÍ/b  ÆóÒµ/n  ÔÚ/p  ×ªÐÍÆÚ/n  Óöµ½/v  µÄ/u  ÔÝÊ±/b  À§ÄÑ/an  £¬/w  ÒÔ¼°/c  ËûÃÇ/r  Îª´Ë/d  Ëù/u  ×÷³ö/v  µÄ/u  ÐÂ/a  µÄ/u  ·îÏ×/n  ºÍ/c  ÎþÉü/vn  ¡£/w  ¹ÊÊÂ/n  Ìù½ü/v  Éú»î/vn  £¬/w  Ê±´ú/n  ÆøÏ¢/n  Å¨ºñ/a  £¬/w  Éú¶¯/a  ¸ÐÈË/a  ¡£/w  ´Ë¾ç/r  ×Ô/p  ½ñÄê/t  £²ÔÂ/t  ÒÔÀ´/f  £¬/w  ÒÑ/d  Á¬Ðø/ad  ÑÝ³ö/v  ÈýÊ®Áù/m  ³¡/q  £¬/w  ÊÜµ½/v  ¹ÛÖÚ/n  Ò»ÖÂ/a  ºÃÆÀ/n  ¡£/w  £¨/w  ÎÄÒ»/nr  £©/w  

19980504-01-001-001/m  ¡º/w  Ï£Íû/n  ¼ÄÍÐ/v  ÔÚ/p  ÄãÃÇ/r  ÉíÉÏ/s  ¡»/w  £­£­£­/w  ½­/nr  ÔóÃñ/nr  ×ÜÊé¼Ç/n  ¹Ø»³/v  ÇàÄê/n  Ò»/m  ´ú/q  ¼ÍÊÂ/n  
19980504-01-001-002/m  £¨/w  ¸½/v  Í¼Æ¬/n  £±/m  ÕÅ/q  £©/w  
19980504-01-001-003/m  ÐÂ»ªÉç/nt  ¼ÇÕß/n  ºÎ/nr  Æ½/nr  Áõ/nr  Ë¼Ñï/nr  
19980504-01-001-004/m  £±£¹£¹£²Äê/t  £µÔÂ/t  £²£°ÈÕ/t  £¬/w  ½­/nr  ÔóÃñ/nr  ×ÜÊé¼Ç/n  ÔÚ/p  ÖÐÄÏº£/ns  »³ÈÊÌÃ/ns  Í¬/p  Ê×¶¼/n  ¸ßÐ£/j  Ó¦½ì/b  ±ÏÒµÉú/n  ´ú±í/n  ×ùÌ¸/v  ²¢/c  Óë/p  ËûÃÇ/r  ºÏÓ°/v  ÁôÄî/v  ¡£/w  £¨/w  ÐÂ»ªÉç/nt  ¼ÇÕß/n  Àî/nr  ÖÎÔª/nr  Éã/Vg  £©/w  
19980504-01-001-005/m  ¡°/w  ÐØ/Ng  »³/Vg  ×æ¹ú/n  £¬/w  ·þÎñ/v  ÈËÃñ/n  ¡±/w  £»/w  
19980504-01-001-006/m  ¡°/w  Å¬Á¦/ad  Îª/p  ÖÐ»ªÃñ×å/n  µÄ/u  Î°´ó/a  ¸´ÐË/vn  ¹±Ï×/v  ×Ô¼º/r  µÄ/u  ÖÇ»Û/n  ºÍ/c  Á¦Á¿/n  ¡±/w  ¡£/w  
19980504-01-001-007/m  ¡ª¡ª¡ª/w  Õâ/r  ÊÇ/v  ¡°/w  ÎåËÄ/t  ¡±/w  ÇàÄê½Ú/t  Ç°Ï¦/f  £¬/w  ÖÐ¹²ÖÐÑë/nt  ×ÜÊé¼Ç/n  ¡¢/w  ¹ú¼Ò/n  Ö÷Ï¯/n  ½­/nr  ÔóÃñ/nr  ÔÚ/p  ±±¾©´óÑ§/nt  ¿¼²ì/v  ¹¤×÷/vn  Ê±/Ng  Ïò/p  ÇàÄê/n  Ñ§Éú/n  Ìá³ö/v  µÄ/u  Ï£Íû/n  ¡£/w  
19980504-01-001-008/m  Õâ/r  ²»½ö/c  ÊÇ/v  ¶Ô/p  ±±´ó/j  Ñ§Éú/n  µÄ/u  ÒóÇÐ/a  ¼ÄÓï/vn  £¬/w  Ò²/d  ÊÇ/v  ¶Ô/p  ÇàÄê/n  Ò»´ú/n  µÄ/u  ÉîÇé/d  ÖöÍÐ/v  ¡£/w  
19980504-01-001-009/m  ÇàÄê/n  ÊÇ/v  ×æ¹ú/n  µÄ/u  Î´À´/t  ¡£/w  ÇàÄê/n  Ò»´ú/n  µÄ/u  ³É³¤/vn  £¬/w  ÔÚ/p  ½­/nr  ÔóÃñ/nr  ×ÜÊé¼Ç/n  µÄ/u  ÐÄÄ¿/n  ÖÐ/f  Ê¼ÖÕ/d  Õ¼ÓÐ/v  Ê®·Ö/m  ÖØÒª/a  µÄ/u  Î»ÖÃ/n  ¡£/w  ·­¿ª/v  ×ÜÊé¼Ç/n  µÄ/u  ¹¤×÷/vn  ÈÕ³Ì±í/n  £¬/w  ½ü/a  £±£°/m  Äê/q  À´/f  £¬/w  Ëû/r  ¿¼²ì/v  ¹ý/u  µÄ/u  ¸ßµÈÔºÐ£/n  ¾Í/d  ÓÐ/v  £²£°/m  ¶à/m  Ëù/q  ¡£/w  Ã¿/r  µ½/v  Ñ§Ð£/n  ¿¼²ì/v  ¹¤×÷/vn  Ê±/Ng  £¬/w  ½­/nr  ÔóÃñ/nr  ×Ü/d  Òª/v  ¿´Íû/v  ÀÏÊ¦/n  £¬/w  ²¢/c  Í¬/p  ÇàÄê/n  Ñ§Éú/n  Ç×ÇÐ/ad  ½»Ì¸/v  ¡£/w  
19980504-01-001-010/m  ×ÜÊé¼Ç/n  ÐÄ/n  Ïµ/v  ÇàÄê/n  Ò»´ú/n  £¬/w  µ³ÖÐÑë/nt  ¼Ä/v  ºñÍû/n  ÓÚ/p  ÇàÄê/n  Ò»´ú/n  ¡£/w  ÒòÎª/c  £¬/w  ÇàÄê/n  Ò»´ú/n  ¼ç¸º/v  ×Å/u  Ãñ×å/n  µÄ/u  Ï£Íû/n  ¡£/w  
19980504-01-001-011/m  ¡°/w  Òª/v  ¼Ì³Ð/v  ºÍ/c  ·¢Ñï/v  °®¹úÖ÷Òå/n  ´«Í³/n  ¡±/w  
19980504-01-001-012/m  ¡°/w  ÎÒÃÇ/r  µÄ/u  ÐÄ/n  ÔÚ/d  ÌøÔ¾/v  £¬/w  ÂúÇ»/b  µÄ/u  ÈÈÑª/n  ÔÚ/d  È¼ÉÕ/v  £¬/w  ×æ¹ú/n  ÔÚ/d  Ïò/p  ÎÒÃÇ/r  ÕÙ»½/v  £¬/w  ÎÒÃÇ/r  ×ßÏò/v  ¹ú·À/n  µÄ/u  ×î/d  Ç°ÉÚ/n  ¡­¡­/w  ¡±/w  
19980504-01-001-013/m  Õâ/r  ÊÇ/v  £±£¹£¸£´Äê/t  £¬/w  Ê±ÈÎ/v  µç×Ó²¿/nt  ²¿³¤/n  µÄ/u  ½­/nr  ÔóÃñ/nr  Óë/p  Çå»ª´óÑ§/nt  ±ÏÒµÉú/n  ×ùÌ¸/v  Ê±/Ng  ³ª/v  ¹ý/u  µÄ/u  Ò»/m  Ê×/q  °®¹ú/a  ¸èÇú/n  ¡£/w  £µ/m  Äê/q  ºó/f  µÄ/u  £±£¹£¸£¹Äê/t  £¸ÔÂ/t  £²£µÈÕ/t  £¬/w  ¸Õ¸Õ/d  ¾ÍÈÎ/v  ÖÐ¹²ÖÐÑë/nt  ×ÜÊé¼Ç/n  µÄ/u  ½­/nr  ÔóÃñ/nr  ÔÙ´Î/d  À´µ½/v  Çå»ª´óÑ§/nt  £¬/w  Ëû/r  Ïò/p  Ê¦Éú/n  ÃÇ/k  ÖØÌá/v  ´ËÊÂ/r  £¬/w  ²¢/c  ±í´ï/v  ÁË/u  ÕâÑù/r  µÄ/u  ¹Ûµã/n  £º/w  Ãñ×å/n  Æø½Ú/n  ¡¢/w  Ãñ×å/n  ×Ô×ðÐÄ/n  µÄ/u  ½ÌÓý/vn  ÊÇ/v  ºÜ/d  ÖØÒª/a  µÄ/u  ¡£/w  Ëû/r  ÔÚ/p  ½²»°/v  ÖÐ/f  »¹/d  ÌØ±ð/d  ÒýÊö/v  Ãñ×åÓ¢ÐÛ/l  ÁÖ/nr  ÔòÐì/nr  µÄ/u  Á½/m  ¾ä/q  Ê«/n  £º/w  ¡°/w  ¹¶/c  Àû/Vg  ¹ú¼Ò/n  ÉúËÀ/n  ÒÔ/p  £¬/w  Æñ/d  Òò/p  »ö/n  ¸£/n  ±Ü/v  Ç÷/v  Ö®/r  ¡±/w  £¬/w  Óë/p  Ñ§Éú/n  ÃÇ/k  ¹²Ãã/v  ¡£/w  
19980504-01-001-014/m  °®¹úÖ÷Òå/n  ¡ª¡ª¡ª/w  Õâ/r  ÊÇ/v  ½­/nr  ÔóÃñ/nr  ÔÚ/p  Í¬/p  ÇàÄê/n  Ñ§Éú/n  ½»Ì¸/v  ÖÐ/f  ·´¸´/d  Ç¿µ÷/v  µÄ/u  Ò»¸ö/m  Ö÷Ìâ/n  ¡£/w  ÔÚ/p  £±£¹£¹£°Äê/t  ¾ÙÐÐ/v  µÄ/u  Ò»/m  ´Î/q  ½ÌÓý½ç/n  ×ùÌ¸»á/n  ÉÏ/f  £¬/w  Ëû/r  Ö¸³ö/v  £¬/w  °Ñ/p  ÐÂ/a  ÖÐ¹ú/ns  ³ÉÁ¢/v  Ç°/f  £±£°£°/m  ¶à/m  Äê/q  ¼ä/f  ±¥¾­ÓÇ»¼/i  ¡¢/w  ±¸ÊÜ/v  ÆÛÁè/vn  µÄ/u  ÀúÊ·/n  ºÍ/c  Ö¾Ê¿ÈÊÈË/i  ¾È¹úÍ¼Ç¿/l  ¡¢/w  Á÷Ñª/v  ÎþÉü/v  µÄ/u  ÀúÊ·/n  ¸æËß/v  ÏÂÒ»´ú/n  £¬/w  ÈÃ/v  ËûÃÇ/r  Îð/d  Íü/v  ¹ú³Ü/n  £¬/w  ÐË/v  ÎÒ/r  ÖÐ»ª/nz  ¡£/w  
19980504-01-001-015/m  °®¹úÖ÷Òå/n  ÀúÀ´/d  ÊÇ/v  ¹ÄÎè/v  ÖÐ¹ú/ns  ÈËÃñ/n  ÍÅ½á/a  ·Ü¶·/v  µÄ/u  Ò»/m  Ãæ/q  ÆìÖÄ/n  £¬/w  ÊÇ/v  ÖÐ»ªÃñ×å/n  ÉúÉú²»Ï¢/i  µÄ/u  Ç¿´ó/a  ¾«Éñ/n  Ö§Öù/n  ¡£/w  Ç§°Ù/m  Äê/q  À´/f  £¬/w  ÖÐ¹ú/ns  ÈËÃñ/n  µÄ/u  °®¹úÖ÷Òå/n  ¾«Éñ/n  ºÍ/c  Ó¢ÓÂ/a  ºÀÂõ/a  µÄ/u  °®¹ú/a  ×³¾Ù/n  £¬/w  Æ×Ð´/v  ÁË/u  ÖÐ»ªÃñ×å/n  ÀúÊ·/n  ÉÏ/f  ×î/d  ¶¯ÈËÐÄÆÇ/l  µÄ/u  Î°´ó/a  Ê·Ê«/n  £¬/w  Ò²/d  ÊÇ/v  ÈËÀà/n  ÀúÊ·/n  ÉÏ/f  µÄ/u  Î°´ó/a  Ææ¹Û/n  ¡£/w  
19980504-01-001-016/m  ÈçºÎ/r  Ê¹/v  ÖÐ»ªÃñ×å/n  µÄ/u  Õâ/r  Ò»/m  °®¹úÖ÷Òå/n  ´«Í³/n  ÓÀÔ¶/d  ¼Ì³Ð/v  ºÍ/c  ·¢Ñï/v  ÏÂÈ¥/v  £¬/w  Õâ/r  ÊÇ/v  Ò»Ö±/d  ÝÓÈÆ/v  ÔÚ/p  ×ÜÊé¼Ç/n  ÐÄÍ·/s  µÄ/u  Ò»¸ö/m  ÖØ´ó/a  ÎÊÌâ/n  ¡£/w  £±£¹£¹£±Äê/t  £³ÔÂ/t  £¹ÈÕ/t  Ò¹/Tg  £¬/w  Ã¦Âµ/a  ÁË/u  Ò»/m  Ìì/q  µÄ/u  ½­/nr  ÔóÃñ/nr  ÔÚ/p  ÖÐÄÏº£/ns  ÇÚÕþµî/ns  ·ü°¸¼²Êé/l  £¬/w  ¸ø/p  ¹ú¼Ò½ÌÎ¯/j  µÄ/u  Áìµ¼/vn  Í¬Ö¾/n  Ð´ÐÅ/v  ¡£/w  Ëû/r  ÔÚ/p  ÐÅ/n  ÖÐ/f  Ìá³ö/v  £¬/w  Òª/v  ¶Ô/p  Ð¡Ñ§Éú/n  £¨/w  ÉõÖÁ/d  Ó×¶ùÔ°/n  µÄ/u  º¢×Ó/n  £©/w  ¡¢/w  ÖÐÑ§Éú/n  Ò»Ö±/d  µ½/p  ´óÑ§Éú/n  £¬/w  ÓÉÇ³ÈëÉî/l  ¡¢/w  ¼á³Ö²»Ð¸/i  µØ/u  ½øÐÐ/v  ÖÐ¹ú/ns  ½ü´úÊ·/n  ¡¢/w  ÏÖ´úÊ·/n  ¼°/c  ¹úÇé/n  µÄ/u  ½ÌÓý/vn  ¡£/w  
19980504-01-001-017/m  ÐÅ/n  ÖÐ/f  Ð´µÀ/v  £º/w  ½øÐÐ/v  Õâ¸ö/r  ½ÌÓý/vn  £¬/w  ÖÁÉÙ/d  Òª/v  Ã÷È·/v  ÒÔÏÂ/f  ¼¸/m  µã/q  ÄÚÈÝ/n  £º/w  
19980504-01-001-018/m  Ò»/m  ¡¢/w  ÓÉÓÚ/c  ·â½¨/a  Í³ÖÎÕß/n  µÄ/u  ¸¯°Ü/an  £¬/w  £±£¸£´£°Äê/t  Ñ»Æ¬Õ½Õù/nz  ÒÔºó/f  µÄ/u  £±£°£°/m  ¶à/m  Äê/q  ÖÐ/f  £¬/w  ÖÐ¹ú/ns  ÈËÃñ/n  Ôø/d  ±¸ÊÜ/v  ÁÐÇ¿/n  ÆÛÁè/vn  ¡£/w  ¿É/v  ÁÐ¾Ù/v  Èô¸É/m  Ö÷Òª/b  Ê·Êµ/n  ¼ÓÒÔ/v  ËµÃ÷/vn  ¡£/w  
19980504-01-001-019/m  ¶þ/m  ¡¢/w  Õâ/r  ÆÚ¼ä/f  £¬/w  Ðí¶à/m  ÈÊÈËÖ¾Ê¿/l  ºÍ/c  ¹ã´ó/b  ÈºÖÚ/n  Å×Í·Â­/i  £¬/w  È÷/v  ÏÊÑª/n  £¬/w  Ç°ÆÍºó¼Ì/i  £¬/w  µÖÓù/v  ÍâÎê/n  £¬/w  Á¢Ö¾/v  º´ÎÀ/v  ÖÐ»ª/nz  ¡£/w  
19980504-01-001-020/m  Èý/m  ¡¢/w  ¡°/w  ÎåËÄ/t  ¡±/w  ÔË¶¯/n  ºó/f  £¬/w  [ÖÐ¹ú/ns  ¹²²úµ³/n]nt  µ®Éú/v  £¬/w  Áìµ¼/v  ÖÐ¹ú/ns  ¸÷×å/r  ÈËÃñ/n  ¾­Àú/v  ÁË/u  [ÍÁµØ¸ïÃü/nz  Õ½Õù/n]nz  ¡¢/w  ¿¹ÈÕÕ½Õù/nz  ¡¢/w  ½â·ÅÕ½Õù/nz  £¬/w  ÖÕÓÚ/d  ½¨Á¢/v  ÁË/u  ÐÂ/a  ÖÐ¹ú/ns  ¡£/w  ´Ó´Ë/d  ÖÐ¹ú/ns  ÈËÃñ/n  Õ¾/v  ÆðÀ´/v  ÁË/y  ¡£/w  ½â·Åºó/t  £¬/w  ÓÖ/d  ¶¥×¡/v  ÁË/u  µÛ¹úÖ÷Òå/n  µÄ/u  ·âËø/vn  ºÍ/c  Õ½Õù/n  ÍþÐ²/vn  £¬/w  Ö¤Ã÷/v  Î°´ó/a  µÄ/u  ÖÐ¹ú/ns  ÈËÃñ/n  ÊÇ/v  ²»¿É/v  Îê/Vg  µÄ/u  ¡£/w  
19980504-01-001-021/m  ËÄ/m  ¡¢/w  ÖÐ¹ú/ns  ÈËÃñ/n  ´ÓÀ´/d  ¾Í/d  ·´¶Ô/v  ÇÖÂÔ/v  £¬/w  Ö÷³Ö/v  ÕýÒå/n  £¬/w  ²»Î·Ç¿±©/i  £¬/w  Î¬»¤/v  ºÍÆ½/n  ¡£/w  ÖÐ¹ú/ns  ÊµÐÐ/v  Éç»áÖ÷Òå/n  ÖÆ¶È/n  ÊÇ/v  ÖÐ¹ú/ns  ÈËÃñ/n  ×Ô¼º/r  µÄ/u  ÀúÊ·ÐÔ/n  Ñ¡Ôñ/vn  ¡£/w  ÎÒÃÇ/r  Ò»¹á/d  Ö÷ÕÅ/v  ´¦Àí/v  ¹ú¼Ò/n  ¹ØÏµ/n  ±ØÐë/d  ×ñÑ­/v  ºÍ/c  ¼á³Ö/v  ºÍÆ½¹²´¦/l  Îå/m  Ïî/q  Ô­Ôò/n  £¬/w  ÌØ±ð/d  ÊÇ/v  »¥²»/d  ¸ÉÉæ/v  ÄÚÕþ/n  £¬/w  ·´¶Ô/v  ÈÎºÎ/r  ÐÎÊ½/n  µÄ/u  °ÔÈ¨Ö÷Òå/n  ºÍ/c  Ç¿È¨ÕþÖÎ/l  ¡£/w  
19980504-01-001-022/m  ½­/nr  ÔóÃñ/nr  µÄ/u  Õâ/r  ·â/q  ÐÅ/n  £¬/w  ³ÉÎª/v  ºóÀ´/t  ¾­/p  µ³ÖÐÑë/nt  Åú×¼/v  °ä·¢/v  µÄ/u  ¡¶/w  °®¹úÖ÷Òå/n  ½ÌÓý/vn  ÊµÊ©/vn  ¸ÙÒª/n  ¡·/w  ÒÔ¼°/c  ¹ú¼Ò½ÌÎ¯/j  °ä·¢/v  µÄ/u  ¡¶/w  ÖÐÐ¡Ñ§/j  ¼ÓÇ¿/v  ÖÐ¹ú/ns  ½ü´ú/t  ¡¢/w  ÏÖ´úÊ·/n  ¼°/c  ¹úÇé/n  ½ÌÓý/vn  µÄ/u  ×ÜÌå/n  ¸ÙÒª/n  ¡·/w  µÄ/u  Ö¸µ¼/vn  Ë¼Ïë/n  ¡£/w  
19980504-01-001-023/m  ¡°/w  ¶Ô/p  µ±´ú/t  ´óÑ§Éú/n  ÈçºÎ/r  ÆÀ¼Û/v  £¿/w  £¹£°/m  Äê´ú/n  µÄ/u  ´óÑ§Éú/n  Ó¦¸Ã/v  ×ö/v  Ð©/q  Ê²Ã´/r  £¿/w  ÇàÄê/n  ÖªÊ¶·Ö×Ó/n  ÔõÑù/r  Ñ¡Ôñ/v  ÕýÈ·/a  µÄ/u  ³É³¤/vn  µÀÂ·/n  £¿/w  ÎÒÃÇ/r  ºÜ/d  ÐèÒª/v  ¶Ô/p  ÕâÐ©/r  ÎÊÌâ/n  ÓÐ/v  Ò»¸ö/m  Ã÷È·/a  ÈÏÊ¶/n  ¡­¡­/w  ÅÎÍû/v  µÃµ½/v  ½­/nr  ×ÜÊé¼Ç/n  ºÍ/c  ÖÐÑë/n  Áìµ¼/vn  Í¬Ö¾/n  µÄ/u  Ö¸µ¼/vn  £¬/w  ²¢/c  ÆÚÍû/v  ½­/nr  ×ÜÊé¼Ç/n  ºÍ/c  ÖÐÑë/n  Áìµ¼/vn  Í¬Ö¾/n  ²»½ö/c  ×÷Îª/v  ÎÒÃÇ/r  µÄ/u  Áìµ¼/n  £¬/w  ¶øÇÒ/c  ×÷Îª/v  ÎÒÃÇ/r  µÄ/u  Ê¦³¤/n  ºÍ/c  ÅóÓÑ/n  £¬/w  ÓÐ/v  »ú»á/n  ¶à/ad  ºÍ/p  Í¬Ñ§/n  ÃÇ/k  ½»Ì¸/v  ¡£/w  ¡±/w  
19980504-01-001-024/m  £±£¹£¹£°Äê/t  £²ÔÂ/t  £¬/w  ±±¾©´óÑ§/nt  £±£±/m  Ãû/q  Ñ§Éú/n  ÁªÃû/v  ¸ø/p  ½­/nr  ÔóÃñ/nr  ×ÜÊé¼Ç/n  Ð´ÐÅ/v  £¬/w  Êã·¢/v  ËûÃÇ/r  µÄ/u  °®¹ú/a  Ö®/u  Çé/n  ¡¢/w  ±¨¹ú/v  Ö®/u  Ö¾/n  £¬/w  Í¬Ê±/c  Ò²/d  ·´Ó³/v  ÁË/u  ËûÃÇ/r  µÄ/u  À§»ó/an  ºÍ/c  Ë¼¿¼/vn  ¡£/w  
19980504-01-001-025/m  Ò»¸ö/m  ÔÂ/n  ºó/f  £¬/w  ±±´ó/j  µÄ/u  Ñ§Éú/n  ´ú±í/n  ½Óµ½/v  Í¨Öª/n  £º/w  ×ÜÊé¼Ç/n  ÑûÇë/v  ËûÃÇ/r  µ½/v  ÖÐÄÏº£/ns  ×ùÌ¸/v  ¡£/w  ÔÚ/p  »³ÈÊÌÃ/ns  £¬/w  ½­/nr  ÔóÃñ/nr  ºÍ/p  Ñ§Éú/n  ÃÇ/k  Ò»Ò»/d  ÎÕÊÖ/v  ²¢/c  Ç×ÇÐ/a  µØ/u  Ëµ/v  £¬/w  ½Óµ½/v  Í¬Ñ§/n  ÃÇ/k  µÄ/u  ÐÅ/n  ÎÒ/r  ºÜ/d  ¸ßÐË/a  ¡£/w  ±¾/d  Ïë/v  ¸ø/p  ´ó¼Ò/r  Ð´/v  ·â/q  »ØÐÅ/n  £¬/w  µ«/c  Êé/Vg  ²»/d  ¾¡Òâ/v  £¬/w  ÒÑ¾­/d  ¶¯±Ê/v  ÓÖ/d  Í£/v  ÏÂÀ´/v  £¬/w  ¿¼ÂÇ/v  ÔÙÈý/d  »¹ÊÇ/d  µ±Ãæ/d  ¿ÒÌ¸/v  Ò»ÏÂ/m  Îª/v  ºÃ/a  ¡£/w  Ï£Íû/v  ´ó¼Ò/r  Ì¹³Ï/ad  Ö±ÑÔ/v  £¬/w  ½»»»/v  Òâ¼û/n  ¡£/w  
19980504-01-001-026/m  £¨/w  £Á/nx  ¡¢/w  £Ã/nx  £©/w  
19980504-01-001-027/m  ×ùÌ¸/v  ÖÐ/f  £¬/w  Ñ§Éú/n  ÃÇ/k  ´Ó/p  ¸÷×Ô/r  µÄ/u  ½Ç¶È/n  ¾Í/p  Ãñ×å/n  ¾«Éñ/n  Óë/p  Ê±´ú/n  ¾«Éñ/n  ÈçºÎ/r  ½áºÏ/v  £¬/w  ¸ßÐ£/j  Ë¼Ïë/n  ÕþÖÎ/n  ¹¤×÷/vn  ÈçºÎ/r  ¼ÓÇ¿/v  £¬/w  µ±´ú/t  ´óÑ§Éú/n  ÈçºÎ/r  Ñ¡Ôñ/v  ÕýÈ·/a  µÄ/u  ³É²Å/v  Ö®/u  Â·/n  µÈ/u  ÎÊÌâ/n  £¬/w  ³©Ì¸/v  ÁË/u  ×Ô¼º/r  µÄ/u  ¿´·¨/n  ¡£/w  
19980504-01-001-028/m  ÔÚ/p  ×ÐÏ¸/ad  ÇãÌý/v  Ã¿/r  Ò»/m  Î»/q  Ñ§Éú/n  µÄ/u  ·¢ÑÔ/vn  ºó/f  £¬/w  ½­/nr  ÔóÃñ/nr  Ò²/d  ½²/v  ÁË/u  »°/n  ¡£/w  Ëû/r  Ñ­Ñ­ÉÆÓÕ/i  £¬/w  Ì¸Ð¦·çÉú/i  £¬/w  ¶Ô/p  Í¬Ñ§/n  ÃÇ/k  Ìá³ö/v  µÄ/u  ÎÊÌâ/n  Ò»Ò»/d  ×÷/v  ÁË/u  Ïê¾¡/a  µÄ/u  ½â´ð/vn  ¡£/w  
19980504-01-001-029/m  ÔÚ/p  Ì¸/v  µ½/v  ÇàÄê/n  ÖªÊ¶·Ö×Ó/n  µÄ/u  ³É²Å/vn  µÀÂ·/n  Ê±/Ng  £¬/w  ½­/nr  ÔóÃñ/nr  ½²Êö/v  ÁË/u  ×Ô¼º/r  £´£°/m  Äê´ú/n  ÔÚ/p  [ÉÏº£/ns  ½»Í¨/n  ´óÑ§/n  µç»úÏµ/n]nt  Ñ§Ï°/v  Ê±/Ng  µÄ/u  ¾­Àú/n  ¡£/w  ¡°/w  µ±Ê±/t  µÄ/u  ÖÐ¹ú/ns  ÄÚÓÇÍâ»¼/i  £¬/w  ´ó¼Ò/r  ¶Ô/p  ¹úÊÂ/n  ÓÐ/v  ¿Ì¹ÇÃúÐÄ/i  µÄ/u  Í´³þ/n  £¬/w  ±§/v  ×Å/u  ÓÇ»¼/n  ÒâÊ¶/n  £¬/w  ÊÄ/Vg  Ñ©/Vg  ¹ú³Ü/n  ¡£/w  ÏÖÔÚ/t  Ê±´ú/n  ²»Í¬/a  ÁË/y  £¬/w  Ã»ÓÐ/v  ÄÄ¸ö/r  ¹ú¼Ò/n  ÔÙ/d  ¸Ò/v  ÆÛÁè/v  ÎÒÃÇ/r  ¡£/w  µ±Ç°/t  °®¹ú/a  ÈÈÇé/an  µÄ/u  ¾ßÌå/a  ÌåÏÖ/vn  ¾ÍÊÇ/v  ÕñÐËÖÐ»ª/l  £¬/w  »¨/v  ´ó/a  Á¦Æø/n  °Ñ/p  ¾­¼Ã/n  ¸ã/v  ÉÏÈ¥/v  £¬/w  °Ñ/p  ×æ¹ú/n  µÄ/u  Éç»áÖ÷Òå/n  ÏÖ´ú»¯/vn  ÊÂÒµ/n  ¸ãºÃ/v  ¡£/w  ¡±/w  
19980504-01-001-030/m  ½­/nr  ÔóÃñ/nr  Ëµ/v  £º/w  ¡°/w  ÈÎºÎ/r  Ò»¸ö/m  Ãñ×å/n  ¶¼/d  ÓÐ/v  ×Ô¼º/r  µÄ/u  ´«Í³/n  ¡£/w  ÎÒÃÇ/r  ÖÐ»ªÃñ×å/n  ËùÒÔ/c  ÄÜ/v  ÔÚ/p  ÊÀ½ç/n  ÒÙÁ¢/v  ÎåÇ§/m  Äê/q  £¬/w  ¾ÍÊÇ/v  ÒòÎª/p  ÎÒÃÇ/r  ÓÐ×Å/v  ÓÅÐã/a  µÄ/u  Ãñ×å/n  ´«Í³/n  ºÍ/c  Ãñ×å/n  ¾«Éñ/n  ¡£/w  ÎÒÃÇ/r  Ò»¶¨/d  Òª/v  µ£µ±/v  Æð/v  ¶Ô/p  ×æ¹ú/n  ¶Ô/p  Ãñ×å/n  µÄ/u  ÔðÈÎ/n  ¡£/w  ÕâÀï/r  £¬/w  ×î/d  ÖØÒª/a  µÄ/u  ¾ÍÊÇ/v  Òª/v  °Ñ/p  ¸öÈË/n  Ç°Í¾/n  ºÍ/p  ¹ú¼Ò/n  µÄ/u  Ç°Í¾/n  ½áºÏ/v  ÆðÀ´/v  ¡£/w  ¡±/w  
19980504-01-001-031/m  [ÌìÏÂÐËÍö/i  £¬/w  Æ¥·òÓÐÔð/i]i  ¡£/w  °Ñ/p  ¸öÈË/n  µÄ/u  ´ÏÃ÷²ÅÖÇ/l  »ã/v  Èë/v  ÈËÃñ/n  ÈºÖÚ/n  µÄ/u  ÀúÊ·/n  ´´Ôì/vn  »î¶¯/vn  £¬/w  ÔÚ/p  ÕñÐËÖÐ»ª/l  µÄ/u  Î°´ó/a  ÊÂÒµ/n  ÖÐ/f  ÊµÏÖ/v  ×Ô¼º/r  µÄ/u  ÀíÏë/n  ºÍ/c  ±§¸º/n  £¬/w  ÒÑ/d  ³ÉÎª/v  Ô½À´Ô½/d  ¶à/a  ÓÐ/v  Ö¾/n  ÇàÄê/n  µÄ/u  ¹²Í¬/b  ×·Çó/vn  ¡£/w  
19980504-01-001-032/m  ¡°/w  ¼Ó¿ì/v  ÅàÑø/v  Éç»áÖ÷Òå/n  ÏÖ´ú»¯/vn  ½¨Éè/vn  ÈË²Å/n  ¡±/w  
19980504-01-001-033/m  ×÷Îª/p  ÔÚ/p  Ò»¸ö/m  ¾­¼Ã/n  ÎÄ»¯/n  ²»/d  ·¢´ï/a  µÄ/u  ·¢Õ¹/v  ÖÐ/f  ´ó¹ú/n  ½øÐÐ/v  ÏÖ´ú»¯/vn  ½¨Éè/vn  µÄ/u  Áìµ¼ÈË/n  £¬/w  ½­/nr  ÔóÃñ/nr  ×ÜÊé¼Ç/n  ÉîÖª/v  £º/w  ÔÚ/p  Õû¸ö/b  Éç»áÖ÷Òå/n  ÏÖ´ú»¯/vn  ½¨Éè/vn  µÄ/u  ¹ý³Ì/n  ÖÐ/f  £¬/w  ½ÌÓý/vn  ÓÅÏÈ/vd  ·¢Õ¹/v  µÄ/u  Õ½ÂÔ/n  µØÎ»/n  ±ØÐë/d  Ê¼ÖÕ/d  ¼á³Ö/v  £¬/w  ²»/d  ÄÜ/v  ¶¯Ò¡/a  ¡£/w  Îª´Ë/d  £¬/w  Ëû/r  Ò»ÔÙ/d  Ç¿µ÷/v  £¬/w  Òª/v  ´óÁ¦/d  ·¢Õ¹/v  ½ÌÓý/vn  £¬/w  ¼Ó¿ì/v  ÅàÑø/v  Éç»áÖ÷Òå/n  ÏÖ´ú»¯/vn  ½¨Éè/vn  ÈË²Å/n  £¬/w  Ìá¸ß/v  È«Ãñ×å/n  µÄ/u  Ë¼Ïë/n  µÀµÂ/n  ºÍ/c  ¿ÆÑ§/n  ÎÄ»¯/n  ËØÖÊ/n  ¡£/w  
19980504-01-001-034/m  ÖªÊ¶/n  ¾Í/d  ÊÇ/v  Á¦Á¿/n  ¡£/w  ÔÚ/p  Ã¿/r  Ò»/m  ´Î/q  Í¬/p  ÇàÄê/n  Ñ§Éú/n  µÄ/u  ½Ó´¥/vn  ÖÐ/f  £¬/w  ½­/nr  ÔóÃñ/nr  ×Ü/d  Òª/v  ·´¸´/d  ¶£Öö/v  ËûÃÇ/r  £º/w  Äª/d  ¸º/v  ´óºÃ/a  Ê±¹â/n  £¬/w  Å¬Á¦/ad  Ôö³¤/v  ÖªÊ¶/n  ¡£/w  
19980504-01-001-035/m  [º£ÄÏ/ns  ´óÑ§/n]nt  µÄ/u  Ê¦Éú/n  ÃÇ/k  ²»/d  »á/v  Íü¼Ç/v  £¬/w  £±£¹£¹£³Äê/t  £´ÔÂ/t  £±£´ÈÕ/t  £¬/w  ×ÜÊé¼Ç/n  À´µ½/v  ËûÃÇ/r  Ñ§Ð£/n  ¡£/w  ÔÚ/p  Í¬/p  Ê¦Éú/n  ´ú±í/n  ×ùÌ¸/v  Ê±/Ng  £¬/w  Ëû/r  ÒóÇÐ/ad  ÖöÍÐ/v  £º/w  ¡°/w  ÇàÄê/n  Ñ§Éú/n  Òª/v  ÀûÓÃ/v  ´óºÃ/a  Ê±¹â/n  ºÃºÃ/d  ¶ÁÊé/v  ¡£/w  ÇàÄêÈË/n  Ë¼Ïë/n  ±È½Ï/d  ½â·Å/a  £¬/w  ½ÓÊÜ/v  ÐÂ/a  ÖªÊ¶/n  ¡¢/w  ÐÂ/a  ÊÂÎï/n  ¿ì/a  £¬/w  Õâ/r  Ó¦¸Ã/v  ³ÉÎª/v  ÄãÃÇ/r  Å¬Á¦/ad  Ñ§Ï°/v  µÄ/u  ¶¯Á¦/n  ¡£/w  ÇàÄêÈË/n  ×î/d  ÅÂ/v  µÄ/u  ÊÇ/v  Ñ§Òµ/n  »Ä·Ï/v  £¬/w  Ö¾´ó²ÅÊè/i  ¡£/w  ¹ÅÈË/n  ÔÆ/Vg  £º/w  ¡®/w  [ÌìÏÂÐËÍö/i  £¬/w  Æ¥·òÓÐÔð/i]i  ¡¯/w  ¡£/w  ÏÖÔÚ/t  ÎÒÃÇ/r  Òª/v  ÕñÐËÖÐ»ª/l  £¬/w  ½¨Éè/v  Éç»áÖ÷Òå/n  ÏÖ´ú»¯/vn  µÄ/u  ¹ú¼Ò/n  £¬/w  ¿¿/v  µÄ/u  ÊÇ/v  Ê²Ã´/r  £¿/w  ¿¿/v  µÄ/u  ÊÇ/v  ´ó¼Ò/r  ¶¼/d  ÓÐ/v  ÖªÊ¶/n  £¬/w  ¶¼/d  ÓÐ/v  ±¾ÊÂ/n  ¡£/w  ½ñºó/t  ÊÀ½ç/n  µÄ/u  ¾ºÕù/vn  £¬/w  ×î/d  Ö÷Òª/b  µÄ/u  ÊÇ/v  ÖªÊ¶/n  Á¦Á¿/n  µÄ/u  ¾ºÕù/vn  £¡/w  ¡±/w  
19980504-01-001-036/m  ÔÚ×ù/v  µÄ/u  Ñ§Éú/n  ´ú±í/n  ¸Ðµ½/v  £¬/w  ×ÜÊé¼Ç/n  µÄ/u  ½²»°/n  ÑÔ´Ç/n  ¿ÒÇÐ/a  £¬/w  ÓïÖØÐÄ³¤/i  £¬/w  ¾Í/d  Ïñ/v  Ò»/m  Î»/q  Ê¦³¤/n  Óë/p  ´ó¼Ò/r  Ì¸ÐÄ/v  Ò»Ñù/u  ¡£/w
[truncated: 9,348,948 more chars]
