# Supplementary material for: Constructing marine expert management knowledge graph based on Trellisnet-CRF
Source: PeerJ Comput Sci. 2022 Sep 5;8:e1083. doi: 10.7717/peerj-cs.1083 (PMC9455288; doi:10.7717/peerj-cs.1083)
Supplement: Supplemental Information 2 [file peerj-cs-08-1083-s002.zip › Peopleí»s Daily Corpus-raw data/corpus_data/199806.txt]

19980601-01-001-001/m  µÚÒ»/m  Î»/q  µÄ/u  ¹¤×÷/vn  
19980601-01-001-002/m  ±¾±¨/r  ÆÀÂÛÔ±/n  
19980601-01-001-003/m  ±àÕß/n  µÄ/u  »°/n  ¡Ã/w  µ³ÖÐÑë/nt  ¹úÎñÔº/nt  ×î½ü/t  ÕÙ¿ª/v  µÄ/u  ¹úÓÐ/vn  ÆóÒµ/n  ÏÂ¸Ú/vn  Ö°¹¤/n  »ù±¾/a  Éú»î/vn  ±£ÕÏ/vn  ºÍ/c  ÔÙ/d  ¾ÍÒµ/v  ¹¤×÷/vn  »áÒé/n  £¬/w  Ìá³ö/v  Òª/v  °Ñ/p  ÕâÏî/r  ¹¤×÷/vn  ×÷Îª/v  µ±Ç°/t  Ò»¸ö/m  Í·µÈ/b  ´óÊÂ/n  À´/v  ×¥/v  £¬/w  ²¢/c  ×ö/v  ÁË/u  È«Ãæ/a  µÄ/u  ¶¯Ô±/vn  ºÍ/c  ²¿Êð/vn  £¬/w  ÎªÁË/p  ÅäºÏ/v  »áÒé/n  ¾«Éñ/n  µÄ/u  ¹á³¹/vn  ÂäÊµ/v  £¬/w  ÎÒÃÇ/r  ½«/d  ×éÖ¯/v  Ò»/m  ÏµÁÐ/q  ±¨µÀ/n  £¬/w  ¶à/a  ²ã´Î/n  ¡¢/w  ¶à/a  ²àÃæ/f  µÄ/u  Ðû´«/v  ÖÐÑë/n  ¾«Éñ/n  £¬/w  ±¨µÀ/v  ¸÷µØ/r  ÐÂ/a  ¾­Ñé/n  ¡¢/w  ÐÂ/a  ×ö·¨/n  ¡£/w  Í¬Ê±/c  ·¢±í/v  Ò»/m  ×é/q  ²ûÊö/v  Õâ/r  ´Î/q  »áÒé/n  Ö÷Òª/b  ¾«Éñ/n  µÄ/u  ÆÀÂÛÔ±/n  ÎÄÕÂ/n  ¡£/w  ½ñÌì/t  ·¢±í/v  µÄ/u  ÊÇ/v  µÚÒ»/m  Æª/q  ¡£/w  
19980601-01-001-004/m  µ³ÖÐÑë/nt  ¹úÎñÔº/nt  ÒªÇó/v  £¬/w  ¶¯Ô±/v  È«µ³/n  ºÍ/c  È«/a  Éç»á/n  µÄ/u  Á¦Á¿/n  £¬/w  ¹²Í¬/d  ×ö/v  ºÃ/a  ¹úÓÐ/vn  ÆóÒµ/n  ÏÂ¸Ú/vn  Ö°¹¤/n  »ù±¾/a  Éú»î/vn  ±£ÕÏ/vn  ºÍ/c  ÔÙ/d  ¾ÍÒµ/v  ¹¤×÷/vn  ¡£/w  ¸÷/r  µØÇø/n  ¸÷/r  ²¿ÃÅ/n  ½«/p  Æä/r  µ±×÷/v  Í·µÈ/b  ´óÊÂ/n  £¬/w  ½øÒ»²½/d  ¼Ó´ó/v  ÁË/u  ¹¤×÷/vn  Á¦¶È/n  £¬/w  È¡µÃ/v  ÁË/u  ²»Í¬/a  ³Ì¶È/n  µÄ/u  ½øÕ¹/vn  ¡£/w  ÊÂÊµ/n  Ö¤Ã÷/v  £¬/w  Ö»Òª/c  ÔÚ/p  Ë¼Ïë/n  ÉÏ/f  ÐÐ¶¯/vn  ÉÏ/f  ÕæÕý/d  ½«/p  Æä/r  µ±×÷/v  µÚÒ»/m  Î»/q  µÄ/u  ¹¤×÷/vn  ×¥½ô/v  ¡¢/w  ×¥/v  Êµ/a  £¬/w  ¾Í/c  ÄÜ¹»/v  ×¥/v  ³ö/v  ³ÉÐ§/n  ¡£/w  
19980601-01-001-005/m  ³Æ/v  Æä/r  Îª/v  ¡°/w  µÚÒ»/m  Î»/q  µÄ/u  ¹¤×÷/vn  ¡±/w  £¬/w  ÊÇ/v  ÒòÎª/p  ÊÂ/n  ¹Ø/v  ´ó¾Ö/n  £¬/w  ÊÂ/n  ¹Ø/v  Òýµ¼/v  ¡¢/w  ±£»¤/v  ºÍ/c  ·¢»Ó/v  ºÃ/a  Ö°¹¤/n  ÈºÖÚ/n  µÄ/u  »ý¼«ÐÔ/n  £¬/w  ÊÂ/n  ¹Ø/v  ¹úÓÐ/vn  ÆóÒµ/n  ¸Ä¸ï/v  µÄ/u  ¹¥¼á/vn  ºÍ/c  È«Ãæ/a  Í»ÆÆ/vn  ¡£/w  
19980601-01-001-006/m  ¹úÓÐ/vn  ÆóÒµ/n  µÄ/u  ¹ã´ó/b  Ö°¹¤/n  £¬/w  ¼¸Ê®/m  Äê/q  À´/f  Îª/p  ¹ú¼Ò/n  ¾­¼Ã/n  ½¨Éè/vn  ¡¢/w  ¸Ä¸ï/v  ¿ª·Å/v  ºÍ/c  ¹úÓÐ/vn  ÆóÒµ/n  ·¢Õ¹/v  ×³´ó/v  £¬/w  ×÷³ö/v  ÁË/u  ÖØ´ó/a  µÄ/u  ¹±Ï×/n  ¡£/w  µ«ÊÇ/c  ÎÒÃÇ/r  ÕýÔÚ/d  ¾­Àú/v  ÓÉ/p  ¼Æ»®¾­¼Ã/n  Ïò/p  ÊÐ³¡¾­¼Ã/n  µÄ/u  ¸ù±¾/a  ×ª±ä/vn  £¬/w  ÓÉÓÚ/c  ³¤ÆÚÒÔÀ´/l  ÖØ¸´/vd  ½¨Éè/v  ¡¢/w  Ã¤Ä¿/ad  ½¨Éè/v  µÄ/u  Ó°Ïì/vn  £¬/w  ÒÔ¼°/c  ¿ÆÑ§¼¼Êõ/n  µÄ/u  Ñ¸ÃÍ/a  ·¢Õ¹/vn  £¬/w  ºÜ¶à/m  ¹úÓÐ/vn  ÆóÒµ/n  ÈË¸¡ÓÚÊÂ/i  £¬/w  ÈËÔ±/n  ¹ý/d  ¶à/a  £»/w  ÓÐµÄ/r  ÆóÒµ/n  ²úÆ·/n  ³Â¾É/a  £¬/w  ±ôÁÙ/v  ÆÆ²ú/v  £»/w  ÓÐµÄ/r  Ð§Òæ/n  µÍÏÂ/a  £¬/w  ´¦ÓÚ/v  Í£²ú/v  °ëÍ£²ú/v  ×´Ì¬/n  ¡£/w  Òª/v  Ïë/v  ÔÚ/p  Èý/m  Äê/q  Ê±¼ä/n  ÄÚ/f  Ê¹/v  ´ó¶àÊý/m  ¹úÓÐ/vn  ´óÖÐÐÍ/b  ¿÷Ëð/vn  ÆóÒµ/n  °ÚÍÑ/v  À§¾³/n  ºÍ/c  ÈÃ/v  ´ó¶àÊý/m  ¹úÓÐ/vn  ¹Ç¸É/n  ´óÖÐÐÍ/b  ÆóÒµ/n  ½¨Á¢/v  Æð/v  ÏÖ´ú/t  ÆóÒµ/n  ÖÆ¶È/n  £¬/w  ´Ù½ø/v  ¹úÃñ¾­¼Ã/n  ·¢Õ¹/vn  µÄ/u  Á¼ÐÔ/b  Ñ­»·/vn  £¬/w  ¾Í/d  Òª/v  ¼á¶¨²»ÒÆ/i  µØ/u  ×ß/v  ¹ÄÀø/v  ¼æ²¢/v  ¡¢/w  ¹æ·¶/v  ÆÆ²ú/v  ¡¢/w  ¼õÔ±ÔöÐ§/l  ¡¢/w  ÏÂ¸Ú/v  ·ÖÁ÷/v  ºÍ/c  ÊµÊ©/v  ÔÙ/d  ¾ÍÒµ/v  ¹¤³Ì/n  µÄ/u  Â·×Ó/n  ¡£/w  ²»/d  ½â¾ö/v  ¸»Óà/vn  ÈËÔ±/n  ·ÖÁ÷/v  µÄ/u  ÎÊÌâ/n  £¬/w  ¹úÓÐ/vn  ÆóÒµ/n  µÄ/u  ÀúÊ·/n  °ü¸¤/n  ¾Í/d  ÄÑÒÔ/d  ½âÍÑ/v  £¬/w  ¾Í/d  ²»/d  ÄÜ/v  Æ½µÈ/ad  ²ÎÓë/v  ÊÐ³¡/n  ¾ºÕù/vn  £¬/w  ×ßÏò/v  ÕñÐË/v  Ö®/u  Â·/n  ¡£/w  ÔÚ/p  Õâ¸ö/r  ¹ý³Ì/n  ÖÐ/f  £¬/w  ±ØÈ»/d  »á/v  ²úÉú/v  Ö°¹¤/n  ÏÂ¸Ú/v  ÎÊÌâ/n  £¬/w  »á/v  ¸ø/p  Ò»²¿·Ö/m  ÏÂ¸Ú/vn  Ö°¹¤/n  ´øÀ´/v  ÔÝÊ±/b  µÄ/u  À§ÄÑ/an  ¡£/w  Õâ¸ö/r  ¹ý³Ì/n  ÊÇ/v  ²»¿É±ÜÃâ/l  µÄ/u  £¬/w  µ«/c  ¹¤×÷/vn  ÊÇ/v  ¿ÉÒÔ/v  ×ö/v  ºÃ/a  µÄ/u  ¡£/w  ÎÒÃÇ/r  ±ØÐë/d  Í×ÉÆ/ad  ½â¾ö/v  ¹úÓÐ/vn  ÆóÒµ/n  ÏÂ¸Ú/vn  Ö°¹¤/n  µÄ/u  »ù±¾/a  Éú»î/vn  ±£ÕÏ/vn  ºÍ/c  ÔÙ/d  ¾ÍÒµ/v  ÎÊÌâ/n  £¬/w  ÈÃ/v  ¹ã´ó/b  Ö°¹¤/n  ÇÐÊµ/ad  ¸ÐÊÜ/v  µ½/v  µ³/n  ºÍ/c  Õþ¸®/n  µÄ/u  ¹Ø»³/vn  £¬/w  Àí½â/v  ¸Ä¸ï/v  ¡¢/w  ÅäºÏ/v  ¸Ä¸ï/v  ¡¢/w  Ö§³Ö/v  ¸Ä¸ï/v  £¬/w  ¼õÉÙ/v  ¸Ä¸ï/vn  ¹ý³Ì/n  ÖÐ/f  µÄ/u  Õð¶¯/vn  £¬/w  ´Ó¶ø/c  ±£³Ö/v  Éç»á/n  ÎÈ¶¨/vn  £¬/w  Îª/p  ¹úÃñ¾­¼Ã/n  ³ÖÐø/vd  ¿ìËÙ/d  ½¡¿µ/ad  ·¢Õ¹/v  ´´Ôì/v  Á¼ºÃ/a  Éç»á/n  »·¾³/n  ¡£/w  
19980601-01-001-007/m  ¼ÈÈ»/c  ÊÇ/v  ¡°/w  µÚÒ»/m  Î»/q  µÄ/u  ¹¤×÷/vn  ¡±/w  £¬/w  ¾Í/d  ÐèÒª/v  µ³Õþ/j  Ö÷Òª/b  ¸ºÔðÈË/n  ¸ß¶È/d  ÖØÊÓ/v  £¬/w  Ç××Ô/d  ¶¯ÊÖ/v  £¬/w  ³ä·Ö/ad  µ÷¶¯/v  Áìµ¼°à×Ó/n  È«Ìå/n  ³ÉÔ±/n  µÄ/u  »ý¼«ÐÔ/n  £¬/w  ÍÅ½á/v  ºÍ/c  ÒÀ¿¿/v  ¹ã´ó/b  ¸É²¿/n  ÈºÖÚ/n  ÆëÐÄÐ­Á¦/i  £¬/w  ºÝ×¥/v  ÂäÊµ/v  £»/w  ¼ÈÈ»/c  ÊÇ/v  ¡°/w  µÚÒ»/m  Î»/q  µÄ/u  ¹¤×÷/vn  ¡±/w  £¬/w  ¾Í/d  ÐèÒª/v  ¶¯Ô±/v  ºÍ/c  ×éÖ¯/v  È«/a  Éç»á/n  µÄ/u  Á¦Á¿/n  £¬/w  Èº²ßÈºÁ¦/i  £¬/w  ÔÚ/p  È«/a  Éç»á/n  ÐÎ³É/v  Ò»¸ö/m  ¹ØÐÄ/v  ÏÂ¸Ú/vn  Ö°¹¤/n  ¡¢/w  °ïÖú/v  ÏÂ¸Ú/vn  Ö°¹¤/n  ÔÙ/d  ¾ÍÒµ/v  µÄ/u  Á¼ºÃ/a  »·¾³/n  £»/w  ¼ÈÈ»/c  ÊÇ/v  ¡°/w  µÚÒ»/m  Î»/q  µÄ/u  ¹¤×÷/vn  ¡±/w  £¬/w  ¹úÓÐ/vn  ÆóÒµ/n  µÄ/u  ÏÂ¸Ú/vn  Ö°¹¤/n  £¬/w  ¾Í/d  Òª/v  ÕýÈ·/a  µØ/u  Ãæ¶Ô/v  À§ÄÑ/an  £¬/w  Ê¶/v  ´óÌå/n  £¬/w  ¹Ë/v  ´ó¾Ö/n  £¬/w  ÅäºÏ/v  ¸÷/r  ·½Ãæ/n  ×ö/v  ºÃ/a  ¹¤×÷/vn  ¡£/w  ¹Ø¼ü/n  ÔÚ/v  Áìµ¼/n  £¬/w  ¹Ø¼ü/n  ÔÚ/v  µÚÒ»°ÑÊÖ/l  £¬/w  ¹Ø¼ü/n  ÔÚ/v  ÊÇ·ñ/v  ÕæÕý/d  µØ/u  ÔÚ/p  Ë¼Ïë/n  ºÍ/c  ÐÐ¶¯/vn  ÉÏ/f  µ±×÷/v  ¡°/w  µÚÒ»/m  Î»/q  µÄ/u  ¹¤×÷/vn  ¡±/w  ×¥½ô/v  ¡¢/w  ×¥/v  Êµ/a  ¡£/w  
19980601-01-001-008/m  ÊµÊ©/v  ÔÙ/d  ¾ÍÒµ/v  ¹¤³Ì/n  ¼¸/m  Äê/q  À´/f  £¬/w  ¸÷µØ/r  ×ö/v  ÁË/u  ´óÁ¿/m  ¹¤×÷/vn  £¬/w  È¡µÃ/v  ÁË/u  Ðí¶à/m  ±¦¹ó/a  µÄ/u  ¾­Ñé/n  ¡£/w  µ³ÖÐÑë/nt  ¹úÎñÔº/nt  ÕÙ¿ª/v  ¹úÓÐ/vn  ÆóÒµ/n  ÏÂ¸Ú/vn  Ö°¹¤/n  »ù±¾/a  Éú»î/vn  ±£ÕÏ/v  ºÍ/c  ÔÙ/d  ¾ÍÒµ/v  ¹¤×÷/vn  »áÒé/n  Ö®ºó/f  £¬/w  ¸÷µØ/r  ÓÖ/d  ÓÐ/v  ÐÂ/a  µÄ/u  ½øÕ¹/vn  ¡£/w  ÓÉÓÚ/p  Çé¿ö/n  ¸´ÔÓ/a  £¬/w  ÈÎÎñ/n  ¼è¾Þ/a  £¬/w  ÐèÒª/v  ¼°Ê±/ad  ×Ü½á/v  ¾­Ñé/n  £¬/w  ÒòµØÖÆÒË/i  £¬/w  ÔÙ½ÓÔÙÀ÷/i  ¡£/w  Ö»Òª/c  ÎÒÃÇ/r  ÔÚ/p  Õâ¸ö/r  ÎÊÌâ/n  ÉÏ/f  Õù/v  µÃ/u  Ö÷¶¯/a  £¬/w  ÎÒÃÇ/r  ¾Í/d  »á/v  Ó®µÃ/v  Ê±¼ä/n  ºÍ/c  Ìõ¼þ/n  £¬/w  Ó®µÃ/v  ¹úÓÐ/vn  ÆóÒµ/n  ¸Ä¸ï/vn  µÄ/u  ÐÂ/a  Ê¤Àû/vn  ¡£/w  

19980601-01-002-001/m  Ô²Âú/ad  ½áÊø/v  ¶Ô/p  Å·ÖÞ/ns  ËÄ/m  ¹ú/n  µÄ/u  ·ÃÎÊ/vn  
19980601-01-002-002/m  Àî/nr  Èð»·/nr  »Øµ½/v  ±±¾©/ns  ºú/nr  ½õÌÎ/nr  µÈ/u  ÔÚ/p  [ÈËÃñ/n  ´ó»áÌÃ/n]ns  Ó­½Ó/v  £¨/w  ¸½/v  Í¼Æ¬/n  £±/m  ÕÅ/q  £©/w  
19980601-01-002-003/m  ÎåÔÂ/t  ÈýÊ®Ò»ÈÕ/t  £¬/w  [È«¹ú/n  ÕþÐ­/j]nt  Ö÷Ï¯/n  Àî/nr  Èð»·/nr  Ô²Âú/ad  ½áÊø/v  ¶Ô/p  ÂÞÂíÄáÑÇ/ns  ¡¢/w  Òâ´óÀû/ns  ¡¢/w  Î÷°àÑÀ/ns  ºÍ/c  ·¨¹ú/ns  µÄ/u  ÕýÊ½/a  ·ÃÎÊ/vn  »Øµ½/v  ±±¾©/ns  ¡£/w  [ÖÐ¹²ÖÐÑë/nt  ÕþÖÎ¾Ö/n]nt  ³£Î¯/n  ¡¢/w  ¹ú¼Ò/n  ¸±/b  Ö÷Ï¯/n  ºú/nr  ½õÌÎ/nr  ÔÚ/p  [ÈËÃñ/n  ´ó»áÌÃ/n]ns  Ó­½Ó/v  Àî/nr  Èð»·/nr  ¡£/w  £¨/w  ÐÂ»ªÉç/nt  ¼ÇÕß/n  Áõ/nr  ½¨Éú/nr  Éã/Vg  £©/w  
19980601-01-002-004/m  ÐÂ»ªÉç/nt  ±±¾©/ns  £µÔÂ/t  £³£±ÈÕ/t  µç/n  [È«¹ú/n  ÕþÐ­/j]nt  Ö÷Ï¯/n  Àî/nr  Èð»·/nr  Ô²Âú/ad  ½áÊø/v  ¶Ô/p  ÂÞÂíÄáÑÇ/ns  ¡¢/w  Òâ´óÀû/ns  ¡¢/w  Î÷°àÑÀ/ns  ºÍ/c  ·¨¹ú/ns  µÄ/u  ÕýÊ½/a  ÓÑºÃ/a  ·ÃÎÊ/vn  ÓÚ/p  ½ñÌì/t  ÏÂÎç/t  »Øµ½/v  ±±¾©/ns  ¡£/w  
19980601-01-002-005/m  [ÖÐ¹²ÖÐÑë/nt  ÕþÖÎ¾Ö/n]nt  ³£Î¯/n  ¡¢/w  ¹ú¼Ò/n  ¸±/b  Ö÷Ï¯/n  ºú/nr  ½õÌÎ/nr  £¬/w  [È«¹ú/n  ÕþÐ­/j]nt  ¸±/b  Ö÷Ï¯/n  Ñî/nr  Èêá·/nr  ¡¢/w  Íõ/nr  Õ×¹ú/nr  ¡¢/w  ³Â/nr  ¿¡Éú/nr  £¬/w  [È«¹ú/n  ÕþÐ­/j]nt  ¸±/b  Ö÷Ï¯/n  ¡¢/w  [ÖÂ¹«µ³/nt  ÖÐÑë/n]nt  Ö÷Ï¯/n  ÂÞ/nr  ºÀ²Å/nr  ºÍ/c  ËÄ/m  ¹ú/n  ×¤»ª/vn  Ê¹½Ú/n  ³öÏ¯/v  ÁË/u  ÔÚ/p  [ÈËÃñ/n  ´ó»áÌÃ/n]ns  ¾ÙÐÐ/v  µÄ/u  »¶Ó­/vn  ÒÇÊ½/n  ¡£/w  ³öÏ¯/v  »¶Ó­/vn  ÒÇÊ½/n  µÄ/u  ÓÐ¹Ø/vn  ·½Ãæ/n  ¸ºÔðÈË/n  »¹ÓÐ/v  [¹úÎñÔº/nt  Íâ°ì/j]nt  Ö÷ÈÎ/n  Áõ/nr  »ªÇï/nr  £¬/w  [ÖÐ¹²ÖÐÑë/nt  °ì¹«Ìü/n]nt  ¸±/b  Ö÷ÈÎ/n  ºú/nr  ¹â±¦/nr  £¬/w  Íâ½»²¿/nt  ¸±/b  ²¿³¤/n  ¼ª/nr  Åå¶¨/nr  £¬/w  [Ãñ¸ï/j  ÖÐÑë/n]nt  ¸±/b  Ö÷Ï¯/n  Í¯/nr  ¸µ/nr  £¬/w  [È«¹ú/n  ÕþÐ­/j]nt  ³£Î¯/n  ¡¢/w  ¸±/b  ÃØÊé³¤/n  Íõ/nr  ¾ÞÂ»/nr  ¡¢/w  Áº/nr  ½ðÈª/nr  ¡£/w  
19980601-01-002-006/m  Àî/nr  Èð»·/nr  µÄ/u  Ö÷Òª/b  ÅãÍ¬/vn  ÈËÔ±/n  [È«¹ú/n  ÕþÐ­/j]nt  ³£Î¯/n  ¡¢/w  ÃØÊé³¤/n  Ö£/nr  ÍòÍ¨/nr  £¬/w  [È«¹ú/n  ÕþÐ­/j]nt  ³£Î¯/n  ¡¢/w  [ÈË¿Ú/n  ×ÊÔ´/n  »·¾³/n  Î¯Ô±»á/n]nt  Ö÷ÈÎ/n  ºî/nr  ½Ý/nr  £¬/w  [È«¹ú/n  ÕþÐ­/j]nt  Î¯Ô±/n  ¡¢/w  [ÐÂ½®/ns  Î¬Îá¶û/nz  ×ÔÖÎÇø/n  ÕþÐ­/j]nt  Ö÷Ï¯/n  ¼ÖÄÇ²¼¶û/nr  £¬/w  [È«¹ú/n  ÕþÐ­/j]nt  ³£Î¯/n  ¡¢/w  [Ãñ¸ï/j  ÖÐÑë/n]nt  ¸±/b  Ö÷Ï¯/n  Öì/nr  Åà¿µ/nr  £¬/w  Íâ½»²¿/nt  ¸±/b  ²¿³¤/n  ÕÅ/nr  µÂ¹ã/nr  £¬/w  [È«¹ú/n  ÕþÐ­/j]nt  ³£Î¯/n  ¡¢/w  [ÖÐÑë/n  ÃÀÊõ/n  Ñ§Ôº/n]nt  Ôº³¤/n  ½ù/nr  ÉÐÒê/nr  Ò²/d  Í¬»ú/d  µÖ´ï/v  ¡£/w  
19980601-01-002-007/m  ±¾±¨/r  ÄáË¹/ns  £µÔÂ/t  £³£°ÈÕ/t  µç/n  ¼ÇÕß/n  Áõ/nr  ÕýÑ§/nr  ¡¢/w  ¹û/nr  ÓÀÒã/nr  ±¨µÀ/v  £º/w  [È«¹ú/n  ÕþÐ­/j]nt  Ö÷Ï¯/n  Àî/nr  Èð»·/nr  ½ñÌì/t  Ô²Âú/ad  ½áÊø/v  ÁË/u  ¶Ô/p  ·¨¹ú/ns  µÄ/u  ·ÃÎÊ/vn  £¬/w  ³Ë/p  ×¨»ú/n  Àë¿ª/v  ÄáË¹/ns  »Ø¹ú/v  ¡£/w  
19980601-01-002-008/m  Àë¿ª/v  ·¨¹ú/ns  Ê±/Ng  £¬/w  Àî/nr  Èð»·/nr  ¸ø/p  ·¨¹ú/ns  ²ÎÒé³¤/n  ÄªÅµÀï/nr  ·¢/v  ÁË/u  ¸ÐÐ»µç/n  £¬/w  ¶Ô/p  Ëû/r  ÔÚ/p  ·Ã/v  ·¨/j  ÆÚ¼ä/f  ÊÜµ½/v  ·¨¹ú/ns  ÈËÃñ/n  ÈÈÇé/a  ÓÑºÃ/a  µÄ/u  ½Ó´ý/vn  ±íÊ¾/v  ÖÔÐÄ/d  ¸ÐÐ»/v  ¡£/w  Àî/nr  Èð»·/nr  Ö÷Ï¯/n  Ëµ/v  £¬/w  Í¨¹ý/p  Í¬/p  ·¨¹ú/ns  Áìµ¼ÈË/n  µÄ/u  ÉîÈë/a  ½»Ì¸/vn  ÒÔ¼°/c  Í¬/p  ¸÷½ç/r  ÈËÊ¿/n  µÄ/u  ½Ó´¥/vn  £¬/w  ¸Ðµ½/v  ÖÐ/j  ·¨/j  Á½/m  ¹ú/n  ½¨Á¢/v  ÃæÏò/v  £²£±/m  ÊÀ¼Í/n  µÄ/u  È«Ãæ/a  »ï°é/n  ¹ØÏµ/n  ÓÐ×Å/v  ÀÎ¹Ì/a  µÄ/u  »ù´¡/n  ¡£/w  Ëû/r  Ï£Íû/v  ÖÐ/j  ·¨/j  Á½/m  ¹ú/n  ÈËÃñ/n  Ö®¼ä/f  ¡¢/w  [ÖÐ¹ú/ns  È«¹ú/n  ÕþÐ­/j]nt  Í¬/p  [·¨¹ú/ns  ²ÎÒéÔº/n]nt  Ö®¼ä/f  µÄ/u  ÓÑÒê/n  ÓëÈÕ¾ãÔö/i  £¬/w  Ë«·½/n  µÄ/u  ºÏ×÷/vn  ½á/v  ³ö/v  ¸ü¼Ó/d  ·áË¶/a  µÄ/u  ³É¹û/n  ¡£/w  

19980601-01-003-001/m  [¹ú¼Ò/n  Ë°Îñ/n  ×Ü¾Ö/n]nt  ·¢³ö/v  Í¨Öª/n  ±¾ÔÂ/t  Æð/f  ¿ªÕ¹/v  Ë°ÊÕ/n  Â©/v  Õ÷/v  Â©/v  ¹Ü/v  »§/Ng  Çå²é/vn  ¹¤×÷/vn  
19980601-01-003-002/m  ±¾±¨/r  ±±¾©/ns  £µÔÂ/t  £³£±ÈÕ/t  Ñ¶/Ng  ¸ù¾Ý/p  ¹úÎñÔº/nt  Áìµ¼/n  ¹ØÓÚ/p  °Ñ/p  ¸Ã/v  ÊÕ/v  µÄ/u  Ë°/n  ¶¼/d  ÊÕ/v  ÉÏÀ´/v  µÄ/u  Ö¸Ê¾/vn  ¾«Éñ/n  £¬/w  [¹ú¼Ò/n  Ë°Îñ/n  ×Ü¾Ö/n]nt  ½üÈÕ/t  ·¢³ö/v  Í¨Öª/n  £¬/w  ¾ö¶¨/v  ´Ó/p  ½ñÄê/t  £¶ÔÂ/t  ÖÁ/p  £¹ÔÂ/t  ÔÚ/p  È«¹ú/n  ·¶Î§/n  ÄÚ/f  ¿ªÕ¹/v  Â©/v  Õ÷/v  Â©/v  ¹Ü/v  »§/Ng  µÄ/u  Çå²é/vn  ¹¤×÷/vn  £¬/w  ÒÔ/c  ¼ÓÇ¿/v  Ë°Ô´/n  ¹ÜÀí/vn  £¬/w  ¼õÉÙ/v  Ë°ÊÕ/n  Á÷Ê§/vn  ¡£/w  
19980601-01-003-003/m  ¡¶/w  Í¨Öª/n  ¡·/w  ¹æ¶¨/v  £¬/w  ½ñÄê/t  £·ÔÂ/t  £±ÈÕ/t  Ç°/f  ÉêÇë/v  ²¹°ì/v  Ë°Îñ/n  µÇ¼Ç/v  µÄ/u  ¿É/v  ÃâÓÚ/v  ´¦·£/v  ¡£/w  ·²/d  ÓÚ/p  ½ñÄê/t  £·ÔÂ/t  £±ÈÕ/t  ºó/f  ¾­/p  Çå²é/v  ·¢ÏÖ/v  µÄ/u  Â©/v  Õ÷/v  Â©/v  ¹Ü/v  »§/Ng  £¬/w  ³ý/p  ²¹/v  Õ÷/v  Ë°¿î/n  Íâ/f  »¹Òª/v  °´/p  ¹æ¶¨/n  ¼ÓÊÕ/v  ÖÍÄÉ½ð/n  £¬/w  ¸Ã/v  ´¦·£/v  µÄ/u  Òª/v  ÒÀ·¨/d  ´ÓÑÏ/d  ´¦·£/v  £¬/w  ²»/d  µÃ/v  ÒÔ/p  ²¹/v  ´ø/v  ·£/v  £»/w  Çé½Ú/n  ÑÏÖØ/a  µÄ/u  Òª/v  ÒÆËÍ/v  Ë¾·¨/n  »ú¹Ø/n  ÒÀ·¨/d  ´¦Àí/v  £¬/w  ²»/d  µÃ/v  ÒÔ/p  ·£/v  ´ú/v  ÐÌ/n  ¡£/w  
19980601-01-003-004/m  ¡¶/w  Í¨Öª/n  ¡·/w  Ö¸³ö/v  £¬/w  Ëæ×Å/p  ¸÷Ïî/r  ¸Ä¸ï/vn  µÄ/u  ²»¶Ï/d  Éî»¯/v  ºÍ/c  ÆóÒµ/n  ¸ÄÖÆ/vn  µÄ/u  ÍÆ½ø/vn  £¬/w  ÍµÌÓË°/j  ºÍ/c  ·´/v  ÍµÌÓË°/j  µÄ/u  ¶·Õù/vn  ¸ü¼Ó/d  ¼¤ÁÒ/a  ¡£/w  Ò»Ð©/m  µ¥Î»/n  ºÍ/c  ¸öÈË/n  ÎªÁË/p  ÌÓ±Ü/v  ÄÉË°/v  £¬/w  ÓÐµÄ/r  Ó¦µ±/v  °ìÀí/v  Ë°Îñ/n  µÇ¼Ç/vn  ¶ø/c  ²»/d  °ìÀí/v  £»/w  ÓÐµÄ/r  ²»/d  °´Ê±/d  ÈçÊµ/d  Éê±¨/v  ÄÉË°/v  £¬/w  ²ÉÈ¡/v  ¾­³£/d  ¸ü»»/v  ¾­Óª/vn  µØµã/n  µÈ/u  ·½Ê½/n  ÌÓ±Ü/v  Ë°Îñ/n  »ú¹Ø/n  ¼à¿Ø/v  £»/w  ÓÐµÄ/r  Ôò/d  ³Ë/v  ÆóÒµ/n  ¸ÄÖÆ/vn  ¡¢/w  ¸Ä×é/vn  Ö®/u  »ú/Ng  £¬/w  ÒÔ/p  ¸÷ÖÖ/r  ³Ð°ü/vn  ¡¢/w  ×âÁÞ/vn  ·½Ê½/n  Íµ/d  ÌÓ/v  Ë°¿î/n  £»/w  ÓÐµÄ/r  ×ê/v  Ë°ÊÕ/n  ÓÅ»Ý/vn  µÄ/u  ¿Õ×Ó/n  £¬/w  ¸ã/v  ¼Ù/a  ¸£Àû/n  ¡¢/w  ¼Ù/a  Ð£°ì/vn  ¡¢/w  ¼Ù/a  ÀÍ¶¯/vn  ¾ÍÒµ/vn  ¡¢/w  ¼Ù/a  ¡°/w  Èý²ú/j  ¡±/w  ÆóÒµ/n  µÈ/u  ¡£/w  ÕâÖÖ/r  ×´¿ö/n  Èç/c  ²»/d  ¸Ä±ä/v  £¬/w  ½«/d  »á/v  µ¼ÖÂ/v  ¹ú¼Ò/n  Ë°ÊÕ/n  ´óÁ¿/m  Á÷Ê§/v  £¬/w  ÆÆ»µ/v  ¹«Æ½/a  ¾ºÕù/vn  »úÖÆ/n  £¬/w  ¸ÉÈÅ/v  Ë°ÊÕ/n  Õ÷¹Ü/j  ÖÈÐò/n  ¡£/w  Òò´Ë/c  £¬/w  [¹ú¼Ò/n  Ë°Îñ/n  ×Ü¾Ö/n]nt  ¾ö¶¨/v  ¿ªÕ¹/v  Â©/v  Õ÷/v  Â©/v  ¹Ü/v  »§/Ng  µÄ/u  Çå²é/vn  ¹¤×÷/vn  £¬/w  ÒÔ/c  ÃþÇå/v  Ë°Ô´/n  µ×Êý/n  £¬/w  ²é/v  ²¹/v  Â©½É/vn  Ë°¿î/n  £¬/w  ¼õÉÙ/v  Ë°ÊÕ/n  Á÷Ê§/v  £¬/w  ÍêÉÆ/v  ·À·¶/vn  ´ëÊ©/n  ¡£/w  
19980601-01-003-005/m  ¾Ý/p  ÁË½â/v  £¬/w  ´Ë´Î/r  Çå²é/v  µÄ/u  ·¶Î§/n  ÊÇ/v  £º/w  ·²/d  ÒÀÕÕ/p  ¡¶/w  Ë°ÊÕ/n  Õ÷¹Ü·¨/n  ¡·/w  ¼°Æä/c  ÊµÊ©/vn  Ï¸Ôò/n  ºÍ/c  [¹ú¼Ò/n  Ë°Îñ/n  ×Ü¾Ö/n]nt  ÖÆ¶¨/v  µÄ/u  ¡¶/w  Ë°Îñ/n  µÇ¼Ç/vn  ¹ÜÀí/vn  °ì·¨/n  ¡·/w  µÄ/u  ¹æ¶¨/n  £¬/w  Ó¦/v  °ìÀí/v  ¶ø/c  Î´/d  °ìÀí/v  Ë°Îñ/n  µÇ¼Ç/vn  µÄ/u  ÄÉË°/vn  µ¥Î»/n  ºÍ/c  ¸öÈË/n  £¬/w  ÒÑ/d  °ìÀí/v  Ë°Îñ/n  µÇ¼Ç/vn  µ«/c  Î´/d  Éê±¨/v  »ò/c  ³öÏÖ/v  Òì³£/d  Éê±¨/v  µÄ/u  ÄÉË°/vn  µ¥Î»/n  ºÍ/c  ¸öÈË/n  ¡£/w  Çå²é/vn  ÖØµã/n  £º/w  Ò»/m  ÊÇ/v  ÒÑ/d  °ìÀí/v  ¹¤ÉÌ/n  µÇ¼Ç/vn  ¶ø/c  Î´/d  °ìÀí/v  Ë°Îñ/n  µÇ¼Ç/vn  µÄ/u  µ¥Î»/n  ºÍ/c  ¸öÈË/n  £»/w  ¶þ/m  ÊÇ/v  °´/p  ¹æ¶¨/v  ²»/d  Ðè/v  °ìÀí/v  ¹¤ÉÌ/n  µÇ¼Ç/vn  ¶ø/c  ÓÉ/p  ÓÐ¹Ø/vn  »ú¹Ø/n  Åú×¼/v  ÉèÁ¢/v  Î´/d  °ìÀí/v  Ë°Îñ/n  µÇ¼Ç/vn  µÄ/u  µ¥Î»/n  ºÍ/c  ¸öÈË/n  £»/w  Èý/m  ÊÇ/v  ÆäËû/r  ÒÑ/d  ·¢Éú/v  ÄÉË°/vn  ÒåÎñ/n  µ«/c  Î´/d  °´/p  ¹æ¶¨/v  °ìÀí/v  Ë°Îñ/n  µÇ¼Ç/vn  µÄ/u  µ¥Î»/n  ºÍ/c  ¸öÈË/n  £»/w  ËÄ/m  ÊÇ/v  Î´/d  Éê±¨/v  »ò/c  Òì³£/d  Éê±¨/v  µÄ/u  µ¥Î»/n  ºÍ/c  ¸öÈË/n  £»/w  Îå/m  ÊÇ/v  ´ú/v  Õ÷/v  ´ú/v  ¿Û/v  µ¥Î»/n  £»/w  Áù/m  ÊÇ/v  ¸÷Àà/r  ¼¯Ã³ÊÐ³¡/n  ¼°/c  ×¨Òµ/n  ÊÐ³¡/n  ¡£/w  ¾ßÌå/a  Çå²é/vn  ÖØµã/n  ÓÉ/p  ¸÷/r  Ê¡/n  ¡¢/w  ×ÔÖÎÇø/n  ¡¢/w  Ö±Ï½ÊÐ/n  ºÍ/c  ¼Æ»®µ¥ÁÐÊÐ/n  ¹ú¼Ò/n  Ë°Îñ¾Ö/n  ¡¢/w  µØ·½/n  Ë°Îñ¾Ö/n  ¸ù¾Ý/p  ÉÏÊö/b  ÖØµã/n  £¬/w  ½áºÏ/v  ±¾/r  µØÇø/n  Êµ¼Ê/n  È·¶¨/v  ¡£/w  

19980601-01-004-001/m  [ÖÐ¹ú/ns  ÈËÃñ/n  ÒøÐÐ/n]nt  ¹«¸æ/n  
19980601-01-004-002/m  ±¾±¨/r  ±±¾©/ns  ÎåÔÂ/t  ÈýÊ®Ò»ÈÕ/t  Ñ¶/Ng  ¾­/p  ¹úÎñÔº/nt  Åú×¼/v  £¬/w  [ÖÐ¹ú/ns  ÈËÃñ/n  ÒøÐÐ/n]nt  ¾ö¶¨/v  ´Ó/p  Ò»¾Å¾Å¾ÅÄê/t  Ò»ÔÂ/t  Ò»ÈÕ/t  Æð/f  Í£Ö¹/v  µÚ¶þ/m  Ì×/q  ÈËÃñ±Ò/n  £¨/w  Ö½/n  ¡¢/w  Ó²/a  ·Ö±Ò/n  ³ýÍâ/v  £©/w  ÔÚ/p  ÊÐ³¡/n  ÉÏ/f  Á÷Í¨/v  ¡£/w  ÏÖ/Tg  ¹«¸æ/v  ÈçÏÂ/v  £º/w  
19980601-01-004-003/m  Ò»/m  ¡¢/w  µÚ¶þ/m  Ì×/q  ÈËÃñ±Ò/n  £¨/w  Ö½/n  ¡¢/w  Ó²/a  ·Ö±Ò/n  ³ýÍâ/v  £©/w  Í£Ö¹/v  ÔÚ/p  ÊÐ³¡/n  ÉÏ/f  Á÷Í¨/v  µÄ/u  ¾ßÌå/a  È¯±ð/n  £º/w  
19980601-01-004-004/m  £¨/w  Ò»/m  £©/w  Ò»¾ÅÎåÈýÄê/t  °æ/n  ÕýÃæ/n  Í¼°¸/n  Îª/v  ¡º/w  ÍÏÀ­»ú/n  ¡»/w  µÄ/u  ×ØÉ«/n  Ò»/m  ½Ç/q  È¯/Ng  £»/w  
19980601-01-004-005/m  £¨/w  ¶þ/m  £©/w  Ò»¾ÅÎåÈýÄê/t  °æ/n  ÕýÃæ/n  Í¼°¸/n  Îª/v  ¡º/w  »ð³µ/n  ¡»/w  µÄ/u  ºÚÂÌÉ«/n  ¶þ/m  ½Ç/q  È¯/Ng  £»/w  
19980601-01-004-006/m  £¨/w  Èý/m  £©/w  Ò»¾ÅÎåÈýÄê/t  °æ/n  ÕýÃæ/n  Í¼°¸/n  Îª/v  ¡º/w  Ë®µçÕ¾/n  ¡»/w  µÄ/u  ×ÏÉ«/n  Îå/m  ½Ç/q  È¯/Ng  £»/w  
19980601-01-004-007/m  £¨/w  ËÄ/m  £©/w  Ò»¾ÅÎåÈýÄê/t  °æ/n  ÕýÃæ/n  Í¼°¸/n  Îª/v  ¡º/w  Ìì°²ÃÅ/ns  ¡»/w  µÄ/u  ºìÉ«/n  Ò»/m  Ôª/q  È¯/Ng  £»/w  
19980601-01-004-008/m  £¨/w  Îå/m  £©/w  Ò»¾ÅÎåÁùÄê/t  °æ/n  ÕýÃæ/n  Í¼°¸/n  Îª/v  ¡º/w  Ìì°²ÃÅ/ns  ¡»/w  µÄ/u  À¶ºÚÉ«/n  Ò»/m  Ôª/q  È¯/Ng  £»/w  
19980601-01-004-009/m  £¨/w  Áù/m  £©/w  Ò»¾ÅÎåÈýÄê/t  °æ/n  ÕýÃæ/n  Í¼°¸/n  Îª/v  ¡º/w  ÑÓ°²/ns  ±¦ËþÉ½/ns  ¡»/w  µÄ/u  ÉîÀ¶/b  ¶þ/m  Ôª/q  È¯/Ng  £»/w  
19980601-01-004-010/m  £¨/w  Æß/m  £©/w  Ò»¾ÅÎåÁùÄê/t  °æ/n  ÕýÃæ/n  Í¼°¸/n  Îª/v  ¡º/w  ¸÷/r  Ãñ×å/n  ´ó/d  ÍÅ½á/v  ¡»/w  µÄ/u  Éî×ØÉ«/n  Îå/m  Ôª/q  È¯/Ng  ¡£/w  
19980601-01-004-011/m  ¶þ/m  ¡¢/w  ¸Ã/r  Ì×/q  ÈËÃñ±Ò/n  ³ÖÓÐÕß/n  ¿É/v  ÏÞÆÚ/v  µ½/v  ¸÷/r  ÉÌÒµ/n  ÒøÐÐ/n  µÄ/u  ÓªÒµ/vn  Íøµã/n  ¶Ò»»/v  ¡£/w  
19980601-01-004-012/m  Èý/m  ¡¢/w  ¶Ò»»/vn  Ê±¼ä/n  Îª/v  Ò»¾Å¾Å°ËÄê/t  ÁùÔÂ/t  Ò»ÈÕ/t  Ê®¶þÔÂ/t  ÈýÊ®Ò»ÈÕ/t  ¡£/w  
19980601-01-004-013/m  [ÖÐ¹ú/ns  ÈËÃñ/n  ÒøÐÐ/n]nt  
19980601-01-004-014/m  Ò»¾Å¾Å°ËÄê/t  ÎåÔÂ/t  ÈýÊ®Ò»ÈÕ/t  

19980601-01-005-001/m  [ÖÐ¹ú/ns  ÈËÃñ/n  ÒøÐÐ/n]nt  ¹ØÓÚ/p  ·¢ÐÐ/v  ÖÐ¹ú/ns  ÕäÏ¡/a  Ò°Éú/b  ¶¯Îï/n  
19980601-01-005-002/m  ¡ª¡ª¡ª/w  Öìûq/n  ¡¢/w  µ¤¶¥º×/n  ÌØÖÖ/b  ¼ÍÄî±Ò/n  µÄ/u  ¹«¸æ/n  
19980601-01-005-003/m  ±¾±¨/r  ±±¾©/ns  £µÔÂ/t  £³£±ÈÕ/t  Ñ¶/Ng  ÎªÁË/p  Ö§³Ö/v  ºÍ/c  ÍÆ¶¯/v  Õü¾È/v  ¡¢/w  ±£»¤/v  ±ôÎ£/v  ÕäÏ¡/a  Ò°Éú/b  ¶¯Îï/n  ¹¤×÷/v  £¬/w  Ðû´«/v  ±£»¤/v  Ò°Éú/b  ¶¯Îï/n  ¶Ô/p  ÈËÀà/n  ¡¢/w  ×ÔÈ»½ç/n  ÉúÌ¬/n  Æ½ºâ/a  µÄ/u  ÒâÒå/n  £¬/w  [ÖÐ¹ú/ns  ÈËÃñ/n  ÒøÐÐ/n]nt  ¶¨ÓÚ/v  £±£¹£¹£¸Äê/t  £¶ÔÂ/t  £²ÈÕ/t  ·¢ÐÐ/v  ÖÐ¹ú/ns  ÕäÏ¡/a  Ò°Éú/b  ¶¯Îï/n  ¡ª¡ª¡ª/w  Öìûq/n  ¡¢/w  µ¤¶¥º×/n  ÌØÖÖ/b  ¼ÍÄî±Ò/n  ¸÷/r  Ò»/m  Ì×/q  £¨/w  Ã¿Ì×/r  £±/m  Ã¶/q  £©/w  ¡£/w  ÏÖ/Tg  ¹«¸æ/v  ÈçÏÂ/v  £º/w  
19980601-01-005-004/m  Ò»/m  ¡¢/w  ¼ÍÄî±Ò/n  Í¼°¸/n  £º/w  Á½/m  Ã¶/q  ¼ÍÄî±Ò/n  ÕýÃæ/b  Ö÷¾°/n  Í¼°¸/n  ¾ù/d  Îª/v  ÖÐ»ªÈËÃñ¹²ºÍ¹ú/ns  ¹ú»Õ/n  £¬/w  ÄÚÔµ/f  ÉÏ·½/f  Îª/v  ÖÐ»ªÈËÃñ¹²ºÍ¹ú/ns  ¹úÃû/n  µÄ/u  ººÓïÆ´Òô/n  ×ÖÑù/n  £¬/w  ÄÚÔµ/f  ÏÂ·½/f  Îª/v  ÖÐ»ªÈËÃñ¹²ºÍ¹ú/ns  ¹úÃû/n  ¼°/c  £±£¹£¹£·/m  ÄêºÅ/n  ¡£/w  ÖÐ¹ú/ns  ÕäÏ¡/a  Ò°Éú/b  ¶¯Îï/n  ¡ª¡ª¡ª/w  Öìûq/n  ÌØÖÖ/b  ¼ÍÄî±Ò/n  £¨/w  ÒÔÏÂ/f  ¼ò³Æ/v  ¡°/w  Öìûq/n  ±Ò/Ng  ¡±/w  £©/w  ±³Ãæ/f  Ö÷¾°/n  Í¼°¸/n  Îª/v  Ò»/m  Ö»/q  Öìûq/n  Õ¾/v  ÔÚ/p  Ê÷Ö¦/n  ÉÏ/f  £¬/w  ÄÚÔµ/f  ÓÒÉÏ·½/f  Îª/v  ÖÐ¹ú/ns  ÕäÏ¡/a  Ò°Éú/b  ¶¯Îï/n  ¡ª¡ª¡ª/w  Öìûq/n  ×ÖÑù/n  £¬/w  ×óÖÐ·½/f  Îª/v  £µ/m  Ôª/q  ×ÖÑù/n  £¬/w  ×óÏÂ·½/f  ÓÐ/v  Ë®²Ý/n  £»/w  ÖÐ¹ú/ns  ÕäÏ¡/a  Ò°Éú/b  ¶¯Îï/n  ¡ª¡ª¡ª/w  µ¤¶¥º×/n  ÌØÖÖ/b  ¼ÍÄî±Ò/n  £¨/w  ÒÔÏÂ/f  ¼ò³Æ/v  ¡°/w  µ¤¶¥º×/n  ±Ò/Ng  ¡±/w  £©/w  ±³Ãæ/f  Ö÷¾°/n  Í¼°¸/n  Îª/v  Ò»/m  Ö»/q  µ¤¶¥º×/n  Õ¾/v  ÔÚ/p  Ë®²Ý/n  µØ/n  ÖÐ/f  £¬/w  ÄÚÔµ/f  ÉÏ·½/f  Îª/v  ÖÐ¹ú/ns  ÕäÏ¡/a  Ò°Éú/b  ¶¯Îï/n  ¡ª¡ª¡ª/w  µ¤¶¥º×/n  ×ÖÑù/n  £¬/w  ×óÖÐ·½/f  Îª/v  £µ/m  Ôª/q  ×ÖÑù/n  ¡£/w  
19980601-01-005-005/m  ¶þ/m  ¡¢/w  Öìûq/n  ±Ò/Ng  ºÍ/c  µ¤¶¥º×/n  ±Ò/Ng  Ãæ¶î/n  ¾ù/d  Îª/v  £µ/m  Ôª/q  £¬/w  Ö±¾¶/n  ¾ù/d  Îª/v  £³£²/m  ºÁÃ×/q  £¬/w  ²ÄÖÊ/n  ¾ù/d  Îª/v  ×ÏÍ­/n  ºÏ½ð/n  ¡£/w  
19980601-01-005-006/m  Èý/m  ¡¢/w  Öìûq/n  ±Ò/Ng  ºÍ/c  µ¤¶¥º×/n  ±Ò/Ng  ×Ô/p  £±£¹£¹£¸Äê/t  £¶ÔÂ/t  £²ÈÕ/t  Æð/f  ÔÚ/p  È«¹ú/n  ·¢ÐÐ/v  £¬/w  ·¢ÐÐ/vn  ÊýÁ¿/n  ¾ù/d  Îª/v  £¶£°£°Íò/m  Ã¶/q  ¡£/w  
19980601-01-005-007/m  ËÄ/m  ¡¢/w  Öìûq/n  ±Ò/Ng  ºÍ/c  µ¤¶¥º×/n  ±Ò/Ng  Óë/p  ÏÖÐÐ/b  ÈËÃñ±Ò/n  Ö°ÄÜ/n  ÏàÍ¬/a  £¬/w  ²¢/c  Óë/p  £µ/m  Ôª/q  ÈËÃñ±Ò/n  µÈÖµ/v  Á÷Í¨/v  ¡£/w  

19980601-01-006-001/m  Á½/m  Ôº/n  ÔºÊ¿/n  ´ó»á/n  ½ñÌì/t  ¾ÙÐÐ/v  
19980601-01-006-002/m  ±¾±¨/r  ±±¾©/ns  £µÔÂ/t  £³£±ÈÕ/t  Ñ¶/Ng  ¼ÇÕß/n  ¼Ö/nr  Î÷Æ½/nr  ±¨µÀ/v  £º/w  ÖÐ¹ú/ns  ¿Æ¼¼½ç/n  ÓÖ/d  Ò»/m  ´Î/q  Ê¢»á/n  ¡ª¡ª¡ª/w  [ÖÐ¹ú/ns  ¿ÆÑ§Ôº/n]nt  µÚ¾Å/m  ½ì/q  ÔºÊ¿/n  ´ó»á/n  ºÍ/c  [ÖÐ¹ú/ns  ¹¤³ÌÔº/n]nt  µÚËÄ/m  ´Î/q  ÔºÊ¿/n  ´ó»á/n  ³ï±¸/v  ¾ÍÐ÷/v  £¬/w  ½«/d  ÓÚ/p  £¶ÔÂ/t  £±ÈÕ/t  ÉÏÎç/t  ÔÚ/p  ±±¾©/ns  Â¡ÖØ/ad  ¿ªÄ»/v  ¡£/w  ÊµÊ©/v  ¡°/w  ¿Æ½ÌÐË¹ú/l  ¡±/w  Õ½ÂÔ/n  ½«/d  ÊÇ/v  ½ü/a  Ç§/m  Ãû/q  Á½/m  Ôº/n  ÔºÊ¿/n  µÄ/u  ÖÐÐÄ/n  ÒéÌâ/n  ¡£/w  
19980601-01-006-003/m  Á½/m  Ôº/n  ÔºÊ¿/n  ´ó»á/n  Á½/m  Äê/q  ¾ÙÐÐ/v  Ò»/m  ´Î/q  ¡£/w  Á½/m  Äê/q  À´/f  £¬/w  ÎÒ¹ú/n  ÕþÖÎ/n  ¡¢/w  ¾­¼Ã/n  ¡¢/w  ¿Æ¼¼/n  µÈ/u  ÁìÓò/n  È¡µÃ/v  ÁË/u  ¾ÙÊÀÖõÄ¿/i  µÄ/u  ³É¾Í/n  £¬/w  ÐÂ/a  µÄ/u  ÐÎÊÆ/n  ¶Ô/p  ÎÒ¹ú/n  ¿Æ¼¼/n  ¹¤×÷Õß/n  Ìá³ö/v  ÁË/u  ¸ü/d  ¸ß/a  µÄ/u  ÒªÇó/n  ¡£/w  ±¾´Î/r  ´ó»á/n  ¾Í/d  ÊÇ/v  Òª/v  È«Ãæ/ad  ¶¯Ô±/v  ºÍ/c  ×éÖ¯/v  Á½/m  Ôº/n  ÔºÊ¿/n  £¬/w  ´Ù½ø/v  È«¹ú/n  ¿ÆÑ§¼Ò/n  ºÍ/c  ¹¤³Ì/n  ¿Æ¼¼/n  ×¨¼Ò/n  µÄ/u  ÍÅ½á/vn  Óë/c  ºÏ×÷/vn  £¬/w  »ý¼«/ad  ÍÆ½ø/v  ¿Æ½ÌÐË¹ú/l  Õ½ÂÔ/n  µÄ/u  ÊµÊ©/vn  ¡£/w  

19980601-01-007-001/m  ÍêÉÆ/v  ÔÙ/d  ¾ÍÒµ/v  ±£ÕÏ/vn  ÌåÏµ/n  ±±¾©/ns  ½ü/a  ÎåÊ®Íò/m  ÈË/n  ÊµÏÖ/v  ÔÙ/d  ¾ÍÒµ/v  
19980601-01-007-002/m  ±¾±¨/r  ±±¾©/ns  £µÔÂ/t  £³£±ÈÕ/t  Ñ¶/Ng  ¼ÇÕß/n  ÕÔ/nr  ÐËÁÖ/nr  ±¨µÀ/v  £º/w  ±±¾©ÊÐ/ns  Í¨¹ý/p  ÍêÉÆ/v  ¡¢/w  ·¢Õ¹/v  ÔÙ/d  ¾ÍÒµ/v  ±£ÕÏ/vn  ÌåÏµ/n  £¬/w  ½ü/a  £³/m  Äê/q  ÓÐ/v  ½ü/a  £µ£°Íò/m  ÈË/n  ÊµÏÖ/v  ÁË/u  ÔÙ/d  ¾ÍÒµ/v  ¡£/w  
19980601-01-007-003/m  ±±¾©ÊÐ/ns  Æô¶¯/v  ÔÙ/d  ¾ÍÒµ/v  ¹¤³Ì/n  Ê¼/Vg  ÓÚ/p  £±£¹£¹£µÄê/t  £¬/w  ÃþË÷/v  ºÍ/c  ×Ü½á/v  ³ö/v  ·ûºÏ/v  Ê×¶¼/n  ÌØµã/n  µÄ/u  ÔÙ/d  ¾ÍÒµ/v  ¹¤³Ì/n  µÄ/u  ËÄ/m  ´ó/a  ±£ÕÏ/vn  ÌåÏµ/n  £º/w  
19980601-01-007-004/m  ¡ª¡ª¡ª/w  ×ÔÉÏ¶øÏÂ/l  µÄ/u  ÔÙ/d  ¾ÍÒµ/v  ¹¤×÷/vn  Áìµ¼/vn  ÌåÏµ/n  ÒÑ¾­/d  ÐÎ³É/v  ¡£/w  Ä¿Ç°/t  ±±¾©ÊÐ/ns  ³ý/p  ½¨Á¢/v  ÁË/u  ÓÉ/p  ¾ÓÎ¯»á/j  ¡¢/w  ¼ÒÎ¯»á/j  ×é³É/v  µÄ/u  ÔÙ/d  ¾ÍÒµ/v  ¹¤×÷/vn  ÍøÂç/n  Íâ/f  £¬/w  Õë¶Ô/p  ÔÙ/d  ¾ÍÒµ/v  ¹¤×÷/vn  ³öÏÖ/v  µÄ/u  ÐÂ/a  Çé¿ö/n  ¡¢/w  ÐÂ/a  ÎÊÌâ/n  £¬/w  ½ñÄê/t  ÓÖ/d  µ÷Õû/v  ÁË/u  ÔÙ/d  ¾ÍÒµ/v  ¹¤×÷/vn  Áìµ¼/vn  »ú¹¹/n  £¬/w  Õþ¸®/n  Ö°ÄÜ/n  ²¿ÃÅ/n  ³öÌ¨/v  ÁË/u  ¹¤ÉÌ/n  ¡¢/w  Ë°ÊÕ/n  ¡¢/w  ½ðÈÚ/n  ·ö³Ö/vn  Õþ²ß/n  £¬/w  ²¢/c  ½¨Á¢/v  Éú²ú/vn  ×Ô¾È/vn  »ùµØ/n  £²£²/m  ¸ö/q  ¡¢/w  ÏÂ¸Ú/vn  Ö°¹¤/n  ×ÔÁ¢/v  ¼¯Ã³ÊÐ³¡/n  £²£±/m  ´¦/q  ¡£/w  
19980601-01-007-005/m  ¡ª¡ª¡ª/w  ÒÔ/p  Ö°Òµ/n  ½éÉÜ/vn  Îª/v  ÁúÍ·/n  £¬/w  Ö°Òµ/n  ÅàÑµ/vn  ¡¢/w  Éú²ú/vn  ×Ô¾È/vn  Îª/v  ÒÀÍÐ/v  £¬/w  Ê§Òµ/vn  ±£ÕÏ/vn  Îª/v  ±£ÏÕ/n  µÄ/u  ¾ÍÒµ/vn  ·þÎñ/vn  ÌåÏµ/n  ÈÕÇ÷/d  ÍêÉÆ/v  ¡£/w  Ëæ×Å/p  ÔÙ/d  ¾ÍÒµ/v  ·þÎñ/vn  ÌåÏµ/n  ²»¶Ï/d  ·¢Õ¹/v  £¬/w  Ä¿Ç°/t  ±±¾©ÊÐ/ns  ÓÐ/v  Ö°Òµ/n  ½éÉÜ/vn  »ú¹¹/n  £³£°£¶/m  ¼Ò/q  £¬/w  ÐÎ³É/v  ÁË/u  ¸²¸Ç/v  ³ÇÏç/n  µÄ/u  Ö°Òµ/n  ½éÉÜ/vn  ÍøÂç/n  ¡£/w  ½ö/d  £±£¹£¹£·Äê/t  ½Ó´ý/v  ÇóÖ°/vn  ÈËÔ±/n  £¸£µ£®£´£¶Íò/m  ÈË´Î/q  £¬/w  Îª/p  £²£µ£®£¶£µÍò/m  ÈË/n  ½éÉÜ/v  ÁË/u  Ö°Òµ/n  £¬/w  ¶Ô/p  £±£±Íò/m  ÏÂ¸Ú/vn  ¡¢/w  Ê§Òµ/vn  ÈËÔ±/n  ÊµÊ©/v  ÁË/u  ×ª¸Ú/vn  ×ªÒµ/vn  ÅàÑµ/vn  ¡£/w  
19980601-01-007-006/m  ¡ª¡ª¡ª/w  ÊÊÓ¦/v  ×ª¹ì/vn  Ê±ÆÚ/n  ÌØµã/n  ¡¢/w  ·ûºÏ/v  Ê×¶¼/n  Êµ¼Ê/n  µÄ/u  ÔÙ/d  ¾ÍÒµ/v  Õþ²ß/n  ±£ÕÏ/vn  ÌåÏµ/n  Öð²½/d  ½¡È«/v  ¡£/w  Îª/p  ½â¾ö/v  ÏÂ¸Ú/vn  Ö°¹¤/n  ¡¢/w  Ê§Òµ/vn  ÈËÔ±/n  ¼°/c  À§ÄÑ/a  ÆóÒµ/n  µÄ/u  À§ÄÑ/a  Ö°¹¤/n  »ù±¾/a  Éú»î/vn  ±£ÕÏ/v  ÎÊÌâ/n  £¬/w  ±±¾©ÊÐ/ns  ÓÚ/p  £±£¹£¹£¶Äê/t  ³öÌ¨/v  ÁË/u  ³ÇÕò/n  ¾ÓÃñ/n  ×îµÍ/a  Éú»î/vn  ±£ÕÏ/vn  ±ê×¼/n  ¡¢/w  ÆóÒµ/n  Ö°¹¤/n  ×îµÍ/a  ¹¤×Ê/n  ±ê×¼/n  µÈ/u  £¶/m  Ìõ/q  »ù±¾/n  ±£ÕÏÏß/n  £¬/w  ½ü/a  £³/m  Äê/q  ÒÑ/d  Îª/p  £±£³£®£´Íò/m  ÈË´Î/q  ÏÂ¸Ú/vn  Ö°¹¤/n  ½èÖ§/v  Éú»î·Ñ/n  £¬/w  £¶Íò/m  ¶à/m  ÈË´Î/q  ½èÖ§/v  ÀëÍËÐÝ½ð/n  £¬/w  ·¢·Å/v  ¾È¼Ã½ð/n  ºÍ/c  Ò½ÁÆ/n  ²¹Öú·Ñ/n  ºÏ¼Æ/v  £±£®£¶ÒÚ/m  ¶à/m  Ôª/q  ¡£/w  ½ñÄê/t  ½«/d  ½â¾ö/v  £±£¹£¹£·Äê/t  ÉÐÎ´/d  ÊµÏÖ/v  ÔÙ/d  ¾ÍÒµ/v  µÄ/u  £³£®£³Íò/m  Ãû/q  ÏÂ¸Ú/vn  Ö°¹¤/n  Éú»î·Ñ/n  £¬/w  Ç§·½°Ù¼Æ/i  °²ÖÃ/v  ËûÃÇ/r  ÔÙ/d  ¾ÍÒµ/v  £¬/w  È·±£/v  ³ÇÕò/n  µÇ¼Ç/vn  Ê§ÒµÂÊ/n  ¿ØÖÆ/v  ÔÚ/p  £±£¥/m  ×óÓÒ/m  ¡£/w  
19980601-01-007-007/m  ¡ª¡ª¡ª/w  ÏÂ¸Ú/vn  Ö°¹¤/n  Ê§Òµ/vn  ÈËÔ±/n  ÔÙ/d  ¾ÍÒµ/v  ·þÎñ/vn  ÖÐÐÄ/n  »ù±¾/ad  ÐÎ³É/v  ¡£/w  ¶Ô/p  ÔÙ/d  ¾ÍÒµ/v  ·þÎñ/vn  ÖÐÐÄ/n  ÓÃÓÚ/v  ±£ÕÏ/v  ÏÂ¸Ú/vn  Ö°¹¤/n  »ù±¾/a  Éú»î/vn  ºÍ/c  ´ú/v  ½É/v  Éç»á/n  ±£ÏÕ·ÑÓÃ/n  µÄ/u  ×Ê½ð/n  À´Ô´/n  £¬/w  ±±¾©ÊÐ/ns  ²ÉÈ¡/v  ÆóÒµ/n  µÄ/u  Í¬¼¶/vn  ²ÆÕþ/n  ¸ºµ£/v  £±£¯£³/m  ¡¢/w  Ê§Òµ/vn  ±£ÏÕ/n  »ù½ð/n  ¸ºµ£/v  £±£¯£³/m  ¡¢/w  ÆóÒµ/n  ¸ºµ£/v  £±£¯£³/m  ¡£/w  ÊÐ/n  ÀÍ¶¯¾Ö/n  ¡¢/w  ²ÆÕþ¾Ö/n  ºÍ/c  ÐÐÒµ/n  ÔÙ/d  ¾ÍÒµ/v  ·þÎñ/vn  Ö¸µ¼/vn  ÖÐÐÄ/n  ¶Ô/p  ¾­·Ñ/n  ¿ªÖ§/vn  ÊµÐÐ/v  ¼ì²é/v  ¡¢/w  ¼à¶½/v  ºÍ/c  ¶¨ÆÚ/d  Éó²é/v  ÖÆ¶È/n  £¬/w  È·±£/v  ×¨¿î/n  ×¨ÓÃ/v  ¡£/w  

19980601-01-008-001/m  ¼ªÁÖÊ¡/ns  Á¦´Ù/v  ¹úÆó/j  ÏÂ¸Ú/vn  Ö°¹¤/n  ÔÙ/d  ¾ÍÒµ/v  ÔÙ/d  ¾ÍÒµ/v  ÈËÊý/n  ´óÓÚ/v  ÐÂÔö/v  ÏÂ¸Ú/vn  ÈËÊý/n  
19980601-01-008-002/m  ±¾±¨/r  ³¤´º/ns  £µÔÂ/t  £³£±ÈÕ/t  µç/n  ¼ÇÕß/n  Àî/nr  °²´ï/nr  ±¨µÀ/v  £º/w  [¼ªÁÖÊ¡/ns  µ³Î¯/n]nt  Õþ¸®/n  Ç£Í·/v  £¬/w  ²¿ÃÅ/n  ×éÖ¯/v  Ð­µ÷/v  £¬/w  ÆóÒµ/n  ¸÷¸ºÆäÔð/l/%  £¬/w  Ö°¹¤/n  ×ÔÇ¿/v  ×ÔÁ¢/v  £¬/w  Éç»á/n  ¹ã·º/ad  ²ÎÓë/v  £¬/w  ÓÐ/v  ×éÖ¯/n  ÓÐ/v  ¼Æ»®/n  ´Ù½ø/v  ¹úÆó/j  ÏÂ¸Ú/vn  Ö°¹¤/n  ¾¡¿ì/d  ÔÙ/d  ¾ÍÒµ/v  ¡£/w  ½ñÄê/t  µÚÒ»/m  ¼¾¶È/n  £¬/w  È«Ê¡/n  ¹úÓÐ/vn  ÆóÒµ/n  ÏÂ¸Ú/vn  Ö°¹¤/n  £±£®£´£²Íò/m  ÈË/n  £¬/w  £µ£®£·£¹Íò/m  Ãû/q  ÏÂ¸Ú/vn  Ö°¹¤/n  ÊµÏÖ/v  ÁË/u  ÔÙ/d  ¾ÍÒµ/v  £¬/w  ÏÂ¸Ú/vn  Ö°¹¤/n  Î´/d  ¾ÍÒµ/v  ÈËÊý/n  ±È/p  È¥Äê/t  Äêµ×/t  ¼õÉÙ/v  £´£®£³£·Íò/m  ÈË/n  £¬/w  ÔÙ/d  ¾ÍÒµ/v  ÈËÊý/n  ´óÓÚ/v  Í¬ÆÚ/f  ÐÂÔö/v  ÏÂ¸Ú/vn  ÈËÊý/n  ¡£/w  
19980601-01-008-003/m  ½ñÄê/t  ÒÔÀ´/f  £¬/w  [¼ªÁÖ/ns  Ê¡Î¯/n]nt  ¡¢/w  Ê¡Õþ¸®/n  ÒªÇó/v  È«Ê¡/n  ¸÷¼¶/r  µ³Î¯/n  ¡¢/w  Õþ¸®/n  °Ñ/p  °²ÅÅ/v  ¹úÆó/j  ÏÂ¸Ú/vn  Ö°¹¤/n  »ù±¾/a  Éú»î/vn  ºÍ/c  ÊµÏÖ/v  ÔÙ/d  ¾ÍÒµ/v  ×÷Îª/v  Ò»/m  ºÅ/q  ¹¤³Ì/n  ¡¢/w  Ò»°ÑÊÖ/n  ¹¤³Ì/n  ÈÏÕæ/ad  ×¥ºÃ/v  £¬/w  ÖÆ¶¨/v  ÓÅ»Ý/vn  Õþ²ß/n  £¬/w  ¹ÄÀø/v  ÆóÒµ/n  ¼õÔ±/v  ·ÖÁ÷/v  ¡¢/w  ÓÃÈË/vn  µ¥Î»/n  °²ÖÃ/v  ÏÂ¸Ú/vn  Ö°¹¤/n  ¡¢/w  ÏÂ¸Ú/vn  Ö°¹¤/n  ×ÔÄ±/v  Ö°Òµ/n  ºÍ/c  ²Î¼Ó/v  ÔÙ/d  ¾ÍÒµ/v  ÅàÑµ/v  ¡£/w  Ê¡Õþ¸®/n  »¹/d  ·Ö±ð/d  ¸ú/p  ¸÷ÊÐ/r  £¨/w  ÖÝ/n  £©/w  Õþ¸®/n  ¡¢/w  £±£²/m  ¸ö/q  ÐÐÒµ/n  ¼°/c  ÆóÒµ/n  Ç©¶©/v  ÁË/u  Ä¿±ê/n  ÔðÈÎ×´/n  ¡£/w  ×î½ü/t  £¬/w  Ê¡Î¯/n  ¡¢/w  Ê¡Õþ¸®/n  ÓÖ/d  ³éµ÷/v  ¸É²¿/n  ×é³É/v  £±£°/m  ¸ö/q  ¹¤×÷×é/n  £¬/w  ¶Ô/p  È«Ê¡/n  £µ£°/m  ¸ö/q  ÏØ/n  £¨/w  £±£±/m  Çø/n  £©/w  ºÍ/c  £·/m  ¸ö/q  ÐÐÒµ/n  ½øÐÐ/v  µ÷²é/vn  £¬/w  ÉîÈë/v  £±£³£µ/m  ¸ö/q  ÆóÒµ/n  ¶½²é/v  ¡£/w  
19980601-01-008-004/m  ¸÷¼¶/r  µ³Î¯/n  ¡¢/w  Õþ¸®/n  ºÝ×¥/v  ÂäÊµ/v  £¬/w  Éç»á/n  ¸÷½ç/r  ÆëÐÄÐ­Á¦/i  £¬/w  ³õ²½/d  ÐÎ³É/v  ÁË/u  Ò»°ÑÊÖ/n  Ç£Í·/v  £¬/w  ¸÷/r  ²¿ÃÅ/n  Í¨Á¦/d  Ð­×÷/v  £¬/w  Éç»á/n  ¹ã·º/ad  ²ÎÓë/v  µÄ/u  ÔÙ/d  ¾ÍÒµ/v  ¹¤×÷/vn  ¾ÖÃæ/n  ¡£/w  ¸÷¼¶/r  ¹¤»á/n  ÔÚ/p  Ö°¹¤/n  ÖÐ/f  ¿ªÕ¹/v  ¡°/w  ÊÖÀ­ÊÖ/l  Ï×/v  °®ÐÄ/n  ¡±/w  »î¶¯/vn  £¬/w  ¹²ÇàÍÅ/n  ×éÖ¯/n  ÔÚ/p  È«Ê¡/n  ÇàÄê/n  ÖÐ/f  ¿ªÕ¹/v  ¡°/w  Õùµ±/v  ´´Òµ/vn  ´øÍ·ÈË/n  ¡±/w  »î¶¯/vn  £¬/w  ¸¾Áª/j  ÔÚ/p  È«Ê¡/n  ¸¾Å®/n  ÖÐ/f  ¿ªÕ¹/v  ¡°/w  ½íàþ/b  ´´Òµ/vn  ¡±/w  »î¶¯/vn  £¬/w  ÔÚ/p  Òýµ¼/v  Ö°¹¤/n  ×ª±ä/v  ÔñÒµ/vn  ¹ÛÄî/n  £¬/w  Ê÷Á¢/v  ×ÔÁ¢/vn  ×ÔÇ¿/vn  ÒâÊ¶/n  £¬/w  ×éÖ¯/v  ÔÙ/d  ¾ÍÒµ/v  ÅàÑµ/vn  £¬/w  °ïÖú/v  Ö°¹¤/n  ÊµÏÖ/v  ÔÙ/d  ¾ÍÒµ/v  ·½Ãæ/n  ×ö/v  ÁË/u  ×¿ÓÐ³ÉÐ§/i  µÄ/u  ¹¤×÷/vn  ¡£/w  
19980601-01-008-005/m  »ý¼«/ad  ³ï´ë/v  ×Ê½ð/n  £¬/w  ±£Ö¤/v  ¹úÆó/j  ÏÂ¸Ú/vn  Ö°¹¤/n  »ù±¾/a  Éú»î/vn  £¬/w  ÍÆ¶¯/v  ÔÙ/d  ¾ÍÒµ/v  ¹¤³Ì/n  ¡£/w  µ½/p  £³ÔÂ/t  Ä©/f  È«Ê¡/n  ÒÑ/d  ³ï¼¯/v  ÔÙ/d  ¾ÍÒµ/v  ×Ê½ð/n  £±£³£¹£·Íò/m  Ôª/q  ¡£/w  
19980601-01-008-006/m  ¼Ó´ó/v  ¸Ä¸ï/vn  Á¦¶È/n  £¬/w  ·¢Õ¹/v  ¾­¼Ã/n  £¬/w  Ïò/p  Éú²ú/vn  Éî¶È/n  ºÍ/c  ¹ã¶È/n  Òª/v  ¾ÍÒµ/vn  ¸ÚÎ»/n  ¡£/w  µÂ»ÝÊÐ/ns  ³ä·Ö/ad  ·¢»Ó/v  ÆóÒµ/n  µÄ/u  Ö÷Ìå/n  ×÷ÓÃ/n  £¬/w  Í¨¹ý/p  ×Ê²ú/n  ÖØ×é/v  £¬/w  ÕÐÉÌÒý×Ê/l  £¬/w  Ç¿»¯/v  ÆóÒµ/n  Áìµ¼/vn  £¬/w  Æô¶¯/v  Ë«Í£/j  ÆóÒµ/n  £¬/w  Ê¹/v  ´ó²¿·Ö/m  ÏÂ¸Ú/vn  Ö°¹¤/n  ÖØÐÂ/d  »Øµ½/v  Éú²ú/vn  ¸ÚÎ»/n  ¡£/w  ÊÐ/n  Îï×Ê/n  ÏµÍ³/n  £±£¸/m  »§/q  ÆóÒµ/n  ÒÑ/d  ÓÐ/v  £±£³/m  »§/q  »Ö¸´/v  Éú²ú/v  ¡£/w  
19980601-01-008-007/m  ½øÒ»²½/d  ¼ÓÇ¿/v  ÀÍÎñÊÐ³¡/n  ½¨Éè/vn  £¬/w  Îª/p  ÔÙ/d  ¾ÍÒµ/v  ´´Ôì/v  Ìõ¼þ/n  ¡£/w  ³¤´ºÊÐ/ns  ÔÚ/p  ÍêÉÆ/v  ÖÐÐÄ/n  ÊÐ³¡/n  ½¨Éè/vn  µÄ/u  Í¬Ê±/n  £¬/w  ¼ÓÇ¿/v  ¸÷Àà/r  ×¨Òµ/n  ÊÐ³¡/n  µÄ/u  ¹æ»®/vn  ºÍ/c  ¹ÜÀí/vn  £¬/w  Öð²½/d  ÐÎ³É/v  ÀÍ¶¯²¿ÃÅ/n  Í³Ò»/ad  ¹ÜÀí/v  £¬/w  ¸÷Àà/r  ÊÐ³¡/n  Ïà»¥/d  ÏÎ½Ó/v  £¬/w  Îª/p  ÊµÊ©/v  ÔÙ/d  ¾ÍÒµ/v  ¹¤³Ì/n  Ìá¹©/v  ¸ß/a  ±ê×¼/n  ¡¢/w  ´ó/a  ÈÝÁ¿/n  ¡¢/w  ¶à/a  ¹¦ÄÜ/n  ÏÖ´ú»¯/vn  ·þÎñ/vn  µÄ/u  ÀÍ¶¯Á¦/n  ÊÐ³¡/n  ÌåÏµ/n  ¡£/w  

19980601-01-009-001/m  ×Ô°ì/v  ¹«Ë¾/n  µÄ/u  ÏÂ¸Ú/vn  Å®¹¤/n  £­£­£­/w  ×¯/nr  Àö/nr  £¨/w  Í¼Æ¬/n  £©/w  
19980601-01-009-002/m  [ÁÉÄþÊ¡/ns  ÉòÑôÊÐ/ns  µÚËÄ/m  ·ÄÖ¯³§/n]nt  µÄ/u  ÏÂ¸Ú/vn  Å®¹¤/n  ×¯/nr  Àö/nr  £¨/w  ÓÒ/f  £©/w  £¬/w  Ò»¾Å¾Å¶þÄê/t  °ì/v  Æð/v  ÁË/u  Ò»/m  ¼Ò/q  ×¨ÃÅ/d  Éú²ú/v  ÍÁÌØ²úÆ·/n  µÄ/u  Àº×Ó/n  ¹«Ë¾/n  £¬/w  °²ÖÃ/v  ÁË/u  ¾ÅÊ®/m  ¶à/m  Ãû/q  ÏÂ¸Ú/vn  ¹¤ÈË/n  ¡£/w  
19980601-01-009-003/m  £¨/w  ±¾±¨/r  ¼ÇÕß/n  Íõ/nr  ÖÒ¼Ò/nr  Éã/Vg  £©/w  

19980601-01-010-001/m  Ó­½Ó/v  ÐÂ/a  ÊÀ¼Í/n  Ñ§/v  ×ö/v  ÐÂ/a  Ö÷ÈË/n  £¨/w  Í¼Æ¬/n  £©/w  
19980601-01-010-002/m  £µÔÂ/t  £³£°ÈÕ/t  £¬/w  Ê×¶¼/n  ÉÙÏÈ¶Ó/j  ¡°/w  Ó­½Ó/v  ÐÂ/a  ÊÀ¼Í/n  ¡¢/w  Ñ§/v  ×ö/v  ÐÂ/a  Ö÷ÈË/n  ¡±/w  Ö÷Ìâ/n  ¶Ó»á/n  ÔÚ/p  Ìì°²ÃÅ/ns  ¹ã³¡/n  [ÈËÃñ/n  Ó¢ÐÛ/n  ¼ÍÄî±®/n]nz  Ç°/f  ¾ÙÐÐ/v  ¡£/w  ½ü/a  Íò/m  Ãû/q  Ñ§Éú/n  ×¯ÑÏ/ad  ÐûÊÄ/v  £¬/w  ¹âÈÙ/a  µØ/u  ¼ÓÈë/v  ÁË/u  ÉÙÏÈ¶Ó/j  ×éÖ¯/n  ¡£/w  
19980601-01-010-003/m  £¨/w  ±¾±¨/r  ¼ÇÕß/n  Íõ/nr  ¾°ÈÊ/nr  Éã/Vg  £©/w  

19980601-01-011-001/m  ÎÒ¹ú/n  ¿ËÂ¡/v  £Á£Â£Ï/nx  ÑªÐÍ/n  ÊÔ¼Á/n  ÑÐ¾¿/vn  ³É¹û/n  ÏÔÖø/a  
19980601-01-011-002/m  ±¾±¨/r  Ñ¶/Ng  ÓÉ/p  [ÄÏ¾©/ns  ¾üÇø/n  ¾üÊÂ/n  Ò½Ñ§/n  ÑÐ¾¿Ëù/n]nt  ÌÆ/nr  ¼Òç÷/nr  ÑÐ¾¿Ô±/n  Áìµ¼/v  µÄ/u  ¿ÎÌâ×é/n  ¾­¹ý/p  £±£³/m  Äê/q  µÄ/u  ¿Ì¿à/a  ¹¥¹Ø/vn  £¬/w  ³É¹¦/a  µØ/u  ÑÐÖÆ/v  ³ö/v  ÈË/n  £Á£Â£Ï/n  ÑªÐÍ/n  µ¥¿ËÂ¡/b  ¿¹Ìå/n  ¶¨ÐÍ/vn  ÊÔ¼Á/n  £¬/w  Îª/p  ÎÒ¹ú/n  ÉúÎï/n  Ò½Ñ§/n  ÁìÓò/n  ÔöÌí/v  ÁË/u  Ò»/m  Ïî/q  ÐÂ/a  ³É¹û/n  £¬/w  ×î½ü/t  »ñ/v  ¹ú¼Ò/n  ÖØµã/n  ÐÂ/a  ²úÆ·/n  Ö¤Êé/n  ¡£/w  
19980601-01-011-003/m  ½ü/a  Ò»¸ö/m  ÊÀ¼Í/n  À´/f  £¬/w  ¸÷¹ú/r  ¾ù/d  ²ÉÓÃ/v  É¸Ñ¡/v  ÈË/n  ÑªÇå/n  À´/f  ÖÆ±¸/v  ÑªÐÍ/n  ÊÔ¼Á/n  ¡£/w  ÌÆ/nr  ¼Òç÷/nr  ÑÐ¾¿Ô±/n  ÂÊÁì/v  µÄ/u  ¿ÎÌâ×é/n  ´Ó/p  £±£¹£¸£´Äê/t  ¿ªÊ¼/v  ¶Ô/p  ¿ËÂ¡ÐÍ/n  ÑªÐÍ/n  ÊÔ¼Á/n  ½øÐÐ/v  ÑÐ¾¿/vn  £¬/w  ¾­¹ý/p  ÀúÊ±/v  £·/m  Äê/q  µÄ/u  ·´¸´/d  ÊÔÑé/v  £¬/w  ÖÕÓÚ/d  ´Ó/p  £±£¸£·£¶£²/m  Öê/q  ÔÓ½»/vn  Áö/Ng  ÖÐ/f  É¸Ñ¡/v  ³ö/v  ÓÃÓÚ/v  ÖÆ×÷/v  ÑªÐÍ/n  µÄ/u  Ï¸°ûÖê/n  ¡£/w  ÔÚ/p  ´Ë/r  »ù´¡/n  ÉÏ/f  £¬/w  ¿ÎÌâ×é/n  ÓÖ/d  ÓÃ/p  ÉúÎïÑ§/n  ¡¢/w  »¯Ñ§/n  ¡¢/w  ÎïÀíÑ§/n  ·½·¨/n  ³É¹¦/a  µØ/u  ½â¾ö/v  ÁË/u  ¸ß/a  ²ú³ö/vn  ´ó/a  ÈÝÁ¿/n  ÅàÑø/v  ¡¢/w  ÑÐÖÆ/v  ÓÅÖÊ/b  Ï¡ÊÍÒº/n  ºÍ/c  ±£»¤¼Á/n  ÒÔ/c  ÔöÇ¿/v  ÊÔ¼Á/n  ÎÈ¶¨ÐÔ/n  £¬/w  ÓÃ/p  ÉäÏß/n  ·øÕÕ/n  Ìá¸ß/v  ÊÔ¼Á/n  Ç×ºÏÁ¦/n  µÈ/u  ¼¼Êõ/n  ¹Ø¼ü/n  ¡£/w  ÕâÏî/r  ÉúÎï/n  ¸ß/a  ¼¼Êõ/n  ¾ßÓÐ/v  ¿É/v  ´ó¹æÄ£/d  Éú²ú/v  ¡¢/w  ²úÆ·/n  ÖÊÁ¿/n  ¾ùÒ»/a  ¡¢/w  ¿É/v  ÊµÏÖ/v  ÖÊÁ¿/n  ¿ØÖÆ/vn  ºÍ/c  ±ê×¼»¯/vn  ¼°/c  ¼Û¸ñ/n  µÍÁ®/a  µÈ/u  ÓÅµã/n  £¬/w  ¾­/p  ×¨¼Ò/n  ¼ø¶¨/v  £¬/w  ¸÷Ïî/r  ÉúÎï/n  ¼¼Êõ/n  Ö¸±ê/n  ¾ù/d  ·ûºÏ/v  ¡¶/w  ÖÐ¹ú/ns  ÉúÎïÖÆÆ·/n  ¹æ³Ì/n  ¡·/w  ¼°/c  ¹ú¼Ê/n  ÊäÑª/vn  Ð­»á/n  µÄ/u  ÖÊÁ¿/n  ±ê×¼/n  £¬/w  ´ïµ½/v  ¹ú¼Ê/n  ÏÈ½ø/a  Ë®Æ½/n  ¡£/w  ¸Ã/r  ³É¹û/n  »ñµÃ/v  ÁË/u  ¾ü¶Ó/n  ¿Æ¼¼/n  ½ø²½/vn  Ò»µÈ½±/n  ¡£/w  
19980601-01-011-004/m  £¨/w  ÌÕ/nr  Àö¿¡/nr  Â¬/nr  ½¨¹ú/nr  £©/w  

19980601-02-001-001/m  ½õÐå/b  »ªÇÈ/n  ³Ç/n  
19980601-02-001-002/m  ±¾±¨/r  ¼ÇÕß/n  ½­/nr  ÊÀ½Ü/nr  
19980601-02-001-003/m  ÔÚ/p  ÉîÛÚ/ns  ÒÔÍâ/f  µÄ/u  µØ·½/n  Ì¸ÂÛ/v  »ªÇÈ/n  ³Ç/n  £¬/w  ºÜ¶à/m  ÈË/n  Ò¡Í·/v  ±íÊ¾/v  ¡°/w  ²»/d  ÖªµÀ/v  ¡±/w  ¡£/w  ÓÐÈË/r  Ëµ/v  ¡°/w  ¿ÉÄÜ/v  ÊÇ/v  ×ù/q  ´ó/a  ÉÌ³¡/n  ¡±/w  £¬/w  ÓÐÈË/r  ²Â/v  ¡°/w  ´ó¸Å/d  ÊÇ/v  ¸ö/q  ×¡Õ¬Çø/n  ¡±/w  ¡£/w  
19980601-02-001-004/m  ÔÚ/p  ÉîÛÚ/ns  ÒÔÍâ/f  µÄ/u  µØ·½/n  Ëµ/v  Æð/v  [¿µ¼Ñ/nz  ¼¯ÍÅ/n]nt  £¬/w  Ëµ/v  Æð/v  ÉîÛÚ/ns  µÄ/u  ¡°/w  ½õÐå/b  ÖÐ»ª/nz  ¡±/w  ¡¢/w  ¡°/w  ÖÐ¹ú/ns  ÃñË×/n  ÎÄ»¯/n  ´å/n  ¡±/w  ¡¢/w  ¡°/w  ÊÀ½ç/n  Ö®/u  ´°/Ng  ¡±/w  Èý/m  ¸ö/q  ÂÃÓÎ/vn  ¾°Çø/n  £¬/w  ¶àÊý/m  ÈË/n  ¶¼/d  »á/v  µãÍ·/v  Ëµ/v  ¡°/w  ÖªµÀ/v  ¡±/w  ¡£/w  ÆäÊµ/d  £¬/w  »ªÇÈ/n  ³Ç/n  Óë/p  ËûÃÇ/r  ÊÇ/v  ÒÔ/p  ×Ê²ú/n  Îª/v  Å¦´ø/n  µÄ/u  ¼¯ÍÅ/n  Ä¸×Ó¹«Ë¾/j  »ò/c  ¿Ø¹É/vn  ¹«Ë¾/n  ¹ØÏµ/n  ¡£/w  ÉîÛÚ/ns  »ªÇÈ/n  ³Ç/n  µÄ/u  È«³Æ/n  ÊÇ/v  ¡°/w  [ÉîÛÚ/ns  »ªÇÈ/n  ³Ç/n  ¼¯ÍÅ¹«Ë¾/n]nt  ¡±/w  ¡£/w  
19980601-02-001-005/m  £²ÔÂ/t  ÏÂÑ®/t  £¬/w  ¼ÇÕß/n  µ½/v  ÉîÛÚ/ns  »ªÇÈ/n  ³Ç/n  ²É·Ã/v  £¬/w  ¿´µ½/v  µÄ/u  ÊÇ/v  Ò»/m  ×ù/q  ×ÛºÏ/vn  ÅäÌ×/a  ¡¢/w  ¹¦ÄÜ/n  ÆëÈ«/a  ¡¢/w  »·¾³/n  ÓÅÃÀ/a  ¡¢/w  ¶À¾ßÌØÉ«/l  µÄ/u  ÏÖ´ú»¯/vn  º£±õ/s  ³ÇÇø/n  £¬/w  ÊÇ/v  Ò»¸ö/m  »úÖÆ/n  ÏÈ½ø/a  ¡¢/w  ½á¹¹/n  ºÏÀí/a  ¡¢/w  ³äÂú/v  »îÁ¦/n  ¡¢/w  ÃæÃ²Ò»ÐÂ/l  µÄ/u  ´óÐÍ/b  ¹úÓÐ/vn  ÆóÒµ/n  ¡£/w  
19980601-02-001-006/m  ¡°/w  »·¾³/n  µÚÒ»/m  ¡±/w  ½¨/v  ÇÈ/j  ³Ç/n  
19980601-02-001-007/m  ¡°/w  ×ß/v  ½ø/v  »ªÇÈ/n  ³Ç/n  £¬/w  ¾Í/d  Ïñ/v  ½ø/v  ÁË/u  ÐÂ¼ÓÆÂ/ns  £¡/w  ¡±/w  Ò»Ð©/m  ×ßÄÏ´³±±/i  ¡¢/w  ¼û¶àÊ¶¹ã/i  µÄ/u  ÖÐ¹ú/ns  ÈË/n  ÕâÑù/r  Ëµ/v  ¡£/w  
19980601-02-001-008/m  ¶ø/c  ÐÂ¼ÓÆÂ/ns  ×ÊÕþ/n  Àî/nr  ¹âÒ«/n  £¬/w  Õâ/r  Î»/q  Ç××Ô/d  Áìµ¼/v  ÈËÃñ/n  ´´½¨/v  ÁË/u  »¨Ô°Ê½/b  ¹ú¼Ò/n  µÄ/u  ÈË/n  £¬/w  ÔÚ/p  ÓÎÀÀ/v  ÁË/u  »ªÇÈ/n  ³Ç/n  ÒÔºó/f  Ò²/d  ÓÉÖÔ/d  µØ/u  ¶Ô/p  »ªÇÈ/n  ³Ç/n  ´ó¼Ó/d  ÔÞÉÍ/v  ¡£/w  
19980601-02-001-009/m  »ªÇÈ/n  ³Ç/n  ÎªÊ²Ã´/r  ÄÜ/v  »ñµÃ/v  Èç´Ë/r  ¸ß/a  µÄ/u  ÆÀ¼Û/vn  £¿/w  »ªÇÈ/n  ³Ç/n  ¼¯ÍÅ¹«Ë¾/n  ×Ü¾­Àí/n  ÈÎ/nr  ¿ËÀ×/nr  ¸æËß/v  ¼ÇÕß/n  £¬/w  ¿ÉÄÜ/v  ÊÇ/v  ÓÉÓÚ/p  ¼á³Ö/v  ÁË/u  ¡°/w  ¹æ»®/n  ¿ÆÑ§/a  ºÏÀí/a  £¬/w  ½¨Öþ/n  ¸÷¾ßÌØÉ«/l  £¬/w  »·¾³/n  Çå½à/a  ÓÅÃÀ/a  £¬/w  ·çÃ²/n  ¸ßÉÐ/a  ÎÄÃ÷/a  ¡±/w  µÄ/u  Ô¤¶¨/vn  Ä¿±ê/n  °É/y  £¡/w  
19980601-02-001-010/m  »ªÇÈ/n  ³Ç/n  ¹æ»®/vn  Ãæ»ý/n  £´¡¤£¸/m  Æ½·½¹«Àï/q  £¬/w  Ä¿Ç°/t  £¬/w  ÒÑ/d  ¿ª·¢/v  £²¡¤£¸/m  Æ½·½¹«Àï/q  ¡£/w  £±£²/m  Äê/q  Ç°/f  £¬/w  ÎªÁË/p  Íê³É/v  ¹úÎñÔº/nt  ¸³Óè/v  »ªÇÈ/n  ³Ç/n  ¡°/w  Òý½ø/v  ÇÈ×Ê/n  ¡¢/w  ¿ªÕ¹/v  ÇÈÎñ/n  ¹¤×÷/vn  µÄ/u  ´°¿Ú/s  ºÍ/c  »ùµØ/n  ¡±/w  µÄ/u  ÈÎÎñ/n  £¬/w  »ªÇÈ/n  ³Ç/n  µÄ/u  ¾ö²ß²ã/n  ÇåÐÑ/a  µØ/u  Ìá³ö/v  £¬/w  »ªÇÈ/n  ³Ç/n  ½¨Éè/v  µÄ/u  µ±ÎñÖ®¼±/i  £¬/w  ÊÇ/v  ¸ã/v  ³ö/v  Ò»¸ö/m  ºÃ/a  µÄ/u  ×ÜÌå/n  ¹æ»®/vn  ¡£/w  ËûÃÇ/r  µÄ/u  Ïë·¨/n  ÊÇ/v  £º/w  Òª/v  ÔÚ/p  »¨Ô°/n  ÖÐ/f  ½¨/v  ³ÇÊÐ/n  £¬/w  ¶ø/c  ²»/d  ÊÇ/v  µÈ/v  ³ÇÊÐ/n  ½¨/v  ºÃ/a  ÁË/u  ÔÙ/d  Ôì/v  »¨Ô°/n  ¡­¡­/w  
19980601-02-001-011/m  ÓÚÊÇ/c  £¬/w  »ªÇÈ/n  ³Ç/n  ¾ö²ßÕß/n  ÉóÅú/v  µÄ/u  µÚÒ»/m  ¸ö/q  ¡°/w  Òý½ø/vn  ÏîÄ¿/n  ¡±/w  £¬/w  ²»/d  ÊÇ/v  ¹¤³§/n  ¡¢/w  ¾Æµê/n  ¡¢/w  ¸ß¼¶/a  ¹«Ô¢/n  £¬/w  ¶øÊÇ/c  ÒÔ/p  ÄêÐ½/n  £±£±Íò/m  ÃÀÔª/q  µÄ/u  ´ú¼Û/n  £¬/w  Æ¸Çë/v  Ôø¾­/d  ²Î¼Ó/v  ¹ý/u  ÐÂ¼ÓÆÂ/ns  ¹ú¼Ò/n  ¹æ»®/n  µÄ/u  ÖøÃû/a  ¹æ»®Ê¦/n  À´/v  µ£ÈÎ/v  »ªÇÈ/n  ³Ç/n  µÄ/u  ¹æ»®/vn  ¹ËÎÊ/n  £»/w  »ªÇÈ/n  ³Ç/n  ´´°ì/v  µÄ/u  µÚÒ»/m  ¸ö/q  È«×Ê/n  ÆóÒµ/n  £¬/w  ÊÇ/v  ×¨ÃÅ/d  ¸ºÔð/v  ÂÌ»¯/vn  ÏµÍ³/n  Éè¼Æ/v  ¡¢/w  ½¨Éè/v  ¡¢/w  ¹ÜÀí/v  µÄ/u  Ô°ÁÖ/n  ¹«Ë¾/n  ¡­¡­/w  
19980601-02-001-012/m  ¡¶/w  ¹æ»®/n  ¡·/w  È·¶¨/v  »ªÇÈ/n  ³Ç/n  µÄ/u  ³ÇÊÐ/n  ÐÔÖÊ/n  Îª/v  £º/w  ¡°/w  ¾ßÓÐ/v  ¹¤Òµ/n  ¡¢/w  ÉÌÒµ/n  ¡¢/w  ÂÃÓÎ/vn  ¡¢/w  ·¿µØ²ú/j  ¡¢/w  ÎÄ»¯/n  ÒÕÊõ/n  µÈ/u  ÉèÊ©/n  µÄ/u  ×ÛºÏ/vn  ¿ª·¢Çø/n  ¡±/w  £»/w  ÌåÏÖ/v  ÁË/u  ½ü´ú/t  ÊÀ½ç/n  ÒÔ/p  ¡°/w  »·¾³/n  µÚÒ»/m  ¡±/w  Îª/v  ºËÐÄ/n  µÄ/u  ¹æ»®/vn  Ë¼Ïë/n  £»/w  ±£Áô/v  Ô­ÓÐ/v  µÄ/u  É½Çð/n  ¡¢/w  Ð¡Ïª/n  ¡¢/w  ´ÔÁÖ/n  ¡¢/w  ºþ²´/n  µÈ/u  µØÐÎ/n  µØÃ²/n  £¬/w  ÈËÔì/b  ¾°¹Û/n  Óë/p  ×ÔÈ»/n  ¾°¹Û/n  Ïà/d  ½áºÏ/v  £¬/w  ËùÓÐ/b  ½¨Öþ/n  ËæÐÎ¾ÍÊÆ/l  £¬/w  ²¢/c  ÔÚ/p  ÔìÐÍ/n  ¡¢/w  ²¼¾Ö/n  ¡¢/w  É«²Ê/n  ·½Ãæ/n  Í¬/p  ×ÔÈ»/n  ¾°¹Û/n  Ð­µ÷/v  ¡­¡­/w  
19980601-02-001-013/m  ¡°/w  ÒÆ²½/v  »»/v  ¾°/Ng  ¡±/w  ÃÀ/a  ÇÈ/j  ³Ç/n  
19980601-02-001-014/m  ¸ã/v  ³ö/v  Ò»¸ö/m  ºÃ/a  µÄ/u  ¹æ»®/n  ²»Ò×/a  £¬/w  µ«/c  ¹æ»®/n  µÄ/u  ÊµÊ©/vn  ÍùÍù/d  ¸ü/d  ÄÑ/a  ¡£/w  £±£²/m  Äê/q  À´/f  £¬/w  »ªÇÈ/n  ³Ç/n  Áìµ¼ÈË/n  ÊÓ/Vg  ¡¶/w  ¹æ»®/n  ¡·/w  Îª/v  ·¨ÂÉ/n  £¬/w  Ó²ÊÇ/d  °Ñ/p  µ±Äê/t  µÄ/u  ¹æ»®/n  À¶Í¼/n  ±ä³É/v  ÁË/u  ÃÀºÃ/a  µÄ/u  ÏÖÊµ/an  ¡£/w  
19980601-02-001-015/m  ÕâÀï/r  ÓÐ/v  [Öé½­/ns  Èý½ÇÖÞ/n]ns  ÄËÖÁ/c  È«¹ú/n  ×î/d  ÊÜ/v  »¶Ó­/v  µÄ/u  ÈËÔì/b  ÎÄ»¯/n  ÂÃÓÎ/vn  ¾°Çø/n  ¡£/w  £±£¹£¸£¹Äê/t  £¬/w  ½¨/v  Ò»¸ö/m  Õ¼µØ/v  £³£°Íò/m  Æ½·½Ã×/q  µÄ/u  Ô°ÁÖÊ½/b  ÂÃÓÎ/vn  ¾°µã/n  ¡ª¡ª¡ª/w  ¡°/w  ½õÐå/b  ÖÐ»ª/nz  ¡±/w  £¬/w  £±£¹£¹£±Äê/t  ºÍ/c  £±£¹£¹£´Äê/t  £¬/w  ÓÖ/d  Ïà¼Ì/d  ½¨³É/v  ÁË/u  ÜöÝÍ/v  ÖÐ¹ú/ns  £²£´/m  ¸ö/q  Ãñ×å/n  µÄ/u  Ãñ¼äÒÕÊõ/l  ¡¢/w  ·çË×ÈËÇé/i  ¡¢/w  ÌØÉ«/n  ½¨Öþ/n  µÄ/u  ¡°/w  ÖÐ¹ú/ns  ÃñË×/n  ÎÄ»¯/n  ´å/n  ¡±/w  ºÍ/c  ¡°/w  ÊÀ½ç/n  Ö®/u  ´°/Ng  ¡±/w  ¡£/w  Õâ/r  £³/m  ¸ö/q  Õ¼µØ/v  ½ü/a  °ÙÍò/m  Æ½·½Ã×/q  µÄ/u  Ö÷Ìâ/n  ¹«Ô°/n  ½¨³É/v  ¿ª·Å/v  Ö®ºó/f  £¬/w  ÊÜµ½/v  ÁË/u  µË/nr  Ð¡Æ½/nr  ¡¢/w  ½­/nr  ÔóÃñ/nr  µÈ/u  µ³/n  ºÍ/c  ¹ú¼Ò/n  Áìµ¼ÈË/n  ÒÔ¼°/c  £µ£°/m  ¶à/m  ¸ö/q  Íâ¹ú/n  Ê×ÄÔ/n  ¼°/c  ÖøÃû/a  »ªÇÈ/n  ¡¢/w  »ªÈË/n  µÄ/u  ¸ß¶È/d  ÆÀ¼Û/v  ¡£/w  µ½/p  £±£¹£¹£·Äê/t  µ×/f  £¬/w  ÒÑ/d  ½Ó´ý/v  ¹úÄÚÍâ/s  ÓÎ¿Í/n  £´£³£°£°/m  ¶à/m  Íò/m  ÈË/n  £¬/w  ÃÅÆ±/n  ÊÕÈë/n  ÊýÊ®ÒÚ/m  Ôª/q  £¬/w  £·ÒÚ/m  Ôª/q  Í¶×Ê/n  Ò²/d  ÔçÒÑ/d  ÊÕ»Ø/v  ¡£/w  
19980601-02-001-016/m  ÕâÀï/r  ÓÐ/v  ¾Ó/v  ÊÀ½ç/n  ÏÈ½ø/a  Ë®Æ½/n  µÄ/u  ³ÇÊÐ/n  ÂÌ»¯/vn  £¬/w  ÂÌ»¯ÂÊ/n  ¸ß/a  ´ï/v  £´£¹£¥/m  ¡£/w  ÌØ±ð/d  ÊÇ/v  »¨Ô°Ê½/b  ´óµÀ/n  ¡ª¡ª¡ª/w  £³/m  ¹«Àï/q  ³¤/a  µÄ/u  ÉîÄÏÂ·/ns  »ªÇÈ/n  ³Ç/n  Â·¶Î/n  £¬/w  ÔÚ/p  È«¹ú/n  ¸÷/r  ¾­¼Ã/n  ¿ª·¢Çø/n  ÄÑµÃÒ»¼û/l/%  ¡£/w  Õâ/r  ¶Î/q  ÂíÂ·/n  ºÜ/d  ÉÙ/a  ½»Í¨/n  ¶ÂÈû/vn  £¬/w  Á½±ß/f  ÈËÐÐµÀ/n  Ê÷Ó°/n  ÆÅæ¶/z  £¬/w  »¨ÍÅ½õ´Ø/i  £¬/w  Åä/v  ÒÔ/p  ×ù×ù/q  µñËÜ/vn  Ð¡Æ·/n  £¬/w  ´ïµ½/v  ÁË/u  ¡°/w  ÒÆ²½/v  »»/v  ¾°/Ng  ¡±/w  µÄ/u  ³Ì¶È/n  ¡£/w  ³ÉÎª/v  ÃÀÌ¸/n  µÄ/u  Ò»/m  ¼þ/q  ÊÂ/n  ÊÇ/v  £º/w  ÎªÁË/p  ±£Áô/v  Ò»/m  ¿é/q  ÏÕ¾þ/a  ÆæÌØ/nz  µÄ/u  ¡°/w  Ó¥×ì/n  Ê¯/Ng  ¡±/w  £¬/w  ËûÃÇ/r  ºÁ²»ÓÌÔ¥/l  µØ/u  ÈÃ/v  ÖÐÑ§/n  ½ÌÑ§Â¥/n  ºóÍË/v  ¼¸/m  Ã×/q  £¬/w  Ê¹/v  Â¥·¿/n  Óë/p  ¾°µã/n  ÏàÓ³³ÉÈ¤/i  ¡£/w  
19980601-02-001-017/m  »ªÇÈ/n  ³Ç/n  ÓÐ/v  £³£®£²Íò/m  ¾ÓÃñ/n  £¬/w  ÏÖÓÐ/v  µÄ/u  £±£³/m  ¸ö/q  ×¡Õ¬Çø/n  £¬/w  È«²¿/m  Îª/v  °²È«/an  ÎÄÃ÷/a  Ð¡Çø/n  ¡£/w  Õû¸ö/b  ÉçÇø/n  ÄÚ/f  ´´/Vg  ¡°/w  ÎÄÃ÷/a  ¼ÒÍ¥/n  ¡±/w  ¡¢/w  ¡°/w  ÎÄÃ÷/a  Â¥Óî/n  ¡±/w  ¡¢/w  ×ö/v  ¡°/w  ÎÄÃ÷/a  ÇÈ/j  ³Ç/n  ÈË/n  ¡±/w  µÄ/u  »î¶¯/vn  ÎµÈ»³É·ç/i  ¡£/w  
19980601-02-001-018/m  ´Ó/p  »ÄÌ²/n  »ÄÇð/n  µ½/p  ÃÀÂÖÃÀÛ¼/i  µÄ/u  ÏÖ´ú»¯/vn  ³ÇÇø/n  £¬/w  ÉîÛÚ/ns  »ªÇÈ/n  ³Ç/n  µÄ/u  áÈÆð/vn  £¬/w  ÊÇ/v  Éç»áÖ÷Òå/n  ÖÐ¹ú/ns  ¸Ä¸ï/v  ¿ª·Å/v  µÄ/u  Ò»¸ö/m  ËõÓ°/n  £¬/w  ÒÑ¾­/d  ÔÚ/p  »Ô»Í/a  µÄ/u  ÀúÊ·/n  ¼ÍÂ¼Æ¬/n  ÖÐ/f  ¡°/w  ¶¨¸ñ/v  ¡±/w  ¡£/w  
19980601-02-001-019/m  ¡°/w  ÓÅ»¯/v  ½á¹¹/n  ¡±/w  ×³/v  ÇÈ/j  ³Ç/n  
19980601-02-001-020/m  [ÉîÛÚ/ns  »ªÇÈ/n  ³Ç/n  ¼¯ÍÅ¹«Ë¾/n]nt  ×÷Îª/p  Ò»/m  ¼Ò/q  ¹úÓÐ/vn  ÆóÒµ/n  £¬/w  £±£²/m  Äê/q  À´/f  ¿àÐÄ¾­Óª/i  µÄ/u  ³É¹û/n  £¬/w  ±íÏÖ/v  Îª/v  ÒÔÏÂ/f  Õâ/r  ´®/q  ·ÖÁ¿/n  ºÜ/d  ÖØ/a  µÄ/u  Êý¾Ý/n  £º/w  
19980601-02-001-021/m  ¡ª¡ª¡ª/w  ¹²/d  Òý½ø/v  ÏîÄ¿/n  £·£¶/m  ¸ö/q  £¬/w  ×Ü/d  Í¶×Ê/v  £²£°£®£³£·ÒÚ/m  Ôª/q  £¬/w  ÆäÖÐ/r  Íâ×Ê/n  £±£±£®£³£·ÒÚ/m  ¸ÛÔª/n  £»/w  
19980601-02-001-022/m  ¡ª¡ª¡ª/w  ÏÖÓÐ/v  ¹úÓÐ/vn  È«×Ê/n  ¡¢/w  ¿Ø¹É/vn  ¡¢/w  ²Î¹É/vn  ÆóÒµ/n  £¸£´/m  ¼Ò/q  £¬/w  Ö°¹¤/n  £±£®£·Íò/m  Óà/m  ÈË/n  £¬/w  ³õ²½/d  ÐÎ³É/v  ÁË/u  ÒÔ/p  ¹¤Òµ/n  ÎªÖ÷/v  £¬/w  ÂÃÓÎ/v  ¡¢/w  ·¿µØ²úÒµ/j  Ð­µ÷/ad  ·¢Õ¹/v  µÄ/u  ²úÒµ/n  ÌåÏµ/n  £»/w  
19980601-02-001-023/m  ¡ª¡ª¡ª/w  £±£¹£¹£´Äê/t  µ½/p  £±£¹£¹£¶Äê/t  £¬/w  »ªÇÈ/n  ³Ç/n  ¾­¼Ã/n  ¸ßËÙ/d  Ôö³¤/v  ¡¢/w  ¹æÄ£/n  Ñ¸ËÙ/ad  À©ÕÅ/v  ¡¢/w  Ð§Òæ/n  ´ó·ù/d  Ìá¸ß/v  £¬/w  £³/m  Äê/q  ÖÐ/f  ×Ü/b  ×Ê²ú/n  Ôö³¤/v  £±£°£°£®£·£¥/m  £¬/w  ¾»×Ê²ú/n  Ôö³¤/v  £±£°£°£®£¶£¥/m  £¬/w  ¶¼/d  ·­/v  ÁË/u  Ò»/m  ·¬/q  £»/w  
19980601-02-001-024/m  ¡ª¡ª¡ª/w  £±£¹£¹£·Äê/t  ÔÚ/p  Ç°/f  ¼¸/m  Äê/q  ¸ßËÙ/d  Ôö³¤/v  µÄ/u  Çé¿ö/n  ÏÂ/f  £¬/w  ¾­¼Ã/n  Ôö³¤/vn  ÊÆÍ·/n  ÈÔÈ»/d  ²»/d  ¼õ/v  £º/w  ÏúÊÛ/vn  ÊÕÈë/n  ±È/p  ÉÏÄê/t  Ôö³¤/v  £²£µ£®£±£¥/m  £¬/w  ÊµÏÖ/v  ÀûÈó/n  ±È/p  ÉÏÄê/t  Ôö³¤/v  £±£°£®£²£µ£¥/m  £»/w  ×Ü/b  ×Ê²ú/n  ºÍ/c  ¾»×Ê²ú/n  ·Ö±ð/d  ´ïµ½/v  £±£²£°£®£¶£¹ÒÚ/m  Ôª/q  ºÍ/c  £µ£±£®£¶£¸ÒÚ/m  Ôª/q  ¡£/w  
19980601-02-001-025/m  ÔÚ/p  ¾­¼Ã/n  ¸ßËÙ/d  ·¢Õ¹/v  µÄ/u  ÉîÛÚ/ns  £¬/w  »ªÇÈ/n  ³Ç/n  Ö®ËùÒÔ/c  ÄÜ/v  ³ÉÎª/v  ×ÛºÏ/vn  ¾­¼Ã/n  ÊµÁ¦/n  ×î/d  Ç¿/a  µÄ/u  ÆóÒµ/n  ¼¯ÍÅ/n  Ö®Ò»/r  £¬/w  ¹Ø¼ü/n  ÊÇ/v  ËûÃÇ/r  ±È½Ï/d  Ôç/a  µØ/u  ¡°/w  ×¥´ó·ÅÐ¡/l/%  ¡±/w  ¡¢/w  ¡°/w  ·ö/v  ÓÅ/Ag  ´Ù/Vg  Ç¿/a  ¡±/w  £¬/w  ÐÎ³É/v  ÁË/u  ¿ÆÑ§/a  µÄ/u  ²úÒµ/n  ½á¹¹/n  £¬/w  ÊµÐÐ/v  ÁË/u  ¿ç/v  µØÇø/n  ¡¢/w  ¿ç/v  ËùÓÐÖÆ/n  ¡¢/w  ¿ç¹ú/d  ¾­Óª/v  µÄ/u  Õ½ÂÔ/n  ¡£/w  
19980601-02-001-026/m  [ÉîÛÚ/ns  ÌØÇø/n]ns  ¾­¹ý/p  £±£°/m  ¶à/m  Äê/q  µÄ/u  ·¢Õ¹/vn  £¬/w  ÀÍ¶¯Á¦/n  ¡¢/w  ·¿µØ²ú/j  ºÍ/c  Ë®/n  ¡¢/w  µç/n  ¡¢/w  ÔËÊä/vn  ¼Û¸ñ/n  ³ÖÐø/vd  ÉÏÕÇ/v  £¬/w  Òª/v  ÔÚ/p  ÌØÇø/n  ÄÚ/f  ÊµÏÖ/v  ¹æÄ£/n  Ð§Òæ/n  £¬/w  ÒÑ¾­/d  ºÜ/d  ²»/d  ÈÝÒ×/a  °ìµ½/v  ÁË/y  £¬/w  ±ØÐë/d  µ½/v  ÌØÇø/n  ÒÔÍâ/f  µÄ/u  ÄÚµØ/s  È¥/v  Ñ°Çó/v  ·¢Õ¹/v  µÄ/u  ¿Õ¼ä/n  ¡£/w  £±£¹£¹£³Äê/t  £³ÔÂ/t  £¬/w  ¿µ¼Ñ/nz  ±±ÉÏ/v  ºÚÁú½­Ê¡/ns  £¬/w  ¼æ²¢/v  ÁË/u  ´¦ÓÚ/v  À§¾³/n  ÖÐ/f  µÄ/u  [Äµµ¤½­/ns  µçÊÓ»ú/n  ³§/n]nt  £¬/w  ±»/p  ¼ò³Æ/v  Îª/v  ¡°/w  Äµ¿µ/nz  ¡±/w  ¡£/w  ¡°/w  Äµ¿µ/nz  ¡±/w  µÄ/u  ¼ÓÃË/vn  Ê¹/v  [¿µ¼Ñ/nz  ¼¯ÍÅ/n]nt  µÄ/u  ²úÖµ/n  ¡¢/w  ÏúÊÛ/vn  ÊÕÈë/n  ¡¢/w  ÀûÈó/n  ¶¼/d  ÓÐ/v  ÐÂ/a  µÄ/u  Ôö³¤/vn  ¡£/w  
19980601-02-001-027/m  Õâ/r  Ò»/m  ÐÐ¶¯/vn  ¸ø/p  »ªÇÈ/n  ³Ç/n  Áìµ¼/n  ÒÔ/c  ÆôÊ¾/v  ¡£/w  ËûÃÇ/r  ²ÉÈ¡/v  Á½/m  ·½Ãæ/n  µÄ/u  ´ëÊ©/n  ½øÐÐ/v  µ÷Õû/vn  ¡£/w  
19980601-02-001-028/m  Ò»/m  ÊÇ/v  ¶Ô/p  ÖÐÐ¡ÆóÒµ/j  ÊµÐÐ/v  ¸Ä×é/v  ¡¢/w  ÕûºÏ/v  £¬/w  ÓÅ»¯/v  ×ÊÔ´/n  ÅäÖÃ/vn  ¡£/w  ¶Ô/p  ¾­¼ÃÐ§Òæ/n  ²î/a  ¡¢/w  ÊÐ³¡/n  Ç°¾°/n  ÓÐÏÞ/a  ¡¢/w  ²»/d  ·ûºÏ/v  ³ÇÇø/n  ·¢Õ¹/vn  ¹æÄ£/n  ÒªÇó/n  µÄ/u  ÆóÒµ/n  £¬/w  ·Ö±ð/d  ²ÉÈ¡/v  Í£Òµ/v  ¡¢/w  ¹Øµô/v  ¡¢/w  ×ªÈÃ/v  µÈ/u  ·½Ê½/n  ½øÐÐ/v  Õû¶Ù/v  ¡£/w  
19980601-02-001-029/m  ¶þ/m  ÊÇ/v  ·²ÊÇ/d  ÐÂ/d  Í¶×Ê/v  µÄ/u  ÏîÄ¿/n  £¬/w  Ò»¶¨/d  Òª/v  ÓÐ/v  ÊÐ³¡/n  ¡¢/w  ÓÐ/v  ¹æÄ£/n  ¡¢/w  ÓÐ/v  ½Ï/d  ¸ß/a  ¿Æ¼¼/n  º¬Á¿/n  ¡£/w  ¶Ô/p  ÏÖÓÐ/v  µÄ/u  ¹Ç¸É/n  ÆóÒµ/n  £¬/w  Ôò/d  ÔÚ/p  ×Ê½ð/n  ¡¢/w  ÈË²Å/n  µÈ/u  ×ÊÔ´/n  ·½Ãæ/n  ÓèÒÔ/v  ÖØµã/d  ÇãÐ±/v  £¬/w  Í¨¹ý/p  ¼¼Êõ/n  ¸ÄÔì/vn  »ò/c  µÍ/a  ³É±¾/n  À©ÕÅ/vn  £¬/w  Ê¹/v  Ö®/r  ´ïµ½/v  ¾­¼Ã/n  ¹æÄ£/n  £¬/w  ²úÆ·/n  Õ¼ÓÐ/v  ¸ü/d  ´ó/a  µÄ/u  ÊÐ³¡/n  ·Ý¶î/n  ¡£/w  
19980601-02-001-030/m  £³/m  Äê/q  ¶à/m  Ê±¼ä/n  ¹ýÈ¥/v  ÁË/y  £¬/w  µ½/p  £±£¹£¹£·Äê/t  µ×/f  £¬/w  »ªÇÈ/n  ³Ç/n  ²úÒµ/n  ½á¹¹/n  µ÷Õû/vn  Õý/d  Öð²½/d  ½Ó½ü/v  ¡°/w  ÓÅ»¯/v  ¡±/w  µÄ/u  Ä¿±ê/n  £º/w  ÆóÒµ/n  ×ÜÊý/n  ÓÉ/p  Ô­À´/b  µÄ/u  £±£°£±/m  ¼Ò/q  ¼õ/v  Îª/v  £¶£°/m  ¼Ò/q  £¬/w  ¼¯ÍÅ¹«Ë¾/n  ÏÂÊô/v  µÄ/u  ¶þ¼¶/b  ÆóÒµ/n  ¿³/v  µô/v  ÁË/u  Ò»°ë/m  £¬/w  Æä/r  ¾­Óª/vn  ÁìÓò/n  ´Ó/p  £²£°/m  ¶à/m  ¸ö/q  ÐÐÒµ/n  ¼¯ÖÐ/v  µ½/v  ¼Òµç/j  ¡¢/w  ÂÃÓÎ/vn  ¡¢/w  ·¿µØ²ú/j  µÈ/u  ¼¸/m  ¸ö/q  ÖØµã/n  ÓÅÊÆ/n  ÐÐÒµ/n  ¡£/w  Õâ/r  ÆÚ¼ä/f  ·¢Éú/v  µÄ/u  ×î/d  ´ó/a  ±ä»¯/vn  £¬/w  ÊÇ/v  [»ªÇÈ/n  ³Ç/n  ¼¯ÍÅ¹«Ë¾/n]nt  ¼°Æä/c  ×Ó¹«Ë¾/n  ¿ªÊ¼/v  ×ß/v  ³ö/v  »ªÇÈ/n  ³Ç/n  Õâ¿é/r  µØÅÌ/n  £¬/w  ¿ç/v  µØÓò/n  ¾­Óª/vn  ÏîÄ¿/n  ÊýÁ¿/n  ´ó´ó/d  Ôö¼Ó/v  £º/w  
19980601-02-001-031/m  ÂÃÓÎÒµ/n  ·½Ãæ/n  £¬/w  »ªÇÈ/n  ³Ç/n  ÔËÓÃ/v  ×Ô¼º/r  µÄ/u  Æ·ÅÆ/n  ÓÅÊÆ/n  £¬/w  ×é½¨/v  ÒÔ/p  ÂÃÓÎ/v  ¸ÅÄî/n  ÎªÖ÷/v  µÄ/u  ÉÏÊÐ/vn  ¹«Ë¾/n  £¬/w  £±£¹£¹£µÄê/t  Í¶×Ê/v  ºþÄÏ/ns  ÐË½¨/v  ³¤É³/ns  ¡°/w  ÊÀ½ç/n  Ö®/u  ´°/Ng  ¡±/w  £¬/w  ÒÑ/d  ÓÚ/p  £±£¹£¹£·Äê/t  £±£°ÔÂ/t  ÕýÊ½/ad  ¿ªÒµ/v  £¬/w  Í·/m  Á½¸ö°ë/m  ÔÂ/n  ¾Í/d  ½Ó´ý/v  ÓÎ¿Í/n  £¶£µÍò/m  ÈË/n  £¬/w  ¾­Óª/vn  Çé¿ö/n  ºÜ/d  ÊÇ/v  ²»´í/a  ¡£/w  £±£¹£¹£¶Äê/t  ÔÚ/p  ÈÏÕæ/ad  ×Ü½á/v  ¹úÄÚ/s  Ðí¶à/m  ÈËÔì/b  ¾°¹Û/n  ´ÖÖÆÀÄÔì/i  µÄ/u  ½ÌÑµ/n  ºÍ/c  ·ÖÎö/v  ÊÐ³¡/n  ±ä»¯/vn  µÄ/u  »ù´¡/n  ÉÏ/f  £¬/w  »ý¼«/a  ¿ª·¢/v  ½¨Éè/v  ÐÂ/a  Ò»´ú/n  µÄ/u  ²ÎÓëÐÔ/n  Ö÷Ìâ/n  ¹«Ô°/n  £º/w  ÉîÛÚ/ns  »¶ÀÖ/a  ¹È/Ng  ÏîÄ¿/n  £»/w  £±£¹£¹£·Äê/t  µ×/f  £¬/w  »ªÇÈ/n  ³Ç/n  ÓÖ/d  ²ß»®/v  ÔÚ/p  ÇÈÏç/n  ÉÇÍ·ÊÐ/ns  ÐË½¨/v  ÃæÏò/v  ÐÂ/a  ÊÀ¼Í/n  ÐèÇó/n  µÄ/u  º£Ì²/n  ÐÝÏÐ/vn  ¶È¼Ù/vn  ÂÃÓÎÇø/n  ¡£/w  
19980601-02-001-032/m  Ö½/n  °ü×°/vn  ÊÇ/v  »ªÇÈ/n  ³Ç/n  µÄ/u  Ò»¸ö/m  ÓÅÊÆ/n  ²úÒµ/n  £¬/w  È¥Äê/t  £¹ÔÂ/t  £¬/w  »ªÇÈ/n  ³Ç/n  ³É¹¦/ad  ÊÕ¹º/v  ÁË/u  Éú²úÄÜÁ¦/l  Óë/p  ÉîÛÚ/ns  »ªÁ¦/nz  Ïàµ±/v  µÄ/u  ÉÏº£/ns  »ªÀø/nz  Ö½/n  °ü×°/vn  ÏîÄ¿/n  £¬/w  £±£²ÔÂ/t  ÉÏÑ®/t  ¾Í/d  ÒÑ/d  ÕýÊ½/a  Í¶²ú/vn  ¡£/w  
19980601-02-001-033/m  »ªÇÈ/n  ³Ç/n  ÔÚ/p  Óë/p  ÃÀ¹ú/ns  ÆóÒµ/n  ºÏ×Ê/v  ÐË½¨/v  Äê²ú/v  £´ÒÚ/m  Æ¬/q  µçÄÔ/n  ÓÃ/vn  ´ÅÐ¾/n  ÏîÄ¿/n  µÄ/u  Í¬Ê±/n  £¬/w  Í¶×Ê/v  £´£°£°£°Íò/m  Ôª/q  ÔÚ/p  [Çàº£Ê¡/ns  »¥Öú/ns  ÍÁ×å/nz  ×ÔÖÎÏØ/n]ns  ½¨³É/v  ÁË/u  ÁÐÈë/v  ¹ú¼Ò/n  ¡°/w  £¸£¶£³/m  ¡±/w  ¼Æ»®/n  µÄ/u  Ì¼»¯¹è/n  ÏîÄ¿/n  ¡£/w  µÚÒ»/m  ÆÚ/q  ¹¤³Ì/n  µ±Äê/t  Í¶²ú/v  µ±Äê/t  Ó¯Àû/v  £¬/w  µÚ¶þ/m  ÆÚ/q  ¹¤³Ì/n  ½«/d  ÓÚ/p  ½üÆÚ/t  Í¶²ú/v  ¡£/w  
19980601-02-001-034/m  ÌØ±ð/d  Áî/v  ÈË/n  ¸ßÐË/a  µÄ/u  ÊÇ/v  £¬/w  »ªÇÈ/n  ³Ç/n  ÔÚ/p  ·¢Õ¹/v  ¿ç¹ú/b  ¾­Óª/vn  ·½Ãæ/n  Ò²/d  ÓÐ/v  ÁË/u  ÐÂ/a  µÄ/u  ½øÕ¹/vn  ¡£/w  £±£¹£¹£·Äê/t  £¬/w  [»ªÇÈ/n  ³Ç/n  ¼¯ÍÅ¹«Ë¾/n]nt  ÒÑ/d  ÔÚ/p  Ïã¸Û/ns  ×¢²á/v  ÁË/u  [»ªÇÈ/n  ³Ç/n  Ïã¸Û/ns  ¹«Ë¾/n]nt  £¬/w  [¿µ¼Ñ/nz  ¼¯ÍÅ/n]nt  Ò²/d  °Ñ/p  ´¥½Ç/n  Éì/v  Ïò/v  ÁË/u  º£Íâ/s  ¡£/w  »ªÇÈ/n  ³Ç/n  ÒÑ/d  ÊÇ/v  ³ÇÃÅ/n  ´ó/d  ¿ª/v  £¬/w  Ç°¾°/n  ¹ãÀ«/a  ¡£/w  

19980601-02-002-001/m  È«¹ú/n  ·¿µØ²úÒµ/j  ½øÈë/v  ¾°Æø/a  ¿Õ¼ä/n  Í¶×Ê/n  Ôö³¤/v  ½Ï/d  ¿ì/a  µ«/c  ¼Û¸ñ/n  Ò²/d  ³ÖÐø/vd  ÉÏÕÇ/v  
19980601-02-002-002/m  ±¾±¨/r  ±±¾©/ns  £µÔÂ/t  £³£±ÈÕ/t  Ñ¶/Ng  ¼ÇÕß/n  Öì/nr  ½£ºì/nr  ±¨µÀ/v  £º/w  [¹ú¼Ò/n  Í³¼Æ¾Ö/n  Í¶×ÊË¾/n]nt  ºÍ/c  [ÖÐ¹ú/ns  ¾­¼Ã/n  ¾°Æø/a  ¼à²â/vn  ÖÐÐÄ/n]nt  ÈÕÇ°/t  ·¢±í/v  µÄ/u  ¡°/w  ¹ú/n  ·¿/n  ¾°Æø/a  Ö¸Êý/n  ¡±/w  ±íÃ÷/v  £¬/w  ÔÚ/p  ¾­¹ý/p  £±£±/m  ¸ö/q  ÔÂ/n  µÄ/u  Æ½»º/a  »ØÉý/vn  ºó/f  £¬/w  ¡°/w  ¹ú·¿/j  ¾°Æø/a  Ö¸Êý/n  ¡±/w  ÖÕÓÚ/d  ÔÚ/p  £´ÔÂ·Ý/t  Ô½¹ý/v  £±£°£°/m  µã/q  £¬/w  ´ïµ½/v  £±£°£°£®£¸£±/m  µã/q  £¬/w  ±È/p  È¥Äê/t  Í¬ÆÚ/f  Ôö¼Ó/v  £²£®£µ£¹/m  µã/q  £¬/w  ¸ßÓÚ/v  £³ÔÂ·Ý/t  £±£®£·£¶/m  µã/q  ¡£/w  Õâ/r  ÏÔÊ¾/v  ³ö/v  £¬/w  È«¹ú/n  ·¿µØ²úÒµ/j  ×ÜÌå/n  ¾°Æø/a  Ë®Æ½/n  ÒÑ/d  ×ß/v  ³ö/v  µÍ¹È/n  £¬/w  ½øÈë/v  ¾°Æø/a  ¿Õ¼ä/n  ¡£/w  
19980601-02-002-003/m  ´Ó/p  ¸÷/r  ·ÖÀà/vn  Ö¸Êý/n  ¿´/v  £¬/w  £±/m  ¡ª/w  £´ÔÂ·Ý/t  ·¿µØ²ú/j  ¿ª·¢/vn  Í¶×Ê/vn  Íê³É/v  £µ£²£±ÒÚ/m  Ôª/q  £¬/w  ±È/p  È¥Äê/t  Í¬ÆÚ/f  Ôö³¤/v  £±£²£®£·£¥/m  £¬/w  ¸ßÓÚ/v  Í¬ÆÚ/f  »ù±¾½¨Éè/l  ºÍ/c  ¸üÐÂ/v  ¸ÄÔì/v  Í¶×Ê/vn  Ôö·ù/n  £¬/w  Ò²/d  ±È/p  £³ÔÂ·Ý/t  ÔöËÙ/v  ¼Ó¿ì/v  ¡£/w  Ëæ×Å/p  ·¿µØ²úÒµ/j  ¾°Æø/a  Ë®Æ½/n  µÄ/u  »ØÉý/vn  £¬/w  ÐÂ/a  ¿ª¹¤/vn  Ãæ»ý/n  Ôö³¤/v  ½Ï/d  ¿ì/a  £¬/w  £±/m  ¡ª/w  £´ÔÂ·Ý/t  ´ïµ½/v  £³£´£·£¸Íò/m  Æ½·½Ã×/q  £¬/w  Ôö³¤/v  ÁË/u  £´£´£¥/m  £¬/w  Óë/p  £³ÔÂ·Ý/t  Ôö³¤/v  £³£³£¥/m  ±È/v  £¬/w  ËÙ¶È/n  ´ó·ù¶È/d  Ìá¸ß/v  £¬/w  ´ïµ½/v  ½ñÄê/t  ÒÔÀ´/f  µÄ/u  ×î¸ßµã/n  £¬/w  Ö±½Ó/ad  ÍÆ¶¯/v  ¡°/w  ¹ú·¿/j  ¾°Æø/a  Ö¸Êý/n  ¡±/w  ½øÈë/v  ¾°Æø/a  ¿Õ¼ä/n  ¡£/w  ´ËÍâ/c  £¬/w  Íê³É/v  ÍÁµØ/n  ¿ª·¢/vn  Ãæ»ý/n  ËäÈ»/c  ÈÔ/d  ³Ê/v  ÏÂ½µ/vn  Ç÷ÊÆ/n  £¬/w  µ«/c  ¼õ·ù/n  Ç÷/v  »º/a  ¡£/w  
19980601-02-002-004/m  Äê³õ/t  ÒÔÀ´/f  £¬/w  ÊÜ/v  ÉÌÆ··¿/n  ÏúÊÛ/vn  ÊÐ³¡/n  ÐèÇó/n  À­¶¯/v  £¬/w  ÉÌÆ··¿/n  ÏúÊÛ/vn  ¼Û¸ñ/n  ÖðÔÂ/d  ÉÏÉý/v  ¡£/w  £²ÔÂ·Ý/t  È«¹ú/n  ÉÌÆ··¿/n  ÏúÊÛ/vn  ¼Û¸ñ/n  Îª/v  £²£°£¹£±/m  Ôª£¯Æ½·½Ã×/q  £¬/w  £³ÔÂ·Ý/t  ´ïµ½/v  £²£±£²£´/m  Ôª£¯Æ½·½Ã×/q  £¬/w  £´ÔÂ·Ý/t  ÉÏÉý/v  µ½/v  ÁË/u  £²£²£µ£¸/m  Ôª£¯Æ½·½Ã×/q  ¡£/w  Ä¿Ç°/t  £¬/w  ¼Û¸ñ/n  µÄ/u  ÉÏÕÇ/vn  ÓÐÀûÓÚ/v  ·¿µØ²ú/j  ¾°Æø/a  Ë®Æ½/n  µÄ/u  »ØÉý/vn  £¬/w  µ«/c  Èç¹û/c  ³ÖÐø/vd  ÉÏÑï/v  £¬/w  ×îÖÕ/d  ½«/d  »á/v  ¶Ô/p  ·¿µØ²ú/j  ÊÐ³¡/n  ´øÀ´/v  ²»Àû/a  Ó°Ïì/vn  ¡£/w  

19980601-02-003-001/m  ÓÃ/p  Ð¡/a  ÐÐ¶¯/vn  ±£»¤/v  ´ó/a  µØÇò/n  £¨/w  Í¼Æ¬/n  £©/w  
19980601-02-003-002/m  [É½¶«/ns  ×Í²©ÊÐ/ns  ÖÜ´åÇø/ns  ÐÂ½¨Â·/ns  Ð¡Ñ§/n]nt  ÔÚ/p  Ñ§Éú/n  ÖÐ/f  ¿ªÕ¹/v  ¡°/w  ÓÃ/p  Ð¡/a  ÐÐ¶¯/vn  ±£»¤/v  ´ó/a  µØÇò/n  ¡±/w  µÄ/u  »î¶¯/vn  ¡£/w  ¡°/w  ÁùÒ»/t  ¡±/w  Ç°Ï¦/f  £¬/w  ËûÃÇ/r  ×éÖ¯/v  £²£µ/m  Ãû/q  ÉÙÏÈ¶ÓÔ±/n  ÔÚ/p  äÃºÓ/ns  ²É¼¯/v  Ë®Ñù/n  µ±³¡/d  ½øÐÐ/v  ÁË/u  £Ð£ÈÖµ/n  ÊÔÑé/vn  ¡£/w  
19980601-02-003-003/m  £¨/w  Ìï/n  óÆÐÅ/v  Ëï/nr  ÒæÐÂ/nr  Éã/Vg  £©/w  

19980601-02-004-001/m  ÖÐÐÐ/j  ÔñÓÅ/d  ·ö³Ö/v  ÖÐÐ¡ÆóÒµ/j  Ïò/p  [ÁªÏë/nz  ¼¯ÍÅ/n]nt  Ìá¹©/v  £±£°ÒÚ/m  Ôª/q  ÐÅ´û/n  ¶î¶È/n  
19980601-02-004-002/m  ±¾±¨/r  ±±¾©/ns  £µÔÂ/t  £³£±ÈÕ/t  Ñ¶/Ng  ÖÐ¹úÒøÐÐ/nt  ÓÐ¹Ø/vn  ÈËÊ¿/n  ½üÈÕ/t  ±íÊ¾/v  £¬/w  ÔÚ/p  Ö§³Ö/v  ´ó/a  ÆóÒµ/n  ¡¢/w  ´ó/a  ¼¯ÍÅ/n  ·¢Õ¹/v  µÄ/u  Í¬Ê±/n  £¬/w  ÖÐÐÐ/j  ½«/d  ½øÒ»²½/d  ¼ÓÇ¿/v  ·ö³Ö/v  ÖÐÐ¡ÆóÒµ/j  ·¢Õ¹/v  ¡£/w  
19980601-02-004-003/m  ½ØÖÁ/v  £±£¹£¹£·Äê/t  µ×/f  £¬/w  ÖÐ¹úÒøÐÐ/nt  ´û¿î/vn  Ö§³Ö/v  ÖÐÐ¡ÆóÒµ/j  £±£µÍò/m  »§/q  £¬/w  ÈËÃñ±Ò/n  ´û¿î/n  Óà¶î/n  £²£¸£±£¸ÒÚ/m  Ôª/q  £¬/w  Íâ»ã/n  ´û¿î/n  Óà¶î/n  £±£³£µÒÚ/m  ÃÀÔª/q  £¬/w  ·Ö±ð/d  Õ¼/v  Í¬ÆÚ/n  ÖÐÐÐ/j  ÈËÃñ±Ò/n  ´û¿î/n  Óà¶î/n  µÄ/u  £µ£·£¥/m  ºÍ/c  Íâ»ã/n  ´û¿î/n  Óà¶î/n  µÄ/u  £³£°£¥/m  ¡£/w  
19980601-02-004-004/m  ½ñÄê/t  ÖÐ¹úÒøÐÐ/nt  ½«/d  ÔÚ/p  ÔñÓÅ/d  ·ö³Ö/v  ÖÐÐ¡ÆóÒµ/j  ·½Ãæ/n  ÖØµã/d  ×ö/v  ºÃ/a  ÒÔÏÂ/f  ¹¤×÷/vn  £º/w  
19980601-02-004-005/m  Ò»/m  ÊÇ/v  ÔÚ/p  ½üÆÚ/t  ÄÚ/f  ×éÖ¯/v  ÕÙ¿ª/v  ¶Ô/p  ÖÐÐ¡ÆóÒµ/j  ´û¿î/n  ·¢Õ¹/vn  ÑÐÌÖ»á/n  £¬/w  ÑÐ¾¿/v  ½¨Á¢/v  ÖÐÐ¡ÆóÒµ/j  ÐÅ´û/n  »ú¹¹/n  ¡£/w  ¶þ/m  ÊÇ/v  ¶Ô/p  ÖÐÐ¡ÆóÒµ/j  ¼ÌÐø/v  ²ÉÈ¡/v  Çø±ð/vd  ¶Ô´ý/v  ¡¢/w  ÔñÓÅ/d  ·ö³Ö/v  µÄ/u  ·½Õë/n  £¬/w  »ý¼«/a  ½÷É÷/a  µØ/u  ¿ªÕ¹/v  ¹¤×÷/vn  ¡£/w  Èý/m  ÊÇ/v  Îª/p  ÖÐÐ¡ÆóÒµ/j  Ìá¹©/v  ÊÐ³¡¾­¼Ã/n  ÐÅÏ¢/n  £¬/w  ×ö/v  ºÃ/a  ÆóÒµ/n  ¾­Óª/vn  ¹ÜÀí/vn  µÄ/u  ²ÎÄ±/n  ¡£/w  ËÄ/m  ÊÇ/v  ÑÏ¸ñ/ad  °´ÕÕ/p  ¸÷Ïî/r  ¹æÕÂÖÆ¶È/l  °ìÊÂ/v  £¬/w  °Ñ/v  ºÃ/a  ´û¿î/n  ¡°/w  Èý/m  ²é/v  ¡±/w  ¹Ø/n  £¬/w  ¹á³¹/v  Ö´ÐÐ/v  Éó/v  ´û/v  ·ÖÀë/vn  ÖÆ¶È/n  £¬/w  ¶Å¾ø/v  ¸öÈË/n  ·Å¿î/vn  £¬/w  ÈËÇé/n  ·Å¿î/vn  £»/w  ÑÏ¸ñ/ad  ÊµÐÐ/v  ×Ê²ú/n  µÖÑº/vn  ºÍ/c  ÐÅÓÃ/n  µ£±£/vn  ÖÆ¶È/n  ¡£/w  Îå/m  ÊÇ/v  Í¨¹ý/p  ½¨Á¢/v  ÔðÈÎÖÆ/n  £¬/w  Ç¿»¯/v  ¼¤Àø/vn  »úÖÆ/n  µÈ/u  ´ëÊ©/n  £¬/w  ÅÌ»î/v  ÏÖÓÐ/vn  ´û¿î/n  ´æÁ¿/n  £»/w  ¼ÌÐø/v  ½èÖúÓÚ/v  ¾­¼Ã/n  ¡¢/w  ÕþÖÎ/n  ¡¢/w  ·¨ÂÉ/n  ÊÖ¶Î/n  £¬/w  ¸ãºÃ/v  µÍ/a  ÖÊÁ¿/n  ´û¿î/n  ×ª»¯/vn  £»/w  Í¬Ê±/c  »ý¼«/ad  ²ÎÓë/v  ÆóÒµ/n  µÄ/u  ×ªÖÆ/vn  ¹ý³Ì/n  £¬/w  Í¨¹ý/p  ÁªºÏ/v  ¡¢/w  ¼æ²¢/v  ¡¢/w  ÖØ×é/v  £¬/w  Ê¹/v  ÖÐÐ¡ÆóÒµ/j  »ñµÃ/v  ÐÂ/a  µÄ/u  ·¢Õ¹/vn  ¡£/w  £¨/w  ÖÓ/nr  º½/nr  £©/w  
19980601-02-004-006/m  ±¾±¨/r  Ñ¶/Ng  £µÔÂ/t  £²£·ÈÕ/t  £¬/w  ÖÐ¹úÒøÐÐ/nt  Óë/p  ÖÐ¹ú/ns  ¼ÆËã»ú/n  ÐÐÒµ/n  µÄ/u  ÁúÍ·/n  ÆóÒµ/n  ¡ª¡ª¡ª/w  [ÁªÏë/nz  ¼¯ÍÅ/n]nt  ÕýÊ½/ad  Ç©/v  ¶¨/v  ÁË/u  ÒøÆóºÏ×÷/j  Ð­Òé/n  £¬/w  ´û¿î/n  ¶î¶È/n  Îª/v  £±£°ÒÚ/m  Ôª/q  ÈËÃñ±Ò/n  ¡£/w  Õâ/r  ÊÇ/v  Ä¿Ç°/t  ¸ß/a  ¿Æ¼¼/n  ÆóÒµ/n  Óë/p  ÒøÐÐ/n  Ö®¼ä/f  ´û¿î/n  ¶î¶È/n  ×î/d  ´ó/a  µÄ/u  Ò»/m  ´Î/q  ºÏ×÷/vn  ¡£/w  
19980601-02-004-007/m  ´Ë´Î/r  ÒøÆóºÏ×÷/j  Ð­Òé/n  Ç©¶¨/v  ºó/f  £¬/w  [ÁªÏë/nz  ¼¯ÍÅ/n]nt  ¿É/v  ÔÚ/p  ´û¿î/n  ¶î¶È/n  ÄÚ/f  »ñµÃ/v  ÈÚ×Ê/vn  ÉêÇë/vn  µÄ/u  ÓÅÏÈ/vn  ÉóÅú/vn  ºÍ/c  °²ÅÅ/vn  £¬/w  Í¬Ê±/c  ÖÐ¹úÒøÐÐ/nt  »¹/d  ½«/d  ¸ù¾Ý/p  [ÁªÏë/nz  ¼¯ÍÅ/n]nt  ÒµÎñ/n  ·¢Õ¹/vn  µÄ/u  ÐèÒª/n  £¬/w  Óë/p  Æä/r  ¾³Íâ/s  ·ÖÖ§/n  »ú¹¹/n  ÅäºÏ/v  Îª/p  ÁªÏë/nz  Ìá¹©/v  °üÀ¨/v  ³ï´ë/v  ¹ú¼Ê/n  ÒøÍÅ/j  ´û¿î/n  ¡¢/w  ¾³Íâ/s  ÉÏÊÐ/v  ¡¢/w  ·¢Õ®/v  µÄ/u  ¾³ÄÚÍâ/s  ÈÚ×Ê/vn  Ö§³Ö/vn  ºÍ/c  ½ðÈÚ/n  ·þÎñ/vn  ¡£/w  £¨/w  Àî/nr  Ë¬/nr  £©/w  

19980601-02-005-001/m  Âó¿Í/n  ³Ö/v  ¿¨/n  ×ß/v  ÌìÏÂ/n  
19980601-02-005-002/m  Íõ/nr  Çï¾ý/nr  ËÎ/nr  ºé²¨/nr  
19980601-02-005-003/m  ½øÈë/v  £µÔÂ·Ý/t  £¬/w  ºÓ±±Ê¡/ns  ºªµ¦ÊÐ/ns  ÊÕ¸î/vn  ×¨Òµ»§/n  ·×·×/d  ÄÏ/f  ÏÂ/v  ºÓÄÏ/ns  ¡¢/w  ºþ±±/ns  µÈ/u  µØ/n  ¡°/w  ´ò¹¤/v  ¡±/w  ¡£/w  ¿É/c  ½ñÄê/t  Óë/p  ÍùÄê/t  ²»/d  Í¬/v  £¬/w  ËûÃÇ/r  ÔÙ/d  Ò²/d  ²»ÓÃ/d  Îª/p  Ð¯´ø/v  ´ó¶î/b  ÏÖ½ð/n  ·¢³î/v  ÁË/y  £¬/w  ¶¼/d  Ï²×Ì×Ì/z  ½Óµ½/v  ÁË/u  Å©Òµ/n  ÒøÐÐ/n  °ì/v  µÄ/u  ½ðËë/nz  ÍòÊÂË³/nz  ¿¨/n  ¡£/w  
19980601-02-005-004/m  ½üÄêÀ´/l/%  £¬/w  ºªµ¦ÊÐ/ns  µÄ/u  ·Ê/a  Ïç/n  ¡¢/w  ÁÙÕÄ/ns  ¡¢/w  ³É°²/ns  µÈ/u  ÏØ/n  £¬/w  ÔÚ/p  Å©ÐÐ/j  µÄ/u  Ö§³Ö/vn  ÏÂ/f  £¬/w  ·¢Õ¹/v  ÁË/u  Ò»/m  Åú/q  ÊÕ¸î/vn  ×¨Òµ»§/n  £¬/w  È«ÊÐ/n  ÓµÓÐ/v  ´óÖÐÐÍ/b  ÁªºÏ/vn  Ð¡Âó/n  ÊÕ¸î»ú/n  Êý°Ù/m  Ì¨/q  £¬/w  ÔÚ/p  ½â¾ö/v  ±¾µØ/r  ¸îÂó/v  ÄÑ/a  ºó/f  £¬/w  ÓÖ/d  ÄÜ/v  ÀûÓÃ/v  ÄÏ±±/f  µØÇø/n  ÊÕ»ñ/vn  µÄ/u  Ê±¼ä²î/n  £¬/w  µ½/v  ÍâµØ/s  ¡°/w  ´ò¹¤/v  ¡±/w  £¬/w  »ñµÃ/v  Ò»¶¨/b  µÄ/u  ÊÕÈë/n  ¡£/w  µ«/c  ËûÃÇ/r  ÑØÍ¾/d  ×÷Òµ/v  £¬/w  Ð¯´ø/v  ´óÁ¿/m  ÏÖ½ð/n  £¬/w  ¸ø/p  Íâ³ö/v  ×÷Òµ/v  ´øÀ´/v  Öî¶à²»±ã/l  £¬/w  Ò²/d  ²»/d  °²È«/a  £¬/w  Õâ/r  ³É/v  ÁË/u  ¡°/w  Âó¿Í/n  ¡±/w  µÄ/u  Ò»/m  ¿é/q  ÐÄ²¡/n  ¡£/w  [Å©ÐÐ/j  ºÓ±±Ê¡/ns  ºªµ¦ÊÐ/ns  ·ÖÐÐ/n]nt  ×éÖ¯/v  ÐÅÓÃ¿¨/n  ¹¤×÷/vn  ÈËÔ±/n  £¬/w  ¼°Ôç/d  ÉîÈë/v  ÕâÐ©/r  ÏØ·Ý/n  ½øÐÐ/v  µ÷²é/vn  ÁË½â/vn  £¬/w  Öð»§/d  ×ß·Ã/v  ×¨Òµ»§/n  £¬/w  Ïò/p  ËûÃÇ/r  ÍÆ¼ö/v  ÊÊÓÃ/v  Á÷¶¯/vn  ×÷Òµ/n  µÄ/u  ÍòÊÂË³/nz  ¿¨/n  £¬/w  ½²½â/v  ÓÐ¹Ø/p  ÓÃ/v  ¿¨/n  ³£Ê¶/n  ¡£/w  Í¨¹ý/p  ÊÔÓÃ/v  £¬/w  Ê¹/v  ËûÃÇ/r  ÊìÁ·/a  µØ/u  Ê¹ÓÃ/v  ÐÅÓÃ¿¨/n  °ìÀí/v  ÏÖ½ð/n  ´æÈ¡/vn  ÊÖÐø/n  ¡£/w  µ½/p  £µÔÂ/t  £²£°ÈÕ/t  £¬/w  ËûÃÇ/r  ÒÑ/d  °ìÀí/v  ´ËÀà/r  ½ðËë/nz  ¿¨/n  £´£°£°/m  ¶à/m  ÕÅ/q  ¡£/w  

19980601-02-006-001/m  º£Ï¿/n  Á½°¶/n  ´ó/a  ¹«Ë¾/n  ºÏ×÷/v  [º£Ñó/n  Ê¯ÓÍ/n  ×Ü¹«Ë¾/n]nt  Óë/p  [Ì¨Íå/ns  ÖÐÓÍ/j  ¹«Ë¾/n]nt  Ç©¶©/v  ¡¶/w  ÎïÌ½/j  Ð­Òé/n  ¡·/w  
19980601-02-006-002/m  ±¾±¨/r  Ñ¶/Ng  ¼ÇÕß/n  ·Ñ/nr  Î°Î°/nr  ±¨µÀ/v  £º/w  [ÖÐ¹ú/ns  º£Ñó/n  Ê¯ÓÍ/n  ×Ü¹«Ë¾/n]nt  Óë/p  [Ì¨Íå/ns  ÖÐÓÍ/j  ¹«Ë¾/n]nt  Ç©¶©/v  µÄ/u  ¡¶/w  Ì¨ÄÏ/ns  ÅèµØ/n  Óë/c  ³±ÉÇ/ns  °¼ÏÝ/vn  ²¿·Ö/n  º£Óò/n  Ð­ÒéÇø/n  ÎïÌ½/j  Ð­Òé/n  ¡·/w  ÓÚ/p  £´ÔÂ/t  £±£¶ÈÕ/t  ¾­/p  Á½/m  ¹«Ë¾/n  Ö÷¹Ü/vn  ²¿ÃÅ/n  ÕýÊ½/ad  Åú×¼/v  ÉúÐ§/v  £¬/w  ²¢/c  ÓÚ/p  £µÔÂ/t  £±ÈÕ/t  ¿ªÊ¼/v  Ö´ÐÐ/v  ¡£/w  ÓÉ/p  Ë«·½/n  ¹²Í¬/d  ×é³É/v  µÄ/u  ÁªºÏ/vn  ×÷Òµ/vn  »ú¹¹/n  ½«/d  ÓÚ/p  ½üÈÕ/t  ½øÐÐ/v  »áÎî/vn  £¬/w  ÖÆ¶¨/v  ×÷Òµ/vn  ¼Æ»®/n  ºÍ/c  ¹¤×÷/vn  ÖÆ¶È/n  ¡£/w  
19980601-02-006-003/m  [Ì¨Íå/ns  ÖÐÓÍ/j  ¹«Ë¾/n]nt  Îª/v  [Ì¨Íå/ns  µØÇø/n]ns  ×î/d  ´ó/a  ¹«Ë¾/n  £¬/w  ×Ü/b  ×Ê²ú/n  ´ï/v  £±£¹£°ÒÚ/m  ÃÀÔª/q  ¡£/w  [ÖÐ¹ú/ns  º£Ñó/n  Ê¯ÓÍ/n  ×Ü¹«Ë¾/n]nt  ÊÇ/v  ÎÒ¹ú/n  ¹ú¼Ò¼¶/b  Ê¯ÓÍ/n  ¹«Ë¾/n  ¡£/w  Õâ/r  Ò»/m  Ð­Òé/n  ÊÇ/v  Á½/m  ¹«Ë¾/n  °´ÕÕ/p  ¾­¼Ã/n  ÉÏ/f  Æ½µÈ»¥Àû/l  µÄ/u  Ô­Ôò/n  Ç©¶©/v  µÄ/u  µÚÒ»/m  ¸ö/q  ºÏ×÷/vn  Ð­Òé/n  £¬/w  ²»½ö/c  ¿ª´´/v  ÁË/u  Á½°¶/n  Ê¯ÓÍ½ç/n  ºÏ×÷/v  µÄ/u  ÐÂ/a  ¾ÖÃæ/n  £¬/w  ¶øÇÒ/c  ±êÖ¾/v  ×Å/u  º£Ï¿/n  Á½°¶/n  µÄ/u  ¾­¼Ã/n  ºÏ×÷/v  ½øÈë/v  ÁË/u  ´ó/a  ¹«Ë¾/n  ºÏ×÷/v  µÄ/u  ÐÂ/a  ½×¶Î/n  ¡£/w  
19980601-02-006-004/m  ¾Ý/p  ½éÉÜ/v  £¬/w  ´Ë´Î/r  Ç©¶©/v  µÄ/u  ¡¶/w  ÎïÌ½/j  Ð­Òé/n  ¡·/w  Çø/n  Î»ÓÚ/v  ¿çÔ½/v  Ô­/b  Ë«·½/n  ×÷ÒµÇø/n  µÄ/u  ÄÏº£/ns  Öé½­/ns  ¿Ú/n  º£Óò/n  £¬/w  Ãæ»ý/n  £±£µ£´£°£°/m  Æ½·½¹«Àï/q  ¡£/w  Ð­Òé/n  ¹æ¶¨/v  £¬/w  Ë«·½/n  ¹²/d  Í¶×Ê/v  £±£°£°Íò/m  ÃÀÔª/q  £¬/w  Íê³É/v  £±£µ£°£°/m  ¹«Àï/q  º£ÉÏ/s  µØÕð/n  ×ÊÁÏ/n  ²É¼¯/vn  £¬/w  Í¬Ê±/c  ´¦Àí/v  £³£°£°£°/m  ¹«Àï/q  Ô­ÓÐ/vn  µØÕð/n  ×ÊÁÏ/n  £¬/w  ²¢/c  ¹²Í¬/d  Íê³É/v  Çø¿é/n  ÆÀ¼Û/vn  ¡£/w  Èç¹û/c  Ö¤Êµ/v  ¾ßÓÐ/v  Á¼ºÃ/a  º¬/v  ÓÍÆø/n  Ç°¾°/n  £¬/w  ½«/d  ½øÒ»²½/d  ½øÐÐ/v  Ê¯ÓÍ/n  ºÏÍ¬/n  ºÏ×÷/v  ¡£/w  
19980601-02-006-005/m  [ÖÐ¹ú/ns  º£Ñó/n  Ê¯ÓÍ/n  ×Ü¹«Ë¾/n]nt  ÓÐ¹Ø/p  ¸ºÔð/vn  ÈËÊ¿/n  ³Â/nr  ±þå¹/nr  Í¸Â¶/v  £¬/w  Ä¿Ç°/t  µØÖÊ/n  ×¨¼Ò/n  ¶Ô/p  Õâ/r  Ò»/m  Ð­ÒéÇø/n  µÄ/u  º¬/v  ÓÍÆø/n  Ç°¾°/n  ¿´ºÃ/v  ¡£/w  [Ì¨Íå/ns  ÖÐÓÍ/j  ¹«Ë¾/n]nt  ´ËÇ°/t  ÔÚ/p  ´Ë/r  º£Óò/n  ÒÑ/d  ·¢ÏÖ/v  ÓÍÆø/n  ÏÔÊ¾/vn  £¬/w  Ë«·½/n  µÄ/u  ÎïÌ½/j  ºÏ×÷/vn  ÔÚ/p  ½ñÄêµ×/t  ¾Í/d  ¿ÉÍû/v  µÃ³ö/v  ½á¹û/n  ¡£/w  

19980601-02-007-001/m  Ãñ¼ä/n  ×Ê½ð/n  ÍÐ/v  Æð/v  [Ïç/j  º«/j  »ÆºÓ/ns  ´óÇÅ/n]nz  ½ñÄê/t  Ê®ÔÂ/t  µ×/f  ¿ÉÍû/v  Í¨³µ/v  
19980601-02-007-002/m  ±¾±¨/r  Ñ¶/Ng  [ÌúµÀ²¿/nt  µÚÒ»/m  ¹¤³Ì¾Ö/n  ÇÅÁº´¦/n]nt  ×öÃÎ/v  Ò²/d  Ã»/d  Ïëµ½/v  £¬/w  ËûÃÇ/r  ÔÚ/p  »ÆºÓ/ns  ÉÏ/f  ³Ð½¨/v  µÄ/u  µÚÊ®Áù/m  ×ù/q  ´óÇÅ/n  £¬/w  ¾¹È»/d  ÊÇ/v  Ãñ¼ä/n  ³ö/v  ¾Þ×Ê/n  ½¨Éè/v  µÄ/u  ¡£/w  

19980601-02-007-003/m  ¸ô/v  »ÆºÓ/ns  Ïà/d  Íû/v  µÄ/u  É½Î÷Ê¡/ns  ÏçÄþÏØ/ns  ºÍ/c  ÉÂÎ÷Ê¡/ns  º«³ÇÊÐ/ns  £¬/w  Í¬/d  ´¦/v  »ÆºÓ/ns  ÖÐÓÎ/n  Ï¿¹È/n  ÇðÁê/n  µØ´ø/n  ¡£/w  ¾¡¹Ü/c  ¾³ÄÚ/s  ÍÁµØ/n  Æ¶ñ¤/a  £¬/w  µ«/c  µØÏÂ/s  µÄ/u  ÃºÌ¿/n  ×ÊÔ´/n  È´/d  Á¿/n  ´ó/a  ÖÊ/Ng  ÓÅ/Ag  £¬/w  ³É/v  ÁË/u  Á½/m  µØ/n  ÍÑÆ¶ÖÂ¸»/l  ¡¢/w  ·¢Õ¹/v  ¾­¼Ã/n  µÄ/u  Ö§Öù/n  ²úÒµ/n  ¡£/w  ÏçÄþÏØ/ns  ÃºÌ¿/n  ÖÊÁ¿/n  ½Ï/d  ºÃ/a  £¬/w  º«³ÇÊÐ/ns  ÃºÌ¿/n  ¼Ó¹¤/vn  ÄÜÁ¦/n  Ç¿/a  £¬/w  µ«/c  ÏçÄþÏØ/ns  µÄ/u  ÔËÃº³µ/n  Ðë/d  ×ß/v  £µ£°/m  ¶à/m  ¹«Àï/q  µÄ/u  ÅÌÉ½µÀ/n  ÈÆÐÐ/v  ºÓ½òÊÐ/ns  ÓíÃÅ¿Ú/ns  £¬/w  ²Å/d  ÄÜ/v  ¿ç¹ý/v  »ÆºÓ/ns  ½øÈë/v  º«³ÇÊÐ/ns  £¬/w  ·ÑÊ±/a  ·Ñ¹¤/a  ·Ñ/v  ³µ/n  ÓÖ/d  ·Ñ/v  ÓÍÁÏ/n  ¡£/w  µ³/n  µÄ/u  Ê®Îå´ó/j  ¸Õ¸Õ/d  ¿ª/v  ¹ý/u  £¬/w  º«³ÇÊÐ/ns  Ë½Óª/b  ¿óÒµ/n  ¹«Ë¾/n  ¾­Àí/n  Àî/nr  ±£Æ½/nr  Óë/p  [ÏçÄþÏØ/ns  ÃºÌ¿/n  ÔËÏú/vn  ¹«Ë¾/n]nt  ¡°/w  Ãñ¼ä/n  ¡±/w  Ð­ÉÌ/v  £¬/w  Ë«·½/n  ×ÔÔ¸/vd  ÁªÊÖ/v  ·¢Õ¹/v  ÇøÓò/n  ¾­¼Ã/n  £¬/w  ¾ö¶¨/v  ÒÔ/p  ¹É·ÝºÏ×÷ÖÆ/n  ÐÎÊ½/n  £¬/w  ³ï¼¯/v  ×Ê½ð/n  £³£°£°£°Íò/m  Ôª/q  £¬/w  ÔÚ/p  ÏçÄþÏØ/ns  ÔæÁëÏç/ns  ºÍ/c  º«³ÇÊÐ/ns  Ôæ×¯Ïç/ns  Ö®¼ä/f  ÐÞ½¨/v  [Ïç/j  º«/j  »ÆºÓ/ns  ´óÇÅ/n]nz  ¡£/w  Éè¼Æ/vn  µ¥Î»/n  Ñ¡/v  µÄ/u  ÊÇ/v  [Î÷°²/ns  ¹«Â·/n  Éè¼Æ/vn  ÑÐ¾¿Ëù/n]nt  ¡£/w  Ê©¹¤/vn  ¶ÓÎé/n  ²ÉÈ¡/v  ¹«¿ª/v  ¾º±ê/vn  °ì·¨/n  £¬/w  Ñ¡ÖÐ/v  ÁË/u  [ÌúÒ»¾Ö/j  ÇÅÁº´¦/n]nt  ¡£/w  
19980601-02-007-004/m  [ÌúÒ»¾Ö/j  ÇÅÁº´¦/n  ¾Å/m  ¹«Ë¾/n]nt  £³£°£°/m  ¶à/m  Ãû/q  ¸É²¿/n  ¹¤ÈË/n  »ý¼«/ad  Í¶Èë/v  [Ïç/j  º«/j  »ÆºÓ/ns  ´óÇÅ/n]nz  µÄ/u  Ê©¹¤/vn  ¡£/w  µ½/p  ½ñÄê/t  £µÔÂ/t  £±£°ÈÕ/t  £¬/w  ÒÑ/d  Íê³É/v  ×Ü/b  ¹¤³ÌÁ¿/n  µÄ/u  £±£¯£³/m  ¡£/w  [ÏçÄþÏØ/ns  ÔæÁëÏç/ns  µ³Î¯/n]nt  Êé¼Ç/n  ¼æ/v  ´óÇÅ/n  ½¨Éè/vn  ¸±/b  Ö¸»Ó³¤/ns  ×ó/nr  ÔÆ·å/nr  Ëµ/v  £º/w  °ë/m  Äê/q  À´/f  ÌúÒ»¾Ö/j  ¸É/v  µÃ/u  Õæ/d  ²»´í/a  £¬/w  ¿´À´/v  ½ñÄê/t  £±£°ÔÂ/t  µ×/f  ½¨³É/v  Í¨³µ/v  Ã»ÓÐ/v  ÎÊÌâ/n  ¡£/w  Ëû/r  ¸ß¶È/d  ÆÀ¼Û/v  Ïç/j  º«/j  ´óÇÅ/n  µÄ/u  Éç»áÐ§Òæ/n  ºÍ/c  ¾­¼ÃÐ§Òæ/n  £¬/w  Ëµ/v  ¡°/w  Í¨³µ/v  ºó/f  Òª²»ÁË/v  Á½/m  Äê/q  ¾Í/d  ¿É/v  È«²¿/m  ÊÕ»Ø/v  Í¶×Ê/n  ¡±/w  ¡£/w  £¨/w  ÌÆ/nr  ²©Ñ§/nr  ÕÔ/nr  ºì±ø/nr  £©/w  

19980601-02-008-001/m  ¶à/v  Ò»/m  ·Ý/q  Á¦Á¿/n  
19980601-02-008-002/m  Ãñ¼ä/n  ×Ê½ð/n  ¿É²»¿ÉÒÔ/v  ½øÈë/v  »ù´¡/n  ÉèÊ©/n  ½¨Éè/vn  ÁìÓò/n  £¿/w  ½¨Éè/v  ÖÐ/f  µÄ/u  [Ïç/j  º«/j  »ÆºÓ/ns  ´óÇÅ/n]nz  ±íÃ÷/v  £¬/w  ´ð°¸/n  Ó¦¸Ã/v  ÊÇ/v  ¿Ï¶¨/a  µÄ/u  ¡£/w  
19980601-02-008-003/m  ´Ó/p  È«ÊÀ½ç/n  ¿´/v  £¬/w  Ðí¶à/m  ¹ú¼Ò/n  ºÍ/c  µØÇø/n  µÄ/u  Ãñ¼ä/n  ×Ê½ð/n  £¬/w  ÔÚ/p  »ù´¡/n  ÉèÊ©/n  ½¨Éè/vn  ÖÐ/f  ¶¼/d  Õ¼ÓÐ/v  ÖØÒª/a  µØÎ»/n  ¡£/w  ÀýÈç/v  £¬/w  [Ó¢¼ªÀû/ns  º£Ï¿/n]ns  ËíµÀ/n  ¡¢/w  Ïã¸Û/ns  ±¾µº/r  ÖÁ/p  ¾ÅÁú/ns  µÄ/u  Ô½/Vg  º£/n  ËíµÀ/n  £¬/w  ¶¼/d  ÊÇ/v  ÓÉ/p  Ë½Óª/b  ÆóÒµ/n  ½¨Éè/v  ºÍ/c  ¾­Óª/v  µÄ/u  ¡£/w  ÊÂÊµ/n  Ö¤Ã÷/v  £¬/w  ÔÚ/p  ½ñÌì/t  µÄ/u  ÖÐ¹ú/ns  £¬/w  ÔÊÐí/v  Ãñ¼ä/n  ×Ê½ð/n  ½øÈë/v  ²¿·Ö/m  »ù´¡/n  ÉèÊ©/n  ½¨Éè/vn  £¬/w  ²»½ö/c  ¿ÉÒÔ/v  »º½â/v  ¹ú¼Ò/n  ½¨Éè/vn  ×Ê½ð/n  ²»×ã/a  µÄ/u  Ñ¹Á¦/n  £¬/w  ¶øÇÒ/c  ¿ÉÒÔ/v  ÒýÈë/v  ÐÂ/a  µÄ/u  »úÖÆ/n  £¬/w  Ìá¸ß/v  »ù´¡/n  ÉèÊ©/n  µÄ/u  Ð§ÂÊ/n  ºÍ/c  Ð§Òæ/n  ¡£/w  
19980601-02-008-004/m  µ±È»/d  £¬/w  Ãñ¼ä/n  ×Ê½ð/n  ²ÎÓë/v  »ù´¡/n  ÉèÊ©/n  ½¨Éè/vn  Òª/v  ÄÉÈë/v  Í³Ò»/a  ¹æ»®/n  £¬/w  ¼ÓÇ¿/v  ¹ÜÀí/v  ¡£/w  Õþ¸®/n  ÔÚ/p  »ù´¡/n  ÉèÊ©/n  ½¨Éè/vn  ÖÐ/f  µÄ/u  Ö÷Ìå/n  µØÎ»/n  ²»/d  Ó¦¸Ã/v  Ò²/d  ²»/d  »á/v  ·¢Éú/v  ´ó/a  µÄ/u  ±ä»¯/vn  ¡£/w  

19980601-02-009-001/m  µØÌú/n  ¸´°ËÏß/nz  ½¨/j  £­£­/w  ÓÀ/j  ¶Î/Ng  ËíµÀ/n  ÌáÇ°/v  Íê¹¤/v  
19980601-02-009-002/m  ±¾±¨/r  Ñ¶/Ng  ¼ÇÕß/n  Àµ/nr  ÈÊÇí/nr  ±¨µÀ/v  £º/w  ½¨¹ú/vn  £µ£°/m  ÖÜÄê/q  Ï×Àñ/vn  ¹¤³Ì/n  Ö®Ò»/r  µÄ/u  ±±¾©/ns  µØÌú/n  ¸´°ËÏß/nz  ½¨/j  ¡ª/w  ÓÀ/j  ¶Î/Ng  ËíµÀ/n  Ö÷Ìå/n  ¹¤³Ì/n  ÌáÇ°/v  Á½/m  ¸ö/q  ÔÂ/n  Íê³É/v  £¬/w  ÆÌ¹ì/vn  ¹¤³Ì/n  ¼´½«/d  ¿ªÊ¼/v  ¡£/w  
19980601-02-009-003/m  µØÌú/n  ¸´°ËÏß/nz  È«³¤/n  £±£²/m  ¹«Àï/q  £¬/w  ÓÉ/p  [±±¾©/ns  ÊÐÕþ/n  ËÄ/m  ¹«Ë¾/n]nt  ³Ð½¨/v  µÄ/u  ½¨/j  ¡ª/w  ÓÀ/j  ¶Î/Ng  Î»ÓÚ/v  ½¨¹úÃÅ/ns  ÖÁ/p  ÓÀ°²Àï/ns  Â·¿Ú/n  µØÏÂ/s  Ê®¼¸/m  Ã×/q  Éî´¦/s  £¬/w  ËíµÀ/n  £¹£±£°£®£°£¶/m  Ã×/q  ³¤/a  £¬/w  Îª/v  Ë«/m  Ïß/n  ¶´Ìå/n  £¬/w  ËíµÀ/n  ¶ÏÃæ/n  Îª/v  ÓÅ»¯/vn  µ°ÐÎ/n  ¸´ºÏ/vn  ³ÄÆö/vn  ½á¹¹/n  ¡£/w  
19980601-02-009-004/m  ÊÐÕþ/n  ËÄ/m  ¹«Ë¾/n  Ç¿»¯/v  ¹¤³Ì/n  µÄ/u  ÖÊÁ¿/n  Ä¿±ê/n  £¬/w  µÃµ½/v  ¹¤³Ì/n  ½¨Éè/vn  µ¥Î»/n  ºÍ/c  ¼àÀí/vn  ²¿ÃÅ/n  µÄ/u  ºÃÆÀ/n  ¡£/w  

19980601-02-010-001/m  ÍøÉÏ/s  ¼©Ë½/vn  Å®½Ü/n  
19980601-02-010-002/m  Íõ/nr  èë/nr  
19980601-02-010-003/m  [ÉÏº£/ns  º£¹Ø/n]nt  µÄ/u  ÕÅ/nr  º£»ª/nr  £¬/w  È¥Äê/t  ±»/p  ÍÅÖÐÑë/nt  µÈ/u  £±£²/m  ¸ö/q  ²¿Î¯/j  ÁªºÏ/v  ÊÚÓè/v  ¡°/w  Ê×/m  ½ì/q  ÖÐ¹ú/ns  ÓÅÐã/a  ÇàÄê/n  ÎÀÊ¿/n  ¡±/w  µÄ/u  ¹âÈÙ/a  ³ÆºÅ/n  ¡£/w  
19980601-02-010-004/m  £¶Äê/t  Ç°/f  Ëý/r  ²Å/d  Ì¤/v  ½ø/v  [ÉÏº£/ns  ±¦É½/ns  º£¹Ø/n  µ÷²é¿Æ/n]nt  µÄ/u  ´óÃÅ/n  £¬/w  £¶/m  Äê/q  ¼ä/f  Ëù/u  È¡µÃ/v  µÄ/u  Òµ¼¨/n  È´/d  Áî/v  Í¬ÐÐ/n  ÃÇ/k  ¹ÎÄ¿Ïà¿´/i  £º/w  ¸ºÔð/v  ÉóÀí/v  µÄ/u  £³£°£°/m  ¶à/m  ±¾/q  ¾í×Ú/n  Ã»ÓÐ/d  ·¢Éú/v  ¹ý/u  Ò»/m  Æð/q  ËßËÏ°¸/n  £»/w  Èë/v  ¹Ø/n  ²Å/d  £³/m  Äê/q  £¬/w  Ëý/r  Ö÷°ì/v  µÄ/u  ²é»ñ/v  Ä³/r  ¹«Ë¾/n  ×ßË½/v  ÑòÃ«/n  £´£µ£°/m  ¶Ö/q  µÄ/u  °¸¼þ/n  Òò/c  Õû¸ö/b  µ÷²é/vn  ¡¢/w  È¡Ö¤/vn  ¡¢/w  ¶¨ÐÔ/vn  ºÍ/c  ½á°¸/vn  ¹ý³Ì/n  ¹æ·¶/a  ¡¢/w  ÍêÕû/a  ¶ø/c  ±»/p  Ñ¡/v  Îª/v  µäÐÍ/a  °¸Àý/n  ÊÕÂ¼/v  ½ø/v  [ÉÏº£/ns  º£¹Ø/n]nt  µ÷²é/vn  ÏµÍ³/n  ÅàÑµ/vn  ½Ì²Ä/n  £»/w  ×Ô/p  £±£¹£¹£µÄê/t  ÕÅ/nr  º£»ª/nr  µ£ÈÎ/v  µ÷²é¿Æ/n  ¸±/b  ¿Æ³¤/n  ÒÔÀ´/f  £¬/w  Õâ¸ö/r  ¿Æ/n  ²é»ñ/v  µÄ/u  °¸Öµ/n  ÊýÁ¿/n  Æ½¾ù/ad  Ã¿Äê/r  Ôö³¤/v  £±£°£°£°Íò/m  Ôª/q  ¡­¡­/w  
19980601-02-010-005/m  ¶ø/c  ÕÅ/nr  º£»ª/nr  ×î/d  ¾ø/a  µÄ/u  Ò»/m  ÕÐ/q  £¬/w  Äª¹ýÓÚ/l  ÍøÉÏ/s  ¼©Ë½/vn  ¡£/w  ÍøÉÏ/s  ¼©Ë½/vn  Ö¸/v  µÄ/u  ÊÇ/v  ÀûÓÃ/v  µçÄÔ/n  ·ÖÎö/v  ²Õµ¥/n  £¨/w  »õÂÖ/n  µÄ/u  ÔØ»õ/vn  Çåµ¥/n  £©/w  £¬/w  ÕÒ/v  ³ö/v  ÆÆÕÀ/n  £¬/w  ´ò»÷/v  ×ßË½/v  ¡£/w  
19980601-02-010-006/m  £±£¹£¹£¶Äê/t  ÏÄ/Tg  £¬/w  ÏãÑÌ/n  ×ßË½/vn  Ò»¶È/d  ²þâ±/a  ¡£/w  ÕÅ/nr  º£»ª/nr  ÏÂºÝÐÄ/l  Òª/v  ´Ó/p  ²é¼©/v  ÏãÑÌ/n  ×ßË½/vn  ´ò¿ª/v  µçÄÔ/n  ¼©Ë½/vn  µÄ/u  Í»ÆÆ¿Ú/n  ¡£/w  Ëý/r  °Ñ/p  ¹ýÈ¥/t  ²é»ñ/v  µÄ/u  ÏãÑÌ/n  ×ßË½°¸/n  ²ÄÁÏ/n  ¾ÛÂ£/v  ÔÚ/p  Ò»Æð/s  £¬/w  Ò»/m  Æ±/q  Ò»/m  Æ±/q  ×ÐÏ¸/ad  ·ÖÎö/v  £¬/w  ÖÕÓÚ/d  ·¢ÏÖ/v  ÁË/u  Ò»Ð©/m  ¹æÂÉ/n  £º/w  Éê±¨/vn  Æ·Ãû/n  ¾ù/d  Îª/v  ·ÄÖ¯/n  Ô­ÁÏ/n  £¬/w  ¼¯×°Ïä/n  µ¥Î»/n  ¡¢/w  ÖØÁ¿/n  ¡¢/w  Ìå»ý/n  ¡¢/w  ¼þÊý/n  ÏàÍ¬/a  £¬/w  ÊÕ·¢/vn  »õ/n  ÈË/n  ÏàËÆ/a  ¡£/w  
19980601-02-010-007/m  ¡°/w  Ó¦¸Ã/v  ²é/v  ²Õµ¥/n  £¬/w  ²Õµ¥/n  ²Å/d  ÊÇ/v  Òªº¦/n  ¡£/w  ¡±/w  Ëý/r  Á¢¼´/d  µ÷/v  À´/v  ÁË/u  Ô­Ê¼/a  ²Õµ¥/n  ¡£/w  ÒÔÍù/t  £¬/w  ²Õµ¥/n  ÍùÍù/d  ×÷Îª/v  º£¹Ø/n  Á¢°¸/vn  µ÷²é/vn  Ê±/Ng  µÄ/u  Ö¤¾Ý/n  £¬/w  ¶ø/c  ÕÅ/nr  º£»ª/nr  È´/d  Òª/v  °Ñ/p  ²Õµ¥/n  ´Ó/p  ¡°/w  ºóÎÀ/n  ¡±/w  Î»ÖÃ/n  µ÷»»/v  µ½/v  ¡°/w  Ç°·æ/n  ¡±/w  Î»ÖÃ/n  £¬/w  Ëý/r  Òª/v  ´Ó/p  ²Õµ¥/n  ÖÐ/f  ÌáÁ¶/v  ³ö/v  Çé±¨/n  £¬/w  ÇÀ/v  ÔÚ/p  ×ßË½/vn  ·Ö×Ó/n  ±¨¹Ø/v  Ç°/f  ½Ø×¡/v  ÏãÑÌ/n  ¡£/w  
19980601-02-010-008/m  ¼¸/m  Æ±/q  ¿ÉÒÉ/a  µÄ/u  ²Õµ¥/n  ±»/p  Áà/v  ³öÀ´/v  ¡£/w  
19980601-02-010-009/m  ¾­/p  µçÄÔ/n  ²éÑ¯/v  £º/w  Î´/d  ±¨¹Ø/v  ¡£/w  ÕÅ/nr  º£»ª/nr  µ½/p  ¸ÛÇø/n  Ç××Ô/d  ÑéÖ¤/v  ÄÇ/r  ¼¸/m  Æ±/q  »õÎï/n  È·Êµ/ad  »¹/d  Î´/d  ±¨¹Ø/v  ·ÅÐÐ/v  ºó/f  £¬/w  Á¢¼´/d  Ïò/p  Áìµ¼/n  ÇëÊ¾/v  ×¼Óè/v  ¿ªÏä/v  Ñé»õ/v  ¡£/w  ³ÁÖØ/a  µÄ/u  ¼¯×°Ïä/n  ÃÅ/n  »º»ºµØ/z  ´ò¿ª/v  ÁË/y  £¬/w  ºì/a  °×/a  Á½/m  µÀ/q  ¹âÍÅ/n  Ö±/d  ÆË/v  ÕÅ/nr  º£»ª/nr  ÑÛµ×/n  ¡£/w  ¡°/w  Íò±¦Â·/nz  £¡/w  ¡±/w  Ëý/r  ÐË·Ü/v  µÃ/u  ±Ä/v  ÁË/u  ÆðÀ´/v  ¡£/w  
19980601-02-010-010/m  Çåµã/vn  ½á¹û/n  £¬/w  Ò»¹²/d  ²é»ñ/v  £²£¸£·£µ/m  Ïä/q  ×ßË½/vn  ÏãÑÌ/n  £¬/w  °¸Öµ/n  £±£°£°£°/m  Óà/m  Íò/m  Ôª/q  ¡£/w  Ê×Õ½¸æ½Ý/l  £¬/w  ÕÅ/nr  º£»ª/nr  ¶¶ËÓ/v  ¾«Éñ/n  £¬/w  »ã×Ü/v  ÁË/u  ¸ü/d  ¶à/a  µÄ/u  Êý¾Ý/n  ×ÊÁÏ/n  £¬/w  ¶Ô/p  ²Õµ¥/n  ½øÐÐ/v  ¹éÀà/vn  ·ÖÎö/vn  £¬/w  ½øÒ»²½/d  ÃþÇå/v  ÁË/u  ×ßË½/vn  ·Ö×Ó/n  Ò»/m  Ì×/q  ÓÐ/v  ¹æÂÉ/n  µÄ/u  ²Õµ¥/n  ÖÆ×÷/vn  ÊÖ·¨/n  ¡£/w  
19980601-02-010-011/m  Ïà¸ô/v  ²»/d  µ½/v  £²£°/m  Ìì/q  £¬/w  ÕÅ/nr  º£»ª/nr  ÔÙ´Î/d  ´Ó/p  ÍøÉÏ/s  ÐÅÏ¢/n  ÖÐ/f  ¡°/w  Áà/v  ¡±/w  ³ö/v  ¼¸/m  Æ±/q  Éê±¨/v  Îª/v  ¡°/w  ¾Û±½ÒÒÏ©/n  ¡±/w  µÄ/u  ²Õµ¥/n  ¡£/w  £´/m  ¸ö/q  ¼¯×°Ïä/n  ±»/p  Ò»Ò»/d  ´ò¿ª/v  ²éÑé/v  £¬/w  ¡°/w  ¾Û±½ÒÒÏ©/n  ¡±/w  ±ä³É/v  ÁË/u  £³£¶£´£¹/m  Ïä/q  ÏãÑÌ/n  £¬/w  °¸Öµ/n  £±£µ£°£°/m  Óà/m  Íò/m  Ôª/q  ¡£/w  
19980601-02-010-012/m  ÓÖ/d  ¸ô/v  ÁË/u  £²£°/m  Ìì/q  £¬/w  £¹ÔÂ/t  £±£¶ÈÕ/t  £¬/w  ÕÅ/nr  º£»ª/nr  ÓÖ/d  ´Ó/p  ÍøÉÏ/s  ¡°/w  Áà/v  ¡±/w  ³ö/v  ¼¸/m  Æ±/q  Éê±¨/v  Îª/v  ¡°/w  Í­°æÖ½/n  ¡±/w  µÄ/u  ²Õµ¥/n  ¡£/w  ¿ªÏä/v  ²éÑé/v  £¬/w  £³£´£¶£·/m  Ïä/q  °¸Öµ/n  £²£±£°£°Íò/m  Ôª/q  µÄ/u  ×ßË½/vn  ÏãÑÌ/n  ÏÖ/v  ÁË/u  Ô­ÐÎ/n  ¡£/w  

19980601-02-011-001/m  ¹óÖÝ/ns  ÆóÒµ/n  Óë/p  Å©¿ÆÔº/j  ½øÐÐ/v  ¼¼Êõ/n  ºÏ×÷/vn  
19980601-02-011-002/m  ±¾±¨/r  Ñ¶/Ng  ¼ÇÕß/n  ¶­/nr  ½¨ÇÚ/nr  ±¨µÀ/v  £º/w  ½üÆÚ/t  £¬/w  Ò»¸ö/m  ÓÉ/p  Õþ¸®/n  Ç£Í·/v  ¡¢/w  £±£·/m  ¼Ò/q  ÆóÒµ/n  ¾­Àí/n  ×é³É/v  µÄ/u  ¹óÖÝÊ¡/ns  ÂÌÉ«/n  ²úÒµ/n  ¿¼²ìÍÅ/n  ×Ô/p  ¾©³Ç/ns  ÂúÔØ¶ø¹é/i  ¡£/w  ÔÚ/p  Óë/p  [ÖÐ¹ú/ns  Å©¿ÆÔº/j]nt  ÎªÆÚ/v  £³/m  Ìì/q  µÄ/u  ¶Ô¿Ú/a  ÉîÈë/a  Ç¢Ì¸/vn  ÖÐ/f  £¬/w  Ë«·½/n  ´ï³É/v  ÁË/u  ÓÐ¹Ø/p  ¹ûÊß/j  ¡¢/w  Á¸ÓÍ/j  ¡¢/w  ÌØÖÖ/b  ¾­¼Ã×÷Îï/n  ¼°/c  ÐóÄÁ/n  ËÇÁÏ/n  ¼Ó¹¤/vn  µÈ/u  £±£¹/m  Ïî/q  Ð­Òé/n  ºÍ/c  ÒâÏò/n  Ð­Òé/n  ¡£/w  
19980601-02-011-003/m  ¾Ý/p  ½éÉÜ/v  £¬/w  ¡°/w  ÂÌÉ«/n  ²úÒµ/n  ¹¤³Ì/n  ¡±/w  ÊÇ/v  ÓÉ/p  ÓÐ¹Ø/vn  ²¿ÃÅ/n  ¸øÓè/v  £±£¶ÒÚ/m  Ôª/q  ×¨Ïî/b  ´û¿î/n  £¬/w  ÒÔ/c  ¼Ó¿ì/v  ·öÆ¶/vn  ²½·¥/n  µÄ/u  Ò»/m  Ïî/q  ¹¤³Ì/n  ¡£/w  ´Ë´Î/r  £¬/w  ¹óÖÝÊ¡/ns  Ê¡³¤/n  ÖúÀí/n  ¡¢/w  Ê¡/n  ÂÌÉ«/n  ²úÒµ/n  ½¨Éè/vn  Áìµ¼/vn  Ð¡×é/n  ¸±/b  ×é³¤/n  ¼æ/v  °ì¹«ÊÒ/n  Ö÷ÈÎ/n  ÕÂ/nr  Á¦½¨/nr  Óë/c  £±£·/m  Î»/q  ÆóÒµ/n  ¾­Àí/n  ×¨³Ì/d  µ½/v  [ÖÐ¹ú/ns  Å©¿ÆÔº/j]nt  Óë/p  ¸÷/r  ÑÐ¾¿Ëù/n  ×¨¼Ò/n  Ö±½Ó/ad  ¼ûÃæ/v  ¡£/w  ½ñÄê/t  [ÖÐ¹ú/ns  Å©¿ÆÔº/j]nt  Ïò/p  ¹óÖÝ/ns  ÅÉ³ö/v  µÄ/u  ¿Æ¼¼/n  ¸±/b  ÏØ³¤/n  ÒÑ/d  ´ï/v  £²£°/m  Óà/m  Î»/q  ¡£/w  

19980601-02-012-001/m  ±¾±¨/r  Ñ¶/Ng  ÕýÔÚ/d  Ê©¹¤/v  µÄ/u  ¹ú¼Ò/n  ÖØµã/n  ¹¤³Ì/n  Ê×¶¼/n  »ú³¡/n  À©½¨/vn  ¹¤³Ì/n  Í£³µÂ¥/n  ¿¹¸¡/j  ¹¤ÒÕ/n  ×î½ü/t  È¡µÃ/v  Í»ÆÆ/vn  ¡£/w  Îª/p  ½â¾ö/v  Í£³µÂ¥/n  Òò/p  µØÏÂË®/n  ¿ÉÄÜ/v  ÒýÆð/v  µÄ/u  ÉÏ¸¡/vn  ¡¢/w  ±äÐÎ/vn  ÎÊÌâ/n  £¬/w  Ê©¹¤/vn  µ¥Î»/n  Ïà¼Ì/d  ¹¥¿Ë/v  ÁË/u  Ò»/m  ÏµÁÐ/q  ¹¤ÒÕ/n  ÄÑ¹Ø/n  ¡£/w  £¨/w  Íõ/nr  Á¦¾ü/nr  ¹ù/nr  ÏÜÇ¿/nr  £©/w  

19980601-02-013-001/m  ±¾±¨/r  Ñ¶/Ng  ·ÉÀûÆÖ/nz  Ïû·Ñ/vn  Í¨Ñ¶/n  ×î½ü/t  ÔÚ/p  ËÄ´¨Ê¡/ns  Ïò/p  Ï£Íû/vn  ¹¤³Ì/n  ¾è¿î/v  °ÙÍò/m  Ôª/q  ÈËÃñ±Ò/n  ¡£/w  ´Ë´Î/r  ¾è¿î/n  ½«/d  ÓÃÓÚ/v  Îª/p  ËÄ´¨Ê¡/ns  Ä¿Ç°/t  ¹²/d  £±£¹£±/m  Ëù/q  Ï£Íû/vn  Ð¡Ñ§/n  ÌíÖÃ/v  ÌåÓý/n  Æ÷²Ä/n  ¡£/w  ·ÉÀûÆÖ/nz  Ïû·Ñ/vn  Í¨Ñ¶/n  ÊÇ/v  [ÃÀ¹ú/ns  ÀÊÑ¶/nz  ¿Æ¼¼/n]nt  Óë/p  [ºÉÀ¼/ns  ·ÉÀûÆÖ/nz  µç×Ó/n  ¼¯ÍÅ/n]nt  µÄ/u  ºÏÓª/vn  ÆóÒµ/n  ¡£/w  £¨/w  Ð»/nr  ¹â/nr  £©/w  

19980601-02-014-001/m  ±¾±¨/r  Ñ¶/Ng  ½¨Éè²¿/nt  ¡¢/w  [ÖÐ¹ú/ns  È«¹ú/n  ×¢²á/vn  ½á¹¹/n  ¹¤³ÌÊ¦/n  ¹ÜÀí/vn  Î¯Ô±»á/n]nt  ×î½ü/t  Óë/p  [Ó¢¹ú/ns  ÍÁÄ¾/n  ¹¤³ÌÊ¦/n  Ñ§»á/n]nt  ºÍ/c  [Ó¢¹ú/ns  ½á¹¹/n  ¹¤³ÌÊ¦/n  Ñ§»á/n]nt  Ç©¶©/v  Ð­Òé/n  £¬/w  ´ï³É/v  ½¨Öþ/n  ¹¤³Ì/n  Ñ§Ê¿/n  Ñ§Î»/n  ×¨Òµ/n  ÆÀ¹À/vn  »¥/d  ÈÏ/v  ¡£/w  
19980601-02-014-002/m  £¨/w  ºì±ß/nr  £©/w  

19980601-02-015-001/m  ±¾±¨/r  Ñ¶/Ng  ´ó/a  Çã½Ç/n  ²¨ÐÎ/n  µ²±ß/n  ÊäËÍ´ø/n  £¬/w  ×î½ü/t  ÔÚ/p  [É½¶«/ns  À³ÖÝÊÐ/ns  ÏðËÜ³§/j]nt  ÑÐÖÆ/v  ³É¹¦/a  ¡£/w  ¸Ã/r  ²úÆ·/n  ²ÉÓÃ/v  ÐÂÊ½/a  µÄ/u  ½á¹¹/n  Éè¼Æ/vn  £¬/w  Óë/p  ÊäËÍ»ú/n  ÅäºÏ/v  ¿É/v  ´ó·ù¶È/d  Ìá¸ß/v  ÊäËÍ/vn  ½Ç¶È/n  £¬/w  Ôö´ó/v  ÊäËÍÁ¿/n  £¬/w  ¼õÉÙ/v  Õ¼µØ/vn  Ãæ»ý/n  £¬/w  ½ÚÔ¼/v  Í¶×Ê/n  £¬/w  Ìá¸ß/v  Éú²ú/vn  Ð§ÂÊ/n  £¬/w  ½µµÍ/v  ÄÜÔ´/n  ÏûºÄ/vn  ¡£/w  £¨/w  Ëï/nr  ¼ÓË³/nr  £©/w  

19980601-02-016-001/m  ±¾±¨/r  Ñ¶/Ng  ¡¶/w  £±£¹£¹£·/m  ¡ª/w  £±£¹£¹£¸Äê/t  £º/w  ÖÐ¹ú/ns  Å©´å/n  ¾­¼Ã/n  ÐÎÊÆ/n  ·ÖÎö/vn  Óë/c  Ô¤²â/vn  ¡·/w  ÂÌÆ¤Êé/n  ÐÂ½ü/d  ³ö°æ/v  ¡£/w  ¸ÃÊé/r  ÓÉ/p  [Éç»á¿ÆÑ§/n  ÎÄÏ×/n  ³ö°æÉç/n]nt  ³ö°æ/v  £¬/w  ¶Ô/p  £±£¹£¹£·Äê/t  ÖÐ¹ú/ns  Å©´å/n  ¾­¼Ã/n  µÄ/u  Öî¶à/m  ·½Ãæ/n  ×÷/v  ÁË/u  ¿Í¹Û/a  µÄ/u  ÃèÊö/vn  ¡¢/w  ·ÖÎö/vn  ºÍ/c  ±È½Ï/vn  £¬/w  ¶Ô/p  ½ñÄê/t  Å©´å/n  ¾­¼Ã/n  µÄ/u  ·¢Õ¹/vn  ×÷/v  ÁË/u  Ô¤²â/vn  ¡£/w  £¨/w  ¶­/nr  ½¨ÇÚ/nr  £©/w  

19980601-02-017-001/m  ±¾±¨/r  Ñ¶/Ng  [ºÚÁú½­/ns  ½ðÑÇ/nz  ¼¯ÍÅ/n]nt  ½üÈÕ/t  ÔÚ/p  [±±¾©/ns  ÑàÉ¯/nz  ÓÑÒê/n  ÉÌ³Ç/n]ns  Õ¹Ïú/v  ÑÇÂé/n  ¾«·Ä/vn  ÃæÁÏ/n  ºÍ/c  ÏµÁÐ/n  ·þ×°/n  £¬/w  ÆäÖÐ/r  ÓÐ/v  ´¿/a  ÑÇÂé²¼/n  ¡¢/w  »ì·Ä/b  ²¼/n  ¡¢/w  É«Ö¯²¼/n  ¼°/c  ÄÐÅ®/n  ³ÄÒÂ/n  ¡¢/w  ÕëÖ¯/b  ·þ×°/n  ¡¢/w  ´²/n  ÉÏ/f  ÓÃÆ·/n  ¡¢/w  ×°ÊÎ/vn  ÓÃÆ·/n  µÈ/u  ¡£/w  £¨/w  Àî/nr  ÎÀÆ½/nr  £©/w  

19980601-02-018-001/m  ±¾±¨/r  Ñ¶/Ng  ¡°/w  Éñ»ª/nz  ¹¤³Ì/n  ¡±/w  Èý/m  ÆÚ/q  ¹¤³Ì/n  ¿ØÖÆ/vn  ÏîÄ¿/n  »ÖºÓ/ns  Ë«/m  Ïß/n  ÌØ´ó/b  ÇÅ/n  £¬/w  ½üÈÕ/t  ÓÉ/p  ÌúÊ®Áù¾Ö/nt  ÃùÅÚ/v  ¿ª¹¤/v  £¬/w  ´Ó¶ø/c  ±êÖ¾/v  ×Å/u  Õâ/r  Ò»/m  ¿ç/v  ÊÀ¼Í/n  ¹¤³Ì/n  ÖÐ/f  ¹Ø¼ü/a  ÏîÄ¿/n  [Ë·£¨ÖÝ£©/ns  »Æ£¨æè¸Û£©/ns  ÌúÂ·/n]nz  ÖØµã/n  ¹¤³Ì/n  ÒÑ/d  È«Ãæ/ad  ¿ª¹¤/v  ½¨Éè/v  ¡£/w  £¨/w  Ô¬/nr  ÓÂ/nr  £©/w  

19980601-03-001-001/m  ¡°/w  ÎÒÃÇ/r  µÄ/u  ºÃ/a  ÐÖµÜ/n  ¡±/w  
19980601-03-001-002/m  ¸ÊËà¼®/n  Ãñ¹¤/n  ¶Å/nr  Ñø¸»/nr  Îª/p  ¾È/v  ÐÂ½®/ns  ÂäË®/vn  ÉÙÄê/n  Ó¢ÓÂ/ad  Ï×Éí/v  £¬/w  µ±µØ/s  ÉÙÊýÃñ×å/n  Í¬°û/n  º¬Àá/v  ËÌ/Vg  Ó¢ÐÛ/n  ¡ª¡ª¡ª/w  
19980601-03-001-003/m  Àî/nr  Õ½¼ª/nr  Â¬/nr  »¯¶°/nr  
19980601-03-001-004/m  £´ÔÂ/t  £²£°ÈÕ/t  £¬/w  ÐÂ½®/ns  ÎÚÂ³Ä¾ÆëÊÐ/ns  £¬/w  Óê/n  Ñ©/n  ö­ö­/z  £¬/w  Ç§/m  Óà/m  Ãû/q  ¸÷×å/r  ¸É²¿/n  ÈºÖÚ/n  ×Ô·¢/d  µØ/u  ¸Ïµ½/v  éëÒÇ¹Ý/n  £¬/w  Îª/p  Ò»/m  Ãû/q  ÆÕÍ¨/a  Ãñ¹¤/n  ËÍÐÐ/v  ¡£/w  Ò»Ð©/m  ÉÙÊýÃñ×å/n  Í¬°û/n  ½û²»×¡/v  Ê§Éù/v  Í´¿Þ/v  £º/w  ¡°/w  ºÃ/a  ÐÖµÜ/n  ¡¢/w  ºÃ/a  ÐÖµÜ/n  £¬/w  Äã/r  ²»/d  ¸Ã/v  Àë¿ª/v  ÎÒÃÇ/r  ¡­¡­/w  ¡±/w  
19980601-03-001-005/m  Ëû/r  ½Ð/v  ¶Å/nr  Ñø¸»/nr  £¬/w  ÊÇ/v  ¸ÊËàÊ¡/ns  ÕòÔ­ÏØ/ns  Ô­·å´å/ns  Å©Ãñ/n  £¬/w  ½ñÄê/t  ²Å/d  £²£´/m  Ëê/q  ¡£/w  £´ÔÂ/t  £±£²ÈÕ/t  ÖÐÎç/t  £¬/w  ¶Å/nr  Ñø¸»/nr  ³öÃÅ/v  È¥/v  Ñ°/v  »î/n  £¬/w  ¸Õ/d  µ½/v  ÃÅ¿Ú/s  £¬/w  Ò»Õó/m  ¾ª¿Ö/a  µÄ/u  ºô¾ÈÉù/n  ´«À´/v  £º/w  ¡°/w  ¿ì/d  ¾ÈÈË/v  £¡/w  ÓÐÈË/r  µô/v  ½ø/v  ÀÔ³Ø/n  ÁË/y  ¡­¡­/w  ¡±/w  ¶Å/nr  Ñø¸»/nr  ±ß/d  ÅÜ/v  ±ß/d  º°/v  £º/w  ¡°/w  Ë­/r  »á/v  Ë®/n  £¬/w  ¸Ï¿ì/d  ¾ÈÈË/v  £¡/w  ¡±/w  Ëû/r  ±ß/d  ÅÜ/v  ±ß/d  ÍÑ/v  µô/v  ÉÏÒÂ/n  £¬/w  ±¼/v  µ½/v  ³Ø/Ng  ÅÔ/f  £¬/w  Ö»¼û/v  ¿Â¶û¿Ë×Î×å/nz  ÉÙÄê/n  °¢¿ËÁ¦/nr  ÔÚ/p  £·/m  Ã×/q  Éî/a  µÄ/u  ÀÔ³Ø/n  ÖÐ/f  ´ò/v  ÁË/u  ¼¸/m  ¸ö/q  ×ª/Ng  £¬/w  ¾Í/d  ²»/d  ¼û/v  ÁË/y  ¡£/w  ¶Å/nr  Ñø¸»/nr  À´²»¼°/v  ÍÑ/v  µô/v  Ã«ÒÂ/n  ¡¢/w  Æ¤Ð¬/n  £¬/w  ¸ü/d  À´²»¼°/v  Ä¨/v  ÏÂ/f  ÐÄ°®/b  µÄ/u  ÊÖ±í/n  £¬/w  ×ÝÉí/vd  Ìø/v  ÏÂ/v  ±ùÀä/z  »ë×Ç/a  µÄ/u  ÀÔ³Ø/n  £¬/w  ×¥×¡/v  °¢¿ËÁ¦/nr  µÄ/u  ÒÂÁì/n  £¬/w  °Ñ/p  Ëû/r  ÍÐ/v  ÉÏ/v  Ë®Ãæ/n  ¡£/w  È»¶ø/c  £¬/w  ¶Å/nr  Ñø¸»/nr  ²»/d  »á/v  ÓÎÓ¾/v  £¬/w  ÔõÃ´/r  Ò²/d  ÎÞ·¨/v  ½«/p  °¢¿ËÁ¦/nr  À­/v  µ½/v  °¶±ß/s  ¡£/w  ×îºó/f  £¬/w  Ëû/r  Æ´/v  ¾¡/v  È«Éí/n  Á¦Æø/n  ÃÍÈ»/d  Ò»/d  ÍÆ/v  £¬/w  °Ñ/p  °¢¿ËÁ¦/nr  ÍÆ/v  µ½/v  Àë/p  °¶/Ng  £±/m  Ã×/q  ¶à/m  µÄ/u  µØ·½/n  ¡£/w  £±£´/m  Ëê/q  µÄ/u  °¢¿ËÁ¦/nr  ÍÑÏÕ/v  ÁË/y  £¬/w  ¿É/c  ¶Å/nr  Ñø¸»/nr  È´/d  ±»/p  ÎÞÇé/a  µÄ/u  ¶ñ/a  Ë®/n  ÑÍÃ»/v  ÁË/y  ¡£/w  µ±/p  Ëû/r  ±»/p  ²¿¶Ó/n  ¹Ù±ø/n  ´Ó/p  Ë®ÖÐ/s  ÀÌ/v  ³ö/v  Ê±/Ng  £¬/w  ÈËÃÇ/n  ·¢ÏÖ/v  Ëû/r  µÄ/u  ÉíÌå/n  Ö±Ö±/z  µØ/u  Õ¾/v  ×Å/u  £¬/w  Á½/m  ½Å/n  È´/d  ÉîÉî/d  µØ/u  ÏÝÈë/v  Äà/n  ÖÐ/f  ¡£/w  
19980601-03-001-006/m  ÎÚÂ³Ä¾ÆëÊÐ/ns  ¡¢/w  Óã¶ù¹µ/ns  µÄ/u  ²»ÉÙ/m  Î¬Îá¶û×å/nz  ¡¢/w  »Ø×å/nz  µÈ/u  ÉÙÊýÃñ×å/n  ¸É²¿/n  ÈºÖÚ/n  £¬/w  ¶¼/d  ¼Ç/v  ×Å/u  Ó¢ÐÛ/n  µÄ/u  Ò»¼þ¼þ/m  ¶¯ÈË/a  µÄ/u  ÍùÊÂ/n  ¡£/w  
19980601-03-001-007/m  £±£¹£¹£µÄê/t  ÖÐÇï½Ú/t  £¬/w  ¶Å/nr  Ñø¸»/nr  ºÍ/c  £±£±/m  Ãû/q  ¸ÊËà¼®/n  ´ò¹¤/v  µÄ/u  ÅóÓÑ/n  £¬/w  ÏàÔ¼/v  µ½/v  [ÎÚÊÐ/j  ºìÉ½/ns  ¹«Ô°/n]ns  ¹ý½Ú/v  ¡£/w  ÉÏ³µ/v  ºó/f  £¬/w  Í¬ÐÐ/vn  ¹¤ÓÑ/n  ¼û/v  ÈË/n  ¶à/a  ³µ/n  ¼·/a  £¬/w  ±ã/d  Ïë/v  ²»/d  Âò/v  Æ±/n  ²ä/v  ³µ/n  ×ø/v  £¬/w  ¶Å/nr  Ñø¸»/nr  Ò»Éù²»¿Ô/l  £¬/w  ÇÄÇÄ/d  ÌÍ/v  ³ö/v  £±£²/m  Ôª/q  Ç®/n  Âò/v  ÁË/u  Æ±/n  ¡£/w  µ½/v  ¹«Ô°/n  ºó/f  £¬/w  Ëû/r  ·¢/v  ÁË/u  »ð/n  £º/w  ¡°/w  Ò»/m  ¿é/q  Ç®/n  ´ó/a  »¹ÊÇ/c  ÈË/n  Á³Ãæ/n  ´ó/a  £¿/w  ÔÛ/r  ´ò¹¤/v  µÄ/u  Òª/v  »î/v  ³ö/v  ¸ö/q  ÈËÑù/n  À´/v  £¬/w  ÄÜ/v  ÎªÁË/p  µã/q  Ç®/n  ¸ø/p  ×Ô¼º/r  Ä¨ºÚ/v  Âð/y  £¿/w  ¡±/w  ÕâÌì/r  £¬/w  ÅóÓÑ/n  ÃÇ/k  ²»»¶¶øÉ¢/i  £¬/w  ¿É/d  ÊÂºó/t  Ò»/d  Ïë/v  £¬/w  »¹ÊÇ/d  Ñø¸»/nr  Ëµ/v  µÃ/u  ¶Ô/a  £¬/w  ´Ó´Ë/d  ¾Í/d  ¸ü/d  ¾´ÖØ/v  Ëû/r  ÁË/y  ¡£/w  
19980601-03-001-008/m  È¥Äê/t  ÖÐÇï½Ú/t  £¬/w  ¶Å/nr  Ñø¸»/nr  ºÍ/c  ¼¸/m  Î»/q  Í¬Ïç/n  ÉÏ½Ö/v  °ìÊÂ/v  ¡£/w  Â·¹ý/v  [Ë®Ä¥¹µ/ns  ¹«Ô°/n]ns  £¬/w  ¼û/v  Á½/m  Ãû/q  ¹¤ÓÑ/n  Îª/p  Õù/v  ÇÀ/v  ½½/v  Ç½/n  Ë®¹Ü/n  ¶ø/c  ´ò¼Ü/v  £¬/w  Ò»¸ö/m  ºÓÄÏ/ns  ¿ÚÒô/n  µÄ/u  Ìá/v  ×Å/u  Æ¡¾ÆÆ¿/n  Ïò/p  Áí/r  Ò»¸ö/m  ËÄ´¨ÈË/n  ´ò/v  È¥/v  ¡£/w  ¶Å/nr  Ñø¸»/nr  ¼±Ã¦/d  ÅÜ/v  ÉÏÇ°/v  È¥/v  £¬/w  Ò»/m  °Ñ/q  ¶áÏÂ/f  ¾ÆÆ¿×Ó/n  £º/w  ¡°/w  ÔÛ/r  ´ò¹¤/v  ÊÇ/v  ÎªÁË/p  Ôì¸£/v  £¬/w  ²»/d  ÄÜ/v  ½á³ð/v  ¸ø/p  Éç»á/n  Ìí/v  ÂÒ/a  ¡£/w  ³öÃÅÔÚÍâ/l/%  ¶à/d  ²»/d  ÈÝÒ×/a  £¬/w  ÄãÃÇ/r  ÕâÑù/r  ´ò/v  ÏÂÈ¥/v  £¬/w  »®µÃÀ´/v  Âð/y  £¿/w  ¡±/w  ¼¸/m  ¾ä/q  »°/n  Ëµ/v  µÃ/u  Á½/m  ÈË/n  ·ÅÏÂ/v  ÁË/u  ¡°/w  ÎäÆ÷/n  ¡±/w  £¬/w  ÎÕÊÖÑÔºÍ/i  ¡£/w  ÔÚ³¡/v  µÄ/u  Î§¹ÛÕß/n  Í¶/v  À´/v  ¾´Åå/v  µÄ/u  Ä¿¹â/n  ¡£/w  
19980601-03-001-009/m  ¶Å/nr  Ñø¸»/nr  Éú³¤/v  ÔÚ/p  ¸ïÃü/vn  ÀÏÇø/n  ÇìÑô/ns  ¡£/w  »ÆÍÁµØ/n  µÄ/u  ÓÅÐã/a  ´«Í³/n  ²¸Óý/v  ÁË/u  Õâ/r  Î»/q  ÆÓÊµ/a  µÄ/u  Å©¼Ò/n  ×ÓµÜ/n  ¡£/w  ÔÚ/p  Ð£/Ng  ¶ÁÊé/v  Ê±/Ng  £¬/w  Ëû/r  ¾Í/d  ÊÇ/v  Ò»/m  Î»/q  Ê°½ð²»ÃÁ/i  µÄ/u  ºÃ/a  Ñ§Éú/n  £¬/w  ³¤´ó³ÉÈË/l  ºó/f  £¬/w  Ëû/r  ÓÖ/d  ÊÇ/v  Ò»/m  Î»/q  ÖúÈËÎªÀÖ/i  µÄ/u  ºÃ/a  ÇàÄê/n  ¡£/w  
19980601-03-001-010/m  £±£¹£¹£´Äê/t  £¸ÔÂ/t  µÄ/u  Ò»/m  Ìì/q  Ôç³¿/t  £¬/w  »Ø¼Ò/v  Ì½Ç×/v  µÄ/u  ¶Å/nr  Ñø¸»/nr  Â·¹ý/v  Ò»/m  ¼Ò/q  ÏçÇ×/n  µÄ/u  ÃÅ¿Ú/s  £¬/w  ·¢ÏÖ/v  Ò»¸ö/m  ÈË/n  ¹í¹íËîËî/i  µØ/u  ´Ó/p  Å£Åï/n  ¼ä/f  Ò»/d  ÉÁ/v  ¶ø/c  ¹ý/v  ¡£/w  Ëû/r  ÉÏÇ°/v  Ò»/d  ¿´/v  £¬/w  Å£²Û/n  Àï/f  ·Å/v  ×Å/u  ¼¸/m  Æ¬/q  ²ËÒ¶/n  £¬/w  ÉÏÃæ/f  È÷/v  ÓÐ/v  ºìÉ«/n  µÄ/u  ÒºÌå/n  ¡£/w  Ïëµ½/v  ¿ÉÄÜ/v  ÓÐÈË/r  Í¶/v  ¶¾/n  £¬/w  Ëû/r  ±ã/d  ½Ð/v  ³ö/v  Ö÷ÈË/n  £¬/w  ´Ó/p  Å£²Û/n  ÖÐ/f  È¡³ö/v  ²ËÒ¶/n  £¬/w  Á¢¼´/d  ±¨°¸/v  ¡£/w  µ±Ìì/t  ÅÉ³öËù/n  ¾Í/d  ×¥»ñ/v  ÁË/u  ÆóÍ¼/v  ¶¾ËÀ/v  ¸ûÅ£/n  µÄ/u  ·¸×ï/vn  ÏÓÒÉÈË/n  ¡£/w  
19980601-03-001-011/m  ÏÖÔÚ/t  £¬/w  ¶Å/nr  Ñø¸»/nr  ×ß/v  ÁË/y  £¬/w  ¿É/c  ÏçÇ×/n  ÃÇ/k  »¹/d  ÔÚ/d  Äîß¶/v  Ëû/r  ×ö/v  ¹ý/u  µÄ/u  ºÃÊÂ/n  £º/w  ÔÚ/p  ´åÀï/n  Ê±/Ng  £¬/w  Ëû/r  ¾­³£/d  °ïÖú/v  ¹Â¹ÑÀÏÈË/l  ¶Å/nr  ÓÀ´Ï/nr  ÌôË®/v  ¡¢/w  ËÍ/v  ²ñ/n  £»/w  ÓÐ/v  Ò»/m  Äê/q  ¹ä/v  Ãí»á/n  £¬/w  Ëû/r  ·ÜÁ¦/d  ¸Ï×ß/v  ÁË/u  ×ÌÊÂ/v  µÄ/u  µØÆ¦/n  £¬/w  °Ñ/p  ÄÇÎ»/r  ÊÜ¾ª/v  µÄ/u  Å®/b  ÇàÄê/n  »¤ËÍ/v  »Ø¼Ò/v  £»/w  ¾Í/d  ÔÚ/p  ½ñÄê/t  £´ÔÂ/t  ´ò¹¤/v  ÁÙ×ß/v  Ç°/f  £¬/w  Ëû/r  »¹/d  »¨/v  ÁË/u  £³/m  Ìì/q  ¶à/m  Ê±¼ä/n  ÎÞ³¥/d  °ïÖú/v  ÍËÐÝ/vn  ÀÏ¸É²¿/n  ¶Å/nr  ÓÀÖù/nr  ·ÛË¢/v  ·¿×Ó/n  ¡­¡­/w  
19980601-03-001-012/m  ½ñÄê/t  £´ÔÂ/t  £²£·ÈÕ/t  ÉÏÎç/t  £¬/w  Ô­·å´å/ns  £³£°£°£°/m  ¶à/m  Ãû/q  ¸¸ÀÏÏçÇ×/l  ÅûÂé´÷Ð¢/l  £¬/w  Îª/p  Â¤¶«/ns  ´óµØ/n  µÄ/u  ºÃ/a  ¶ù×Ó/n  ¡ª¡ª¡ª/w  ¶Å/nr  Ñø¸»/nr  ¾ÙÐÐ/v  ÁË/u  Ãñ¼ä/n  ×î/d  Â¡ÖØ/a  µÄ/u  ÔáÀñ/n  ¡£/w  
19980601-03-001-013/m  ¶Å/nr  Ñø¸»/nr  ËäÈ»/c  Ö»/d  ×ß/v  ÁË/u  ¶ÌÔÝ/a  µÄ/u  £²£´/m  ¸ö/q  ´ºÇï/n  £¬/w  µ«/c  Ëû/r  ÄÇ/r  ¹â»Ô/a  ¡¢/w  ¸ß´ó/a  µÄ/u  ÐÎÏó/n  È´/d  ÉîÉî/d  µØ/u  Ö²/v  ¸ù/n  ÔÚ/p  ÐÂ½®/ns  ¡¢/w  ¸ÊËà/ns  ¸÷×å/r  ÈËÃñ/n  µÄ/u  ÐÄÖÐ/s  ¡£/w  

19980601-03-002-001/m  ÎÞÏÞ/vd  ÖÒ³Ï/a  ¾«Éñ/n  ÓÀ/d  ´æ/v  
19980601-03-002-002/m  £­£­£­/w  µ¿Äî/v  [ÖÐ¹ú/ns  ¿ÆÑ§Ôº/n]nt  ÔºÊ¿/n  ¡¢/w  ÖøÃû/a  »úÐµ/n  ¹¤³Ì/n  ×¨¼Ò/n  ¡¢/w  Ô­/b  Ò»»ú²¿/j  ¸±/b  ²¿³¤/n  Éò/nr  ºè/nr  Í¬Ö¾/n  
19980601-03-002-003/m  [¹ú¼Ò/n  »úÐµ/n  ¹¤Òµ¾Ö/n]nt  ¾Ö³¤/n  ÉÛ/nr  Ææ»Ý/nr  
19980601-03-002-004/m  £µÔÂ/t  £²£°ÈÕ/t  Ôç³¿/t  £¬/w  µ±/p  ÎÒ/r  µÃÖª/v  ÉòÀÏ/nr  ÊÅÊÀ/v  µÄ/u  ÏûÏ¢/n  ºó/f  £¬/w  ¼òÖ±/d  ²»/d  ¸Ò/v  ÏàÐÅ/v  Ëû/r  Õæ/a  µÄ/u  ×ß/v  ÁË/y  ¡£/w  ¼¸/m  Ìì/q  Ç°/f  £¬/w  ÎÒ/r  Ôø/d  µ½/v  Ò½Ôº/n  È¥/v  ¿´Íû/v  Ëû/r  £¬/w  ÄÇÊ±/r  Ëû/r  »¹/d  ÄÜ/v  Óë/p  ÎÒ/r  ÓÃ/p  ÓïÑÔ/n  ½»Á÷/v  £¬/w  Ã»/d  Ïëµ½/v  ²Å/d  ¼¸/m  Ìì/q  µÄ/u  Ê±¼ä/n  £¬/w  Õâ/r  Î»/q  ÀÏÈË/n  È´/d  ×ß/v  Íê/v  ÁË/u  £¹£³/m  Äê/q  µÄ/u  ¹â»Ô/a  Àú³Ì/n  ¡£/w  
19980601-03-002-005/m  ËùÓÐ/b  ½Ó´¥/v  ¹ý/u  Ëû/r  µÄ/u  ÈË/n  ¶¼/d  ÓÐ/v  ÕâÑù/r  µÄ/u  ¸Ð¾õ/n  £¬/w  Ëû/r  µÄ/u  ¹ýÈË/vn  Ñ§Ê¶/n  £¬/w  Ëû/r  µÄ/u  ¸ßÉÐ/a  Æ·µÂ/n  £¬/w  Ëû/r  µÄ/u  ³¬È»/a  ¾³½ç/n  £¬/w  ÊÇ/v  ½¨Á¢/v  ÔÚ/p  ¾Å/m  ÖÈ/Ng  ·çËª/n  ÖÐ/f  ×·Çó/v  ¹âÃ÷/n  ¡¢/w  ×ÔÇ¿²»Ï¢/i  ¡¢/w  ïÆ¶ø²»Éá/i  ¡¢/w  ÇåÕýÁ®½à/l  µÄ/u  ¾«Éñ/n  Ö§Öù/n  Ö®ÉÏ/f  µÄ/u  ÈËÉú/n  Ð´ÕÕ/n  £¬/w  ´Ó¶ø/c  ³ÉÎª/v  ¼¤Àø/v  ºóÈË/n  ·Ü½ø/v  µÄ/u  ¹â»Ô/a  ¿¬Ä£/n  ¡£/w  
19980601-03-002-006/m  ×·Çó/v  ¹âÃ÷/n  ÊµÏÖ/v  ±¨¹ú/v  Ö®/u  Ö¾/n  
19980601-03-002-007/m  ÉòÀÏ/nr  ÉÙÄê/n  Ê±´ú/n  £¬/w  ËäÈ»/c  Ö»/d  ¶Á/v  ¹ý/u  £´/m  Äê/q  Ð¡Ñ§/n  £¬/w  µ«/c  Ëû/r  ÔÚ/p  ÉÏº£/ns  Í¨¹ý/p  ±ß/d  ´ò¹¤/v  ±ß/d  ×ÔÑ§/v  £¬/w  ½ÓÊÜ/v  ÁË/u  ²»ÉÙ/m  µÄ/u  ÐÂ/a  ÖªÊ¶/n  ºÍ/c  ·´µÛ/v  ·´/v  ·â½¨/an  µÄ/u  ÐÂ/a  Ë¼Ïë/n  £¬/w  Ëû/r  ¶à´Î/m  ²Î¼Ó/v  ÉÌ¼Ò/n  ÁªºÏ»á/n  ×éÖ¯/v  µÄ/u  ÓÎÐÐ/vn  ºÍ/c  °ÕÊÐ/vn  ÔË¶¯/vn  £¬/w  Öð²½/d  ²úÉú/v  ÁË/u  ×·Çó/v  ¹âÃ÷/n  ¡¢/w  ÊµÒµ/n  ±¨¹ú/vn  µÄ/u  Ô¸Íû/n  ¡£/w  £²£µ/m  Ëê/q  Ê±/Ng  £¬/w  Ëû/r  Óë/p  ÈË/n  ´´°ì/v  ÁË/u  ¡°/w  ÀûÓÃ/nz  Îå½ð³§/n  ¡±/w  £¬/w  ÈÎ/v  ³§³¤/n  ¼æ/v  ¹¤³ÌÊ¦/n  £¬/w  ÖÆÔì/v  µ¯×ÓËø/n  £¬/w  Óë/p  Ñó»õ/n  ¿¹ºâ/v  £¬/w  ÓÉ´Ë/d  £¬/w  ¿ªÊ¼/v  ÁË/u  Ëû/r  µÄ/u  »úÐµ/n  ÖÆÔì/vn  ÉúÑÄ/n  ¡£/w  
19980601-03-002-008/m  £±£¹£³£·Äê/t  £¬/w  ÈÕ±¾/ns  µÛ¹úÖ÷Òå/n  ·¢¶¯/v  È«Ãæ/a  ÇÖ»ª/vn  Õ½Õù/n  £¬/w  ÉòÀÏ/nr  ´Ó/p  ÉÏº£/ns  ÒãÈ»/d  ´øÁì/v  £·/m  Ãû/q  ÇàÄê/n  ¹¤ÈË/n  ºÍ/c  £±£°/m  Ì¨/q  »ú´²/n  £¬/w  Í¶±¼/v  ÑÓ°²/ns  £¬/w  ´Ó´Ë/d  ÓÉ/p  Ò»¸ö/m  Ãñ×åÖ÷ÒåÕß/n  ³É³¤/v  Îª/v  ¹²²úÖ÷ÒåÕß/n  ¡£/w  
19980601-03-002-009/m  ÔÚ/p  ÑÓ°²/ns  ÆÚ¼ä/f  £¬/w  Ëû/r  ÒÀ¿¿/v  ×ÔÁ¦¸üÉú/i  ¡¢/w  ¼è¿à·Ü¶·/i  µÄ/u  ¾«Éñ/n  £¬/w  Éè¼Æ/v  ºÍ/c  ÖÆÔì/v  ³ö/v  ÕôÆû/n  ¹øÂ¯/n  ¡¢/w  ±¡/a  ÂÁ/n  °åÔþ»ú/n  ¡¢/w  Á¶½¹/vn  Éè±¸/n  ºÍ/c  Ôì±Ò»ú/n  µÈ/u  £±£°£°/m  ¶à/m  ÖÖ/q  ÐÍºÅ/n  Êý°Ù/m  Ì¨/q  Ì×/q  µÄ/u  »úÆ÷/n  ºÍ/c  Éè±¸/n  £¬/w  ÓÐÁ¦/a  µØ/u  Ö§³Ö/v  ÁË/u  ÎÒµ³/n  ¿¹»÷/v  ÈÕ±¾/ns  ÇÖÂÔ/v  µÄ/u  Î°´ó/a  ÊÂÒµ/n  ¡£/w  ÓÉÓÚ/c  ÉòÀÏ/nr  ¶Ô/p  ÖÐ¹ú/ns  ÈËÃñ/n  µÄ/u  ½â·Å/vn  ÊÂÒµ/n  ¹¦Ñ«/n  ×¿Öø/a  £¬/w  Ôø/d  £³/m  ´Î/q  ±»/p  ÆÀÎª/v  ±ßÇø/s  ÌØµÈ/b  ÀÍ¶¯Ä£·¶/n  £¬/w  Ã«/nr  Ö÷Ï¯/n  Ç×±Ê/d  Îª/p  Ëû/r  ÌâÐ´/v  ¡°/w  ÎÞÏÞ/vd  ÖÒ³Ï/a  ¡±/w  µÄ/u  ½±×´/n  ¡£/w  
19980601-03-002-010/m  ×ÔÇ¿²»Ï¢/i  ÕñÐË/v  Ãñ×å/n  ¹¤Òµ/n  
19980601-03-002-011/m  ¿¹Õ½/v  Ê¤Àû/v  Ö®ºó/f  £¬/w  ÉòÀÏ/nr  ¹âÈÙ/a  µØ/u  ¼ÓÈë/v  ÁË/u  [ÖÐ¹ú/ns  ¹²²úµ³/n]nt  £¬/w  ×ß/v  ÉÏ/v  ÁË/u  ×ö/v  Ò»/m  Ãû/q  ÎÞ²ú½×¼¶/n  ÏÈ·æ/n  Õ½Ê¿/n  µÄ/u  µÀÂ·/n  ¡£/w  ÐÂ/a  ÖÐ¹ú/ns  ³ÉÁ¢/v  ºó/f  £¬/w  ÉòÀÏ/nr  µ£ÈÎ/v  »úÐµ/n  ¡¢/w  ÃºÌ¿/n  ¹¤Òµ/n  µÈ/u  Õ½Ïß/n  µÄ/u  ÖØÒª/a  Áìµ¼/vn  Ö°Îñ/n  £¬/w  Ëû/r  Ôø/d  Ëæ/p  ÖÜ/nr  ×ÜÀí/n  ¸°/v  ËÕÁª/ns  ÉÌÌ¸/v  ÎÒ¹ú/n  ¡°/w  Ò»Îå/m  ¡±/w  ÆÚ¼ä/f  µÄ/u  £±£µ£¶/m  ¸ö/q  ÖØµã/n  ½¨Éè/vn  ÏîÄ¿/n  ¡£/w  ÌØ±ð/d  ÊÇ/v  ÔÚ/p  ÎÒ¹ú/n  ÖØÐÍ/b  »úÐµ/n  ¹¤Òµ/n  µÄ/u  ·¢Õ¹/vn  ÉÏ/f  £¬/w  ÉòÀÏ/nr  ÊÇ/v  ×ö³ö/v  ×¿Ô½/a  ¹±Ï×/n  µÄ/u  µì»ùÈË/n  ¡£/w  £±£¹£µ£¸Äê/t  £µÔÂ/t  £¬/w  ÉòÀÏ/nr  ÖÂÐÅ/v  Ã«/nr  Ö÷Ï¯/n  £¬/w  ½¨Òé/v  ÎÒ¹ú/n  ×ÔÐÐ/d  Éè¼Æ/v  ÖÆÔì/v  Ò»/m  Ì¨/q  Íò¶Ö¼¶/b  Ë®Ñ¹»ú/n  £¬/w  ÒÔ/c  ¹©/v  Ò±½ð/n  ¡¢/w  »úÐµ/n  ¡¢/w  »¯¹¤/n  ¡¢/w  µçÁ¦/n  ºÍ/c  ¹ú·À/n  µÈ/u  ¹¤Òµ/n  ²¿ÃÅ/n  ¶ÍÔì/v  ÌØ´ó/b  ¶Í¼þ/n  Ö®/u  Ðè/Ng  ¡£/w  Ã«/nr  Ö÷Ï¯/n  ºÍ/c  ¹úÎñÔº/nt  Åú×¼/v  ÁË/u  ÕâÏî/r  ½¨Òé/n  £¬/w  ÓÉ/p  ÉòÀÏ/nr  µ£ÈÎ/v  ×Ü/b  Éè¼ÆÊ¦/n  £¬/w  ÔÚ/p  [ÉÏº£/ns  ½­ÄÏ/nz  Ôì´¬³§/n]nt  ×éÖ¯/v  ÊµÊ©/v  ¡£/w  ÖÆÔì/v  Íò/m  ¶Ö/q  Ë®Ñ¹»ú/n  ÐèÒª/v  ÓÐ/v  ÌØÖØÐÍ/b  Éè±¸/n  £¬/w  µ±Ê±/t  ÉÏº£/ns  ²»/d  ¾ß±¸/v  ÕâÐ©/r  Ìõ¼þ/n  ¡£/w  Îª´Ë/d  £¬/w  ÉòÀÏ/nr  ÔÚ/p  ÉîÈë/ad  µ÷ÑÐ/v  µÄ/u  »ù´¡/n  ÉÏ/f  £¬/w  ÔÚ/p  Ë®Ñ¹»ú/n  µÄ/u  ½á¹¹/n  Éè¼Æ/vn  ºÍ/c  ÖÆÔì/vn  ¹¤ÒÕ/n  ÉÏ/f  ½øÐÐ/v  ÁË/u  ´óÁ¿/m  µÄ/u  ´´ÐÂ/vn  ¡£/w  ½ö/d  Õâ/r  Ì¨/q  Ë®Ñ¹»ú/n  µÄ/u  Éè¼Æ/vn  ²ÝÍ¼/n  Ëû/r  ¾Í/d  ÐÞ¸Ä/v  ÁË/u  £±£µ/m  ´Î/q  Ö®/u  ¶à/Ng  £¬/w  ÖÕÓÚ/d  ÔÚ/p  £±£¹£¶£²Äê/t  £¶ÔÂ/t  ÊÔ³µ/v  ³É¹¦/a  £¬/w  ÔÚ/p  ÎÒ¹ú/n  ¾­¼Ã/n  ºÍ/c  ¹ú·À/n  ½¨Éè/vn  ÖÐ/f  ·¢»Ó/v  ÁË/u  ¾Þ´ó/a  ×÷ÓÃ/n  ¡£/w  
19980601-03-002-012/m  £¶£°/m  Äê´ú/n  ³õ/f  £¬/w  ÎÒ¹ú/n  ×Ô/d  Ôì/v  »ð³µ/n  ³µÂÖ/n  ¡¢/w  ÂÖ¹¿/n  ³ÉÎª/v  ÆÈÔÚÃ¼½Þ/i  µÄ/u  ÈÎÎñ/n  £¬/w  ¹úÎñÔº/nt  È·¶¨/v  ÔÚ/p  [Âí°°É½/ns  ¸ÖÌú/n  ¹«Ë¾/n]nt  ½¨Á¢/v  ³µÂÖ/n  ÂÖ¹¿/n  ³§/n  £¬/w  ÉòÀÏ/nr  ÁÙÎ£/v  ÊÜÃü/v  £¬/w  Ç×ÁÙ/v  ÏÖ³¡/s  ½â¾ö/v  Éè¼Æ/v  ºÍ/c  ½¨Ôì/v  ÖÐ/f  µÄ/u  ¼¼Êõ/n  ÄÑÌâ/n  £¬/w  ´Ó/p  ³ÉÌ×/b  Éè±¸/n  ¼¼Êõ/n  Ë®Æ½/n  Ñ¡ÐÍ/v  £¬/w  µ½/p  °²×°/v  ¡¢/w  µ÷ÊÔ/v  ¡¢/w  Í¶²ú/v  £¬/w  Õû¸ö/b  ¹¤³Ì/n  ³É¹¦/a  µØ/u  ²ÉÓÃ/v  ÁË/u  È«²¿/m  ³ÉÌ×/b  ¡¢/w  ÔçÆÚ/d  Ô¤¶©/v  ¡¢/w  ÏÖ³¡/s  µ÷¶È/v  ¡¢/w  ¸ºÔð/v  µ½µ×/v  µÄ/u  ²Ù×÷/vn  ·½·¨/n  ¡£/w  £±£¹£¶£³Äê/t  £±£±ÔÂ/t  Ôþ/v  ³ö/v  ÂÖ¹¿/n  £¬/w  £±£¹£¶£´Äê/t  £¹ÔÂ/t  Ôþ/v  ³ö/v  ³µÂÖ/n  £¬/w  ÖÕÓÚ/d  ½áÊø/v  ÁË/u  ÎÒ¹ú/n  ÒÀÀµ/v  ½ø¿Ú/v  µÄ/u  ÀúÊ·/n  ¡£/w  ÕâÏî/r  ÎÒ¹ú/n  µÚÒ»/m  ´Î/q  ×ÔÐÐ/d  Éè¼Æ/v  ¡¢/w  ÖÆÔì/v  µÄ/u  ³ÉÌ×/b  Éè±¸/n  ¹¤³Ì/n  £¬/w  »ñ/v  È«¹ú/n  ¿ÆÑ§/n  ´ó»á½±/n  £¬/w  ¼«´ó/a  µØ/u  Ìá¸ß/v  ÁË/u  »úÐµ/n  ¹¤Òµ/n  ÔÚ/p  ÕñÐË/v  Ãñ×å/n  ¹¤Òµ/n  ÖÐ/f  µÄ/u  µØÎ»/n  ¡£/w  
19980601-03-002-013/m  ²»¾Ã/m  £¬/w  Îª/p  Ò±½ð/n  ÏµÍ³/n  Ìá¹©/v  ×¨ÓÃ/v  Éú²ú/v  ÐÂÐÍ/b  ²ÄÁÏ/n  µÄ/u  ¡°/w  ¾Å/m  ´ó/a  Éè±¸/n  ¡±/w  µÄ/u  ÖØÒª/a  ÈÎÎñ/n  ÓÖ/d  Âä/v  ÔÚ/p  Ëû/r  µÄ/u  ¼ç/n  ÉÏ/f  ¡£/w  Õâ/r  ¾Å/m  ´ó/a  ³ÉÌ×/b  Éè±¸/n  ¹²ÓÐ/v  £¸£´£°/m  ÖÖ/q  £±£´£°£°/m  ¶à/m  Ì¨/q  »úÆ÷/n  Éè±¸/n  £¬/w  ×Ü/b  ÖØÁ¿/n  £´¡¤£µÍò/m  ¶Ö/q  £¬/w  ÆäÖÐ/r  °Ù/m  ¶Ö/q  ÒÔÉÏ/f  µÄ/u  ´ó/a  ¹¤¼þ/n  ÓÐ/v  £±£¸/m  ¼þ/q  ¡£/w  ÕâÐ©/r  Éè±¸/n  µ±Ê±/t  ÔÚ/p  ¹úÄÚ/s  ²»½ö/c  Êô/v  Ê×/m  ´Î/q  ÖÆÔì/v  µÄ/u  ´ó/a  ¾«/a  Éè±¸/n  £¬/w  ¶øÇÒ/c  ÔÚ/p  ¹ú¼Ê/n  ÉÏ/f  Ò²/d  ³ÆµÃÉÏ/v  ÊÇ/v  ¸ß¾«¼â/j  Ë®Æ½/n  ¡£/w  ÉòÀÏ/nr  ÀúÊ±/v  £¹/m  ¸ö/q  ´ºÇï/n  £¬/w  Óë/p  ÖÐÑë/n  £±£°/m  ¸ö/q  ²¿Î¯/j  ¡¢/w  ÉÏ°Ù/m  ¼Ò/q  ¹¤³§/n  ¡¢/w  ÉÏÇ§/m  Î»/q  Éè¼Æ/vn  ÈËÔ±/n  ¡¢/w  ÉÏÍò/m  Ãû/q  ¹¤ÈË/n  Ò»Æð/d  ¹¥¿Ë/v  Ò»µÀµÀ/m  ÄÑ¹Ø/n  £¬/w  ÖÕÓÚ/d  ÔÚ/p  £±£¹£·£³Äê/t  Ë³Àû/ad  Íê³É/v  £¬/w  È«²¿/m  Í¶²ú/v  £¬/w  ÆäÖÐ/r  £¶/m  Ïî/q  Éè±¸/n  »ñµÃ/v  £±£¹£·£¸Äê/t  È«¹ú/n  ¿ÆÑ§/n  ´ó»á½±/n  £¬/w  Îª/p  ÎÒ¹ú/n  »úÐµ/n  ¹¤Òµ/n  µÄ/u  ·¢Õ¹/vn  ÓÖ/d  Ð´/v  ÏÂ/v  ÁË/u  ¼«Îª/d  »Ô»Í/a  µÄ/u  Ò»/m  ±Ê/q  ¡£/w  
19980601-03-002-014/m  ïÆ¶ø²»Éá/i  Ñ§Ï°/v  ÓÀÎÞÖ¹¾³/i  
19980601-03-002-015/m  ¾¡¹Ü/c  ÉòÀÏ/nr  Ö»/d  ÉÏ/v  ¹ý/u  £´/m  Äê/q  Ð¡Ñ§/n  £¬/w  È»¶ø/c  £¬/w  Ëû/r  µÄ/u  ÀíÂÛ/n  ÖªÊ¶/n  Ë®Æ½/n  È´/d  ÓÐ×Å/v  ¾ªÈË/a  Ö®/u  ´¦/n  ¡£/w  £·£°/m  Äê´ú/n  Ä©/f  µ½/p  £¸£°/m  Äê´ú/n  ³õ/f  £¬/w  ÉòÀÏ/nr  Ö÷³Ö/v  ±à×ë/v  ÎÒ¹ú/n  µÚÒ»/m  ²¿/q  ¡¶/w  »úÐµ/n  ¹¤³Ì/n  ÊÖ²á/n  ¡·/w  £¨/w  £±£´/m  ¾í/q  £©/w  ºÍ/c  ¡¶/w  µç»ú/n  ¹¤³Ì/n  ÊÖ²á/n  ¡·/w  £¨/w  £¹/m  ¾í/q  £©/w  Á½/m  ²¿/q  ´óÐÍ/b  ×ÛºÏÐÔ/n  ¼¼Êõ/n  ¹¤¾ßÊé/n  £¬/w  ×éÖ¯/v  ÁË/u  £²£³£°£°/m  ¶à/m  Î»/q  ×¨¼Ò/n  ¡¢/w  Ñ§Õß/n  ¾­¹ý/p  ½ü/a  £±£°/m  Äê/q  ¼á³Ö²»Ð¸/i  µÄ/u  Å¬Á¦/an  £¬/w  ÖÕÓÚ/d  ÔÚ/p  £±£¹£¸£²Äê/t  È«/a  Ì×/q  ºÏ¶©/v  ³ö/v  Æë/a  ¡£/w  Õâ/r  Á½/m  ²¿/q  ¡¶/w  ÊÖ²á/n  ¡·/w  ÊÇ/v  ¶Ô/p  »úÐµ/n  ¹¤Òµ/n  ·¢Õ¹/vn  ºÍ/c  ÕñÐË/vn  ¾ßÓÐ/v  ³¤Ô¶/a  Ó°Ïì/vn  µÄ/u  Ò»/m  Ïî/q  ÖØÒª/a  »ù´¡/n  ½¨Éè/vn  £¬/w  Òò´Ë/c  »ñµÃ/v  ÁË/u  È«¹ú/n  ¿ÆÑ§/n  ´ó»á½±/n  ¡¢/w  È«¹ú/n  ÓÅÐã/a  ¿Æ¼¼/n  Í¼Êé/n  Ò»µÈ½±/n  ºÍ/c  Ê×/m  ½ì/q  ¹ú¼Ò/n  Í¼Êé½±/n  £¬/w  ²¢/c  ÆÀÎª/v  È«¹ú/n  Ê®/m  ´ó/a  ¿Æ¼¼/n  ³ö°æ/vn  ¹¤³Ì/n  ¡£/w  £±£¹£¹£¶Äê/t  £·ÔÂ/t  £¬/w  Á½/m  ²¿/q  ¡¶/w  ÊÖ²á/n  ¡·/w  ÐÞ¶©/v  ÔÙ°æ/v  £¬/w  ½­/nr  ÔóÃñ/nr  ×ÜÊé¼Ç/n  Ç××Ô/d  Îª/p  Æä/r  Ìâ´Ê/v  £º/w  ¡°/w  ÜöÝÍ/v  »úµç/b  ×¨Òµ/n  ¾«»ª/n  £¬/w  Îª/p  Éç»áÖ÷Òå/n  ÏÖ´ú»¯/vn  ½¨Éè/vn  ·þÎñ/v  ¡£/w  ¡±/w  
19980601-03-002-016/m  £±£¹£·£¸Äê/t  µ½/p  £±£¹£¸£¸Äê/t  £¬/w  ÉòÀÏ/nr  µ±Ñ¡/v  Îª/v  µÚÎå/m  ¡¢/w  Áù/m  ½ì/q  [È«¹ú/n  ÈË´ó/j]nt  ³£Î¯/n  ºÍ/c  µÚÁù/m  ½ì/q  [È«¹ú/n  ÈË´ó/j  ·¨ÂÉ/n  Î¯Ô±»á/n]nt  ¸±/b  Ö÷ÈÎÎ¯Ô±/n  £¬/w  ÎªÁË/p  ÊìÏ¤/v  ÐÂ/a  µÄ/u  ÁìÓò/n  £¬/w  Ëû/r  ÓÖ/d  ×Î×Î²»¾ë/i  µØ/u  ÑÐ¶Á/v  ¹úÄÚÍâ/s  µÄ/u  ·¨ÂÉ/n  Êé¼®/n  £¬/w  ÓÚ/p  £±£¹£¸£µÄê/t  ÓÐ/v  Õë¶ÔÐÔ/n  µØ/u  ×«Ð´/v  ÁË/u  ¡¶/w  ¹ØÓÚ/p  ¼ÓÇ¿/v  ·¨ÖÆ/n  ¹¤×÷/vn  µÄ/u  ¼¸/m  µã/q  ½¨Òé/n  ¡·/w  £¬/w  ÆäÖÐ/r  ÓÐÐ©/r  ½¨Òé/n  ±»/p  ÖÐÑë/n  ²ÉÄÉ/v  ¡£/w  
19980601-03-002-017/m  ´Ó/p  £¸£°/m  Äê´ú/n  ¿ªÊ¼/v  £¬/w  ÉòÀÏ/nr  Â½Ðø/d  ÕûÀí/v  ¼¸Ê®/m  Äê/q  À´/f  µÄ/u  ¹¤×÷/vn  ¾­Ñé/n  ºÍ/c  Ìå»á/vn  £¬/w  ±àÐ´/v  ³ö°æ/v  ÁË/u  ¡¶/w  Éò/nr  ºè/nr  ÂÛ/v  »úÐµ/n  ¿Æ¼¼/n  ¡·/w  ºÍ/c  ¡¶/w  Éò/nr  ºè/nr  ÎÄÑ¡/n  ¡·/w  £¬/w  Õâ/r  Á½/m  ±¾/q  ¹²¼Æ/v  £´£¸Íò/m  ×Ö/n  µÄ/u  ÎÄÑ¡/n  ¼ÇÂ¼/v  ÁË/u  ÉòÀÏ/nr  ×Ô/p  £¶£°/m  Äê´ú/n  ÒÔÀ´/f  ÔÚ/p  ¹¤×÷/vn  ÖÐ/f  £¬/w  ¶Ô/p  ¿ÆÑ§¼¼Êõ/n  ¡¢/w  ²úÆ·/n  ÖÊÁ¿/n  ¡¢/w  ¼¼Êõ/n  ¸ÄÔì/vn  µÈ/u  Öî/r  ·½Ãæ/n  µÄ/u  ¶Àµ½/a  ÂÛµã/n  £¬/w  ¾ßÓÐ/v  ÉîÔ¶/a  µÄ/u  ÒâÒå/n  ¡£/w  £¸£°/m  Äê´ú/n  Ä©/f  £¬/w  ÉòÀÏ/nr  ÀëÐÝ/v  ºó/f  £¬/w  ÈÔ/d  ¼á³Ö/v  Ã¿ÈÕ/r  ¶ÁÊé/v  ¡¢/w  ÔÄ/Vg  ±¨/n  £¬/w  ¹ØÐÄ/v  ¹ú¼Ò/n  ´óÊÂ/n  £¬/w  ²¢/c  Ñø³É/v  Ð´/v  ÈÕ¼Ç/n  µÄ/u  Ï°¹ß/n  £¬/w  Ö»Òª/c  Ëû/r  ´Ó/p  Êé±¨/n  ÖÐ/f  ·¢ÏÖ/v  ÎÊÌâ/n  £¬/w  ¶¼/d  Òª/v  ¼ÇÂ¼/v  ÏÂÀ´/v  Ìá³ö/v  ×Ô¼º/r  µÄ/u  ¿´·¨/n  ºÍ/c  ½¨Òé/n  £¬/w  ²¢/c  ¼Ä/v  ¸ø/p  ÓÐ¹Ø/vn  ²¿ÃÅ/n  Ñ°Çó/v  ½â¾ö/vn  °ì·¨/n  ¡£/w  ½ñÄê/t  £³ÔÂ/t  £¬/w  ÉòÀÏ/nr  µÄ/u  ¡¶/w  Éò/nr  ºè/nr  °®/v  Íí/Tg  ¼¯/Ng  ¡·/w  ÕýÊ½/ad  ³ö°æ/v  £¬/w  ÔÚ/p  Õâ/r  ±¾/q  £²£¸Íò/m  ×Ö/n  µÄ/u  ÎÄ¼¯/n  ÖÐ/f  £¬/w  ¼ÇÂ¼/v  ÁË/u  Ëû/r  ÍíÄê/t  ¼«Îª/d  ³äÊµ/a  µÄ/u  Éú»î/vn  ¡£/w  
19980601-03-002-018/m  ÇåÕýÁ®½à/l  Ê÷Á¢/v  ¹«ÆÍ/n  ÐÎÏó/n  
19980601-03-002-019/m  ÉòÀÏ/nr  µÄ/u  ºó°ëÉú/t  Éí¾Ó/v  ¸ßÎ»/n  £¬/w  µ«/c  Ëû/r  µ±¹Ù/v  ²»/d  Ä±Ë½/v  £¬/w  ÓÐ/v  È¨/n  ²»/d  ÀÄ/a  Ê©/v  £¬/w  ÔÚ/p  ¹¤×÷/vn  ÖÐ/f  ÑÏ/ad  ÒªÇó/v  £¬/w  ÔÚ/p  Éú»î/vn  ÉÏ/f  µÍ/a  ±ê×¼/n  ¡£/w  ÉòÀÏ/nr  ¶à/a  Äê/q  À´/f  Ò»Ö±/d  ¾Ó×¡/v  ÔÚ/p  £µ£°/m  Äê´ú/n  ½¨Ôì/v  µÄ/u  ÀÏ/a  ·¿×Ó/n  ÖÐ/f  £¬/w  »·¾³/n  ½Ï/d  ²î/a  £¬/w  ÉèÊ©/n  ÀÏ»¯/v  £¬/w  ÓÐ¹Ø/vn  ²¿ÃÅ/n  ÎªÁË/p  ÕÕ¹Ë/v  ÉòÀÏ/nr  µÄ/u  ÍíÄê/t  Éú»î/vn  £¬/w  ¶à´Î/m  Ö÷¶¯/ad  Ìá³ö/v  µ÷Õû/v  Ëû/r  µÄ/u  ×¡·¿/n  £¬/w  µ«/c  Ëû/r  ÒÔ/p  ¡°/w  ÍÑÀë/v  ÈºÖÚ/n  ¡±/w  ÎªÓÉ/v  ¾Ü¾ø/v  ÁË/y  ¡£/w  ºóÀ´/t  ÓÐ¹Ø/vn  ²¿ÃÅ/n  ÓÖ/d  Ìá³ö/v  Îª/p  Ëû/r  ÏÖ/Tg  ×¡·¿/n  ½øÐÐ/v  À©½¨/vn  £¬/w  Ëû/r  ÓÖ/d  ÒÔ/p  ¡°/w  Ó°Ïì/v  ¾ÓÃñ/n  Éú»î/vn  ¡±/w  ÎªÓÉ/v  Ò²/d  ¾Ü¾ø/v  ÁË/y  ¡£/w  ÉòÀÏ/nr  µÄ/u  ×¡·¿/n  ÖÁ½ñ/d  ´ÓÎ´/d  ½øÐÐ/v  ¹ý/u  ÈÎºÎ/r  ¡°/w  ÏñÑù/a  Ò»µã/m  ¡±/w  µÄ/u  ×°ÐÞ/vn  £¬/w  ÈÔ/d  ±£³Ö/v  ×Å/u  £µ£°/m  Äê´ú/n  µÄ/u  Ô­Ã²/n  ¡£/w  
19980601-03-002-020/m  Èý/m  Äê/q  À§ÄÑ/an  Ê±ÆÚ/n  £¬/w  ÉòÀÏ/nr  µÄ/u  Ö¶×Ó/n  ¸ßÖÐ/n  ±ÏÒµ/v  ºó/f  ´Ó/p  ËÄ´¨/ns  À´/v  ¾©/j  £¬/w  Ïë/v  Çë/v  Õâ/r  Î»/q  µ±/v  ¸±/b  ²¿³¤/n  µÄ/u  ÊåÊå/n  ¸ø/p  ÕÒ/v  ¸ö/q  ¹¤×÷/n  ¡£/w  ½á¹û/n  ÊÇ/v  Ò»´Î´Î/m  ±»/p  Ëû/r  ·ñ¶¨/v  £¬/w  ×îºó/f  ½«/p  Ö¶×Ó/n  ËÍ/v  µ½/v  ÐÂ½®/ns  Å©¿ÑÇø/n  È¥/v  Ö§±ß/v  ¡£/w  
19980601-03-002-021/m  ÉòÀÏ/nr  ¶Ô/p  ×Ô¼º/r  ¡¢/w  ¶Ô/p  Ç×Êô/n  ÊÇ/v  Èç´Ë/r  µÄ/u  ¡°/w  ÁßØÄ/a  ¡±/w  ºÍ/c  ¡°/w  ÎÞÇé/a  ¡±/w  £¬/w  È»¶ø/c  £¬/w  Ëû/r  Ò²/d  ÓÐ/v  ¡°/w  ¿¶¿®/a  ¡±/w  ºÍ/c  ¡°/w  ÓÐ/v  Çé/n  ¡±/w  Ö®/r  ´¦/n  ¡£/w  £±£¹£¹£¶Äê/t  £¶ÔÂ/t  £¬/w  ÉòÀÏ/nr  ÈÙ»ñ/v  Ê×/m  ½ì/q  ÖÐ¹ú/ns  ¹¤³Ì/n  ¿Æ¼¼/n  ½±/n  £¬/w  »ñ/v  ½±½ð/n  £±£°Íò/m  Ôª/q  £¬/w  Ëû/r  ³«Òé/v  ÉèÁ¢/v  Ò»¸ö/m  ¡°/w  »úÐµ/n  ¼¼ÄÜ/n  ½ÌÓý/vn  ½±Àø/vn  »ù½ð/n  ¡±/w  £¬/w  £±£¹£¹£·Äê/t  £¸ÔÂ/t  £¬/w  Ëû/r  ºÍ/c  ·òÈË/n  ÒãÈ»/d  ½«/p  Õâ/r  £±£°Íò/m  Ôª/q  ¾è/v  ³ö/v  £¬/w  ²¢/c  ÓÖ/d  ´Ó/p  ×Ô¼º/r  ¶àÄê/m  µÄ/u  »ýÐî/n  ÖÐ/f  ÄÃ/v  ³ö/v  £±£°Íò/m  Ôª/q  £¬/w  ¹²¼Æ/v  £²£°Íò/m  Ôª/q  ×÷Îª/v  ¸Ã/r  »ù½ð/n  µÄ/u  ½±½ð/n  ¡£/w  ½ñÄê/t  £³ÔÂ/t  £¬/w  ¡°/w  Éò/nr  ºè/nr  »úÐµ/n  ¼¼ÄÜ/n  ½ÌÓý/vn  ½±Àø/vn  »ù½ð/n  ¡±/w  ÕýÊ½/ad  ÉèÁ¢/v  ¡£/w  
19980601-03-002-022/m  ÉòÀÏ/nr  µÄ/u  Ò»Éú/n  ÎÞË½ÎÞÎ·/i  ¡¢/w  ÎÞÔ¹ÎÞ»Ú/l  £¬/w  Ëû/r  ËäÈ»/c  ×ß/v  ÁË/y  £¬/w  µ«/c  Ëû/r  ×ß/v  µÄ/u  ÊÇ/v  ÄÇÑù/r  µÄ/u  Ì¹È»/an  £¬/w  Ëû/r  µÄ/u  ¾«Éñ/n  ÓÀ/d  ´æ/v  ¡£/w  


19980601-03-003-001/m  Í¼Æ¬/n  ÐÂÎÅ/n  £º/w  [±±¾©ÊÐ/ns  µÚ¶þ/m  ÁûÑÆÑ§Ð£/n]nt  ¾Ù°ì/v  Ê×/m  ÆÚ/q  ¡°/w  Éù/n  Ö®/u  Íû/vn  Áû¶ù/n  ¼Ò³¤/n  ÁªÒê»á/n  ¡±/w  
19980601-03-003-002/m  [±±¾©ÊÐ/ns  µÚ¶þ/m  ÁûÑÆÑ§Ð£/n]nt  ÈÕÇ°/t  ¾Ù°ì/v  ÁË/u  Ê×/m  ÆÚ/q  ¡°/w  Éù/n  Ö®/u  Íû/vn  Áû¶ù/n  ¼Ò³¤/n  ÁªÒê»á/n  ¡±/w  ¡£/w  ¸ÃÐ£/r  Õë¶Ô/p  ÁûÑÆ/vn  Ñ§Éú/n  ¶à/d  À´×Ô/v  ÓÚ/p  Ô¶½¼ÇøÏØ/l  ¡¢/w  ¼Ò³¤/n  ÎÄ»¯/n  Ë®Æ½/n  Æ«/d  µÍ/a  µÄ/u  ÌØµã/n  £¬/w  ×¨ÃÅ/d  Æ¸Çë/v  Ìý¾õ/n  ¼¼Êõ/n  ×¨¼Ò/n  ºÍ/c  ¿µ¸´/vn  ½ÌÓý¹¤×÷Õß/n  Óë/p  ¼Ò³¤/n  ¼ûÃæ/v  £¬/w  Îª/p  ¼Ò³¤/n  ÃÇ/k  ÏµÍ³/ad  Ñ§Ï°/v  Áû¶ù/n  ¿µ¸´/vn  ÖªÊ¶/n  ¡¢/w  ÕÆÎÕ/v  ¿µ¸´/vn  Êµ¼ù/vn  ¼¼Êõ/n  Ìá¹©/v  ÁË/u  »ú»á/n  ¡£/w  ¾ÝÏ¤/v  £¬/w  ÕâÖÖ/r  ÐÎÊ½/n  µÄ/u  ÁªÒê»á/n  ½«/d  ³¤ÆÚ/d  ¾Ù°ì/v  ÏÂÈ¥/v  £¬/w  ÒÔ/c  Ê¹/v  Ñ§Ð£/n  ¡¢/w  ¼Ò³¤/n  ºÍ/c  Éç»á/n  Èý/m  ·½/q  ÅäºÏ/v  ¡¢/w  Ð­×÷/v  £¬/w  Îª/p  Áû¶ù/n  ¿µ¸´/v  ´´Ôì/v  Á¼ºÃ/a  µÄ/u  »·¾³/n  ¡£/w  £¨/w  ±¾±¨/r  ¼ÇÕß/n  Àî/nr  ô´/nr  Éã/Vg  £©/w  
19980601-03-004-001/m  ´óÐË/ns  Ò½ÁÆ/n  ·öÆ¶/vn  ²¥È÷/v  ¿Æ¼¼/n  Ö®/u  ¹â/n  [Îä¾¯/n  ¹ãÎ÷/ns  ×Ü¶Ó/n  Ò½Ôº/n  Íâ/f  ¶þ/m  ¿Æ/n]nt  Çé/n  Âú/v  ×³/j  Ïç/n  
19980601-03-004-002/m  ±¾±¨/r  Ñ¶/Ng  [Îä¾¯/n  ¹ãÎ÷/ns  ×Ü¶Ó/n  Ò½Ôº/n  Íâ/f  ¶þ/m  ¿Æ/n]nt  ÀÎ¼Ç/v  ÎÒ¾ü/n  ×ÚÖ¼/n  £¬/w  ÔÚ/p  ¸ãºÃ/v  Îª/p  ±ø/n  ·þÎñ/v  µÄ/u  »ù´¡/n  ÉÏ/f  £¬/w  ½ß³Ï/d  Îª/p  ×³/j  Ïç/n  ÈËÃñ/n  ·þÎñ/v  £¬/w  Ó®µÃ/v  ÁË/u  ×³/j  Ïç/n  ÈËÃñ/n  µÄ/u  ÐÅÈÎ/vn  ºÍ/c  °®´÷/vn  ¡£/w  Ç°²»¾Ã/t  £¬/w  ËûÃÇ/r  ±»/p  ÆÀÎª/v  ¡°/w  È«¹ú/n  Ãñ×å/n  ÍÅ½á/a  ½ø²½/a  ÏÈ½ø/a  ¼¯Ìå/n  ¡±/w  ¡£/w  
19980601-03-004-003/m  ¹ãÎ÷/ns  ÊôÓÚ/v  ÀÏÉÙ±ßÇî/j  µØÇø/n  £¬/w  ÔÚ/p  Õâ¿é/r  ÍÁµØ/n  ÉÏ/f  Éú»î/v  ×Å/u  ×³/j  ¡¢/w  Ãç/j  ¡¢/w  Ñþ/j  ¡¢/w  ¶±/j  ¡¢/w  ØïÀÐ/j  ¡¢/w  Ã«ÄÏ/j  µÈ/u  £±£±/m  ¸ö/q  Ö÷Òª/b  ÉÙÊýÃñ×å/n  £¬/w  ÈËÃñ/n  ÈºÖÚ/n  ¿´²¡/v  ÖÎ²¡/v  À§ÄÑ/a  ¡£/w  £±£°/m  ¶à/m  Äê/q  À´/f  £¬/w  Íâ/f  ¶þ/m  ¿Æ/n  µÄ/u  È«Ìå/n  Ò½»¤/vn  ÈËÔ±/n  Ê±¿Ì/d  Îª/p  ×³/j  Ïç/n  ÈËÃñ/n  ×ÅÏë/v  ¡£/w  ÎªÁË/p  ¼õÇá/v  »¼Õß/n  ²»/d  ±ØÒª/a  µÄ/u  ¾­¼Ã/n  ¸ºµ£/n  £¬/w  ËûÃÇ/r  ÓÐ/v  Ò»¸ö/m  ÌØÊâ/a  ¹æ¶¨/n  £¬/w  ¾Í/d  ÊÇ/v  ÔÚ/p  °ì¹«ÊÒ/n  ¡¢/w  ²¡·¿/n  µÈ/u  ¹«¹²³¡Ëù/n  £¬/w  Ò»ÂÉ/d  ²»×¼/v  Ðü¹Ò/v  ½õÆì/n  ¡¢/w  ¾µØÒ/n  Ö®Àà/r  µÄ/u  ¶«Î÷/n  ¡£/w  Ö÷ÈÎ/n  ËÕ/nr  ½Ü/nr  Ëµ/v  £¬/w  °Ñ/p  ÕâÐ©/r  ¶«Î÷/n  ¹Ò/v  ³öÀ´/v  £¬/w  »¼Õß/n  »á/v  ²úÉú/v  ÅÊ±È/vn  ÐÄÀí/n  £¬/w  ½õÆì/n  Ô½/d  ËÍ/v  Ô½/d  ¶à/a  £¬/w  ¾µØÒ/n  Ô½/d  ×ö/v  Ô½/d  ´ó/a  £¬/w  ÀÏÇø/n  ÈËÃñ/n  ºÜ/d  Çî/a  £¬/w  ÎÒÃÇ/r  ²»/d  ÄÜ/v  ÈÃ/v  ËûÃÇ/r  »¨/v  ÕâÐ©/r  ÎÞÒâÒå/b  µÄ/u  Ç®/n  ¡£/w  ËûÃÇ/r  ×ñÑ­/v  Ò»¸ö/m  Ô­Ôò/n  £¬/w  ¾Í/d  ÊÇ/v  Òª/v  ÈÃ/v  ÈºÖÚ/n  ÉÙ/d  »¨Ç®/v  ¿´ºÃ/v  ²¡/n  £¬/w  »¨/v  Ð¡/a  Ç®/n  ÖÎ/v  ´ó/a  ²¡/n  £¬/w  ÔÚ/p  ÌØÊâ/a  Çé¿ö/n  ÏÂ/f  £¬/w  ²»/d  »¨Ç®/v  Ò²/d  ÄÜ/v  ÖÎ²¡/v  ¡£/w  ×öµ½/v  ÄÜ/v  ²»/d  ×¡Ôº/v  ÖÎÁÆ/v  µÄ/u  ¾Í/d  ²»/d  ×¡Ôº/v  £¬/w  ÄÜ/v  ÓÃ/v  Ò»°ã/a  Ò©/n  ÖÎÁÆ/v  µÄ/u  ¾Í/d  ²»/d  ÓÃ/v  ¹óÖØ/a  Ò©/n  £¬/w  ×¨ÃÅ/d  ÉèÁ¢/v  µÄ/u  ¡°/w  ·öÆ¶/vn  ÌØÀ§/b  ²¡·¿/n  ¡±/w  £¬/w  ¶Ô/p  ¼ÒÍ¥/n  Éú»î/vn  È·Êµ/a  ÓÐ/v  À§ÄÑ/an  µÄ/u  ÈºÖÚ/n  £¬/w  ×öµ½/v  ÓÅÏÈ/vd  ¿´²¡/v  £¬/w  ÓÅÏÈ/vd  ÖÎÁÆ/v  £¬/w  ÓÅÏÈ/vd  ·þÎñ/v  £¬/w  ÉõÖÁ/d  ¼õÃâ/v  ²¿·Ö/m  ·ÑÓÃ/n  ¡£/w  £±£¹£¹£·Äê/t  £±£°ÔÂ/t  £±£±ÈÕ/t  £¬/w  ·öËçÏØ/ns  ÁúÍ·Ïç/ns  ·ï×¯´å/ns  ×³×å/nz  Å©Ãñ/n  ³Â/nr  Í¢À´/nr  £¬/w  Óö/v  ³µ»ö/n  ÉúÃü/n  ´¹Î£/z  £¬/w  ±»/p  Ò»/m  Î»/q  ºÃÐÄ/n  µÄ/u  ³ö×â³µ/n  Ë¾»ú/n  ËÍ/v  µ½/v  ÁË/u  Íâ/f  ¶þ/m  ¿Æ/n  ¡£/w  ÔÚ/p  ¼È/c  ÎÞ/v  ²¡ÈË/n  Ç×Êô/n  ÔÚ³¡/v  £¬/w  ÓÖ/c  ÎÞ/v  Ñº½ð/n  µÄ/u  Çé¿ö/n  ÏÂ/f  £¬/w  Íâ/f  ¶þ/m  ¿Æ/n  Ò½»¤/vn  ÈËÔ±/n  ¶þ»°²»Ëµ/l  £¬/w  ¾­¹ý/p  £µ/m  ¸ö/q  ¶à/m  Ð¡Ê±/n  µÄ/u  ¼°Ê±/a  ÇÀ¾È/vn  £¬/w  °Ñ/p  ³Â/nr  Í¢À´/nr  ´Ó/p  ËÀÍöÏß/n  ÉÏ/f  Íì¾È/v  ÁË/u  ¹ýÀ´/v  ¡£/w  
19980601-03-004-004/m  ËûÃÇ/r  ¼á³Ö/v  ×ß/v  ³ö/v  ²¡·¿/n  ¡£/w  ¼¸/m  Äê/q  À´/f  £¬/w  Íâ/f  ¶þ/m  ¿Æ/n  µÄ/u  Ò½ÁÆ/n  Ð¡·Ö¶Ó/n  °ÏÉ½ÉæË®/i  £¬/w  ×ß´å´®Õ¯/l  £¬/w  ×ã¼£/n  ±é¼°/v  ½ðÐã/ns  ¡¢/w  ÈÚË®/ns  ¡¢/w  °ÍÂí/ns  µÈ/u  £³£°/m  ¶à/m  ¸ö/q  ÏØ/n  ÊÐ/n  £¬/w  ÐÐ³Ì/n  ÉÏÍò/m  ¹«Àï/q  £¬/w  Îª/p  ÈºÖÚ/n  ÒåÕï/v  ×ÉÑ¯/v  £¶£®£·£±Íò/m  ¶à/m  ÈË´Î/q  £¬/w  ·¢·Å/v  ¸÷ÖÖ/r  ×ÊÁÏ/n  £µÍò/m  ¶à/m  ·Ý/q  £¬/w  ½øÐÐ/v  ÎÀÉú/an  ¡¢/w  ¼Æ»®ÉúÓý/l  ½ÌÓý/vn  £¸£°/m  ¶à/m  ³¡´Î/q  ¡£/w  £±£°/m  ¶à/m  Äê/q  À´/f  £¬/w  Íâ/f  ¶þ/m  ¿Æ/n  ÏÈºó/d  £´/m  ´Î/q  ±»/p  ×Ü¶Ó/n  ¡¢/w  Ò½Ôº/n  ÆÀÎª/v  ÏÈ½ø/a  µ³Ö§²¿/n  ºÍ/c  ÏÈ½ø/a  ¿ÆÊÒ/n  £¬/w  ±»/p  Îä¾¯/n  ×Ü²¿/n  ºÍ/c  ¹ãÎ÷/ns  ×Ü¶Ó/n  ÆÀÎª/v  ¡°/w  Ñ§/v  À×/nr  ·æ/nr  ÏÈ½ø/a  ¼¯Ìå/n  ¡±/w  ¡£/w  Ö÷¹Ü/vn  »¤Ê¿/n  Àè/nr  ½àÓ¢/nr  ÏÈºó/d  ±»/p  ÆÀÎª/v  ¹ãÎ÷/ns  ½íàþ/b  ½¨/v  ¹¦/n  ÏÈ½ø/a  ¸öÈË/n  ¡¢/w  È«¹ú/n  ¡°/w  Ãñ×å/n  ÍÅ½á/an  ÏÈ½ø/a  ¸öÈË/n  ¡±/w  ¡¢/w  È«¹ú/n  ¡°/w  Èý°Ë/t  ¡±/w  ºìÆìÊÖ/n  ¡£/w  £¨/w  ÎÄ/nr  Ñã/nr  Ê·/nr  ÕÕ¶°/nr  £©/w  

19980601-03-005-001/m  ±êÖ¾/v  Ãñ¾¯/n  »ù±¾/a  ËØÖÊ/n  ¿¼ÊÔ/vn  ¿¼ºË/vn  È«Ãæ/ad  ÍÆ¿ª/v  Î÷°²/ns  ÆßÇ§/m  Ãñ¾¯/n  ½ø/v  ¿¼³¡/n  
19980601-03-005-002/m  ±¾±¨/r  Î÷°²/ns  µç/n  ¼ÇÕß/n  Îâ/nr  ¾¤/nr  ±¨µÀ/v  £º/w  ÉÂÎ÷Ê¡/ns  Î÷°²ÊÐ/ns  £·£°£°£°/m  Óà/m  Ãû/q  Ãñ¾¯/n  £µÔÂ/t  £³£°ÈÕ/t  ×ß/v  ½ø/v  £³£°£°/m  ¸ö/q  ¿¼³¡/n  £¬/w  ²Î¼Ó/v  ÈËÃñ¾¯²ì/n  »ù±¾/a  ËØÖÊ/n  ¿¼ÊÔ/vn  ¡£/w  Õâ/r  ±êÖ¾/v  ×Å/u  ÈËÃñ¾¯²ì/n  »ù±¾/a  ËØÖÊ/n  ¿¼ÊÔ/vn  ¿¼ºË/vn  ¹¤×÷/vn  ÔÚ/p  È«¹ú/n  ¹«°²/n  »ú¹Ø/n  È«Ãæ/ad  ÍÆ¿ª/v  ¡£/w  
19980601-03-005-003/m  ÈËÃñ¾¯²ì/n  »ù±¾/a  ËØÖÊ/n  ¿¼ÊÔ/vn  ¿¼ºË/vn  ÖÆ¶È/n  ÊÇ/v  ¹«°²²¿/nt  ºÍ/c  ÈËÊÂ²¿/nt  ¸ù¾Ý/p  ÊÐ³¡¾­¼Ã/n  Ìõ¼þ/n  ÏÂ/f  ½¨Á¢/v  ¹«°²/n  »ú¹Ø/n  ÓÅÊ¤ÁÓÌ­/l  Á¼ÐÔ/b  Ñ­»·/vn  »úÖÆ/n  £¬/w  È«Ãæ/ad  Ìá¸ß/v  ¹«°²/n  ¶ÓÎé/n  ËØÖÊ/n  µÄ/u  Ò»/m  Ïî/q  ÖØÒª/a  ´ëÊ©/n  ¡£/w  Î´/d  Í¨¹ý/v  ¡°/w  Ë«¿¼/j  ¡±/w  µÄ/u  ÈËÔ±/n  £¬/w  Àë¸Ú/v  ÅàÑµ/v  °ë/m  Äê/q  £¬/w  ÅàÑµ/v  ºó/f  ¿¼ÊÔ/v  ÈÔ/d  ²»/d  ºÏ¸ñ/v  µÄ/u  £¬/w  ½«/d  ÓèÒÔ/v  ´ÇÍË/vn  ¡£/w  
19980601-03-005-004/m  ¸ù¾Ý/p  ²¿Êð/v  £¬/w  Ê×/m  ´Î/q  Ãñ¾¯/n  »ù±¾/a  ËØÖÊ/n  ¿¼ÊÔ/vn  ¿¼ºË/vn  ¹¤×÷/vn  £¬/w  ½«/d  Ê×ÏÈ/d  ÔÚ/p  È«¹ú/n  Ö±Ï½ÊÐ/n  ¡¢/w  Ê¡»á/n  ÊÐ/n  ºÍ/c  ¼Æ»®µ¥ÁÐÊÐ/n  ¹«°²/n  »ú¹Ø/n  ÂÊÏÈ/d  Õ¹¿ª/v  £¬/w  ÆäËû/r  ¹«°²/n  »ú¹Ø/n  ´Ó/p  ½ñÄê/t  ÏÂ°ëÄê/t  È«Ãæ/ad  ÍÆ¿ª/v  £¬/w  È«¹ú/n  °ÙÍò/m  Ãñ¾¯/n  ½«/d  ÓÚ/p  £±£¹£¹£¹Äê/t  µ×/f  Ç°/f  È«²¿/m  Íê³É/v  ¡°/w  Ë«¿¼/j  ¡±/w  ¡£/w  ¾Ý/p  ÁË½â/v  £¬/w  ÕâÏî/r  ¹¤×÷/vn  ÒÑ/d  ÔÚ/p  Ìì½ò/ns  ¡¢/w  [±±¾©ÊÐ/ns  ¹«°²¾Ö/n]nt  ÂÊÏÈ/d  ¿ªÕ¹/v  £¬/w  Ô¼/d  £µÍò/m  Ãñ¾¯/n  Í¨¹ý/v  ¡°/w  Ë«¿¼/j  ¡±/w  £¬/w  ÉÙÊý/m  ²»/d  ºÏ¸ñ/v  ÈËÔ±/n  ÒÑ/d  ±»/p  ÇåÍË/v  ³ö/v  ¹«°²/n  ¶ÓÎé/n  ¡£/w  
19980601-03-005-005/m  ¾Ý/p  ÁË½â/v  £¬/w  ½ñÌì/t  µÄ/u  ¿¼ÊÔ/vn  Ö÷Òª/d  °üÀ¨/v  ÕþÖÎ/n  ÀíÂÛ/n  ¡¢/w  ·¨ÂÉ/n  ÖªÊ¶/n  ¡¢/w  ¹«°²/n  ÒµÎñ/n  ¡¢/w  ¹«ÎñÔ±/n  ÖÆ¶È/n  ¡¢/w  ¹«ÎÄ/n  Ð´×÷/vn  µÈ/u  ÄÚÈÝ/n  ¡£/w  ¼ÇÕß/n  ÔÚ/p  [ÉÂÎ÷/ns  ²Æ¾­/n  Ñ§Ôº/n]nt  ¿¼µã/n  ¿´µ½/v  £¬/w  Àë/v  ¿¼ÊÔ/v  »¹ÓÐ/v  °ë/m  ¸ö/q  Ð¡Ê±/n  £¬/w  Õû¸ö/b  ¿¼Çø/n  Æø·Õ/n  ½ôÕÅ/a  µ«/c  ÖÈÐò¾®È»/i  £¬/w  ÔÚ/p  ÕâÀï/r  ²Î¼Ó/v  ¿¼ÊÔ/v  µÄ/u  ½ü/a  Ç§/m  Ãû/q  Ãñ¾¯/n  ÕýÔÚ/d  ×¥½ô/v  ×îºó/f  µÄ/u  Ê±¼ä/n  ½ôÕÅ/ad  ¸´Ï°/v  ¡£/w  Ò»/m  Î»/q  ´ÓÊÂ/v  ¶àÄê/m  ¹«°²/n  ¹¤×÷/vn  µÄ/u  ÀÏ/a  Ãñ¾¯/n  Ëµ/v  £º/w  ¡°/w  ÒÔÇ°/f  Æ¾/p  ¾­Ñé/n  °ìÊÂ/v  £¬/w  ºÃÐÄ/n  Ò²/d  »á/v  °ì/v  ´íÊÂ/n  £¬/w  Í¨¹ý/p  ¡®/w  Ë«¿¼/j  ¡¯/w  £¬/w  ÎÒÃÇ/r  ¶Ô/p  ÓÐ¹Ø/vn  ·¨ÂÉ/n  ¹æ¶¨/n  ¸ü¼Ó/d  ÁË½â/v  ÁË/y  £¬/w  ½ñºó/t  ÔÚ/p  Ö´·¨/vn  ¹ý³Ì/n  ÖÐ/f  ¾Í/d  »á/v  ÑÏ¸ñ/ad  Ö´·¨/v  £¬/w  ¹«Õý/ad  °ìÊÂ/v  £¬/w  ÈÃ/v  ÈºÖÚ/n  ¸ü/d  ÂúÒâ/v  ¡£/w  ¡±/w  

19980601-03-006-001/m  Ê×/m  Åú/q  ÉÙÊýÃñ×å/n  ¹ÒÖ°/vn  ÍÅ¸É/n  È«²¿/m  µ½/v  ¸Ú/n  
19980601-03-006-002/m  ±¾±¨/r  Ñ¶/Ng  ÓÉ/p  [¹²ÇàÍÅ/n  ÖÐÑë/n]nt  ºÍ/c  ÖÐÑë/n  ÓÐ¹Ø/vn  ²¿Î¯/j  ¡¢/w  ÓÐ¹Ø/vn  Ê¡/n  £¨/w  Çø/n  ¡¢/w  ÊÐ/n  £©/w  ÍÅÎ¯/n  ¹²Í¬/d  ×éÖ¯/v  µÄ/u  ¸°/v  ÖÐÑë/n  ¡¢/w  ¹ú¼Ò»ú¹Ø/l  ºÍ/c  ÑØº£/f  ±È½Ï/d  ·¢´ï/a  µØÇø/n  ¹ÒÖ°/v  ¶ÍÁ¶/v  µÄ/u  Ê×/m  Åú/q  ÉÙÊýÃñ×å/n  ¹²ÇàÍÅ/n  ¸É²¿/n  ÈÕÇ°/t  ×ß/v  ÉÏ/f  ¹ÒÖ°/v  ¶ÍÁ¶/vn  ¹¤×÷/vn  ¸ÚÎ»/n  ¡£/w  
19980601-03-006-003/m  ½üÄêÀ´/l/%  £¬/w  [¹²ÇàÍÅ/n  ÖÐÑë/n]nt  ×éÖ¯/v  ¹ý/u  ¶à/m  Åú/q  °üÀ¨/v  ÉÙÊýÃñ×å/n  ¹²ÇàÍÅ/n  ¸É²¿/n  ÔÚÄÚ/u  µÄ/u  »ù²ã/n  ¹²ÇàÍÅ/n  ¸É²¿/n  µ½/v  ÍÅÖÐÑë/nt  »ú¹Ø/n  ¹ÒÖ°/v  ¶ÍÁ¶/v  £¬/w  ²úÉú/v  ÁË/u  »ý¼«/a  Ó°Ïì/vn  ¡£/w  Îª/p  ½øÒ»²½/d  Éî»¯/v  ¿ç/v  ÊÀ¼Í/n  ÇàÄê/n  ÈË²Å/n  ¹¤³Ì/n  £¬/w  ¼Ó¿ì/v  ÅàÑø/v  Ãñ×å/n  µØÇø/n  ÉÙÊýÃñ×å/n  ¹²ÇàÍÅ/n  ¸É²¿/n  µÄ/u  ²½·¥/n  £¬/w  [¹²ÇàÍÅ/n  ÖÐÑë/n]nt  ¾­/p  ÖÐÑë/n  ÓÐ¹Ø/vn  ²¿Î¯/j  Í¬Òâ/v  £¬/w  ¾ö¶¨/v  Ã¿Äê/r  ·ÖÆÚ/d  ·ÖÅú/d  ½«/p  Ãñ×å/n  µØÇø/n  µ£ÈÎ/v  Ò»¶¨/b  Áìµ¼/vn  Ö°Îñ/n  µÄ/u  ÓÅÐã/a  ÉÙÊýÃñ×å/n  ¹²ÇàÍÅ/n  ¸É²¿/n  Ñ¡ËÍ/v  µ½/v  ÖÐÑë/n  ¡¢/w  ¹ú¼Ò»ú¹Ø/l  ºÍ/c  ÑØº£/f  ±È½Ï/d  ·¢´ï/a  µØÇø/n  ¹ÒÖ°/v  ¶ÍÁ¶/v  ¡£/w  
19980601-03-006-004/m  ¾ÝÏ¤/v  £¬/w  ²Î¼Ó/v  Ê×/m  Åú/q  ¹ÒÖ°/v  ¶ÍÁ¶/v  µÄ/u  Ãñ×å/n  µØÇø/n  ÉÙÊýÃñ×å/n  ¹²ÇàÍÅ/n  ¸É²¿/n  ¹²/d  £´£¸/m  ÈË/n  ¡£/w  ËûÃÇ/r  ÔÚ/p  ¹ÒÖ°/vn  ÆÚ¼ä/f  ½«/d  ²ÎÓë/v  µ¥Î»/n  Áìµ¼²ã/n  µÄ/u  ¹ÜÀí/vn  ¾ö²ß/vn  £¬/w  ÔÚ/p  Êµ¼Ê/a  ¹¤×÷/vn  ÖÐ/f  ½ÓÊÜ/v  ¶ÍÁ¶/v  ¡£/w  £¨/w  Ô¬/nr  ¼ö/nr  £©/w  

19980601-03-007-001/m  ÒÁÀç/ns  ¶àÇþµÀ/d  ÅàÑø/v  ÄêÇá/a  ¸É²¿/n  
19980601-03-007-002/m  ±¾±¨/r  Ñ¶/Ng  ½üÄêÀ´/l/%  £¬/w  [ÐÂ½®/ns  ÒÁÀç/ns  ¹þÈø¿Ë/nz  ×ÔÖÎÖÝ/n  µ³Î¯/n]nt  ²ÉÈ¡/v  ¶àÖÖ/m  ÐÎÊ½/n  ×¢ÖØ/v  ×ö/v  ºÃ/a  ÇàÄê/n  ¸É²¿/n  µÄ/u  ÅàÑø/vn  ¡¢/w  ½ÌÓý/vn  ºÍ/c  Ñ¡°Î/vn  ÍÆ¼ö/vn  ¹¤×÷/vn  ¡£/w  
19980601-03-007-003/m  ÖÝ/n  µ³Î¯/n  ×ÅÖØ/v  ´Ó/p  Îå/m  ¸ö/q  ÇþµÀ/n  Ñ¡°Î/v  ÍÆ¼ö/v  ÇàÄê/n  ¸É²¿/n  £º/w  Ò»/m  ÊÇ/v  ½áºÏ/v  ¿¼²é/v  °à×Ó/n  »ò/c  »»½ì/v  Ñ¡¾Ù/v  £¬/w  ¹ã·º/ad  ½øÐÐ/v  ÍÆ¼ö/vn  Ñ¡°Î/vn  £»/w  ¶þ/m  ÊÇ/v  ÓÉ/p  »ù²ã/n  µ³×éÖ¯/n  °´/p  ÒªÇó/n  ¼¯Ìå/n  ÌÖÂÛ/v  ÍÆ¼ö/v  £»/w  Èý/m  ÊÇ/v  ºÍ/c  ÓÐ¹Ø/vn  ²¿ÃÅ/n  ¼ÓÇ¿/v  ÁªÏµ/vn  £¬/w  ¹ã·º/ad  ·¢ÏÖ/v  ¸÷Àà/r  ÈË²Å/n  £»/w  ËÄ/m  ÊÇ/v  ´Ó/p  ºê¹Û/n  ÅàÑø/vn  µÄ/u  ¸É²¿/n  ÖÐ/f  ·¢ÏÖ/v  ÈË²Å/n  £»/w  Îå/m  ÊÇ/v  ´Ó/p  ±íÕÃ/v  µÄ/u  ¸÷Àà/r  ÏÈ½ø/a  Ä£·¶/n  ÖÐ/f  ·¢ÏÖ/v  Ñ¡°Î/v  ¸É²¿/n  ¡£/w  
19980601-03-007-004/m  ´Ó/p  £±£¹£¹£³Äê/t  ÖÁ/p  ½ñ/Tg  £¬/w  È«ÖÝ/n  ¹²ÓÐ/v  £¹£´£¹/m  Ãû/q  ÇàÄê/n  ¸É²¿/n  µ½/v  ¸÷¼¶/r  ÔºÐ£/n  Ñ§Ï°/v  £¬/w  ÆäÖÐ/r  £¬/w  ÉÙÊýÃñ×å/n  ¸É²¿/n  £´£±£±/m  Ãû/q  ¡£/w  ´Ó/p  ÖÝÖ±/b  »ú¹Ø/n  ¹²/d  Ñ¡ÅÉ/v  £±£°£·/m  Ãû/q  ÇàÄê/n  ¸É²¿/n  µ½/v  È«/a  ÖÝ/n  £²£´/m  ÏØ/n  £¨/w  ÊÐ/n  £©/w  ¡¢/w  ÖÝÖ±/b  ÆóÒµ/n  ¡¢/w  Õþ·¨/j  ²¿ÃÅ/n  ¼°/c  »ô¶û¹ûË¹/ns  ¿Ú°¶/n  ¡¢/w  ÒÁÀç/ns  µØÇø/n  ²¿·Ö/m  ÏçÕò³¡/n  ºÍ/c  ÒÁÄþÊÐ/ns  ²¿·Ö/m  µ¥Î»/n  ¶Ô¿Ú/ad  ¹ÒÖ°/v  ¶ÍÁ¶/v  ¡£/w  È¥Äê/t  £¬/w  ÖÝ/n  µ³Î¯/n  ×éÖ¯²¿/n  Ñ¡ÅÉ/v  ÁË/u  Á½/m  Åú/q  £µ£±/m  Ãû/q  ÖÐÇàÄê/j  ¸É²¿/n  µ½/v  ½­ËÕ/ns  ¡¢/w  Õã½­/ns  Ò»Ð©/m  ¾­¼Ã/n  ½Ï/d  ·¢´ï/a  µØÇø/n  ¹ÒÖ°/v  Ñ§Ï°/v  £¬/w  Ñ¡ÅÉ/v  £±£µ/m  Ãû/q  ÉÙÊýÃñ×å/n  ÇàÄê/n  ¸É²¿/n  µ½/v  [ËÕÖÝ/ns  µ³Ð£/n]nt  Ñ§Ï°/v  ¡¢/w  ¿¼²ì/v  £¬/w  Ê¹/v  ËûÃÇ/r  ¿ªÀ«/v  ÁË/u  ÊÓÒ°/n  £¬/w  Ñ§/v  µ½/v  ÁË/u  ¾­¼Ã/n  ·¢´ï/a  µØÇø/n  µÄ/u  ¹¤×÷/vn  ¾­Ñé/n  ¡£/w  Í¬Ê±/c  £¬/w  Ò²/d  µÃµ½/v  ÁË/u  ¶ÍÁ¶/vn  £¬/w  Ôö³¤/v  ÁË/u  ²Å¸É/n  ¡£/w  £¨/w  ³Â/nr  ÊØÎÀ/nr  £©/w  

19980601-03-008-001/m  ÖÐ/j  ÈÕ/j  ¹â²Ê/n  »·±£/j  ÏîÄ¿/n  ºÏ×÷/vn  Ç©×Ö/vn  ÒÇÊ½/n  ÔÚ/p  ¾©/j  ¾ÙÐÐ/v  
19980601-03-008-002/m  ±¾±¨/r  ±±¾©/ns  £µÔÂ/t  £³£°ÈÕ/t  Ñ¶/Ng  ¼ÇÕß/n  ³Â/nr  ÏþÖÓ/nr  ±¨µÀ/v  £º/w  ½ñÌì/t  ÖÐ/j  ÈÕ/j  Ë«·½/n  ²Î¼Ó/v  µÄ/u  »·±£/j  ÔÙÉú/vn  ¼¼Êõ/n  ÏîÄ¿/n  ºÏ×÷/vn  Ð­Òé/n  ÔÚ/p  [ÈËÃñ/n  ´ó»áÌÃ/n]ns  ¾ÙÐÐ/v  Ç©×Ö/vn  ÒÇÊ½/n  ¡£/w  
19980601-03-008-003/m  Õâ/r  ´Î/q  Ç©Êð/v  µÄ/u  ÖÐ/j  ÈÕ/j  ºÏ×Ê/vn  ÏîÄ¿/n  £¬/w  ÊÇ/v  Òý½ø/v  ÈÕ±¾/ns  ¼¼Êõ/n  Éè±¸/n  Éú²ú/v  Ò»/m  ÖÖ/q  ·à·Ê/n  ¼±ËÙ/z  Íê/v  ÊìÍÁ/n  Éñ/n  ¾ú/n  ¡£/w  Ëü/r  ½«/d  ½â¾ö/v  ·à·Ê/n  ÎÛÈ¾/v  »·¾³/n  Õâ/r  Ò»/m  ÄÑÌâ/n  £¬/w  ²¢/c  ÀûÓÃ/v  ÔÙÉú/vn  ¼¼Êõ/n  Éú²ú/v  ³ö/v  ÓÐ»ú·ÊÁÏ/l  £¬/w  ¿É/v  ¸Ä±ä/v  ³¤ÆÚ/d  Ê¹ÓÃ/v  »¯·Ê/n  ÆÆ»µ/v  ÍÁÈÀ/n  ÍÁÖÊ/n  µÄ/u  ×´¿ö/n  £¬/w  Ôì¸£/v  ×ÓËïºó´ú/n  ¡£/w  Õâ/r  Ò»/m  ¼¼Êõ/n  ³É¹û/n  ±»/p  ÃüÃû/v  Îª/v  ¡°/w  ¹â²Ê/n  ¡±/w  Ò»/m  ºÅ/q  ¡£/w  ¸Ã/r  ÏîÄ¿/n  µÄ/u  ½¨Éè/vn  ½«/d  ÓÅÏÈ/vd  ´Ó/p  Æ¶À§/a  µØÇø/n  ÕÐ¹¤/v  £¬/w  ÊÇ/v  È«¹ú/n  ¹â²Ê/n  ÊÂÒµ/n  µÄ/u  Ò»¸ö/m  ²¿·Ö/n  ¡£/w  
19980601-03-008-004/m  [ÖÐ¹ú/ns  ´óÁ¬/ns  ¹â²Ê/n  ÍÅ/n  µØ/n  ·¢Õ¹/vn  ÓÐÏÞ¹«Ë¾/n]nt  ´ú±í/n  ½ª/nr  Î¬/nr  Óë/p  [ÈÕ±¾/ns  ¹¤Òµ/n  ÖêÊ½»áÉç/n]nt  ¡¢/w  [ÍèÕÅ/nz  ÖêÊ½»áÉç/n]nt  µÈ/u  ¸÷·½/r  ´ú±í/n  £¬/w  ¾Í/p  ½¨Á¢/v  ÖÐ/j  ÈÕ/j  ºÏ×Ê/v  ¡°/w  ¹â²Ê/n  »·±£/j  ÔÙÉú/vn  ¼¼Êõ/n  ÓÐÏÞ¹«Ë¾/n  ¡±/w  ÔÚ/p  Ð­Òé/n  ÉÏ/f  Ç©/v  ÁË/u  ×Ö/n  ¡£/w  

19980601-03-009-001/m  º£Ì²/n  ÉÏ/f  µÄ/u  »éÀñ/n  
19980601-03-009-002/m  ¶Å/nr  Á¦»ª/nr  ¹È/nr  ÔÆ»ª/nr  Íõ/nr  Ô£Â¼/nr  
19980601-03-009-003/m  ºÍ/v  ×Å/u  ´óº£/n  µÄ/u  ÌÎÉù/n  £¬/w  ±¥º¬/v  ÎÞÏÞ/b  µÄ/u  ÉîÇé/n  £¬/w  °Ë/m  ¶Ô/q  Éí×Å/v  Ê¢×°/n  µÄ/u  ÐÂÈË/n  ÒÀ´Î/d  ×ßÏò/v  Ì¨Ç°/s  £¬/w  ·Ö±ð/d  ½«/p  £±£°£°/m  Ôª/q  ÈËÃñ±Ò/n  ×¯ÖØ/a  µØ/u  ¾è/v  ¸ø/v  ¼¯Ìå/n  »éÀñ/n  Ö÷°ì/vn  µ¥Î»/n  £¬/w  ÓÃÒÔ/d  ×ÊÖú/v  ÌØÀ§/b  ¡¢/w  ÏÂ¸Ú/vn  Ö°¹¤/n  µÄ/u  ¾ÍÑ§/vn  ×ÓÅ®/n  ¡£/w  Õâ/r  ÊÇ/v  £µÔÂ/t  £³£±ÈÕ/t  ·¢Éú/v  ÔÚ/p  ºÓ±±Ê¡/ns  ÇØ»Êµº/ns  Î÷/f  º£Ì²/n  Ô¡³¡/n  ¡°/w  º£/n  Ö®/u  Áµ/vn  ¡¤/w  ºÀ·å/nz  Çé/n  ¡±/w  ´óÐÍ/b  ¼¯Ìå/n  »éÀñ/n  ÉÏ/f  µÄ/u  ¶¯ÈË/a  Ò»/m  Ä»/q  ¡£/w  
19980601-03-009-004/m  Îª/p  ³«µ¼/v  ÎÄÃ÷/ad  ½Ú¼ó/ad  °ì/v  »éÊÂ/n  µÄ/u  ÐÂ·ç/n  £¬/w  ÞðÆú/v  ´«Í³/n  µÄ/u  »éÊÂ/n  ´ó²Ù´ó°ì/l  µÄ/u  ÂªÏ°/n  £¬/w  ´Ù½ø/v  ¡°/w  ½²/v  ÎÄÃ÷/n  ¡¢/w  Ê÷/v  ÐÂ·ç/n  ¡±/w  »î¶¯/vn  µÄ/u  ÉîÈë/a  ¿ªÕ¹/vn  £¬/w  [ÇØ»ÊµºÊÐ/ns  ÎÄÃ÷°ì/j]nt  ¡¢/w  ÊÐ/n  ÓÐÏß¹ã²¥/l  µçÊÓÌ¨/n  ¡¢/w  [ÇØ»Êµº/ns  ºÀ·å/nz  ÆóÒµ/n  ¼¯ÍÅ/n]nt  ÁªºÏ/v  ¾Ù°ì/v  ÁË/u  Õâ/r  ´Î/q  ¡°/w  º£/n  Ö®/u  Áµ/vn  ¡¤/w  ºÀ·å/nz  Çé/n  ¡±/w  ´óÐÍ/b  ¼¯Ìå/n  »éÀñ/n  ¡£/w  
19980601-03-009-005/m  ±Ì²¨/n  ·º½ð/v  ¡¢/w  Ñô¹â/n  ½¾ÑÞ/a  ¡£/w  ÔÚ/p  ÓÆÑï/a  µÄ/u  ¡¶/w  À­µÂË¹»ù/nz  ½øÐÐÇú/n  ¡·/w  ÖÐ/f  £¬/w  ÐÂÈË/n  ºÍ/c  À´±ö/n  ·×·×/d  ×ßÏò/v  ¡°/w  ÎªÁË/p  Ò»/m  Æ¬/q  ½à¾»/a  µÄ/u  º£Ì²/n  £¬/w  ×ö/v  ÎÄÃ÷/a  ÇØ»ÊµºÈË/n  ¡±/w  ºá·ù/n  Ç°/f  £¬/w  ÓÃ/p  ²Ê±Ê/n  Ö£ÖØ/a  µØ/u  ÔÚ/p  ³¤/a  ´ï/v  £±£°/m  ¶à/m  Ã×/q  µÄ/u  ºì/a  ²¼/n  ÉÏ/f  Ç©/v  ÏÂ/v  ÁË/u  ×Ô¼º/r  µÄ/u  Ãû×Ö/n  £¬/w  ×ö³ö/v  ÁË/u  ¡°/w  °®»¤/v  »·¾³/n  ¡¢/w  ±£»¤/v  ×ÔÈ»/n  ¡±/w  µÄ/u  ×¯ÑÏ/a  ³ÐÅµ/vn  ¡£/w  Ö®ºó/f  £¬/w  ÐÂÈË/n  ÃÇ/k  ÄÃ/v  Æð/v  ×Ô±¸/v  µÄ/u  ¹¤¾ß/n  £¬/w  Ë«Ë«/m  ×ßÏò/v  º£Ì²/n  £¬/w  ¼ñÊ°/v  º£²Ý/n  ¡¢/w  À¬»ø/n  ¡£/w  ²Î¼Ó/v  »éÀñ/n  µÄ/u  Áìµ¼/n  ¡¢/w  À´±ö/n  ºÍ/c  ¹Û¿´/v  Çìµä/n  µÄ/u  ÈËÃÇ/n  Ò²/d  Ö÷¶¯/a  ¼ÓÈë/vn  Çå½à/an  ÐÐÁÐ/n  ¡£/w  ºÜ¿ì/d  £¬/w  ½ð»ÆÉ«/n  µÄ/u  É³Ì²/n  Ò»/m  Æ¬/q  ½à¾»/a  ¡£/w  
19980601-03-009-006/m  ÈÈÄÖ/a  µÄ/u  »éÀñ/n  ÒÇÊ½/n  Ö®ºó/f  £¬/w  ÎÒÃÇ/r  ²É·Ã/v  ÁË/u  ²Î¼Ó/v  ¼¯Ìå/n  »éÀñ/n  µÄ/u  ÐÂÄï/n  Å£/nr  ÑÞÃ·/nr  ¡£/w  Ò»/m  Á³/q  µÄ/u  ëïÌó/an  ÑÚÊÎ/v  ²»/d  ×¡/v  ÄÚÐÄ/n  µÄ/u  Ï²ÔÃ/an  £¬/w  Ëý/r  ¼¤¶¯/a  µØ/u  Ëµ/v  £¬/w  ¡°/w  ÔÚ/p  ÎÒÃÇ/r  ´óÏ²/n  µÄ/u  ÈÕ×Ó/n  Àï/f  £¬/w  ¾èÖú/v  ÌØÀ§/b  ¡¢/w  ÏÂ¸Ú/vn  Ö°¹¤/n  ×ÓÅ®/n  ÉÏÑ§/v  £¬/w  ²Î¼Ó/v  Çå½à/v  º£Ì²/n  ÀÍ¶¯/vn  £¬/w  ÓÐ×Å/v  ÌØÊâ/a  µÄ/u  ÒâÒå/n  ¡£/w  Ëü/r  Ê¹/v  ÎÒÃÇ/r  ÔÚ/p  ½ñºó/t  µÄ/u  ÈÕ×Ó/n  Àï/f  £¬/w  ¸ü¼Ó/d  ¹ØÐÄ/v  ÎÒÃÇ/r  µÄ/u  ³ÇÊÐ/n  £¬/w  Òå²»ÈÝ´Ç/i  µØ/u  µ£¸º/v  Æð/v  Ó¦/v  ¾¡/v  µÄ/u  Éç»á/n  ÔðÈÎ/n  ¡£/w  ¡±/w  
19980601-03-009-007/m  Õâ/r  ´Î/q  ´óÐÍ/b  ¼¯Ìå/n  »éÀñ/n  Ö÷°ì/vn  µ¥Î»/n  Ö®Ò»/r  µÄ/u  [ÇØ»Êµº/ns  ºÀ·å/nz  ÆóÒµ/n  ¼¯ÍÅ/n]nt  ×Ü¾­Àí/n  ³Â/nr  Ïþ·å/nr  ¶Ô/p  ÎÒÃÇ/r  Ëµ/v  £º/w  ¡°/w  ½ñÄê/t  ÊÇ/v  [ºÀ·å/nz  ¼¯ÍÅ/n]nt  ³ÉÁ¢/v  £±£°/m  ÖÜÄê/q  £¬/w  ÎÒÃÇ/r  ¾ö¶¨/v  ²»/d  ¸ã/v  ´ó¹æÄ£/b  µÄ/u  ³§Çì/n  £¬/w  ¶ø/c  Óë/p  ÊÐ/n  ÓÐ¹Ø/vn  µ¥Î»/n  ºÏ°ì/v  Ò»/m  ´Î/q  ÕâÑù/r  ÓÐ/v  ÒâÒå/n  µÄ/u  »î¶¯/vn  £¬/w  Í¬Ê±/c  Ïò/p  ÌØÀ§/b  ¡¢/w  ÏÂ¸Ú/vn  Ö°¹¤/n  ¾ÍÑ§/vn  ×ÓÅ®/n  ¾è×Ê/v  £µ£°£°£°/m  Ôª/q  ¡£/w  Õâ/r  Ò²/d  ÊÇ/v  È«/a  ¹«Ë¾/n  ¸É²¿/n  Ö°¹¤/n  Ï×¸ø/v  £±£°/m  Äê/q  ³§Çì/n  µÄ/u  Ò»/m  ·Ý/q  Õä¹ó/a  ºñÀñ/n  ¡£/w  ¡±/w  

19980601-03-010-001/m  ÕÔ/nr  ·å/nr  »ñ/v  ¡º/w  Îª/p  Ãñ/Ng  Ï×Éí/v  ÓÅÐã/a  ÇàÄê/n  ¡»/w  ³ÆºÅ/n  
19980601-03-010-002/m  ±¾±¨/r  ¹óÑô/ns  µç/n  ¼ÇÕß/n  Ëï/nr  º£ÌÎ/nr  ±¨µÀ/v  £º/w  £µÔÂ/t  £²£¹ÈÕ/t  ÉÏÎç/t  £¬/w  [ÖÐ¹²/j  ¹óÖÝ/ns  Ê¡Î¯/n]nt  ¡¢/w  [ÖÐ¹²/j  ¹úÍÁ/n  ×ÊÔ´²¿/n  µ³×é/n]nt  £¬/w  ÔÚ/p  [¹óÖÝ/ns  Ê¡Î¯/n]nt  ÀñÌÃ/n  ÁªºÏ/v  ÕÙ¿ª/v  ´ó»á/n  £¬/w  ×·ÊÚ/v  Ô­/b  [¹óÖÝ/ns  µØ¿±¾Ö/j  £±£°£¶/m  µØÖÊ/n  ´ó¶Ó/n]nt  Ö°¹¤/n  ÕÔ/nr  ·å/nr  Îª/v  ¡°/w  Îª/p  Ãñ/Ng  Ï×Éí/v  ÓÅÐã/a  ÇàÄê/n  ¡±/w  ³ÆºÅ/n  £¬/w  ²¢/c  ºÅÕÙ/v  ¹óÖÝ/ns  È«Ê¡/n  ºÍ/c  [¹úÍÁ/n  ×ÊÔ´²¿/n]nt  ÏµÍ³/n  µÄ/u  ¸É²¿/n  Ö°¹¤/n  Ïò/p  Ëû/r  Ñ§Ï°/v  ¡£/w  
19980601-03-010-003/m  £±£¹£¹£·Äê/t  £±£²ÔÂ/t  £±£·ÈÕ/t  Çå³¿/t  £¬/w  £³/m  ¸ö/q  ¼ÙÃ°/v  ¹«°²/n  ¸É¾¯/n  µÄ/u  ´õÍ½/n  £¬/w  ÒÔ/p  ËÑ²é/v  Ö®/u  Ãû/Ng  ´³Èë/v  ×ñÒåÊÐ/ns  ÑÓ°²Â·/ns  Ò»/m  ¾ÓÃñ/n  ¼ÒÖÐ/s  ËÅ»ú/d  ÇÀ½Ù/v  ¡£/w  ±»/p  ¸Ã/r  ¾ÓÃñ/n  Ê¶ÆÆ/v  £¬/w  Á½/m  Î»/q  Ãñ¾¯/n  ÎÅÑ¶/v  ¸ÏÀ´/v  £¬/w  ´õÍ½/n  ¶áÂ·/v  ¶ø/c  ÌÓ/v  ¡£/w  ÕÔ/nr  ·å/nr  ¸ÕºÃ/d  Â·¹ý/v  ÕâÀï/r  £¬/w  Á¢¼´/d  ÆË/v  ÉÏÇ°/v  È¥/v  ¡£/w  ´õÍ½/n  ¼û/v  ÌÓÅÜ/v  ÎÞÍû/v  £¬/w  ÌÍ/v  ³ö/v  ×ÔÖÆ/vn  »ð¹ÜÇ¹/n  ¿ªÇ¹/v  Éä»÷/v  £¬/w  ×Óµ¯/n  »÷ÖÐ/v  ÁË/u  ÕÔ/nr  ·å/nr  µÄ/u  ÐÄÔà/n  ¡£/w  ÕÔ/nr  ·å/nr  Ï×/v  ³ö/v  ÁË/u  Äê/n  ½ö/d  £²£²/m  Ëê/q  µÄ/u  ÉúÃü/n  ¡£/w  ÔÚ/p  ÈºÖÚ/n  µÄ/u  °ïÖú/vn  ÏÂ/f  £¬/w  Á½/m  Ãû/q  ´õÍ½/n  ±»/p  ×¥»ñ/v  ¡£/w  
19980601-03-010-004/m  ÔÚ/p  µ±Ìì/t  µÄ/u  ×·ÊÚ/v  ´ó»á/n  ÉÏ/f  £¬/w  ÕÔ/nr  ·å/nr  µÄ/u  ¸¸Ç×/n  ´Ó/p  [¹óÖÝ/ns  Ê¡Î¯/n]nt  ºÍ/c  [¹úÍÁ/n  ×ÊÔ´²¿/n]nt  µÄ/u  Áìµ¼/n  ÊÖÉÏ/s  ½Ó/v  ¹ý/u  ÁË/u  ÈÙÓþ/n  Ö¤Êé/n  ¼°/c  ¹óÖÝÊ¡/ns  ¼ûÒåÓÂÎª/i  »ù½ð/n  ºÍ/c  [¹úÍÁ/n  ×ÊÔ´²¿/n]nt  ¼ûÒåÓÂÎª/i  »ù½ð/n  ¸÷/r  £±Íò/m  Ôª/q  ½±½ð/n  ¡£/w  

19980601-03-011-001/m  Îª/p  ¶Â/v  ºéË®/n  ¿Ú/n  ÀÖ/ad  ¿Ð/v  ¡º/w  Ó²¹ÇÍ·/n  ¡»/w  [¿Õ¾ü/n  µÚ¶þ/m  ¹¤³Ì/n  ×Ü¶Ó/n]nt  ÷éÕ½/v  ¸Ó½­/ns  ´óµÌ/n  
19980601-03-011-002/m  ±¾±¨/r  Ñ¶/Ng  ½­Î÷/ns  ÄÏ²ýÊÐ/ns  ÈËÃñ/n  ÅÎÍû/v  ÒÑ/d  ¾Ã/a  µÄ/u  ¸Ó½­/ns  ÄÏ¸ôµÌ/n  ·Àºé/vn  ´óµÌ/n  £¬/w  ÖÕÓÚ/d  ¿ªÊ¼/v  ¶¯¹¤/v  ÐÞ½¨/v  ÁË/y  ¡£/w  Á¬ÈÕÀ´/l  £¬/w  Ò»/m  Ö§/q  ÓÉ/p  [¿Õ¾ü/n  µÚ¶þ/m  ¹¤³Ì/n  ×Ü¶Ó/n]nt  Í³Áì/v  µÄ/u  ½¨Éè/vn  ´ó¾ü/n  £¬/w  Õý/d  ÒÔ/p  ÒÆÉ½Ìîº£/i  Ö®/u  ÊÆ/Ng  ÔÚ/p  ¸Ó½­/ns  ´óµÌ/n  ÖçÒ¹/d  ÷éÕ½/v  ¡£/w  
19980601-03-011-003/m  ¸Ó½­/ns  ÄÏ¸ôµÌ/n  ÊÇ/v  ÄÏ²ýÊÐ/ns  ·Àºé/v  µÄ/u  ÑÊºí/n  ²¿Î»/n  £¬/w  ÀúÊ·/n  ÉÏ/f  ¸Ó½­/ns  ´óµÌ/n  ÁÑ¿Ú/n  £¬/w  Ë®/n  Âþ/v  ÄÏ²ý/ns  £¬/w  ºéË®/n  ¾Í/d  ÊÇ/v  ´Ó/p  ÕâÀï/r  Ó¿/v  ½ø/v  µÄ/u  ¡£/w  Îª´Ë/d  £¬/w  ¶à/a  Äê/q  À´/f  £¬/w  Ã¿·ê/v  Ñ´ÆÚ/t  £¬/w  ÄÏ²ýÊÐ/ns  ÈËÃñ/n  ±ã/d  ÇÞÊ³²»°²/l  ¡£/w  È¥Äê/t  ÇïÄ©/t  £¬/w  [ÄÏ²ý/ns  ÊÐÎ¯/n]nt  ¡¢/w  ÊÐÕþ¸®/n  ÏÂ¶¨¾öÐÄ/l  £º/w  ¡°/w  ¾Í/d  ÊÇ/v  ÔÒ¹øÂôÌú/i  £¬/w  Ò²/d  Òª/v  °Ñ/p  ÄÏ¸ôµÌ/n  ·Àºé/vn  ´óµÌ/n  ½¨/v  ÆðÀ´/v  £¡/w  ¡±/w  µ«/c  µØ´¦/v  Ë®Íø/n  µØ´ø/n  £¬/w  ½¨/v  ´óµÌ/n  À§ÄÑÖØÖØ/l  ¡£/w  
19980601-03-011-004/m  ÔÚ/p  Ò»Ö§Ö§/m  ¹¤³Ì¶Ó/n  Î·ÄÑ/v  ¶ø/c  ÍË/v  Ê±/Ng  £¬/w  ÕýÔÚ/d  ²Î½¨/v  [ÄÏ²ý/ns  ¹ú¼Ê/n  »ú³¡/ns]ns  µÄ/u  [¿Õ¾ü/n  µÚ¶þ/m  ¹¤³Ì/n  ×Ü¶Ó/n]nt  Ó­ÄÑ¶øÉÏ/l/%  £¬/w  ¾öÐÄ/d  ÔÙ/d  ¿à/a  ÔÙ/d  ÀÛ/a  Ò²/d  Òª/v  °Ñ/p  Õâ¿é/r  ¡°/w  Ó²¹ÇÍ·/n  ¡±/w  ¿Ð/v  ÏÂÀ´/v  £¬/w  Îª/p  ¸ïÃü/vn  ÀÏÇø/n  ÈËÃñ/n  Ôì¸£/v  ¡£/w  ËûÃÇ/r  ÔçÒÑ/d  °ÚÍÑ/v  ÈË/n  Ì§/v  ¼ç/n  Ìô/v  µÄ/u  Âäºó/a  Ê©¹¤/vn  ·½·¨/n  £¬/w  È«²¿/m  ²ÉÓÃ/v  ÍÚ¾ò»ú/n  ¡¢/w  ÍÆÍÁ»ú/n  ¡¢/w  ²ùÔË»ú/n  ¡¢/w  ´óÐÍ/b  ÔËÔØ³µ/n  µÈ/u  »úÐµ»¯/vn  ×÷Òµ/n  ¡£/w  ËûÃÇ/r  ¿Ë·þ/v  ÁË/u  Ë®Íø/n  µØ´ø/n  »úÐµ/n  Ê©¹¤/vn  µÄ/u  À§ÄÑ/an  £¬/w  ÕùµÃ/v  ÁË/u  Ê©¹¤/vn  ½ø¶È/n  ¿ì/a  £¬/w  ½ö/d  £´ÔÂ·Ý/t  ÒÔÀ´/f  £¬/w  ¾Í/d  Íê³É/v  ÍÁ·½/n  £´£°Íò/m  Á¢·½Ã×/q  £¬/w  Ò»/m  Ìõ/q  ¿í/a  £³£°/m  ÖÁ/p  £¶£°/m  Ã×/q  ¡¢/w  ¸ß/a  £²/m  Ã×/q  ¶à/m  ¡¢/w  ³¤/a  £¶£®£¸/m  ¹«Àï/q  µÄ/u  ´óµÌ/n  ÍÁ·½/n  »ù´¡/n  £¬/w  ÒÑ/d  ´Ó/p  Ë®Íø/n  µØ´ø/n  Â¡Æð/v  £¬/w  Ô¶Ô¶/d  Íû/v  È¥/v  £¬/w  Ïñ/p  Ò»/m  Ìõ/q  »ÆÉ«/n  ¾ÞÁú/n  ºá/d  ÎÔ/v  ÔÚ/p  ¸Ó½­/ns  Ö®/u  ±õ/Ng  ¡£/w  ÄÏ²ýÊÐ/ns  ³£Îñ/b  ¸±/b  ÊÐ³¤/n  Àî/nr  ¶¹ÂÞ/nr  ¸Ð¿®/v  µØ/u  Ëµ/v  £º/w  ÔÚ/p  ÕâÑù/r  ³µ/n  ÄÑ/ad  ÐÐ/v  ¡¢/w  ÍÁ/n  ÄÑ/ad  È¡/v  ¡¢/w  Â·/n  ÄÑ/ad  Ñ¹/v  µÄ/u  ¶ñÁÓ/a  Ê©¹¤/vn  »·¾³/n  Àï/f  £¬/w  [¿Õ¾ü/n  ¶þ/m  ×Ü¶Ó/n]nt  ÄÜ/v  ´´Ôì/v  ÕâÃ´/r  ¿ì/a  µÄ/u  Ê©¹¤/vn  ËÙ¶È/n  £¬/w  ÊµÔÚ/d  Áî/v  ÈË/n  ¾ªÏ²/a  £¬/w  ËûÃÇ/r  ²»À¢/d  ÊÇ/v  Ò»/m  Ö§/q  ¡°/w  Ô®½¨/vn  Ìú¾ü/n  ¡±/w  ¡£/w  £¨/w  Áõ/nr  ´ÓÀñ/nr  £©/w  

19980601-03-012-001/m  ±¾±¨/r  Ñ¶/Ng  ÈÕÇ°/t  £¬/w  É½¶«/ns  ¼ÃÄþÊÐ/ns  ¿ªÍ¨/v  ÊÐ³¤/n  ¹«¿ª/a  µç»°/n  £¬/w  ÊÐÖ±/b  ÈýÊ®Èý/m  ¸ö/q  µ¥Î»/n  Ò²/d  Í¬Ê±/d  ¿ªÍ¨/v  ¹«¿ª/a  µç»°/n  £¬/w  ÐÎ³É/v  ÁË/u  ¡º/w  ÊÐ³¤/n  ¹«¿ª/a  µç»°/n  ÍøÂç/n  ¡»/w  ¡£/w  ¹«¿ª/a  µç»°/n  ¸÷/r  ÍøÂç/n  µ¥Î»/n  ¾ù/d  Åä±¸/v  ×¨Ö°/b  »ò/c  ¼æÖ°/vn  ¹¤×÷/vn  ÈËÔ±/n  £¬/w  ¼°Ê±/ad  ´¦Àí/v  ¹«¿ª/a  µç»°/n  ·´Ó³/v  À´/v  µÄ/u  ÎÊÌâ/n  £»/w  ¶Ô/p  ²»/d  ÄÜ/v  ÂíÉÏ/d  ×÷³ö/v  ¾ö¶¨/vn  µÄ/u  £¬/w  ½«/d  ¼°Ê±/ad  ×ª±¨/v  ¸ø/v  ÊÐ/n  Áìµ¼/n  ¡£/w  ÊÐ³¤/n  ¹«¿ª/a  µç»°/n  µÄ/u  ¿ªÍ¨/vn  £¬/w  ½«/d  ¼«´ó/a  µØ/u  Ìá¸ß/v  ÊÐÕþ¸®/n  °ìÊÂ/vn  Ð§ÂÊ/n  ¡£/w  £¨/w  ÕÅ/nr  ÁôÕ¼/nr  £©/w  

19980601-03-013-001/m  ±¾±¨/r  Ñ¶/Ng  ×¤ÊØ/v  ÔÚ/p  [ÉîÛÚ/ns  ÌØÇø/n]ns  ¹ÜÀí/vn  Ïß/n  ÉÏ/f  µÄ/u  [¹ã¶«/ns  ¹«°²/n  ±ß·À/n  ×Ü¶Ó/n  Æß/m  Ö§¶Ó/n]nt  ¹ã·º/ad  ¿ªÕ¹/v  ¡º/w  ×ÔÁ¦¸üÉú/i  £¬/w  ¼è¿à´´Òµ/l  £¬/w  ·¢Ñï/v  ÄÏÄàÍå/ns  ¾«Éñ/n  £¬/w  ´´½¨/v  ÌØÇø/n  ÈýÎå¾ÅÂÃ/nt  ¡»/w  »î¶¯/vn  ¡£/w  ÈýÇ§/m  ¹Ù±ø/n  ¿ª»Ä/v  ÖÖµØ/v  ¡¢/w  ÑøÖí/v  ¡¢/w  Ñø¼¦/v  £¬/w  ¸ÄÉÆ/v  ²¿¶Ó/n  ¹Ù±ø/n  Éú»î/vn  £¬/w  Êß²Ë/n  ¡¢/w  Èâ/n  ¡¢/w  µ°/n  ×Ô¸øÂÊ/n  ´ïµ½/v  °Ù·ÖÖ®°ËÊ®/m  ¡£/w  
19980601-03-013-002/m  £¨/w  Åí/nr  ¿­/nr  ²Ì/nr  Î°ÐÛ/nr  £©/w  

19980601-03-014-001/m  ±¾±¨/r  Ñ¶/Ng  [Îä¾¯/n  ½»Í¨/n  ²¿¶Ó/n  ÏÃÃÅ/ns  Ö¸»ÓËù/n]nt  ¼õÐ¡/v  ¶Ô/p  Ö¸ÁîÐÔ/n  Ê©¹¤/vn  ÈÎÎñ/n  µÄ/u  ÒÀ¿¿/vn  £¬/w  Ö±½Ó/ad  ²ÎÓë/v  ÊÐ³¡/n  ¾ºÕù/vn  £¬/w  ³ÉÎª/v  Îä¾¯/n  ½»Í¨/n  ²¿¶Ó/n  µÚÒ»/m  Ö§/q  ÍêÈ«/ad  ÒÀ´æ/v  ÊÐ³¡/n  µÄ/u  ²¿¶Ó/n  ¡£/w  ½ü/a  Æß/m  Äê/q  À´/f  £¬/w  Õâ¸ö/r  ²¿¶Ó/n  »ý¼«/ad  ²ÎÓë/v  ¹ú¼Ò/n  ÖØµã/n  ¹¤³Ì/n  µÄ/u  ÕÐÍ¶±ê/j  £¬/w  ÏÈºó/d  È¡µÃ/v  ÁË/u  Ê®°Ë/m  ¸ö/q  ¹¤³Ì/n  ÏîÄ¿/n  £¬/w  ÐÞ½¨/v  ¹«Â·/n  ×Ü/b  Àï³Ì/n  ËÄÊ®¾Åµã°ËÆß/m  ¹«Àï/q  £¬/w  ÒÑ/d  ½»¸¶/v  Ê¹ÓÃ/v  µÄ/u  ¹¤³Ì/n  È«²¿/m  ±»/p  ÆÀÎª/v  ÓÅÁ¼/z  ¡£/w  £¨/w  Û¤/nr  Õñè±/nr  ºÎ/nr  ÓñÐû/nr  ÕÅ/nr  ºéÌÎ/nr  £©/w  

19980601-03-015-001/m  ±¾±¨/r  Ñ¶/Ng  ÎåÔÂ/t  ÈýÊ®Ò»ÈÕ/t  £¬/w  [±±¾©ÊÐ/ns  ³¯ÑôÇø/ns  ·¼²ÝµØ/ns  Ð¡Ñ§/n]nt  Ò»/m  Æ¬/q  »¶ÉùÐ¦Óï/l  £¬/w  ¾Å/m  ¸ö/q  ¹ú¼Ò/n  µÄ/u  ¶ùÍ¯/n  ÒÔ/p  ¡º/w  Öú²Ð/v  ·öÆ¶/v  ¡¢/w  Ð¯ÊÖ/v  Í¬ÐÐ/v  ¡»/w  Îª/v  Ö÷Ìâ/n  £¬/w  ¿ªÕ¹/v  ÁªÒê/vn  ÑÝ³ö/vn  ºÍ/c  ¾èÔù/vn  »î¶¯/vn  ¡£/w  [·¼²ÝµØ/ns  Ð¡Ñ§/n]nt  Ïò/p  [Î÷²Ø/ns  °¢Àï/ns  ¿×/nr  ·±É­/nr  Ð¡Ñ§/n]nt  ¡¢/w  [±±¾©/ns  Ñô¹â/n  ÔçÆÚ/f  ÅàÓý/vn  ÊµÑé/vn  ÖÐÐÄ/n]nt  ¡¢/w  [ÖÐ¹ú/ns  Áû¶ù/n  ¿µ¸´/vn  ÑÐ¾¿/vn  ÖÐÐÄ/n]nt  ¾èÔù/v  ÁË/u  ¿É/v  ×÷/v  ½ÌÑ§/n  ¡¢/w  ÓéÀÖ/vn  ÓÃ/v  µÄ/u  ¸ß¼¶/a  £Ö£Ã£Ä»ú/n  ¡£/w  [¿×/nr  ·±É­/nr  Ð¡Ñ§/n]nt  ÃûÓþ/n  Ð£³¤/n  Ê©/nr  ¼ÍÆ½/nr  ´ú±í/v  Æ¶À§/a  ¡¢/w  ²Ð¼²/n  ¶ùÍ¯/n  Ïò/p  ÖÐÍâ/j  Ð¡ÅóÓÑ/n  ¼°/c  [·¼²ÝµØ/ns  Ð¡Ñ§/n]nt  ±íÊ¾/v  Ð»Òâ/n  ¡£/w  £¨/w  Íõ/nr  ÎÄ/nr  £©/w  

19980601-03-016-001/m  ±¾±¨/r  Ñ¶/Ng  [ºÓÄÏÊ¡/ns  ÕòÆ½ÏØ/ns  ¼ì²ìÔº/n]nt  ×¢ÖØ/v  Ñ¡°Î/v  ÅàÑø/v  ¿ç/v  ÊÀ¼Í/n  ÇàÄê/n  ¸É¾¯/n  £¬/w  ¸ÃÔº/r  ¼á³Ö/v  »»¸Ú/vn  ÖÆ¶È/n  £¬/w  Ê¹/v  Ò»/m  Åú/q  ÓÅÐã/a  ¸É¾¯/n  ÍÑÓ±¶ø³ö/i  £¬/w  Á½/m  Ãû/q  ÈýÊ®/m  ¶à/m  Ëê/q  µÄ/u  ÄêÇáÈË/n  ±»/p  Ìá°Î/v  Îª/v  ¸±/b  ¼ì²ì³¤/n  £¬/w  Áù/m  Ãû/q  ÄêÇá/a  ¸É¾¯/n  ÈÙ/Ag  ÈÎ/v  ¼ì²ì/vn  Î¯Ô±»á/n  Î¯Ô±/n  £¬/w  ¶þÊ®°Ë/m  Ãû/q  ÈýÊ®Áù/m  Ëê/q  ÒÔÏÂ/f  µÄ/u  Í¬Ö¾/n  ±»/p  Ìá°Î/v  Îª/v  Õý/b  ¡¢/w  ¸±/b  ¿Æ/n  £¨/w  ÊÒ/n  ¡¢/w  ¾Ö/n  £©/w  ³¤/Ng  ¡£/w  £¨/w  ÉÛ/nr  ¾ü/nr  ºú/nr  Ñå²ý/nr  £©/w  

19980601-03-017-001/m  ±¾±¨/r  Ñ¶/Ng  ÁÉÄþ/ns  ±ß·À/vn  ¼ì²é/vn  ÏµÍ³/n  ÉîÈë/ad  ¿ªÕ¹/v  ÒÔ/p  ¡º/w  Îª/p  ÈËÃñ/n  ·þÎñ/v  £¬/w  Ê÷/v  ¹«°²/n  ÐÂ·ç/n  ¡»/w  Îª/v  Ö÷Ìâ/n  µÄ/u  ¾«ÉñÎÄÃ÷/n  ´´½¨/vn  »î¶¯/vn  £¬/w  ¸÷/r  ¡º/w  ´°¿Ú/s  ¡»/w  µ¥Î»/n  µÄ/u  ¹¤×÷/vn  È¡µÃ/v  ÁË/u  ÏÔÖø/a  ³É¼¨/n  ¡£/w  ÈÕÇ°/t  £¬/w  [ÁÉÄþÊ¡/ns  ¹«°²/n  ±ß·À/n  ×Ü¶Ó/n]nt  ËùÊô/n  µÄ/u  [ÉòÑô/ns  ±ß·À/vn  ¼ì²éÕ¾/n]nt  ¡¢/w  [´óÁ¬/ns  ÖÜË®×Ó/ns  ±ß·À/vn  ¼ì²éÕ¾/n]nt  ¡¢/w  [µ¤¶«/ns  ±ß·À/n  ¼ì²éÕ¾/n]nt  ¡¢/w  [½õÖÝ/ns  ±ß·À/vn  ¼ì²éÕ¾/n]nt  ·Ö±ð/d  ±»/p  Ê¡Î¯/n  ¡¢/w  Ê¡Õþ¸®/n  ÃüÃû/v  Îª/v  ÎÄÃ÷/a  µ¥Î»/n  £¬/w  [Óª¿Ú/ns  ±ß·À/vn  ¼ì²éÕ¾/n]nt  ¡¢/w  [Óª¿Ú/ns  öÑÓãÈ¦/ns  ±ß·À/vn  ¼ì²éÕ¾/n]nt  ±»/p  ÃüÃû/v  Îª/v  ¾ü/n  £¨/w  ¾¯/Ng  £©/w  Ãñ/Ng  ¹²½¨/v  ÏÈ½ø/a  µ¥Î»/n  ¡£/w  £¨/w  ¼¾/nr  ¹Úºê/nr  £©/w  

19980601-04-001-001/m  ¡º/w  ×Ô¹Å/d  ÐÛ²Å/n  ¶à/m  Ä¥ÄÑ/n  ¡»/w  
19980601-04-001-002/m  Ò¶/nr  Ö¾°²/nr  
19980601-04-001-003/m  ¡º/w  ÁùÒ»/t  ¡»/w  ¶ùÍ¯½Ú/t  µ½/v  ÁË/y  ¡£/w  ½üÈÕ/t  ¶Á/v  Ê·/Ng  £¬/w  ÓÐ/v  Á½/m  ¸ö/q  ÈËÎï/n  Ê¹/v  ÎÒ/r  Í»·¢/v  ¸ÐÏë/n  ¡£/w  
19980601-04-001-004/m  Ò»¸ö/m  ÊÇ/v  ÌÆÌ«×Ú/nr  Àî/nr  ÊÀÃñ/nr  ¡£/w  Ëû/r  ¡º/w  ÉÙ/Ng  ÉÐ/Vg  ÍþÎä/a  ¡»/w  £¬/w  Á¢Ö¾/v  Í¼Ç¿/v  £¬/w  Ê®°Ë/m  ¾Ù/v  Òå/Ng  ±ø/n  £¬/w  ¶þÊ®¾Å/m  ¼´/v  µÛÎ»/n  ¡£/w  ÓÉ/p  Ò»¸ö/m  ÊÀ¼Ò/n  ¹ó×å/n  ×ÓµÜ/n  Ò»/d  Ô¾/Vg  ³ÉÎª/v  ¡º/w  Ò»/m  ´ú/q  Ó¢Ö÷/n  ¡»/w  £¬/w  ³ýÁË/p  Ë³ºõ/v  ÀúÊ·/n  ³±Á÷/n  ÒÔÍâ/f  £¬/w  Ò»¸ö/m  ÖØÒª/a  Ô­Òò/n  ¾Í/d  ÊÇ/v  Ëû/r  ÔÚ/p  ¼è¿à×¿¾ø/i  µÄ/u  »·¾³/n  Àï/f  £¬/w  ¿Ì¿à/ad  Ä¥Á¶/v  ×Ô¼º/r  ¡£/w  Ëû/r  ²»½ö/c  °ÑÎÕ/v  Ê±»ú/n  £¬/w  °ïÖú/v  ¸¸Ç×/n  Ä±»®/v  ºÍ/c  Áìµ¼/v  ÁË/u  ¾ªÐÄ¶¯ÆÇ/i  µÄ/u  ½úÑô/ns  Æð±ø/vn  £¬/w  ½¨Á¢/v  ÁË/u  ´óÌÆ/nz  ÕþÈ¨/n  £¬/w  ¶øÇÒ/c  ÔÚ/p  Í³Ò»/v  È«¹ú/n  µÄ/u  Áù/m  ´ó/a  ¹Ø¼ü/a  Õ½ÒÛ/n  ÖÐ/f  £¬/w  Ç××Ô/d  Ö¸»Ó/v  ÁË/u  ËÄ/m  ´Î/q  ¡£/w  ÆøÍÌÉ½ºÓ/i  µÄ/u  µ¨Ê¶/n  £¬/w  ¼ÝÔ¦/v  È«¾Ö/n  µÄ/u  ÄÜÁ¦/n  £¬/w  Îª/p  Ëû/r  ÈÕºó/t  ³É¾Í/v  ´óÒµ/n  µì¶¨/v  ÁË/u  ¼áÊµ/a  µÄ/u  »ù´¡/n  ¡£/w  
19980601-04-001-005/m  Áí/r  Ò»¸ö/m  ÊÇ/v  ºóÖ÷/nr  Áõ/nr  ìø/nr  ¡£/w  ±é/d  ¹Û/Vg  ¡¶/w  Èý¹úÖ¾/nz  ¡·/w  £¬/w  ²»µ«/c  Ã»/d  ¿´¼û/v  Ëû/r  Ò»µã/m  ÄÏÕ÷±±Õ½/i  µÄ/u  Ó°×Ó/n  £¬/w  ¾Í/d  Á¬/u  Ò»/m  ¼þ/q  ×Ô¼º/r  ×öÖ÷/v  µÄ/u  ÊÂ/n  Ò²/d  Ã»/d  ·¢ÏÖ/v  ¡£/w  ÊÇ/v  Ëû/r  ÖÇÉÌ/n  ²»/d  ¸ß/a  Âð/y  £¿/w  ·Ç/Vg  Ò²/y  ¡£/w  Ð¡Ê±ºò/t  Öî¸ðÁÁ/nr  Ôø/d  ³Æ/v  Ëû/r  £º/w  ÖÇ/Ng  Á¿/n  Éõ/Dg  ´ó/a  £¬/w  Ôö/v  ÐÞ/v  ¹ýÓÚ/v  Ëù/u  Íû/v  ¡£/w  ¿É¼û/v  ÈË/n  ÊÇ/v  ºÜ/d  ´ÏÃ÷/a  µÄ/u  ¡£/w  ÎªÊ²Ã´/r  ÈËÃÇ/n  ÓÖ/d  Ëµ/v  Ëû/r  ¡º/w  Éµ/a  ¡»/w  ÄØ/y  £¿/w  ¹Ø¼ü/n  ÊÇ/v  Áõ/nr  ±¸/nr  ÔÚÊÀ/v  Ê±/Ng  Ã»/d  ÈÃ/v  Ëû/r  ÔÚ/p  ¡º/w  ÀË/n  ÌÔ/v  ¾¡/v  Ó¢ÐÛ/n  ¡»/w  µÄ/u  ´ó/a  »·¾³/n  Àï/f  ½ÓÊÜ/v  ¿¼Ñé/v  £¬/w  ¾­ÊÜ/v  ¶ÍÁ¶/v  ¡£/w  Áõ/nr  ¡¢/w  ¹Ø/nr  ¡¢/w  ÕÅ/nr  ¶¼/d  ÊÇ/v  ´ó½«/n  £¬/w  ÓÖ/d  ÓÐ/v  Öî¸ðÁÁ/nr  ¸¨×ô/v  £¬/w  ÈË²Å¼Ã¼Ã/i  £¬/w  ÂÖ/v  ²»/d  ÉÏ/v  Áõ/nr  ìø/nr  ³öÂí/v  ¡£/w  Ò»ÎÞ/d  ¡º/w  ÊÔ/v  Á·/v  ¡»/w  £¬/w  ÆñÄÜ/v  ²»/d  ¡º/w  Éµ/a  ¡»/w  £¿/w  ÄÑ¹Ö/d  ºóÈË/n  ³Æ/v  Ëû/r  Îª/v  ¡º/w  ·ö/v  ²»/d  Æð/v  µÄ/u  °¢¶·/nr  ¡»/w  ¡£/w  
19980601-04-001-006/m  ÓÉ´Ë/d  ÁªÏë/v  µ½/v  ÏÖÔÚ/t  µÄ/u  º¢×Ó/n  ÃÇ/k  £¬/w  Ò»Ð©/m  ¸¸Ä¸/n  ÔÚ/p  Õâ¸ö/r  ÎÊÌâ/n  ÉÏ/f  ËÆºõ/d  Ç·È±/v  ÁË/u  Ê²Ã´/r  ¡£/w  ÉÜÐË/ns  Ò»¸ö/m  ¸ßÖÐ/n  ±ÏÒµÉú/n  £¬/w  ¿¼È¡/v  ÁË/u  À¥Ã÷/ns  Ä³/r  ´óÑ§/n  £¬/w  ¼Ò³¤/n  ´ø/v  ÁË/u  Ò»/m  ÖÜ/q  µÄ/u  Ê³Æ·/n  Åã/v  Ëû/r  ¸°/v  À¥Ã÷/ns  ±¨µ½/v  ¡£/w  ²»ÁÏ/d  £¬/w  ¼Ò³¤/n  Ç°½Å/n  »Øµ½/v  ¼Ò/n  £¬/w  Õâ¸ö/r  Ñ§Éú/n  ºó½Å/n  Ò²/d  ½ø/v  ÁË/u  ÃÅ/n  ¡£/w  Ô­À´/d  £¬/w  º¢×Ó/n  ³Ô/v  Íê/v  ÁË/u  ´ø/v  È¥/v  µÄ/u  µãÐÄ/n  £¬/w  ºÈ/v  Íê/v  ÁË/u  ¿óÈªË®/n  £¬/w  ²»/d  »á/v  µ½/v  ²è·¿/n  ´ò/v  Ë®/n  £¬/w  ²»/d  »á/v  È¥/v  Ê³ÌÃ/n  Âò/v  ·¹/n  £¬/w  ÎÞ·¨/v  Éú»î/v  £¬/w  ¾Í/d  ÍË/v  ÁË/u  Ñ§/Ng  ¡£/w  Èç¹û/c  Õâ¸ö/r  Àý×Ó/n  »¹/d  Êô/v  ¼«/d  ¸ö±ð/a  µÄ/u  »°/n  £¬/w  ÄÇÃ´/c  Ã¿·ê/v  ÉÏÏÂÑ§/j  £¬/w  ¿´¿´/v  Ñ§Ð£/n  ÃÅ¿Ú/s  ÅÅ/v  ×Å/u  ³¤³¤µÄ/z  ½ÓËÍ/vn  ¶ÓÎé/n  £»/w  Ã¿·ê/v  ÖÐ¸ß¿¼/j  £¬/w  ¿´¿´/v  ¿¼³¡/n  ÍâÃæ/f  Î§/v  ×Å/u  ºÚÑ¹Ñ¹/z  µÄ/u  Åã¿¼/vn  ÈËÈº/n  £¬/w  ²»/d  ¾Í/d  ËµÃ÷/v  ÎÊÌâ/n  ÁË/u  Âð/y  £¿/w  ÏÖÊµ/a  Éú»î/vn  ÖÐ/f  £¬/w  ¸¸Ä¸/n  Îª/p  º¢×Ó/n  ´©/v  ÒÂ·þ/n  ¡¢/w  Ïµ/v  Ð¬´ø/n  ²¢/d  ²»/d  ÉÙ¼û/a  ¡£/w  ÈËÀà/n  Éç»á/n  ·¢Õ¹/v  µ½/v  ½ñÌì/t  £¬/w  ÎïÖÊ/n  Éú»î/vn  ÓÐ/v  ÁË/u  ºÜ/d  ´ó/a  Ìá¸ß/vn  £¬/w  ÈÃ/v  º¢×Ó/n  ÃÇ/k  ³Ô/v  ºÃ/a  µã/q  ¡¢/w  ´©/v  ºÃ/a  µã/q  ÎÞ¿É·ÇÒé/i  £¬/w  µ«/c  Ò»Î¶/d  Äç°®/v  £¬/w  ºöÊÓ/v  ¶Ô/p  ËûÃÇ/r  µÄ/u  ÒâÖ¾/n  ÅàÑø/vn  £¬/w  ÄÇ/r  ÊÇ/v  Ê®·Ö/m  Î£ÏÕ/a  µÄ/u  ¡£/w  
19980601-04-001-007/m  µ±½ñ/t  ÊÀ½ç/n  µÄ/u  ¾ºÕù/vn  £¬/w  Ëµµ½µ×/l  ÊÇ/v  ÈË²Å/n  µÄ/u  ¾ºÕù/vn  ¡£/w  Î¡Î¡/z  ÉñÖÝ/n  £¬/w  Èç¹û/c  ½«À´/t  ¶à/v  ÁË/u  ·¹À´ÕÅ¿Ú/i  ¡¢/w  ÒÂ/Ng  À´/v  ÉìÊÖ/v  µÄ/u  æýç«×ÓµÜ/i  £¬/w  ¿Ö/d  ½«/d  ³ÁÂÙ/v  £»/w  ãóãó/z  ÖÐ»ª/nz  £¬/w  Èç¹û/c  ÒÔºó/f  È±/v  ÁË/u  ß³ßå·çÔÆ/i  ¡¢/w  ÎÀ¹ú¸É³Ç/i  µÄ/u  ¼ÃÊÀ/vn  ÈË²Å/n  £¬/w  ÆñÄÜ/v  ÌÚ·É/v  £¿/w  ÊÂÒµ/n  ¡¢/w  ³É¹¦/a  Õâ/r  ¶«Î÷/n  £¬/w  Ã»ÓÐ/v  °ÙÕÛ²»ÄÓ/i  µÄ/u  ÐÔ¸ñ/n  £¬/w  Ã»ÓÐ/v  ¼áÈÍ²»°Î/i  µÄ/u  ¾«Éñ/n  £¬/w  ÊÇ/v  »»È¡/v  ²»/d  µ½/v  µÄ/u  ¡£/w  ¶ø/c  ÕâÖÖ/r  ÐÔ¸ñ/n  £¬/w  ÕâÖÖ/r  ¾«Éñ/n  £¬/w  ·Ç/d  ¡º/w  ¿à/v  ¡»/w  ²»/d  ÄÜ/v  Ä¥Á¶/v  £¬/w  ·Ç/d  ¡º/w  ¿à/v  ¡»/w  ²»/d  ÄÜ/v  ÖýÔì/v  ¡£/w  ÖÜ/nr  ¶÷À´/nr  ²»/d  Ì°Í¼/v  ÏíÊÜ/v  £¬/w  ÎªÁË/p  ÇóÑ§/v  £¬/w  ÉÙÄê/n  Ê±´ú/n  Àë/v  »´°²/ns  È¥/v  ¶«±±/s  ¡¢/w  È¥/v  Ìì½ò/ns  £¬/w  Ê®¾Å/m  Ëê/q  ÓÖ/d  ¶«¶É/v  ÈÕ±¾/ns  ¡£/w  µË/nr  Ð¡Æ½/nr  ÎªÁË/p  Ì½Çó/v  ¾È¹ú¾ÈÃñ/l  µÄ/u  ÕæÀí/n  £¬/w  Ê®Áù/m  Ëê/q  ¾Í/d  Æ¯Ñó¹ýº£/i  £¬/w  ¸°/v  ·¨/j  ÇÚ¹¤¼óÑ§/l  ¡£/w  ´ÓÐ¡/d  Ö¾/n  ´æ/v  ¸ßÔ¶/a  £¬/w  ¿Ì¿à/ad  ¶ÍÁ¶/v  £¬/w  ³¤´ó/v  ±Ø/d  ÄÜ/v  ¸É/v  ´ó/a  ÊÂÒµ/n  ¡£/w  Öì/nr  ÀÏ×Ü/n  Ã»ÓÐ/d  Òò/p  Å®¶ù/n  Öì/nr  Ãô/nr  ÔÚ/p  µÂ¹ú/ns  ÄÉ´â/n  ¼¯ÖÐÓª/n  ÊÜ¿à/v  ÊÜÄÑ/v  ¾Í/d  ²»/d  ÈÃ/v  Ëý/r  È¥/v  »ù²ã/n  ÀÍ¶¯/v  ¶ÍÁ¶/v  £»/w  Ã«/nr  Ö÷Ï¯/n  Ò²/d  Ã»ÓÐ/d  Òò/p  Ã«/nr  °¶Ó¢/nr  ¹ýÔç/d  Ê§È¥/v  Ä¸°®/n  ³¤ÆÚ/d  µßÅæ/v  ¶ø/c  ²»/d  ËÍ/v  Ëû/r  È¥/v  ³¯ÏÊ/ns  Õ½³¡/n  ¡£/w  ÀÏÒ»±²/n  ÎÞ²ú½×¼¶/n  ¸ïÃü¼Ò/n  ÈçºÎ/r  ¶Ô/v  ×Ô¼º/r  ¡¢/w  ¶Ô/v  ×ÓÅ®/n  £¬/w  ¸ø/p  ÎÒÃÇ/r  Ê÷Á¢/v  ÁË/u  Ñ§Ï°/v  µÄ/u  °ñÑù/n  ¡£/w  
19980601-04-001-008/m  Áî/v  ÈË/n  ÐÀÏ²/a  µÄ/u  ÊÇ/v  £¬/w  Ò»Ð©/m  ¸¸Ä¸/n  ÒÑ¾­/d  ÈÏÊ¶/v  ºÍ/c  ÈÏÕæ/ad  ¶Ô´ý/v  Õâ¸ö/r  ÎÊÌâ/n  ÁË/y  ¡£/w  ¡¶/w  ¹¤ÈË/n  ÈÕ±¨/n  ¡·/w  ¿¯µÇ/v  ÁË/u  ÒË·«/nr  Í¬Ñ§/n  µÄ/u  »ØÒä/vn  ÎÄÕÂ/n  £¬/w  Ëû/r  Ëµ/v  £¬/w  ¸¸Ä¸/n  ÎªÁË/p  ´ÓÐ¡/d  ÅàÑø/v  Ëû/r  µÄ/u  ÒâÖ¾/n  ºÍ/c  ×ÔÀí/vn  ÄÜÁ¦/n  £¬/w  Èý/m  Ëê/q  ½«/p  Ëû/r  È«ÍÐ/v  £¬/w  °Ë/m  Ëê/q  ÈÃ/v  Ëû/r  ×ö·¹/v  £¬/w  ÉÏ/v  ËÄ/m  Äê¼¶/n  Ê±/Ng  ¾Í/d  ÈÃ/v  Ëû/r  ×ø/v  Í¨ÇÚ³µ/n  ÉÏÑ§/v  ¡£/w  ÓÉÓÚ/p  ³É¼¨/n  ÓÅÒì/a  £¬/w  ³õÖÐ/n  ±ÏÒµ/v  Ê±/Ng  Ñ§Ð£/n  ±£ËÍ/v  Ëû/r  ÉÏ/v  ÖØµã/n  ÖÐÑ§/n  £¬/w  ¿É/c  ÂèÂè/n  ÕÒµ½/v  Ð£³¤/n  £¬/w  ¼á³Ö/v  ÈÃ/v  Ëû/r  Í¨¹ý/p  ¿¼ÊÔ/v  ÈëÑ§/v  ¡£/w  Ëû/r  ¿¼ÉÏ/v  ÁË/u  [±±¾©/ns  º½¿Õ/n  º½Ìì/n  ´óÑ§/n]nt  £¬/w  ÁÙÐÐ/v  Ç°/f  £¬/w  ÂèÂè/n  ¶Ô/p  Ëû/r  Ëµ/v  £º/w  ¡º/w  º¢×Ó/n  £¬/w  Äã/r  ×Ô¼º/r  ×ß/v  °É/y  £¬/w  µ±Äê/t  ÎÒ/r  Ïñ/p  Äã/r  ÕâÃ´/r  ´ó/a  Äê¼Í/n  ÊÇ/v  Ò»¸ö/m  ÈË/n  ±³×Å/v  ÐÐÀî/n  ÉÏ/v  ±±´ó»Ä/ns  µÄ/u  ¡£/w  ¡»/w  Õâ/r  Î»/q  ÂèÂè/n  ²¢·Ç/v  ÌúÊ¯ÐÄ³¦/i  £¬/w  Ëý/r  ¶®µÃ/v  ¡º/w  ¾³/Ng  ÓÉ/p  ÈË/n  Ôì/v  £¬/w  ¾³/Ng  Òà/d  ¿É/v  Ôì/v  ÈË/n  ¡»/w  µÄ/u  µÀÀí/n  £¬/w  Ö»ÓÐ/c  ÈÃ/v  ×Ô¼º/r  µÄ/u  º¢×Ó/n  µ½/v  ¡º/w  ´óÀËÇø/n  ¡»/w  Áè²¨/v  ³åÀË/v  £¬/w  ½«À´/t  ²Å/d  ÄÜ/v  ×ö/v  ¹ú¼Ò/n  µÄ/u  ¶°Áº/n  ¡£/w  
19980601-04-001-009/m  ¡º/w  ×Ô¹Å/d  ÐÛ²Å/n  ¶à/a  Ä¥ÄÑ/n  ¡»/w  ¡£/w  ÎªÁË/p  ÖÐ»ª/nz  µÄ/u  áÈÆð/vn  £¬/w  ÎªÁË/p  Ãñ×å/n  µÄ/u  ÕñÐË/vn  £¬/w  ÎªÁË/p  Ç§Çï/n  Î°Òµ/n  ºó¼ÌÓÐÈË/i  £¬/w  Ï£Íû/v  ¸ü/d  ¶à/a  µÄ/u  ¸¸Ä¸/n  ³¨¿ª/v  »³±§/n  £¬/w  °Ñ/p  Ò»¸ö¸ö/m  ¡º/w  Ð¡/a  »ÊµÛ/n  ¡»/w  ¡¢/w  ¡º/w  Ð¡/a  ¹«Ö÷/n  ¡»/w  ·Å³ö/v  ¡º/w  Éî/a  ¹¬/Ng  ¡»/w  £¬/w  ÈÃ/v  ËûÃÇ/r  Ïñ/p  ¸ß¶û»ù/nr  ±ÊÏÂ/n  µÄ/u  º£Ñà/n  Ò»Ñù/a  £¬/w  ÔÚ/p  ±©·çÓê/n  ÖÐ/f  ÓÂ¸Ò/a  µØ/u  ²«»÷/v  ³¤¿Õ/n  ¡£/w  

19980601-04-002-001/m  ¸ß/nr  ÌåÇ¬/nr  Í¬Ö¾/n  ÊÅÊÀ/v  £¨/w  ¸½/v  Í¼Æ¬/n  £±/m  ÕÅ/q  £©/w  
19980601-04-002-002/m  ÐÂ»ªÉç/nt  ±±¾©/ns  £µÔÂ/t  £²£µÈÕ/t  µç/n  [¾üÊÂ/n  ¿ÆÑ§Ôº/n]nt  Ô­/b  ¸±/b  Ôº³¤/n  ¸ß/nr  ÌåÇ¬/nr  Í¬Ö¾/n  £¬/w  Òò/p  ²¡/n  Ò½ÖÎ/v  ÎÞÐ§/v  £¬/w  ÓÚ/p  £µÔÂ/t  £±£¶ÈÕ/t  ÔÚ/p  ±±¾©/ns  ÊÅÊÀ/v  £¬/w  ÏíÄê/n  £¸£·/m  Ëê/q  ¡£/w  
19980601-04-002-003/m  ¸ß/nr  ÌåÇ¬/nr  Í¬Ö¾/n  ÊÇ/v  ÁÉÄþÊ¡/ns  ½¨Æ½ÏØÈË/n  £¬/w  £±£¹£³£²Äê/t  ²Î¼Ó/v  ¶«±±/s  ¿¹ÈÕ/vn  ÒåÓÂ¾ü/n  £¬/w  ÈÎ/v  µÚÒ»/m  ¾üÍÅ/n  µÚÊ®¶þ/m  Ö§¶Ó/n  ¶Ó³¤/n  £¬/w  ÏÈºó/d  ²Î¼Ó/v  ÁË/u  ¹¥´ò/v  ½õÎ÷/ns  ÏØ³Ç/n  Õ½¶·/vn  ¡¢/w  Äþ³Ç/ns  »ôÀï»ô´¨/ns  Õ½¶·/vn  µÈ/u  £¬/w  £±£¹£³£¶Äê/t  ¼ÓÈë/v  [ÖÐ¹ú/ns  ¹²²úµ³/n]nt  ¡£/w  ¿¹ÈÕÕ½Õù/nz  Ê±ÆÚ/n  £¬/w  ÀúÈÎ/v  [É½Î÷/ns  ¸ßÆ½/ns  ÓÎ»÷/b  ´ó¶Ó/n]nt  ¶Ó³¤/n  £¬/w  [É½Î÷/ns  ºø¹Ø/ns  ÓÎ»÷/b  Ö§¶Ó/n]nt  ²ÎÄ±³¤/n  £¬/w  [É½Î÷/ns  ÇàÄê/n  ¿¹/v  µÐ/Ng  ¾öËÀ¶Ó/n  µÚÈý/m  ×Ý¶Ó/n  ¾Å/m  ÍÅ/n]nt  ÍÅ³¤/n  ¡¢/w  ×Ý¶Ó/n  ²ÎÄ±³¤/n  £¬/w  [Ì«ÐÐ/ns  ¾üÇø/n  µÚÎå/m  ¾ü·ÖÇø/n]nt  ²ÎÄ±³¤/n  £¬/w  [Ì«ÔÀ/ns  ¾üÇø/n  µÚÈý/m  ¾ü·ÖÇø/n]nt  ²ÎÄ±³¤/n  £¬/w  [Ì«ÔÀ/ns  ¾üÇø/n  Ë¾Áî²¿/n  ²ÎÄ±´¦/n]nt  ´¦³¤/n  µÈ/u  Ö°/Ng  £¬/w  ÂÊ/v  ²¿/n  ²Î¼Ó/v  ÁË/u  ·´»÷/v  ¹úÃñµ³/n  Íç¹ÌÅÉ/n  ·¢¶¯/v  µÄ/u  µÚÒ»/m  ´Î/q  ·´/v  ¹²/j  ¸ß³±/n  µÄ/u  Õ½¶·/vn  ºÍ/c  °ÙÍÅ´óÕ½/nz  £¬/w  ¼á³Ö/v  ·´/v  ¡°/w  É¨µ´/v  ¡±/w  ¶·Õù/vn  £¬/w  »ý¼«/ad  Ïò/p  µÐÕ¼Çø/n  ¿ªÕ¹/v  ÓÎ»÷Õ½/n  £¬/w  Îª/p  ½ú¼½Ô¥/j  ¿¹ÈÕ/vn  ¸ù¾ÝµØ/n  µÄ/u  ¹®¹Ì/vn  ºÍ/c  ·¢Õ¹/vn  £¬/w  Îª/p  ¶áÈ¡/v  ¿¹ÈÕÕ½Õù/nz  µÄ/u  Ê¤Àû/vn  ×ö³ö/v  ÁË/u  ¹±Ï×/n  ¡£/w  ½â·ÅÕ½Õù/nz  Ê±ÆÚ/n  £¬/w  ÀúÈÎ/v  [ÁÉ¼ª/j  ¾üÇø/n  µÚÎå/m  ¾ü·ÖÇø/n]nt  Ë¾ÁîÔ±/n  £¬/w  [ÁÉ¼ª/j  ¾üÇø/n  µÚËÄ/m  ¾ü·ÖÇø/n]nt  Ë¾ÁîÔ±/n  £¬/w  [¶«±±/s  ¾üÇø/n  µÚÆß/m  ×Ý¶Ó/n]nt  ²ÎÄ±³¤/n  £¬/w  [µÚËÄ/m  Ò°Õ½¾ü/n  ËÄÊ®°Ë/m  ¾ü/n]nt  ²ÎÄ±³¤/n  µÈ/u  Ö°/Ng  £¬/w  ²Î¼Ó/v  ÁË/u  ÐãË®ºÓ×Ó/ns  Õ½¶·/v  ¡¢/w  ¹¥´ò/v  ËÄÆ½/ns  µÄ/u  ×÷Õ½/vn  ºÍ/c  Çï¼¾/t  ¹¥ÊÆ/n  ¡¢/w  ¶¬¼¾/t  ¹¥ÊÆ/n  £¬/w  ÒÔ¼°/c  ÁÉÉòÕ½ÒÛ/nz  ¡¢/w  Æ½½òÕ½ÒÛ/nz  ¡¢/w  ½â·Å/v  ¸Ó/j  Î÷ÄÏ/f  µØÇø/n  µÈ/u  Õ½ÒÛ/n  Õ½¶·/vn  £¬/w  Îª/p  ÖÐ¹ú/ns  ÈËÃñ/n  µÄ/u  ½â·Å/vn  ÊÂÒµ/n  ×ö³ö/v  ÁË/u  Í»³ö/a  ¹±Ï×/n  ¡£/w  ÖÐ»ªÈËÃñ¹²ºÍ¹ú/ns  ³ÉÁ¢/v  ºó/f  £¬/w  ÀúÈÎ/v  ±øÍÅ/n  ²ÎÄ±³¤/n  £¬/w  ¾ü/n  ²ÎÄ±³¤/n  £¬/w  [¹ãÖÝ/ns  ¾üÇø/n]nt  ¸±/b  ²ÎÄ±³¤/n  £¬/w  [¾üÊÂ/n  ¿ÆÑ§Ôº/n  Õ½ÒÛ/n  ÑÐ¾¿²¿/n]nt  ¸±/b  ²¿³¤/n  ¡¢/w  Õ½Õù/n  ÀíÂÛ/n  ÑÐ¾¿²¿/n  ²¿³¤/n  µÈ/u  Ö°/Ng  £¬/w  ¾­³£/d  ÉîÈë/v  ²¿¶Ó/n  µ÷ÑÐ/v  ¡¢/w  ¼ì²é/v  ¡¢/w  Ö¸µ¼/v  ¹¤×÷/vn  £¬/w  Áìµ¼/v  ÁË/u  ¾üÊÂ¿ÆÑ§/l  Ðí¶à/m  ÖØ´ó/a  ¿ÎÌâ/n  µÄ/u  ÑÐ¾¿/vn  ¹¤×÷/vn  £¬/w  Îª/p  ·±ÈÙ/v  ·¢Õ¹/v  ÎÒ¹ú/n  µÄ/u  ¾üÊÂ¿ÆÑ§/l  ÀíÂÛ/n  ÑÐ¾¿/vn  ×ö³ö/v  ÁË/u  ÖØÒª/a  ¹±Ï×/n  ¡£/w  ¡°/w  ÎÄ»¯´ó¸ïÃü/nz  ¡±/w  ÆÚ¼ä/f  £¬/w  Ëû/r  ¶Ô/p  [ÁÖ/nr  ±ë/nr  ¡¢/w  ½­/nr  Çà/nr  ·´¸ïÃü/n  ¼¯ÍÅ/n]nt  ½øÐÐ/v  ÁË/u  ¼á¾ö/a  ¶·Õù/vn  ¡£/w  Ëû/r  Óµ»¤/v  µ³/n  µÄ/u  Ê®Ò»/m  ½ì/q  ÈýÖÐÈ«»á/j  ÒÔÀ´/f  µÄ/u  Â·Ïß/n  ¡¢/w  ·½Õë/n  ¡¢/w  Õþ²ß/n  £¬/w  Óë/p  µ³ÖÐÑë/nt  ±£³Ö/v  Ò»ÖÂ/a  ¡£/w  
19980601-04-002-004/m  ¸ß/nr  ÌåÇ¬/nr  Í¬Ö¾/n  ÊÇ/v  [ÖÐ¹ú/ns  ÈËÃñ/n  ÕþÖÎ/n  Ð­ÉÌ/vn  »áÒé/n]nz  µÚÁù/m  ¡¢/w  Æß/m  ½ì/q  È«¹ú/n  Î¯Ô±»á/n  Î¯Ô±/n  ¡£/w  Ëû/r  £±£¹£µ£µÄê/t  ±»/p  ÊÚÓè/v  ÉÙ½«/n  ¾üÏÎ/n  ¡£/w  

19980601-04-003-001/m  ¸÷¼¶/r  Áìµ¼/n  ´øÍ·/v  ´ó×¨ÔºÐ£/j  ²ÎÓë/v  ÖØÇì/ns  ÐËÆð/v  Ñ§Ï°/v  µËÐ¡Æ½ÀíÂÛ/n  ÈÈ³±/n  
19980601-04-003-002/m  ±¾±¨/r  ÖØÇì/ns  £µÔÂ/t  £³£±ÈÕ/t  µç/n  ¸÷¼¶/r  Áìµ¼/n  ´øÍ·/v  £¬/w  ¸÷/r  ´ó×¨ÔºÐ£/j  ²ÎÓë/v  £¬/w  Ä¿Ç°/t  £¬/w  Ò»¸ö/m  Ñ§Ï°/v  µËÐ¡Æ½ÀíÂÛ/n  µÄ/u  ÈÈ³±/n  Õý/d  ÔÚ/p  ÖØÇì/ns  ÐËÆð/v  ¡£/w  ´ó¼Ò/r  ÔÚ/p  Ñ§Ï°/v  ÖÐ/f  ¼á³Ö/v  ÀíÂÛ/n  ÁªÏµ/v  Êµ¼Ê/n  £¬/w  Õë¶Ô/p  ÖØÇì/ns  ÃæÁÙ/v  µÄ/u  Êµ¼Ê/a  ÎÊÌâ/n  £¬/w  Ìá³ö/v  Ðí¶à/m  ½¨Òé/n  ºÍ/c  ½â¾ö/vn  °ì·¨/n  ¡£/w  
19980601-04-003-003/m  ÖØÇì/ns  ÊÇ/v  ÐÂ/d  µ®Éú/v  µÄ/u  ÇÒ/c  ¾­¼Ã/n  ·¢Õ¹/vn  Ë®Æ½/n  Ïà¶Ô/d  Âäºó/a  µÄ/u  Ö±Ï½ÊÐ/n  ¡£/w  ¸ã»î/v  ¹úÓÐ/vn  ´óÖÐÆóÒµ/n  ¡¢/w  ×ö/v  ºÃ/a  ÈýÏ¿/ns  ÒÆÃñ/vn  ´ó/a  ÎÄÕÂ/n  ¡¢/w  ·¢Õ¹/v  ÉúÌ¬/n  Å©Òµ/n  ¡¢/w  ·öÆ¶/v  ¹¥¼á/v  µÈ/u  Ò»/m  ÏµÁÐ/q  ÄÑÌâ/n  ÐèÒª/v  Ò»¸ö/m  Ò»¸ö/m  È¥/v  ÆÆ½â/v  ¡£/w  ÊÐÎ¯/n  ÈÏÎª/v  £¬/w  ÐÂ/a  µÄ/u  ÀúÊ·/n  Ê¹Ãü/n  ÒªÇó/v  ¸É²¿/n  µÄ/u  Ë¼Ïë/n  ¾³½ç/n  ºÍ/c  ÀíÂÛ/n  Ë®Æ½/n  ±ØÐë/d  ÓÐ/v  ÐÂ/a  µÄ/u  Ìá¸ß/vn  £¬/w  ÔÚ/p  ´Ë/r  »ù´¡/n  ÉÏ/f  Ìá¸ß/v  ¾ö²ß/vn  Ë®Æ½/n  ºÍ/c  ¹¤×÷/vn  Ë®Æ½/n  ¡£/w  ÊÐÎ¯/n  Êé¼Ç/n  ÕÅ/nr  µÂÁÚ/nr  Ëµ/v  £¬/w  ¼á³Ö/v  µ³/n  µÄ/u  »ù±¾/a  Â·Ïß/n  ²»/d  ¶¯Ò¡/v  £¬/w  ¿¿/v  µÄ/u  ¾Í/d  ÊÇ/v  ÕþÖÎ/n  ÉÏ/f  µÄ/u  ÇåÐÑ/a  ºÍ/c  ¼á¶¨/a  ¡£/w  ¶ø/c  Ã»ÓÐ/v  ÀíÂÛ/n  ÉÏ/f  µÄ/u  ÇåÐÑ/an  ºÍ/c  ¼á¶¨/an  ¾Í/d  Ã»ÓÐ/v  ÕþÖÎ/n  ÉÏ/f  µÄ/u  ÇåÐÑ/an  ºÍ/c  ¼á¶¨/an  ¡£/w  
19980601-04-003-004/m  Ê®Îå´ó/j  ÒÔºó/f  £¬/w  [ÖØÇì/ns  ÊÐÎ¯/n]nt  Á¢¼´/d  ¶Ô/p  È«ÊÐ/n  Ñ§Ï°/v  µ³/n  µÄ/u  Ê®Îå´ó/j  ¾«Éñ/n  ×÷/v  ÁË/u  È«Ãæ/a  ²¿Êð/vn  £¬/w  È¥Äê/t  £±£±ÔÂ/t  ÏÂÑ®/t  £¬/w  ÊÐÎ¯/n  ÓÖ/d  Á¬Ðø/ad  ÕÙ¿ª/v  ÁË/u  Çø/n  ÊÐ/n  ÏØ/n  ºÍ/c  ÊÐ¼¶/b  ²¿ÃÅ/n  Ñ§Ï°/v  ¹á³¹/v  Ê®Îå´ó/j  ¾«Éñ/n  »ã±¨»á/n  £¬/w  È«ÊÐÐÔ/n  µÄ/u  Ñ§Ï°/v  µËÐ¡Æ½ÀíÂÛ/n  ÈÈ³±/n  Öð½¥/d  ÐËÆð/v  ¡£/w  ½ñÄê/t  Äê³õ/t  ÒÔÀ´/f  £¬/w  [ÖØÇì/ns  ÊÐÎ¯/n]nt  ½áºÏ/v  ÖØÇì/ns  µÄ/u  ÌØÊâ/a  ÊÐÇé/n  £¬/w  °Ñ/p  Ñ§Ï°/v  ¹á³¹/v  Ê®Îå´ó/j  ¾«Éñ/n  ºÍ/c  Ñ§Ï°/v  µËÐ¡Æ½ÀíÂÛ/n  ½áºÏ/v  ÆðÀ´/v  £¬/w  ×÷Îª/p  Í·µÈ/b  ´óÊÂ/n  À´/v  ×¥/v  ¡£/w  È«ÊÐ/n  ¸÷¼¶/r  ¸÷/r  ²¿ÃÅ/n  ¶¼/d  ÐÐ¶¯/v  ÆðÀ´/v  £¬/w  ÈÏÕæ/ad  ×éÖ¯/v  ¹ã´ó/b  µ³Ô±/n  ¡¢/w  ¸É²¿/n  ºÍ/c  ÈºÖÚ/n  ½ôÃÜ/ad  ½áºÏ/v  Ë¼Ïë/n  ¡¢/w  ¹¤×÷/vn  Êµ¼Ê/n  £¬/w  ÉîÈë/ad  Ñ§Ï°/v  µËÐ¡Æ½ÀíÂÛ/n  ¡¢/w  Ê®Îå´ó/j  ¾«Éñ/n  ºÍ/c  ½­/nr  ÔóÃñ/nr  ×ÜÊé¼Ç/n  ÊÓ²ì/v  ÖØÇì/ns  Ê±/Ng  µÄ/u  ÖØÒª/a  ½²»°/n  £¬/w  Õë¶Ô/p  ¸Ä¸ï/v  ¡¢/w  ·¢Õ¹/v  ÖÐ/f  µÄ/u  ÐÂ/a  ¿ÎÌâ/n  Õ¹¿ª/v  ÀíÂÛ/n  ÑÐ¾¿/vn  ¡£/w  [ÖØÇì/ns  ÊÐÎ¯/n  ½Ì¹¤Î¯/j]nt  ¡¢/w  ÊÐ/n  ½ÌÎ¯/j  ÕÙ¿ª/v  ÁË/u  ÖØÇì/ns  ¸ßÐ£/j  Ñ§Ï°/v  µËÐ¡Æ½ÀíÂÛ/n  ÑÐÌÖ»á/n  £¬/w  ÔÚ/p  Óå/j  £²£¹/m  Ëù/q  ¸ßÐ£/j  µÄ/u  µ³Î¯/n  Êé¼Ç/n  ¡¢/w  Ð£³¤/n  ¡¢/w  ×¨¼Ò/n  ¡¢/w  Ñ§Õß/n  ¹²/d  £²£°£°/m  ¶à/m  ÈË/n  ²Î¼Ó/v  »áÒé/n  ¡£/w  [Î÷ÄÏ/s  Ê¦´ó/j]nt  ¡¢/w  [ÖØÇì/ns  ´óÑ§/n]nt  ¡¢/w  [ÖØÇì/ns  Ò½´ó/j]nt  ¡¢/w  [ÖØÇì/ns  ½¨´ó/j]nt  ¡¢/w  [Î÷ÄÏ/s  Õþ·¨/j  ´óÑ§/n]nt  µÈ/u  ¸ßÐ£/j  µÄ/u  ´ú±í/n  ÔÚ/p  »áÉÏ/t  ½éÉÜ/v  ÁË/u  Ñ§Ï°/vn  ¾­Ñé/n  ºÍ/c  Ìå»á/vn  ¡£/w  £µÔÂ/t  £²£¶ÈÕ/t  ÖÁ/p  £²£¸ÈÕ/t  £¬/w  [ÖØÇì/ns  ÊÐÎ¯/n]nt  ×¨ÃÅ/d  ÕÙ¿ª/v  µËÐ¡Æ½ÀíÂÛ/n  ÑÐÌÖ»á/n  £¬/w  [ÖÐÑë/n  µ³Ð£/n]nt  ³£Îñ/b  ¸±/b  Ð£³¤/n  Ö£/nr  ±Ø¼á/nr  ¸°/v  Óå/j  Ïò/p  È«ÊÐ/n  £´£°£°/m  ¶à/m  Ãû/q  ¸É²¿/n  ×÷/v  ÁË/u  ÀíÂÛ/n  ¸¨µ¼/vn  ±¨¸æ/n  ¡£/w  [ÖÐÑë/n  µ³Ð£/n]nt  ¸±/b  Ð£³¤/n  ¡¢/w  ¡¶/w  ÇóÊÇ/nz  ¡·/w  ÔÓÖ¾/n  ×Ü±à/n  ÐÏ/nr  êÚË¼/nr  £¬/w  ÖÐÐû²¿/j  ¸±/b  ²¿³¤/n  °×/nr  ¿ËÃ÷/nr  £¬/w  [ÖÐ¹ú/ns  Éç¿ÆÔº/j]nt  ¸±/b  Ôº³¤/n  Áõ/nr  ¼ª/nr  µÈ/u  ÖÐÑë/n  ÓÐ¹Ø/p  ÀíÂÛ/n  ¡¢/w  Ðû´«/vn  ²¿ÃÅ/n  µÄ/u  ¸ºÔð/vn  Í¬Ö¾/n  ³öÏ¯/v  »áÒé/n  ²¢/c  ×÷/v  ÁË/u  ×¨Ìâ/n  ±¨¸æ/n  ¡£/w  »áÒé/n  ¹²/d  ÊÕµ½/v  £±£¸£°/m  ¶à/m  Æª/q  ÂÛÎÄ/n  £¬/w  ÆäÖÐ/r  ÏØ´¦¼¶/j  ÒÔÉÏ/f  Áìµ¼/n  ×«Ð´/v  µÄ/u  ÂÛÎÄ/n  ÓÐ/v  £±£²£·/m  Æª/q  £¬/w  ÊÐ¼¶/b  ËÄ/m  ´ó/a  °à×Ó/n  Áìµ¼/v  ×«Ð´/v  ÂÛÎÄ/n  £±£·/m  Æª/q  ¡£/w  
19980601-04-003-005/m  ¸÷¼¶/r  Áìµ¼/n  ¸É²¿/n  ´øÍ·/d  Ñ§/v  ÀíÂÛ/n  ¡¢/w  Ð´/v  ÂÛÎÄ/n  £¬/w  ´òÆÆ/v  ÁË/u  ÀíÂÛ/n  ÑÐ¾¿/vn  ÒÔ/p  ÀíÂÛ¹¤×÷Õß/n  ÎªÖ÷/v  µÄ/u  ³£¹æ/n  £¬/w  Ê¹/v  Ñ§Ï°/v  µËÐ¡Æ½ÀíÂÛ/n  Óë/p  Êµ¼ù/v  ½áºÏ/v  ¸ü¼Ó/d  ½ôÃÜ/a  ¡£/w  £¨/w  Àî/nr  Î¬Æ½/nr  ÕÅ/nr  ¹úÐË/nr  £©/w  


19980601-04-004-001/m  [°ÄÃÅ/ns  ÌØÇø/n  ³ïÎ¯»á/j]nt  ÕþÎñ/n  ºÍ/c  Éç»á/n  ÎÄ»¯/n  Ð¡×é/n  Ò»/m  ´Î/q  »áÒé/n  ·¢²¼/v  ÐÂÎÅ¹«±¨/l  
19980601-04-004-002/m  ±¾±¨/r  Öéº£/ns  £µÔÂ/t  £³£±ÈÕ/t  µç/n  ¼ÇÕß/n  Íõ/nr  ÈÙ¾Ã/nr  ±¨µÀ/v  £º/w  [°ÄÃÅ/ns  ÌØ±ð/a  ÐÐÕþÇø/n  ³ï±¸/vn  Î¯Ô±»á/n]nt  ÕþÎñ/n  Ð¡×é/n  ºÍ/c  Éç»á/n  ÎÄ»¯/n  Ð¡×é/n  µÚÒ»/m  ´Î/q  »áÒé/n  £µÔÂ/t  £²£¹ÈÕ/t  ¡¢/w  £³£°ÈÕ/t  ÔÚ/p  ¹ã¶«/ns  Öéº£/ns  ¾ÙÐÐ/v  £¬/w  »áºó/t  ·¢±í/v  ÁË/u  ÐÂÎÅ¹«±¨/l  £¬/w  È«ÎÄ/n  ÈçÏÂ/v  £º/w  
19980601-04-004-003/m  [°ÄÃÅ/ns  ÌØ±ð/a  ÐÐÕþÇø/n  ³ï±¸/vn  Î¯Ô±»á/n]nt  ÕþÎñ/n  Ð¡×é/n  ºÍ/c  Éç»á/n  ÎÄ»¯/n  Ð¡×é/n  µÚÒ»/m  ´Î/q  »áÒé/n  ÓÚ/p  £±£¹£¹£¸Äê/t  £µÔÂ/t  £²£¹ÈÕ/t  ÖÁ/p  £³£°ÈÕ/t  ÔÚ/p  ¹ã¶«Ê¡/ns  Öéº£ÊÐ/ns  ¾ÙÐÐ/v  ¡£/w  
19980601-04-004-004/m  Á½/m  ¸ö/q  Ð¡×é/n  ·Ö±ð/d  ÌÖÂÛ/v  È·¶¨/v  ÁË/u  ±¾/r  Ð¡×é/n  µÄ/u  Ö÷Òª/b  ¹¤×÷/vn  ÈÎÎñ/n  ºÍ/c  ¹æ»®/n  ¡£/w  ÕþÎñ/n  Ð¡×é/n  »¹/d  ÌýÈ¡/v  ÁË/u  °ÄÃÅ/ns  ¹«ÎñÔ±/n  ±¾µØ»¯/vn  Çé¿ö/n  ½éÉÜ/vn  £¬/w  Éç»á/n  ÎÄ»¯/n  Ð¡×é/n  ¾Í/p  °ÄÃÅ/ns  Éç»á/n  ÖÎ°²/n  ºÍ/c  °ÄÃÅ/ns  ÓÊÆ±/n  µÄ/u  ¹ý¶ÉÐÔ/n  °²ÅÅ/vn  ÎÊÌâ/n  ½øÐÐ/v  ÁË/u  ÌÖÂÛ/vn  ¡£/w  

19980601-04-004-005/m  Î¯Ô±/n  ÃÇ/k  ¶Ô/p  ¹«ÎñÔ±/n  ±¾µØ»¯/vn  ÎÊÌâ/n  ºÍ/c  Éç»á/n  ÖÎ°²/n  ÎÊÌâ/n  Éî±í/v  ¹Ø×¢/v  £¬/w  Ï£Íû/v  ÆÏ·½/n  ½øÒ»²½/d  ¼ÓÇ¿/v  Õâ/r  ·½Ãæ/n  µÄ/u  ¹¤×÷/vn  ¡£/w  

19980601-04-005-001/m  ±±¾©ÊÐ/ns  ·áÌ¨/ns  ·¢Éú/v  £³£®£´/m  ¼¶/q  µØÕð/n  ×¨¼Ò/n  ÈÏÎª/v  ½üÆÚ/t  ²»/d  »á/v  ·¢Éú/v  £µ/m  ¼¶/q  ÒÔÉÏ/f  ÆÆ»µÐÔ/n  µØÕð/n  
19980601-04-005-002/m  ÐÂ»ªÉç/nt  ±±¾©/ns  £µÔÂ/t  £³£±ÈÕ/t  µç/n  ¾Ý/p  ÎÒ¹ú/n  µØÕð/n  Ì¨Íø/n  ²â¶¨/v  £¬/w  £µÔÂ/t  £³£±ÈÕ/t  £±£¹Ê±/t  £³£··Ö/t  ÔÚ/p  ±±¾©ÊÐ/ns  ·áÌ¨/ns  ¸½½ü/f  ·¢Éú/v  £³£®£±/m  ¼¶/q  µØÕð/n  £¬/w  ÕðÖÐ/n  Î»ÓÚ/v  ±±Î³/b  £³£¹/m  ¡ã/q  £µ£³/m  ¡ä/q  £¬/w  ¶«¾­/b  £±£±£¶/m  ¡ã/q  £±£¸/m  ¡ä/q  ¡£/w  £±£¹Ê±/t  £´£²·Ö/t  £¬/w  ÔÚ/p  Ô­µØ/n  ¸½½ü/f  ÓÖ/d  ·¢Éú/v  Ò»/m  ´Î/q  £³£®£±/m  ¼¶/q  µØÕð/n  ¡£/w  ±±¾©/ns  ·áÌ¨/ns  ¡¢/w  Ê¯¾°É½/ns  ¡¢/w  º£µí/ns  µÈ/u  Çø/n  ²¿·Ö/m  µØÇø/n  Õð¸Ð/n  Ã÷ÏÔ/a  ¡£/w  
19980601-04-005-003/m  ÐÂ»ªÉç/nt  ±±¾©/ns  £µÔÂ/t  £³£±ÈÕ/t  µç/n  £¨/w  ¼ÇÕß/n  Àî/nr  ±ó/nr  £©/w  [¹ú¼Ò/n  µØÕð¾Ö/n]nt  ×¨¼Ò/n  ½ñÍí/t  ÔÚ/p  ´Ë¼ä/r  Ëµ/v  £¬/w  ·¢Éú/v  ÔÚ/p  ±±¾©/ns  ·áÌ¨/ns  ¸½½ü/f  µÄ/u  £³£®£±/m  ¼¶/q  µØÕð/n  Ô­/b  ÕðÇø/n  ½üÆÚ/t  ÄÚ/f  ²»/d  »á/v  ·¢Éú/v  £µ/m  ¼¶/q  ÒÔÉÏ/f  ÆÆ»µÐÔ/n  µØÕð/n  ¡£/w  [¹ú¼Ò/n  µØÕð¾Ö/n  ·ÖÎö/vn  Ô¤±¨/vn  ÖÐÐÄ/n  ÕðÇéÊÒ/n]nt  ¶¡/nr  ¼øº£/nr  ÑÐ¾¿Ô±/n  Ëµ/v  £¬/w  [¹ú¼Ò/n  µØÕð¾Ö/n]nt  ÉÏÖÜËÄ/t  ¶Ô/p  Õâ/r  ´Î/q  ·¢Éú/v  ÔÚ/p  ·áÌ¨/ns  µÄ/u  £³£®£±/m  ¼¶/q  µØÕð/n  ×÷/v  ÁË/u  Ô¤²â/vn  ¡£/w  Õâ/r  ´Î/q  µØÕð/n  ÊôÓÚ/v  Õý³£/a  µÄ/u  µØÕð/n  »î¶¯/vn  ¡£/w  ¾ÝÏ¤/v  £¬/w  ±±¾©/ns  µØÇø/n  ½üÄêÀ´/l/%  Ã¿Äê/r  ¶¼/d  ÓÐ/v  £±/m  ÖÁ/p  £³/m  ´Î/q  ÓÐ¸Ð/vn  µØÕð/n  £¬/w  ÀýÈç/v  £¬/w  £±£¹£¹£¶Äê/t  £±£²ÔÂ/t  £±£¶ÈÕ/t  Ë³Òå/ns  µÄ/u  £´£®£°/m  ¼¶/q  µØÕð/n  ºÍ/c  £±£¹£¹£·Äê/t  £±£²ÔÂ/t  £²£¸ÈÕ/t  Í¨ÏØ/ns  µÄ/u  £³£®£±/m  ¼¶/q  µØÕð/n  ¡£/w  ½ñÌì/t  µÄ/u  ·áÌ¨/ns  £³£®£±/m  ¼¶/q  µØÕð/n  ÊÇ/v  ±±¾©/ns  µØÇø/n  ½ñÄê/t  ·¢Éú/v  µÄ/u  µÚÒ»/m  ´Î/q  ÓÐ¸Ð/vn  µØÕð/n  ¡£/w  
19980601-04-005-004/m  ¾Ý/p  ÐÂ»ªÉç/nt  ±±¾©/ns  £¶ÔÂ/t  £±ÈÕ/t  Áè³¿/t  £±Ê±/t  £³£°·Ö/t  µç/n  £¨/w  ¼ÇÕß/n  Àî/nr  ±ó/nr  £©/w  ±±¾©/ns  ·áÌ¨/ns  ÕðÇø/n  £¶ÔÂ/t  £±ÈÕ/t  ÁãÊ±/t  £°£¶·Ö/t  ÓÖ/d  ·¢Éú/v  ÁË/u  £³£®£´/m  ¼¶/q  µØÕð/n  £¬/w  ±±¾©ÊÐ/ns  ·áÌ¨/ns  ¡¢/w  º£µí/ns  ¡¢/w  Ê¯¾°É½/ns  µÈ/u  Çø/n  Õð¸Ð/n  Ã÷ÏÔ/a  ¡£/w  

19980601-04-006-001/m  ÁªºÏ¹ú/nt  ÑÇÌ«¾­Éç»á/j  ÀÏÁä/b  ÎÊÌâ/n  µØÇø/n  »áÒé/n  ±ÕÄ»/v  
19980601-04-006-002/m  ±¾±¨/r  ±±¾©/ns  £µÔÂ/t  £³£±ÈÕ/t  Ñ¶/Ng  ¼ÇÕß/n  Ðì/nr  ²½Çà/nr  ¡¢/w  ÖÜ/nr  ÀÊ/nr  ±¨µÀ/v  £º/w  ÁªºÏ¹ú/nt  ÑÇÌ«¾­Éç»á/j  ¡¯/w  £¹£¸/m  ÀÏÁä/b  ÎÊÌâ/n  µØÇø/n  »áÒé/n  £µÔÂ/t  £²£¹ÈÕ/t  ÔÚ/p  ±±¾©/ns  ±ÕÄ»/v  ¡£/w  À´×Ô/v  ÖÐ¹ú/ns  ¡¢/w  ÃÀ¹ú/ns  ¡¢/w  °Ä´óÀûÑÇ/ns  ¡¢/w  º«¹ú/ns  ¡¢/w  Ì©¹ú/ns  µÈ/u  £²£´/m  ¸ö/q  ¹ú¼Ò/n  ºÍ/c  µØÇø/n  µÄ/u  £±£°£°/m  ¶à/m  Ãû/q  Õþ¸®/n  ¹ÙÔ±/n  ¡¢/w  ·ÇÕþ¸®/b  ×éÖ¯/n  ¸ºÔðÈË/n  ¡¢/w  ÀÏÁä/b  ÎÊÌâ/n  ×¨¼Ò/n  ³öÏ¯/v  ÁË/u  Õâ/r  Ò»/m  ÎªÆÚ/v  £´/m  Ìì/q  µÄ/u  »áÒé/n  ¡£/w  
19980601-04-006-003/m  ¡¯/w  £¹£¸/m  ÀÏÁä/b  ÎÊÌâ/n  µØÇø/n  »áÒé/n  ÊÇ/v  ÎªÁË/p  Ó­½Ó/v  ºÍ/c  Çì×£/v  ¹ú¼Ê/n  ÀÏÈË/n  Äê/n  ¶ø/c  ¾ÙÐÐ/v  µÄ/u  ¡£/w  »áÒé/n  ÆÚ¼ä/f  Óë»á/vn  ´ú±í/n  ×¨ÌâÌÖÂÛ/l  ºÍ/c  ½»Á÷/v  ÁË/u  ÑÇÌ«µØÇø/j  ¸÷¹ú/r  ÈË¿Ú/n  ÀÏÁä»¯/v  µÄ/u  ×´¿ö/n  £¬/w  ²¢/c  ¸ù¾Ý/p  ÁªºÏ¹ú/nt  Ìá³ö/v  µÄ/u  ¡°/w  ½¨Á¢/v  ²»/d  ·Ö/v  ÄêÁä/n  ÈËÈË/n  ¹²Ïí/v  µÄ/u  Éç»á/n  ¡±/w  µÄ/u  ¹ú¼Ê/n  ÀÏÈË/n  Äê/n  Ö÷Ìâ/n  £¬/w  ÖÆ¶¨/v  ÑÇÌ«µØÇø/j  ×ßÏò/v  £²£±/m  ÊÀ¼Í/n  µÄ/u  ÀÏÁä/b  ÐÐ¶¯/vn  ¼Æ»®/n  ¡£/w  

19980601-04-007-001/m  Í³Õ½²¿/nt  ÑûÇë/v  ·Ç¹«ÓÐÖÆ/b  ¾­¼Ã/n  Å®/b  ÆóÒµ¼Ò/n  ×ùÌ¸/v  »ý¼«/ad  °²ÖÃ/v  ¹úÆó/j  ÏÂ¸Ú/vn  Ö°¹¤/n  Îª¹ú·ÖÓÇ/l/%  
19980601-04-007-002/m  ÐÂ»ªÉç/nt  ±±¾©/ns  £µÔÂ/t  £³£±ÈÕ/t  µç/n  [ÖÐ¹²ÖÐÑë/nt  Í³Õ½²¿/nt]nt  ÈÕÇ°/t  ÑûÇë/v  ²¿·Ö/m  ·Ç¹«ÓÐÖÆ/b  ¾­¼Ã/n  Å®/b  ÆóÒµ¼Ò/n  ¾Í/p  ·Ç¹«ÓÐÖÆ/b  ¾­¼Ã/n  °²ÖÃ/v  ¹úÓÐ/vn  ÆóÒµ/n  ÏÂ¸Ú/vn  Ö°¹¤/n  ÎÊÌâ/n  ½øÐÐ/v  ÁË/u  ×ùÌ¸/vn  ¡£/w  [È«¹ú/n  ÕþÐ­/j]nt  ¸±/b  Ö÷Ï¯/n  ¡¢/w  [ÖÐÑë/n  Í³Õ½²¿/nt]nt  ²¿³¤/n  Íõ/nr  Õ×¹ú/nr  ÔÚ/p  ×ùÌ¸»á/n  ÉÏ/f  ÒªÇó/v  £¬/w  ·Ç¹«ÓÐÖÆ/b  ÆóÒµ/n  Òª/v  ÀûÓÃ/v  ºÍ/c  ·¢»Ó/v  ×ÔÉí/r  µÄ/u  ÓÅÊÆ/n  £¬/w  »ý¼«/d  Îª/p  µ³/n  ºÍ/c  Õþ¸®/n  ·ÖÓÇ/v  ½âÄÑ/v  £¬/w  Îª/p  ·ÖÁ÷/v  ¹úÓÐ/vn  ÆóÒµ/n  Ö°¹¤/n  ÔÙ/d  ¾ÍÒµ/v  ¿ª±Ù/v  ÐÂ/a  Í¾¾¶/n  ¡£/w  
19980601-04-007-003/m  Íõ/nr  Õ×¹ú/nr  Ëµ/v  £¬/w  µ³/n  µÄ/u  Ê®Îå´ó/j  È·Á¢/v  ÁË/u  ·Ç¹«ÓÐÖÆ/b  ¾­¼Ã/n  ÊÇ/v  ÎÒ¹ú/n  Éç»áÖ÷Òå/n  ÊÐ³¡¾­¼Ã/n  µÄ/u  ÖØÒª/a  ×é³É²¿·Ö/l  ¡£/w  ¸÷¼¶/r  µ³Î¯/n  ºÍ/c  Õþ¸®/n  ¶Ô/p  ·Ç¹«ÓÐÖÆ/b  ¾­¼Ã/n  µÄ/u  ·¢Õ¹/vn  ÖÆ¶¨/v  ÁË/u  ÇÐÊµ¿ÉÐÐ/l  µÄ/u  ´ëÊ©/n  £¬/w  ·Ç¹«ÓÐÖÆ/b  ¾­¼Ã/n  Õý/d  ´¦ÓÚ/v  Åî²ª/a  ·¢Õ¹/vn  Ê±ÆÚ/n  £¬/w  Òò´Ë/c  £¬/w  ·Ç¹«ÓÐÖÆ/b  ÆóÒµ/n  ÔÚ/p  °ïÖú/v  ¹úÓÐ/vn  ÆóÒµ/n  ×ß/v  ³ö/v  À§¾³/n  ¡¢/w  ½â¾ö/v  ¹úÓÐ/vn  ÆóÒµ/n  Ö°¹¤/n  ÏÂ¸Ú/v  ÔÙ/d  ¾ÍÒµ/v  ·½Ãæ/n  ÓÐ/v  ºÜ¶à/m  ÓÅÊÆ/n  ¡£/w  Ò»·½Ãæ/c  £¬/w  ·Ç¹«ÓÐÖÆ/b  ÆóÒµ/n  ¿É/v  ¶à/ad  ÕÐÊÕ/v  ÏÂ¸Ú/vn  Ö°¹¤/n  ¾ÍÒµ/v  £¬/w  »òÕß/c  ¶à/ad  ÕÐÊÕ/v  ÏÂ¸Ú/vn  Ö°¹¤/n  ×ÓÅ®/n  ¾ÍÒµ/v  £»/w  ÁíÒ»·½Ãæ/c  £¬/w  ÓÐ/v  ÊµÁ¦/n  µÄ/u  ÆóÒµ/n  ¿É/v  ²ÎÓë/v  ¹úÓÐ/vn  ÆóÒµ/n  µÄ/u  ¸Ä¸ï/vn  ¡¢/w  ¸Ä×é/vn  ºÍ/c  ¸ÄÔì/vn  £¬/w  ÅÌ»î/v  ¹úÓÐ/vn  ×Ê²ú/n  µÄ/u  ´æÁ¿/n  £¬/w  ´Ó/p  Ô´Í·/n  ÉÏ/f  ¼õÉÙ/v  ¹úÓÐ/vn  ÆóÒµ/n  Ö°¹¤/n  ÏÂ¸Ú/v  ¡£/w  ¸÷¼¶/r  µ³Î¯/n  ¡¢/w  Í³Õ½²¿/nt  ºÍ/c  ¹¤ÉÌÁª/j  Òª/v  ÈÏÕæ/ad  Ñ§Ï°/v  Áì»á/v  ½­/nr  ÔóÃñ/nr  ×ÜÊé¼Ç/n  µÄ/u  ÖØÒª/a  ½²»°/n  ºÍ/c  ¹á³¹/v  ÂäÊµ/v  ÖÐÑë/n  ¡¢/w  ¹úÎñÔº/nt  ÕÙ¿ª/v  µÄ/u  ¹ØÓÚ/p  ¹úÓÐ/vn  ÆóÒµ/n  ÏÂ¸Ú/vn  Ö°¹¤/n  »ù±¾/a  Éú»î/vn  ±£ÕÏ/v  ºÍ/c  ÔÙ/d  ¾ÍÒµ/v  ¹¤×÷/vn  »áÒé/n  ¾«Éñ/n  £¬/w  ¼ÌÐø/v  ·¢»Ó/v  ×ÔÉí/r  µÄ/u  ÓÅÊÆ/n  £¬/w  °Ñ/p  ¹â²Ê/n  ÊÂÒµ/n  ºÍ/c  ÔÙ/d  ¾ÍÒµ/v  ¹¤³Ì/n  ½áºÏ/v  ÆðÀ´/v  £¬/w  ¼ÓÇ¿/v  Óë/p  È«¹ú/n  ¸÷µØ/r  ¸÷/r  ÆóÒµ¼Ò/n  µÄ/u  ¹ã·º/a  ÁªÏµ/vn  £¬/w  ÀûÓÃ/v  ¸÷ÖÖ/r  ÇþµÀ/n  ºÍ/c  Í¾¾¶/n  ´´°ì/v  ¡°/w  ÔÙ/d  ¾ÍÒµ/v  ÅàÑµ/vn  Ö¸µ¼/vn  ÖÐÐÄ/n  ¡±/w  ¾Í½ü/d  ÅàÑµ/v  £¬/w  ¾Í½ü/d  ÔñÒµ/v  ¡£/w  ÆóÒµ/n  ²»/d  ·Ö/v  ´óÐ¡/n  £¬/w  ²»/d  ·Ö/v  ÐÎÊ½/n  £¬/w  ²»/d  ·ÖÐÐÒµ/n  £¬/w  Ö»Òª/c  ´ó¼Ò/r  ¶¯ÄÔ½î/v  £¬/w  Ï×/v  Ò»/m  ·Ý/q  °®ÐÄ/n  £¬/w  ¼±/v  ¹ú¼Ò/n  Ëù/u  ¼±/v  £¬/w  Ïë/v  ¹ú¼Ò/n  Ëù/u  Ïë/v  £¬/w  ¶¼/d  ¿ÉÒÔ/v  Îª/p  ½â¾ö/v  ÏÂ¸Ú/vn  Ö°¹¤/n  ÔÙ/d  ¾ÍÒµ/v  ×÷³ö/v  ×Ô¼º/r  Ó¦ÓÐ/v  µÄ/u  ¹±Ï×/n  ¡£/w  
19980601-04-007-004/m  À´×Ô/v  È«¹ú/n  ¸÷µØ/r  µÄ/u  ·Ç¹«ÓÐÖÆ/b  ¾­¼Ã/n  Å®/b  ÆóÒµ¼Ò/n  µÄ/u  ´ú±í/n  ÔÚ/p  ×ùÌ¸»á/n  ÉÏ/f  ·¢ÑÔ/v  ¡£/w  ËýÃÇ/r  ÔÚ/p  ·¢ÑÔ/v  ÖÐ/f  Ò»ÖÂ/ad  ÈÏÎª/v  £¬/w  ·Ç¹«ÓÐÖÆ/b  ¾­¼Ã/n  ÊÇ/v  ¸Ä¸ï/vn  ¿ª·Å/vn  Õþ²ß/n  µÄ/u  ×î/d  ´ó/a  ÊÕÒæÕß/n  £¬/w  ¶Ô/p  °²ÖÃ/v  ¹úÓÐ/vn  ÆóÒµ/n  ÏÂ¸Ú/vn  Ö°¹¤/n  ÓÐ×Å/v  Òå²»ÈÝ´Ç/i  µÄ/u  ÔðÈÎ/n  £¬/w  ·Ç¹«ÓÐÖÆ/b  ¾­¼Ã/n  Òª/v  Í¨¹ý/p  °²ÖÃ/v  ¹úÓÐ/vn  ÆóÒµ/n  ÏÂ¸Ú/vn  Ö°¹¤/n  ÔÙ/d  ¾ÍÒµ/v  À´/v  ¡°/w  »Ø±¨/v  Éç»á/n  £¬/w  Îª¹ú·ÖÓÇ/l/%  £¬/w  Îª/p  ¼º/r  Õù¹â/v  ¡±/w  ¡£/w  ³öÏ¯/v  »áÒé/n  µÄ/u  Å®/b  ÆóÒµ¼Ò/n  »¹/d  ³«Òé/v  ¹ã´ó/b  ·Ç¹«ÓÐÖÆ/b  ¾­¼Ã/n  ÈËÊ¿/n  ÔÚ/p  ÔÙ/d  ¾ÍÒµ/v  ¹¤³Ì/n  ÖÐ/f  ·îÏ×/v  °®ÐÄ/n  £¬/w  ¶à/ad  ×÷/v  ¹±Ï×/n  ¡£/w  Í¬Ê±/c  Ï£Íû/v  ¹ú¼Ò/n  ¶Ô/p  ·Ç¹«ÓÐÖÆ/b  ¾­¼Ã/n  °²ÖÃ/v  ÏÂ¸Ú/vn  Ö°¹¤/n  ÔÙ/d  ¾ÍÒµ/v  Ò²/d  Ó¦/v  ¸øÓè/v  ¹ÄÀø/vn  ºÍ/c  Õþ²ß/n  ·ö³Ö/vn  ¡£/w  
19980601-04-007-005/m  ½üÄêÀ´/l/%  £¬/w  Ðí¶à/m  ·Ç¹«ÓÐÖÆ/b  ¾­¼Ã/n  Å®/b  ÆóÒµ¼Ò/n  ÏìÓ¦/v  [È«¹ú/n  ¹¤ÉÌÁª/j]nt  µÄ/u  ºÅÕÙ/vn  £¬/w  »ý¼«/ad  ²ÎÓë/v  °²ÖÃ/v  ¹úÓÐ/vn  ÆóÒµ/n  ÏÂ¸Ú/vn  Ö°¹¤/n  ÔÙ/d  ¾ÍÒµ/v  £¬/w  ËýÃÇ/r  Í¨¹ý/p  ¹«¿ª/ad  ÕÐÆ¸/v  »òÕß/c  ÀÍ¶¯²¿ÃÅ/n  µÄ/u  ½éÉÜ/vn  £¬/w  ÈÈÇé/ad  ½ÓÄÉ/v  ÏÂ¸Ú/vn  Ö°¹¤/n  µ½/v  ÆóÒµ/n  ÔÙ/d  ¾ÍÒµ/v  ¡£/w  Ä¿Ç°/t  £¬/w  [ºÓÄÏ/ns  ½­º£/nz  ¼¯ÍÅ/n]nt  °²ÖÃ/v  ÏÂ¸Ú/vn  Ö°¹¤/n  £±£²£°£°/m  Óà/m  ÈË/n  £¬/w  Å®/b  Ö°¹¤/n  £µ£²£°/m  ¶à/m  ÈË/n  £»/w  [¸£½¨/ns  ½àÈÎ/nz  ¼¯ÍÅ/n]nt  Îª/p  £³£²£°£°/m  ¶à/m  Ãû/q  ÏÂ¸Ú/vn  Ö°¹¤/n  Ìá¹©/v  ÁË/u  ÔÙ/d  ¾ÍÒµ/v  »ú»á/n  £»/w  [¹ã¶«/ns  Ïã½­/ns  ¼¯ÍÅ/n]nt  ÔÚ/p  È«¹ú/n  ÍØÕ¹/v  ´óÐÍ/b  ×¨Òµ/n  ÊÐ³¡/n  £¬/w  ½â¾ö/v  ÁË/u  £±Íò/m  ¶à/m  ÈË/n  µÄ/u  ¾ÍÒµ/vn  ÎÊÌâ/n  £»/w  [ÉîÛÚ/ns  Ì©Ã÷/nz  ¹«Ë¾/n]nt  ÊÕ¹º/v  ¹úÓÐ/vn  ÆóÒµ/n  ºó/f  £¬/w  °²ÖÃ/v  ÏÂ¸Ú/vn  Ö°¹¤/n  £±£°£°£°/m  ¶à/m  ÈË/n  ¡£/w  
19980601-04-007-006/m  ³öÏ¯/v  ×ùÌ¸»á/n  µÄ/u  »¹ÓÐ/v  [È«¹ú/n  ¹¤ÉÌÁª/j]nt  ¸±/b  Ö÷Ï¯/n  ÕÅ/nr  Ð÷Îä/nr  ¡¢/w  Ð»/nr  ²®Ñô/nr  ¡¢/w  Îé/nr  ÊçÇå/nr  µÈ/u  ¡£/w  

19980601-04-008-001/m  È«¹ú/n  ±¨Ö½/n  ÀíÂÛ/n  Ðû´«/vn  ÑÐ¾¿»á/n  ¾ÙÐÐ/v  Äê»á/n  
19980601-04-008-002/m  ±¾±¨/r  Ñ¶/Ng  ¼ÇÕß/n  Ïô/nr  Ìå»À/nr  ±¨µÀ/v  £º/w  È«¹ú/n  ±¨Ö½/n  ÀíÂÛ/n  Ðû´«/v  ÑÐ¾¿»á/n  µÚÎå/m  ½ì/q  Äê»á/n  ÈÕÇ°/t  ÔÚ/p  Õã½­Ê¡/ns  Äþ²¨ÊÐ/ns  ¾ÙÐÐ/v  £¬/w  À´×Ô/v  È«¹ú/n  ¸÷µØ/r  µÄ/u  µ³±¨/n  ÀíÂÛ/n  Ðû´«/vn  ·½Ãæ/n  µÄ/u  ¸ºÔðÈË/n  £¬/w  ÁªÏµ/v  µ³/n  ºÍ/c  ¹ú¼Ò/n  ´ó¾Ö/n  µÄ/u  Êµ¼Ê/n  £¬/w  ÁªÏµ/v  ¹ã´ó/b  ¸É²¿/n  ÈºÖÚ/n  Ë¼Ïë/n  ÈÏÊ¶/vn  µÄ/u  Êµ¼Ê/n  £¬/w  ÁªÏµ/v  ¸÷µØ/r  ±¨Ö½/n  µÄ/u  Êµ¼Ê/n  £¬/w  »Ø¹Ë/v  ½»Á÷/v  ÁË/u  ½ü/a  Ò»/m  Äê/q  ¶à/m  À´/f  µ³±¨/n  ÀíÂÛ/n  Ðû´«/vn  µÄ/u  ¾­Ñé/n  £¬/w  Ìá³ö/v  µ³±¨/n  ÀíÂÛ/n  Ðû´«/vn  Òª/v  ½øÒ»²½/d  ÉîÈë/ad  Ðû´«/v  ¹á³¹/v  µ³/n  µÄ/u  Ê®Îå´ó/j  ¾«Éñ/n  £¬/w  Òª/v  Îª/p  ÐËÆð/v  Ñ§Ï°/v  µËÐ¡Æ½ÀíÂÛ/n  ÐÂ/a  ¸ß³±/n  ×ö³ö/v  ÐÂ/a  ¹±Ï×/n  ¡£/w  
19980601-04-008-003/m  ´ó¼Ò/r  ÈÏÎª/v  £¬/w  ÎªÁË/p  ´Ù½ø/v  µ³/n  µÄ/u  Ê®Îå´ó/j  È·¶¨/v  µÄ/u  ¸÷Ïî/r  ÈÎÎñ/n  µÄ/u  ¹á³¹/vn  ÂäÊµ/vn  £¬/w  µ³±¨/n  ÀíÂÛ/n  Ðû´«/vn  Òª/v  Å¬Á¦/ad  ´¦Àí/v  ºÃ/a  ÀíÂÛ/n  Óë/p  Êµ¼Ê/n  ¡¢/w  ÀíÂÛÐÔ/n  Óë/p  ÐÂÎÅÐÔ/n  ¡¢/w  Ö¸µ¼ÐÔ/n  Óë/p  ¿É¶ÁÐÔ/n  ¡¢/w  ¿ÆÑ§ÐÔ/n  Óë/p  Éú¶¯ÐÔ/n  µÄ/u  ¹ØÏµ/n  £¬/w  ½øÒ»²½/d  ¼ÓÇ¿/v  ºÍ/c  ¸Ä½ø/v  Ðû´«/vn  ¹¤×÷/vn  ¡£/w  ÈËÃñÈÕ±¨/nz  ¸±/b  ×Ü±à¼­/n  Ð»/nr  ºê/nr  ÔÚ/p  »áÉÏ/t  ´«´ï/v  ÁË/u  ÑÐ¾¿»á/n  »á³¤/n  ¡¢/w  ÈËÃñÈÕ±¨/nz  ×Ü±à¼­/n  Ðí/nr  ÖÐÌï/nr  ¹ØÓÚ/p  ½øÒ»²½/d  ¸ãºÃ/v  ±¨Ö½/n  ÀíÂÛ/n  Ðû´«/vn  µÄ/u  Òâ¼û/n  £¬/w  Ö¸³ö/v  µ³±¨/n  ÀíÂÛ/n  Ðû´«/vn  Òª/v  ºÜ/d  ºÃ/a  µØ/u  Ðû´«/v  ¹á³¹/v  µ³ÖÐÑë/nt  µÄ/u  ·½Õë/n  Õþ²ß/n  µÄ/u  ¾«Éñ/n  £¬/w  Òª/v  ·þÎñ/v  ´ó¾Ö/n  ¡¢/w  ÃæÏò/v  ÏÖÊµ/n  ¡¢/w  ¼ÓÇ¿/v  Ñ§Ï°/v  ¡¢/w  ¸Ä½ø/v  ×÷·ç/n  £¬/w  Å¬Á¦/ad  °Ñ/p  Ðû´«/vn  ¹¤×÷/vn  Ìá¸ß/v  µ½/v  Ò»¸ö/m  ÐÂ/a  µÄ/u  Ë®Æ½/n  ¡£/w  
19980601-04-008-004/m  »áÒé/n  »¹/d  ½øÐÐ/v  ÁË/u  £±£¹£¹£·/m  Äê¶È/n  ÀíÂÛ/n  ÎÄÕÂ/n  ¡¢/w  ¶ÌÂÛ/n  ¡¢/w  ×¨À¸/n  µÄ/u  ÆÀÒé/vn  £¬/w  ±¾±¨/r  ¿¯³ö/v  µÄ/u  ¡¶/w  ÂÛ/v  ¡°/w  Èí×ÅÂ½/l  ¡±/w  ¡·/w  ¡¢/w  ¡¶/w  ¹ØÓÚ/p  ÊÕ¸´/v  Ïã¸Û/ns  µÄ/u  ÀúÊ·/n  ¿¼²ì/vn  ¡·/w  £¬/w  ±»/p  ÆÀÎª/v  ÓÅÐã/a  ÀíÂÛ/n  ÎÄÕÂ/n  £»/w  ±¾±¨/r  ÀíÂÛ/n  °æ/n  µÄ/u  ¡°/w  Ë¼Ïë/n  ×Ýºá/vn  ¡±/w  ×¨À¸/n  £¬/w  ±»/p  ÆÀÎª/v  ÓÅÐã/a  ×¨À¸/n  ¡£/w  

19980601-04-009-001/m  ¸£½¨Ê¡/ns  ¾Ù°ì/v  ÉÙ¶ù/n  »¶ÀÖ/a  ½Ú/n  £¨/w  Í¼Æ¬/n  £©/w  
19980601-04-009-002/m  ¡°/w  ÁùÒ»/t  ¡±/w  ½Ú/n  Ç°Ï¦/f  £¬/w  À´×Ô/v  ¸£ÖÝ/ns  £³£¶/m  ¸ö/q  Ð¡Ñ§/n  ºÍ/c  Ó×¶ùÔ°/n  µÄ/u  ½ü/a  Ç§/m  Ãû/q  ÉÙÄê¶ùÍ¯/l  ²Î¼Ó/v  ÁË/u  ÔÚ/p  [¸£ÖÝÊÐ/ns  ÎÂÈª/n  ¹«Ô°/n]ns  ¾ÙÐÐ/v  µÄ/u  ¡¯/w  £¹£¸/m  ¸£½¨Ê¡/ns  ÉÙ¶ù/n  »¶ÀÖ/a  ½Ú/n  ¡£/w  Í¼/n  Îª/v  º¢×Ó/n  ÃÇ/k  »ý¼«/ad  ²Î¼Ó/v  ÔÚ/p  ÎÂÈª/n  ¹«Ô°/n  ½ð×ÖËþ/n  Ç°/f  ¾ÙÐÐ/v  µÄ/u  ¡°/w  Ç§/m  Ã×/q  ³¤¾í/n  Áô/v  ÊÖÓ¡/n  £¬/w  ºÏ¼Ò/n  ¼ÄÓï/v  ÅÎ/v  Í³Ò»/v  ¡±/w  »î¶¯/vn  ¡£/w  
19980601-04-009-003/m  £¨/w  ÐÂ»ªÉç/nt  ¼ÇÕß/n  Åí/nr  ÕÅÇà/nr  Éã/Vg  £©/w  

19980601-04-010-001/m  Åí/nr  «˜ÔÆ/nr  Öì/nr  ¹âÑÇ/nr  µÈ/u  ¹Û¿´/v  [À¶Ìì/n  Ó×¶ù/n  ÒÕÊõÍÅ/n]nt  ÑÝ³ö/v  
19980601-04-010-002/m  ÐÂ»ªÉç/nt  ±±¾©/ns  £µÔÂ/t  £²£¸ÈÕ/t  µç/n  £¨/w  ¼ÇÕß/n  Ðì/nr  ×³Ö¾/nr  £©/w  Åí/nr  «˜ÔÆ/nr  ¡¢/w  Öì/nr  ¹âÑÇ/nr  ¡¢/w  À×/nr  ½àÇí/nr  ½ñÌì/t  ÍíÉÏ/t  ¹Û¿´/v  ÁË/u  [¿Õ¾ü/n  À¶Ìì/n  Ó×¶ù/n  ÒÕÊõÍÅ/n]nt  ÑÝ³ö/v  µÄ/u  ¸èÎè/n  ¡£/w  
19980601-04-010-003/m  Õâ/r  Ì¨/q  ÓÉ/p  ¡¶/w  ´ºÌì/t  µÄ/u  Í¯»°/n  ¡·/w  ¡¢/w  ¡¶/w  ¶à²Ê/z  µÄ/u  Ã÷Ìì/t  ¡·/w  Á½/m  ¸ö/q  ²¿·Ö/n  ×é³É/v  µÄ/u  Ó×¶ù/n  ¸èÎè/n  £¬/w  ·´Ó³/v  ÁË/u  º¢×Ó/n  ÃÇ/k  ÔÚ/p  ×æ¹ú/n  ´ó¼ÒÍ¥/n  Àï/f  ÐÒ¸£/a  µÄ/u  Éú»î/vn  ºÍ/c  ¶Ô/p  £²£±/m  ÊÀ¼Í/n  µÄ/u  ÃÀºÃ/a  ã¿ã½/vn  ¡£/w  £±£°£°/m  ¶à/m  Ãû/q  £µ/m  µ½/p  £¶/m  Ëê/q  µÄ/u  Ð¡/a  ÑÝÔ±/n  ÃÇ/k  ¾«²Ê/a  µÄ/u  ±íÑÝ/vn  Ó®µÃ/v  ÁË/u  ¹ÛÖÚ/n  ÃÇ/k  ÕóÕó/q  ÕÆÉù/n  ¡£/w  
19980601-04-010-004/m  ÑÝ³ö/v  ½áÊø/v  ºó/f  £¬/w  Åí/nr  «˜ÔÆ/nr  ¡¢/w  Öì/nr  ¹âÑÇ/nr  ¡¢/w  À×/nr  ½àÇí/nr  µÈ/u  ×ß/v  ÉÏ/f  ÎèÌ¨/n  £¬/w  ×£ºØ/v  º¢×Ó/n  ÃÇ/k  ½ÚÈÕ/n  Óä¿ì/a  £¬/w  ²¢/c  Í¬/p  Ð¡/a  ÑÝÔ±/n  ÃÇ/k  ºÏÓ°/v  ÁôÄî/v  ¡£/w  

19980601-04-011-001/m  [±±¾©/ns  ¶ùÍ¯/n  Ò½Ôº/n]nt  ÆôÓÃ/v  ÅÅ¶Ó/n  ¹ÜÀí/vn  ÏµÍ³/n  
19980601-04-011-002/m  ±¾±¨/r  Ñ¶/Ng  [±±¾©/ns  ¶ùÍ¯/n  Ò½Ôº/n]nt  ´Ó/p  £¶ÔÂ/t  £±ÈÕ/t  Æð/f  £¬/w  È«Ãæ/ad  ÆôÓÃ/v  ÈðÔó£µ£¸£°£°ÐÍ/nz  ÅÅ¶Ó/v  ¹ÜÀí/vn  ÏµÍ³/n  ¡£/w  
19980601-04-011-003/m  Õâ/r  Ò»/m  ÏµÍ³/n  ÓÉ/p  ×Ü/b  ¿ØÖÆÌ¨/n  ¡¢/w  ·¢ºÅ»ú/n  ¡¢/w  ÏÔÊ¾ÆÁ/n  ¡¢/w  ×éºÏ/vn  ´ó/a  ÆÁÄ»/n  ¡¢/w  ÓïÒô/n  ¿ØÖÆÆ÷/n  µÈ/u  Éè±¸/n  ×é³É/v  £¬/w  ¾ßÓÐ/v  »úÆ÷/n  ´ú/v  ÈË/n  ÅÅ¶Ó/v  ¡¢/w  ÁÐ¶Ó/v  ×ªÒÆ/v  ¡¢/w  ÈÎÒâ/d  ºô½Ð/v  ¡¢/w  ÓïÒô/n  Ñ¡Ôñ/vn  ¡¢/w  ´íÎó/n  ×Ô/r  ¾À/Vg  ¡¢/w  ÒµÎñ/n  Í³¼Æ/vn  ¡¢/w  ²éÑ¯/v  µÈºò/vn  ÈËÊý/n  µÈ/u  ¹¦ÄÜ/n  ¡£/w  Õâ/r  Ò»/m  ÏµÍ³/n  Ê¹ÓÃ/v  ÆðÀ´/v  Ò²/d  ºÜ/d  ·½±ã/a  £¬/w  ¾ÍÕïÕß/n  À´µ½/v  ¹ÒºÅ/vn  ´óÌü/n  £¬/w  Ö»Òª/c  ´Ó/p  ·¢ºÅ»ú/n  ÉÏ/f  ÁìÈ¡/v  Ò»/m  ÕÅ/q  Æ±ºÅ/n  £¬/w  ¾Í/c  ¿ÉÒÔ/v  °´/p  Æ±ºÅ/n  µ½/v  Ö¸¶¨/v  µÄ/u  ÕïÇø/n  µÈºò/v  ·þÎñ/v  ¡£/w  Õâ/r  Ò»/m  ¼ÛÖµ/n  £³£µÍò/m  Ôª/q  µÄ/u  ÅÅ¶Ó/vn  ¹ÜÀí/vn  ÏµÍ³/n  £¬/w  ÊÇ/v  ÓÉ/p  [±±¾©/ns  ÈðÔó/nz  ÍøÂç/n  ÏúÊÛ/vn  £¨/w  ¼¯ÍÅ/n  £©/w  ÓÐÏÞ/a  ÔðÈÎ/n  ¹«Ë¾/n]nt  ¾èÔù/v  µÄ/u  ¡£/w  
19980601-04-011-004/m  £¨/w  Íò/nr  ÐË/nr  £©/w  

19980601-04-012-001/m  È«¹ú/n  ¸÷µØ/r  ¹ã´ó/b  ¶ÁÕß/n  ÈÈÇé/ad  ²ÎÓë/v  ÈËÃñÈÕ±¨/nz  ´´¿¯/v  £µ£°/m  ÖÜÄê/q  ¶Á±¨/vn  ÖªÊ¶/n  ¾ºÈü/vn  Ô²Âú/ad  ½áÊø/v  
19980601-04-012-002/m  ±¾±¨/r  ±±¾©/ns  £µÔÂ/t  £³£±ÈÕ/t  Ñ¶/Ng  Îª/p  Çì×£/v  ÈËÃñÈÕ±¨/nz  ´´¿¯/v  £µ£°/m  ÖÜÄê/q  ¶ø/c  ¾Ù°ì/v  µÄ/u  ¶Á±¨/vn  ÖªÊ¶/n  ¾ºÈü/vn  »î¶¯/vn  £¬/w  ÒÑ/d  ÓÚ/p  £µÔÂ/t  £²£¶ÈÕ/t  Ô²Âú/ad  ½áÊø/v  ¡£/w  ¾ºÈü/v  µÄ/u  ¸÷/r  ½±Ïî/n  ÒÑ/d  ÔÚ/p  [±±¾©ÊÐ/ns  ³¯ÑôÇø/ns  ¹«Ö¤´¦/n]nt  µÄ/u  ¼à¶½/vn  ÏÂ/f  È«²¿/m  ²úÉú/v  ¡£/w  
19980601-04-012-003/m  Õâ/r  ´Î/q  ¶Á±¨/vn  ÖªÊ¶/n  ¾ºÈü/vn  µÄ/u  ÄÚÈÝ/n  ¿çÔ½/vn  Ê±¼ä/n  ³¤/a  £¬/w  Éæ¼°/vn  ·¶Î§/n  ¹ã/a  ¡£/w  ¾ºÈüÌâ/n  º­¸Ç/v  ÁË/u  ÕþÖÎ/n  ¡¢/w  ¾­¼Ã/n  ¡¢/w  ÎÄ»¯/n  ¡¢/w  ¿Æ¼¼/n  ¡¢/w  ¾üÊÂ/n  ¡¢/w  Íâ½»/n  ¼°/c  ±¾±¨/r  ×ÔÉí/r  ½¨Éè/vn  ³É¾Í/vn  µÈ/u  ÁìÓò/n  £¬/w  ÌâÁ¿/n  ´ó/a  £¬/w  ÄÑ¶È/n  ¸ß/a  ¡£/w  
19980601-04-012-004/m  ¶Ô/p  Õâ/r  ´Î/q  ¶Á±¨/vn  ÖªÊ¶/n  ¾ºÈü/vn  £¬/w  È«¹ú/n  ¸÷µØ/r  µÄ/u  ¹ã´ó/b  ¶ÁÕß/n  ±íÏÖ/v  ³ö/v  ÁË/u  ¼«´ó/a  ²ÎÓë/vn  ÈÈÇé/an  ¡£/w  ÓÐµÄ/r  Í¬Ö¾/n  Ô¶Éæ/v  Ç§/m  Àï/q  ¡¢/w  µ½/v  ±±¾©/ns  ¹ºÂò/v  ¿¯/Vg  ÓÐ/v  ÊÔÌâ/n  µÄ/u  ±¨Ö½/n  £»/w  Ò»/m  Î»/q  ÏÂ¸Ú/vn  ¹¤ÈË/n  ÊÖÀï/s  Ã»ÓÐ/v  ÈËÃñÈÕ±¨/nz  £¬/w  Ëû/r  ¾Í/d  µ½/v  ÔÄ±¨À¸/n  Ç°/f  ½«/p  Ã¿/r  Ò»/m  µÀ/q  ¾ºÈüÌâ/n  ÈÏÕæ/a  µØ/u  ³­Ð´/v  ÏÂÀ´/v  £¬/w  ÔÙ/d  ÌîÐ´/v  ³ö/v  ´ð°¸/n  £»/w  ÓÐÎ»/q  ¶ÁÕß/n  ÔÚ/p  Ò½Ôº/n  µÄ/u  ²¡´²/n  ÉÏ/f  £¬/w  ÒÀÈ»/d  ²Î¼Ó/v  ÁË/u  ¶Á±¨/vn  ÖªÊ¶/n  ¾ºÈü/vn  ¡£/w  Õâ/r  ´Î/q  ´Ó/p  ²ÎÈü/v  µÄ/u  ¶ÁÕß/n  ºÍ/c  µ¥Î»/n  ¿´/v  £¬/w  °üÀ¨/v  ÁË/u  ÈËÃñÈÕ±¨/nz  ¶ÁÕßÈº/n  µÄ/u  ¸÷¸ö/r  ·½Ãæ/n  £¬/w  ÆäÖÐ/r  ÓÐ/v  ¾ÅÊ®/m  ¸ßÁä/n  µÄ/u  ÀÏÎÌ/n  £¬/w  Ò²/d  ÓÐ/v  Î´³ÉÄê/n  µÄ/u  Ñ§Í¯/n  ¡£/w  Ðí¶à/m  µ¥Î»/n  ¾«ÐÄ/ad  ×éÖ¯/v  Ö°¹¤/n  ²Î¼Ó/v  ¾ºÈü/vn  »î¶¯/vn  £¬/w  ÓÐµÄ/r  »¹/d  ×¨ÃÅ/d  ³ÉÁ¢/v  ÁË/u  ¶Á±¨/vn  ÖªÊ¶/n  ¾ºÈü/vn  Áìµ¼/vn  Ð¡×é/n  ¡£/w  
19980601-04-012-005/m  Õâ/r  ´Î/q  ¶Á±¨/vn  ÖªÊ¶/n  ¾ºÈü/vn  £¬/w  ¼È/c  ³ä·Ö/ad  Õ¹Ê¾/v  ÁË/u  ÈËÃñÈÕ±¨/nz  £µ£°/m  Äê/q  À´/f  £¬/w  ÔÚ/p  µ³ÖÐÑë/nt  µÄ/u  Áìµ¼/vn  ÏÂ/f  £¬/w  ¼á³Ö/v  ÕýÈ·/a  µÄ/u  ÓßÂÛ/n  µ¼Ïò/vn  ºÍ/c  °ì±¨/vn  ·½Õë/n  £¬/w  ÔÚ/p  ¸ïÃü/v  ¡¢/w  ½¨Éè/v  ºÍ/c  ¸Ä¸ï/v  ÖÐ/f  Ëù/u  ×ö³ö/v  µÄ/u  ÖØÒª/a  ¹±Ï×/n  ºÍ/c  ×ÔÉí/r  ½¨Éè/vn  Ëù/u  È¡µÃ/v  µÄ/u  ³É¾Í/n  £»/w  ÓÖ/d  ½øÒ»²½/d  ÃÜÇÐ/v  ÁË/u  Óë/p  ¶ÁÕß/n  µÄ/u  ¹ØÏµ/n  £¬/w  ¼ÓÇ¿/v  ÁË/u  Óë/p  ¶ÁÕß/n  µÄ/u  ¹µÍ¨/vn  ¡£/w  ÔÚ/p  ²ÎÈüÕß/n  ÖÐ/f  £¬/w  ²»ÉÙ/m  ÈË/n  ÔÚ/p  ¼Ä/v  À´/v  ´ð¾í/n  µÄ/u  Í¬Ê±/n  £¬/w  Ò²/d  ±í´ï/v  ÁË/u  ÈÈÇéÑóÒç/l  µÄ/u  ×£ºØ/vn  ¡¢/w  ¸ÐÐ»/vn  ºÍ/c  Ï£Íû/vn  ¡£/w  ËûÃÇ/r  ×£ºØ/v  ÈËÃñÈÕ±¨/nz  ¼´½«/d  Ó­À´/v  £µ£°/m  »ªµ®/n  £¬/w  ¸ÐÐ»/v  ÈËÃñÈÕ±¨/nz  ÔÚ/p  ËûÃÇ/r  µÄ/u  ÈËÉú/n  ÂÃÍ¾/n  ÉÏ/f  Ëù/u  ¸øÓè/v  µÄ/u  °ïÖú/vn  ºÍ/c  Ö¸µ¼/vn  £¬/w  Ï£Íû/v  ÈËÃñÈÕ±¨/nz  µÄ/u  Í¬Ö¾/n  ÃÇ/k  ÔÙ½ÓÔÙÀ÷/i  £¬/w  ²»ÈèÊ¹Ãü/i  £¬/w  ²»¸º/v  ÖØÍÐ/n  £¬/w  °Ñ/p  ÈËÃñÈÕ±¨/nz  °ì/v  µÃ/u  ¸ü/d  ºÃ/a  ¡£/w  ÎÒÃÇ/r  Ò»¶¨/d  »á/v  ÐéÐÄ/ad  ÌýÈ¡/v  ¶ÁÕß/n  µÄ/u  Òâ¼û/n  ºÍ/c  ½¨Òé/n  £¬/w  Å¬Á¦/ad  ¹¤×÷/v  £¬/w  °Ñ/p  ÈËÃñÈÕ±¨/nz  °ì/v  µÃ/u  ¸ü/d  ºÃ/a  ¡£/w  
19980601-04-012-006/m  Õâ/r  ´Î/q  ¶Á±¨/vn  ÖªÊ¶/n  ¾ºÈü/vn  £¬/w  µÃµ½/v  [±±´ó/j  ·½Õý/nz  ¼¯ÍÅ/n]nt  µÄ/u  ´óÁ¦/d  Ö§³Ö/v  £¬/w  ÔÚ/p  ´Ë/r  Éî/d  ÖÂ/v  Ð»Òâ/n  ¡£/w  

19980601-04-013-001/m  ¶Á±¨/vn  ÖªÊ¶/n  ¾ºÈü/vn  »ñ½±/vn  Ãûµ¥/n  
19980601-04-013-002/m  ±¾±¨/r  ±±¾©/ns  £µÔÂ/t  £³£±ÈÕ/t  Ñ¶/Ng  ÈËÃñÈÕ±¨/nz  ´´¿¯/v  £µ£°/m  ÖÜÄê/q  ¶Á±¨/vn  ÖªÊ¶/n  ¾ºÈü/vn  ¸÷/r  ½±Ïî/n  £¬/w  ÈÕÇ°/t  ÒÑ/d  ÔÚ/p  [³¯ÑôÇø/ns  ¹«Ö¤´¦/n]nt  ¼à¶½/v  ÏÂ/f  ²úÉú/v  ¡£/w  
19980601-04-013-003/m  »ñ/v  ÌØµÈ½±/n  Ãûµ¥/n  £º/w  
19980601-04-013-004/m  ÐÏ/nr  »ÝÇÚ/nr  ¼ªÁÖ/ns  °×³ÇÊÐ/ns  £²£²£²£³£°£±£µ£³£°£¹£²£°£²£±£²/m  
19980601-04-013-005/m  ¸ß/nr  ËØÇÙ/nr  ÉÏº£/ns  ÌìÉ½/ns  Îå/m  ´å/n  £¶£²£³£°£²£´£µ£·£±£±£°£¹£°£°£²/m  
19980601-04-013-006/m  ¸¶/nr  ½ð·ï/nr  ±±¾©/ns  ³çÎÄÇø/ns  £±£±£°£±£°£³£¶£³£°£µ£°£³£°£°£²/m  
19980601-04-013-007/m  »ñ/v  ÓÅÊ¤½±/n  Ãûµ¥/n  £º/w  
19980601-04-013-008/m  ÕÅ/nr  Èå/nr  ±±¾©/ns  £±£±£°£±£°£¹£´£¶£°£³£°£¹£±£²£³/m  
19980601-04-013-009/m  Íõ/nr  Ðã·ï/nr  ±±¾©/ns  £±£±£°£±£°£·£¶£²£±£²£°£±£±£²£¶/m  
19980601-04-013-010/m  Íõ/nr  Àþ/nr  ±±¾©/ns  £±£±£°£±£°£µ£¶£³£±£²£±£°£¶£±£¶/m  
19980601-04-013-011/m  ÖÜ/nr  Í¥¾û/nr  ÉÏº£/ns  £³£±£°£±£°£±£µ£±£°£²£²£°£²£°£±/m  
19980601-04-013-012/m  Íõ/nr  ÓñÆ¼/nr  ±±¾©/ns  £±£±£°£±£°£¸£³£¸£°£±£²£´£²£²£²/m  
19980601-04-013-013/m  Àî/nr  ·ïÓ¢/nr  ÄÚÃÉ¹Å/ns  £±£µ£²£²£²£±£µ£°£°£±£±£°£°£´£²/m  
19980601-04-013-014/m  ÕÅ/nr  ±þÌ©/nr  ¼ªÁÖ/ns  £²£²£²£³£°£±£µ£µ£°£·£³£±£°£°£±/m  
19980601-04-013-015/m  ÕÅ/nr  ÏþÎÄ/nr  ¼ªÁÖ/ns  £²£²£²£³£°£±£µ£±£°£µ£±£¶£±£µ£±/m  
19980601-04-013-016/m  Âí/nr  ´º³£/nr  ±±¾©/ns  £±£±£°£±£°£µ£²£¹£°£¸£±£¸£°£´£±/m  
19980601-04-013-017/m  º«/nr  Ñ©Ã·/nr  ¼ªÁÖ/ns  £²£²£²£³£°£±£¶£°£±£°£±£¹£°£³£²/m  
19980601-04-013-018/m  Áõ/nr  ³¬/nr  ¼ªÁÖ/ns  £²£²£°£·£²£³£·£´£°£¶£±£²£°£°£²/m  
19980601-04-013-019/m  Âí/nr  ÑÇéª/nr  ±±¾©/n  Ñ§ºÅ/n  £°£²£¸£±/m  
19980601-04-013-020/m  Ã·/nr  Ô¾Éú/nr  ¼ªÁÖ/ns  £²£²£²£³£°£±£µ£¸£±£±£±£¶£°£°£³/m  
19980601-04-013-021/m  ¹ù/nr  Á¢Ã¯/nr  ±±¾©/ns  £±£±£°£±£°£±£µ£³£°£´£°£¸£±£°£µ/m  
19980601-04-013-022/m  Íõ/nr  ½¨/nr  ±±¾©/ns  £±£±£°£±£°£µ£·£´£°£´£°£µ£¹£´£³/m  
19980601-04-013-023/m  ËÎ/nr  µÇ¿Æ/nr  ±±¾©/ns  £±£±£°£±£°£µ£´£²£±£±£±£³£±£¸£µ/m  
19980601-04-013-024/m  Ñî/nr  µîÊç/nr  ±±¾©/ns  £±£±£°£±£°£µ£³£·£°£¸£°£²£¶£±£²/m  
19980601-04-013-025/m  ³Â/nr  ½¨ÈÙ/nr  ±±¾©/ns  £±£±£°£±£°£µ£¶£³£±£°£²£¸£°£°£²/m  
19980601-04-013-026/m  ÕÅ/nr  Ê÷Á¼/nr  ±±¾©/ns  £±£±£°£±£°£¹£µ£²£±£°£±£¶£°£°£±/m  
19980601-04-013-027/m  Íõ/nr  ÓñÊé/nr  ¼ªÁÖ/ns  £²£²£²£³£²£¸£´£¹£±£²£°£³£°£°£±/m  
19980601-04-013-028/m  »ñ/v  ×éÖ¯½±/n  Ãûµ¥/n  £º/w  
19980601-04-013-029/m  [ÁÉÄþ/ns  ½õÎ÷/ns  Á¶ÓÍ/vn  »¯¹¤/n  ×Ü³§/n]nt  
19980601-04-013-030/m  [ÖÐ¹ú/ns  ¹¤ÉÌ/n  ÒøÐÐ/n  ±±¾©/ns  ·ÖÐÐ/n]nt  
19980601-04-013-031/m  [ºÓ±±Ê¡/ns  Æ½É½ÏØ/ns  Î÷°ØÆÂ/ns  ¼ÍÄî¹Ý/n]ns  
19980601-04-013-032/m  [ºþ±±Ê¡/ns  ÎäººÊÐ/ns  ÓÊÕþ¾Ö/n  ±¨¿¯/n  Í¶µÝ/vn  ¹«Ë¾/n]nt  
19980601-04-013-033/m  [±±¾©/ns  Ê¦·¶´óÑ§/n]nt  
19980601-04-013-034/m  [ÖÐ¹ú/ns  ÈËÃñ/n  ÒøÐÐ/n  ¼ªÁÖ/ns  °×³Ç/ns  ·ÖÐÐ/n]nt  
19980601-04-013-035/m  [ºÓ±±Ê¡/ns  ÇúÑôÏØ/ns  ÀÏÁäÎ¯/j]nt  

19980601-04-013-036/m  [ºÓ±±Ê¡/ns  ÌÆÉ½ÊÐ/ns  ÌúÂ·/n  µÀ²í³§/n]nt  
19980601-04-013-037/m  [ÖÐ¹²/j  ËÄ´¨/ns  Ê¡Î¯/n  »ú¹Ø/n  µ³Î¯/n]nt  
19980601-04-013-038/m  [ÖÐ¹²/j  ÄÚÃÉ¹Å/ns  Îä´¨/ns  ÏØÎ¯/n  Ðû´«²¿/n]nt  
19980601-04-013-039/m  ±±¾©ÊÐ/ns  ·áÌ¨Çø/ns  £·£µ/m  ºÅ/q  Ôº/n  £µ£¹£±£µ£°/m  ²¿¶Ó/n  Í¨Ñ¶/n  Îå/m  Á¬/n  
19980601-04-013-040/m  [ÄÚÃÉ¹Å/ns  ×ÔÖÎÇø/n]ns  °üÍ·ÊÐ/ns  À¥Çø/ns  £±£±£±/m  ºÅ/q  £±£¶£´£¹/m  ¶°/q  £·/m  ºÅ/q  
19980601-04-013-041/m  [½­Î÷/ns  ÖÐÒ½/n  Ñ§Ôº/n]nt  
19980601-04-013-042/m  [ÐÂ½®/ns  Î¬Îá¶û/nz  ×ÔÖÎÇø/n  ·ÄÖ¯/vn  ¹¤Òµ/n  Ñ§Ð£/n  ÍÅÎ¯/n]nt  
19980601-04-013-043/m  [ºÓÄÏÊ¡/ns  °²Ñô/ns  ¾íÑÌ³§/n]nt  
19980601-04-013-044/m  [¸ÊËàÊ¡/ns  Â¤ÄÏ/ns  µØÇø/n  ±£ÃÜ¾Ö/n]nt  
19980601-04-013-045/m  [ºÚÁú½­Ê¡/ns  ¹þ¶û±õÊÐ/ns  £¸£±£±£¶£´/m  ²¿¶Ó/n]nt  
19980601-04-013-046/m  [Ìì½òÊÐ/ns  µÚÒ»/m  ÖÐ¼¶/b  ÈËÃñ·¨Ôº/l]nt  
19980601-04-013-047/m  [ºªµ¦/ns  ¸ÖÌú/n  ¹«Ë¾/n]nt  
19980601-04-013-048/m  [ÉÏº£ÊÐ/ns  ÑîÆÖÇø/ns  ÈËÃñÕþ¸®/l]nt  
19980601-04-013-049/m  »ñµÃ/v  ¼ÍÄî½±/n  µÄ/u  £²£°£°/m  Î»/q  ¶ÁÕß/n  Ãûµ¥/n  ´ÓÂÔ/v  £¬/w  ÁíÐÐ/d  Í¨Öª/v  ¡£/w  

19980601-04-014-001/m  Ã÷Ìì/t  ÆøÏó/n  Ô¤±¨/vn  £¨/w  £¶ÔÂ/t  £±ÈÕ/t  £²£°Ê±/t  ¡ª/w  £¶ÔÂ/t  £²ÈÕ/t  £²£°Ê±/t  £©/w  
19980601-04-014-002/m  ÌìÆø/n  Ç÷ÊÆ/n  ·ÖÎö/vn  
19980601-04-014-003/m  ¾Ý/p  [ÖÐÑë/n  ÆøÏóÌ¨/n]nt  Ìá¹©/v  µÄ/u  ÐÅÏ¢/n  £º/w  £¶ÔÂ/t  £±ÈÕ/t  ÍíÉÏ/t  µ½/p  £²ÈÕ/t  £¬/w  »ª±±/ns  ±±²¿/f  ºÍ/c  ¶«²¿/f  ¡¢/w  ¶«±±/s  ´ó²¿/m  ¡¢/w  »Æ»´/j  ¶«²¿/f  ¡¢/w  ½­»´/j  ¡¢/w  ½­ÄÏ/ns  ´ó²¿/m  ¡¢/w  »ªÄÏ/ns  ÒÔ¼°/c  [ÔÆ/j  ¹ó/j  ¸ßÔ­/n]ns  ÖÐÄÏ²¿/f  ÓÐ/v  Ð¡µ½ÖÐÓê/l  £¬/w  ²¿·Ö/m  µØÇø/n  ÓÐ/v  ´óÓê/n  £»/w  ²³º£/ns  ¡¢/w  »Æº£/ns  ½«/d  ÓÐ/v  £µ/m  ¡ª/w  £¶/m  ¼¶/q  Æ«/a  ÄÏ/f  »ò/c  Æ«/a  ¶«·ç/n  £»/w  ÎÒ¹ú/n  ÆäÓà/r  ´ó²¿/m  µØÇø/n  ÒÔ/p  Ççµ½¶àÔÆ/l  ÌìÆø/n  ÎªÖ÷/v  ¡£/w  ÁíÍâ/c  £¬/w  ÐÂ½®/ns  ±±²¿/f  Ò²/d  ½«/d  ÓÐ/v  Ð¡Óê/n  ¡£/w  

19980601-05-001-001/m  £µÔÂ/t  £³£±ÈÕ/t  £¬/w  £³£°£°£°/m  Ãû/q  ¶ùÍ¯/n  »¶¾Û/v  Ìì°²ÃÅ/ns  ¹ã³¡/n  £¨/w  Í¼Æ¬/n  £©/w  
19980601-05-001-002/m  £¨/w  ±¾±¨/r  ¼ÇÕß/n  Íõ/nr  ¾°ÈÊ/nr  Éã/Vg  £©/w  

19980601-05-002-001/m  ÈËÈË/n  ÓÐ/v  ÊÂ/n  ×ö/v  ÊÂÊÂ/n  ×ö/v  µÃ/u  ºÃ/a  ÁÉÄþ/ns  µçÓ°/n  ·¢ÐÐ/vn  ÏµÍ³/n  ¾«¸É/v  ÔöÐ§/v  
19980601-05-002-002/m  ±¾±¨/r  Ñ¶/Ng  ÎôÈÕ/t  £±£³£°£°/m  ÈË/n  ³Ô/v  ÁÉÄþ/ns  µçÓ°/n  ·¢ÐÐ/vn  ¡°/w  ´ó¹ø·¹/n  ¡±/w  £¬/w  ½ñÌì/t  ±»/p  ¾«¸É/v  ³É/v  £±£¸£°/m  ÈË/n  ¡£/w  ¸ü/d  Áî/v  ÈË/n  ¾ªÏ²/a  µÄ/u  ÊÇ/v  £¬/w  ÐÂ/d  ³ÉÁ¢/v  µÄ/u  [ÁÉÄþ/ns  ±±·½/f  µçÓ°/n  ¹É·Ý¹«Ë¾/l]nt  £¬/w  ½ö/d  ÒÔ/p  ¹ýÈ¥/t  £±£´£¥/m  µÄ/u  ÈËÔ±/n  £¬/w  ½«/p  µçÓ°/n  ÊÐ³¡/n  ¾­Óª/v  µÃ/u  ÓÐÉùÓÐÉ«/i  £¬/w  µÚÒ»/m  ¼¾¶È/n  ·¢ÐÐ/vn  ÊÕÈë/n  ±È/p  È¥Äê/t  Í¬ÆÚ/f  Ìá¸ß/v  £±£¶£¥/m  ¡£/w  
19980601-05-002-003/m  ÁÉÄþ/ns  µçÓ°/n  ·¢ÐÐ/vn  ÌåÖÆ/n  ÒÑ/d  ÔÚ/p  ¼Æ»®¾­¼Ã/n  ÏÂ/f  ÔËÐÐ/v  ÁË/u  ½ü/a  °ë/m  ¸ö/q  ÊÀ¼Í/n  £¬/w  Ò²/d  Ôø/d  Ò»¶È/d  »Ô»Í/a  ¡£/w  µ«/c  Ëæ×Å/p  ÊÐ³¡¾­¼Ã/n  µÄ/u  ½¨Á¢/vn  £¬/w  ´«Í³/n  µÄ/u  ÌåÖÆ/n  Ô½À´Ô½/d  ²»/d  ÊÊÓ¦/v  ¡£/w  ÓÉÓÚ/p  ½á¹¹/n  µ¥Ò»/a  £¬/w  µ¼ÖÂ/v  ´ó¶àÊý/m  ÊÐ¼¶/b  µçÓ°/n  ¹«Ë¾/n  ×Ê²ú¸ºÕ®ÂÊ/n  ÉÏÉý/v  £¬/w  Ö°¹¤/n  ÊÕÈë/n  ÏÂ½µ/v  £¬/w  ÀÛ¼Æ/v  Ç·/v  Ê¡/n  ¹«Ë¾/n  Ó°Æ¬/n  ·¢ÐÐ¿î/n  ºÍ/c  Ó°Ôº/n  ¸ÄÔì/v  ×Ê½ð/n  ´û¿î/v  ´ï/v  £²£²£°£°Íò/m  Ôª/q  ¡£/w  
19980601-05-002-004/m  Õë¶Ô/p  ÕâÖÖ/r  Ì¬ÊÆ/n  £¬/w  ÁÉÄþÊ¡/ns  µçÓ°/n  ·¢ÐÐ/vn  ÏµÍ³/n  ´Ó/p  ½ñÄê/t  Æð/f  ÔÚ/p  È«¹ú/n  ÂÊÏÈ/d  ½øÐÐ/v  ÁË/u  ³¹µ×/a  µÄ/u  ÌåÖÆ/n  ¸Ä¸ï/vn  ¡£/w  
19980601-05-002-005/m  ¡ª¡ª¡ª/w  ÒÔ/p  ÊÐ³¡/n  Îª/v  ÒÀÍÐ/v  £¬/w  ÒÔ/p  ×Ê±¾/n  Îª/v  Å¦´ø/n  £¬/w  Ê¡/n  ¹«Ë¾/n  ºÍ/c  ÉòÑô/ns  ¡¢/w  ´óÁ¬/ns  ¡¢/w  °°É½/ns  £³/m  ¼Ò/q  ÊÐ¼¶/b  ¹«Ë¾/n  £¬/w  ¹²Í¬/d  ×é½¨/v  [ÁÉÄþ/ns  ±±·½/f  µçÓ°/n  ¹É·Ý/n  ÓÐÏÞ¹«Ë¾/n]nt  ¡£/w  ÐÂ/a  ¹«Ë¾/n  ÊÇ/v  Ò»¸ö/m  ²úÈ¨/n  Ã÷Îú/a  ¡¢/w  È¨Ôð/n  Ã÷È·/a  ¡¢/w  ÕþÆó/j  ·Ö¿ª/v  ¡¢/w  ¹ÜÀí¿ÆÑ§/n  µÄ/u  ÏÖ´ú/t  ÆóÒµ/n  ¡£/w  Ëü/r  ±ä/v  ¹ýÈ¥/t  µÄ/u  Ò»¸ö/m  »ý¼«ÐÔ/n  Îª/v  ËÄ/m  ¸ö/q  »ý¼«ÐÔ/n  £¬/w  ±ä/v  ¹ýÈ¥/t  µÄ/u  Á½/m  ¸ö/q  ²ã´Î/n  Îª/v  Ò»¸ö/m  ²ã´Î/n  ¡£/w  ÕæÕý/b  µÄ/u  ÀûÒæ/n  ¹²Ïí/v  ¡¢/w  ·çÏÕ/n  ¹²/d  µ£/v  Ê¹/v  ´ó¼Ò/r  ÐÄ/n  Íù/p  Ò»/m  ´¦/q  Ïë/v  £¬/w  ¾¢/n  Íù/p  Ò»/m  ´¦/q  Ê¹/v  ¡£/w  
19980601-05-002-006/m  ¡ª¡ª¡ª/w  ÔÚ/p  È«Ê¡/n  µçÓ°/n  ·¢ÐÐ/vn  ÌåÖÆ/n  ÉÏ/f  £¬/w  ÊµÏÖ/v  ½á¹¹ÐÔ/n  Í»ÆÆ/vn  ¡£/w  ¹ýÈ¥/t  ¸÷ÊÐ/r  ¹«Ë¾/n  ÊÇ/v  Ìõ¿é½áºÏ/l  ¡¢/w  ÒÔ/p  ¿é/Ng  ÎªÖ÷/v  ¡£/w  Èç½ñ/t  £¬/w  È«Ê¡/n  £±£±/m  ¸ö/q  ÊÐ/n  ¾­Óª/v  µçÓ°/n  ·¢ÐÐ/vn  µÄ/u  ²¿ÃÅ/n  ¶¼/d  ¸ÄÎª/v  [ÁÉÄþ/ns  ±±·½/f  µçÓ°/n  ¹É·Ý/n  ÓÐÏÞ¹«Ë¾/n]nt  µÄ/u  ÅÉ³ö/vn  »ú¹¹/n  ¡£/w  Ã¿¸ö/r  ÊÐ/n  ´ÓÊÂ/v  µçÓ°/n  ·¢ÐÐ/vn  µÄ/u  ÈËÔ±/n  Ò²/d  ´óÎª/d  ¾«¸É/v  ¡£/w  
19980601-05-002-007/m  ¡ª¡ª¡ª/w  ÔÚ/p  ¸ãºÃ/v  Ó°Æ¬/n  ·¢ÐÐ/vn  µÄ/u  Í¬Ê±/n  £¬/w  Ïò/p  ÖÆÆ¬Òµ/n  ÑÓÉì/v  £¬/w  Ïò/p  ·ÅÓ³/vn  µ¥Î»/n  À©ÕÅ/v  ¡£/w  [ÁÉÄþ/ns  ±±·½/f  µçÓ°/n  ¹É·Ý/n  ÓÐÏÞ¹«Ë¾/n]nt  ½ñÄê/t  ½«/d  Í¶×Ê/v  ÅÄÉã/v  £±/m  ²¿/q  ÒÕÊõÐÔ/n  ¡¢/w  ¹ÛÉÍÐÔ/n  ½Ï/d  ºÃ/a  µÄ/u  Ó°Æ¬/n  £¬/w  »¹Òª/v  ÅÄÉã/v  £±/m  ²¿/q  Å©´å/n  Ìâ²Ä/n  Ó°Æ¬/n  ¡£/w  ¶Ô/p  Ê¡ÄÚ/s  ¾­¼ÃÐ§Òæ/n  ºÃ/a  µÄ/u  £¶£°/m  ¶à/m  ¼Ò/q  ÖØµã/n  ·ÅÓ³/vn  µ¥Î»/n  £¬/w  Äâ/v  ÒÔ/p  ÆõÔ¼/n  »ò/c  ²Î¹É/vn  ·½Ê½/n  £¬/w  Óë/p  Æä/r  ÁªºÏ/v  ¡£/w  
19980601-05-002-008/m  ÁÉÄþ/ns  ¸÷/r  µçÓ°/n  ¹«Ë¾/n  ÔÚ/p  ³É¹¦/ad  ½øÐÐ/v  ×ªÖÆ/vn  µÄ/u  Í¬Ê±/n  £¬/w  ÀûÓÃ/v  Ô­ÓÐ/vn  ÉèÊ©/n  ºÍ/c  Ìõ¼þ/n  £¬/w  ½«/d  ´óÅú/m  Ô­À´/d  ³Ô/v  µçÓ°/n  ·¢ÐÐ/vn  ·¹/n  µÄ/u  Ö°¹¤/n  £¬/w  Í×ÉÆ/ad  ·ÖÁ÷/v  ÁË/u  ³öÈ¥/v  ¡£/w  ÒÔ/p  Ê¡/n  ¹«Ë¾/n  Îª/v  Àý/n  £¬/w  Ô­À´/d  ÓÐ/v  £±£²£´/m  Ãû/q  ÔÚÖ°/vn  Ö°¹¤/n  £¬/w  ÏÖÔÚ/t  ÒÑ/d  Ò»/m  ·Ö/v  Îª/v  °Ë/m  ¡£/w  Ò»/m  Åú/q  ÐÂ/a  µÄ/u  ¾­Óª/vn  ÊµÌå/n  £¬/w  »òÊÇ/c  ¹É·ÝÖÆ/n  £¬/w  »òÊÇ/c  ¹É·ÝºÏ×÷ÖÆ/n  ¡£/w  ËüÃÇ/r  Óë/p  Ô­/b  µçÓ°/n  ¹«Ë¾/n  ÒÑ/d  ²»/d  ÊÇ/v  ¡°/w  ¸¸×Ó/n  ¡±/w  £¬/w  ¶øÊÇ/c  ¡°/w  ÐÖµÜ/n  ¡±/w  ¡£/w  ·ÖÁ÷/v  µÄ/u  ½á¹û/n  ÊÇ/v  £º/w  ÈËÈË/n  ¶¼/d  ÓÐ/v  ÊÂÇé/n  ×ö/v  £¬/w  ÊÂÊÂ/n  ¶¼/d  ±È/p  ¹ýÈ¥/t  ×ö/v  µÃ/u  ºÃ/a  ¡£/w  
19980601-05-002-009/m  [ÁÉÄþÊ¡/ns  µçÓ°/n  ¹«Ë¾/n]nt  ¾­Àí/n  ¡¢/w  [ÁÉÄþ/ns  ±±·½/f  µçÓ°/n  ¹É·Ý/n  ÓÐÏÞ¹«Ë¾/n]nt  ¶­ÊÂ³¤/n  º«/nr  ÏþÀè/nr  Ëµ/v  £¬/w  ËûÃÇ/r  µÄ/u  Õâ/r  Ò»/m  ¸Ä¸ï/vn  £¬/w  ÊÜµ½/v  [¹ú¼Ò/n  ¹ã²¥/vn  µçÓ°/n  µçÊÓ/n  ×Ü¾Ö/n]nt  Áìµ¼/n  µÄ/u  ¹Ø×¢/vn  ¡£/w  ËäÈ»/c  ÌåÖÆ/n  ×ª±ä/vn  µÄ/u  Ê±¼ä/n  »¹/d  ²»/d  ³¤/a  £¬/w  µ«/c  ÐÂ/a  ÌåÖÆ/n  µÄ/u  Ð§¹û/n  ºÍ/c  ÉúÃüÁ¦/n  È´/d  ÒÑ/d  ÏÔÏÖ/v  £¬/w  ²¢/c  ¶Ô/p  ÎÒ¹ú/n  µçÓ°Òµ/n  µÄ/u  ·±ÈÙ/an  ²úÉú/v  Ó°Ïì/vn  ¡£/w  £¨/w  Îº/nr  ÔËºà/nr  £©/w  

19980601-05-003-001/m  °®/v  Óë/c  Ï£Íû/v  µÄ/u  ½»Ïì/vn  ¡ª¡ª¡ª/w  ÎªÁË/p  [°®ÀÖ/nz  Ï£Íû/vn  Ð¡Ñ§/n]nt  Ä¼¾è/vn  ÒåÑÝ/vn  ÒôÀÖ»á/n  ²à¼Ç/n  
19980601-05-003-002/m  ÐÂ»ªÉç/nt  ¼ÇÕß/n  ÇØ/nr  ½Ü/nr  
19980601-05-003-003/m  ¶Ô/p  £µÔÂ/t  £³£±ÈÕ/t  ×ß/v  ½ø/v  ÒôÀÖÌü/n  µÄ/u  £³£°£°/m  Óà/m  Î»/q  ÒôÀÖ¼Ò/n  ºÍ/c  £±£°£°£°/m  Óà/m  Î»/q  ¹ÛÖÚ/n  À´Ëµ/u  £¬/w  Õâ/r  ÊÇ/v  Ò»/m  ³¡/q  ÌØÊâ/a  µÄ/u  ÒôÀÖ»á/n  £¬/w  Ã¿¸ö/r  ÈË/n  µÄ/u  ÐÄÏÒ/n  ¶¼/d  ±»/p  °®/v  Óë/c  Ï£Íû/v  ¿Û¶¯/v  £¬/w  ÒôÀÖ/n  ÔÚ/p  ÕâÀï/r  »ØÐý/v  ³É/v  Ê¥½à/a  µÄ/u  Á¦Á¿/n  ¡£/w  
19980601-05-003-004/m  £±£°£°/m  Óà/m  Ãû/q  ÉÙÄê/n  ºÏ³ªÍÅ/n  µÄ/u  º¢×Ó/n  Õ¾/v  ÔÚ/p  [±±¾©/ns  ÒôÀÖÌü/n]ns  µÄ/u  Ì¨½×/n  ÉÏ/f  £¬/w  ÓÃ/p  ´¿Õæ/a  µÄ/u  ¸èÉù/n  Ó­½Ó/v  Ì¤/v  ÉÏ/v  ºì/a  µØÌº/n  µÄ/u  Ã¿/r  Ò»/m  Î»/q  À´±ö/n  £º/w  ´Ó/p  ³õ´Î/d  ñöÌý/v  ÒôÀÖ»á/n  µÄ/u  ¶ùÍ¯/n  µ½/p  °×·¢²Ô²Ô/i  µÄ/u  ÒôÀÖ/n  ´óÊ¦/n  £¬/w  ´Ó/p  ÆÕÍ¨/a  µÄ/u  ÊÐÃñ/n  µ½/p  ¹ú¼Ò/n  Áìµ¼ÈË/n  ¡£/w  ÒòÎª/p  ËûÃÇ/r  ¶¼/d  ÊÇ/v  ÎªÁË/p  Í¬Ò»¸ö/b  Ä¿µÄ/n  À´µ½/v  ÕâÀï/r  £¬/w  ÔÚ/p  ÒôÀÖÉù/n  ÖÐ/f  ´¿½à/v  ×Ô¼º/r  µÄ/u  ÐÄÁé/n  £¬/w  ÎªÁË/p  ×æ¹ú/n  µÄ/u  Î´À´/t  ·îÏ×/v  ×Ô¼º/r  µÄ/u  °®ÐÄ/n  ¡£/w  

19980601-05-003-005/m  ¡°/w  Ã¿Äê/r  µÄ/u  £µÔÂ/t  £³£±ÈÕ/t  £¬/w  ¶¼/d  ÊÇ/v  ÎÒÃÇ/r  [±±¾©/ns  ÒôÀÖÌü/n]ns  ÈË/n  µÄ/u  ½ÚÈÕ/n  £¬/w  ¶¼/d  ÊÇ/v  ¶Ô/p  ÎÒÃÇ/r  Áé»ê/n  µÄ/u  Ï´Àñ/n  ¡±/w  ¡£/w  [±±¾©/ns  ÒôÀÖÌü/n]ns  ÄêÇá/a  µÄ/u  ¾­Àí/n  Ç®/n  ³Ì/nr  ¶Ô/p  Éç»á/n  ¸øÓè/v  Õâ/r  Ì¨/q  ÒôÀÖ»á/n  µÄ/u  ¹Ø°®/vn  ³äÂú/v  ¸Ð¼¤/vn  ¡£/w  ´Ó/p  £±£¹£¹£´Äê/t  Æð/f  £¬/w  [±±¾©/ns  ÒôÀÖÌü/n]ns  »áÍ¬/v  Éç»á/n  ÓÐ¹Ø/vn  ²¿ÃÅ/n  ¶¼/d  ÔÚ/p  Õâ/r  Ò»/m  Ìì/q  ¾Ù°ì/v  ÎªÁË/p  Ï£Íû/vn  ¹¤³Ì/n  ºÍ/c  ³ï½¨/v  Ï£Íû/vn  Ð¡Ñ§/n  µÄ/u  Ä¼¾è/vn  ÒåÑÝ/vn  ÒôÀÖ»á/n  ¡£/w  Ã¿Äê/r  µÄ/u  ÒôÀÖ»á/n  £¬/w  ¶¼/d  Ó¿ÏÖ/v  ³ö/v  Ðí¶à/m  ¶¯ÈË/a  µÄ/u  ¹ÊÊÂ/n  £¬/w  ¶¼/d  Ê¹/v  Ëû/r  ¸Ðµ½/v  ×÷Îª/v  Ò»/m  Ãû/q  ÒôÀÖ/n  ¹¤×÷Õß/n  µÄ/u  ÉñÊ¥/an  Óë/c  ¹âÈÙ/an  ¡£/w  
19980601-05-003-006/m  £µ/m  Äê/q  ÖÐ/f  £¬/w  ÊýÒÔÇ§¼Æ/l  µÄ/u  ÒôÀÖÈË/n  ºÍ/c  ÒÕÊõ¼Ò/n  Âú»³/n  ÈÈÇé/a  µØ/u  Í¶Èë/v  ÕâÏî/r  ¹¤×÷/vn  ¡£/w  ÖøÃû/a  Ö¸»Ó¼Ò/n  Ñî/nr  ºèÄê/nr  ÏÈÉú/n  Ã¿Äê/r  ¶¼/d  ´øÁì/v  ×Ô¼º/r  ºÏ³ªÍÅ/n  µÄ/u  º¢×Ó/n  ÃÇ/k  ²Î¼Ó/v  ÑÝ³ö/vn  £¬/w  ÔÚ/p  ÓÐÊ±/d  ÊÛÆ±/v  ÔÝ/d  ²»/d  Ë³Àû/a  Ê±/Ng  £¬/w  Ëû/r  »¹/d  ×Ô¼º/r  ¹ºÆ±/v  £¬/w  ËµÊÇ/v  Òª/v  ¡°/w  Çî/a  °ï/v  Çî/a  ¡±/w  ¡£/w  ÈÏÎª/v  ÒôÀÖ½ç/n  ÊÜµ½/v  Éç»á/n  µÄ/u  °ïÖú/vn  £¬/w  Òò´Ë/c  °ïÖú/v  Ê§Ñ§/v  µÄ/u  º¢×Ó/n  ÃÇ/k  ÊÇ/v  Òå²»ÈÝ´Ç/i  µÄ/u  ÔðÈÎ/n  ¡£/w  ÄêÇá/a  µÄ/u  ¶þºú/n  ÑÝ×à¼Ò/n  ËÎ/nr  ·É/nr  Îª/p  ²Î¼Ó/v  ÒåÑÝ/v  £¬/w  ÍÆ/v  µô/v  ³ö¾³/v  ÑÝ³ö/v  µÄ/u  »ú»á/n  ¡£/w  ÀÏ/a  ÒÕÊõ¼Ò/n  Ëï/nr  µÀÁÙ/nr  ÔÚ/p  ÑÝ³ö/v  Ê±/Ng  ¼«Îª/d  Í¶Èë/v  £¬/w  ±íÑÝ/v  Íê/v  ½ÚÄ¿/n  ºó/f  ¾¹/d  ÔÚ/p  Ì¨ÉÏ/s  ÑÚ/v  Ãæ/n  ¶ø/c  Æü/Vg  ¡£/w  ÔÚ/p  ¹ÛÖÚ/n  ÖÐ/f  ÆÄ/d  ¾ß/Vg  Ó°Ïì/vn  µÄ/u  ÖøÃû/a  ÑÝÔ±/n  å§/nr  ´æê¿/nr  £¬/w  ÄÃ/v  ³ö/v  ÊýÇ§/m  Ôª/q  ¹ºÆ±/v  ·Ö/vd  Ôù/v  ÅóÓÑ/n  £¬/w  ÈÃ/v  ¸ü/d  ¶à/a  ÈË/n  Ç°À´/v  ¸ÐÊÜ/v  Éç»á/n  ¶Ô/p  Ï£Íû/vn  ¹¤³Ì/n  µÄ/u  ÈÈÇé/an  ¡£/w  ÔÚ/p  ½ñÄê/t  µÄ/u  ÑÝ³ö/vn  ÖÐ/f  £¬/w  Ô¶ÔÚ/v  ÃÀ¹ú/ns  µÄ/u  ¸ÖÇÙ¼Ò/n  Òó/nr  ³Ð×Ú/nr  ×¨³Ì/d  »Ø¹ú/v  £¬/w  ÎªÁË/p  ±£Ö¤/v  ÑÝ³ö/vn  ÖÊÁ¿/n  £¬/w  »¹/d  ´Ó/p  ÍâµØ/s  ÔË/v  À´/v  ÑÝ³ö/v  Ëù/u  ÊÊÓÃ/v  µÄ/u  ¸ÖÇÙ/n  £¬/w  Á¦Õù/v  ÒÔ/p  ×î/d  ºÃ/a  µÄ/u  ×´Ì¬/n  ÈÃ/v  ÒôÀÖ»á/n  ±£³Ö/v  Ò»¸ö/m  ºÜ/d  ¸ß/a  µÄ/u  Ë®Æ½/n  ¡£/w  
19980601-05-003-007/m  ÔÚ/p  ÕâÐ©/r  ÑÝÔ±/n  ÖÐ/f  £¬/w  Ã»ÓÐ/v  Ò»¸ö/m  ÈË/n  Óë/p  Ö÷°ì/vn  µ¥Î»/n  Ì¸/v  µ½/v  Ò»/m  ·Ö/q  ±¨³ê/n  £¬/w  Ã»ÓÐ/v  ÈË/n  ±§Ô¹/v  ÅÅÑÝ/v  ÖÐ/f  Ëù/u  Óöµ½/v  µÄ/u  ¼è¿à/a  Ìõ¼þ/n  ¡£/w  
19980601-05-003-008/m  ÔÚ/p  ¶¯ÈË/a  µÄ/u  ÐýÂÉ/n  ÖÐ/f  £¬/w  Éç»á/n  µÄ/u  °®ÐÄ/n  ºÍ/c  Ï£Íû/vn  ÔÚ/p  ÕâÀï/r  Äý¾Û/v  £¬/w  »ã/v  ³É/v  ÎÂÅ¯/a  »ëºñ/a  µÄ/u  ½»Ïì/vn  ¡£/w  
19980601-05-003-009/m  £¨/w  ±¾±¨/r  ÓÐ/v  É¾½Ú/vn  £©/w  

19980601-05-004-001/m  ¡¶/w  µË/nr  Ð¡Æ½/nr  Ò¯Ò¯/n  µÄ/u  ¹ÊÊÂ/n  ¡·/w  ËÍ/v  ÀÏÇø/n  ¶ùÍ¯/n  
19980601-05-004-002/m  ±¾±¨/r  Ñ¶/Ng  ¼ÇÕß/n  Íõ/nr  ÄÈÃ·/nr  ±¨µÀ/v  £º/w  ÔÚ/p  ¡°/w  ÁùÒ»/t  ¡±/w  ¶ùÍ¯½Ú/t  µ½À´Ö®¼Ê/l  £¬/w  [ÉÂÎ÷/ns  ÈËÃñ/n  ½ÌÓý/vn  ³ö°æÉç/n]nt  ÌØ/d  Ïò/p  Ï£Íû/vn  ¹¤³Ì/n  ¾èÔù/v  ¡¶/w  µË/nr  Ð¡Æ½/nr  Ò¯Ò¯/n  µÄ/u  ¹ÊÊÂ/n  ¡·/w  Ò»/m  Êé/n  ¹²/d  £²£°£°£°/m  ²á/q  ¡£/w  Õâ/r  ±¾/q  Êé/n  ¹²/d  ·Ö/v  Æß/m  ¸ö/q  ²¿·Ö/n  £¬/w  ÊÕ¼¯/v  ÁË/u  µË/nr  Ð¡Æ½/nr  Í¬Ö¾/n  ½ü/a  °Ù/m  ¸ö/q  ÏÊÎªÈËÖª/i  µÄ/u  Éú¶¯/a  ¹ÊÊÂ/n  £¬/w  ´Ó/p  ¹Ø»³/v  °®»¤/v  ¡¢/w  ¹¤×÷/vn  ÇéÈ¤/n  ¡¢/w  µÀµÂ/n  Çé²Ù/n  ¡¢/w  »úÖÇ/a  ÓÂ¸Ò/a  ¡¢/w  ÓÑÒê/n  Ç×Çé/n  ¡¢/w  ÐØ»³/n  ÒâÖ¾/n  ¡¢/w  ·Ü½ø/vn  ÐÅÄî/n  Öî/r  ·½Ãæ/n  £¬/w  Õ¹Ê¾/v  ÁË/u  µË/nr  Ð¡Æ½/nr  Í¬Ö¾/n  ²©´ó/a  µÄ/u  ÐØ»³/n  ºÍ/c  ³ç¸ß/a  µÄ/u  ¾«Éñ/n  ÊÀ½ç/n  £¬/w  Îª/p  µËÐ¡Æ½ÀíÂÛ/n  ½ø/v  ÖÐÐ¡Ñ§/j  ¿ÎÌÃ/n  ×ß/v  ³ö/v  ÁË/u  Ò»/m  Ìõ/q  ÐÂ/a  Â·/n  ¡£/w  
19980601-05-004-003/m  µË/nr  Ð¡Æ½/nr  Í¬Ö¾/n  ÉúÇ°/t  ·Ç³£/d  ¹ØÐÄ/v  ÉÙÄê¶ùÍ¯/l  µÄ/u  ³É³¤/vn  £¬/w  ²¢/c  ¶à´Î/m  Ïò/p  ¡°/w  Ï£Íû/vn  ¹¤³Ì/n  ¡±/w  ¾è¿î/v  ¡£/w  [ÖÐ¹ú/ns  ÇàÉÙÄê/n  ·¢Õ¹/vn  »ù½ð»á/n]nt  ½«/d  °Ñ/p  ´ËÊé/r  ·Ö/v  Ôù/v  ¸ø/v  µË/nr  Ð¡Æ½/nr  Í¬Ö¾/n  Ôø¾­/d  Õ½¶·/v  ¡¢/w  Éú»î/v  ¹ý/u  µÄ/u  ¸ïÃü/vn  ÀÏÇø/n  ¡°/w  Ï£Íû/vn  Ð¡Ñ§/n  ¡±/w  µÄ/u  ÊÜÖúÉú/n  ÃÇ/k  ¡£/w  ÈÃ/v  ËûÃÇ/r  ÔÚ/p  ÔÄ¶Á/v  ¡¶/w  µË/nr  Ð¡Æ½/nr  Ò¯Ò¯/n  µÄ/u  ¹ÊÊÂ/n  ¡·/w  µÄ/u  Í¬Ê±/n  £¬/w  ½øÒ»²½/d  ÁË½â/v  µË/nr  Ð¡Æ½/nr  Í¬Ö¾/n  Î°´ó/a  µÄ/u  ÈË¸ñ/n  £¬/w  ¿íÀ«/a  µÄ/u  ÐØ»³/n  £¬/w  ¸ßÉÐ/a  µÄ/u  Çé²Ù/n  ¼°/c  ¹ýÈË/v  µÄ/u  ÖÇ»Û/n  £¬/w  ÓÀÔ¶/d  ¼Ç×¡/v  µË/nr  Ð¡Æ½/nr  Ò¯Ò¯/n  µÄ/u  Ãû×Ö/n  £¬/w  ÒÔ/c  ¼Ì³Ð/v  ÏÈ±²/n  ÒÅÖ¾/n  £¬/w  ºÃºÃ/d  Ñ§Ï°/v  ¡¢/w  ÌìÌì/n  ÏòÉÏ/v  ¡£/w  

19980601-05-005-001/m  È«¹ú/n  Ê®¼Ñ/j  Ô°¶¡/n  Ê®¼Ñ/j  ´ºÀÙ/nz  Å®Í¯/n  ÊÜ/v  ±íÕÃ/v  
19980601-05-005-002/m  ±¾±¨/r  Ñ¶/Ng  ¼ÇÕß/n  Íõ/nr  ÄÈÃ·/nr  ±¨µÀ/v  £º/w  ÈÕÇ°/t  £¬/w  [È«¹ú/n  ¸¾Áª/j]nt  ºÍ/c  [ÖÐ¹ú/ns  ¶ùÍ¯/n  ÉÙÄê/n  »ù½ð»á/n]nt  ÔÚ/p  [ÈËÃñ/n  ´ó»áÌÃ/n]ns  ÁªºÏ/v  ±íÕÃ/v  ÁË/u  ÖÜ/nr  ½ø»ª/nr  µÈ/u  £±£°/m  Ãû/q  ¡¯/w  £¹£¸/m  ¡°/w  È«¹ú/n  Ê®¼Ñ/j  Ô°¶¡/n  ¡±/w  ºÍ/c  ³Â/nr  Àö¾ê/nr  µÈ/u  £±£°/m  Ãû/q  ¡°/w  È«¹ú/n  Ê®¼Ñ/j  ´ºÀÙ/nz  Å®Í¯/n  ¡±/w  £¬/w  ³Â/nr  è¯è¯/nr  µÈ/u  £±£°£°/m  Ãû/q  Í¬Ñ§/n  »ñ/v  ¡¯/w  £¹£¸/m  ¡°/w  È«¹ú/n  °Ù/m  Ãû/q  ÓÅÐã/a  ´ºÀÙ/nz  Å®Í¯/n  ¡±/w  ³ÆºÅ/n  £¬/w  ÇØ/nr  ËØÆ¼/nr  µÈ/u  £²£²/m  Ãû/q  Í¬Ö¾/n  »ñ/v  ¡°/w  ÊµÊ©/v  ´ºÀÙ/nz  ¼Æ»®/n  ÏÈ½ø/a  ¸öÈË/n  ¡±/w  ³ÆºÅ/n  ¡£/w  ³Â/nr  Ä½»ª/nr  ¡¢/w  Íõ/nr  ¹âÓ¢/nr  µÈ/u  Áìµ¼/vn  Í¬Ö¾/n  ³öÏ¯/v  ÁË/u  ±íÕÃ/vn  ´ó»á/n  ¡£/w  

19980601-05-005-003/m  ¾ÝÏ¤/v  £º/w  ¡°/w  ´ºÀÙ/nz  ¼Æ»®/n  ¡±/w  ×Ô/p  £±£¹£¹£²Äê/t  ÊµÊ©/v  ÒÔÀ´/f  £¬/w  ÒÑ/d  ÀÛ¼Æ/v  ¾ÈÖú/v  £¶£°Íò/m  ÈË´Î/q  Ê§Ñ§/vn  Å®Í¯/n  ÖØ·µ/v  Ð£Ô°/n  £¬/w  Îª/p  ¸¨Öú/v  ¹ú¼Ò/n  ·¢Õ¹/v  »ù´¡½ÌÓý/l  ×÷³ö/v  ÁË/u  ÓÐÒæ/a  µÄ/u  ¹±Ï×/n  £¬/w  ²úÉú/v  ÁË/u  Á¼ºÃ/a  µÄ/u  Éç»á/n  ·´Ïì/n  ¡£/w  
19980601-05-005-004/m  ÕÙ¿ª/v  Õâ/r  ´Î/q  ±íÕÃ/vn  ´ó»á/n  Ö¼ÔÚ/v  ½øÒ»²½/d  ÍÆ¶¯/v  ¡°/w  ´ºÀÙ/nz  ¼Æ»®/n  ¡±/w  Ïò/p  ×ÝÉî/n  ·¢Õ¹/v  £¬/w  ¼ÌÐø/v  ¹®¹Ì/v  ºÍ/c  À©´ó/v  ´ºÀÙ/nz  Å®Í¯°à/n  µÄ/u  ³É¹û/n  £¬/w  ¹ÄÀø/v  ºÍ/c  ·öÖ²/v  Ä¬Ä¬/d  ¸ûÔÅ/v  ÔÚ/p  Æ¶À§/a  µØÇø/n  Å®Í¯/n  ½ÌÓý/vn  µÚÒ»Ïß/n  µÄ/u  ½ÌÊ¦/n  ÃÇ/k  £¬/w  ¼¤Àø/v  ´ºÀÙ°à/n  Å®Í¯/n  ·¢·ÜÍ¼Ç¿/i  ¡¢/w  ¿Ì¿à/ad  Ñ§Ï°/v  ¡¢/w  ÔçÈÕ/d  ³É²Å/v  ¡£/w  
19980601-05-005-005/m  ÓÖ/d  Ñ¶/Ng  [¹ã¶«/ns  Ïã½­/ns  ÆóÒµ/n  ¼¯ÍÅ/n]nt  ×Ü¾­Àí/n  µÔ/nr  ÃÀÇä/nr  Å®Ê¿/n  Ïò/p  [ÖÐ¹ú/ns  ¶ùÍ¯/n  ÉÙÄê/n  »ù½ð»á/n]nt  ×éÖ¯/v  ÊµÊ©/v  µÄ/u  ¡°/w  ´ºÀÙ/nz  ¼Æ»®/n  ¡±/w  ¾èÔù/v  ÁË/u  £±£°£°Íò/m  Ôª/q  ÈËÃñ±Ò/n  £¬/w  ±í´ï/v  ÁË/u  Ëý/r  ¶Ô/p  ÎÒ¹ú/n  Æ¶À§/a  É½Çø/n  Ê§Ñ§/vn  Å®Í¯/n  µÄ/u  Ò»/m  Æ¬/q  °®ÐÄ/n  ¡£/w  

19980601-05-006-001/m  ¡º/w  »¶ÀÖ/a  µÄ/u  »ªÏÄ/nz  ÍÞ/Ng  ¡»/w  ½ø/v  ¾©/j  ÑÝ³ö/v  
19980601-05-006-002/m  ±¾±¨/r  ±±¾©/ns  £µÔÂ/t  £³£±ÈÕ/t  Ñ¶/Ng  ¼ÇÕß/n  Àî/nr  ô³/nr  ±¨µÀ/v  £º/w  ½ñÌì/t  ÍíÉÏ/t  £¬/w  ÖÐÄÏº£/ns  »³ÈÊÌÃ/ns  Àï/f  Ë¿Öñ/n  ÕóÕó/q  £¬/w  Ð¦Óï/n  ÉùÉù/q  £¬/w  º¢×Ó/n  ÃÇ/k  ÔØ¸èÔØÎè/i  Ó­½Ó/v  ×Ô¼º/r  µÄ/u  ½ÚÈÕ/n  ¡£/w  [ÖÐ¹²ÖÐÑë/nt  ÕþÖÎ¾Ö/n]nt  ºò²¹Î¯Ô±/l  ¡¢/w  ¹úÎñÎ¯Ô±/n  Îâ/nr  ÒÇ/nr  £¬/w  [È«¹ú/n  ¸¾Áª/j]nt  Ö÷Ï¯/n  ³Â/nr  Ä½»ª/nr  µÈ/u  ÓÐ¹Ø/vn  ·½Ãæ/n  ¸ºÔðÈË/n  Í¬/p  Ê×¶¼/n  ²¿·Ö/m  ÉÙÄê¶ùÍ¯/l  Ò»Æð/d  ¹Û¿´/v  ÁË/u  Çì×£/v  ¡°/w  ÁùÒ»/t  ¡±/w  ¹ú¼Ê/n  ¶ùÍ¯½Ú/t  ¡°/w  »¶ÀÖ/a  µÄ/u  »ªÏÄ/nz  ÍÞ/Ng  ¡±/w  ½ø/v  ¾©/j  ÎÄÒÕ/n  ÑÝ³ö/vn  ¡£/w  
19980601-05-006-003/m  Õâ/r  Ì¨/q  ÎÄÒÕ/n  Íí»á/n  ÓÉ/p  ÎÄ»¯²¿/nt  ¡¢/w  [È«¹ú/n  ¸¾Áª/j]nt  ¡¢/w  [È«¹ú/n  ÉÙÄê¶ùÍ¯/l  ÎÄ»¯/n  ÒÕÊõ/n  Î¯Ô±»á/n]nt  ÁªºÏ/v  Ö÷°ì/v  £¬/w  Õâ/r  ÊÇ/v  ¼Ì/Vg  £±£¹£¹£µÄê/t  ¡°/w  Å©´å/n  ÍÞ/Ng  ½ø/v  ¾©/j  ¡±/w  ¡¢/w  £±£¹£¹£¶Äê/t  ¡°/w  Ãñ×å/n  ÍÞ/Ng  ½ø/v  ¾©/j  ¡±/w  ¡¢/w  £±£¹£¹£·Äê/t  ¡°/w  ÖÐ»ª/nz  ÍÞ/Ng  Ï²Ó­/v  Ïã¸Û/ns  »Ø¹é/v  ¡±/w  Ö®ºó/f  µÄ/u  µÚËÄ/m  ´Î/q  ´óÐÍ/b  ÉÙ¶ù/n  ÎÄÒÕ/n  ½ÚÄ¿/n  ½ø/v  ¾©/j  »ã±¨/v  ÑÝ³ö/v  ¡£/w  
19980601-05-006-004/m  À´×Ô/v  ¹ã¶«/ns  ¡¢/w  ±±¾©/ns  µÈ/u  Áù/m  Ê¡ÊÐ/n  £²£¶£°/m  Óà/m  Ãû/q  Ð¡/a  ÑÝÔ±/n  ´øÀ´/v  µÄ/u  £±£³/m  ¸ö/q  ½ÚÄ¿/n  £¬/w  ´Ó/p  ²»Í¬/a  ²àÃæ/f  ÔÙÏÖ/v  ÁË/u  ÉÙÄê¶ùÍ¯/l  ·á¸»¶à²Ê/i  ¡¢/w  ½¡¿µ/a  ÏòÉÏ/v  µÄ/u  ÎÄ»¯/n  Éú»î/vn  ºÍ/c  ³¯ÆøÅî²ª/i  ¡¢/w  »ý¼«/ad  ½øÈ¡/v  µÄ/u  ¾«Éñ/n  ·çÃ²/n  ¡£/w  Ú¶Ð³/a  ÓÄÄ¬/a  µÄ/u  Îèµ¸/n  ¡¶/w  Ð¡/a  Öí/n  Ñ¡ÃÀ/v  ¡·/w  ¡¢/w  ÆøÊÆ°õíç/i  µÄ/u  Îèµ¸/n  ¡¶/w  Áú/n  ÖÖ/Ng  ¡·/w  ÒÔ¼°/c  ´øÓÐ/v  Å¨ºñ/a  µØ·½/n  ÌØÉ«/n  µÄ/u  Ô¥¾ç/n  ¡¶/w  ÄÖ/v  »¨µÆ/n  ¡·/w  ¡­¡­/w  ²»Ê±/d  µØ/u  Ó®µÃ/v  ¹ÛÖÚ/n  ÃÇ/k  Ò»Õó/m  ÓÖ/d  Ò»Õó/m  ÈÈÁÒ/a  µÄ/u  ÕÆÉù/n  ¡£/w  
19980601-05-006-005/m  È«¹ú/n  ÉÙÊýÃñ×å/n  ¶ùÍ¯/n  ´ú±í/n  ¡¢/w  µÚÈý/m  ½ì/q  ËÎ/nr  ÇìÁä/nr  ½±Ñ§½ð/n  »ñµÃÕß/n  ¡¢/w  È«¹ú/n  Ê®¼Ñ/j  ¡°/w  ´ºÀÙ/nz  ¡±/w  Å®Í¯/n  ¡¢/w  È«¹ú/n  Ê®¼Ñ/j  ¡°/w  ´ºÀÙ/nz  ¡±/w  Ô°¶¡/n  ¹Û¿´/v  ÁË/u  ÑÝ³ö/vn  ¡£/w  

19980601-05-007-001/m  ÎÒ/r  »ùÒò/n  ¹¤³Ì/n  È¡µÃ/v  ÐÂ/a  ½øÕ¹/vn  ´´Ãæ/n  ÐÞ¸´/vn  ¼Ó¿ì/v  ÉË¿Ú/n  ×ÔÈ»/d  ÓúºÏ/v  
19980601-05-007-002/m  ±¾±¨/r  Ñ¶/Ng  £µÔÂ/t  £³£°ÈÕ/t  Ê×/m  ½ì/q  È«¹ú/n  ´´ÉË/n  ÐÞ¸´/vn  Óë/p  ×éÖ¯/n  ÔÙÉú/vn  Ñ§Êõ/n  ½»Á÷»á/n  ÉÏ/f  £¬/w  ¹«²¼/v  ÁË/u  ÎÒ¹ú/n  ¡°/w  °ËÎå/m  ¡±/w  ¿Æ¼¼/n  ¹¥¹Ø/vn  ¼Æ»®/n  ÏîÄ¿/n  ¹ú¼Ò/n  Ò»/m  Àà/q  »ùÒò/n  ¹¤³Ì/n  ÐÂÒ©/n  ¡°/w  ±´¸´¼Ã/nz  ¡±/w  ÕýÊ½/ad  Åú×¼/v  ÉÏÊÐ/v  µÄ/u  ÏûÏ¢/n  ¡£/w  È«¹ú/n  ¸÷µØ/r  £²£°£°/m  Óà/m  Î»/q  ´´ÉË/n  ÐÞ¸´/vn  ÁìÓò/n  µÄ/u  ×¨¼Ò/n  Ñ§Õß/n  ºÍ/c  [ÖÐ¹ú/ns  ¹¤³ÌÔº/n]nt  ÔºÊ¿/n  Àè/nr  ÷¡/nr  ¡¢/w  Ê¢/nr  Ö¾ÓÂ/nr  ¡¢/w  Íõ/nr  Õý¹ú/nr  µÈ/u  µ½»á/v  ÌýÈ¡/v  Õâ/r  Ò»/m  ¿ÆÑÐ/n  ³É¹û/n  ×ª»¯/vn  µÄ/u  ±¨¸æ/n  ¡£/w  
19980601-05-007-003/m  ±»/p  ÁÐÈë/v  ¹ú¼Ò/n  ¡°/w  °ËÎå/m  ¡±/w  ¿Æ¼¼/n  ¹¥¹Ø/vn  ¼Æ»®/n  ¡¢/w  [¹ú¼Ò¼¶/b  »ð¾æ/n  ¼Æ»®/n]nz  ÏîÄ¿/n  µÄ/u  ¡°/w  ±´¸´¼Ã/nz  ¡±/w  ÒÑ/d  ÓÉ/p  [Öéº£/ns  ¶«´ó/nz  ÉúÎï/n  ÖÆÒ©/v  ÓÐÏÞ¹«Ë¾/n]nt  ÑÐÖÆ/v  Éú²ú/v  £¬/w  Ëü/r  ÊÇ/v  ÎÒ¹ú/n  ¼Ì/Vg  ¸ÉÈÅËØ/n  Ö®ºó/f  µÚ¶þ/m  ¸ö/q  »ùÒò/n  ¹¤³Ì/n  ¹ú¼Ò/n  Ò»/m  Àà/q  ÐÂÒ©/n  ¡£/w  ¡°/w  ±´¸´¼Ã/nz  ¡±/w  µÄ/u  ÑÐÖÆ/vn  ³É¹¦/a  ±êÖ¾/v  ×Å/u  ÎÒ¹ú/n  ÊÇ/v  ÊÀ½ç/n  ÉÏ/f  ÔÚ/p  ¼îÐÔ/n  ³É/v  ÏËÎ¬/n  Ï¸°û/n  Éú³¤/vn  Òò×Ó/n  ÁìÓò/n  Àï/f  µÚÒ»/m  ¸ö/q  Íê³É/v  ÁË/u  ´Ó/p  ÊµÑéÊÒ/n  µ½/p  ²úÒµ»¯/vn  ¼èÄÑ/a  Àú³Ì/n  µÄ/u  ¹ú¼Ò/n  £¬/w  Í¬Ê±/c  Ò²/d  ÒâÎ¶×Å/v  ÎÒ¹ú/n  ÔÚ/p  Õâ/r  Ò»/m  ÏîÄ¿/n  ÉÏ/f  µÄ/u  ÑÐ¾¿/vn  ´¦ÓÚ/v  ÊÀ½ç/n  ÁìÏÈ/vn  Ë®Æ½/n  ¡£/w  
19980601-05-007-004/m  ´«Í³/n  µÄ/u  ´´ÉË/n  ÖÎÁÆ/vn  ·½·¨/n  ÔÚ/p  ·ìºÏ/v  ¡¢/w  Çå´´/j  ¡¢/w  Æ¤·ô/n  ÒÆÖ²/vn  ¼°/c  ¿¹/v  ¸ÐÈ¾/v  µÈ/u  ³£¹æ/n  ´¦Àí/vn  ´ëÊ©/n  ºó/f  £¬/w  Ö»ÄÜ/v  ±»¶¯/ad  µÈ´ý/v  ÉË¿Ú/n  ×ÔÈ»/d  ÓúºÏ/v  £¬/w  ¶ø/c  ¡°/w  ±´¸´¼Ã/nz  ¡±/w  ÄÜ¹»/v  ´Ù½ø/v  ´´Ãæ/n  Ö÷¶¯/ad  ÐÞ¸´/v  £¬/w  ´ó´ó/d  ¼Ó¿ì/v  ÉË¿Ú/n  ÓúºÏ/vn  ËÙ¶È/n  £¬/w  È«Ãæ/ad  Ìá¸ß/v  ´´ÉË/n  ÐÞ¸´/vn  ÖÊÁ¿/n  ¡£/w  £¨/w  Ç®/nr  Ò½»Û/nr  £©/w  

19980601-05-008-001/m  [±±¾©/ns  °×¼Ò×¯/ns  Ð¡Ñ§/n]nt  ËØÖÊ/n  ½ÌÓý/vn  ÓÐ/v  ÌØÉ«/n  
19980601-05-008-002/m  ±¾±¨/r  Ñ¶/Ng  ¼ÇÕß/n  °×/nr  ½£·å/nr  ±¨µÀ/v  £º/w  ÔÚ/p  [±±¾©ÊÐ/ns  °×¼Ò×¯/ns  Ð¡Ñ§/n]nt  µÄ/u  Ã¿/r  Ò»/m  ¼ä/q  ½ÌÊÒ/n  Àï/f  £¬/w  ¶¼/d  Ìù/v  ÓÐ/v  ÎåÑÕÁùÉ«/i  µÄ/u  Ñ§Éú/n  ¡°/w  ³É¹¦/a  ¼ÇÂ¼/n  ¡±/w  £º/w  Ë­/r  µÄ/u  ¿ÎÌÃ/n  ÖÊÒÉ/vn  ºÃ/a  £¬/w  µÃ/v  Ò»/m  ¶ä/q  ÏòÈÕ¿û/n  £»/w  Ë­/r  µÄ/u  ×ÔÑ§/vn  ³öÉ«/a  £¬/w  µÃ/v  Ò»¸ö/m  Îå½ÇÐÇ/n  ¡­¡­/w  Ã¿/r  Ñ§ÆÚ/n  ÏÂÀ´/v  £¬/w  ¶¼/d  »á/v  Ó¿ÏÖ/v  Ò»/m  Åú/q  Ð¡/a  ²©Ê¿/n  ¡¢/w  ¿ÚËã/vn  ´óÍõ/n  ¡¢/w  Ð¡/a  ÆÀÂÛ¼Ò/n  µÈ/u  ¡£/w  Õâ/r  ÊÇ/v  ¸ÃÐ£/r  ¼á³Ö/v  ¿ªÕ¹/v  ËØÖÊ/n  ½ÌÓý/vn  µÄ/u  ³É¹û/n  ¡£/w  
19980601-05-008-003/m  Ð£³¤/n  ¹ù/nr  ÐãÉº/nr  Ëµ/v  £º/w  ½ÌÓý/vn  µÄ/u  ×îÖÕ/b  Ä¿±ê/n  ÊÇ/v  ÅàÑø/v  ÓÐ/v  Ë¼Ïë/n  ÓÐ/v  ¸öÐÔ/n  µÄ/u  Ñ§Éú/n  £¬/w  ¶ø/c  ²»/d  ÊÇ/v  ÅàÑø/v  ¡°/w  Ó¦ÊÔ/vn  ¹¤¾ß/n  ¡±/w  ¡£/w  Òò´Ë/c  £¬/w  ¸ÃÐ£/r  Ê®·Ö/m  Ç¿µ÷/v  Ñ§Éú/n  µÄ/u  Ö÷Ìå/n  µØÎ»/n  £¬/w  ¼á³Ö/v  Òò²ÄÊ©½Ì/i  £¬/w  ×ðÖØ/v  Ñ§Éú/n  ¸öÐÔ/n  µÄ/u  ½¡¿µ/a  ·¢Õ¹/vn  £¬/w  ¼¤·¢/v  ËûÃÇ/r  µÄ/u  ´´Ôì/vn  ²ÅÄÜ/n  £¬/w  Ìá¸ß/v  ×ÛºÏ/vn  ËØÖÊ/n  ¡£/w  ÔÚ/p  ½ÌÑ§/n  ÖÐ/f  £¬/w  ËûÃÇ/r  Ìá³«/v  Ñ§Éú/n  ÔÚ/p  ½ÌÊ¦/n  Ö¸µ¼/v  ÏÂ/f  ×ÔÖ÷/vd  »î¶¯/v  £¬/w  »ý¼«/ad  ²ÎÓë/v  £¬/w  ÅàÑø/v  ×ÔÑ§/vn  ÄÜÁ¦/n  £¬/w  ´´Ôì/v  ×î/d  ÊÊºÏ/v  ×Ô¼º/r  µÄ/u  Ñ§Ï°/vn  ·½·¨/n  £¬/w  ´Ó¶ø/c  ¸Ä±ä/v  ÁË/u  Ñ§Éú/n  Î§/v  ×Å/u  ÀÏÊ¦/n  ×ª/v  µÄ/u  ¡°/w  Ò»µ¶ÇÐ/v  ¡±/w  ½ÌÑ§/vn  Ä£Ê½/n  ¡£/w  ÀÏÊ¦/n  »¹/d  ´óµ¨/ad  ·ÅÊÖ/v  £¬/w  ¹ÄÀø/v  Ñ§Éú/n  ¶ÀÁ¢/ad  Ë¼¿¼/v  £¬/w  ÅàÑø/v  Ñ§Éú/n  µÄ/u  Ì½Ë÷/vn  ¾«Éñ/n  £¬/w  Ê¹/v  ¿ÎÌÃ/n  Æø·Õ/n  ·Ç³£/d  »îÔ¾/a  ¡£/w  Ñ§Éú/n  ÃÇ/k  Ç¿ÁÒ/a  µÄ/u  ²ÎÓë/vn  ÒâÊ¶/n  ºÍ/c  ×ÔÐÅ/a  »îÆÃ/a  µÄ/u  ÐÄÀí/n  ËØÖÊ/n  £¬/w  ²úÉú/v  ÁË/u  ³öÈËÒâÁÏ/i  µÄ/u  Ñ§Ï°/vn  Ð§¹û/n  £¬/w  ¡°/w  ËÀ/a  Êé±¾/n  ¡±/w  ±ä/v  µÃ/v  ¡°/w  »îÉúÉú/z  ¡±/w  ¡£/w  
19980601-05-008-004/m  ËûÃÇ/r  »¹/d  ÒªÇó/v  Ã¿¸ö/r  Ñ§Éú/n  ÔÚ/p  Ð¡Ñ§/n  ½×¶Î/n  ¶Á/v  £³£°£°/m  ±¾/q  Êé/n  £¬/w  ¹ã·º/ad  ÔÄ¶Á/v  ÖÐÍâ/j  ÃûÖø/n  £¬/w  ·á¸»/v  ÖªÊ¶/n  £¬/w  ÍØ¿í/v  ÊÓÒ°/n  ¡£/w  Ñ§Éú/n  ÃÇ/k  »¹/d  ³ÉÁ¢/v  ÁË/u  ÀÊËÐ/vn  ¡¢/w  Ð´×÷/vn  ¡¢/w  ÃÀÊõ/n  ¡¢/w  ºÏ³ª/vn  ¡¢/w  ÊÖ¹¤/n  ¡¢/w  ÉãÓ°/vn  µÈ/u  £±£°/m  Óà/m  ¸ö/q  ÐËÈ¤/n  Ð¡×é/n  ¡£/w  

19980601-05-009-001/m  [Ïã¸Û/ns  ¸¾Ð­/j]nt  ×ÊÖú/v  Ê§Ñ§/vn  Å®Í¯/n  
19980601-05-009-002/m  ±¾±¨/r  Ñ¶/Ng  ÁùÒ»/t  Ç°Ï¦/f  Ïã¸Û/ns  ¸÷½ç/r  ¸¾Å®/n  ÁªºÏ/vn  Ð­½ø»á/n  Ïò/p  [ÖÐ¹ú/ns  ¶ùÍ¯/n  ÉÙÄê/n  »ù½ð»á/n]nt  ¡°/w  É½Çø/n  Å®Í¯/n  ½ÌÓý/vn  ¼Æ»®/n  ¡±/w  ¾èÔù/v  £¹£°Íò/m  Ôª/q  ¡£/w  
19980601-05-009-003/m  £±£¹£¹£·Äê/t  £·ÔÂ/t  £¬/w  [È«¹ú/n  ¸¾Áª/j]nt  Ö÷Ï¯/n  ¡¢/w  [ÖÐ¹ú/ns  ¶ùÍ¯/n  ÉÙÄê/n  »ù½ð»á/n]nt  »á³¤/n  ³Â/nr  Ä½»ª/nr  ·Ã/v  ¸Û/j  Ê±/Ng  £¬/w  [Ïã¸Û/ns  ¸¾Ð­/j]nt  Í¨¹ý/p  ³Â/nr  Ä½»ª/nr  ½«/p  £¹£°/m  Óà/m  Íò/m  Ôª/q  ¸Û±Ò/n  ×÷Îª/p  Ò»/m  ·Ý/q  ÀñÎï/n  ËÍ¸ø/v  £³£°£°£°/m  Ãû/q  É½Çø/n  Ê§Ñ§/vn  Å®Í¯/n  ¡£/w  [ÖÐ¹ú/ns  ¶ùÍ¯/n  ÉÙÄê/n  »ù½ð»á/n]nt  ÓÚ/p  È¥Äê/t  £¹ÔÂ/t  ÓÃ/p  Õâ±Ê/r  Ç®/n  ÔÚ/p  ÔÆÄÏ/ns  ¡¢/w  ¹óÖÝ/ns  ¡¢/w  ËÄ´¨/ns  ¡¢/w  ¹ãÎ÷/ns  ¡¢/w  ÖØÇì/ns  ½¨/v  ÁË/u  £¶£°/m  ¸ö/q  Å®Í¯°à/n  £¬/w  ÒÑ/d  ÓÐ/v  £³£°£°£°/m  Óà/m  Ãû/q  Ê§Ñ§/vn  Å®Í¯/n  ÖØ·µ/v  Ð£Ô°/n  ¡£/w  
19980601-05-009-004/m  ½ñÌì/t  [Ïã¸Û/ns  ¸¾Ð­/j]nt  ÓÖ/d  ½«/p  ÕâÐ©/r  Å®Í¯/n  µÄ/u  µÚ¶þ/m  Äê/q  Ñ§·Ñ/n  £¹£°/m  Óà/m  Íò/m  Ôª/q  ¸Û±Ò/n  ¾èÔù/v  ¸ø/p  [ÖÐ¹ú/ns  ¶ùÍ¯/n  ÉÙÄê/n  »ù½ð»á/n]nt  ¡£/w  [Ïã¸Û/ns  ¸¾Ð­/j]nt  ±íÊ¾/v  £¬/w  ÒÔºó/f  Ã¿Äê/r  ¶¼/d  ¾èÔù/v  £¹£°/m  Óà/m  Íò/m  Ôª/q  ×ÊÖú/v  ÕâÐ©/r  º¢×Ó/n  £¬/w  Á¬Ðø/a  £¶/m  Äê/q  £¬/w  ÒÔ/c  Ê¹/v  £³£°£°£°/m  Ãû/q  Ê§Ñ§/vn  Å®Í¯/n  Ë³Àû/ad  Íê³É/v  Ñ§Òµ/n  ¡£/w  £¨/w  Íõ/nr  Ã·/nr  £©/w  

19980601-05-010-001/m  ºú/nr  ¾Ã¸ù/nr  ÎôÈÕ/t  ÌÖ·¹/v  ²»/d  Ê¶×Ö/v  ½ñ³¯/t  ¸»Ô£/a  ½¨/v  Ð¡Ñ§/n  
19980601-05-010-002/m  ±¾±¨/r  ÄÏ²ý/ns  £µÔÂ/t  £³£°ÈÕ/t  µç/n  ¡°/w  ÁùÒ»/t  ¡±/w  ¶ùÍ¯½Ú/t  Ç°Ï¦/f  £¬/w  [ÄÏ²ý/ns  ²ý¾Ã/nz  ·¿µØ²ú/j  ¿ª·¢/vn  ÓÐÏÞ¹«Ë¾/n]nt  ¶­ÊÂ³¤/n  ºú/nr  ¾Ã¸ù/nr  ÊÜµ½/v  ÉÙÏÈ¶ÓÔ±/n  ÃÇ/k  ÈÈÁÒ/a  »¶Ó­/vn  ¡£/w  ºú/nr  ¾Ã¸ù/nr  £¶/m  Ëê/q  É¥/Vg  ¸¸/Ng  £¬/w  ¸ú×Å/v  Ä¸Ç×/n  ÌÖ·¹/v  ¡£/w  Ð¡Ê±ºò/t  Òò/p  ¼ÒÆ¶/a  ¶Á/v  ²»/d  Æð/v  Êé/n  £¬/w  ½â·Åºó/t  ÔÚ/p  ¹¤×÷/vn  ÖÐ/f  ²Å/d  ¿ªÊ¼/v  Öð½¥/d  É¨Ã¤/v  £¬/w  ²¢/c  ³ÉÎª/v  ÓÅÐã/a  ÆóÒµ/n  ¹ÜÀí/vn  ÈË²Å/n  ¡£/w  
19980601-05-010-003/m  ½ñÌì/t  µ±/p  ÆóÒµ/n  ·¢Õ¹/v  ³É/v  Ò»¶¨/b  ¹æÄ£/n  Ê±/Ng  £¬/w  Ëû/r  ±ã/d  ´øÁì/v  Ô±¹¤/n  ÏÈºó/d  ½¨/v  ÁË/u  Á½/m  Ëù/q  Ï£Íû/vn  Ð¡Ñ§/n  ¡£/w  ÆäÖÐ/r  Ò»/m  Ëù/q  ¾Í/d  ½¨/v  ÔÚ/p  ºú/nr  ¾Ã¸ù/nr  µÄ/u  ¼ÒÏç/n  ¡£/w  Ëû/r  Ìá³ö/v  Òª/v  ½¨/v  Ò»¸ö/m  ¿í³¨/a  ¡¢/w  Ã÷ÁÁ/a  ¡¢/w  »·¾³/n  ÓÅÃÀ/a  µÄ/u  Ð¡Ñ§/n  ¡£/w  Ëû/r  Ð¡Ê±ºò/t  ¾­³£/d  ÔÚ/p  ¼ÒÏç/n  ÆÆÀÃ/a  µÄ/u  Ð¡Ñ§Ð£/n  ÃÅ¿Ú/s  ÅÇ»²/v  £¬/w  ÅÎÍû/v  ×Ô¼º/r  ½«À´/t  ÓÐ/v  »ú»á/n  ÉÏÑ§/v  £¬/w  µ«/c  ÖÕ/d  Î´/d  ÈçÔ¸/v  ¡£/w  ÏÖÔÚ/t  ÔÚ/p  ¸Ä¸ï/v  ¿ª·Å/v  ÖÐ/f  £¬/w  Ëû/r  ´´°ì/v  µÄ/u  ¹«Ë¾/n  ÓÐ/v  ÁË/u  »ýÀÛ/n  £¬/w  Ê×ÏÈ/d  Ïëµ½/v  °ì/v  Ï£Íû/vn  Ð¡Ñ§/n  ¡£/w  Ëû/r  °Ñ/p  ×Ô¼º/r  µÄ/u  ¾­Àú/n  ¸æËß/v  º¢×Ó/n  ÃÇ/k  £¬/w  Ï£Íû/v  ËûÃÇ/r  ÕäÏ§/v  ÉÏÑ§/v  µÄ/u  »ú»á/n  ¡£/w  
19980601-05-010-004/m  ºú/nr  ¾Ã¸ù/nr  »¹/d  ¸ø/p  £Ó£Ï£Ó/n  ´å/n  ¾è/v  Ç®/n  ¾èÎï/v  ¡£/w  ´ø/v  ×Å/u  Êé¼®/n  ¡¢/w  Ê³Æ·/n  ºÍ/c  Ç®/n  È¥/v  ¿´Íû/v  ´åÀï/n  µÄ/u  º¢×Ó/n  ¡£/w  µ±µØÈË/n  Ëµ/v  £¬/w  ºú/nr  ¾Ã¸ù/nr  ¶Ô/p  º¢×Ó/n  ×î/d  Ç×/a  ¡£/w  £¨/w  ÏÄ/nr  ²ý¾Ã/nr  £©/w  

19980601-05-011-001/m  ¶¯»­/n  ·¢Õ¹/vn  Óë/c  Î´À´/t  ÑÐÌÖ»á/n  ¾ÙÐÐ/v  
19980601-05-011-002/m  ±¾±¨/r  ±±¾©/ns  £µÔÂ/t  £³£±ÈÕ/t  Ñ¶/Ng  ¼ÇÕß/n  °¬/nr  Ð¦/nr  ±¨µÀ/v  £º/w  ÓÉ/p  [ÖÐ¹ú/ns  ÈË¿Ú/n  ÎÄ»¯/n  ´Ù½ø»á/n]nt  ºÍ/c  [ÖÐÑë/n  µçÊÓÌ¨/n]nt  Ö÷°ì/v  µÄ/u  ¡¶/w  ÎªÁË/p  º¢×Ó/n  ¡ª¡ª¡ª/w  ÖÐ¹ú/ns  ¶¯»­/n  ·¢Õ¹/vn  Óë/c  Î´À´/t  ¡·/w  ÑÐÌÖ»á/n  ½ñÌì/t  ¾ÙÐÐ/v  ¡£/w  ÎÒ¹ú/n  µÚÒ»/m  ²¿/q  £±£°£¶/m  ¼¯/q  ÏµÁÐ/n  ¶¯»­Æ¬/n  ¡¶/w  º£¶û/nr  ºÃ/a  ÐÖµÜ/n  ¡·/w  £¬/w  ÔÚ/p  ÁùÒ»/t  ¹ú¼Ê/n  ¶ùÍ¯½Ú/t  ÕýÊ½/ad  ²¥·Å/v  ¡£/w  
19980601-05-011-003/m  ÑÐÌÖ»á/n  ÉÏ/f  £¬/w  [º£¶û/nz  ¼¯ÍÅ/n]nt  Ïò/p  [ÖÐ¹ú/ns  ÈË¿Ú/n  ÎÄ»¯/n  ´Ù½ø»á/n]nt  ¾èÔù/v  ÁË/u  £±£°£°£°/m  Ì×/q  ¡¶/w  º£¶û/nr  ºÃ/a  ÐÖµÜ/n  ¡·/w  £Ö£Ã£Ä/nx  ¹âÅÌ/n  £¬/w  ÒÔ/c  Ö§³Ö/v  ÎÒ¹ú/n  ÈË¿Ú/n  ÎÄ»¯/n  ÊÂÒµ/n  ¡£/w  

19980601-05-012-001/m  ÇàÆÖÏØ/ns  Îª/p  Ï£Íû/vn  ¹¤³Ì/n  È°Ä¼/v  ¾è¿î/v  
19980601-05-012-002/m  ±¾±¨/r  ±±¾©/ns  Ñ¶/Ng  £µÔÂ/t  £³£°ÈÕ/t  ÉÏÎç/t  £¬/w  ÉÏº£ÊÐ/ns  ÇàÆÖÏØ/ns  Ïò/p  [ÖÐ¹ú/ns  ÇàÉÙÄê/n  ·¢Õ¹/vn  »ù½ð»á/n]nt  Ï£Íû/vn  ¹¤³Ì/n  ¾è¿î/v  £²£°£°Íò/m  Ôª/q  ¡£/w  [ÖÐ¹ú/ns  Çà»ù»á/j]nt  ½«/d  ÓÃ/p  Õâ±Ê/r  ¿îÏî/n  ÉèÁ¢/v  ×¨Ïî/b  »ù½ð/n  ÓÃÓÚ/v  ÇàÆÖÏØ/ns  ¾³ÄÚ/s  µÄ/u  ¡°/w  Ï£Íû/vn  ¹¤³Ì/n  È«¹ú/n  Å©¿Æ½Ì/j  »ùµØ/n  ¡±/w  µÄ/u  ½¨Éè/vn  Óë/c  ·¢Õ¹/vn  ¡£/w  
19980601-05-012-003/m  ¡°/w  »ùµØ/n  ¡±/w  Î»ÓÚ/v  ÉÏº£ÊÐ/ns  ÇàÆÖÏØ/ns  Á«Ê¢Õò/ns  ¾³ÄÚ/s  £¬/w  Õ¼µØ/v  £±£°£°/m  ¹«Çê/q  £¬/w  ½«/d  ÔÚ/p  Ï£Íû/vn  ¹¤³Ì/n  £±£°/m  ÖÜÄê/q  Ö®¼Ê/f  ÕýÊ½/ad  ÆôÓÃ/v  ¡£/w  ½ìÊ±/d  £¬/w  Ã¿Äê/r  ½«/d  ÓÐ/v  ÊýÇ§/m  Ãû/q  Ï£Íû/vn  Ð¡Ñ§/n  ½ÌÊ¦/n  ÔÚ/p  ´Ë/r  »ñµÃ/v  Å©Òµ/n  ÐÂ/a  ¼¼Êõ/n  µÄ/u  ÅàÑµ/vn  ºÍ/c  Êµ¼ù/vn  ¡£/w  £¨/w  Íõ/nr  ÄÈÎÄ/nr  £©/w  

19980601-05-013-001/m  ¡¶/w  ÎÒ/r  µÄ/u  ÊÀ½ç/n  ¡·/w  Õ¹Ê¾/v  ÉÙ¶ù/n  ÇéÈ¤/n  
19980601-05-013-002/m  ±¾±¨/r  Ñ¶/Ng  Ò»/m  ±¾/q  ÓÉ/p  ÉÙ¶ù/n  Ð´/v  ¸ø/p  ÉÙ¶ù/n  ¿´/v  µÄ/u  ¡¢/w  Ãû/Ng  Îª/v  ¡¶/w  ÎÒ/r  µÄ/u  ÊÀ½ç/n  ¡ª¡ª¡ª/w  Ëæ/p  ¸¸Ä¸/n  ÂÃ¾Ó/v  ¼ÓÄÃ´ó/ns  ¼Ç/vn  ¡·/w  Ò»/m  Êé/n  £¬/w  ¡°/w  ÁùÒ»/t  ¡±/w  ¶ùÍ¯½Ú/t  Ç°Ï¦/f  Óë/p  ¹úÄÚ/s  Ð¡/a  ¶ÁÕß/n  ¼ûÃæ/v  ¡£/w  
19980601-05-013-003/m  ×÷Õß/n  ÀõÀõ/nr  ÊÇ/v  Ò»/m  Î»/q  £±£²/m  Ëê/q  µÄ/u  Å®º¢×Ó/n  £¬/w  Ëý/r  ÒÔ/p  ×ÔÈ»/a  ¡¢/w  ÏÊ»î/a  ¸»ÓÐ/v  ÇéÈ¤/n  µÄ/u  ±Ê´¥/n  £¬/w  Á÷³©/a  µØ/u  ¼ÇÊö/v  ÁË/u  Ëý/r  £³/m  Ëê/q  ³ö¹ú/v  ÒÔÀ´/f  ÔÚ/p  Òì¹úËûÏç/l  µÄ/u  Ëù¼ûËùÎÅ/i  £¬/w  ³ÊÏÖ/v  ³ö/v  Ò»¸ö/m  ÉÙ¶ù/n  µÄ/u  Ìì·Ö/n  ºÍ/c  Í¯Õæ/n  ¡£/w  
19980601-05-013-004/m  ÔÚ/p  ÈÕÇ°/t  ÓÉ/p  [ÐÂ»ª/nz  ³ö°æÉç/n]nt  Ö÷°ì/v  µÄ/u  ³ö°æ/vn  ×ùÌ¸»á/n  ÉÏ/f  £¬/w  Óë»á/v  µÄ/u  ×¨¼Ò/n  Ñ§Õß/n  ÈÏÎª/v  £¬/w  ´ËÊé/r  µÄ/u  ³ö°æ/vn  ½«/d  ¶Ô/p  ÎÒ¹ú/n  µÄ/u  ÓïÎÄ/n  ½ÌÑ§/vn  ¡¢/w  ¶ùÍ¯/n  ³É³¤/v  µÈ/u  ÎÊÌâ/n  ¸ø/p  ÈËÃÇ/n  ½ÏÎª/d  Éî¿Ì/a  µÄ/u  ÆôÊ¾/vn  ¡£/w  £¨/w  ÎÄ/nr  ÃÎ/nr  £©/w  

19980601-05-014-001/m  ÖÐÑ§Éú/n  °Ù¿ÆÈ«Êé/n  ÔùËÍ/v  Æ¶À§ÏØ/n  ÖÐÑ§/n  
19980601-05-014-002/m  ±¾±¨/r  Ñ¶/Ng  ÎªÁË/p  Ó­½Ó/v  ¡°/w  ÁùÒ»/t  ¡±/w  ¶ùÍ¯½Ú/t  µÄ/u  À´ÁÙ/vn  £¬/w  [ÖÐ¹ú/ns  ÎÄ»¯/n  ·öÆ¶/vn  Î¯Ô±»á/n]nt  ÈÕÇ°/t  ÔÚ/p  ±±¾©/ns  ¾ÙÐÐ/v  ÁË/u  ¡°/w  Ïò/p  È«¹ú/n  £±£°£°/m  ¸ö/q  Æ¶À§ÏØ/n  ÖÐ/f  ¾èÔù/v  ¡¶/w  ÐÂ/a  ÊÀ¼Í/n  ÖÐÑ§Éú/n  °Ù¿ÆÈ«Êé/n  ¡·/w  ¼°/c  ¡¶/w  ¡°/w  ÆßÉ«¹â/nz  ¡±/w  ¸èÎè/n  ¡·/w  ¹âÅÌ/n  ÒÇÊ½/n  ¡±/w  ¡£/w  
19980601-05-014-003/m  ÒÇÊ½/n  ÉÏ/f  £¬/w  [ÖÐ¹ú/ns  ÎÄ»¯/n  ·öÆ¶/vn  Î¯Ô±»á/n]nt  Ö÷ÈÎ/n  Ðì/nr  Î©³Ï/nr  ´ú±í/v  [ÖÐ¹ú/ns  ÎÄ»¯/n  ·öÆ¶/vn  Î¯Ô±»á/n]nt  Ïò/p  Æ¶À§ÏØ/n  ÖÐ/f  µÄ/u  ´ú±í/n  £¬/w  ÔùËÍ/v  ÁË/u  [ÖÐ¹ú/ns  ´ó°Ù¿ÆÈ«Êé/n  ³ö°æÉç/n]nt  ³ö°æ/v  µÄ/u  ¡¶/w  ÐÂ/a  ÊÀ¼Í/n  ÖÐÑ§Éú/n  °Ù¿ÆÈ«Êé/n  ¡·/w  ÒÔ¼°/c  £³£°£°£°/m  ²á/q  Í¼Êé/n  £¬/w  »¹/d  ÔùËÍ/v  ÁË/u  [±±¾©/ns  µçÊÓÌ¨/n]nt  ¡¶/w  ¡°/w  ÆßÉ«¹â/nz  ¡±/w  ¸èÎè/n  ¡·/w  ¹âÅÌ/n  ¡£/w  ±±¾©/ns  ¼ÒÍ¥½ÌÓý/l  ±¨/n  Ò²/d  ¾èÔù/v  ÁË/u  £µ£°£°/m  ±¾/q  ¡¶/w  ²Ø/v  Æð/v  Ò»°ë/m  µÄ/u  °®/vn  ¡·/w  ¡£/w  £¨/w  ÇÇ/nr  í²/nr  £©/w  

19980601-05-015-001/m  ±¾±¨/r  Ñ¶/Ng  [ÖÐ¹ú/ns  ÓÅÉúÓÅÓý/l  Ð­»á/n]nt  ÓÚ/p  ÈÕÇ°/t  ÔÚ/p  ¾©/j  ÕÙ¿ª/v  ÁË/u  ¸Æ/n  ´úÐ»/vn  ÑÐÌÖ»á/n  £¬/w  À´×Ô/v  È«¹ú/n  £²£°/m  ¶à/m  ¸ö/q  Ê¡ÊÐ/n  µÄ/u  ×¨¼Ò/n  Ñ§Õß/n  µ½»á/v  ¡£/w  
19980601-05-015-002/m  ´ó»á/n  ¹²/d  ÊÕµ½/v  ÂÛÎÄ/n  £±£²£°/m  Óà/m  Æª/q  £¬/w  ÆäÖÐ/r  ¸Æ/n  ´úÐ»/vn  »ù´¡/n  ÑÐ¾¿/vn  ·½Ãæ/n  µÄ/u  ÂÛÎÄ/n  £²£°/m  Óà/m  Æª/q  ¡£/w  »áÉÏ/t  ¶Ô/p  ¸Æ/n  ´úÐ»/vn  ÀíÂÛ/n  ½øÐÐ/v  ÁË/u  ÉîÈë/a  ÑÐ¾¿/vn  £¬/w  ×Ü½á/v  Óë/c  ½»Á÷/v  ¸Æ/n  È±·¦/vn  ²¡/n  µÄ/u  ·ÀÖÎ/vn  ¾­Ñé/n  ºÍ/c  ¿ÆÑÐ/n  ³É¹û/n  £¬/w  Ê¹/v  ÈËÃÇ/n  ¶Ô/p  ²¹/v  ¸Æ/n  ²úÆ·/n  ÓÐ/v  Ò»¸ö/m  ¿Í¹Û/a  ¶ø/c  È«Ãæ/a  µÄ/u  ÁË½â/vn  ¡£/w  [Ìì½ò/ns  ÌìÊ¨/nz  ¼¯ÍÅ/n]nt  ¶­ÊÂ³¤/n  Àî/nr  ½ðÔª/nr  µÈ/u  ×÷/v  ÁË/u  ÓÐ¹Ø/p  ¸Æ/n  ´úÐ»/vn  µÄ/u  ·¢ÑÔ/vn  ¡£/w  £¨/w  ¼¾/nr  Éú/nr  £©/w  

19980601-05-016-001/m  ±¾±¨/r  Ñ¶/Ng  ÓÉ/p  ÎÄ»¯²¿/nt  [ÖÐ¹ú/ns  Õ¹ÀÀ/vn  ½»Á÷/vn  ÖÐÐÄ/n]ns  Ö÷°ì/v  µÄ/u  ¡¶/w  ¶þÊ®/m  ÊÀ¼Í/n  ±ùµº/ns  »æ»­Õ¹/n  ¡·/w  ÈÕÇ°/t  ÔÚ/p  [ÖÐ¹ú/ns  ÃÀÊõ¹Ý/n]ns  ¾ÙÐÐ/v  ¡£/w  Ê×/m  ´Î/q  ÔÚ/p  ÖÐ¹ú/ns  ±±¾©/ns  ¾Ù°ì/v  µÄ/u  ±ùµº/ns  ÒÕÊõÕ¹/n  £¬/w  Õ¹³ö/v  ÁË/u  ±¾ÊÀ¼Í/t  £²£¸/m  Î»/q  ±ùµº/ns  »­¼Ò/n  ´´×÷/v  µÄ/u  £´£¹/m  ·ù/q  ÓÍ»­/n  ×÷Æ·/n  £¬/w  ½ÒÊ¾/v  ÁË/u  ±ùµº/ns  »æ»­/n  ÒÕÊõ/n  µÄ/u  ·¢Õ¹/vn  ÂöÂç/n  ¡£/w  £¨/w  »Æ/nr  Ïþ¸Õ/nr  £©/w  

19980601-05-017-001/m  ±¾±¨/r  Ñ¶/Ng  ¡°/w  ÁùÒ»/t  ¡±/w  Ç°Ï¦/f  £¬/w  [ÏÃÃÅ/ns  ¹ðÁú/nz  ¼¯ÍÅ/n]nt  ÔÚ/p  [ÈËÃñ/n  ´ó»áÌÃ/n]ns  Ïò/p  [ËÎ/nr  ÇìÁä/nr  »ù½ð»á/n]nt  ¾èÔù/v  ¼ÛÖµ/n  £²£²£¶Íò/m  Ôª/q  µÄ/u  ¹ðÁú/nz  ¿È´­Äþ/nz  Ò©Æ·/n  £¬/w  ¸Ã/r  Ò©Æ·/n  ½«/d  ÓÃÓÚ/v  ÖÎÁÆ/v  ÎÒ¹ú/n  ÁÉÄþ/ns  ¡¢/w  ËÄ´¨/ns  ¡¢/w  ÄþÏÄ/ns  µÈ/u  £±£´/m  ¸ö/q  Ê¡/n  £¨/w  ÊÐ/n  £©/w  »¼/v  ÓÐ/v  ºôÎü/vn  ¼²²¡/n  µÄ/u  ¶ùÍ¯/n  ¡£/w  £¨/w  Îº/nr  Óñ·ï/nr  £©/w  

19980601-05-018-001/m  ±¾±¨/r  Ñ¶/Ng  ÓÉ/p  [ÖÐ¹ú/ns  »ÆºÓ/ns  µçÊÓÌ¨/n]nt  ºÍ/c  [ÖÐ»ª/nz  Ò½Ñ§»á/n]nt  ÁªºÏ/v  ×é³É/v  µÄ/u  ÉãÖÆ×é/n  £¬/w  ½«/p  £µ£°/m  Î»/q  ÃûÒ½/n  Éú¶¯/a  µÄ/u  ÈËÉú/n  ¹ÊÊÂ/n  ºÍ/c  ×¿Ô½/a  µÄ/u  Ò½Ñ§/n  ³É¾Í/n  £¬/w  ÅÄÉã/v  ³É/v  £µ£°/m  ¼¯/q  ´óÐÍ/b  ÈËÎï/n  ´«¼Ç/n  ÏµÁÐÆ¬/n  ¡¶/w  ÖÐ»ª/nz  µ±´ú/t  ÃûÒ½/n  ¡·/w  ¡£/w  ÓÉ/p  [ÖÐ»ª/nz  Ò½Ñ§»á/n]nt  È¨Íþ/n  ÈÏ¶¨/v  µÄ/u  £µ£°/m  Î»/q  Ò½Ñ§/n  ¿ÆÑ§¼Ò/n  £¬/w  ÔÚ/p  Ò½Êõ/n  Ò½µÂ/n  ÉÏ/f  ¶¼/d  ¿°³Æ/v  Ò½½ç/j  ¿¬Ä£/n  £¬/w  ËûÃÇ/r  ¶Ô/p  ÊÂÒµ/n  µÄ/u  Ö´Öø/an  ¡¢/w  ¶Ô/p  Éú»î/vn  µÄ/u  ÈÈ°®/vn  ¡¢/w  ¶Ô/p  ÉúÃü/n  µÄ/u  ¸ÐÎò/vn  £¬/w  ×¼È·/a  µØ/u  ²ûÊÍ/v  ×Å/u  ÊÂÒµ/n  ³É¹¦Õß/n  µÄ/u  ÈËÉú/n  ÕæÚÐ/n  ¡£/w  £¨/w  »ÆºÓ/nr  £©/w  

19980601-06-001-001/m  Àî/nr  Èð»·/nr  ·ÃÎÊ/v  Å·ÖÞ/ns  ËÄ/m  ¹ú/n  Ô²Âú/ad  ³É¹¦/v  
19980601-06-001-002/m  ±¾±¨/r  ±±¾©/ns  £µÔÂ/t  £³£±ÈÕ/t  Ñ¶/Ng  ¼ÇÕß/n  Áõ/nr  ÕýÑ§/nr  ±¨µÀ/v  £º/w  ÅãÍ¬/v  [ÖÐ¹ú/ns  È«¹ú/n  ÕþÐ­/j]nt  Ö÷Ï¯/n  Àî/nr  Èð»·/nr  ·ÃÎÊ/v  ÂÞÂíÄáÑÇ/ns  ¡¢/w  Òâ´óÀû/ns  ¡¢/w  Î÷°àÑÀ/ns  ¡¢/w  ·¨¹ú/ns  µÄ/u  [È«¹ú/n  ÕþÐ­/j]nt  ÃØÊé³¤/n  Ö£/nr  ÍòÍ¨/nr  £µÔÂ/t  £³£±ÈÕ/t  ÔÚ/p  »Ø¹ú/vn  Í¾ÖÐ/n  ½ÓÊÜ/v  Ëæ/p  ÍÅ/n  ¼ÇÕß/n  ²É·Ã/vn  Ê±/Ng  Ëµ/v  £¬/w  Àî/nr  Ö÷Ï¯/n  µÄ/u  Õâ/r  ´Î/q  ·ÃÎÊ/vn  £¬/w  ´Ù½ø/v  ÁË/u  ÖÐ¹ú/ns  Í¬/p  Õâ/r  £´/m  ¸ö/q  ¹ú¼Ò/n  ÓÑºÃ/a  ¹ØÏµ/n  µÄ/u  ½øÒ»²½/b  ·¢Õ¹/v  £¬/w  ´ïµ½/v  ÁË/u  ¼ÓÉî/v  ÁË½â/vn  ¡¢/w  À©´ó/v  ¹²Ê¶/n  ¡¢/w  Ôö½ø/v  ÓÑÒê/n  ¡¢/w  ÍÆ¶¯/v  ºÏ×÷/vn  µÄ/u  Ô¤ÆÚ/vn  Ä¿µÄ/n  £¬/w  »ñµÃ/v  ÁË/u  Ô²Âú/a  ³É¹¦/an  ¡£/w  
19980601-06-001-003/m  Ö£/nr  ÍòÍ¨/nr  Ëµ/v  £¬/w  Ó¦/v  ÂÞÂíÄáÑÇ/ns  ¡¢/w  Òâ´óÀû/ns  ¡¢/w  Î÷°àÑÀ/ns  ¡¢/w  ·¨¹ú/ns  Òé»á/n  Áìµ¼ÈË/n  µÄ/u  ÑûÇë/vn  £¬/w  Àî/nr  Èð»·/nr  Ö÷Ï¯/n  ÓÚ/p  £µÔÂ/t  £±£´ÈÕ/t  ÖÁ/p  £³£°ÈÕ/t  ¶Ô/p  £´/m  ¹ú/n  ½øÐÐ/v  ÁË/u  ÕýÊ½/a  ÓÑºÃ/a  ·ÃÎÊ/vn  ¡£/w  Õâ/r  ÊÇ/v  ½ñÄê/t  ÖÐ¹ú/ns  Áìµ¼ÈË/n  µÄ/u  Ò»/m  Ïî/q  ÖØÒª/a  ³ö·Ã/vn  »î¶¯/vn  £¬/w  Ò²/d  ÊÇ/v  [ÖÐ¹ú/ns  È«¹ú/n  ÕþÐ­/j]nt  Ö÷Ï¯/n  ¶Ô/p  Õâ/r  £´/m  ¹ú/n  µÄ/u  Ê×/m  ´Î/q  ·ÃÎÊ/vn  ¡£/w  
19980601-06-001-004/m  Ö£/nr  ÍòÍ¨/nr  Ëµ/v  £¬/w  Àî/nr  Èð»·/nr  Ö÷Ï¯/n  µÄ/u  ·ÃÎÊ/vn  ÊÜµ½/v  £´/m  ¹ú/n  µÄ/u  ¸ß¶È/d  ÖØÊÓ/v  ºÍ/c  ¸ß/a  ¹æ¸ñ/n  µÄ/u  ½Ó´ý/vn  ¡£/w  ·ÃÎÊ/vn  ÆÚ¼ä/f  £¬/w  Àî/nr  Ö÷Ï¯/n  ·Ö±ð/d  »á¼û/v  ÁË/u  ÂÞÂíÄáÑÇ/ns  ×ÜÍ³/n  ¡¢/w  ×ÜÀí/n  £¬/w  Òâ´óÀû/ns  ×ÜÍ³/n  ¡¢/w  ×ÜÀí/n  £¬/w  Î÷°àÑÀ/ns  ¹úÍõ/n  ¡¢/w  Ê×Ïà/n  £¬/w  ·¨¹ú/ns  ×ÜÍ³/n  ¡¢/w  ×ÜÀí/n  ÒÔ¼°/c  £´/m  ¹ú/n  Òé»á/n  ºÍ/c  ÓÐ¹Ø/vn  ×éÖ¯/n  µÄ/u  Áìµ¼ÈË/n  £¬/w  Í¬/p  ËûÃÇ/r  ¾Í/p  Ë«±ß/n  ¹ØÏµ/n  ºÍ/c  ¹²Í¬/d  ¹ØÐÄ/v  µÄ/u  ÎÊÌâ/n  ÉîÈë/ad  ½»»»/v  ÁË/u  ¿´·¨/n  £¬/w  ÔÚ/p  Ðí¶à/m  ÖØ´ó/a  ÎÊÌâ/n  ÉÏ/f  È¡µÃ/v  ÁË/u  ¹²Ê¶/n  ¡£/w  Àî/nr  Ö÷Ï¯/n  »¹/d  Óë/p  ¸÷¹ú/r  µØ·½/n  ¹ÙÔ±/n  ºÍ/c  ¸÷½ç/r  ½øÐÐ/v  ÁË/u  ¹ã·º/ad  ½Ó´¥/v  £¬/w  ²Î¹Û/v  ÁË/u  ÆóÒµ/n  ¡¢/w  Å©»§/n  ºÍ/c  ¿Æ½Ì/j  ¡¢/w  ÎÄÌå/n  ÉèÊ©/n  £¬/w  ¿¼²ì/v  ÁË/u  ³ÇÊÐ/n  ¹æ»®/vn  ºÍ/c  »ù´¡/n  ÉèÊ©/n  ½¨Éè/vn  £¬/w  ½Ó¼û/v  ÁË/u  £´/m  ¹ú/n  µÄ/u  »ªÈË/n  ¡¢/w  »ªÇÈ/n  ´ú±í/n  £¬/w  ²¢/c  ¿´Íû/v  ÁË/u  ÖÐ¹ú/ns  ×¤/v  £´/m  ¹ú/n  Ê¹¹Ý/n  µÄ/u  ¹¤×÷/vn  ÈËÔ±/n  ¡¢/w  ÁôÑ§Éú/n  ´ú±í/n  ¼°/c  ÖÐ×Ê/j  »ú¹¹/n  ÈËÔ±/n  ¡£/w  £´/m  ¹ú/n  ÓßÂÛ/n  ¶Ô/p  Àî/nr  Èð»·/nr  Ö÷Ï¯/n  µÄ/u  À´·Ã/vn  ×÷/v  ÁË/u  ÈÈÇé/a  Ðû´«/vn  ºÍ/c  ¸ß¶È/d  ÆÀ¼Û/v  ¡£/w  
19980601-06-001-005/m  Ö£/nr  ÍòÍ¨/nr  Ëµ/v  £¬/w  Àî/nr  Ö÷Ï¯/n  Ïò/p  £´/m  ¹ú/n  Áìµ¼ÈË/n  ½éÉÜ/v  ÁË/u  ÎÒ¹ú/n  ¸Ä¸ï/vn  ¿ª·Å/vn  ºÍ/c  ÏÖ´ú»¯/vn  ½¨Éè/vn  Ëù/u  È¡µÃ/v  µÄ/u  ¾Þ´ó/a  ³É¾Í/n  £¬/w  ÌØ±ð/d  ÊÇ/v  [ÖÐ¹²/j  Ê®Îå´ó/j]nz  ºÍ/c  ½ñÄê/t  ¡°/w  Á½»á/j  ¡±/w  ÒÔÀ´/f  µÄ/u  Á¼ºÃ/a  ·¢Õ¹/vn  ÊÆÍ·/n  £¬/w  Ç¿µ÷/vd  Ö¸³ö/v  £¬/w  ÖÐ¹ú/ns  ÈËÃñ/n  ½«/d  ÔÚ/p  ÒÔ/p  ½­/nr  ÔóÃñ/nr  Í¬Ö¾/n  Îª/v  ºËÐÄ/n  µÄ/u  ÖÐ¹²ÖÐÑë/nt  Áìµ¼/vn  ÏÂ/f  £¬/w  ¼á¶¨²»ÒÆ/i  µØ/u  ÑØ×Å/p  µË/nr  Ð¡Æ½/nr  ¿ª±Ù/v  µÄ/u  µÀÂ·/n  ¼ÌÐø/v  Ç°½ø/v  £¬/w  ½á/v  ºÃ/a  ±¾ÊÀ¼Í/t  µÄ/u  Î²/Ng  £¬/w  ¿ª/v  ºÃ/a  ÏÂÊÀ¼Í/t  µÄ/u  Í·/n  £¬/w  ¿ªÍØ/v  ¸ü¼Ó/d  ÃÀºÃ/a  µÄ/u  Î´À´/t  ¡£/w  Àî/nr  Ö÷Ï¯/n  ÔÚ/p  »Ø¹Ë/v  ÖÐ¹ú/ns  ¸Ä¸ï/v  ¿ª·Å/v  £²£°/m  Äê/q  À´/f  ×ß¹ý/v  µÄ/u  Àú³Ì/n  Ê±/Ng  Ö¸³ö/v  £¬/w  ¸Ä¸ï/v  ¾Í/d  ÊÇ/v  ¸Ä±ä/v  Ä³Ð©/r  ´«Í³/n  ¹ÛÄî/n  ºÍ/c  ×ö·¨/n  £¬/w  ¸ï³ý/v  Ä³Ð©/r  ±×¶Ë/n  ºÍ/c  ÂªÏ°/n  £¬/w  Òò´Ë/c  ±ØÐë/d  ÔÚ/p  ÀíÂÛ/n  ºÍ/c  Êµ¼ù/vn  ÉÏ/f  ÆÆ³ý/v  ÃÔÐÅ/vn  ¡¢/w  ½â·ÅË¼Ïë/i  ¡£/w  Ã»ÓÐ/v  Ë¼Ïë½â·Å/i/%  ¾Í/d  Ì¸/v  ²»/d  ÉÏ/f  ¸Ä¸ï/v  ¿ª·Å/v  ¡£/w  ÀúÊ·/n  ÊÂÊµ/n  Ö¤Ã÷/v  £¬/w  Ò»¸ö/m  ¹ú¼Ò/n  ¡¢/w  Ò»¸ö/m  Ãñ×å/n  Èç¹û/c  Ë¼Ïë/n  ½©»¯/v  £¬/w  ÃÔÐÅ/v  Ê¢ÐÐ/v  £¬/w  Ò»ÇÐ/r  ´Ó/p  ±¾±¾/n  ³ö·¢/v  £¬/w  ·²ÊÇ/d  ¡°/w  ÀÏ×æ×Ú/n  ¡±/w  Ëµ/v  ¹ý/u  µÄ/u  ¶¼/d  ²»/d  ÄÜ/v  ±ä/v  £¬/w  ·²ÊÇ/d  ¡°/w  ÀÏ×æ×Ú/n  ¡±/w  Ã»/d  Ëµ/v  µÄ/u  ¶¼/d  ²»/d  ÄÜ/v  ×ö/v  £¬/w  ÄÇÃ´/c  Õâ¸ö/r  ¹ú¼Ò/n  ¡¢/w  Õâ¸ö/r  Ãñ×å/n  ¾Í/d  Ã»ÓÐ/v  ÉúÆø/n  £¬/w  ¾Í/d  ²»/d  ÄÜ/v  Ç°½ø/v  £¬/w  ¾Í/d  Ò»¶¨/d  ÏÝÈë/v  Í£ÖÍ/v  ºÍ/c  Ë¥Íö/v  ¡£/w  ÖÐ¹ú/ns  ½«/d  ¼ÌÐø/v  ¼á³Ö/v  ½â·ÅË¼Ïë/i  ¡¢/w  ÊµÊÂÇóÊÇ/i  µÄ/u  Ë¼Ïë/n  Â·Ïß/n  £¬/w  ¼ÌÐø/v  ¼á³Ö/v  ¸Ä¸ï/v  ¿ª·Å/v  µÄ/u  ·½Õë/n  Õþ²ß/n  ¡£/w  £´/m  ¹ú/n  Áìµ¼ÈË/n  ¶Ô/p  ÖÐ¹ú/ns  ¾­¼Ã/n  µÄ/u  ·¢Õ¹/vn  ±íÊ¾/v  ¸ßÐË/a  ºÍ/c  ÇÕÅå/v  £¬/w  ¶Ô/p  ÖÐ¹ú/ns  ÔÚ/p  ÑÇÖÞ/ns  ½ðÈÚ/n  Î£»ú/n  ÖÐ/f  µÄ/u  ±íÏÖ/vn  ¸øÓè/v  ¸ß¶È/d  ÆÀ¼Û/v  £¬/w  Ç¿µ÷/v  ÖÐ¹ú/ns  ÊÇ/v  ÊÀ½ç/n  ÎÈ¶¨/an  ºÍ/c  ·¢Õ¹/vn  µÄ/u  ÖØÒª/a  µÄ/u  »ý¼«/a  ÒòËØ/n  ¡£/w  
19980601-06-001-006/m  Ö£/nr  ÍòÍ¨/nr  Ëµ/v  £¬/w  Õâ/r  ´Î/q  Àî/nr  Èð»·/nr  Ö÷Ï¯/n  ³ö·Ã/v  µÄ/u  £´/m  ¹ú/n  ¶¼/d  Ç¿ÁÒ/ad  Ï£Íû/v  À©´ó/v  ºÍ/c  ¼ÓÇ¿/v  Í¬/p  ÖÐ¹ú/ns  ÔÚ/p  ¸÷¸ö/r  ÁìÓò/n  µÄ/u  ½»Á÷/vn  Óë/c  ºÏ×÷/vn  ¡£/w  Àî/nr  Ö÷Ï¯/n  ÔÚ/p  Í¬/p  £´/m  ¹ú/n  Áìµ¼ÈË/n  »á¼û/v  ÖÐ/f  »ý¼«/ad  ÆÀ¼Û/v  ÁË/u  Ë«·½/n  µÄ/u  ÓÑºÃ/a  ºÏ×÷/vn  ¹ØÏµ/n  £¬/w  Ö¸³ö/v  £¬/w  ½üÐ©Äê/t  À´/f  ÖÐ¹ú/ns  Óë/p  £´/m  ¹ú/n  ¸ß²ã/n  Áìµ¼/n  »¥·Ã/v  Æµ·±/a  £¬/w  ¾­Ã³/j  ºÏ×÷/vn  ÈÕÒæ/d  À©´ó/v  £¬/w  ¿Æ¼¼/n  ÎÄ»¯/n  ¼°/c  ÆäËû/r  ·½Ãæ/n  µÄ/u  ½»Á÷/vn  Ò²/d  ²»¶Ï/d  Ôö¶à/v  £¬/w  ÖÐ¹ú/ns  ¶Ô/p  ´Ë/r  ¸Ðµ½/v  ÂúÒâ/vn  ¡£/w  ÖÐ¹ú/ns  Ô¸/v  Óë/p  £´/m  ¹ú/n  Ò»µÀ/d  £¬/w  ¼ÌÐø/v  ÍÆ½ø/v  ¸÷¸ö/r  ÁìÓò/n  µÄ/u  »¥Àû/vn  ºÏ×÷/vn  £¬/w  Îª/p  ·¢Õ¹/v  ÃæÏò/v  £²£±/m  ÊÀ¼Í/n  µÄ/u  ÓÑºÃ/a  ºÏ×÷/vn  ¹ØÏµ/n  £¬/w  Îª/p  ´Ù½ø/v  ÊÀ½ç/n  µÄ/u  ºÍÆ½/n  Óë/c  ·¢Õ¹/vn  ¶ø/c  ²»Ð¸Å¬Á¦/l  ¡£/w  Àî/nr  Ö÷Ï¯/n  ÔÚ/p  Í¬/p  ÂÞÂíÄáÑÇ/ns  Áìµ¼ÈË/n  Ì½ÌÖ/v  ·¢Õ¹/v  Ë«±ß/n  ¹ØÏµ/n  Ê±/Ng  ÌØ±ð/d  Ö¸³ö/v  £¬/w  ³ä·Ö/ad  ×ðÖØ/v  ±ð¹ú/r  ÈËÃñ/n  ¶ÀÁ¢×ÔÖ÷/l  Ñ¡Ôñ/v  ±¾¹ú/r  Éç»áÖÆ¶È/l  ºÍ/c  ·¢Õ¹/vn  µÀÂ·/n  µÄ/u  È¨Àû/n  £¬/w  ²»/d  ¸ÉÉæ/v  ±ð¹ú/r  µÄ/u  ÄÚ²¿/f  ÊÂÎñ/n  £¬/w  ÊÇ/v  ÖÐ¹ú/ns  ÔÚ/p  ¹ú¼Ê/n  ½»Íù/vn  ÖÐ/f  ÑÏ¸ñ/ad  ×ñÑ­/v  µÄ/u  Ò»/m  Ìõ/q  »ù±¾/a  ×¼Ôò/n  ¡£/w  ×î/d  ¹ØÐÄ/v  Ò»¸ö/m  ¹ú¼Ò/n  ÃüÔË/n  ºÍ/c  Ç°Í¾/n  µÄ/u  ÊÇ/v  Õâ¸ö/r  ¹ú¼Ò/n  µÄ/u  ÈËÃñ/n  £¬/w  ×î/d  ÁË½â/v  Ò»¸ö/m  ¹ú¼Ò/n  Çé¿ö/n  µÄ/u  Ò²/d  ÊÇ/v  Õâ¸ö/r  ¹ú¼Ò/n  µÄ/u  ÈËÃñ/n  ¡£/w  Ò»¸ö/m  ¹ú¼Ò/n  ¾¿¾¹/d  ×ß/v  Ê²Ã´Ñù/r  µÄ/u  µÀÂ·/n  £¬/w  Ö»ÄÜ/v  ÓÉ/p  Õâ¸ö/r  ¹ú¼Ò/n  µÄ/u  ÈËÃñ/n  ×Ô¼º/r  ¾ö¶¨/v  ¡£/w  ÎÒÃÇ/r  ÏàÐÅ/v  £¬/w  ÇÚÀÍ/a  ÖÇ»Û/n  µÄ/u  ÂÞÂíÄáÑÇ/ns  ÈËÃñ/n  ÒÀ¿¿/v  ×Ô¼º/r  µÄ/u  Å¬Á¦/an  £¬/w  Ò»¶¨/d  ÄÜ¹»/v  °Ñ/p  ×Ô¼º/r  µÄ/u  ¹ú¼Ò/n  ½¨Éè/v  µÃ/u  ¸ü¼Ó/d  ÃÀºÃ/a  ¡£/w  ÔÚ/p  Í¬/p  Î÷/j  ¡¢/w  Òâ/j  ¡¢/w  ·¨/j  Áìµ¼ÈË/n  »á¼û/v  Ê±/Ng  £¬/w  Àî/nr  Ö÷Ï¯/n  »Ø¹Ë/v  ÁË/u  ÖÐ¹ú/ns  Óë/p  ÕâÐ©/r  ¹ú¼Ò/n  ½»Íù/v  µÄ/u  ÓÆ¾Ã/a  ÀúÊ·/n  £¬/w  Ö¸³ö/v  £¬/w  ÖÐ¹ú/ns  ÎÄ»¯/n  ¼¸Ç§/m  Äê/q  À´/f  Ö®ËùÒÔ/c  ÄÜ¹»/v  ÉúÉú²»Ï¢/i  ¡¢/w  Á¬Ãà²»¶Ï/l  £¬/w  µÃÒæ/v  ÓÚ/p  ¹úÄÚ/s  ¸÷/r  Ãñ×å/n  Ïà»¥/d  íÆíÂ/v  ¡¢/w  Ïà»¥/d  ÉøÍ¸/v  £¬/w  Ò²/d  µÃÒæ/v  ÓÚ/p  Í¬/p  ¸÷¹ú/r  Ïà»¥/d  Ñ§Ï°/v  ¡¢/w  Ïà»¥/d  ½»Á÷/v  ¡£/w  ÀúÊ·/n  ±íÃ÷/v  £¬/w  Ò»¸ö/m  Ãñ×å/n  µÄ/u  ·¢Õ¹/vn  £¬/w  ¹ÌÈ»/c  ÐèÒª/v  ×ÔÉí/r  µÄ/u  ²»Ð¸Å¬Á¦/l  £¬/w  Í¬Ê±/c  Ò²/d  Òª/v  ¸ÒÓÚ/v  ²¢/c  ÉÆÓÚ/v  Í¬/p  ÆäËû/r  Ãñ×å/n  ½»Á÷/v  Óë/c  ºÏ×÷/v  ¡£/w  Í¨¹ý/p  ½»Á÷/v  Óë/c  ºÏ×÷/v  £¬/w  ¿ÉÒÔ/v  ÊµÏÖ/v  ×ÔÈ»/n  Óë/c  ÈËÎÄ/n  ×ÊÔ´/n  ¹²Ïí/v  £¬/w  ¿ÉÒÔ/v  ½è¼ø/v  ±ðÈË/r  µÄ/u  ¾­Ñé/n  ºÍ/c  ½ÌÑµ/n  £¬/w  ¿ÉÒÔ/v  ¼³È¡/v  ±ðÈË/r  µÄ/u  ³¤´¦/n  ºÍ/c  ÓÅµã/n  £¬/w  ´Ó¶ø/c  Ê¹/v  ×Ô¼º/r  ±ä/v  µÃ/u  ¸ü¼Ó/d  ´ÏÃ÷/a  £¬/w  Ê¹/v  ½¨Éè/vn  ÊÂÒµ/n  ¼õÉÙ/v  Ê§Îó/vn  ¡¢/w  ¸ú/v  ÉÏ/v  Ê±´ú/n  ¡¢/w  ¼Ó¿ì/v  ·¢Õ¹/v  ¡£/w  Àî/nr  Ö÷Ï¯/n  µÄ/u  ÕâÐ©/r  ¿´·¨/n  ÒýÆð/v  Ëù/u  ·Ã/v  ¹ú¼Ò/n  Áìµ¼ÈË/n  µÄ/u  ¹²Ãù/vn  ¡£/w  
19980601-06-001-007/m  Ö£/nr  ÍòÍ¨/nr  Ëµ/v  £¬/w  ÔÚ/p  Í¬/p  ·¨¹ú/ns  µÈ/u  ¹ú/n  Áìµ¼ÈË/n  ½»»»/v  ¶Ô/p  µ±Ç°/t  Ò»Ð©/m  ÖØ´ó/a  ¹ú¼Ê/n  ÎÊÌâ/n  Òâ¼û/n  Ê±/Ng  £¬/w  Àî/nr  Ö÷Ï¯/n  ×ÅÖØ/vd  ²ûÊö/v  ÁË/u  ¶Ô/p  ÊÀ½ç/n  ¶à¼«»¯/vn  ÎÊÌâ/n  µÄ/u  ¿´·¨/n  £¬/w  Ö¸³ö/v  £¬/w  ¶à¼«»¯/vn  Ç÷ÊÆ/n  ÊÇ/v  ´ó¹ú/n  ºÍ/c  µØÇø/n  ×ÛºÏ/vn  ÊµÁ¦/n  Ïû³¤/v  ±ä»¯/v  ºÍ/c  ÔÚ/p  ´Ë/r  »ù´¡/n  ÉÏ/f  Ïà»¥/b  ¹ØÏµ/n  ÖØÐÂ/d  µ÷Õû/v  µÄ/u  ½á¹û/n  £¬/w  Ò²/d  ÊÇ/v  ¸÷¹ú/r  ÈËÃñ/n  Îª/p  ÊµÏÖ/v  ÊÀ½ç/n  ºÍÆ½/n  ÎÈ¶¨/an  Óë/c  ÈËÀà/n  ¹²Í¬/d  ·¢Õ¹/v  ¶ø/c  ³¤ÆÚ/d  ·Ü¶·/v  µÄ/u  ½á¹û/n  ¡£/w  ¹ú¼Ê/n  Éç»á/n  ÖÐ/f  Ò»¸ö/m  ¹ú¼Ò/n  ËµÁËËã/l  £¬/w  ÄÑÒÔ/d  ÊµÏÖ/v  ÎÈ¶¨/an  Óë/c  °²Äþ/an  £¬/w  Ö»ÓÐ/c  ÖÚ¶à/m  µÄ/u  ¹ú¼Ò/n  ¹²Í¬/d  ·¢»Ó/v  ×÷ÓÃ/n  £¬/w  ²Å/c  Ëã/v  ÃñÖ÷/an  £¬/w  ²Å/c  ½Ð/v  ¹«Æ½/an  £¬/w  ²Å/c  ÄÜ/v  ±£³Ö/v  ÊÀ½ç/n  µÄ/u  ¶à²Ê¶à×Ë/l  £¬/w  Ò²/d  ²Å/c  ÄÜ/v  ÊµÏÖ/v  ³Ö¾Ã/a  µÄ/u  ºÍÆ½/n  ¡£/w  ·¨¹ú/ns  Áìµ¼ÈË/n  ¶Ô/p  ´Ë/r  ±íÊ¾/v  ÔÞÍ¬/v  £¬/w  ÈÏÎª/v  ¹ú¼Ê/n  ÖØ´ó/a  ÎÊÌâ/n  µÄ/u  ½â¾ö/vn  £¬/w  ÀíÓ¦/v  ÓÐ/v  ¸÷¸ö/r  ¹ú¼Ò/n  ¹²Í¬/d  ²ÎÓë/v  ¡£/w  Àî/nr  Ö÷Ï¯/n  ÔÚ/p  »á¼û/v  »áÌ¸/v  ÖÐ/f  »¹/d  ¾Í/p  ¶«ÄÏÑÇ/ns  ½ðÈÚ/n  Î£»ú/n  ºÍ/c  ÄÏÑÇ/ns  ´Î´óÂ½/n  µÄ/u  µ±Ç°/t  ÐÎÊÆ/n  ²ûÊö/v  ÁË/u  ÖÐ¹ú/ns  µÄ/u  Á¢³¡/n  ºÍ/c  ¿´·¨/n  ¡£/w  
19980601-06-001-008/m  Ö£/nr  ÍòÍ¨/nr  Ëµ/v  £¬/w  Àî/nr  Ö÷Ï¯/n  ¶à´Î/m  ½éÉÜ/v  ÁË/u  ÎÒ¹ú/n  ¹²²úµ³/n  Áìµ¼/v  µÄ/u  ¶à/a  µ³/n  ºÏ×÷/v  ºÍ/c  ÕþÖÎ/n  Ð­ÉÌ/vn  ÖÆ¶È/n  £¬/w  ÒÔ¼°/c  ÈËÃñ/n  ÕþÐ­/j  ÔÚ/p  ÖÐ¹ú/ns  ÕþÖÎ/n  Éú»î/vn  ÖÐ/f  µÄ/u  µØÎ»/n  ¡¢/w  ×÷ÓÃ/n  ºÍ/c  Ö÷Òª/b  Ö°ÄÜ/n  ¡£/w  Àî/nr  Ö÷Ï¯/n  »¹/d  Ö¸³ö/v  ÈËÃñ/n  ÕþÐ­/j  ÔÚ/p  ÎÒ¹ú/n  ¶ÔÍâ/vn  ½»Íù/vn  ÖÐ/f  Ò²/d  ÓµÓÐ/v  Ðí¶à/m  ÓÐÀû/a  Ìõ¼þ/n  ¡£/w  ÈËÃñ/n  ÕþÐ­/j  °üÀ¨/v  ÁË/u  ¸÷/r  µ³ÅÉ/n  ¡¢/w  ¸÷/r  ÍÅÌå/n  ºÍ/c  ¸÷×å/r  ¸÷½ç/r  µÄ/u  ´ú±í/vn  ÈËÊ¿/n  £¬/w  ¾ßÓÐ/v  ¹ã·º/a  µÄ/u  ´ú±íÐÔ/n  £¬/w  ¿ÉÒÔ/v  ³ä·Ö/ad  ·´Ó³/v  ¹ã´ó/b  ÈËÃñ/n  ÈºÖÚ/n  ¶Ô/p  ¸÷ÖÖ/r  ¹ú¼Ê/n  ÎÊÌâ/n  µÄ/u  ¼û½â/n  ºÍ/c  ÒâÔ¸/n  £»/w  ÈËÃñ/n  ÕþÐ­/j  Òà/d  ¹Ù/n  Òà/d  Ãñ/Ng  £¬/w  ¿ÉÒÔ/v  ÈÚ/v  ¹Ù·½/n  Óë/p  Ãñ¼ä/n  Îª/v  Ò»Ìå/n  £¬/w  ¶àÖÖ/m  ÐÎÊ½/n  ¡¢/w  ¶àÖÖ/m  ÇþµÀ/n  ¿ªÕ¹/v  Áé»î/a  ¶àÑù/m  µÄ/u  ¹ú¼Ê/n  ½»Íù/vn  »î¶¯/vn  £»/w  ÕþÐ­/j  Î¯Ô±/n  ÖÐ/f  ÓÐ/v  Ò»/m  ´ó/a  Åú/q  ÓÅÐã/a  Íâ½»/n  ÈË²Å/n  ºÍ/c  ¹ú¼Ê/n  ÎÊÌâ/n  ×¨¼Ò/n  £¬/w  ¿ÉÒÔ/v  ¶Ô/p  ¹ú¼Ê/n  Éú»î/vn  ÖÐ/f  µÄ/u  ¸÷ÖÖ/r  ÎÊÌâ/n  Ìá³ö/v  ¸ß/a  Ë®Æ½/n  µÄ/u  ×¨ÒµÐÔ/n  Òâ¼û/n  ¡£/w  ÈËÃñ/n  ÕþÐ­/j  Ô¸Òâ/v  Îª/p  ´Ù½ø/v  ÖÐ¹ú/ns  Óë/p  ¸÷¹ú/r  ¹ØÏµ/n  µÄ/u  ·¢Õ¹/vn  £¬/w  ¼ÓÉî/v  ÖÐ¹ú/ns  ÈËÃñ/n  Óë/p  ¸÷¹ú/r  ÈËÃñ/n  µÄ/u  ÓÑÒê/n  £¬/w  ×ö³ö/v  Ó¦ÓÐ/v  µÄ/u  ¹±Ï×/n  ¡£/w  £´/m  ¹ú/n  Áìµ¼ÈË/n  ¶¼/d  ±íÊ¾/v  Ô¸Òâ/v  ¸ü/d  ¶à/a  µØ/u  ÁË½â/v  ÕþÐ­/j  £¬/w  ¼ÓÇ¿/v  Óë/p  ÕþÐ­/j  µÄ/u  ÓÑºÃ/a  ÍùÀ´/vn  £¬/w  ´Ù½ø/v  Í¬/p  ÖÐ¹ú/ns  ÓÑºÃ/a  ºÏ×÷/vn  ¹ØÏµ/n  µÄ/u  È«Ãæ/a  ·¢Õ¹/vn  ¡£/w  

19980601-06-002-001/m  ÃÀ/j  Ç°/f  ×ÜÍ³/n  ¹ËÎÊ/n  ²¼ÈÈ½òË¹»ù/nr  ÈÏÎª/v  ÃÀ/j  ÖÐ/j  ÓÑºÃ/an  ¶Ô/p  Ë«·½/n  ÓÐÀû/a  
19980601-06-002-002/m  ÐÂ»ªÉç/nt  »ªÊ¢¶Ù/ns  £µÔÂ/t  £³£±ÈÕ/t  µç/n  £¨/w  ¼ÇÕß/n  Àî/nr  ºìÆì/nr  ¡¢/w  ·¶/nr  ËÌ¾Å/nr  £©/w  ÃÀ¹ú/ns  Ç°/f  ×ÜÍ³/n  ¹ú¼Ò/n  °²È«/an  ÊÂÎñ/n  ¹ËÎÊ/n  ²¼ÈÈ½òË¹»ù/nr  ÈÕÇ°/t  ¾Í/p  ¿ËÁÖ¶Ù/nr  ×ÜÍ³/n  ·Ã»ª/vn  ½ÓÊÜ/v  ÁË/u  ±¾Éç/r  ¼ÇÕß/n  µÄ/u  ÊéÃæ/n  ²É·Ã/vn  ¡£/w  Ëû/r  Ëµ/v  £¬/w  ÖÐ¹ú/ns  ¹ú¼Ò/n  Ö÷Ï¯/n  ½­/nr  ÔóÃñ/nr  È¥Äê/t  ·Ã/v  ÃÀ/j  ÔÚ/p  Æø·Õ/n  ºÍ/c  ÊµÖÊ/n  ÉÏ/f  ¶¼/d  ´ó´ó/d  ¸ÄÉÆ/v  ÁË/u  ÃÀ/j  ÖÐ/j  ¹ØÏµ/n  £¬/w  Á½/m  ¹ú/n  ¶¼/d  Ã÷È·/ad  ÈÏÊ¶/v  µ½/v  ·¢Õ¹/v  ÓÑºÃ/a  ¹ØÏµ/n  ·ûºÏ/v  Ë«·½/n  µÄ/u  ÀûÒæ/n  ¡£/w  
19980601-06-002-003/m  ²¼ÈÈ½òË¹»ù/nr  Èç½ñ/t  ÊÇ/v  [¸çÂ×±ÈÑÇ/ns  ´óÑ§/n]nt  Õþ¸®Ñ§/n  ½ÌÊÚ/n  ºÍ/c  [ÇÇÖÎ³Ç/ns  ´óÑ§/n  Õ½ÂÔ/n  Óë/c  ¹ú¼Ê/n  ÎÊÌâ/n  ÑÐ¾¿/vn  ÖÐÐÄ/n]nt  ¸ß¼¶/a  ¹ËÎÊ/n  ¡£/w  Ëû/r  Ëµ/v  £¬/w  ÃÀ/j  ÖÐ/j  Á½/m  ¹ú/n  ÖÂÁ¦/v  ÓÚ/p  ½¨Á¢/v  ½¨ÉèÐÔ/n  Õ½ÂÔ/n  »ï°é/n  ¹ØÏµ/n  £¬/w  ²»½ö/c  ¶Ô/p  [ÑÇÖÞ/ns  µØÇø/n]ns  ¶øÇÒ/c  ¶Ô/p  Õû¸ö/b  ÊÀ½ç/n  µÄ/u  ÎÈ¶¨/an  ¶¼/d  ÊÇ/v  Ê®·Ö/m  ÖØÒª/a  µÄ/u  ¡£/w  Òò´Ë/c  £¬/w  ÃÀ/j  ÖÐ/j  ¾Í/p  Õ½ÂÔ/n  ÎÊÌâ/n  ½øÐÐ/v  ¾­³£/b  ºÍ/c  ¶¨ÆÚ/b  µÄ/u  ¶Ô»°/vn  ÊÇ/v  ±ØÒª/a  µÄ/u  ¡£/w  Ë«·½/n  Í¨¹ý/p  ¶Ô»°/v  £¬/w  »¹/d  ¿É/v  ¾Í/p  Ò»°ã/a  ºÍ/c  ¾ßÌå/a  ÎÊÌâ/n  ½»»»/v  Òâ¼û/n  ¡£/w  
19980601-06-002-004/m  ½­/nr  ÔóÃñ/nr  Ö÷Ï¯/n  È¥Äê/t  ·Ã/v  ÃÀ/j  ÆÚ¼ä/f  £¬/w  Í¬/p  ¿ËÁÖ¶Ù/nr  ×ÜÍ³/n  ¾Í/p  Á½/m  ¹ú/n  ½¨Á¢/v  ÃæÏò/v  £²£±/m  ÊÀ¼Í/n  µÄ/u  ½¨ÉèÐÔ/n  Õ½ÂÔ/n  »ï°é/n  ¹ØÏµ/n  ´ï³É/v  ÁË/u  Ò»ÖÂ/an  ¡£/w  ¿ËÁÖ¶Ù/nr  ×ÜÍ³/n  ½«/d  ÓÚ/p  ½ñÄê/t  £¶ÔÂ/t  µ×/f  ·Ã»ª/v  £¬/w  Í¬/p  ½­/nr  ÔóÃñ/nr  Ö÷Ï¯/n  ÔÙ´Î/d  ½øÐÐ/v  Õ½ÂÔ/n  ¶Ô»°/vn  £¬/w  ÒÔ/c  ½øÒ»²½/d  ÍÆ¶¯/v  Á½/m  ¹ú/n  ¹ØÏµ/n  µÄ/u  ·¢Õ¹/vn  ¡£/w  
19980601-06-002-005/m  ²¼ÈÈ½òË¹»ù/nr  Ëµ/v  £¬/w  ÖÐ¹ú/ns  ÔÚ/p  Ô¶¶«/ns  ÏÔÈ»/a  ÊÇ/v  Ò»¸ö/m  ÎÈ¶¨/a  ÒòËØ/n  £¬/w  Õâ/r  Ê¹/v  ÖÐ¹ú/ns  ÔÚ/p  [ÑÇÖÞ/ns  µØÇø/n]ns  Ëù/u  Æð/v  µÄ/u  ÖØÒª/a  ×÷ÓÃ/n  ´ó´ó/d  ¼ÓÇ¿/v  £¬/w  ÃÀ/j  ÖÐ/j  ¹ØÏµ/n  µÄ/u  ·¢Õ¹/vn  Ó¦/v  ÓÐÀû/v  ÓÚ/p  ½øÒ»²½/d  ¼ÓÇ¿/v  ÖÐ¹ú/ns  ÔÚ/p  Õâ¸ö/r  µØÇø/n  µÄ/u  ÎÈ¶¨/a  ×÷ÓÃ/n  ¡£/w  Ëû/r  »¹/d  Ëµ/v  £¬/w  Ä¿Ç°/t  Ò»Ð©/m  ÑÇÖÞ/ns  ¹ú¼Ò/n  ·¢Éú/v  ½ðÈÚ/n  ºÍ/c  ¾­¼ÃÎ£»ú/l  £¬/w  Õâ/r  ½øÒ»²½/d  ÏÔÊ¾/v  ÁË/u  ÖÐ¹ú/ns  ÔÚ/p  ¸Ã/r  µØÇø/n  ·¢»Ó/v  µÄ/u  ÎÈ¶¨/a  ×÷ÓÃ/n  ¡£/w  
19980601-06-002-006/m  ²¼ÈÈ½òË¹»ù/nr  ÈÏÎª/v  £¬/w  ÓÉÓÚ/p  ÀúÊ·/n  ºÍ/c  µØÔµ/n  ÕþÖÎ/n  µÄ/u  Ô­Òò/n  £¬/w  ÃÀ/j  ÖÐ/j  Á½/m  ¹ú/n  ÔÚ/p  Ò»Ð©/m  ÒÅÁô/vn  ÎÊÌâ/n  ÉÏ/f  ´æÔÚ/v  ·ÖÆç/n  ºÍ/c  ²»Í¬/a  ¿´·¨/n  £¬/w  µ«/c  Ë«·½/n  ¶¼/d  Ô¸Òâ/v  Í×ÉÆ/ad  ½â¾ö/v  ÕâÐ©/r  ÎÊÌâ/n  ºÍ/c  ·ÖÆç/n  ¡£/w  Ë«·½/n  ³ý/p  ÒÔ/p  ½¨ÉèÐÔ/n  ·½Ê½/n  ÉÌÌÖ/v  ÕâÐ©/r  ÎÊÌâ/n  Íâ/f  £¬/w  ×îºÃ/d  À©´ó/v  ¾ßÌå/a  ºÏ×÷/vn  µÄ/u  ·¶Î§/n  ¡£/w  Îª/p  ´ï/v  ´Ë/r  Ä¿µÄ/n  £¬/w  ¿ÉÒÔ/v  ²ÉÈ¡/v  µÄ/u  Ò»¸ö/m  ¾ßÌå/a  ²½Öè/n  ÊÇ/v  ÎüÊÕ/v  ÖÐ¹ú/ns  ²Î¼Ó/v  Æß¹ú¼¯ÍÅ/l/%  Äê»á/n  ¡£/w  Ëû/r  Ëµ/v  £¬/w  Æß¹ú¼¯ÍÅ/l/%  ×î½ü/t  ÒÑ/d  À©´ó/v  Îª/v  °Ë/m  ¹ú/n  ¼¯ÍÅ/n  £¬/w  ÖÐ¹ú/ns  ÎÞÂÛ/c  ´Ó/p  ÄÄ/r  ·½Ãæ/n  ½²/v  ¶¼/d  ÒÑ/d  ·ûºÏ/v  ¼ÓÈë/v  µÄ/u  Ìõ¼þ/n  ¡£/w  
19980601-06-002-007/m  ÔÚ/p  Ì¸/v  µ½/v  ÈçºÎ/r  Ôö½ø/v  ÃÀ/j  ÖÐ/j  Ë«·½/n  µÄ/u  Ïà»¥/b  Àí½â/v  Ê±/Ng  £¬/w  ²¼ÈÈ½òË¹»ù/nr  Ëµ/v  £¬/w  ×î/d  ºÃ/a  µÄ/u  °ì·¨/n  ÊÇ/v  ÔÚ/p  ¼ÓÇ¿/v  Õþ¸®/n  ¼ä/f  ¾­³£ÐÔ/n  ÁªÏµ/vn  µÄ/u  Í¬Ê±/n  £¬/w  Ôö¼Ó/v  Á½/m  ¹ú/n  Éç»á/n  Ö®¼ä/f  µÄ/u  ÕûÌå/n  ½»Íù/vn  ¡£/w  Á½/m  ¹ú/n  Õþ¸®/n  ²»/d  Îª/p  Ö®/r  ÉèÖÃ/v  ÈÎºÎ/r  ÕÏ°­/n  £¬/w  ¶øÇÒ/c  ÕâÖÖ/r  ½»Íù/vn  Òª/v  ¾¡Á¿/d  ¹ã·º/a  ¡£/w  

19980601-06-003-001/m  ¹ú¼Ê/n  Éç»á/n  ¶Ô/p  °Í/j  ÔÙ´Î/d  ºËÊÔ/j  ×÷³ö/v  ·´Ó¦/vn  ¶Ø´Ù/v  Ó¡/j  °Í/j  ¿ËÖÆ/v  ±ÜÃâ/v  ÄÏÑÇ/ns  ¾ÖÊÆ/n  ½ôÕÅ/a  
19980601-06-003-002/m  ÐÂ»ªÉç/nt  ±±¾©/ns  £µÔÂ/t  £³£°ÈÕ/t  µç/n  ×ÛºÏ/v  ±¾Éç/r  ×¤Íâ/vn  ¼ÇÕß/n  ±¨µÀ/v  £¬/w  ÔÚ/p  °Í»ùË¹Ì¹/ns  ½ñÌì/t  ÔÙ´Î/d  ½øÐÐ/v  ºËÊÔÑé/n  ºó/f  £¬/w  ÃÀ/j  ¡¢/w  Ó¢/j  ¡¢/w  ·¨/j  ¡¢/w  ¶í/j  ·Ö±ð/d  ±íÊ¾/v  Ç´Ôð/v  £¬/w  Í¬Ê±/c  ºôÓõ/v  Ó¡¶È/ns  ºÍ/c  °Í»ùË¹Ì¹/ns  Á¢¼´/d  Í£Ö¹/v  ½øÐÐ/v  ºËÊÔÑé/n  ¡£/w  
19980601-06-003-003/m  ÃÀ¹ú/ns  ×ÜÍ³/n  ¿ËÁÖ¶Ù/nr  ·¢±í/v  ÉùÃ÷/n  Ç´Ôð/v  °Í»ùË¹Ì¹/ns  ÔÙ´Î/d  ½øÐÐ/v  ºËÊÔÑé/n  ¡£/w  Ëû/r  Ëµ/v  £¬/w  Õâ/r  Ö»ÄÜ/v  ¼Ó¾ç/v  ¡°/w  Õâ/r  Ò»/m  ÒÑ/d  ²»/d  ÎÈ¶¨/a  µØÇø/n  ¡±/w  µÄ/u  ½ôÕÅ/a  ¾ÖÊÆ/n  ¡£/w  [ÃÀ¹ú/ns  ¹úÎñÔº/n]nt  ÔÚ/p  Ò»/m  Ïî/q  ÉùÃ÷/n  ÖÐ/f  Ëµ/v  £¬/w  Õâ/r  Ö»ÄÜ/v  ½øÒ»²½/d  ¼Ó¾ç/v  ÄÏÑÇ/ns  µÄ/u  ½ôÕÅ/a  ¾ÖÊÆ/n  ²¢/c  ÆÆ»µ/v  È«Çò/n  ÓÐ¹Ø/p  ºË/n  ²»/d  À©É¢/v  µÄ/u  Ð­µ÷/vn  Ò»ÖÂ/an  ¡£/w  ÉùÃ÷/n  ºôÓõ/v  Ó¡/j  ¡¢/w  °Í/j  Á½/m  ¹ú/n  Í£Ö¹/v  ½øÐÐ/v  ºËÊÔÑé/n  ¡¢/w  µ¼µ¯/n  ÊÔÑé/vn  ÒÔ¼°/c  ÈÎºÎ/r  ÆäËû/r  µÄ/u  ÌôÐÆÐÔ/n  ÐÐÎª/n  »ò/c  ÑÔ´Ç/n  ¡£/w  
19980601-06-003-004/m  Ó¢¹ú/ns  Íâ½»´ó³¼/n  ¿â¿Ë/nr  ½ñÌì/t  ·¢±í/v  ÉùÃ÷/n  £¬/w  Ç´Ôð/v  °Í»ùË¹Ì¹/ns  ÎÞÊÓ/v  ¹ú¼Ê/n  ÓßÂÛ/n  µÄ/u  Ñ¹Á¦/n  ÔÙ´Î/d  ½øÐÐ/v  ºËÊÔÑé/n  £¬/w  Ëû/r  Í¬Ê±/d  ¶Ø´Ù/v  °Í»ùË¹Ì¹/ns  ºÍ/c  Ó¡¶È/ns  Á½/m  ¹ú/n  Õþ¸®/n  Îª/p  »º½â/v  Á½/m  ¹ú/n  ¼ä/f  µÄ/u  ½ôÕÅ/a  ¾ÖÊÆ/n  ¶ø/c  Å¬Á¦/a  ¡£/w  
19980601-06-003-005/m  ¿â¿Ë/nr  ÔÚ/p  ·¢±í/v  µÄ/u  Áí/r  Ò»/m  ·Ý/q  ÉùÃ÷/n  ÖÐ/f  Ëµ/v  £¬/w  À´×Ô/v  ÃÀ/j  ¡¢/w  µÂ/j  ¡¢/w  ·¨/j  ¡¢/w  Òâ/j  ¡¢/w  ¼Ó/j  ¡¢/w  ÈÕ/j  ¡¢/w  Ó¢/j  ÒÔ¼°/c  ¶íÂÞË¹/ns  µÄ/u  °Ë/m  ¹ú/n  ¼¯ÍÅ/n  Íâ½»²¿³¤/n  ½«/d  ÓÚ/p  ÏÂÔÂ/t  £±£²ÈÕ/t  ÔÚ/p  Â×¶Ø/ns  ÕÙ¿ª/v  »áÒé/n  £¬/w  ¾Í/p  Ó¡¶È/ns  ºÍ/c  °Í»ùË¹Ì¹/ns  Á¬Ðø/ad  ½øÐÐ/v  ºËÊÔÑé/n  µÈ/u  ÎÊÌâ/n  ½øÐÐ/v  ´èÉÌ/vn  ¡£/w  Ëû/r  Ëµ/v  £¬/w  °Ë/m  ¹ú/n  Íâ³¤/n  »áÒé/n  µÄ/u  Ä¿µÄ/n  ÊÇ/v  Ð­µ÷/v  ±Ë´Ë/r  Ö®¼ä/f  ¶Ô/p  Ó¡/j  °Í/j  ºËÊÔÑé/n  µÄ/u  Á¢³¡/n  £¬/w  ²¢ÇÒ/c  ½«/d  ÖØµã/d  ÌÖÂÛ/v  ÈçºÎ/r  ÓÐÐ§/a  µØ/u  ½«/d  Ó¡/j  °Í/j  Á½/m  ¹ú/n  ÄÉÈë/v  È«Çò/n  ºË/n  ²»/d  À©É¢/v  ÌåÖÆ/n  µÄ/u  ÎÊÌâ/n  ¡£/w  
19980601-06-003-006/m  [·¨¹ú/ns  Íâ½»²¿/n]nt  ½ñÌì/t  ·¢²¼/v  ¹«±¨/n  £¬/w  Ç´Ôð/v  °Í»ùË¹Ì¹/ns  ÔÙ´Î/d  ½øÐÐ/v  ºËÊÔÑé/n  £¬/w  ²¢/c  ÒªÇó/v  °Í»ùË¹Ì¹/ns  Á¢¼´/d  ³¹µ×/ad  Í£Ö¹/v  ºËÊÔÑé/n  ¡£/w  ¹«±¨/n  ºôÓõ/v  °Í»ùË¹Ì¹/ns  ºÍ/c  Ó¡¶È/ns  Á¢¼´/d  ÎÞÌõ¼þ/d  µØ/u  Ç©Êð/v  ¡¶/w  È«Ãæ/ad  ½ûÖ¹/v  ºËÊÔÑé/n  ÌõÔ¼/n  ¡·/w  ¡£/w  
19980601-06-003-007/m  ¶íÂÞË¹/ns  Íâ³¤/n  ÆÕÀïÂí¿Æ·ò/nr  ½ñÌì/t  ¶Ô/p  °Í»ùË¹Ì¹/ns  ÔÙ´Î/d  ½øÐÐ/v  ºËÊÔÑé/n  ±íÊ¾/v  Ç´Ôð/v  ¡£/w  Ëû/r  ±íÊ¾/v  £¬/w  ¶í/j  ½«/d  Å¬Á¦/ad  ÕùÈ¡/v  Ó¡/j  °Í/j  Á½/m  ¹ú/n  ¼ÓÈë/v  ¡¶/w  ²»/d  À©É¢/v  ºËÎäÆ÷/n  ÌõÔ¼/n  ¡·/w  ºÍ/c  ¡¶/w  È«Ãæ/ad  ½ûÖ¹/v  ºËÊÔÑé/n  ÌõÔ¼/n  ¡·/w  ¡£/w  
19980601-06-003-008/m  ±¾±¨/r  °¢²¼Ôú±È/ns  £µÔÂ/t  £³£±ÈÕ/t  µç/n  ¼ÇÕß/n  ÁÖ/nr  ð¨Ã÷/nr  ±¨µÀ/v  £º/w  [°¢ÁªÇõ/ns  Õþ¸®/n]nt  ×òÌì/t  ¾Í/p  Ó¡¶È/ns  ¡¢/w  °Í»ùË¹Ì¹/ns  ½üÈÕ/t  Á¬Ðø/ad  ½øÐÐ/v  ºËÊÔÑé/n  ·¢±í/v  Íâ½»²¿/nt  ÉùÃ÷/n  ¡£/w  ÉùÃ÷/n  Ëµ/v  £¬/w  Á½/m  ¹ú/n  ¡°/w  ºËÊÔÑé/n  ²»½ö/c  ÎÞÒæ/v  ÓÚ/p  µØÇø/n  µÄ/u  °²È«/an  Óë/c  ÎÈ¶¨/an  £¬/w  ÎÞÖúÓÚ/v  ½â¾ö/v  ÏÖÓÐ/vn  Õù¶Ë/n  £¬/w  ·´¶ø/d  »á/v  ¼Ó¾ç/v  ÄÏÑÇ/ns  ½ôÕÅ/a  ¾ÖÊÆ/n  ¡±/w  ¡£/w  
19980601-06-003-009/m  ¼øÓÚ/p  °¢ÁªÇõ/ns  Óë/p  °Í»ùË¹Ì¹/ns  ¡¢/w  Ó¡¶È/ns  µÄ/u  ÓÑºÃ/a  ¹ØÏµ/n  £¬/w  Íâ½»²¿/n  ÉùÃ÷/n  ºôÓõ/v  Ó¡/j  °Í/j  Á½/m  ¹ú/n  ±£³Ö/v  ×ÔÎÒ/r  ¿ËÖÆ/vn  £¬/w  »Ö¸´/v  Ì¸ÅÐ/v  £¬/w  ·ÀÖ¹/v  ½ôÕÅ/a  ¾ÖÊÆ/n  Éý¼¶/v  ¡£/w  
19980601-06-003-010/m  Õâ/r  ·Ý/q  ÉùÃ÷/n  »¹/d  Ö¸³ö/v  £¬/w  Ò»Ð©/m  ¹ú¼Ò/n  ¶Ô/p  ºËÊÔÑé/n  ³ÖÓÐ/v  Ë«ÖØ/b  ±ê×¼/n  £¬/w  ÕâÖÖ/r  Ì¬¶È/n  Êµ¼ÊÉÏ/d  ÔÚ/d  ¹ÄÀø/v  ºËÊÔÑé/n  ¡£/w  ÉùÃ÷/n  ÖØÉê/v  £¬/w  ¡°/w  °¢ÁªÇõ/ns  Ö÷ÕÅ/v  È«Ãæ/ad  ½ûÖ¹/v  ÊÔÑé/v  ºËÎäÆ÷/n  £¬/w  Ê¹/v  ÖÐ¶«/ns  ³ÉÎª/v  ÎÞ/v  ºËÎäÆ÷/n  Çø/n  ¡±/w  ¡£/w  
19980601-06-003-011/m  ÐÂ»ªÉç/nt  ±±¾©/ns  £µÔÂ/t  £³£±ÈÕ/t  µç/n  °Í»ùË¹Ì¹/ns  £³£°ÈÕ/t  ÓÖ/d  ½øÐÐ/v  Ò»/m  ´Î/q  ºËÊÔÑé/n  ºó/f  £¬/w  ¹ú¼Ê/n  Éç»á/n  Ñ¸ËÙ/ad  ×÷³ö/v  ·´Ó¦/vn  £¬/w  ºôÓõ/v  Ó¡/j  °Í/j  Ë«·½/n  ²ÉÈ¡/v  ¿ËÖÆ/vn  Ì¬¶È/n  £¬/w  ±ÜÃâ/v  ÄÏÑÇ/ns  ¾ÖÊÆ/n  ½øÒ»²½/d  ½ôÕÅ/a  ¡£/w  
19980601-06-003-012/m  [ÁªºÏ¹ú/nt  °²Àí»á/j]nt  £³£°ÈÕ/t  ¾ÙÐÐ/v  ÁË/u  ½ô¼±/a  ´èÉÌ/vn  £¬/w  »áºó/t  ·¢±í/v  µÄ/u  Ö÷Ï¯/n  ÉùÃ÷/n  ¶Ô/p  ÄÏÑÇ/ns  ºË¾ü±¸/n  ¾ºÈü/vn  Éî±í/v  ¹Ø×¢/v  £¬/w  ÒªÇó/v  Ó¡¶È/ns  ºÍ/c  °Í»ùË¹Ì¹/ns  ÎÞÌõ¼þ/d  Ç©Êð/v  ¡¶/w  È«Ãæ/ad  ½ûÖ¹/v  ºËÊÔÑé/n  ÌõÔ¼/n  ¡·/w  £¬/w  ºôÓõ/v  °Í»ùË¹Ì¹/ns  ¹«¿ª/ad  ÉùÃ÷/v  ²»ÔÙ/d  ½øÐÐ/v  ÐÂ/a  µÄ/u  ºËÊÔÑé/n  ºÍ/c  ÔËÔØ/vn  ÏµÍ³/n  ÊÔÑé/vn  ¡£/w  ÁªºÏ¹ú/nt  ÃØÊé³¤/n  °²ÄÏ/nr  Ò²/d  ·¢±í/v  ÉùÃ÷/n  £¬/w  ÖØÉê/v  Ô¸Òâ/v  ´Ù½ø/v  Á½/m  ¹ú/n  ½øÐÐ/v  ¡°/w  ½¨ÉèÐÔ/n  ¶Ô»°/vn  ¡±/w  ¡£/w  
19980601-06-003-013/m  [ÃÀ¹ú/ns  Õþ¸®/n]nt  Ç´Ôð/v  °Í»ùË¹Ì¹/ns  ÔÙ´Î/d  ½øÐÐ/v  ºËÊÔÑé/n  ¡£/w  ¿ËÁÖ¶Ù/nr  ×ÜÍ³/n  ÔÚ/p  Ò»/m  ·Ý/q  ÊéÃæ/b  ÉùÃ÷/n  ÖÐ/f  Ëµ/v  £¬/w  Ó¡/j  °Í/j  Á½/m  ¹ú/n  µÄ/u  ºËÊÔÑé/n  Ö»ÄÜ/v  Ê¹/v  ½ôÕÅ/a  ¾ÖÊÆ/n  ²»¶Ï/d  Éý¼¶/v  £¬/w  ²¢/d  ²»/d  ÄÜ/v  ¼ÓÇ¿/v  ÄÄ/r  Ò»¸ö/m  ¹ú¼Ò/n  µÄ/u  °²È«/an  ¡£/w  
19980601-06-003-014/m  Õý/d  ÔÚ/p  ·ÒÀ¼/ns  ·ÃÎÊ/v  µÄ/u  ¶íÂÞË¹/ns  Íâ³¤/n  ÆÕÀïÂí¿Æ·ò/nr  ÔÚ/p  ºÍ/p  ·ÒÀ¼/ns  Íâ³¤/n  ¹þÂåÄþ/nr  ¾ÙÐÐ/v  µÄ/u  ÁªºÏ/vn  ¼ÇÕß/n  ÕÐ´ý»á/n  ÉÏ/f  Ç¿µ÷/v  £¬/w  ¹ú¼Ê/n  Éç»á/n  Ó¦/v  ¶Ø´Ù/v  Ó¡¶È/ns  ºÍ/c  °Í»ùË¹Ì¹/ns  Ç©Êð/v  ¡¶/w  ²»/d  À©É¢/v  ºËÎäÆ÷/n  ÌõÔ¼/n  ¡·/w  ºÍ/c  ¡¶/w  È«Ãæ/ad  ½ûÖ¹/v  ºËÊÔÑé/n  ÌõÔ¼/n  ¡·/w  £¬/w  µ«/c  ±íÊ¾/v  ²»/d  ÔÞ³É/v  ¶Ô/p  Ó¡/j  °Í/j  ÊµÐÐ/v  ¾­¼Ã/n  ÖÆ²Ã/vn  ¡£/w  ¹þÂåÄþ/nr  ±íÊ¾/v  £¬/w  ´Ó/p  ÖÆ²Ã/v  µÄ/u  ½Ç¶È/n  À´Ëµ/v  £¬/w  ÐÎÊÆ/n  ÊÇ/v  À§ÄÑ/a  µÄ/u  £¬/w  µ«/c  Õâ/r  ²¢/d  ²»/d  ÒâÎ¶/v  ×Å/u  ¹ú¼Ê/n  Éç»á/n  ÊøÊÖÎÞ²ß/i  ¡£/w  
19980601-06-003-015/m  Òâ´óÀû/ns  ×ÜÀí/n  ÆÕÂÞµÏ/nr  ¡¢/w  ¼ÓÄÃ´ó/ns  Íâ³¤/n  °¢¿ËË¹ÎÖÎ÷/nr  ¡¢/w  µÂ¹ú/ns  Íâ³¤/n  ½ð¿Ë¶û/nr  ¡¢/w  Õý/d  ÔÚ/p  ·ÒÀ¼/ns  ·ÃÎÊ/v  µÄ/u  °¢¸ùÍ¢/ns  Íâ³¤/n  µÏÌØÀûÑÇ/nr  ¡¢/w  ÈÕ±¾/ns  ÍâÏà/n  Ð¡Ô¨»ÝÈý/nr  µÈ/u  Ò²/d  ·Ö±ð/d  ±íÊ¾/v  £¬/w  Ï£Íû/v  Ó¡/j  °Í/j  Á½/m  ¹ú/n  Í£Ö¹/v  ºË¾ü±¸/n  ¾ºÈü/vn  £¬/w  Ç©Êð/v  ÓÐ¹Ø/p  ½û/v  ºË/n  ÌõÔ¼/n  £¬/w  ¾Í/p  µØÇø/n  ÎÊÌâ/n  ½øÐÐ/v  ¶Ô»°/vn  ¡£/w  
19980601-06-003-016/m  ±¾±¨/r  Âü¹È/ns  £µÔÂ/t  £³£°ÈÕ/t  µç/n  ¼ÇÕß/n  ³É/nr  ÔªÉú/nr  ±¨µÀ/v  £º/w  [Ì©¹ú/ns  Íâ½»²¿/n]nt  £²£¹ÈÕ/t  ·¢±í/v  ÉùÃ÷/n  £¬/w  ºôÓõ/v  °Í»ùË¹Ì¹/ns  ¡¢/w  Ó¡¶È/ns  ¹²Í¬/d  Ç©Êð/v  ¡¶/w  È«Ãæ/ad  ½ûÖ¹/v  ºËÊÔÑé/n  ÌõÔ¼/n  ¡·/w  £¬/w  ÒÔ/c  ±ÜÃâ/v  ÄÏÑÇ/ns  µØÇø/n  ³öÏÖ/v  ½ôÕÅ/a  ¾ÖÊÆ/n  ¡£/w  
19980601-06-003-017/m  [Ì©¹ú/ns  Íâ½»²¿/n]nt  ÉùÃ÷/n  Ö¸³ö/v  £¬/w  Ì©¹ú/ns  ¶Ô/p  °Í»ùË¹Ì¹/ns  ºËÊÔÑé/n  ±íÊ¾/v  µ£ÓÇ/v  ºÍ/c  ÒÅº¶/a  ¡£/w  ÈÏÎª/v  Ó¡¶È/ns  ºÍ/c  °Í»ùË¹Ì¹/ns  µÄ/u  ºËÊÔÑé/n  £¬/w  ½«/d  ÍþÐ²/v  ±¾/r  ÇøÓò/n  µÄ/u  ºÍÆ½/n  Óë/c  ÎÈ¶¨/an  £¬/w  Ôì³É/v  [ÄÏÑÇ/ns  µØÇø/n]ns  ³öÏÖ/v  ºË¾ü±¸/n  ¾ºÈü/vn  µÄ/u  ½ôÕÅ/a  ¾ÖÊÆ/n  ¡£/w  ÉùÃ÷/n  ÖØÉê/v  ¶«ÃË/ns  ·´¶Ô/v  ÈÎºÎ/r  ÐÎÊ½/n  µÄ/u  ºËÊÔÑé/n  ºÍ/c  ºËÀ©É¢/n  µÄ/u  Á¢³¡/n  ¡£/w  
19980601-06-003-018/m  ÉùÃ÷/n  »¹/d  ºôÓõ/v  ¸÷/r  ´ó¹ú/n  £¬/w  ÌØ±ð/d  ÊÇ/v  [ÁªºÏ¹ú/nt  °²Àí»á/j]nt  ³£ÈÎ/b  ÀíÊÂ¹ú/n  £¬/w  ÔÚ/p  µ÷Õû/v  ÊÀ½ç/n  ÐÂ/a  ÖÈÐò/n  ·½Ãæ/n  °çÑÝ/v  ¸ü/d  »ý¼«/a  µÄ/u  ½ÇÉ«/n  £¬/w  ÒÔ/c  Î¬»¤/v  [ÄÏÑÇ/ns  µØÇø/n]ns  µÄ/u  ºÍÆ½/n  Óë/c  ÎÈ¶¨/an  ¡£/w  
19980601-06-003-019/m  ¾Ý/p  ÐÂ»ªÉç/nt  µÂºÚÀ¼/ns  £µÔÂ/t  £³£°ÈÕ/t  µç/n  £¨/w  ¼ÇÕß/n  ÈÙ/nr  ËÉ/nr  £©/w  ÒÁÀÊ/ns  Íâ³¤/n  ¹þÀ­Æë/nr  £²£¹ÈÕ/t  ¶Ô/p  Ó¡¶È/ns  ºÍ/c  °Í»ùË¹Ì¹/ns  ¾ºÏà/d  ½øÐÐ/v  ºËÊÔÑé/n  ±íÊ¾/v  ÓÇÂÇ/v  £¬/w  Í¬Ê±/c  ºôÓõ/v  [ÖÐ¶«/ns  µØÇø/n]ns  ¹ú¼Ò/n  ¼ÓÈë/v  ²»/d  À©É¢/v  ºËÎäÆ÷/n  ÌõÔ¼/n  ¡£/w  

19980601-06-004-001/m  Í¼Æ¬/n  ÐÂÎÅ/n  
19980601-06-004-002/m  £±/m  ¡¢/w  ÎåÔÂ/t  ÈýÊ®ÈÕ/t  £¬/w  [ÈÕ±¾/ns  Éç»áÃñÖ÷µ³/n]nt  ÕÙ¿ª/v  È«Ìå/n  ÒéÔ±/n  ´ó»á/n  £¬/w  ²¢/c  ·¢±í/v  ÉùÃ÷/n  £¬/w  ÕýÊ½/ad  ¾ö¶¨/v  ½â³ý/v  ¶Ô/p  ÇÅ±¾/nr  ÄÚ¸ó/n  µÄ/u  ºÏ×÷/vn  £¬/w  ÍË³ö/v  ÁªºÏ/vn  Ö´Õþ/vn  £¬/w  ´Ó¶ø/c  ½áÊø/v  ÁË/u  ÈÕ±¾/ns  ÀúÊ±/v  ËÄ/m  Äê/q  µÄ/u  ×ÔÃñ/j  ¡¢/w  ÉçÃñ/j  ¡¢/w  ÐÂµ³/n  ÏÈÇý/n  Èý/m  µ³/n  ÁªºÏ/vn  Ö´Õþ/vn  ÌåÖÆ/n  ¡£/w  Í¼/n  Îª/v  ÉçÃñµ³/j  µ³Ê×/n  ÍÁ¾®¶àºØ×Ó/nr  ÔÚ/p  »áÉÏ/t  ·¢ÑÔ/v  ¡£/w  
19980601-06-004-003/m  £¨/w  ÐÂ»ªÉç/nt  ·¢/v  ¹²Í¬Éç/nt  ÕÕÆ¬/n  £©/w  
19980601-06-004-004/m  £²/m  ¡¢/w  £µÔÂ/t  £²£¹ÈÕ/t  £¬/w  [·ÆÂÉ±ö/ns  ¹ú»á/n]nt  Ðû²¼/v  £¬/w  ÏÖÈÎ/b  ¸±/b  ×ÜÍ³/n  °£Ë¹ÌØÀ­´ï/nr  £¨/w  ×ó/f  ¶þ/m  £©/w  µ±Ñ¡/v  ·ÆÂÉ±ö/ns  ÏÂ½ì/b  ×ÜÍ³/n  ¡£/w  Í¼/n  Îª/v  °£Ë¹ÌØÀ­´ï/nr  µ±Ñ¡/v  ºó/f  ³öÏ¯/v  ¼ÇÕß/n  ÕÐ´ý»á/n  ¡£/w  
19980601-06-004-005/m  £¨/w  ÐÂ»ªÉç/nt  ·¢/v  ÃÀÁªÉç/nt  ÕÕÆ¬/n  £©/w  

19980601-06-005-001/m  ÎÒ/r  ²ØÑ§¼Ò/n  ´ú±íÍÅ/n  ·ÃÎÊ/v  Èðµä/ns  
19980601-06-005-002/m  ±¾±¨/r  Ë¹µÂ¸ç¶ûÄ¦/ns  £µÔÂ/t  £³£±ÈÕ/t  µç/n  ¼ÇÕß/n  ÕÂ/nr  ÄîÉú/nr  ±¨µÀ/v  £º/w  ÓÉ/p  [ÖÐ¹ú/ns  Î÷²Ø/ns  ×ÔÖÎÇø/n  ¶ÔÍâ/vn  ÎÄ»¯/n  ½»Á÷/vn  Ð­»á/n]nt  ¸±/b  »á³¤/n  ¶Å/nr  Ì©/nr  Îª/v  ÍÅ³¤/n  µÄ/u  ²ØÑ§¼Ò/n  ´ú±íÍÅ/n  £²£·ÈÕ/t  ÖÁ/p  £³£±ÈÕ/t  Ó¦Ñû/v  ·ÃÎÊ/v  ÁË/u  Èðµä/ns  £¬/w  Óë/p  ÕâÀï/r  µÄ/u  ×¨¼Ò/n  ¡¢/w  Ñ§Õß/n  ¼°/c  ¸÷½ç/r  ÈËÊ¿/n  ½øÐÐ/v  ÁË/u  ½»Á÷/vn  Óë/c  Ì½ÌÖ/vn  ¡£/w  
19980601-06-005-003/m  £²£·ÈÕ/t  £¬/w  ²ØÑ§¼Ò/n  ´ú±íÍÅ/n  Óë/p  [Èð/j  ÖÐ/j  ÓÑÐ­/j]nt  ³ÉÔ±/n  ½øÐÐ/v  ÁË/u  ×ùÌ¸/vn  £¬/w  ¶Å/nr  Ì©/nr  ½éÉÜ/v  ÁË/u  Î÷²Ø/ns  µÄ/u  ÏÖÊµ/a  Çé¿ö/n  £¬/w  ²¢/c  ¾Í/p  ²Ø/j  ÓïÑÔ/n  ÎÄ×Ö/n  µÄ/u  ÔËÓÃ/vn  ¡¢/w  ½ÌÑ§/vn  µÈ/u  ÎÊÌâ/n  »Ø´ð/v  ÁË/u  Èðµä/ns  ÓÑÈË/n  µÄ/u  ÌáÎÊ/vn  ¡£/w  £²£¸ÈÕ/t  £¬/w  ÔÚ/p  [Èðµä/ns  ÃñË×/n  ²©Îï¹Ý/n]ns  £¬/w  ´ú±íÍÅ/n  Í¬/p  À´×Ô/v  ²©Îï¹Ý/n  ¡¢/w  [Ë¹µÂ¸ç¶ûÄ¦/ns  ´óÑ§/n  ÑÇ/j  Ì«/j  ÑÐ¾¿/vn  ÖÐÐÄ/n]nt  µÄ/u  ÖªÃû/a  Ñ§Õß/n  ½øÐÐ/v  ÁË/u  ½»Á÷/vn  Óë/c  Ì½ÌÖ/vn  ¡£/w  Èðµä/ns  Ñ§Õß/n  ÃÇ/k  ¶Ô/p  Óë/p  ÖÐ¹ú/ns  ²ØÑ§/n  »ú¹¹/n  ¿ªÕ¹/v  ºÏ×÷/vn  ÑÐ¾¿/vn  ±íÊ¾/v  ÁË/u  Å¨ºñ/a  µÄ/u  ÐËÈ¤/n  ¡£/w  
19980601-06-005-004/m  £²£¹ÈÕ/t  £¬/w  ´ú±íÍÅ/n  À´µ½/v  Èðµä/ns  ×î/d  ¹ÅÀÏ/a  µÄ/u  ´óÑ§/n  [ÎÚÆÕÈøÀ­/nz  ´óÑ§/n]nt  £¬/w  Ïò/p  [ÑÇ/j  ·Ç/j  Ñ§Ôº/n  ÖÐÎÄÏµ/n]nt  µÄ/u  Ê¦Éú/n  ÃÇ/k  ½éÉÜ/v  ÁË/u  Î÷²Ø/ns  ½ñÎô/n  µÈ/u  ÓÐ¹Ø/vn  Çé¿ö/n  ¡£/w  ÔÚ×ù/v  µÄ/u  ²»ÉÙ/m  Èðµä/ns  ´óÑ§Éú/n  ¾Í/p  ²ØÑ§/n  ÑÐ¾¿/vn  ¡¢/w  ²ØÒ½Ñ§/n  ·¢Õ¹/vn  ¡¢/w  ²Ø×å/nz  ÈË/n  µÄ/u  ½ÌÓý/vn  µÈ/u  Ìá³ö/v  ÁË/u  ²»ÉÙ/m  ÎÊÌâ/n  £¬/w  ´ú±íÍÅ/n  ³ÉÔ±/n  Ò»Ò»/d  ×÷/v  ÁË/u  Ì¹³Ï/a  ¡¢/w  ÈÏÕæ/a  µÄ/u  »Ø´ð/vn  ¡£/w  
19980601-06-005-005/m  £µÔÂ/t  £³£±ÈÕ/t  £¬/w  ²ØÑ§¼Ò/n  ´ú±íÍÅ/n  Àë¿ª/v  Èðµä/ns  »Ø¹ú/v  ¡£/w  ´ËÇ°/t  ´ú±íÍÅ/n  ÏÈºó/d  ·ÃÎÊ/v  ÁË/u  °ÂµØÀû/ns  ¡¢/w  ÈðÊ¿/ns  ¡¢/w  ·¨¹ú/ns  ¡¢/w  ±ÈÀûÊ±/ns  ¡¢/w  µÂ¹ú/ns  ¡¢/w  Ó¢¹ú/ns  ºÍ/c  Å²Íþ/ns  ¡£/w  


19980601-06-006-001/m  Ó¡/j  ³Æ/v  ²»/d  Óë/p  °Í/j  ¾ºÈü/v  ºË¾ü±¸/n  ·´¶Ôµ³/n  ÒªÇó/v  ÏÖÕþ¸®/n  ´ÇÖ°/v  
19980601-06-006-002/m  ±¾±¨/r  ÐÂµÂÀï/ns  £µÔÂ/t  £³£°ÈÕ/t  µç/n  ¼ÇÕß/n  Àî/nr  ÎÄÔÆ/nr  ±¨µÀ/v  £º/w  ½ñÌì/t  ÏÂÎç/t  ÔÚ/p  »Ø´ð/v  ¼ÇÕß/n  ÓÐ¹Ø/p  °Í»ùË¹Ì¹/ns  ÓÖ/d  ½øÐÐ/v  ºËÊÔÑé/n  ÎÊÌâ/n  Ê±/Ng  £¬/w  Ó¡¶È/ns  ×ÜÀí/n  µÄ/u  ÕþÖÎ/n  ¹ËÎÊ/n  Âí¹þ½¡/nr  Ëµ/v  £¬/w  Ó¡·½/n  ÒÑ/d  µÃÖª/v  ´Ë/r  ÏûÏ¢/n  £¬/w  Ó¡¶È/ns  ²»/d  »á/v  Òò/p  ´Ë/r  Óë/p  °Í/j  ½øÐÐ/v  ºË¾ü±¸/n  ¾ºÈü/vn  ¡£/w  [Ó¡¶È/ns  ¹ú¼Ò/n  ¼ÆÎ¯/j]nt  ¸±/b  Ö÷Ï¯/n  ¡¢/w  ÄÚ¸ó×ÜÀí/n  µÄ/u  ºËÕþ²ß/n  ÖÇÄÒ/n  ÈËÎï/n  Ö®Ò»/r  ¼ÖË¹Íú¡¤ÐÁ¸ñ/nr  ÔÚ/p  ½ÓÊÜ/v  ²É·Ã/v  Ê±/Ng  Ëµ/v  £¬/w  °Í/j  ½øÐÐ/v  ºËÊÔÑé/n  ÊÇ/v  ÒâÁÏÖ®ÖÐ/l  µÄ/u  ÊÂ/n  £¬/w  µ«/c  ²»/d  »á/v  µ¼ÖÂ/v  Ó¡¶È/ns  Óë/c  °Í»ùË¹Ì¹/ns  ½øÐÐ/v  ºË¾ºÈü/n  ¡£/w  
19980601-06-006-003/m  ÓÖ/d  Ñ¶/Ng  Õý/d  ÔÚ/p  Äá²´¶û/ns  ·ÃÎÊ/v  µÄ/u  Ó¡¶È/ns  ×ÜÍ³/n  ÄÉÀ­ÑÇÄÏ/nr  ÔÚ/p  ¼ÓµÂÂú¶¼/ns  Ëµ/v  £¬/w  Ó¡¶È/ns  Ã»ÓÐ/v  ±ØÒª/an  ÔÙ/d  ½øÐÐ/v  ÐÂ/a  µÄ/u  ºËÊÔÑé/n  £¬/w  Ó¡¶È/ns  Ô¸/v  Óë/p  °Í»ùË¹Ì¹/ns  ·½Ãæ/n  ¼ÌÐø/v  »áÌ¸/vn  ½ø³Ì/n  ¡£/w  
19980601-06-006-004/m  ¾Ý/p  ÐÂ»ªÉç/nt  ÐÂµÂÀï/ns  £µÔÂ/t  £³£±ÈÕ/t  µç/n  £¨/w  ¼ÇÕß/n  °×/nr  ¾°É½/nr  £©/w  Ó¡¶È/ns  Ò»Ð©/m  ·´¶Ôµ³/n  £³£°ÈÕ/t  ÒªÇó/v  Íß½ÜÅÁÒÁ/nr  Õþ¸®/n  ´ÇÖ°/v  £¬/w  ÈÏÎª/v  ÏÖÕþ¸®/n  Ê¹/v  [ÄÏÑÇ/ns  µØÇø/n]ns  ³öÏÖ/v  ¾ü±¸/n  ¾ºÈü/vn  £¬/w  ÈÃ/v  Æä/r  ¼ÌÐø/v  Ö´Õþ/v  ½«/d  ¸ø/p  ¹ú¼Ò/n  ´øÀ´/v  Î£ÏÕ/a  µÄ/u  ºó¹û/n  ¡£/w  
19980601-06-006-005/m  ¹ú´óµ³/n  ·¢ÑÔÈË/n  ¿â¶ûÏ£µÂ/nr  ¾Í/p  °Í»ùË¹Ì¹/ns  ÔÙ´Î/d  ½øÐÐ/v  ºËÊÔÑé/n  ·¢±í/v  Ì¸»°/vn  £¬/w  ÒªÇó/v  Íß½ÜÅÁÒÁ/nr  ²»Òª/d  ¡°/w  ÒÔ/p  Ö´Õþ/v  µÄ/u  [Ó¡¶È/ns  ÈËÃñµ³/n]nt  Áìµ¼ÈË/n  µÄ/u  Éí·Ý/n  ¡±/w  ´¦Àí/v  ÄÏÑÇ/ns  ³öÏÖ/v  µÄ/u  ×îÐÂ/a  ÊÂÌ¬/n  £¬/w  Ö»ÓÐ/c  ÕâÑù/r  £¬/w  Ëû/r  ²Å/c  ¿ÉÍû/v  µÃµ½/v  Ö§³Ö/vn  ¡£/w  ¿â¶ûÏ£µÂ/nr  ÈÏÎª/v  Õþ¸®/n  Îª/p  ºËÊÔÑé/n  Ñ°ÕÒ/v  µÄ/u  ÀíÓÉ/n  ²»/d  ÄÜ/v  ×ÔÔ²ÆäËµ/i  ¡£/w  Ç°/f  ×ÜÀí/n  ¹Å½ÜÀ­¶û/nr  £²£¹ÈÕ/t  ÔÚ/p  Òé»á/n  ·¢ÑÔ/v  Ê±/Ng  Ö¸³ö/v  £¬/w  Ëû/r  ÔÚ/p  ½ñÄê/t  £³ÔÂ/t  £±£¹ÈÕ/t  °Ñ/p  ×ÜÀí/n  µÄ/u  Ö°È¨/n  ½»¸ø/v  Íß½ÜÅÁÒÁ/nr  µÄ/u  Ê±ºò/n  £¬/w  ¹ú¼Ò/n  ²¢/d  Ã»ÓÐ/d  ÊÜµ½/v  ÈÎºÎ/r  ÍþÐ²/vn  £¬/w  ÐÂ/a  Õþ¸®/n  Ö´Õþ/v  ²»/d  µ½/v  £µ£°/m  Ìì/q  ¾Í/d  ½øÐÐ/v  ºËÊÔÑé/n  £¬/w  ÍþÐ²/v  ´Ó/p  ºÎ/r  ¶ø/c  À´/v  £¿/w  
19980601-06-006-006/m  Ó¡¶È/ns  Ç°/f  ¹ú·À²¿³¤/n  ¡¢/w  Éç»áµ³/n  Áìµ¼ÈË/n  ÑÇ´ï·ò/nr  £²£¹ÈÕ/t  ÔÚ/p  Ò»¸ö/m  ÈºÖÚ/n  ¼¯»á/vn  ÉÏ/f  ÒªÇó/v  Íß½ÜÅÁÒÁ/nr  Õþ¸®/n  ´ÇÖ°/v  ¡£/w  Ëû/r  Ëµ/v  £¬/w  ÔÚ/p  Ó¡¶È/ns  ºÍ/c  °Í»ùË¹Ì¹/ns  ÏÈºó/d  ½øÐÐ/v  ºËÊÔÑé/n  ºó/f  £¬/w  Ó¡¶È/ns  ´Î´óÂ½/n  µÄ/u  ¾ü±¸/n  ¾ºÈü/vn  ÒÑ¾­/d  ¿ªÊ¼/v  £¬/w  Íß½ÜÅÁÒÁ/nr  Õþ¸®/n  ¡°/w  Îª/p  ÏÁ°¯/a  µÄ/u  ÕþÖÎ/n  ÀûÒæ/n  °Ñ/p  ¹ú¼Ò/n  Ãô¸Ð/a  µÄ/u  ÎÊÌâ/n  ¸ã/v  ÂÒ/a  ÁË/y  ¡±/w  £¬/w  Ò²/d  °Ñ/p  Ó¡¶È/ns  ÍÆÏò/v  ÁË/u  Í¬/p  °Í»ùË¹Ì¹/ns  ½øÐÐ/v  ºË/n  ¶Ô¿¹/vn  µÄ/u  ±ßÔµ/n  £¬/w  Ó¡¶È/ns  ÏÖÔÚ/t  ºÜ/d  ÄÑ/a  Ç´Ôð/v  °Í»ùË¹Ì¹/ns  ½øÐÐ/v  ºËÊÔÑé/n  ¡£/w  

19980601-06-007-001/m  ³¯/j  ±¨/n  Åê»÷/v  ÈÕ/j  Ä±Çó/v  º£Íâ/s  À©ÕÅ/vn  
19980601-06-007-002/m  ±¾±¨/r  Æ½ÈÀ/ns  £µÔÂ/t  £³£°ÈÕ/t  µç/n  ¼ÇÕß/n  ÕÔ/nr  ¼ÎÃù/nr  ±¨µÀ/v  £º/w  [³¯ÏÊ/ns  ÀÍ¶¯µ³/n]nt  ÖÐÑë/n  »ú¹Ø±¨/n  ¡¶/w  ÀÍ¶¯/vn  ÐÂÎÅ/n  ¡·/w  ½ñÌì/t  ·¢±í/v  ÆÀÂÛ/n  Ç¿µ÷/v  £¬/w  ÈÕ±¾/ns  µ±¾Ö/n  ÒÔ/p  ¼ÓÇ¿/v  ÈÕ/j  ÃÀ/j  °²È«/an  ºÏ×÷/vn  Îª/v  ½è¿Ú/n  £¬/w  ´ó·ù¶È/d  À©´ó/v  ¡°/w  ÖÜ±ß/n  ÊÂÌ¬/n  ¡±/w  µÄ/u  ×÷ÓÃ/n  ·¶Î§/n  £¬/w  Õâ/r  Ö»ÄÜ/v  ËµÃ÷/v  ÈÕ±¾/ns  ÍýÍ¼/v  ÔÙÏÖ/v  ¹ýÈ¥/t  ¶Ô/p  ±ð¹ú/r  µÄ/u  ÇÖÂÔ/vn  £¬/w  Ä±Çó/v  Ïò/p  º£Íâ/s  À©ÕÅ/v  £¬/w  ´Ó¶ø/c  ×îÖÕ/d  ´ïµ½/v  Ö§Åä/v  [³¯ÏÊ/ns  °ëµº/n]ns  ÄËÖÁ/c  Õû¸ö/b  ÑÇÖÞ/ns  µÄ/u  ×ï¶ñ/n  Ä¿µÄ/n  ¡£/w  


19980601-06-007-003/m  Õâ/r  Æª/q  Ìâ/n  Îª/v  ¡¶/w  Î£ÏÕ/a  µÄ/u  ÆóÍ¼/vn  ¡·/w  µÄ/u  ÆÀÂÛ/n  Ëµ/v  £¬/w  Ç°²»¾Ã/t  £¬/w  ÈÕ±¾/ns  ÒÔ/p  Ó¡Äá/ns  ¾ÖÊÆ/n  ½ôÕÅ/a  ÎªÓÉ/v  £¬/w  Ïò/p  º£Íâ/s  ÅÉÇ²/v  ÁË/u  ¾üÓÃ/b  ·É»ú/n  ºÍ/c  ½¢Í§/n  ¡£/w  Óë´ËÍ¬Ê±/c  £¬/w  ÈÕ±¾/ns  ¼ÓÇ¿/v  ×ÔÎÀ¶Ó/n  ¾üÊÂ/n  ×°±¸/n  µÄ/u  ÏÖ´ú»¯/vn  ºÍ/c  Ô¶/a  ¾àÀë/n  ×÷Õ½/vn  ÄÜÁ¦/n  £¬/w  ²¢/c  Ê¹/v  ×ÔÎÀ¶Ó/n  Ïò/p  º£Íâ/s  ÅÉ±ø/v  ºÏ·¨»¯/v  ¡£/w  ÏÖÔÚ/t  £¬/w  ÈÕ±¾/ns  ÓÖ/d  ¹«È»/d  ½«/d  ÈÕ/j  ÃÀ/j  ·ÀÎÀ/vn  ºÏ×÷/vn  ÖÐ/f  ¡°/w  ÖÜ±ß/n  ÊÂÌ¬/n  ¡±/w  µÄ/u  ·¶Î§/n  À©´ó/v  µ½/v  °üÀ¨/v  [³¯ÏÊ/ns  °ëµº/n]ns  ºÍ/c  [Ì¨Íå/ns  µØÇø/n]ns  ÔÚÄÚ/u  µÄ/u  ÑÇ/j  Ì«/j  ¹ã´ó/b  ÇøÓò/n  ¡£/w  ¶Ô/p  ´Ë/r  £¬/w  ÆÀÂÛ/v  ÈÏÎª/v  £¬/w  ¡°/w  Õâ/r  Ö¤Êµ/v  ÁË/u  ÈÕ±¾/ns  ÍýÍ¼/v  È·Á¢/v  ¶Ô/p  È«/a  ÑÇÖÞ/ns  µÄ/u  Ö§ÅäÈ¨/n  £¬/w  Æä/r  Ä±Çó/v  Ïò/p  º£Íâ/s  À©ÕÅ/v  µÄ/u  Ò°ÐÄ/n  ÒÑ¾­/d  ½øÈë/v  Êµ¼Ê/a  ²Ù×÷/v  ½×¶Î/n  ¡±/w  ¡£/w  ÆÀÂÛ/n  ×îºó/f  ¾¯¸æ/v  ÈÕ±¾/ns  µ±¾Ö/n  Ó¦/v  ÇåÎú/a  µØ/u  ÈÏÊ¶/v  µ½/v  ¡°/w  ¾üÊÂ/n  ÇÖÂÔ/vn  µÀÂ·/n  ¾Í/d  ÊÇ/v  ÆÆÃð/v  Ö®/u  Â·/n  ¡±/w  £¬/w  ÑÇÖÞ/ns  ¸÷¹ú/r  ÈËÃñ/n  ¾ø²»/d  »á/v  ÈÝÈÌ/v  ÈÕ±¾/ns  Ä±Çó/v  Ïò/p  º£Íâ/s  À©ÕÅ/v  µÄ/u  ÆóÍ¼/vn  ¡£/w  

19980601-06-008-001/m  Ð»Àï·ò/nr  ÖØÉê/v  °Í/j  Ô¸/v  Óë/p  Ó¡/j  ¶Ô»°/v  ÒªÇó/v  ¹úÃñ/n  ×ÔÁ¦¸üÉú/i  ¼õÉÙ/v  ÖÆ²Ã/vn  Ó°Ïì/vn  
19980601-06-008-002/m  ¾Ý/p  ÐÂ»ªÉç/nt  ÒÁË¹À¼±¤/ns  £µÔÂ/t  £³£±ÈÕ/t  µç/n  £¨/w  ¼ÇÕß/n  Ðí/nr  îáÄË/nr  ¡¢/w  ºú/nr  ·¼/nr  £©/w  °Í»ùË¹Ì¹/ns  ×ÜÀí/n  ÄÉÍß×È¡¤Ð»Àï·ò/nr  £³£°ÈÕ/t  ÔÚ/p  °Í/j  µÚ¶þ/m  ´ó/a  ³ÇÊÐ/n  À­ºÏ¶û/ns  ¾ÙÐÐ/v  µÄ/u  ¼ÇÕß/n  ÕÐ´ý»á/n  ÉÏ/f  Ç¿µ÷/v  £¬/w  °Í/j  Ô¸/v  Óë/p  Ó¡¶È/ns  ¾Í/p  Á½/m  ¹ú/n  ¼ä/f  ËùÓÐ/b  Ðü¶øÎ´¾ö/i  µÄ/u  ÎÊÌâ/n  ½øÐÐ/v  ¶Ô»°/vn  £¬/w  ÒÔ/c  È·±£/v  ÄÏÑÇ/ns  µØÇø/n  µÄ/u  ºÍÆ½/n  Óë/c  °²Äþ/an  ¡£/w  
19980601-06-008-003/m  Ð»Àï·ò/nr  Ëµ/v  £¬/w  Ëû/r  µÄ/u  Õþ¸®/n  ×Ô/d  È¥Äê³õ/t  Ö´Õþ/v  ÒÔÀ´/f  Ò»ÔÙ/d  »ý¼«/ad  ³«Òé/v  °Í/j  Ó¡/j  Á½/m  ¹ú/n  ½øÐÐ/v  ¶Ô»°/vn  £¬/w  ÌÖÂÛ/v  ½â¾ö/v  Á½/m  ¹ú/n  ¼ä/f  ËùÓÐ/vn  Ðü¶øÎ´¾ö/i  µÄ/u  ÎÊÌâ/n  £¬/w  °üÀ¨/v  ºËÐÄ/n  µÄ/u  ²éÚÓ/ns  ºÍ/c  ¿ËÊ²Ã×¶û/ns  ÎÊÌâ/n  ¡£/w  °Í/j  Ó¡/j  Á½/m  ¹ú/n  ¼ä/f  µÄ/u  ¶Ô»°/vn  ½ø³Ì/n  È¥Äê/t  Ôø/d  Ò»¶È/d  ³öÏÖ/v  Á¼ºÃ/a  ÊÆÍ·/n  £¬/w  µ«/c  ÐÂ/d  ÉÏÌ¨/v  µÄ/u  [Ó¡¶È/ns  ÈËÃñµ³/n]nt  Õþ¸®/n  ¶Ô/p  °Í/j  µÄ/u  ³«Òé/vn  Ëù/u  ×÷/v  µÄ/u  ·´Ó¦/vn  Áî/v  ÈË/n  Ê§Íû/a  ¡£/w  
19980601-06-008-004/m  ÔÚ/p  Ì¸/v  µ½/v  °Í/j  ±¾ÖÜ/t  ½øÐÐ/v  µÄ/u  ºËÊÔÑé/n  Ê±/Ng  £¬/w  Ð»Àï·ò/nr  Ëµ/v  £¬/w  Ó¡¶È/ns  ÐÂ/a  Õþ¸®/n  ÉÏÌ¨/v  ºó/f  £¬/w  ´óÁ¦/d  ÍÆ½ø/v  Æä/r  ºË¼Æ»®/n  £¬/w  ²¢/c  ¶Ô/p  °Í/j  ½øÐÐ/v  ºË¶ïÕ©/n  £¬/w  Õâ/r  Ê¹/v  ±¾/r  µØÇø/n  µÄ/u  ºÍÆ½/n  Óë/c  °²È«/an  ÃæÁÙ/v  ÑÏÖØ/a  ÍþÐ²/vn  ¡£/w  Ëû/r  Ç¿µ÷/v  £¬/w  ÔÚ/p  ÕâÖÖ/r  Çé¿ö/n  ÏÂ/f  £¬/w  ÎªÁË/p  »Ö¸´/v  ±¾/r  µØÇø/n  µÄ/u  Õ½ÂÔ/n  ¾ùÊÆ/n  £¬/w  Î¬»¤/v  °Í»ùË¹Ì¹/ns  µÄ/u  ¹ú¼Ò/n  °²È«/an  £¬/w  °Í/j  ½øÐÐ/v  ºËÊÔÑé/n  ÊÇ/v  ¡°/w  ¾ø¶Ô/d  ±ØÒª/a  µÄ/u  ¡±/w  £¬/w  Ò²/d  ÊÇ/v  ¡°/w  ±»ÆÈ/d  µÄ/u  ¡±/w  ¡£/w  Ëû/r  Ëµ/v  £¬/w  °Í»ùË¹Ì¹/ns  Ã»ÓÐ/v  ÈÎºÎ/r  ÇÖÂÔ/v  ±ð¹ú/r  µÄ/u  ÒâÍ¼/n  £¬/w  µ«/c  ÔÚ/p  ÊÂ/n  ¹Ø/v  ¹ú¼Ò/n  °²È«/an  µÄ/u  ÎÊÌâ/n  ÉÏ/f  ¾ö²»/d  ¿ÉÄÜ/v  ×÷³ö/v  ÈÎºÎ/r  Í×Ð­/vn  ¡£/w  
19980601-06-008-005/m  ¾Ý/p  ÐÂ»ªÉç/nt  ÒÁË¹À¼±¤/ns  £µÔÂ/t  £³£±ÈÕ/t  µç/n  £¨/w  ¼ÇÕß/n  Ñî/nr  Ê¿Áú/nr  £©/w  °Í»ùË¹Ì¹/ns  ×ÜÀí/n  ÄÉÍß×È¡¤Ð»Àï·ò/nr  £³£°ÈÕ/t  ºôÓõ/v  ÖÐÑë/n  ºÍ/c  Ê¡Õþ¸®/n  ¿ªÕ¹/v  ×ÔÁ¦¸üÉú/i  ÔË¶¯/vn  £¬/w  °ÚÍÑ/v  ¶Ô/p  Íâ¹ú/n  ´û¿î/n  ºÍ/c  Ô®Öú/vn  µÄ/u  ÒÀÀµ/vn  £¬/w  ÒÔ/c  ¼õÇá/v  Î÷·½/s  ¹ú¼Ò/n  Òò/p  °Í/j  ½øÐÐ/v  ºËÊÔÑé/n  ¶ø/c  ¶Ô/p  Æä/r  ÊµÐÐ/v  ¾­¼Ã/n  ÖÆ²Ã/vn  Ëù/u  Ôì³É/v  µÄ/u  Ó°Ïì/vn  ¡£/w  Ð»Àï·ò/nr  ÊÇ/v  £³£°ÈÕ/t  ÔÚ/p  ´Ë¼ä/r  Ö÷³Ö/v  ¹ú¼Ò/n  ¾­¼Ã/n  Î¯Ô±»á/n  »áÒé/n  Ê±/Ng  ·¢³ö/v  Õâ/r  Ò»/m  ºôÓõ/vn  µÄ/u  ¡£/w  Ëû/r  ÃüÁî/v  ²ÆÕþ²¿/n  ¡¢/w  ¹ú¼Ò/n  ¼Æ»®/n  Î¯Ô±»á/n  ºÍ/c  ¹ú¼Ò/n  Ë°Îñ¾Ö/n  Îª/p  ÊµÏÖ/v  ×ÔÁ¦¸üÉú/i  µÄ/u  Ä¿±ê/n  Ìá³ö/v  ÇÐÊµ¿ÉÐÐ/l  µÄ/u  ½¨Òé/n  £¬/w  Í¬Ê±/c  »¹/d  ÒªÇó/v  ÖÐÑë/n  ºÍ/c  Ê¡Õþ¸®/n  ×÷³ö/v  ¼è¿à/a  Å¬Á¦/an  £¬/w  ½øÒ»²½/d  ´Ì¼¤/v  ¹¤Å©Òµ/n  ºÍ/c  ÍâÃ³/n  µÄ/u  Ôö³¤/vn  £¬/w  ´´Ôì/v  ¸ü/d  ¶à/a  µÄ/u  ¾ÍÒµ/vn  »ú»á/n  ¡£/w  

19980601-06-009-001/m  ·Æ/j  ´óÑ¡/vn  ½á¹û/n  ³õ/d  Îö/Vg  
19980601-06-009-002/m  ±¾±¨/r  ¼ÇÕß/n  Îâ/nr  Ó­´º/n  
19980601-06-009-003/m  Áù/m  Äê/q  Ò»/m  ¶È/q  µÄ/u  ·ÆÂÉ±ö/ns  ´óÑ¡/vn  ³¾°£Âä¶¨/i  ¡£/w  ¸ù¾Ý/p  [·ÆÂÉ±ö/ns  ¹ú»á/n]nt  ÈÕÇ°/t  ¹«²¼/v  µÄ/u  ÕýÊ½/a  Ñ¡¾Ù/vn  ½á¹û/n  £¬/w  ·´¶Ôµ³/n  ºòÑ¡ÈË/n  ¡¢/w  ÏÖÈÎ/b  ¸±/b  ×ÜÍ³/n  °£Ë¹ÌØÀ­´ï/nr  ÔÚ/p  £µÔÂ/t  £±£±ÈÕ/t  ¾ÙÐÐ/v  µÄ/u  ×ÜÍ³/n  Ñ¡¾Ù/vn  ÖÐ/f  £¬/w  »ñµÃ/v  ÁË/u  £±£°£·£°/m  ¶à/m  Íò/m  ÕÅ/q  Ñ¡Æ±/n  £¬/w  Ô¼/d  Õ¼/v  ÓÐÐ§/a  Ñ¡Æ±/n  µÄ/u  £´£°£¥/m  £¬/w  Ò£Ò£ÁìÏÈ/l  ÓÚ/p  ÆäËû/r  £¹/m  Î»/q  ºòÑ¡ÈË/n  ¶ø/c  »ñÊ¤/v  £¬/w  µ±Ñ¡/v  ·ÆÂÉ±ö/ns  ÏÂÈÎ/b  ×ÜÍ³/n  ¡£/w  
19980601-06-009-004/m  ×Ô/p  £²ÔÂ/t  ÉÏÑ®/t  ´óÑ¡/vn  á¡Ä»/n  À­¿ª/v  ÒÔÀ´/f  £¬/w  °£Ë¹ÌØÀ­´ï/nr  µÄ/u  Ö§³ÖÂÊ/n  ½Ú½Ú/q  ÉÏÉý/v  ¡£/w  ¸ù¾Ý/p  ·ÆÂÉ±ö/ns  È¨Íþ/a  µÄ/u  ÃñÒâ²âÑé/n  »ú¹¹/n  ¡°/w  Éç»á/n  ÆøÏóÕ¾/n  ¡±/w  £µÔÂ/t  ³õ/f  µÄ/u  µ÷²é/vn  ½á¹û/n  £¬/w  °£Ë¹ÌØÀ­´ï/nr  µÄ/u  Ö§³ÖÂÊ/n  ÒÑ/d  ´Ó/p  £³ÔÂ·Ý/t  µÄ/u  £²£¸£¥/m  ÉÏÉý/v  µ½/v  £³£³£¥/m  £¬/w  ±È/p  Ëû/r  µÄ/u  Ö÷Òª/b  ¾ºÕù/vn  ¶ÔÊÖ/n  ¡¢/w  Ö´Õþµ³/n  ºòÑ¡ÈË/n  ¡¢/w  ÖÚÒéÔº/n  Òé³¤/n  µÂ±´ÄÚÎ÷ÑÇ/nr  ÁìÏÈ/v  £±£¸/m  ¸ö/q  °Ù·Öµã/n  £»/w  Ëû/r  ÔÚ/p  È«¹ú/n  £·£°/m  ¶à/m  ¸ö/q  Ê¡/n  ÖÐ/f  µÄ/u  £µ£´/m  ¸ö/q  Ê¡/n  ÁìÏÈ/v  ¡£/w  °£Ë¹ÌØÀ­´ï/nr  µÄ/u  µ±Ñ¡/vn  £¬/w  ÔÚ/p  ÈËÃÇ/n  ÒâÁÏÖ®ÖÐ/l  ¡£/w  
19980601-06-009-005/m  Ê×ÏÈ/c  £¬/w  °£Ë¹ÌØÀ­´ï/nr  Í¬/p  µ±Äê/t  »ñµÃ/v  ÃÀ¹ú/ns  Ñ¡Ãñ/n  Ö§³Ö/v  µÄ/u  Àï¸ù/nr  Ò»Ñù/u  £¬/w  Ôø¾­/d  ÊÇ/v  µçÓ°/n  Ã÷ÐÇ/n  ¡£/w  Ëû/r  Òò/p  °çÑÝ/v  ½Ù¸»¼ÃÆ¶/i  µÄ/u  ¡°/w  ÂÌÁÖºÃºº/n  ¡±/w  ³ÉÃû/v  £¬/w  ÔÚ/p  £¶£°/m  Äê´ú/n  ºì/v  ±é/a  ·ÆÂÉ±ö/ns  È«¹ú/n  ¡£/w  ÒøÄ»/n  ÉÏ/f  µÄ/u  Ó¢ÐÛ/n  ÐÎÏó/n  ÉîÉî/d  Ãú¿Ì/v  ÔÚ/p  ¹ã´ó/b  ÃñÖÚ/n  µÄ/u  ÄÔº£/n  ÖÐ/f  £¬/w  ²úÉú/v  ÁË/u  ÄÑÒÔ/d  ¹ÀÁ¿/v  µÄ/u  ¡°/w  Ã÷ÐÇ/n  ¡±/w  Ð§Ó¦/n  ¡£/w  ¶à/a  Äê/q  À´/f  £¬/w  Ëû/r  ´ÓÀ´/d  Ã»ÓÐ/d  ÔÚ/p  Ñ¡¾Ù/v  ÖÐ/f  Ê§Àû/v  £¬/w  ÏÈºó/d  Ë³Àû/ad  µ±/v  ÉÏ/f  ÊÐ³¤/n  ¡¢/w  ²ÎÒéÔ±/n  ¡¢/w  ¸±/b  ×ÜÍ³/n  ¡£/w  Õâ/r  ´Î/q  ¾ºÑ¡/v  ×ÜÍ³/n  £¬/w  ²»ÉÙ/m  µ±Äê/t  µÄ/u  Ó°ÃÔ/n  ¶¼/d  ºÁ²»ÓÌÔ¥/l  µØ/u  Í¶/v  ÁË/u  Ëû/r  µÄ/u  Æ±/n  ¡£/w  
19980601-06-009-006/m  Æä´Î/c  £¬/w  °£Ë¹ÌØÀ­´ï/nr  Ê÷Á¢/v  ÁË/u  Ò»¸ö/m  ¡°/w  Ç×½ü/v  Æ½Ãñ/n  µÄ/u  ÕþÖÎ¼Ò/n  ¡±/w  ÐÎÏó/n  ¡£/w  Ëû/r  ÎªÈË/n  ËæºÍ/a  £¬/w  ²»/d  °Ú¼Ü×Ó/v  £¬/w  Ëµ»°/v  ·çÈ¤/a  ÓÄÄ¬/a  £¬/w  ÉÆÓÚ/v  ½»ÓÑ/v  ¡£/w  Æ½Ãñ/n  ÃÇ/k  Ç×êÇ/a  µØ/u  ³Æ/v  Ëû/r  Îª/v  ¡°/w  ÎÒÃÇ/r  µÄ/u  °£À­/nr  ¡±/w  ¡£/w  Ëû/r  ÔÚ/p  ¾ºÑ¡/v  ÖÐ/f  ÓÃ/v  µØ·½/n  ·½ÑÔ/n  Í¬/p  µ±µØ/s  °ÙÐÕ/n  ÌÖÂÛ/v  ËûÃÇ/r  Ëù/u  ¹ØÐÄ/v  µÄ/u  ÎÊÌâ/n  £¬/w  ¡°/w  °£À­/nr  ÊÂÊÂ/n  Îª/p  ÎÒÃÇ/r  ¡±/w  µÄ/u  ¿ÚºÅ/n  ²»ëÖ¶ø×ß/i  £¬/w  ²úÉú/v  ÁË/u  ºÜ/d  ´ó/a  µÄ/u  ¸ÐÕÙÁ¦/n  £¬/w  Ó®µÃ/v  ÁË/u  ÃñÐÄ/n  ¡£/w  
19980601-06-009-007/m  µÚÈý/m  £¬/w  ÔÚ/p  ´óÑ¡/v  ÖÐ/f  £¬/w  °£Ë¹ÌØÀ­´ï/nr  Ìá³ö/v  ÁË/u  ÓÅÏÈ/vd  ·¢Õ¹/v  Å©Òµ/n  £¬/w  ´ø¶¯/v  ¾­¼Ã/n  ÕñÐË/vn  ¡¢/w  Ïû³ý/v  Æ¶À§/an  ¡¢/w  ·¢Õ¹/v  ½ÌÓý/vn  ¡¢/w  ´ò»÷/v  ·¸×ï/vn  ¡¢/w  ÑÏ³Í/v  ¸¯°Ü/an  µÈ/u  Ö÷ÕÅ/n  £¬/w  ÊÜµ½/v  ¹ã´ó/b  ÃñÖÚ/n  µÄ/u  »¶Ó­/vn  ¡£/w  Õë¶Ô/p  ¹¤ÉÌ½ç/j  ÈËÊ¿/n  ¶Ô/p  Ëû/r  ÔÚ/p  ¹ÜÀí/v  ¹ú¼Ò/n  ¾­¼Ã/n  µÄ/u  ÄÜÁ¦/n  ÉÏ/f  ´æ/v  ÓÐ/v  ÒÉÂÇ/n  £¬/w  Ëû/r  ×é½¨/v  ÁË/u  Ò»¸ö/m  ÓÉ/p  ÉÌ½ç/n  ºÍ/c  Ñ§Êõ½ç/n  ¾«Ó¢/n  Îª/v  ³ÉÔ±/n  µÄ/u  ¹ËÎÊ/n  °à×Ó/n  ¡£/w  Ëû/r  Ç¿µ÷/v  £¬/w  Ëû/r  µ±/v  ÉÏ/v  ×ÜÍ³/n  ºó/f  £¬/w  ½«/d  »á/v  ÓÐ/v  ¡°/w  ×î/d  ³öÉ«/a  µÄ/u  ÈË²Å/n  ¡±/w  ¸¨Öú/v  Ëû/r  ¡£/w  
19980601-06-009-008/m  °£Ë¹ÌØÀ­´ï/nr  Ôø/d  Ôâµ½/v  Ò»/m  ÏµÁÐ/q  Ö¸¿Ø/vn  £¬/w  Ò»/m  Ãû/q  ¹úÃñ/n  ¾¯ÎÀ¶Ó/n  µÄ/u  ÉÏÐ£/n  Ôø/d  Ö¸Ôð/v  Ëû/r  £±£¹£¹£²Äê/t  Í¼Ä±/v  °µÉ±/v  À­ÄªË¹/nr  ×ÜÍ³/n  £»/w  ÁíÍâ/c  £¬/w  Ëû/r  µÄ/u  ÕþµÐ/n  »¹/d  ³°Ð¦/v  Ëû/r  Ó¢ÎÄ/nz  Ëµ/v  µÃ/u  ²»/d  ±ê×¼/a  ¡¢/w  °®/v  ½²/v  ´Ö»°/n  ¡¢/w  ÊÈ/Vg  ÑÌ/n  ¾Æ/n  µÈ/u  £»/w  ´óÑ¡/vn  ÆÚ¼ä/f  Ôø/d  ´«ÑÔ/v  ÓÐÈË/r  Òª/v  °µÉ±/v  Ëû/r  ¡£/w  Îª/p  °²È«/an  £¬/w  Ëû/r  Ôø/d  ²»µÃ²»/d  ¡°/w  ÔÝÊ±/d  Òþ¾Ó/v  ¡±/w  ¡£/w  µ«/c  ËùÓÐ/b  ÕâÐ©/r  ¶¼/d  Î´ÄÜ/v  ×èÖ¹/v  Ëû/r  ÔÚ/p  ´óÑ¡/v  ÖÐ/f  »ñÊ¤/v  ¡£/w  
19980601-06-009-009/m  °£Ë¹ÌØÀ­´ï/nr  µÄ/u  »ñÊ¤/vn  ËµÃ÷/v  ·ÆÂÉ±ö/ns  ÈËÐÄ/n  Ë¼/v  ±ä/v  ¡£/w  ×Ô/p  È¥Äê/t  £·ÔÂ/t  ¶«ÄÏÑÇ/ns  ¹ú¼Ò/n  ±¬·¢/v  ½ðÈÚ/n  Î£»ú/n  ÒÔÀ´/f  £¬/w  ·ÆÂÉ±ö/ns  ±ÈË÷/n  ±áÖµ/vn  ·ù¶È/n  ½Ï/d  ´ó/a  £¬/w  ÈËÃñ/n  Éú»î/vn  Ë®Æ½/n  ÏÂ½µ/v  £¬/w  Æ¶¸»/n  ²î¾à/n  ÐüÊâ/a  £¬/w  Éç»á/n  ÖÎ°²/n  ²»ºÃ/a  £¬/w  ¸¯°Ü/a  ¡¢/w  °ó¼Ü/v  Ê¢ÐÐ/v  £¬/w  ÈËÃÇ/n  ÆÈÇÐ/ad  Ï£Íû/v  ¸Ä±ä/v  ÏÖ×´/n  ¡£/w  Ö´Õþµ³/n  Ôø/d  Ïë/v  ÐÞ¸Ä/v  ÏÜ·¨/n  £¬/w  Ê¹/v  ÏÖÈÎ/b  ×ÜÍ³/n  À­ÄªË¹/nr  ¾ºÑ¡/v  Á¬ÈÎ/v  £¬/w  µ«/c  Ã»ÓÐ/d  ÊµÏÖ/v  ¡£/w  µ±µØ/s  Ã½Ìå/n  Ö¸³ö/v  £¬/w  ÃñÖÚ/n  ÒÑ/d  ½«/p  Ï£Íû/n  ¼ÄÍÐ/v  ÔÚ/p  Ó°Æ¬/n  ÉÏ/f  ³öÏÖ/v  ¹ý/u  µÄ/u  ¡°/w  Ò»¸ö/m  ¾È¿à¾ÈÄÑ/i  µÄ/u  ÂÞ±öººÊ½/b  µÄ/u  ÏÀÒå/a  Ó¢ÐÛ/n  ¡±/w  ÉíÉÏ/s  ¡£/w  
19980601-06-009-010/m  ¾Ý/p  ±¨µÀ/v  £¬/w  µ±Ñ¡/v  ×ÜÍ³/n  °£Ë¹ÌØÀ­´ï/nr  ½«/d  ÓÚ/p  £¶ÔÂ/t  £³£°ÈÕ/t  ÐûÊÄ/v  ¾ÍÖ°/v  ¡£/w  Ëû/r  Ï£Íû/v  ¾ÍÖ°/v  ºó/f  ÄÜ/v  ¾¡¿ì/d  ·ÃÎÊ/v  ÖÐ¹ú/ns  £¬/w  Õâ/r  ËµÃ÷/v  Ëû/r  ÖØÊÓ/v  ¶Ô/p  »ª/j  ¹ØÏµ/n  £»/w  ÔÚ/p  ÄÚÕþ/n  ·½Ãæ/n  £¬/w  Ëû/r  Ìá³ö/v  ÁË/u  Ò»¸ö/m  ÕñÐË/v  ¾­¼Ã/n  ¡¢/w  ¼ÓÇ¿/v  Õþ¸®²¿ÃÅ/n  ¾ö²ß/vn  Í¸Ã÷¶È/n  µÄ/u  £±£°/m  µã/q  ÐÐ¶¯/vn  ¼Æ»®/n  £»/w  ÔÚ/p  ÄÚ¸ó/n  °à×Ó/n  ×é³É/vn  ·½Ãæ/n  £¬/w  Ëû/r  ÕýÔÚ/d  ÎïÉ«/v  ÈËÑ¡/n  ¡£/w  ¾ÝÏ¤/v  £¬/w  Ëû/r  ÒÑ/d  Ñ¡¶¨/v  ÁË/u  ²ÆÕþ²¿³¤/n  ¡¢/w  Ã³Ò×/vn  ºÍ/c  ¹¤Òµ/n  ²¿³¤/n  ¡¢/w  Ô¤Ëã/n  ¾Ö³¤/n  µÈ/u  £¬/w  ËûÃÇ/r  ¶¼/d  ÊÇ/v  ÓÐ/v  ÃûÍû/n  µÄ/u  ÒøÐÐ¼Ò/n  ¡¢/w  ÆóÒµ¼Ò/n  ¡¢/w  ¾­¼ÃÑ§¼Ò/n  ºÍ/c  Ñ§Õß/n  £¬/w  ¹«ÖÚ/n  ÓßÂÛ/n  ¶Ô/p  ÕâÐ©/r  ÈËÑ¡/n  ¡°/w  ¸Ðµ½/v  ÂúÒâ/v  ¡±/w  £¬/w  ÈËÃÇ/n  ÆÚ´ý/v  °£Ë¹ÌØÀ­´ï/nr  ÉÏÌ¨/v  ºó/f  ÓÐËù×÷Îª/l  ¡¢/w  ²»¸ºÖÚÍû/l  ¡£/w  

19980601-06-010-001/m  ·¨/j  ×ÜÍ³/n  Ï£À­¿Ë/nr  ·ÃÎÊ/v  Àè°ÍÄÛ/ns  ºôÓõ/v  ÒÔ/j  ÎÞÌõ¼þ/d  ´Ó/p  Àè/j  ³·¾ü/v  

19980601-06-010-002/m  ±¾±¨/r  ´óÂíÊ¿¸ï/ns  £µÔÂ/t  £³£±ÈÕ/t  µç/n  ¼ÇÕß/n  Îâ/nr  ÎÄ±ó/nr  ±¨µÀ/v  £º/w  Õý/d  ÔÚ/p  Àè°ÍÄÛ/ns  ·ÃÎÊ/v  µÄ/u  ·¨¹ú/ns  ×ÜÍ³/n  Ï£À­¿Ë/nr  ×òÌì/t  ºôÓõ/v  £¬/w  ÒÔÉ«ÁÐ/ns  Ó¦¸Ã/v  ºÁÎÞ/v  Ìõ¼þ/n  µØ/u  Ö´ÐÐ/v  [ÁªºÏ¹ú/nt  °²Àí»á/j]nt  £´£²£µ/m  ºÅ/q  ¾öÒé/n  £¬/w  ´Ó/p  Àè°ÍÄÛ/ns  ÄÏ²¿/f  ³·¾ü/v  ¡£/w  
19980601-06-010-003/m  Ï£À­¿Ë/nr  ÊÇ/v  £²£¹ÈÕ/t  Íí/Tg  µÖ´ï/v  ±´Â³ÌØ/nr  ¿ªÊ¼/v  ¶Ô/p  Àè°ÍÄÛ/ns  ½øÐÐ/v  Æä/r  ¾ÍÈÎ/v  ×ÜÍ³/n  ÒÔÀ´/f  µÄ/u  µÚÈý/m  ´Î/q  ·ÃÎÊ/vn  µÄ/u  ¡£/w  Ëû/r  ×òÍí/t  ÔÚ/p  ÓÐ/v  £´£°£°£°/m  ¶à/m  ¼Î±ö/n  ²Î¼Ó/v  µÄ/u  ·¨¹ú/ns  ´óÊ¹¹Ý/n  ¡°/w  ËÉÊ÷/n  ¹¬/Ng  ¡±/w  ÐÞ¸´/vn  ¿¢¹¤/vn  Çìµä/n  ÉÏ/f  ·¢±í/v  µÄ/u  ÑÝ½²/vn  ÖÐ/f  »¹/d  ±íÊ¾/v  £¬/w  ÐðÀûÑÇ/ns  ÓÐ/v  È¨/n  ÊÕ¸´/v  ¸êÀ¼/ns  ¸ßµØ/n  £»/w  ÒÔÉ«ÁÐ/ns  Ò²/d  ºÍ/p  ±¾/r  µØÇø/n  ÆäËû/r  ¹ú¼Ò/n  Ò»Ñù/a  £¬/w  ÏíÓÐ/v  È«Ãæ/a  °²È«/an  µÄ/u  È¨Àû/n  £¬/w  µ«/c  ÒÔÉ«ÁÐ/ns  Ó¦¸Ã/v  ÈÏÊ¶/v  µ½/v  £¬/w  Ã»ÓÐ/v  ºÍÆ½/n  ¾Í/d  ²»/d  ¿ÉÄÜ/v  ÓÐ/v  °²È«/an  ¡£/w  
19980601-06-010-004/m  Ï£À­¿Ë/nr  Ðû²¼/v  £¬/w  ÔÚ/p  ÓÐ¹Ø/vn  ·½Ãæ/n  Ìá³ö/v  ÒªÇó/n  µÄ/u  Çé¿ö/n  ÏÂ/f  £¬/w  ·¨¹ú/ns  ×¼±¸/v  Óë/p  ÆäËû/r  ¹ú¼Ò/n  Ò»µÀ/d  ²ÎÓë/v  Àè/j  ¡¢/w  ÒÔ/j  ±ß½ç/n  µÄ/u  °²È«/an  ±£ÕÏ/vn  ¡£/w  Ëû/r  ÌØ±ð/d  Ç¿µ÷/v  £¬/w  Àè°ÍÄÛ/ns  ÏíÓÐ/v  ÍêÈ«/a  µÄ/u  ¶ÀÁ¢/an  ¡¢/w  °²È«/an  ºÍ/c  ÔÚ/p  Æä/r  Õû¸ö/b  ÁìÍÁ/n  ÉÏ/f  ÐÐÊ¹/v  Ö÷È¨/n  µÄ/u  È¨Àû/n  ¡£/w  
19980601-06-010-005/m  ´ËÇ°/t  £¬/w  Ï£À­¿Ë/nr  »¹/d  ¾Í/p  ÒÔÉ«ÁÐ/ns  Ìá³ö/v  µÄ/u  ¹ØÓÚ/p  ´Ó/p  Àè°ÍÄÛ/ns  ÄÏ²¿/f  ÓÐ/v  Ìõ¼þ/n  ³·¾ü/v  µÄ/u  ½¨Òé/n  ¡¢/w  µØÇø/n  ÐÎÊÆ/n  ¡¢/w  ÖÐ¶«/ns  ºÍÆ½/n  ½ø³Ì/n  ¡¢/w  Ë«±ß/n  ¹ØÏµ/n  ¼°/c  Àè°ÍÄÛ/ns  ÖØ½¨/vn  µÈ/u  ¹²Í¬/d  ¹ØÐÄ/v  µÄ/u  ÎÊÌâ/n  ·Ö±ð/d  Óë/p  Àè/j  ×ÜÍ³/n  ºÕÀ­Î¬/nr  ¡¢/w  Òé³¤/n  ±´Àï/nr  ºÍ/c  ×ÜÀí/n  ¹þÀïÀï/nr  ¾ÙÐÐ/v  ÁË/u  »áÌ¸/vn  ¡£/w  

19980601-06-011-001/m  [Ì©¹ú/ns  ¹ú»á/n  ÏÂÒéÔº/n]nt  ºÍ/c  ÉÏÒéÔº/n  ·Ö±ð/d  ÓÚ/p  ÎåÔÂ/t  ¶þÊ®ÆßÈÕ/t  ºÍ/c  ÎåÔÂ/t  ¶þÊ®¾ÅÈÕ/t  ¾ÙÐÐ/v  »áÒé/n  ²¢/c  ½øÐÐ/v  ±í¾ö/vn  £¬/w  ÒÔ/p  ¾ø¶Ô/a  ¶àÊýÆ±/n  Í¨¹ý/v  Óë/p  ÐÂ/a  ÏÜ·¨/n  Ïà¹Ø/v  µÄ/u  Èý/m  Ïî/q  ·¨ÂÉ/n  £º/w  Õþµ³·¨/n  ¡¢/w  ¼à¶½/v  Ñ¡¾Ù/vn  Î¯Ô±»á/n  ·¨/n  ¡¢/w  Ñ¡¾Ù/v  ÒéÔ±/n  ·¨/n  ¡£/w  °´ÕÕ/p  È¥Äê/t  ¾ÅÔÂ/t  Í¨¹ý/v  µÄ/u  Ì©¹ú/ns  ÐÂ/a  ÏÜ·¨/n  ¹æ¶¨/v  £¬/w  Õâ/r  Èý/m  Ïî/q  Óë/p  ÐÂ/a  ÏÜ·¨/n  Ïà¹Ø/v  µÄ/u  ·¨ÂÉ/n  Í¨¹ý/v  ºó/f  £¬/w  ×ÜÀí/n  ÓÐ/v  È¨/n  ½âÉ¢/v  ¹ú»á/n  £¬/w  ÖØÐÂ/d  ¾ÙÐÐ/v  ´óÑ¡/v  ¡£/w  £¨/w  ±¾±¨/r  ×¨µç/n  £©/w  

19980601-06-012-001/m  ÒÁÀÊ/ns  ÏÖÈÎ/b  Òé³¤/n  Å¬Àï/nr  ÎåÔÂ/t  ÈýÊ®Ò»ÈÕ/t  ÔÚ/p  Òé»á/n  Ò»ÄêÒ»¶È/i  µÄ/u  Ñ¡¾Ù/vn  ÖÐ/f  ÔÙ´Î/d  µ±Ñ¡/v  £¬/w  Õâ/r  ÊÇ/v  Ëû/r  ×Ô/p  Ò»¾Å¾Å¶þÄê/t  ÒÔÀ´/f  µÚÆß/m  ´Î/q  Á¬ÈÎ/v  Òé³¤/n  ¡£/w  [ÒÁÀÊ/ns  Òé»á/n]nt  ¹²ÓÐ/v  ¶þ°ÙÆßÊ®/m  ¸ö/q  Ï¯Î»/n  £¬/w  ÒéÔ±/n  ÈÎÆÚ/n  Îª/v  ËÄ/m  Äê/q  ¡£/w  Òé»á/n  Ö÷Ï¯ÍÅ/n  °üÀ¨/v  Ò»/m  Ãû/q  Òé³¤/n  ¡¢/w  Á½/m  Ãû/q  ¸±/b  Òé³¤/n  ¡¢/w  Áù/m  Ãû/q  ÃØÊé/n  ºÍ/c  Èý/m  Ãû/q  Êé¼ÇÔ±/n  £¬/w  ÈÎÆÚ/n  ¾ù/d  Îª/v  Ò»/m  Äê/q  ¡£/w  

19980601-06-013-001/m  [ÈûÄÚ¼Ó¶û/ns  ÉÏËß/vn  ·¨Ôº/n]nt  ÎåÔÂ/t  ÈýÊ®ÈÕ/t  ÔÚ/p  ´ï¿¦¶û/ns  ÕýÊ½/ad  ¹«²¼/v  ½üÆÚ/t  ¾ÙÐÐ/v  µÄ/u  ¹úÃñ/n  Òé»á/n  Ñ¡¾Ù/vn  ½á¹û/n  £¬/w  Ô­/b  Ö´Õþµ³/n  Éç»áµ³/n  Ó®µÃ/v  Ò»°ÙËÄÊ®/m  ¸ö/q  Òé»á/n  Ï¯Î»/n  ÖÐ/f  µÄ/u  ¾ÅÊ®Èý/m  Ï¯/q  ¡£/w  ¾Ý/p  Ðû²¼/v  £¬/w  ×î/d  ´ó/a  ·´¶Ôµ³/n  ÈûÄÚ¼Ó¶û/ns  ÃñÖ÷µ³/n  »ñµÃ/v  ¶þÊ®Èý/m  ¸ö/q  ÒéÏ¯/n  £¬/w  ¸Õ/d  ³ÉÁ¢/v  ½ö/d  °ë/m  Äê/q  µÄ/u  ÃñÖ÷/an  ¸´ÐË/vn  ÁªÃË/n  »ñ/v  Ê®Ò»/m  Ï¯/q  £¬/w  Ê£Óà/v  Ê®Èý/m  Ï¯/q  ÓÉ/p  ÁíÍâ/r  °Ë/m  ¸ö/q  Ð¡/a  µ³/n  ¹Ï·Ö/v  ¡£/w  £¨/w  ¾Ý/p  ÐÂ»ªÉç/nt  µç/n  £©/w  

19980601-07-001-001/m  ×¥×¡/v  »úÓö/n  Í¶×Ê/v  ·ÇÖÞ/ns  
19980601-07-001-002/m  ±¾±¨/r  ¼ÇÕß/n  »Æ/nr  ÔóÈ«/nr  
19980601-07-001-003/m  ±àÕß°´/n  £º/w  ¸ãºÃ/v  ¶ÔÍâ/vn  ¾­Ã³/j  ¹ØÏµ/n  £¬/w  ¼È/c  Òª/v  ¿ªÍØ/v  ·¢´ï¹ú¼Ò/l  ÊÐ³¡/n  £¬/w  Ò²/d  Òª/v  ¿ª±Ù/v  ·¢Õ¹ÖÐ¹ú¼Ò/l  ÊÐ³¡/n  ¡£/w  Ëæ×Å/p  ·ÇÖÞ/ns  ÕþÖÎ/n  ÐÎÊÆ/n  Ç÷ÓÚ/v  ÎÈ¶¨/an  £¬/w  ¾­¼Ã/n  ·¢Õ¹/vn  ËÙ¶È/n  Ò²/d  ÈÕÒæ/d  ¼Ó¿ì/v  £¬/w  ·ÇÖÞ/ns  Õý/d  ³ÉÎª/v  ¹ú¼Ê/n  Í¶×Ê/n  µÄ/u  ÓÖ/d  Ò»/m  ÈÈµã/n  ¡£/w  ±¾±¨/r  ´Ó/p  ½ñÌì/t  Æð/f  ·Ö/v  Èý/m  ´Î/q  ·¢±í/v  ´ËÎÄ/r  £¬/w  Ï£Íû/v  ÓÐÖúÓÚ/v  ¸ü/d  ¶à/a  µÄ/u  ÖÐ¹ú/ns  ÆóÒµ/n  ×ßÏò/v  ·ÇÖÞ/ns  £¬/w  ´Ù½ø/v  ÖÐ/j  ·Ç/j  ¾­Ã³/j  ¹ØÏµ/n  µÄ/u  ½øÒ»²½/b  ·¢Õ¹/v  ¡£/w  
19980601-07-001-004/m  [·ÇÖÞ/ns  Í³Ò»/vn  ×éÖ¯/n]nt  ¸Õ/d  »¶¶È/v  £³£µ/m  Ëê/q  ¡°/w  ÉúÈÕ/n  ¡±/w  ¡£/w  ÔÚ/p  ·ÇÖÞ/ns  ¸÷¹ú/r  ¹²Í¬/d  Å¬Á¦/a  ÏÂ/f  £¬/w  Ä¿Ç°/t  ·ÇÖÞ/ns  ÕþÖÎ/n  ÐÎÊÆ/n  Ïà¶Ô/d  ÎÈ¶¨/a  £¬/w  ¾­¼Ã/n  ÐÎÊÆ/n  ÖðÄê/d  ºÃ×ª/v  £¬/w  ÊÜµ½/v  ¹ú¼Ê/n  Éç»á/n  ¹ã·º/ad  ÖØÊÓ/v  ¡£/w  ÖÐ¹ú/ns  Ò»¹á/d  ÖØÊÓ/v  Í¬/p  ·ÇÖÞ/ns  ¹ú¼Ò/n  µÄ/u  ÓÑºÃ/a  ºÏ×÷/vn  ¹ØÏµ/n  ¡£/w  ½­/nr  ÔóÃñ/nr  Ö÷Ï¯/n  ×î½ü/t  ÔÙ/d  Ò»/m  ´Î/q  Ç¿µ÷/v  £¬/w  ·ÇÖÞ/ns  ¡°/w  ²»½ö/c  ÔÚ/p  ÕþÖÎ/n  ÉÏ/f  Òª/v  ÒýÆð/v  ÎÒÃÇ/r  ×ã¹»/v  µÄ/u  ÖØÊÓ/vn  £¬/w  Í¬Ê±/c  ÔÚ/p  ¿ªÕ¹/v  ¾­¼Ã/n  ºÏ×÷/vn  ·½Ãæ/n  Ò²/d  Òª/v  Ê®·Ö/m  ÖØÊÓ/v  ¡±/w  ¡£/w  ½­/nr  ÔóÃñ/nr  Ö÷Ï¯/n  µÄ/u  Ö¸Ê¾/n  ÊÇ/v  ÔÚ/p  ÐÂ/a  ÐÎÊÆ/n  ÏÂ/f  ÖÐ¹ú/ns  ½øÒ»²½/d  ¼ÓÇ¿/v  Í¬/p  ·ÇÖÞ/ns  ¹ú¼Ò/n  µÄ/u  ÕþÖÎ/n  ¾­¼Ã/n  ÓÑºÃ/a  ºÏ×÷/vn  ¹ØÏµ/n  µÄ/u  Ö¸Õë/n  ¡£/w  
19980601-07-001-005/m  Ä¿Ç°/t  £¬/w  ÖÐ¹ú/ns  Óë/p  ·ÇÖÞ/ns  ¹ú¼Ò/n  ÕþÖÎ/n  ¹ØÏµ/n  ½øÒ»²½/d  ¹®¹Ì/v  £¬/w  ¾­Ã³/j  ºÏ×÷/vn  ÈÕÒæ/d  ¶àÔª»¯/v  ¡£/w  ½ñÄê/t  ÒÔÀ´/f  ÖÐ¹ú/ns  Óë/p  ÄÏ·Ç¹²ºÍ¹ú/ns  ½¨½»/v  £¬/w  Í¬/p  ÖÐ·Ç¹²ºÍ¹ú/ns  ÒÔ¼°/c  ¼¸ÄÚÑÇ±ÈÉÜ/ns  »Ö¸´/v  Íâ½»/n  ¹ØÏµ/n  ¡£/w  ÉîÈëÈËÐÄ/i  µÄ/u  ÖÐ/j  ·Ç/j  ÕþÖÎ/n  ÓÑºÃ/a  ¹ØÏµ/n  £¬/w  ÈÕÒæ/d  »îÔ¾/a  µÄ/u  ÖÐ/j  ·Ç/j  ¾­¼Ã/n  Ã³Ò×/vn  ºÏ×÷/vn  £¬/w  Îª/p  ½ñÌì/t  ÖÐ¹ú/ns  ÆóÒµ/n  ½øÈë/v  ·ÇÖÞ/ns  ÊÐ³¡/n  µì¶¨/v  ÁË/u  ¼áÊµ/a  µÄ/u  »ù´¡/n  ¡£/w  
19980601-07-001-006/m  ÖÐ¹ú/ns  ÊµÐÐ/v  ¸Ä¸ï/v  ¿ª·Å/v  £²£°/m  Äê/q  À´/f  £¬/w  ¾­¼Ã/n  ½¨Éè/vn  È¡µÃ/v  ÁË/u  ¾ÙÊÀ/n  ¹«ÈÏ/v  µÄ/u  ³É¾Í/n  ¡£/w  µ«/c  ÖÐ¹ú/ns  Òª/v  ½øÒ»²½/d  Éî»¯/v  ¸Ä¸ï/v  £¬/w  ¾­¼Ã/n  Òª/v  ½øÒ»²½/d  ·¢Õ¹/v  £¬/w  ±ØÐë/d  ÒÀ¿¿/v  ¹úÄÚ/s  ¹úÍâ/s  Á½/m  ¸ö/q  ÊÐ³¡/n  £¬/w  ¼ÓËÙ/v  ÓÉ/p  ¼Æ»®¾­¼Ã/n  Ïò/p  Éç»áÖ÷Òå/n  ÊÐ³¡¾­¼Ã/n  µÄ/u  ×ª±ä/vn  ºÍ/c  ÓÉ/p  ´Ö·ÅÐÍ/b  ¾­¼Ã/n  Ïò/p  ¼¯Ô¼ÐÍ/b  ¾­¼Ã/n  µÄ/u  ×ª±ä/vn  £¬/w  ¼ÓËÙ/v  ²úÒµ/n  ½á¹¹/n  µÄ/u  µ÷Õû/vn  £¬/w  ÔöÇ¿/v  ÔÚ/p  ¹ú¼Ê/n  ÊÐ³¡/n  ÉÏ/f  µÄ/u  ¾ºÕùÁ¦/n  ¡£/w  ÖÐ¹ú/ns  Ò»·½Ãæ/c  Òª/v  ¹®¹Ì/v  ÔÚ/p  ·¢´ï¹ú¼Ò/l  µÄ/u  ÊÐ³¡/n  £¬/w  ÁíÒ»·½Ãæ/c  Òª/v  ´óÁ¦/d  ¿ª±Ù/v  ·¢Õ¹ÖÐ¹ú¼Ò/l  µÄ/u  ÊÐ³¡/n  £¬/w  ÒÔ/c  ´Ù½ø/v  ÎÒ¹ú/n  ÍâÃ³/n  Íâ×Ê/n  È«·½Î»/n  µÄ/u  ·¢Õ¹/vn  ¡£/w  Ä¿Ç°/t  ·ÇÖÞ/ns  ¹ú¼Ò/n  µÄ/u  ÕþÖÎ/n  ¾­¼Ã/n  ·¢Õ¹/vn  ÕýÔÚ/d  ½øÈë/v  Ò»¸ö/m  ÐÂ/a  µÄ/u  Ê±ÆÚ/n  £¬/w  ·×·×/d  ÖÆ¶¨/v  ÎüÒý/v  Íâ×Ê/n  ¡¢/w  ·¢Õ¹/v  ºÏ×÷/vn  µÄ/u  Õþ²ß/n  ºÍ/c  ´ëÊ©/n  £¬/w  ÒÔ/c  Çó/v  ¾¡¿ì/d  »Ö¸´/v  ºÍ/c  ÕñÐË/v  Ãñ×å/n  ¾­¼Ã/n  ¡£/w  Ëæ×Å/p  ÖÐ¹ú/ns  ¾­¼Ã/n  ¸Ä¸ï/vn  µÄ/u  ÉîÈë/vn  ºÍ/c  ·ÇÖÞ/ns  ÕþÖÎ/n  ¾­¼Ã/n  ÐÎÊÆ/n  µÄ/u  ÐÂ/a  ±ä»¯/vn  £¬/w  ÖÐ/j  ·Ç/j  ¾­Ã³/j  ÓÑºÃ/a  ºÏ×÷/vn  µÄ/u  ÐÂ/a  ½×¶Î/n  ÕýÔÚ/d  µ½À´/v  ¡£/w  Õâ/r  Îª/p  ÖÐ¹ú/ns  ¹«Ë¾/n  ¡¢/w  ÆóÒµ/n  ¿ª±Ù/v  ·ÇÖÞ/ns  ÊÐ³¡/n  Ìá¹©/v  ÁË/u  Á¼ºÃ/a  µÄ/u  »úÓö/n  ¡£/w  ÖÐ¹ú/ns  ¹«Ë¾/n  ¡¢/w  ÆóÒµ/n  ÓÐ/v  ¿ÉÄÜ/n  ×¥×¡/v  »úÓö/n  £¬/w  Í¶×Ê/v  ·ÇÖÞ/ns  £¬/w  ÍØÕ¹/v  ÊÐ³¡/n  ¡£/w  
19980601-07-001-007/m  ×Ô/p  £±£¹£¹£µÄê/t  ÒÔÀ´/f  £¬/w  ÖÐ¹ú/ns  ¹ú¼Ò/n  Áìµ¼ÈË/n  ¶à´Î/m  ³ö·Ã/v  ·ÇÖÞ/ns  £¬/w  Ç¿µ÷/v  ÖÐ¹ú/ns  Í¬/p  ·ÇÖÞ/ns  ¹ú¼Ò/n  ¿ªÕ¹/v  ¾­¼Ã/n  Ã³Ò×/vn  ºÏ×÷/vn  µÄ/u  ÖØÒª/a  ÒâÒå/n  £¬/w  Ìá³«/v  ºÍ/c  ¹ÄÀø/v  ÖÐ¹ú/ns  ÆóÒµ/n  Í¬/p  ·ÇÖÞ/ns  ¹ú¼Ò/n  ÆóÒµ/n  ¿ªÕ¹/v  ÐÎÊ½/n  ¶àÑù/m  µÄ/u  ¾­Ã³/j  »¥Àû/vn  ºÏ×÷/vn  ÏîÄ¿/n  ¡£/w  
19980601-07-001-008/m  ½­/nr  ÔóÃñ/nr  Ö÷Ï¯/n  ÓÚ/p  £±£¹£¹£¶Äê/t  £µÔÂ/t  ·ÃÎÊ/v  ·ÇÖÞ/ns  Ê±/Ng  Ç¿µ÷/v  £º/w  ¡°/w  ¹ÄÀø/v  Ë«·½/n  ÆóÒµ/n  ¼ä/f  µÄ/u  ºÏ×÷/vn  £¬/w  ÌØ±ð/d  Òª/v  ÍÆ¶¯/v  ÓÐ/v  Ò»¶¨/b  ÊµÁ¦/n  µÄ/u  ÖÐ¹ú/ns  ÆóÒµ/n  ¡¢/w  ¹«Ë¾/n  µ½/v  ·ÇÖÞ/ns  ¿ªÕ¹/v  ²»Í¬/a  ¹æÄ£/n  ¡¢/w  ÁìÓò/n  ¹ã·º/a  ¡¢/w  ÐÎÊ½/n  ¶àÑù/m  µÄ/u  »¥Àû/vn  ºÏ×÷/vn  £¬/w  ÔÚ/p  ºÏ×÷/v  ÖÐ/f  ¼á³Ö/v  ÊØÔ¼/v  ¡¢/w  ±£ÖÊ/v  ¡¢/w  ÖØ/v  Òå/Ng  µÈ/u  Ô­Ôò/n  £¬/w  ÍØ¿í/v  Ã³Ò×/vn  ÇþµÀ/n  £¬/w  Ôö¼Ó/v  ´Ó/p  ·ÇÖÞ/ns  µÄ/u  ½ø¿Ú/vn  £¬/w  ÒÔ/c  ´Ù½ø/v  ÖÐ/j  ·Ç/j  Ã³Ò×/vn  ¾ùºâ/ad  ¡¢/w  Ñ¸ËÙ/ad  ·¢Õ¹/v  ¡£/w  ¡±/w  Àî/nr  Åô/nr  Î¯Ô±³¤/n  Ôø¾­/d  ÓÚ/p  £±£¹£¹£µÄê/t  ºÍ/c  £±£¹£¹£·Äê/t  Á½/m  ´Î/q  ·ÃÎÊ/v  ·ÇÖÞ/ns  £¬/w  Ëû/r  Ëµ/v  £º/w  ¡°/w  [ÖÐ¹ú/ns  Õþ¸®/n]nt  ¹ÄÀø/v  ÖÐ¹ú/ns  ÆóÒµ/n  Í¬/p  ·ÇÖÞ/ns  ÆóÒµ/n  Ö±½Ó/ad  ºÏ×÷/v  £¬/w  Ö§³Ö/v  ÖÐ¹ú/ns  ¹«Ë¾/n  ¡¢/w  ÆóÒµ/n  µ½/v  ·ÇÖÞ/ns  Í¶×Ê/v  £¬/w  ¿ªÕ¹/v  ¼¼Êõ/n  ÀÍÎñ/n  ³Ð°ü/vn  »î¶¯/vn  £¬/w  À©´ó/v  ºÏ×÷/vn  ÁìÓò/n  ¡£/w  ¡±/w  Öì/nr  éF»ù/nr  ×ÜÀí/n  ÓÚ/p  £±£¹£¹£µÄê/t  ·ÃÎÊ/v  ·ÇÖÞ/ns  Ê±/Ng  Ëµ/v  £º/w  ¡°/w  ÎªÁË/p  Ö§³Ö/v  ÖÐ¹ú/ns  ÆóÒµ/n  Óë/p  ·ÇÖÞ/ns  ¹ú¼Ò/n  µÄ/u  ÆóÒµ/n  ¾Ù°ì/v  ºÏ×ÊÆóÒµ/n  £¬/w  ÖÐ¹ú/ns  ½«/d  Ìá¹©/v  ÓÉ/p  Õþ¸®/n  ÌùÏ¢/v  µÄ/u  ÓÅ»Ý/vn  µÍÏ¢/n  ´û¿î/vn  £¬/w  ÒÔ/c  ²¿·Ö/n  ½â¾ö/v  ÕâÐ©/r  ºÏ×ÊÆóÒµ/n  Ëù/u  Ðè/v  µÄ/u  Æô¶¯/vn  ×Ê½ð/n  ¡£/w  ¡±/w  Àî/nr  á°Çå/nr  ¸±/b  ×ÜÀí/n  £±£¹£¹£µÄê/t  ·ÃÎÊ/v  ·ÇÖÞ/ns  Ê±/Ng  Ëµ/v  £º/w  ¡°/w  Ê×ÏÈ/c  Òª/v  ¸Ä±ä/v  ÄÇÖÖ/r  ÇáÊÓ/v  ·ÇÖÞ/ns  ÊÐ³¡/n  ¡¢/w  ²»/d  Ô¸Òâ/v  ÏÂ¹¦·ò/v  È¥/v  ¼·Õ¼/v  ÊÐ³¡/n  µÄ/u  ÇãÏò/n  £¬/w  ÍÆ¶¯/v  ÖÐ¹ú/ns  ÆóÒµ/n  È¥/v  °ì/v  Ò»Ð©/m  Í¶×Ê/n  Ð¡/a  ¡¢/w  ¼ûÐ§/a  ¿ì/a  ¡¢/w  Ð§Òæ/n  ºÃ/a  µÄ/u  ¶À×Ê/b  »ò/c  ºÏ×ÊÆóÒµ/n  £¬/w  Èç/v  ¼ÒÓÃµçÆ÷/l  ¡¢/w  Ð¡Æû³µ/n  ¡¢/w  ¿¨³µ/n  ºÍ/c  Ð¡ÐÍ/b  ÍÏÀ­»ú/n  ¡¢/w  ÈÕÓÃ/b  Ïû·ÑÆ·/n  µÈ/u  ¡£/w  ¡±/w  
19980601-07-001-009/m  ÎªÁË/p  ÍÆ¶¯/v  ºÍ/c  °ïÖú/v  ÖÐ¹ú/ns  ÆóÒµ/n  µ½/v  ·ÇÖÞ/ns  Í¶×Ê/v  £¬/w  ÖÐ¹ú/ns  ÓÐ¹Ø/vn  ²¿ÃÅ/n  ÒÑ¾­/d  ÔÚ/p  °£¼°/ns  ¡¢/w  ¿¦ÂóÂ¡/ns  ¡¢/w  ÂíÀï/ns  ¡¢/w  ¼¸ÄÚÑÇ/ns  ¡¢/w  ¿ÆÌØµÏÍß/ns  ¡¢/w  ¼ÓÅî/ns  ¡¢/w  Ì¹É£ÄáÑÇ/ns  ¡¢/w  ÔÞ±ÈÑÇ/ns  ¡¢/w  ÄªÉ£±È¿Ë/ns  ¡¢/w  ÄáÈÕÀûÑÇ/ns  £±£°/m  ¸ö/q  ·ÇÖÞ/ns  ¹ú¼Ò/n  ÉèÁ¢/v  ÁË/u  ¡°/w  Í¶×Ê/vn  ¿ª·¢/vn  Ã³Ò×/vn  ÖÐÐÄ/n  ¡±/w  £¬/w  Îª/p  ÖÐ¹ú/ns  ÆóÒµ/n  µ½/v  ·ÇÖÞ/ns  ¿ªÕ¹/v  ¾ßÌå/a  µÄ/u  ¾­¼Ã/n  Ã³Ò×/vn  ÒµÎñ/n  Ìá¹©/v  ÐÅÏ¢/n  ºÍ/c  ¼¼Êõ/n  ·þÎñ/vn  ¡£/w  ÎªÁË/p  Ö§³Ö/v  ÖÐ¹ú/ns  ÆóÒµ/n  µ½/p  ·ÇÖÞ/ns  ÐË°ì/v  ÆóÒµ/n  £¬/w  ÖÐ¹ú/ns  ÒÑ¾­/d  Í¬/p  ËÕµ¤/ns  ¡¢/w  ¿ÏÄáÑÇ/ns  ¡¢/w  ³àµÀ¼¸ÄÚÑÇ/ns  ¡¢/w  ²©´ÄÍßÄÉ/ns  ¡¢/w  ¿ÆÌØµÏÍß/ns  ¡¢/w  ÔÞ±ÈÑÇ/ns  ¡¢/w  Ì¹É£ÄáÑÇ/ns  ¡¢/w  ¼ÓÅî/ns  ¡¢/w  ½ò°Í²¼Î¤/ns  ¡¢/w  ÈûÉà¶û/ns  ¡¢/w  ÄÉÃ×±ÈÑÇ/ns  ¡¢/w  ÂíÀï/ns  ¡¢/w  ¿¦ÂóÂ¡/ns  ¡¢/w  ¼ÓÄÉ/ns  ¡¢/w  Ã«ÀïÇóË¹/ns  ¡¢/w  Í»ÄáË¹/ns  ¡¢/w  ¸Õ¹û/ns  ¡¢/w  ÄáÈÕ¶û/ns  ¡¢/w  ÄªÉ£±È¿Ë/ns  µÈ/u  £±£¹/m  ¸ö/q  ·ÇÖÞ/ns  ¹ú¼Ò/n  Ç©¶©/v  ÁË/u  Õþ¸®/n  ÌùÏ¢/v  ÓÅ»Ý/v  ´û¿î/v  ¿ò¼Ü/n  Ð­Òé/n  £¬/w  ÖÐ¹ú/ns  ÆóÒµ/n  Ö»Òª/c  ÔÚ/p  ·ÇÖÞ/ns  ÕÒµ½/v  ÁË/u  ºÏÊÊ/a  ÏîÄ¿/n  £¬/w  ±ã/d  ¿ÉÒÔ/v  ÉêÇë/v  ÕâÖÖ/r  ´û¿î/n  ¡£/w  ÎªÁË/p  ´Ù½ø/v  ÖÐ¹ú/ns  Óë/p  ·ÇÖÞ/ns  ¹ú¼Ò/n  µÄ/u  ½ðÈÚ/n  ºÏ×÷/vn  ºÍ/c  Îª/p  ÖÐ¹ú/ns  ÆóÒµ/n  ÔÚ/p  ·ÇÖÞ/ns  ¿ªÕ¹/v  ÒµÎñ/n  Ìá¹©/v  ½ðÈÚ/n  ·þÎñ/vn  £¬/w  £±£¹£¹£·Äê/t  £·ÔÂ/t  £²£²ÈÕ/t  ÖÐ¹úÒøÐÐ/nt  ÔÚ/p  ·ÇÖÞ/ns  ½¨Á¢/v  µÄ/u  µÚÒ»/m  ¼Ò/q  ÓªÒµÐÔ/n  ½ðÈÚ/n  »ú¹¹/n  ¡ª¡ª¡ª/w  [ÔÞ±ÈÑÇ/ns  ÖÐ¹úÒøÐÐ/nt]nt  ÔÚ/p  ÔÞ±ÈÑÇ/ns  Ê×¶¼/n  Â¬Èø¿¨/ns  ÕýÊ½/ad  ¿ªÒµ/v  ¡£/w  ÎªÁË/p  ¼ÓÇ¿/v  ÖÐ¹ú/ns  Í¬/p  ·ÇÖÞ/ns  ¹ú¼Ò/n  µÄ/u  ¾­Ã³/j  ºÏ×÷/vn  ºÍ/c  Ö¸µ¼/v  ÖÐ¹ú/ns  ÆóÒµ/n  ¡¢/w  ¹«Ë¾/n  µ½/v  ·ÇÖÞ/ns  ¿ªÕ¹/v  ¾­Ã³/j  ÒµÎñ/n  £¬/w  ¹úÎñÔº/nt  ³ÉÁ¢/v  ÁË/u  ¡°/w  ¶Ô/p  ·ÇÖÞ/ns  ¾­¼Ã/n  Ã³Ò×/vn  ¼¼Êõ/n  ºÏ×÷/vn  Ð­µ÷/vn  Ð¡×é/n  ¡±/w  £¬/w  Àî/nr  á°Çå/nr  ¸±/b  ×ÜÀí/n  ÈÎ/v  ×é³¤/n  £¬/w  °ì¹«ÊÒ/n  Éè/v  ÔÚ/p  [¶ÔÍâÃ³Ò×/l  ¾­¼Ã/n  ºÏ×÷²¿/n]nt  ¡£/w  £¨/w  ÉÏ/f  £©/w  

19980601-07-002-001/m  ¡°/w  ÎªÁË/p  ±¦±¦/n  ²»/d  µÃ²¡/v  ¡±/w  ¡ª¡ª¡ª/w  Ä«/j  ·ÀÒß/vn  ½ÓÖÖ/vn  ÎÀÉú/an  ÖÜ/Ng  ¼ûÎÅ/n  
19980601-07-002-002/m  ±¾±¨/r  ×¤/v  Ä«Î÷¸ç/ns  ¼ÇÕß/n  ÕÅ/nr  ²Ö¼ª/nr  
19980601-07-002-003/m  £µÔÂ/t  £²£³ÈÕ/t  ÊÇ/v  Ä«Î÷¸ç/ns  È«¹ú/n  ·ÀÒß/vn  ½ÓÖÖ/vn  ÎÀÉú/an  ÖÜ/Ng  µÚÒ»/m  Ìì/q  ¡£/w  Çå³¿/t  £¬/w  ¼ÇÕß/n  Çý³µ/v  ³ö/v  ³Ç/n  £¬/w  ¸ÏÍù/v  Ä«Î÷¸çÖÝ/ns  ¹þÀ­ß®À­¿ÆÕò/ns  ²É·Ã/v  ¡£/w  
19980601-07-002-004/m  Æû³µ/n  ±¼³Û/v  ÁË/u  ½ü/a  Á½/m  ¸ö/q  Ð¡Ê±/n  £¬/w  »¹/d  Ã»ÓÐ/d  ¼ûµ½/v  ¹þÀ­ß®À­¿Æ/ns  Â·±ê/n  ¡£/w  ¼ÇÕß/n  Ïò/p  ÔÚ/p  Â·±ß/s  Âô/v  ¿¾/vn  ÓñÃ×±ý/n  µÄ/u  Ò»/m  Î»/q  Ó¡µÚ°²/ns  ¸¾Å®/n  ÎÊÂ·/v  £¬/w  ¿´¼û/v  Ëý/r  Éíºó/f  ×ø/v  ×Å/u  Ò»/m  Ëê/q  ¶à/m  µÄ/u  Ð¡/a  ÄÐº¢/n  £¬/w  Ë³±ã/d  ÎÊ/v  Ëý/r  ÖªµÀ/v  ²»/d  ÖªµÀ/v  ½ñÌì/t  ÊÇ/v  ¶ùÍ¯/n  ·ÀÒß/vn  ½ÓÖÖ/vn  ÈÕ/Ng  £¬/w  Ëý/r  µãµãÍ·/v  Ö¸/v  ×Å/u  º¢×Ó/n  Ëµ/v  £º/w  ¡°/w  Ëû/r  ÒÑ¾­/d  ·þ/v  ¹ý/u  Ò©/n  ÁË/y  ¡£/w  ¡±/w  
19980601-07-002-005/m  ¡°/w  ¹þÀ­ß®À­¿Æ/ns  ÈË¿Ú/n  ÓÐ/v  £±£®£¸Íò/m  £¬/w  ´ó²¿·Ö/n  ¾Ó×¡/v  ÔÚ/p  É½´å/n  Àï/f  £¬/w  Á¬Ðø/a  £±£±/m  Äê/q  ¶ùÍ¯/n  ·ÀÒß/v  ½ÓÖÖÂÊ/n  ´ïµ½/v  £±£°£°£¥/m  £¬/w  ¿¿/v  µÄ/u  ÊÇ/v  È«/a  Éç»á/n  µÄ/u  ²ÎÓë/vn  ºÍ/c  ÍêÉÆ/a  µÄ/u  ÖÆ¶È/n  ¡£/w  ¡±/w  Õò/n  ÎÀÉúÔº/n  ÂÞµÂÀïß®¡¤ÅåÀ×Ë¹/nr  Ôº³¤/n  Ã÷°×/v  ÁË/u  ¼ÇÕß/n  µÄ/u  À´Òâ/n  ºó/f  ½éÉÜ/v  Ëµ/v  £¬/w  ¡°/w  Ã¿Äê/r  ·ÀÒß/vn  ½ÓÖÖ/vn  ÎÀÉú/an  ÖÜ/Ng  ÎÒÃÇ/r  ¶¼/d  Òª/v  ¶¯Ô±/v  »¤Ð£/j  Ê¦Éú/n  ºÍ/c  Ë½ÈË/n  ÕïËù/n  µÄ/u  ´ó·ò/n  ²Î¼Ó/v  Õâ/r  Ò»/m  »î¶¯/vn  £¬/w  ½ñÄê/t  Ä¿±ê/n  ÈÔÈ»/d  ÊÇ/v  £±£°£°£¥/m  ¡±/w  ¡£/w  Ëû/r  Ëµ/v  £¬/w  ½ñÄê/t  ÔÚ/p  Õò/n  Ï½Çø/n  ÄÚ/f  ÉèÁ¢/v  ÁË/u  £´/m  ¸ö/q  ¶ùÍ¯/n  ·ÀÒß/vn  ½ÓÖÖ/vn  µã/n  £¬/w  ¸½½ü/f  [µÏÑë¼ªË¹µÇ¿ÆÊÐ/ns  ÎÀÉú/an  »¤Ð£/j]nt  µÄ/u  £±£²£°/m  Ãû/q  Ê¦Éú/n  ×é³É/v  £³£°/m  ¸ö/q  Ö¾Ô¸Õß/n  Ð¡×é/n  £¬/w  ¸ºÔð/v  Ðû´«/v  ºÍ/c  ËÍ/v  Ò©/n  µ½/v  ±ßÔ¶/b  µØÇø/n  µÄ/u  É¢¾Ó/vn  Å©»§/n  £¬/w  ±£Ö¤/v  È«Õò/n  £±£²£²£·/m  Ãû/q  £²/m  ¸ö/q  ÔÂ/n  ÖÁ/p  £µ/m  ÖÜËê/q  µÄ/u  ¶ùÍ¯/n  Ò»¸ö/m  ²»/d  Â©/v  ¡£/w  

19980601-07-002-006/m  ÎÒ/r  ÎÊ/v  £º/w  ¡°/w  ¶Ô/p  Õâ/r  Ò»/m  Ê±ÆÚ/n  µ½/v  ÍâµØ/s  È¥/v  µÄ/u  º¢×Ó/n  ÔõÃ´°ì/r  £¿/w  ¡±/w  ÅåÀ×Ë¹/nr  ´ó·ò/n  »Ø´ð/v  Ëµ/v  £¬/w  Ã¿¸ö/r  º¢×Ó/n  ¶¼/d  ÓÐ/v  Ò»/m  ÕÅ/q  ·ÀÒß/vn  ½ÓÖÖ/vn  µÇ¼Ç¿¨/n  £¬/w  Ëû/r  ÔÚ/p  ÍâµØ/s  ÓÐ/v  Ã»/d  ÓÐ/v  ·þÒ©/v  »ò/c  ´òÕë/v  £¬/w  º¢×Ó/n  »ØÀ´/v  ºó/f  ÎÒÃÇ/r  Òª/v  ¼ì²é/v  ¡°/w  ²¹Â©/v  ¡±/w  ¡£/w  ÅåÀ×Ë¹/nr  ´ó·ò/n  Ò»±ß/d  Ëµ/v  £¬/w  Ò»±ß/d  Áì/v  ×Å/u  ¼ÇÕß/n  È¥/v  ¿´/v  È«Õò/n  ¶ùÍ¯/n  ÎÀÉú·ÀÒß/n  µµ°¸/n  ¡£/w  
19980601-07-002-007/m  [¹þÀ­ß®À­¿ÆÕò/ns  ÎÀÉúÔº/n]nt  ÊÇ/v  ¹«Á¢/b  Ò½ÁÆ/n  ÎÀÉú/an  »ú¹¹/n  £¬/w  ³ýÁË/p  ÅåÀ×Ë¹/nr  ´ó·ò/n  ºÍ/c  Á½/m  Ãû/q  »¤Ê¿/n  Íâ/f  £¬/w  »¹ÓÐ/v  £µ/m  Ãû/q  ¡°/w  Ïç´å/n  »¤Ê¿/n  ¡±/w  £¬/w  ³£Äê/d  ÔÚ/p  ´åÂä/n  ºÍ/c  É¢¾Ó/vn  Å©»§/n  Ñ²Õï/v  ¡£/w  ÃÅ¶àÈø¡¤¸ñÀ×ÂÞ/nr  ºÍ/c  ÂêÄÈ¡¤ÂåÅåË¹/nr  Á½/m  Î»/q  ¡°/w  Ïç´å/n  »¤Ê¿/n  ¡±/w  ½ñÌì/t  ÕýºÃ/z  Ò²/d  ÔÚ/p  ÎÀÉúÔº/n  Àï/f  Ã¦Âµ/a  ¡£/w  ËýÃÇ/r  Ò»Ö±/d  Ã¦/v  ¸ö/q  ²»/d  Í£/v  £¬/w  Ò»»á¶ù/m  ¸ø/p  º¢×Ó/n  ÄÃ/v  Ò©/n  £¬/w  Ò»»á¶ù/m  ¸ø/p  º¢×Ó/n  ´òÕë/v  ¡£/w  Ò»/m  Õë/q  ÏÂÈ¥/v  £¬/w  Ã»ÓÐ/v  Ò»¸ö/m  º¢×Ó/n  ²»/d  ÍÛÍÛ/o  µØ/u  ¿Þ½Ð/v  ÆðÀ´/v  ¡£/w  ¡°/w  ºÃ/a  ÁË/y  £¬/w  ºÃ/a  ÁË/y  £¬/w  ÎªÁË/p  ±¦±¦/n  ²»/d  µÃ²¡/v  £¡/w  ¡±/w  ËýÃÇ/r  Ò»±ß/d  ×¢Éä/v  £¬/w  Ò»±ß/d  ºå/v  ×Å/u  º¢×Ó/n  ¡£/w  ËýÃÇ/r  µ£ÈÎ/v  ¡°/w  Ïç´å/n  »¤Ê¿/n  ¡±/w  ¶¼/d  ÔÚ/p  £±£°/m  Äê/q  ÒÔÉÏ/f  ÁË/y  ¡£/w  Ì¸/v  Æð/v  ¶ùÍ¯/n  ·ÀÒß/vn  ½ÓÖÖ/vn  ¹¤×÷/vn  £¬/w  ËýÃÇ/r  Ëµ/v  £¬/w  ÏÖÔÚ/t  ÕâÏî/r  ¹¤×÷/vn  ±È/p  ÒÔÇ°/f  ºÃ/d  ×ö/v  ¶à/a  ÁË/y  £¬/w  ·ÀÒß/v  ½ÓÖÖ/v  µÄ/u  ºÃ´¦/n  ÒÑ¾­/d  ¼ÒÓ÷»§Ïþ/i  £¬/w  ´ó²¿·Ö/n  ×ö/v  Ä¸Ç×/n  µÄ/u  ¶¼/d  ÄÜ/v  Ö÷¶¯/ad  ´ø/v  º¢×Ó/n  µ½/v  ·ÀÒß/vn  ½ÓÖÖ/vn  µã/n  ·þ/v  Ò©/n  ¡¢/w  ´òÕë/v  ¡£/w  
19980601-07-002-008/m  ¹þÀ­ß®À­¿ÆÕò/ns  ¶ùÍ¯/n  ·ÀÒß/vn  ½ÓÖÖ/vn  ¹¤×÷/vn  ´Ó/p  Ò»¸ö/m  ²àÃæ/f  ·´Ó³/v  ÁË/u  Ä«Î÷¸ç/ns  ÔÚ/p  Õâ/r  ·½Ãæ/n  È¡µÃ/v  µÄ/u  ³É¼¨/n  ¡£/w  ÔÚ/p  ·¢Õ¹ÖÐ¹ú¼Ò/l  ÖÐ/f  £¬/w  Ä«Î÷¸ç/ns  ÊÇ/v  ¶ùÍ¯/n  ÎÀÉú·ÀÒß/n  ½ÓÖÖ/vn  ¹¤×÷/vn  ¸ã/v  µÃ/u  ±È½Ï/d  ºÃ/a  µÄ/u  ¡£/w  È«¹ú/n  ¶ùÍ¯/n  ·ÀÒß/v  ½ÓÖÖÂÊ/n  ¶à/a  Äê/q  À´/f  ±£³Ö/v  ÔÚ/p  £¹£·£¥/m  ÒÔÉÏ/f  ¡£/w  ¾­/p  ÊÀ½ç/n  ÎÀÉú/an  ×éÖ¯/n  È·ÈÏ/v  £¬/w  Ä«Î÷¸ç/ns  £±£¹£¸£¸Äê/t  ÒÑ¾­/d  ÏûÃð/v  ÁË/u  Ð¡¶ù/n  ÂéÕî/n  £¬/w  £±£¹£¹£°Äê/t  ²ù³ý/v  ÁË/u  Ð¡¶ùÂé±ÔÖ¢/n  ¡£/w  ½ñÄê/t  £¬/w  ´Ó/p  £µÔÂ/t  £²£³ÈÕ/t  µ½/p  £µÔÂ/t  £²£¹ÈÕ/t  Ò»/m  ÖÜ/q  ÄÚ/f  £¬/w  ¼Æ»®/v  ·¢·Å/v  Ô¤·À/v  Ð¡¶ùÂé±ÔÖ¢/n  ¡¢/w  ½áºË²¡/n  ¡¢/w  ÆÆÉË·ç/n  ºÍ/c  °×ºí/n  µÈ/u  ÒßÃç/n  £±£µ£°£°Íò/m  ·Ý/q  £¬/w  ²¢ÇÒ/c  µÚÒ»/m  ´Î/q  ÔÚ/p  È«¹ú/n  ·¶Î§/n  ÄÚ/f  ¸ø/p  £²/m  ÖÜËê/q  Ç°/f  Ó×¶ù/n  ×¢Éä/v  ÂéÕî/n  ¡¢/w  ·çÕî/n  ºÍ/c  ¸±ÉËº®/n  ÈýºÏÒ»/vn  ·ÀÒßÕë/n  ¡£/w  Í¬Ê±/c  £¬/w  Õâ/r  Ò»/m  ÖÜ/q  Ò²/d  ÊÇ/v  Ä«/j  ÎÀÉú/an  ½¡¿µ/an  Ðû´«ÖÜ/n  £¬/w  ½ñÄê/t  ÖØµã/n  ÊÇ/v  Ïò/p  ¼Ò³¤/n  Ðû´«/v  ÔõÑù/r  Ô¤·À/v  ¶ùÍ¯/n  ³¦µÀ/n  ¼ÄÉú³æ/n  ¼²²¡/n  ºÍ/c  ºôÎüµÀ/n  ¼²²¡/n  ¡£/w  ÔÚ/p  Ä³Ð©/r  µØ·½²¡/n  ¸ß·¢/b  µØÇø/n  £¬/w  ·ÀÒß/vn  ½ÓÖÖ/vn  µã/n  »¹/d  ÓÐ/v  Õë¶ÔÐÔ/n  µØ/u  ·¢·Å/v  ÖÎÁÆ/vn  ÓÃÒ©/n  ¡£/w  ÔÚ/p  [¹þÀ­ß®À­¿ÆÕò/ns  ÎÀÉúÔº/n]nt  £¬/w  ¼ÇÕß/n  ¿´µ½/v  £¬/w  »¤Ê¿/n  ¸ø/p  Ã¿¸ö/r  ¼Ò³¤/n  ·¢·Å/v  Ò»/m  Ð¡/a  °ü/q  Î¬ÉúËØ£Á/n  ¡£/w  ÅåÀ×Ë¹/nr  ´ó·ò/n  Ëµ/v  £¬/w  ¹þÀ­ß®À­¿Æ/ns  ¼°/c  Ä«Î÷¸çÖÝ/ns  ÊÇ/v  Ò¹Ã¤Ö¢/n  ¸ß·¢/b  µØÇø/n  £¬/w  ÕâÀï/r  µÄ/u  ÈË/n  ²»/d  °®/v  ³Ô/v  Êß²Ë/n  £¬/w  ÓÐ/v  ±ØÒª/an  ¸ø/p  º¢×Ó/n  ²¹³ä/v  Î¬ÉúËØ£Á/n  ¡£/w  
19980601-07-002-009/m  [Ä«/j  ÎÀÉú²¿/n]nt  ¶Ô/p  ·ÀÒß/vn  ½ÓÖÖ/vn  ÎÀÉú/an  ÖÜ/Ng  ×÷/v  ÁË/u  ÈÏÕæ/a  ²¿Êð/vn  ¡£/w  È«¹ú/n  £±£®£¶Íò/m  ¸ö/q  Ò½Ôº/n  ºÍ/c  ÕïËù/n  »ý¼«/ad  ²Î¼Ó/v  Õâ/r  Ò»/m  »î¶¯/vn  £¬/w  ¹²/d  Éè/v  ·ÀÒß/vn  ½ÓÖÖ/vn  µã/n  £µ£®£¹Íò/m  ¸ö/q  ¡£/w  À´×Ô/v  Ñ§Ð£/n  ¡¢/w  Õþ¸®/n  »ú¹Ø/n  ºÍ/c  Éç»á/n  ÍÅÌå/n  µÄ/u  £²£±Íò/m  Ãû/q  Ö¾Ô¸Õß/n  ×é³É/v  ÁË/u  £´£®£±Íò/m  ¸ö/q  Ö¾Ô¸Õß/n  Ð¡×é/n  £¬/w  ·ÖÇø/v  »®Æ¬/v  ¸ºÔð/v  ÎÀÉúÍø/n  ¸²¸Ç/v  ²»/d  µ½/v  µÄ/u  É½Çø/n  ºÍ/c  ±ßÔ¶/b  µØÇø/n  µÄ/u  ¶ùÍ¯/n  ·ÀÒß/vn  ºÍ/c  ½ÓÖÖ/vn  ¡£/w  ÎªÁË/p  ¹®¹Ì/v  È«¹ú/n  ÏûÃð/v  Ð¡¶ùÂé±ÔÖ¢/n  µÄ/u  ³É¹û/n  £¬/w  [Ä«/j  ÎÀÉú²¿/n]nt  ¾ö¶¨/v  ½ñÄê/t  È«¹ú/n  £µ/m  Ëê/q  ÒÔÏÂ/f  ¶ùÍ¯/n  ¼ÌÐø/v  ·þÓÃ/v  ÒßÃç/n  ¡£/w  
19980601-07-002-010/m  ÈûµÏÂÔ/nr  ×ÜÍ³/n  £µÔÂ/t  £²£³ÈÕ/t  ¾Í/p  È«¹ú/n  ·ÀÒß/vn  ½ÓÖÖ/vn  ÎÀÉú/an  ÖÜ/Ng  ·¢±í/v  ½²»°/n  £¬/w  ÖØÉê/v  ¼ÌÐø/v  °Ñ/p  Ò½ÁÆ/n  ÎÀÉú/an  ÊÂÒµ/n  ·Å/v  ÔÚ/p  Õþ¸®/n  ÓÅÏÈ/vd  ¿¼ÂÇ/v  µÄ/u  µØÎ»/n  £¬/w  Å¬Á¦/ad  Íê³É/v  Õþ¸®/n  ÖÆ¶¨/v  µÄ/u  ¸ÄÉÆ/v  Æ¶À§/an  ºÍ/c  ±ßÔ¶/b  µØÇø/n  ¶ùÍ¯/n  Éú»î/vn  ºÍ/c  ½ÌÓý/vn  ×´¿ö/n  µÄ/u  ¼Æ»®/n  ¡£/w  £¨/w  ±¾±¨/r  Ä«Î÷¸ç³Ç/ns  µç/n  £©/w  
19980601-07-003-001/m  ¶í/j  ½ðÈÚ/n  Î£»ú/n  ÓÐËù/v  »º½â/vn  ÐÂ/a  Ë°Îñ/n  ¾Ö³¤/n  Ç¿µ÷/v  ¼ÓÇ¿/v  Ë°ÊÕ/n  
19980601-07-003-002/m  ÐÂ»ªÉç/nt  ÄªË¹¿Æ/ns  £µÔÂ/t  £³£°ÈÕ/t  µç/n  £¨/w  ¼ÇÕß/n  ·¿/nr  Ó¡Íñ/nr  £©/w  ÔÚ/p  [¶íÂÞË¹/ns  ÖÐÑë/n  ÒøÐÐ/n]nt  ´ó·ù¶È/d  Ìá¸ß/v  ÔÙÌùÏÖÂÊ/n  ºÍ/c  [¶í/j  Õþ¸®/n]nt  ²ÉÈ¡/v  ÁË/u  ÆäËü/r  ´ëÊ©/n  ºó/f  £¬/w  ¶í/j  ½ðÈÚ/n  Î£»ú/n  ³öÏÖ/v  ÁË/u  »º½â/vn  ¼£Ïó/n  £¬/w  µ«/c  ÐÎÊÆ/n  ÈÔÈ»/d  ²»/d  ÎÈ¶¨/a  ¡£/w  
19980601-07-003-003/m  ½ü/a  ¼¸ÈÕ/t  ¶í/j  ½ðÈÚ/n  ÊÐ³¡/n  ÉÏ/f  ¶Ô/p  ÃÀÔª/n  ÐèÇó/n  ÏÂ½µ/v  ¡£/w  £²£¹ÈÕ/t  ÃÀÔª/n  ¶Ò/v  Â¬²¼/n  »ãÂÊ/n  ÒÑ/d  ´Ó/p  £²£·ÈÕ/t  µÄ/u  £±¡Ã£¶¡¤£²/m  ½µ/v  ÖÁ/v  £±¡Ã£¶¡¤£±£³£³/m  £»/w  ´Ó/p  £²£¸ÈÕ/t  Æð/f  £¬/w  ¹ú¼Ò/n  ³¤ÆÚ/b  Õ®È¯/n  ºÍ/c  ¹«Ë¾/n  Õ®È¯/n  ¼Û¸ñ/n  ÓÐËù/v  ÉÏÉý/vn  £»/w  ´ËÍâ/c  £¬/w  ÖÐÑë/n  ÒøÐÐ/n  £²£¸ÈÕ/t  »¹/d  ÔÚ/p  ·Ç½»Ò×Ëù/b  ÊÐ³¡/n  ¹ºÂò/v  ÁË/u  £³ÒÚ/m  ÃÀÔª/q  ¡£/w  ·ÖÎö¼Ò/n  ÈÏÎª/v  £¬/w  ÖÐÑë/n  ÒøÐÐ/n  ´Ó/p  ³öÊÛ/v  ÃÀÔª/n  µ½/p  ÏÖÔÚ/t  ¹º½ø/v  ÃÀÔª/n  £¬/w  ËµÃ÷/v  ¶í/j  ½ðÈÚ/n  Î£»ú/n  ÒÑ/d  ÓÐËù/v  »º½â/vn  ¡£/w  
19980601-07-003-004/m  ËäÈ»/c  ¶í/j  ¹Ù·½/n  ÈÏÎª/v  Õþ¸®/n  ÒÑ/d  ¿ØÖÆ/v  ÁË/u  ¾ÖÊÆ/n  £¬/w  µ«/c  ÓßÂÛ½ç/n  ¶Ô/p  Ä¿Ç°/t  µÄ/u  ½ðÈÚ/n  ÐÎÊÆ/n  ²¢/d  ²»/d  ÀÖ¹Û/a  ¡£/w  £²£¹ÈÕ/t  £¬/w  ¹ú¼Ò/n  ¶ÌÆÚ/b  Õ®È¯/n  Äê/n  ÊÕÒæÂÊ/n  ÈÔ/d  ¸ß/a  ´ï/v  £¸£°£¥/m  £»/w  Ò»Ð©/m  Õ®È¯/n  µÄ/u  Âò½ø/vn  ºÍ/c  Âô³ö/vn  ²î¼Û/n  ±È/n  ´ï/v  £±£°/m  ¸ö/q  °Ù·Öµã/n  ¡£/w  Â¬²¼/n  ÏÂµø/vn  Ç÷ÊÆ/n  Ëä/c  µÃµ½/v  ¿ØÖÆ/vn  £¬/w  µ«/c  ÓÉÓÚ/c  ³öÏÖ/v  Çå³¥/vn  ÄÜÁ¦/n  Î£»ú/n  £¬/w  ÒøÐÐ/n  ¼ä/f  ²ð½è/vn  ÊÐ³¡/n  ¼¸ºõ/d  Ì±»¾/v  £¬/w  ²ð½è/vn  ÄêÀûÂÊ/n  ´ó·ù¶È/d  ÉÏÉý/v  £¬/w  ¸ôÒ¹/b  ²ð½è/vn  ÀûÂÊ/n  ×î¸ß/a  ´ïµ½/v  £³£¸£°£¥/m  ¡£/w  
19980601-07-003-005/m  £µÔÂ/t  ÖÐÑ®/t  £¬/w  Ò»Ð©/m  Íâ¹ú/n  ÒøÐÐ/n  ºÍ/c  ÆóÒµ/n  Å×ÊÛ/v  ¶í/j  ¹ú¼Ò/n  ¶ÌÆÚ/b  Õ®È¯/n  ºÍ/c  ¹«Ë¾/n  Õ®È¯/n  £¬/w  ³é/v  ×ß/v  ´óÅú/m  ×Ê½ð/n  £¬/w  ÒýÆð/v  ¹ÉÊÐ/n  ²¨¶¯/v  ¡£/w  £µÔÂ/t  ÏÂÑ®/t  £¬/w  ¶í/j  ½ðÈÚ/n  ÊÐ³¡/n  ³öÏÖ/v  ÁË/u  ¾çÁÒ/a  ¶¯µ´/an  ¡£/w  ¹ú¼Ò/n  ¶ÌÆÚ/b  Õ®È¯/n  ÊÕÒæÂÊ/n  ÃÍ/d  Éý/v  ÖÁ/v  £¸£°£¥/m  £¬/w  ½»Ò×Ëù/n  ÃÀÔª/n  ¶Ò/v  Â¬²¼/n  ±È¼Û/n  Éý/v  ÖÁ/v  £±¡Ã£¶¡¤£²/m  £¬/w  ³¬¹ý/v  ÁË/u  £±¡Ã£¶¡¤£±£¸£¸/m  µÄ/u  ÏÞ¶¨/vn  ¸¡¶¯/vn  ·ù¶È/n  ¡£/w  £²£·ÈÕ/t  ÒÔÀ´/f  £¬/w  ÄªË¹¿Æ/ns  µÄ/u  Íâ»ã/n  ¶Ò»»µã/n  »òÊÇ/c  ÏÞÁ¿/vn  ¶Ò»»/v  ÃÀÔª/n  £¬/w  »òÊÇ/c  ¸ù±¾/d  ²»Óè/v  ¶Ò»»/vn  ¡£/w  ½»Ò×/vn  ÊÐ³¡/n  ÉÏÊÐ/vn  ¹«Ë¾/n  ¹ÉÆ±/n  µÄ/u  ¼Û¸ñ/n  Æ½¾ù/ad  ÏÂµø/v  ÁË/u  £±£°£¥/m  ¡£/w  Îª/p  ÎÈ¶¨/v  ½ðÈÚ/n  ÊÐ³¡/n  £¬/w  ±ÜÃâ/v  Â¬²¼/n  ±áÖµ/v  £¬/w  [¶í/j  ÖÐÑë/n  ÒøÐÐ/n]nt  ½«/p  ÔÙÌùÏÖÂÊ/n  ´Ó/p  £µ£°£¥/m  Ìá¸ß/v  µ½/v  £±£µ£°£¥/m  ¡£/w  Í¬Ê±/c  £¬/w  [¶í/j  Õþ¸®/n]nt  »¹/d  Á¢¼´/d  ²ÉÈ¡/v  ÁË/u  ¼ÓÇ¿/v  Ë°ÊÕ/n  µÈ/u  ÔöÊÕ½ÚÖ§/l  ´ëÊ©/n  £¬/w  ÒÔ/c  ³äÊµ/v  ¹ú¿â/n  ¡£/w  [¹ú¼Ê/n  »õ±Ò/n  »ù½ð/n  ×éÖ¯/n]nt  £²£¹ÈÕ/t  ¶Ô/p  [¶í/j  Õþ¸®/n]nt  ²ÉÈ¡/v  µÄ/u  ´ëÊ©/n  ±íÊ¾/v  ÔÞÍ¬/v  £¬/w  ²¢/c  Í¬Òâ/v  Ïò/p  ¶í/j  Ìá¹©/v  ÏÂ/f  Ò»/m  Åú/q  £¶¡¤£·ÒÚ/m  ÃÀÔª/q  ´û¿î/n  £¬/w  ´Ó¶ø/c  Ê¹/v  Í¶×ÊÕß/n  ¼ÌÐø/v  ÔÚ/p  ¶í/j  Í¶×Ê/v  µÄ/u  ÐÅÐÄ/n  Ôö¼Ó/v  £¬/w  ¶Ô/p  ÎÈ¶¨/v  ½ðÈÚ/n  ÊÐ³¡/n  Æð/v  µ½/v  ÁË/u  Ò»¶¨/b  ×÷ÓÃ/n  ¡£/w  
19980601-07-003-006/m  ¶íÂÞË¹/ns  Õâ/r  ´Î/q  ÑÏÖØ/a  µÄ/u  ½ðÈÚ/n  Î£»ú/n  £¬/w  ËäÈ»/c  ´Ó/p  ±íÃæ/n  ÉÏ/f  ¿´/v  ÊÇ/v  Í¬/p  ¶«ÄÏÑÇ/ns  ½ðÈÚ/n  ·ç²¨/n  ¡¢/w  ÊÀ½çÊÐ³¡/l  Ê¯ÓÍ/n  ½µ¼Û/vn  ºÍ/c  Ò»Ð©/m  Íâ¹ú/n  ÒøÐÐ/n  ¡¢/w  ÆóÒµ/n  ´Ó/p  ¶í/j  ³·×Ê/v  ÓÐ¹Ø/v  £¬/w  µ«/c  ÊµÖÊ/n  ÉÏ/f  ÊÇ/v  Ô´ÓÚ/v  ¶í/j  ¾­¼Ã/n  µÄ/u  ³¤ÆÚ/d  ÏôÌõ/a  ¡£/w  ¾¡¹Ü/c  Ä¿Ç°/t  ¶í/j  ¾­¼Ã/n  ÒÑ/d  Í£Ö¹/v  ÏÂ»¬/v  £¬/w  µ«/c  ÈÔ/d  ´¦ÓÚ/v  Áã/m  Ôö³¤/vn  ×´Ì¬/n  ¡£/w  Éú²ú/v  Í£ÖÍ²»Ç°/i  £¬/w  ²ÆÕþ/n  ³à×Ö/n  ÑÏÖØ/a  ÒÔ¼°/c  ³ÁÖØ/a  µÄ/u  Õ®Îñ/n  ¸ºµ£/n  ¶¼/d  Ó°Ïì/v  ÁË/u  Í¶×ÊÕß/n  ¶Ô/p  ¶í/j  ¾­¼Ã/n  µÄ/u  ÐÅÐÄ/n  ¡£/w  Õâ/r  ´Î/q  [¶í/j  Õþ¸®/n]nt  Ôø/d  Ò»ÔÙ/d  ±íÊ¾/v  ²»/d  Ïò/p  [¹ú¼Ê/n  »õ±Ò/n  »ù½ð/n  ×éÖ¯/n]nt  ¾Ù´ë/n  ÐÂ/a  Õ®/n  £¬/w  µ«/c  ½ö/d  ¿¿/v  Ìá¸ß/v  Ë°ÊÕ/n  µÈ/u  °ì·¨/n  Ôö¼Ó/v  ÊÕÈë/n  ½«/d  Ê®·Ö/m  ÓÐÏÞ/a  ¡£/w  ¶í/j  Ä¿Ç°/t  £±£´£°ÒÚ/m  ÃÀÔª/q  µÄ/u  »Æ½ð/n  Íâ»ã/n  ´¢±¸/vn  ½«/d  ÄÑÒÔ/d  ³¤ÆÚ/d  Ö§³Ö/v  ½ðÈÚ/n  ÊÐ³¡/n  ¡£/w  Òò´Ë/c  £¬/w  Èç¹û/c  ²»/d  ´Ó/p  ¸ù±¾/n  ÉÏ/f  ½â¾ö/v  ÎÊÌâ/n  £¬/w  ½ðÈÚ/n  Î£»ú/n  ËæÊ±/d  ¶¼/d  ¿ÉÄÜ/v  ÔÙ´Î/d  ·¢Éú/v  ¡£/w  
19980601-07-003-007/m  ¾Ý/p  ÐÂ»ªÉç/nt  ÄªË¹¿Æ/ns  £µÔÂ/t  £³£°ÈÕ/t  µç/n  ¶íÂÞË¹/ns  ÐÂÈÎ/b  ¹ú¼Ò/n  Ë°Îñ¾Ö/n  ¾Ö³¤/n  ·Ñ°Â¶àÂÞ·ò/nr  Ç¿µ÷/v  ÊµÐÐ/v  Ë°ÖÆ/n  ¸Ä¸ï/vn  £¬/w  ¼ÓÇ¿/v  Ë°¿î/n  Õ÷ÊÕ/vn  ¹¤×÷/vn  ¡£/w  
19980601-07-003-008/m  ¾Ý/p  ¡¶/w  ÉÌÒµ/n  ¼Ò/n  ÈÕ±¨/n  ¡·/w  £³£°ÈÕ/t  ±¨µÀ/v  £¬/w  ·Ñ°Â¶àÂÞ·ò/nr  ÔÚ/p  ¶Ô/p  Õâ¼Ò/r  ±¨Ö½/n  µÄ/u  Ì¸»°/vn  ÖÐ/f  Ëµ/v  £¬/w  Æù½ñÎªÖ¹/l  Õþ¸®/n  ÔÚ/p  Ë°ÖÆ/n  ¸Ä¸ï/vn  ·½Ãæ/n  µÄ/u  ´ëÊ©/n  Ô¶Ô¶/d  ²»¹»/a  ¡£/w  Ëû/r  Ëµ/v  £¬/w  ¹ú¼Ò/n  Ë°Îñ¾Ö/n  ¶ÔÓÚ/p  ×ÔÈ»/a  Â¢¶Ï/vn  ²¿ÃÅ/n  ºÍ/c  ÆäËû/r  ÄÉË°/v  ÆóÒµ/n  ½«/d  ²ÉÈ¡/v  Ò»ÊÓÍ¬ÈÊ/i  µÄ/u  ÑÏÀ÷/a  ´ëÊ©/n  £¬/w  Èç¹û/c  ÕâÐ©/r  ²¿ÃÅ/n  ¾Ü/Vg  ²»/d  ÄÉË°/v  £¬/w  ËüÃÇ/r  ¾Í/d  ½«/d  ±»/p  Ðû²¼/v  ÆÆ²ú/v  ¡£/w  [¶íÂÞË¹/ns  Õþ¸®/n]nt  ÈÏÎª/v  Ë°ÊÕ/n  ²»×ã/a  ÊÇ/v  Ôì³É/v  Ä¿Ç°/t  ½ðÈÚ/n  Î£»ú/n  µÄ/u  Ô­Òò/n  Ö®Ò»/r  ¡£/w  

19980601-07-004-001/m  ºËÊÔÑé/n  ÑÏÖØ/ad  ËðÉË/v  Í¶×ÊÕß/n  ÐÅÐÄ/n  Ó¡¶È/ns  ¹ÉÊÐ/n  »ãÊÐ/n  ¼ÌÐø/v  ÏÂ»¬/v  
19980601-07-004-002/m  ¾Ý/p  ÐÂ»ªÉç/nt  ÐÂµÂÀï/ns  £µÔÂ/t  £³£±ÈÕ/t  µç/n  £¨/w  ¼ÇÕß/n  Àî/nr  ¼ÒÉù/nr  £©/w  Ó¡¶È/ns  ºÍ/c  °Í»ùË¹Ì¹/ns  ±¾ÔÂ/t  Ïà¼Ì/d  ½øÐÐ/v  µÄ/u  £±£±/m  ´Î/q  ºËÊÔÑé/n  ÑÏÖØ/ad  ËðÉË/v  ÁË/u  Í¶×ÊÕß/n  ÔÚ/p  Ó¡¶È/ns  Í¶×Ê/v  µÄ/u  ÐÅÐÄ/n  £¬/w  ÖÂÊ¹/v  Ó¡¶È/ns  ¹ÉÊÐ/n  ºÍ/c  »ãÊÐ/n  Ë«Ë«/m  ÏÂ»¬/v  ¡£/w  
19980601-07-004-003/m  Ó¡¶È/ns  ×î/d  ´ó/a  µÄ/u  ¹ÉÆ±/n  ÊÐ³¡/n  ¡ª¡ª¡ª/w  ÃÏÂò/ns  ¹ÉÆ±/n  ÊÐ³¡/n  ÔÚ/p  ¹ýÈ¥/t  Ò»/m  ÖÜ/q  Ò»Ö±/d  ÏÂ»¬/v  £¬/w  µ½/p  ÖÜÎå/t  ÊÕÅÌ/v  Ê±/Ng  Ãô¸Ð/a  Ö¸Êý/n  ±È/p  ÉÏÖÜ/t  µÄ/u  £³£¸£¹£·¡¤£±£°/m  µã/q  ÏÂ½µ/v  ÁË/u  £²£±£°¡¤£·£±/m  µã/q  ¡£/w  ÆäËû/r  Ö¸Êý/n  Èç/v  ÃÏÂò/ns  ¹ÉÆ±/n  ÊÐ³¡/n  £±£°£°/m  £¨/w  £Â£Ó£Å¡ª£±£°£°/nx  £©/w  ºÍ/c  £²£°£°/m  £¨/w  £Â£Ó£Å¡ª£²£°£°/nx  £©/w  Ö¸Êý/n  ÒÔ¼°/c  ÃÀÔª/n  Ö¸Êý/n  Ò²/d  ´ó·ù/d  ÏÂ»¬/v  ¡£/w  
19980601-07-004-004/m  ÔÚ/p  ¹ýÈ¥/t  Ò»/m  ÖÜ/q  £¬/w  Ó¡¶È/ns  Â¬±È/n  ¶Ô/p  ÃÀÔª/n  µÄ/u  ±È¼Û/n  Ò»Ö±/d  ÏÂµø/v  ¡£/w  ¾¡¹Ü/c  [Ó¡/j  ÖÐÑë/n  ÒøÐÐ/n]nt  µÈ/u  ²ÉÈ¡/v  ÁË/u  Ò»Ð©/m  ÏàÓ¦/vn  ´ëÊ©/n  £¬/w  µ«/c  »ãÊÐ/n  ÏÂµø/v  µÄ/u  Ç÷ÊÆ/n  Ò»Ö±/d  Î´ÄÜ/v  Å¤×ª/v  ¡£/w  µ½/p  ÖÜÎå/t  ÊÕÅÌ/v  Ê±/Ng  Â¬±È/n  ¶Ô/p  ÃÀÔª/n  µÄ/u  ±È¼Û/n  ÒÑ/d  ÏÂµø/v  µ½/v  ÀúÊ·/n  ×îµÍµã/n  £¬/w  Îª/v  £´£±¡¤£·£µ/m  ¡ª/w  £´£±¡¤£·£¸/m  Â¬±È/q  ¶Ò»»/v  £±/m  ÃÀÔª/q  ¡£/w  Ó¡¶È/ns  £µÔÂ/t  £±£±ÈÕ/t  ÖÁ/p  £±£³ÈÕ/t  ½øÐÐ/v  µÄ/u  ºËÊÔÑé/n  ´øÀ´/v  µÄ/u  ¹ú¼Ê/n  ÖÆ²Ã/vn  Ê¹/v  Ó¡/j  ¾­¼Ã/n  ·¢Õ¹/vn  ÃÉ/v  ÉÏ/v  ÐÂ/a  µÄ/u  ÒõÓ°/n  ¡£/w  ¾Ý/p  ±¨µÀ/v  £¬/w  ÃÀ¹ú/ns  Ö±½Ó/a  ºÍ/c  ¼ä½Ó/b  µÄ/u  ÖÆ²Ã/vn  ³¬¹ý/v  £²£°£°ÒÚ/m  ÃÀÔª/q  ¡£/w  ×î½ü/t  [ÊÀ½ç/n  ÒøÐÐ/n]nt  ÒÑ/d  Ðû²¼/v  Í£Ö¹/v  ÌÖÂÛ/v  Ïò/p  Ó¡/j  Ìá¹©/v  £¸ÒÚ/m  ÃÀÔª/q  ´û¿î/n  ÊÂÒË/n  ¡£/w  ×Ê½ð/n  ¶ÌÈ±/v  ºÍ/c  »ù´¡/n  ÉèÊ©/n  ½¨Éè/vn  ÊÜ×è/v  µÈ/u  ÎÊÌâ/n  £¬/w  ¼ÓÉÏ/v  [ÄÏÑÇ/ns  µØÇø/n]ns  Õþ¾Ö/n  ²»/d  ÎÈ/a  £¬/w  ½øÒ»²½/d  ¶¯Ò¡/v  ÁË/u  Í¶×ÊÕß/n  µÄ/u  ÐÅÐÄ/n  ¡£/w  ¾Ý/p  ¾­¼Ã/n  ×¨¼Ò/n  ºÍ/c  ¹ú¼Ê/n  ×éÖ¯/n  ¹À¼Æ/v  £¬/w  ½ñºó/t  Ïàµ±/d  Ò»/m  ¶Î/q  Ê±¼ä/n  £¬/w  Ó¡/j  ¹ÉÊÐ/n  ºÍ/c  »ãÊÐ/n  ÈÔ/d  ½«/d  ±£³Ö/v  ¶¯µ´/an  ºÍ/c  ÏÂµø/vn  Ç÷ÊÆ/n  ¡£/w  
19980601-07-004-005/m  ±¾±¨/r  ÐÂµÂÀï/ns  £µÔÂ/t  £³£±ÈÕ/t  µç/n  ¼ÇÕß/n  Àî/nr  ÎÄÔÆ/nr  ±¨µÀ/v  £º/w  ¾Ý/p  ½ñÌì/t  µÄ/u  ¡¶/w  Ó¡¶È/ns  Ê±±¨/n  ¡·/w  ±¨µÀ/n  £¬/w  [Ó¡¶È/ns  ´¢±¸/vn  ÒøÐÐ/n]nt  ½«/d  ¼á³Ö/v  Æä/r  ¶Ô/p  Íâ»ã/n  ÊÐ³¡/n  µÄ/u  ²»/d  ¸ÉÔ¤/v  Õþ²ß/n  £¬/w  ²»/d  ×¼±¸/v  ´óÁ¿/m  Å×ÊÛ/v  ÃÀÔª/n  À´/f  ±£ÎÀ/v  Â¬±È/n  ¡£/w  
19980601-07-004-006/m  ±¨µÀ/n  Ëµ/v  £¬/w  Ó¡¶È/ns  Ä¿Ç°/t  Íâ»ã/n  ´¢±¸/vn  Îª/v  £²£µ£µ£®£²ÒÚ/m  ÃÀÔª/q  ¡£/w  ´¢±¸/vn  ÒøÐÐ/n  ¶Ô/p  Å×ÊÛ/v  ÃÀÔª/n  ²ÉÈ¡/v  ½÷É÷/a  Ì¬¶È/n  £¬/w  ÊÇ/v  »ùÓÚ/p  ¶Ô/p  ¹ýÈ¥/t  Ò»/m  ¶Î/q  Ê±¼ä/n  ¹ú¼Ò/n  Íâ»ã/n  µÄ/u  Ôö³¤/vn  ¼°/c  »õ±Ò/n  ±áÖµ/vn  Çé¿ö/n  µÄ/u  ·ÖÎö/vn  ¡£/w  

19980601-07-005-001/m  ÊÀ½ç/n  ÒøÐÐ/n  Åú×¼/v  £¶ÒÚ/m  ÃÀÔª/q  ¶Ô/p  »ª/j  ´û¿î/n  
19980601-07-005-002/m  ÐÂ»ªÉç/nt  »ªÊ¢¶Ù/ns  £µÔÂ/t  £²£¹ÈÕ/t  µç/n  £¨/w  ¼ÇÕß/n  µÔ/nr  ¾°Éý/nr  £©/w  [ÊÀ½ç/n  ÒøÐÐ/n]nt  ½ñÌì/t  Åú×¼/v  ¶Ô/p  ÖÐ¹ú/ns  Ìá¹©/v  ËÄ/m  ±Ê/q  ×Ü¶î/n  ´ï/v  £¶¡¤£°£±£´ÒÚ/m  ÃÀÔª/q  µÄ/u  ´û¿î/n  £¬/w  ÓÃÓÚ/v  ×ÊÖú/v  ÖÐ¹ú/ns  µÄ/u  »ù´¡/n  ÉèÊ©/n  ½¨Éè/vn  ¡£/w  
19980601-07-005-003/m  ÔÚ/p  ÕâÐ©/r  ´û¿î/n  ÖÐ/f  £¬/w  ½«/d  ÓÐ/v  £²ÒÚ/m  ÃÀÔª/q  ÓÃÓÚ/v  °ïÖú/v  ¹ãÖÝÊÐ/ns  ¸ÄÉÆ/v  ÊÐÇø/s  ½»Í¨/n  ÔËÊä/vn  Ìõ¼þ/n  £¬/w  £±¡¤£²£³ÒÚ/m  ÃÀÔª/q  °ïÖú/v  ¹ã¶«/ns  ºÍ/c  ½­ËÕ/ns  Á½/m  Ê¡/n  ¸ÄÉÆ/v  ÄÚÂ½/s  Ë®ÉÏ/s  ÔËÊä/vn  ·þÎñ/vn  £¬/w  £²¡¤£µÒÚ/m  ÃÀÔª/q  ÓÃÓÚ/v  ¹ã¶«/ns  ¡¢/w  ºþÄÏ/ns  ¡¢/w  ºþ±±/ns  ¡¢/w  ºÓÄÏ/ns  ºÍ/c  ºÓ±±/ns  ¸ßËÙ¹«Â·/n  Íø/n  µÄ/u  ½¨Éè/vn  ¡£/w  ´ËÍâ/c  £¬/w  [ÊÀ½ç/n  ÒøÐÐ/n]nt  »¹/d  ½«/d  ÓÉ/p  Æä/r  ÏÂÊô/v  µÄ/u  [¹ú¼Ê/n  ¿ª·¢/vn  Ð­»á/n]nt  Ïò/p  ÖÐ¹ú/ns  Ìá¹©/v  £²£¸£´£°Íò/m  ÃÀÔª/q  µÄ/u  ÎÞÏ¢´û¿î/n  £¬/w  ÓÃÓÚ/v  °ïÖú/v  ½ñÄê/t  £±ÔÂ/t  Ôâµ½/v  ÑÏÖØ/a  µØÕð/n  ÔÖº¦/n  µÄ/u  [ºÓ±±Ê¡/ns  ÕÅ¼Ò¿Ú/ns  µØÇø/n]ns  µÄ/u  ÖØ½¨/vn  ¡£/w  

19980601-07-006-001/m  ÃÀ¹ú/ns  ¸¥¼ªÄáÑÇÖÝ/ns  ¾Ù°ì/v  ÍÏ/v  ·É»ú/n  ±ÈÈü/vn  £¨/w  Í¼Æ¬/n  £©/w  
19980601-07-006-002/m  £µÔÂ/t  £³£°ÈÕ/t  £¬/w  ÃÀ¹ú/ns  ¸¥¼ªÄáÑÇÖÝ/ns  µÄ/u  £¸£°£°/m  Ãû/q  ´óÁ¦Ê¿/n  ÔÚ/p  [¶ÅÀÕË¹/nz  ¹ú¼Ê/n  »ú³¡/n]ns  ²Î¼Ó/v  ÍÏ/v  ·É»ú/n  ±ÈÈü/vn  ¡£/w  ±ÈÈü/v  ÖÐ/f  Ã¿/r  £²£°/m  ¸ö/q  ÈË/n  ×é³É/v  Ò»/m  ¶Ó/q  £¬/w  ÒÔ/p  ½«/p  ÖØ/a  ´ï/v  £¶£´£°£°£°/m  ¹«½ï/q  µÄ/u  ²¨Òô/b  ·É»ú/n  ÍÏ/v  £±£²/m  Ó¢³ß/q  ÓÃ/v  Ê±/Ng  ×î/d  ÉÙ/a  Õß/r  Îª/v  ÓÅÊ¤/v  ¡£/w  £¨/w  ÐÂ»ªÉç/nt  ¼ÇÕß/n  Áõ/nr  Óî/nr  Éã/Vg  £©/w  

19980601-07-007-001/m  °¢¸»º¹/ns  ·¢Éú/v  Ç¿ÁÒ/a  µØÕð/n  ÉÏÇ§/m  ÈË/n  ËÀÍö/v  
19980601-07-007-002/m  ÐÂ»ªÉç/nt  ÒÁË¹À¼±¤/ns  £µÔÂ/t  £³£±ÈÕ/t  µç/n  £¨/w  ¼ÇÕß/n  ºú/nr  ·¼/nr  £©/w  °¢¸»º¹/ns  ¶«±±²¿/f  µØÇø/n  £³£°ÈÕ/t  ÉÏÎç/t  ·¢Éú/v  µÄ/u  ÀïÊÏ/n  £·¡¤£±/m  ¼¶/q  Ç¿ÁÒ/a  µØÕð/n  ÒÑ/d  Ôì³É/v  ÉÏÇ§/m  ÈË/n  ËÀÍö/v  £¬/w  ÊýÍò/m  ÈË/n  ÎÞ¼Ò¿É¹é/i  £¬/w  ´óÔ¼/d  ÓÐ/v  £µ£°/m  ¸ö/q  ´å×¯/n  ±»/p  »Ù/v  ¡£/w  
19980601-07-007-003/m  À´×Ô/v  °¢¸»º¹/ns  Ê×¶¼/n  ¿¦²¼¶û/ns  µÄ/u  ÏûÏ¢/n  Ëµ/v  £¬/w  Õâ/r  ´Î/q  µØÕð/n  ·¢Éú/v  ÔÚ/p  ¿¦²¼¶û/ns  ÒÔ±±/f  Ô¼/d  £²£µ£°/m  ¹«Àï/q  µÄ/u  Â³Ë¹Ëþ¿Ë/ns  ºÍ/c  ·¨Ôú°ÍµÂ/ns  É½Çø/n  ¡£/w  ½ñÄê/t  £²ÔÂ/t  £´ÈÕ/t  £¬/w  ¸Ã/r  µØÇø/n  Ôø/d  ·¢Éú/v  ÀïÊÏ/n  £¶¡¤£´/m  ¼¶/q  µØÕð/n  £¬/w  Ôì³É/v  Ô¼/d  £³£µ£°£°/m  ÈË/n  É¥Éí/v  ¡£/w  
19980601-07-007-004/m  Ä¿Ç°/t  £¬/w  Ò»Ð©/m  ¹ú¼Ê/n  ¾ÈÔ®/vn  ×éÖ¯/n  ÒÑ¾­/d  Â½Ðø/d  µÖ´ï/v  °¢/j  ±±²¿/f  µÄ/u  °Í´ïºÕÉÐÊ¡/ns  £¬/w  Ç°Íù/v  ÔÖÇø/n  Õ¹¿ª/v  ¾ÈÔ®/vn  ¹¤×÷/vn  ¡£/w  

19980601-07-008-001/m  [ÁªºÏ¹ú/nt  ¶ùÍ¯/n  »ù½ð»á/n]nt  Ç¿µ÷/v  ÖÆÖ¹/v  ÎüÑÌ/v  ±£»¤/v  ¶ùÍ¯/n  
19980601-07-008-002/m  ±¾±¨/r  ÁªºÏ¹ú/nt  £µÔÂ/t  £²£¹ÈÕ/t  µç/n  ¼ÇÕß/n  ·û/nr  ¸£Ô¨/nr  ¡¢/w  ÖÜ/nr  µÂÎä/nr  ±¨µÀ/v  £º/w  [ÁªºÏ¹ú/nt  ¶ùÍ¯/n  »ù½ð»á/n]nt  Ö´ÐÐ/vn  Ö÷ÈÎ/n  ±´À­Ã×/nr  ½ñÌì/t  ¾Í/p  £µÔÂ/t  £³£±ÈÕ/t  ¡°/w  ÊÀ½ç/n  ÎÞÑÌÈÕ/n  ¡±/w  ·¢±í/v  ½²»°/n  £¬/w  ºôÓõ/v  ¿ªÕ¹/v  È«Çò/n  ÐÐ¶¯/vn  £¬/w  ÖÆÖ¹/v  Óë/p  ÎüÑÌ/v  ÓÐ¹Ø/vn  ¼²²¡/n  µÄ/u  ÂûÑÓ/vn  ¡£/w  
19980601-07-008-003/m  ±´À­Ã×/nr  Ö´ÐÐ/vn  Ö÷ÈÎ/n  Ëµ/v  £¬/w  ¶ùÍ¯/n  »ù½ð»á/n  Ç´Ôð/v  ÑÌ²Ý/n  ÊÐ³¡/n  ÔÚ/p  ¹¤Òµ»¯/vn  ¹ú¼Ò/n  Î®Ëõ/v  ¶ø/c  ÔÚ/p  ·¢Õ¹ÖÐ¹ú¼Ò/l  ÌØ±ð/d  ÊÇ/v  ÇàÉÙÄê/n  ÖÐ/f  Ñ¸ËÙ/ad  À©ÕÅ/v  ¡£/w  £±£¹£¸£¹Äê/t  Í¨¹ý/v  µÄ/u  ¶ùÍ¯/n  È¨Àû/n  ¹«Ô¼/n  ÒªÇó/v  ±£ÕÏ/v  ¶ùÍ¯/n  µÄ/u  ½¡¿µ/an  £¬/w  ¶ùÍ¯/n  ÓÐ/v  È¨/n  ÊÜµ½/v  ²»/d  Îü/v  ÑÌ/n  µÄ/u  ±£»¤/vn  ¡£/w  Òò´Ë/c  £¬/w  ÏãÑÌ/n  ÊÇ/v  ¶Ô/p  ¶ùÍ¯/n  È¨Àû/n  µÄ/u  ÖØ´ó/a  ÍþÐ²/vn  ¡£/w  Ëý/r  ºôÓõ/v  ¸ù¾Ý/p  ÑÌ²Ý/n  Ôì³É/v  µÄ/u  Î£º¦/vn  ²ÉÈ¡/v  ÏàÓ¦/v  µÄ/u  È«Çò/n  Õ½ÂÔ/n  £¬/w  ½ûÖ¹/v  Ò»ÇÐ/r  Ö±½Ó/ad  ºÍ/c  ¼ä½Ó/d  Õë¶Ô/v  ¶ùÍ¯/n  ºÍ/c  ÇàÉÙÄê/n  µÄ/u  ÏãÑÌ/n  ¹ã¸æ/n  ºÍ/c  ÍÆÏú/vn  »î¶¯/vn  ¡£/w  

19980601-07-009-001/m  [ÊÀ½ç/n  ÎÀÉú/an  ×éÖ¯/n]nt  £º/w  ½ûÖ¹/v  ÇàÉÙÄê/n  ÎüÑÌ/v  
19980601-07-009-002/m  ¾Ý/p  ÐÂ»ªÉç/nt  ÈÕÄÚÍß/ns  £µÔÂ/t  £²£¸ÈÕ/t  µç/n  £¨/w  ¼ÇÕß/n  Àî/nr  ¾´³¼/nr  £©/w  £µÔÂ/t  £³£±ÈÕ/t  ÊÇ/v  ÊÀ½ç/n  ÎÞÑÌÈÕ/n  £¬/w  [ÊÀ½ç/n  ÎÀÉú/an  ×éÖ¯/n]nt  £²£¸ÈÕ/t  ¾Í´Ë/d  ·¢±í/v  ¹«±¨/n  £¬/w  ºôÓõ/v  ¹ú¼Ê/n  Éç»á/n  Á¢¼´/d  ²ÉÈ¡/v  ÓÐÁ¦/a  ´ëÊ©/n  ½ûÖ¹/v  ÇàÉÙÄê/n  ÎüÑÌ/v  £¬/w  Îª/p  ËûÃÇ/r  µÄ/u  ½¡¿µ/a  ³É³¤/vn  Ìá¹©/v  Ò»¸ö/m  ÎÞ/v  ÑÌ/n  µÄ/u  »·¾³/n  ¡£/w  
19980601-07-009-003/m  [ÊÀ½ç/n  ÎÀÉú/an  ×éÖ¯/n]nt  ÁÙÊ±/b  ¸±/b  ×Ü/b  ¸ÉÊÂ/n  ·Ñ¶ûÄÏ¶à¡¤°²ÌØÈøÄÉ/nr  Ö¸³ö/v  £¬/w  Èç¹û/c  ²»/d  Á¢¼´/d  ²ÉÈ¡/v  Ç¿ÓÐÁ¦/l  µÄ/u  ´ëÊ©/n  £¬/w  ÑÌ²Ý/n  ½«/d  ¶á/v  ×ß/v  £²¡¤£µÒÚ/m  ÇàÉÙÄê/n  µÄ/u  ÉúÃü/n  ¡£/w  
19980601-07-009-004/m  [ÊÀ½ç/n  ÎÀÉú/an  ×éÖ¯/n]nt  µÄ/u  ½¡¿µ/an  ×¨¼Ò/n  ÈÏÎª/v  £¬/w  ÓÉÓÚ/p  ÑÌ²Ý/n  ´ÙÏú/vn  ¹ã¸æ/n  µÄ/u  Îóµ¼/vn  £¬/w  ²»ÉÙ/m  ÇàÉÙÄê/n  °Ñ/p  ÎüÑÌ/v  ÊÓÎª/v  ¶ÀÁ¢/an  ºÍ/c  ³ÉÊì/an  µÄ/u  ±êÖ¾/n  ¡£/w  ÔÚ/p  ²»ÉÙ/m  ¹ú¼Ò/n  £¬/w  ÇàÉÙÄê/n  ÎüÑÌÕß/n  ÈËÊý/n  ÔÚ/d  Ôö¶à/v  £¬/w  ¿ªÊ¼/v  ÎüÑÌ/v  µÄ/u  ÄêÁä/n  ÔÚ/d  ½µµÍ/v  £¬/w  ÓÐµÄ/r  ÎüÑÌÕß/n  ÉõÖÁ/d  »¹/d  ²»/d  Âú/v  £±£°/m  Ëê/q  ¡£/w  

19980601-07-010-001/m  Ö¹¿Ê/v  Äª/d  Òû/v  ð²/Ng  ÌáÉñ/v  Îð/d  ÎüÑÌ/v  
19980601-07-010-002/m  ¾Ý/p  ÐÂ»ªÉç/nt  ²¨¶÷/ns  £µÔÂ/t  £²£¸ÈÕ/t  µç/n  £¨/w  ¼ÇÕß/n  Áõ/nr  ¸Ö/nr  £©/w  ¾Ý/p  ´Ë¼ä/r  ±¨¿¯/n  ±¨µÀ/v  £¬/w  Ä¿Ç°/t  ¿ÆÑ§¼Ò/n  ÃÇ/k  ÒÑ¾­/d  ´Ó/p  ÑÌ²Ý/n  È¼ÉÕ/v  Ê±/Ng  µÄ/u  ÑÌÎí/n  ÖÐ/f  ·ÖÀë/v  ³ö/v  ÁË/u  Ô¼/d  £´£°£°£°/m  ÖÖ/q  ÎïÖÊ/n  £¬/w  ÆäÖÐ/r  Ðí¶à/m  ÊÇ/v  ÓÐ¶¾/v  µÄ/u  ¡£/w  ÕâÖÖ/r  ÑÌÎí/n  ÖÐ/f  º¬ÓÐ/v  £µ£°/m  ¶à/m  ÖÖ/q  ÖÂ°©/vn  ÎïÖÊ/n  £¬/w  ÓÈÆä/d  ÊÇ/v  ÑÇÏõ°·/n  Àà/n  ºÍ/c  Ì¼Çâ»¯ºÏÎï/n  ¡£/w  
19980601-07-010-003/m  ÎüÑÌ/v  ËùÒÔ/c  ÄÜ¹»/v  ¡°/w  ÌáÉñ/v  ¡±/w  £¬/w  Ö÷Òª/d  ÊÇ/v  ÆäÖÐ/r  µÄ/u  ¾ç¶¾/n  ³É·Ý/n  Äá¹Å¶¡/n  ÔÚ/d  Æð/v  ×÷ÓÃ/n  ¡£/w  ÊÔÑé/v  Ö¤Ã÷/v  £¬/w  ÔÚ/p  Îü/v  ÎÞ/v  ¹ýÂË×ì/n  µÄ/u  ÏãÑÌ/n  Ê±/Ng  £¬/w  ÏãÑÌ/n  È¼ÉÕ/vn  ¹ý³Ì/n  ÖÐ/f  ²úÉú/v  µÄ/u  Äá¹Å¶¡/n  £±£´£¥/m  ÖÁ/p  £²£°£¥/m  ¶¼/d  ½ø/v  ÁË/u  ¿ÚÇ»/n  £¬/w  ¼´Ê¹/c  ÊÇ/v  ÓÐ/v  ¹ýÂË×ì/n  £¬/w  ½øÈë/v  ¿ÚÇ»/n  µÄ/u  Äá¹Å¶¡/n  ÈÔ/d  »á/v  ÓÐ/v  £µ£¥/m  µ½/p  £±£²£¥/m  ¡£/w  ÕâÐ©/r  ½ø/v  µ½/v  ¿ÚÇ»/n  ÖÐ/f  µÄ/u  Äá¹Å¶¡/n  Ô¼/d  £¹£°£¥/m  »á/v  ÖÍÁô/v  ÔÚ/p  ÈËÌå/n  µÄ/u  ·Î/n  ºÍ/c  Æø¹Ü/n  ÖÐ/f  ¡£/w  Äá¹Å¶¡/n  ±»/p  Îü/v  Èë/v  £¸/m  Ãë/q  ÖÓ/n  ºó/f  ¼´¿É/d  ´ïµ½/v  ÄÔ²¿/n  £¬/w  Ëü/r  Æð³õ/d  »á/v  ÒýÆð/v  ÖÐÊàÉñ¾­/n  µÄ/u  Ç¿ÁÒ/a  ÐË·Ü/vn  £¬/w  Ëæºó/d  Ê¹/v  Æä/r  Æ½¾²/a  ¡£/w  Ëü/r  ÔÚ/p  ÈËÌå/n  ÄÚ/f  ´óÁ¿/m  »ýÐî/v  £¬/w  ÔÙ/d  ¼ÓÉÏ/v  ÎüÑÌ/v  Ê±/Ng  Í¬Ê±/d  Îü/v  Èë/v  µÄ/u  ÆäËü/r  ÓÐ¶¾/vn  ÎïÖÊ/n  £¬/w  »á/v  ¶Ô/p  ÈËÌå/n  ½¡¿µ/n  Ôì³É/v  ¼«´ó/a  µÄ/u  ÉËº¦/vn  ¡£/w  
19980601-07-011-001/m  µÂ/j  ÑÌÃñ/n  ÈË¾ù/j  ÕÛÊÙ/v  °Ë/m  Äê/q  
19980601-07-011-002/m  ¾Ý/p  ÐÂ»ªÉç/nt  ²¨¶÷/ns  £µÔÂ/t  £²£¸ÈÕ/t  µç/n  £¨/w  ¼ÇÕß/n  Áõ/nr  ¸Ö/nr  £©/w  ÔÚ/p  £µÔÂ/t  £³£±ÈÕ/t  ¡°/w  ÊÀ½ç/n  ½äÑÌÈÕ/n  ¡±/w  Ç°Ï¦/f  £¬/w  µÂ¹ú/ns  Ò»Ð©/m  ·´/v  ÎüÑÌ/v  ×éÖ¯/n  ºÍ/c  Ò½Ñ§/n  »ú¹¹/n  ·×·×/d  ÓÃ/p  ¸÷ÖÖ/r  ·½Ê½/n  ´óÁ¦/d  Ðû´«/v  ÎüÑÌ/v  µÄ/u  Î£º¦/vn  £¬/w  ²¢/c  ÌáÐÑ/v  ÑÌÃñ/n  ÃÇ/k  ×¢Òâ/v  ±£»¤/v  ²»/d  ÎüÑÌÕß/n  ÌØ±ð/d  ÊÇ/v  ÇàÉÙÄê/n  Ãâ/d  ÊÜ/v  ±»¶¯/ad  ÎüÑÌ/v  Ö®/u  º¦/Ng  ¡£/w  
19980601-07-011-003/m  [µÂ¹ú/ns  Ò½Ñ§/n  ×¨¼Ò/n  Ð­»á/n]nt  ·¢±í/v  µÄ/u  ±¨¸æ/n  Ëµ/v  £¬/w  £±£¹£¹£µÄê/t  µÂ¹ú/ns  Òò/p  ÎüÑÌ/v  ¶ø/c  ËÍÃü/v  µÄ/u  ÓÐ/v  £±£°¡¤£¸Íò/m  ÈË/n  £¬/w  ÑÌÃñ/n  Æ½¾ù/a  ÊÙÃü/n  ±È/p  ²»/d  ÎüÑÌÕß/n  ¶Ì/v  £¸/m  Äê/q  ¡£/w  

19980601-08-001-001/m  ÊÀ½ç±­/n  Ìå²Ù/n  ×Ü¾öÈü/n  ÉÏ/f  ´«/v  ½Ý±¨/n  ÖÐ¹ú/ns  Ñ¡ÊÖ/n  ¹²/d  ¶á/v  Áù/m  ½ð/j  
19980601-08-001-002/m  ¾Ý/p  ÐÂ»ªÉç/nt  ÈÕ±¾/ns  öë½­/ns  £µÔÂ/t  £³£±ÈÕ/t  µç/n  £¨/w  ¼ÇÕß/n  ÕÅ/nr  ¿ÉÏ²/nr  £©/w  £±£¹£¹£¸Äê/t  ÊÀ½ç±­/n  Ìå²Ù/n  ÏµÁÐÈü/n  ×Ü¾öÈü/n  ½ñÌì/t  ÔÚ/p  ´Ë¼ä/r  ½áÊø/v  £¬/w  ÖÐ¹ú/ns  £µ/m  Ãû/q  Ñ¡ÊÖ/n  ³É¼¨/n  ÓÅÐã/a  £¬/w  ¹²/d  È¡µÃ/v  £¶/m  Ã¶/q  ½ðÅÆ/n  ¡¢/w  £±/m  Ã¶/q  ÒøÅÆ/n  ºÍ/c  £²/m  Ã¶/q  Í­ÅÆ/n  ¡£/w  
19980601-08-001-003/m  ¼Ì/Vg  ×òÌì/t  ÖÐ¹ú¶Ó/nt  »ñ/v  £³/m  Ã¶/q  ½ðÅÆ/n  ºó/f  £¬/w  ½ñÌì/t  Àî/nr  Ð¡Åô/nr  ºÍ/c  ÕÅ/nr  ½ò¾©/nr  ÔÚ/p  Ë«¸Ü/n  ¾öÈü/vn  ÖÐ/f  £¬/w  ÒÔ/p  ¸É¾»/a  ÀûË÷/a  µÄ/u  ÐÂÓ±/a  ¶¯×÷/n  Ó®µÃ/v  ÁË/u  È«³¡/n  ¹ÛÖÚ/n  µÄ/u  ÈÈÁÒ/a  ÕÆÉù/n  ¡£/w  ÕÅ/nr  ½ò¾©/nr  µÄ/u  ÐÂ/a  ¶¯×÷/n  ¡°/w  ÇúÌå/n  ºó¿Õ·­/vn  £²/m  ÖÜ/q  ¹Ò/v  ±Û/Ng  ¡±/w  ±»/p  ³ÆÎª/v  ¡°/w  £Ó£Å/n  £¨/w  ³¬/v  £Å/nx  £©/w  ¡±/w  ¶¯×÷/n  £¬/w  Àî/nr  Ð¡Åô/nr  µÄ/u  ¡°/w  ÇúÌå/n  ºó¿Õ·­/vn  ¡±/w  Íê³É/v  µÃ/u  Ò²/d  ·Ç³£/d  ºÃ/a  ¡£/w  ËûÃÇ/r  Á½/m  ÈË/n  ºÍ/c  ¹þÈø¿ËË¹Ì¹/ns  µÄ/u  °¢¡¤µÂÃ×ÌØÀïÑÓ¿Æ/nr  ¾ù/d  »ñµÃ/v  ÁË/u  £¹£®£µ£·£µ/m  µÄ/u  ×î¸ß·Ö/n  £¬/w  ½á¹û/n  £³/m  ÈË/n  ²¢ÁÐ/v  Ë«¸Ü/n  ¹Ú¾ü/n  ¡£/w  
19980601-08-001-004/m  Áõ/nr  Ðý/nr  ¡¢/w  ¿ü/nr  æÂæÂ/nr  ºÍ/c  ±Ï/nr  ÎÄ¾²/nr  £³/m  ÈË/n  ²Î¼Ó/v  ÁË/u  Å®×Ó/n  Æ½ºâÄ¾/n  ¾öÈü/vn  ¡£/w  ¿ü/nr  æÂæÂ/nr  µÄ/u  ¶¯×÷/n  ¡°/w  Ð¡/a  ·­/vn  ¡¢/w  Ö±Ìå/n  £³£¶£°/m  ¶È/q  Õ¾/v  Ä¾/Ng  ¡±/w  ÄÑ¶È/n  ¼«/d  ¸ß/a  £¬/w  Ä¿Ç°/t  ÊÀ½ç/n  ÉÏ/f  ÉÐ/d  ÎÞ/v  µÚ¶þ/m  ¸ö/q  ÈË/n  ¿ÉÒÔ/v  ×öµ½/v  ¡£/w  Ëý/r  µÄ/u  ¶¯×÷/n  ÌØµã/n  ÊÇ/v  Á¬½ÓÐÔ/n  Ç¿/a  £¬/w  ËÙ¶È/n  ¿ì/a  ¡£/w  ÁõÐý/nr  µÄ/u  ¡°/w  £²/m  Ð¡/a  ·­/vn  ½Ó/v  Ö±Ìå/n  ¿Õ/a  ·­/vn  Õ¾/v  Ä¾/Ng  ¡±/w  ºÍ/c  ¡°/w  ¸ß¿Õ/s  ·­/vn  ¡±/w  ¡¢/w  ¡°/w  ×ªÌå/v  £³£¶£°/m  ¶È/q  ¡±/w  µÈ/u  ¸ü/d  ÏÔµÃ/v  ÈáÃÀ/a  £¬/w  ½á¹û/n  ÒÔ/p  £¹£®£¸£°£°/m  ·Ö/q  µÄ/u  ¸ß/a  ·Ö/n  Ó®µÃ/v  ¹Ú¾ü/n  £¬/w  ¿ü/nr  æÂæÂ/nr  ÒÔ/p  £°£®£³£¸/m  ·Ö/q  Ö®/u  ²î/n  »ñ/v  ÑÇ¾ü/n  ¡£/w  »ñµÃ/v  Õâ¸ö/r  ÏîÄ¿/n  µÚÈý/m  Ãû/q  µÄ/u  ÊÇ/v  ÂÞÂíÄáÑÇ/ns  µÄ/u  ¼ª¡¤¸ß¼ª°²/nr  ¡£/w  
19980601-08-001-005/m  ÎªÆÚ/v  £²/m  Ìì/q  µÄ/u  ×Ü¾öÈü/n  ¹²/d  ½øÐÐ/v  ÁË/u  ÄÐ/b  £¶/m  Å®/b  £´/m  ¹²/d  £±£°/m  ¸ö/q  ÏîÄ¿/n  µÄ/u  ¾öÈü/vn  ¡£/w  

19980601-08-002-001/m  ¼×£Á/nz  »ý·Ö°ñ/n  £¨/w  ½ØÖÁ/v  £µÔÂ/t  £³£±ÈÕ/t  £¬/w  µÚÊ®¶þ/m  ÂÖ/q  £©/w  
19980601-08-002-002/m  ¶ÓÃû/n  Ê¤/v  Æ½/v  ¸º/v  »ý·Ö/n  
19980601-08-002-003/m  [´óÁ¬/ns  Íò´ï/nz]nt  £¸/m  £²/m  £²/m  £²£¶/m  
19980601-08-002-004/m  [ÉÏº£/ns  Éê»¨/nz]nt  £¶/m  £µ/m  £±/m  £²£³/m  
19980601-08-002-005/m  [±±¾©/ns  ¹ú°²/nz]nt  £µ£·/m  £°/m  £²£²/m  
19980601-08-002-006/m  [ËÄ´¨/ns  È«ÐË/nz]nt  £´/m  £¶/m  £²/m  £±£¸/m  
19980601-08-002-007/m  [Çàµº/ns  º£Å£/nz]nt  £µ/m  £²/m  £µ/m  £±£·/m  
19980601-08-002-008/m  [¹ãÖÝ/ns  ËÉÈÕ/nz]nt  £´/m  £´/m  £´/m  £±£¶/m  
19980601-08-002-009/m  [É½¶«/ns  Â³ÄÜ/nz  Ì©É½/nz]nt  £´/m  £³/m  £µ/m  £±£µ/m  
19980601-08-002-010/m  [Ç°ÎÀ/nz  å¾µº/nz]nt  £³/m  £µ/m  £´/m  £±£´/m  
19980601-08-002-011/m  [ÉòÑô/ns  º£Ê¨/nz]nt  £³/m  £µ/m  £´/m  £±£´/m  
19980601-08-002-012/m  [ÑÓ±ß/ns  °½¶«/nz]nt  £´/m  £²/m  £¶/m  £±£´/m  
19980601-08-002-013/m  [ÉîÛÚ/ns  Æ½°²/nz]nt  £³/m  £´/m  £µ/m  £±£³/m  
19980601-08-002-014/m  [Îäºº/ns  ºì½ðÁú/nz]nt  £²/m  £¶/m  £´/m  £±£²/m  
19980601-08-002-015/m  °ËÒ»/nz  £³/m  £±/m  £¸/m  £±£°/m  
19980601-08-002-016/m  [¹ãÖÝ/ns  Ì«ÑôÉñ/nz]nt  £±/m  £¶/m  £µ/m  £¹/m  

19980601-08-003-001/m  ×ãÇò/n  ¼×£Á/nz  Õ½/Vg  °Õ/v  £±£²/m  ÂÖ/q  ¸ñ¾Ö/n  ÒÀ¾É/z  Íò´ï/nz  ¼ÌÐø/v  ÁìÏÈ/v  ¹ú°²/nz  ¼ÌÐø/v  ²»/d  °Ü/v  
19980601-08-003-002/m  £¨/w  ¸½/v  Í¼Æ¬/n  £±/m  ÕÅ/q  £©/w  
19980601-08-003-003/m  ±¾±¨/r  Ñ¶/Ng  £µÔÂ/t  £³£±ÈÕ/t  £¬/w  [±±¾©/ns  ¹ú°²¶Ó/nt]nt  ÔÚ/p  ¹¤ÈË/n  ÌåÓý³¡/n  £±¡Ã£±/m  ±Æ/v  Æ½/v  ÁË/u  À´ÊÆÐÚÐÚ/i  µÄ/u  [´óÁ¬/ns  Íò´ï¶Ó/nt]nt  £¬/w  [ÉÏº£/ns  Éê»¨/nz]nt  Óë/p  [ÑÓ±ß/ns  °½¶«¶Ó/nt]nt  ¡¢/w  [ËÄ´¨/ns  È«ÐË/nz]nt  Óë/p  [ÉîÛÚ/ns  Æ½°²¶Ó/nt]nt  ¡¢/w  [É½¶«/ns  Â³ÄÜ/nz  Ì©É½/nz]nt  Óë/p  [ÉòÑô/ns  º£Ê¨¶Ó/nt]nt  Ò²/d  ÒÔ/p  Í¬Ñù/b  µÄ/u  ±È·Ö/n  Õ½/Vg  Æ½/a  £¬/w  Èô/c  ÔÙ/d  ¼ÓÉÏ/v  [¹ãÖÝ/ns  Ì«ÑôÉñ/nz]nt  £°¡Ã£°/m  Óë/p  [Îäºº/ns  ºì½ðÁú¶Ó/nt]nt  ÎÕÊÖ/v  £¬/w  £µÔÂ/t  £³£±ÈÕ/t  ¾ÙÐÐ/v  µÄ/u  [È«¹ú/n  ×ãÇò/n  ¼×£Á/nz  ÁªÈü/n]nz  µÚÊ®¶þ/m  ÂÖ/q  ³öÏÖ/v  ÁË/u  £µ/m  ³¡/q  ºÍ¾Ö/n  ¡£/w  
19980601-08-003-004/m  ±»/p  ÓþÎª/v  ±¾ÂÖ/r  ¡°/w  ½¹µã/n  Ö®/u  ÒÛ/Ng  ¡±/w  µÄ/u  ¾©/j  Á¬/j  ´óÕ½/n  £¬/w  ËäÈ»/c  Ê¹/v  [±±¾©/ns  ¹¤ÈË/n  ÌåÓý³¡/n]ns  ÊµÏÖ/v  ÁË/u  ±¾/r  Èü¼¾/n  ÒÔÀ´/f  µÚÒ»/m  ´Î/q  ±¬Âú/vn  £¬/w  £¶Íò/m  ÇòÃÔ/n  Ç°À´/v  Îª/p  ¹ú°²¶Ó/nt  ¼ÓÓÍ/v  £¬/w  µ«/c  ±ÈÈü/vn  Ëã/v  ²»/d  ÉÏ/v  ¾«²Ê/a  ¡£/w  Íò´ï¶Ó/nt  ºÂ/nr  º£¶«/nr  Óë/p  ¶ÓÓÑ/n  ººË¹/nr  ½ûÇø/n  ÄÚ/f  ÅäºÏ/v  £¬/w  ÂÊÏÈ/d  ÆÆÃÅ/v  ¡£/w  ¶ø/c  ¹ú°²¶Ó/nt  Àî/nr  ¶«²¨/nr  ÉÏ°ë³¡/n  £³£·/m  ·ÖÖÓ/q  £¬/w  ½ûÇø/n  Íâ/f  Ò»/m  ¼Ç/q  Àä/a  Éä/vn  £¬/w  Ã»ÓÐ/d  ¸ø/p  ÉË²¡/n  ³õ/d  Óú/Vg  µÄ/u  ¶Ô·½/n  ÃÅ½«/n  º«/nr  ÎÄº£/nr  ×÷³ö/v  ·´Ó¦/vn  µÄ/u  Ê±¼ä/n  ¡£/w  ¡°/w  Æ½¾Ö/n  ´óÊ¦/n  ¡±/w  [±±¾©/ns  ¹ú°²¶Ó/nt]nt  ÊÇ/v  ÐÒÔË/a  µÄ/u  £¬/w  ÒòÎª/c  ËûÃÇ/r  ÏÂ°ë³¡/n  ÌåÁ¦/n  Ã÷ÏÔ/ad  ²»/d  Ö§/v  ¡£/w  Ãæ¶Ô/v  ÐéÈõ/a  µÄ/u  ¹ú°²/nz  ºó·À/n  £¬/w  ÓµÓÐ/v  Ò»Á÷/b  ·æÏß/n  ×éºÏ/v  µÄ/u  [´óÁ¬/ns  Íò´ï¶Ó/nt]nt  È´/d  ÆÆÃÅ/v  ·¦/a  Êõ/Ng  ¡£/w  Íõ/nr  ÌÎ/nr  ¸ü/d  ÊÇ/v  ÔÚ/p  ¶Ô·½/n  ºóÎÀ/n  ÆµÆµ/d  Â©/v  ÈË/n  µÄ/u  ´óºÃ/a  ÐÎÊÆ/n  ÏÂ/f  £¬/w  ÉäÃÅ/v  Ìß/v  ²»/d  µ½/v  Çò/n  £¬/w  Ê¹/v  Ö÷½ÌÁ·/n  ²»µÃ²»/d  °Ñ/p  Ëû/r  »»/v  ÏÂ/v  ³¡/Ng  ¡£/w  Áí/r  Ò»/m  Î»/q  ÅÇ»²/v  ÔÚ/p  ¹ú¼Ò¶Ó/n  ÃÅÍâ/s  µÄ/u  Íò´ï¶Ó/nt  Àî/nr  Ã÷/nr  £¬/w  ½ñÌì/t  µÄ/u  ¶¨Î»Çò/n  Ò²/d  ·¦ÉÆ¿É³Â/l  £¬/w  ÉõÖÁ/c  ±È²»ÉÏ/l  ¹ú°²¶Ó/nt  µÄ/u  Ð¡½«/n  Àî/nr  ¶«²¨/nr  ¡£/w  Àî/nr  ¶«²¨/nr  ÒÔ/p  Ëû/r  ±ðÖÂ/a  µÄ/u  ½Å·¨/n  ºÍ/c  ´óµ¨/a  µÄ/u  Öú¹¥/vn  £¬/w  ÎÞÒÉ/d  ³ÉÎª/v  ÁË/u  Õâ/r  ³¡/q  Æ½µ­/a  ±ÈÈü/vn  ÖÐ/f  µÄ/u  Î¨Ò»/b  ÁÁµã/n  ¡£/w  Õâ/r  ³¡/q  ±ÈÈü/vn  ×î/d  Ïë/v  È¡Ê¤/v  µÄ/u  ÊÇ/v  Íò´ï¶Ó/nt  µÄ/u  Ö÷½ÌÁ·/n  Ðì/nr  ¸ù±¦/nr  ¡£/w  Ëû/r  ÔÚ/p  ³¡Íâ/s  ½¹¼±/a  µØ/u  Ö¸»Ó/v  ×Å/u  ×Ô¼º/r  µÄ/u  ¶ÓÎé/n  £¬/w  ÏÔÈ»/ad  Ëû/r  ¶Ô/p  £±¡Ã£±/m  µÄ/u  ±È·Ö/n  ²¢/d  ²»/d  ÂúÒâ/v  ¡£/w  
19980601-08-003-005/m  [¹ãÖÝ/ns  ËÉÈÕ¶Ó/nt]nt  ¿Í³¡/n  £³¡Ã£±/m  Õ½Ê¤/v  [Ç°ÎÀ/nz  å¾µº¶Ó/nt]nt  ÊÇ/v  ±¾ÂÖ/r  µÄ/u  Ò»/m  ´ó/a  ÀäÃÅ/n  ¡£/w  ÀÏ½«/n  ¸ß/nr  ºé²¨/nr  ¶À/d  ÖÐ/v  Á½/m  Çò/n  ¡£/w  ËÉÈÕ¶Ó/nt  ºú/nr  Ö¾¾ü/nr  ÔÚ/p  ¶Ô·½/n  ·ÀÊØ/vn  ¶ÓÔ±/n  ÃæÇ°/f  £¬/w  ÒÔ/p  Í·Çò/n  Àä¾²/ad  ÆÆ/v  Íø/n  ¡£/w  ÓÐÐÄÎÞÁ¦/l  µÄ/u  [Ç°ÎÀ/nz  å¾µº¶Ó/nt]nt  Ö»/d  ¿¿/v  ¸ß/nr  ·å/nr  °â»Ø/v  Ò»/m  Çò/n  ¡£/w  Ò²Ðí/d  ËûÃÇ/r  Ò²/d  Ã»ÓÐ/d  Ïëµ½/v  £¬/w  ½ñÌì/t  ËÉÈÕ¶Ó/nt  »á/v  ±íÏÖ/v  µÃ/u  Èç´Ë/r  ³öÉ«/a  ¡£/w  ²»¹ý/c  £¬/w  ¶Ô/p  ÐÂ/d  ÉÏÈÎ/v  µÄ/u  ËÉÈÕ¶Ó/nt  °ÍÎ÷¼®/n  ½ÌÁ·/n  °¬µÏÉ­/nr  À´Ëµ/u  £¬/w  Ó®/v  Çò/n  ÎÞÒÉ/d  ÊÇ/v  ¸ö/q  ºÃ/a  ÏûÏ¢/n  ¡£/w  Ëû/r  Ëµ/v  £¬/w  Õâ/r  Óë/p  Ëû/r  ÔÚ/p  ÑÇÖÞ/ns  ÓÐ/v  £¸/m  Äê/q  µÄ/u  ¹¤×÷/vn  ¾­Ñé/n  ²»ÎÞ¹ØÏµ/l  ¡£/w  
19980601-08-003-006/m  [É½¶«/ns  Â³ÄÜ/nz  Ì©É½¶Ó/n]nt  Ö÷³¡/n  £±¡Ã£±/m  Óë/p  [ÉòÑô/ns  º£Ê¨¶Ó/nt]nt  Õ½/Vg  Æ½/a  ¡£/w  Ì©É½¶Ó/nt  µÄ/u  °ÍÎ÷/ns  ÍâÔ®/n  ¿¨ÂåË¹/nr  ºÍ/c  º£Ê¨¶Ó/nt  µÄ/u  °ÍÎ÷/ns  ÍâÔ®/n  Àï±´ÂÞ/nr  ¸÷/r  Îª/p  ×Ô¼º/r  µÄ/u  Çò¶Ó/n  ¹¥/v  Èë/v  Ò»/m  Çò/n  ¡£/w  Õâ/r  ¶¼/d  ÊÇ/v  ËûÃÇ/r  ÔÚ/p  ±¾/r  Èü¼¾/n  µÄ/u  µÚÒ»/m  ¸ö/q  Èë/v  Çò/n  ¡£/w  ËäÈ»/c  [¹ãÖÝ/ns  Ì«ÑôÉñ/nz]nt  ÔÚ/p  ·¬Ø®/ns  ÐÂ/a  Ö÷³¡/n  Õ¼¾Ý/v  ³¡ÉÏ/s  Ö÷¶¯/a  £¬/w  µ«/c  ×îÖÕ/d  »¹/d  ÊÇ/v  Óë/c  [Îäºº/ns  ºì½ðÁú¶Ó/nt]nt  £°¡Ã£°/m  Õ½/Vg  Æ½/a  £¬/w  Í´/Dg  Ê§/v  Ò»/m  ´Î/q  ÌÓÍÑ/v  »ý·Ö/n  µæµ×/vn  µÄ/u  Á¼»ú/n  ¡£/w  [Çàµº/ns  º£Å£¶Ó/nt]nt  £±¡Ã£°/m  Õ½Ê¤/v  Ç°À´/v  ÌôÕ½/v  µÄ/u  °ËÒ»¶Ó/nt  ¡£/w  °ËÒ»¶Ó/nt  ÒÑ¾­/d  Á¬Ðø/ad  Îå/m  ÂÖ/q  Î´/d  ³¢/v  Ê¤¹û/n  ÁË/y  ¡£/w  [ÉÏº£/ns  Éê»¨¶Ó/nt]nt  Ö÷³¡/n  ÒÔ/p  £±¡Ã£±/m  ±»/p  [ÑÓ±ß/ns  °½¶«¶Ó/nt]nt  ±Æ/v  Æ½/a  £¬/w  Ê§È¥/v  Ò»/m  ´Î/q  ×·¸Ï/v  [´óÁ¬/ns  Íò´ï/nz]nt  µÄ/u  »ú»á/n  ¡£/w  ËäÈ»/c  Éê»¨¶Ó/nt  Á¬Á¬/d  ÃÍ¹¥/v  £¬/w  ÑÓ±ß¶Ó/nt  Ò»Ö±/d  ÔÚ/d  ÊØ/v  £¬/w  µ«/c  Éê»¨¶Ó/nt  Æî/nr  ºê/nr  Éä/v  Ê§/v  ÁË/u  Ò»¸ö/m  µãÇò/n  ¡£/w  ÖÕ³¡/n  Ç°/f  Èý/m  ·ÖÖÓ/q  Ö÷¶Ó/n  ²Å/d  ¿¿/v  Áõ/nr  ¾ü/nr  µÄ/u  µãÇò/n  ÄÃ/v  µ½/v  Ò»/m  ·Ö/q  ¡£/w  ºÃ/d  Ðü/v  £¡/w  [ËÄ´¨/ns  È«ÐË¶Ó/nt]nt  £±¡Ã£±/m  Óë/p  [ÉîÛÚ/ns  Æ½°²¶Ó/nt]nt  Ò²/d  ÒâÍâ/a  µØ/u  Õ½/Vg  Æ½/a  ¡£/w  £¨/w  ÌÕ/nr  ÓÀ/nr  £©/w  
19980601-08-003-007/m  Í¼Æ¬/n  £º/w  
19980601-08-003-008/m  ¹ú°²¶Ó/nt  ¿¨Î÷ÑÇÅµ/nr  ´ø/v  Çò/n  Í»ÆÆ/v  ¡£/w  £¨/w  ±¾±¨/r  ¼ÇÕß/n  Íõ/nr  Ï¼¹â/nr  Éã/Vg  £©/w  

19980601-08-004-001/m  Ê×¶¼/n  ÆÀ/v  ³ö/v  ½¡¿µ/a  ¶ùÍ¯/n  
19980601-08-004-002/m  ±¾±¨/r  Ñ¶/Ng  ¡°/w  ÁùÒ»/t  ¡±/w  Ç°Ï¦/f  £¬/w  ¾­¹ý/p  ²ã²ã/q  Ñ¡°Î/v  ºÍ/c  ²âÊÔ/v  £¬/w  ±±¾©ÊÐ/ns  £±£°£°/m  ¶à/m  Ãû/q  Ð¡ÅóÓÑ/n  »ñµÃ/v  ÁË/u  ½¡¿µ/a  ¶ùÍ¯/n  ³ÆºÅ/n  ¡£/w  ×¨¼Ò/n  ÈÏÎª/v  £¬/w  Õâ/r  ´Î/q  ÆÀÑ¡/vn  ·´Ó³/v  ³ö/v  Ä¿Ç°/t  ¶ùÍ¯/n  µÄ/u  ÓªÑø/n  ¡¢/w  ÖÇÁ¦/n  ¡¢/w  ·´Ó¦/vn  ÄÜÁ¦/n  ¡¢/w  ÐÄÀí/n  ³ÐÊÜ/vn  ÄÜÁ¦/n  ÒÔ¼°/c  Ð­µ÷ÐÔ/n  ¾ù/d  ½Ï/d  ºÃ/a  £¬/w  µ«/c  ÎÄÃ÷ÀñÃ²/l  ºÍ/c  ÎÀÉú/an  ³£Ê¶/n  Ïà¶Ô/d  ÖÍºó/v  ¡£/w  ÆÀÑ¡/vn  »î¶¯/vn  ÓÉ/p  ¡¶/w  ½¡¿µ/an  ¹ËÎÊ/n  ¡·/w  ÔÓÖ¾/n  Ö÷°ì/v  £¬/w  µÃµ½/v  ÁË/u  [ÉîÛÚ/ns  »¨ÏÉ×Ó/nz  ÒÕÊõ/n  Éè¼Æ/vn  ÓÐÏÞ¹«Ë¾/n]nt  µÄ/u  ´óÁ¦/d  Ö§³Ö/v  ¡£/w  

19980601-08-005-001/m  ÊÀ½ç/n  Å®Àº/n  ½õ±êÈü/n  ÖÐ¹ú¶Ó/nt  Ï§/Vg  °Ü/v  Á¢ÌÕÍð/ns  
19980601-08-005-002/m  ±¾±¨/r  µÂ¹ú/ns  ²»À´Ã·/ns  £µÔÂ/t  £³£±ÈÕ/t  µç/n  ¼ÇÕß/n  Ñ¦/nr  Ô­/nr  ±¨µÀ/v  £º/w  [ÖÐ¹ú/ns  Å®Àº/n]nt  ½ñÌì/t  ÒÔ/p  £·£°¡Ã£·£²/m  ¸ºÓÚ/v  Á¢ÌÕÍð¶Ó/nt  £¬/w  ÔÚ/p  ÊÀ½ç/n  Å®Àº/n  ½õ±êÈü/n  µÚ¶þ/m  ½×¶Î/n  ±ÈÈü/vn  ÖÐ/f  Á½/m  Õ½/Vg  Á½/m  ¸º/v  ¡£/w  
19980601-08-005-003/m  ÖÐ¹ú¶Ó/nt  ½ñÌì/t  Ê§Àû/v  µÄ/u  Ö÷Òª/b  Ô­Òò/n  ÊÇ/v  Ê§Îó/v  ¹ý/d  ¶à/a  £¬/w  Àº°åÇò/n  ¿ØÖÆ/v  ²»ºÃ/a  ¡£/w  ÉÏ°ë³¡/n  Á¢ÌÕÍð¶Ó/nt  ÒÔ/p  £³£²¡Ã£²£¸/m  ÁìÏÈ/v  ¡£/w  
19980601-08-005-004/m  ÏÂ°ë³¡/n  Ç°/f  £µ/m  ·ÖÖÓ/q  £¬/w  ÖÐ¹ú¶Ó/nt  Á¬/d  µÃ/v  £±£´/m  ·Ö/q  £¬/w  ´ò/v  ³ö/v  Ò»¸ö/m  Ð¡/a  ¸ß³±/n  ¡£/w  Í¬Ê±/c  £¬/w  È«¶Ó/n  µÄ/u  Áª·À/vn  Ò²/d  ÓÐÐ§/a  µØ/u  ×è¶Ï/v  ÁË/u  Á¢ÌÕÍð¶Ó/nt  µÄ/u  ÄÚÍâ/f  ÁªÏµ/v  £¬/w  ÖÐ¹ú¶Ó/nt  ÁìÏÈ/v  ×î/d  ¶à/a  Ê±/Ng  ´ï/v  £±£°/m  ·Ö/q  ¡£/w  µ«/c  ¹Ø¼ü/a  Ê±¿Ì/n  ÖÐ¹ú¶Ó/nt  µÄ/u  ¼¸/m  ´Î/q  Ê§Îó/vn  £¬/w  Ê¹/v  Á¢ÌÕÍð¶Ó/nt  ÔÙ¶È/d  ÁìÏÈ/v  ¡£/w  ±ÈÈü/vn  »¹/d  Ê£/v  £´£°/m  Ãë/q  Ê±/Ng  £¬/w  ÖÐ¹ú¶Ó/nt  ÒÔ/p  £¶£·¡Ã£·£²/m  Âäºó/a  £¬/w  ÕâÊ±/r  ½¯/nr  Ðñ/nr  Í¶/v  ÖÐ/v  £³/m  ·Ö/q  Çò/n  £¬/w  ½«/p  ±È·Ö/n  ×·/v  ³É/v  £·£°¡Ã£·£²/m  £¬/w  ×îºó/f  £¹/m  Ãë/q  ÖÓ/n  £¬/w  ÖÐ¹ú¶Ó/nt  ÔÙ´Î/d  ·¢³ö/v  Ç°³¡/s  Çò/n  £¬/w  µ«/c  ½¯/nr  Ðñ/nr  ³öÊÖ/v  Î´/d  ÖÐ/v  £¬/w  ÒÔ/p  Á½/m  ·Ö/q  Ö®/u  ²î/n  Êä/v  µô/v  ÁË/u  ±ÈÈü/vn  ¡£/w  
19980601-08-005-005/m  ±¾³¡/r  ±ÈÈü/vn  ÖÐ¹ú¶Ó/nt  Í¶Àº/vn  ÃüÖÐÂÊ/n  ´ïµ½/v  £¶£°£¥/m  £¬/w  ´ó´ó/d  ¸ßÓÚ/v  ¶ÔÊÖ/n  £¬/w  ÁíÍâ/c  Ö£/nr  º£Ï¼/nr  Ò»/m  ÈË/n  ÄÃÏÂ/v  £²£²/m  ·Ö/q  £¬/w  ÊÇ/v  Ëý/r  ¿ªÈü/v  ÒÔÀ´/f  µÃ·Ö/v  ×î/d  ¶à/a  µÄ/u  Ò»/m  ³¡/q  ¡£/w  µ«/c  ÖÐ¹ú¶Ó/nt  ÔÚ/p  ¹Ø¼üÇò/n  µÄ/u  °ÑÎÕ/vn  ÉÏ/f  ÔÙ/d  Ò»/m  ´Î/q  ±©Â¶/v  ÁË/u  ²»/d  ³ÉÊì/a  µÄ/u  Èõµã/n  ¡£/w  
19980601-08-005-006/m  ×òÌì/t  ÍíÉÏ/t  £¬/w  ÖÐ¹ú¶Ó/nt  ÔÚ/p  Ò»/m  ³¡/q  ÊÂÏÈ/d  ÒÑ/d  Ô¤ÁÏ/v  µ½/v  ½á¹û/n  µÄ/u  ±ÈÈü/vn  ÖÐ/f  Ê§Àû/v  £¬/w  ÒÔ/p  £µ£´¡Ã£·£²/m  ¸ºÓÚ/v  ÃÀ¹ú¶Ó/nt  ¡£/w  
19980601-08-005-007/m  ÖÐ¹ú¶Ó/nt  ¿ª¾Ö/n  ´ò/v  µÃ/u  ¹ý·Ö/ad  ½ôÕÅ/a  £¬/w  ÔÚ/p  Ç°/f  £±£°/m  ·ÖÖÓ/q  Í¶Àº/vn  ³É¹¦ÂÊ/n  ²»/d  µ½/v  £²£°£¥/m  £¬/w  Ê§Îó/v  Á¬Á¬/d  £¬/w  ±»/p  ÃÀ¹ú¶Ó/nt  Ñ¸ËÙ/ad  ½«/p  ±È·Ö/n  ²î¾à/n  À­/v  ´ó/a  ¡£/w  ÉÏ°ë³¡/n  ÖÐ¹ú¶Ó/nt  ÒÔ/p  £²£¸¡Ã£´£²/m  Âäºó/a  ¡£/w  ÏÂ°ë³¡/n  ÖÐ¹ú¶Ó/nt  ÎÈ¶¨/v  ×¡/v  ÇéÐ÷/n  £¬/w  ²ÉÓÃ/v  ¶þÈýÁª·À/nz  ¶Ô¸¶/v  ¸öÈË/n  ¼¼Êõ/n  ³öÉ«/a  µÄ/u  ÃÀ¹ú¶Ó/nt  £¬/w  ÊÕÐ§/v  ²»´í/v  ¡£/w  È«³¡/n  ±ÈÈü/vn  £¬/w  ÖÐ¹ú¶Ó/nt  Í¶Àº/vn  ÃüÖÐÂÊ/n  ±È/p  ÃÀ¹ú¶Ó/nt  µÍ/a  ÁË/u  £²£°/m  ¸ö/q  °Ù·Öµã/n  £¬/w  ÔÚ/p  Àº°åÇò/n  ·½Ãæ/n  Í¬/p  ¶ÔÊÖ/n  ²»ÏàÉÏÏÂ/i  £¬/w  Ö÷½ÌÁ·/n  Âí/nr  Ô¾ÄÏ/nr  ¶Ô/p  Õâ/r  Ò»/m  µã/q  ±íÊ¾/v  ÂúÒâ/v  ¡£/w  
19980601-08-005-008/m  ÃÀ¹ú¶Ó/nt  À³Ë¹Àû/nr  ±íÏÖ/v  ³ö/v  ÊÀ½ç¼¶/b  ÖÐ·æ/n  µÄ/u  Ë®×¼/n  £¬/w  Ëý/r  ÉÏ³¡/v  £³£°/m  ·ÖÖÓ/q  £¬/w  ÄÃÏÂ/v  £±£¶/m  ·Ö/q  ºÍ/c  £±£±/m  ¸ö/q  Àº°åÇò/n  £¬/w  ÖÐ¹ú¶Ó/nt  µÃ·Ö/v  ×î/d  ¶à/a  µÄ/u  ÊÇ/v  Âí/nr  ³ÎÇå/nr  £¬/w  µÃÁË/v  £±£´/m  ·Ö/q  ¡£/w  
19980601-08-005-009/m  ×òÌì/t  ÔÚ/p  £Å/nx  ×é/n  µÄ/u  Áí/r  Á½/m  ³¡/q  ±ÈÈü/vn  ÖÐ/f  £¬/w  ÈÕ±¾¶Ó/nt  ÒÔ/p  £µ£¸¡Ã£¹£·/m  Êä/v  ¸ø/v  Î÷°àÑÀ¶Ó/nt  £¬/w  ¶íÂÞË¹¶Ó/nt  ÒÔ/p  £¶£±¡Ã£µ£²/m  Õ½Ê¤/v  Á¢ÌÕÍð¶Ó/nt  ¡£/w  

19980601-08-006-001/m  ·ç¸ñ/n  µÄ/u  Á¦Á¿/n  
19980601-08-006-002/m  ±¾±¨/r  ¼ÇÕß/n  Ñ¦/nr  Ô­/nr  
19980601-08-006-003/m  ÈÕ±¾¶Ó/nt  ´òÇò/v  £¬/w  ²»¹Ü/c  ÊäÓ®/n  ÈçºÎ/r  £¬/w  ×Ü/d  ÄÜ/v  ¸ø/p  ÈË/n  ÁôÏÂ/v  Éî¿Ì/a  µÄ/u  Ó¡Ïó/n  ¡£/w  
19980601-08-006-004/m  ²»Öª/v  Æ£¾ë/a  µÄ/u  ÈÕ±¾¶Ó/nt  ²»¹Ü/c  Í¬/p  Ë­/r  ½»ÊÖ/v  £¬/w  ×ÜÊÇ/d  ²»/d  Í£/v  µØ/u  ±¼ÅÜ/v  ¡¢/w  Æ´ÇÀ/v  ¡£/w  ×òÍí/t  Í¬/p  Î÷°àÑÀ¶Ó/nt  Ò»/m  Õ½/Ng  £¬/w  ËäÈ»/c  ÈÕ±¾¶Ó/nt  ÒÔ/p  ´ó/a  ±È·Ö/n  Ê§Àû/v  £¬/w  µ«/c  ±ÈÈü/v  Ê¼ÖÕ/d  ´ò/v  µÃ/u  ¾«²Ê/a  ½ô´Õ/a  £¬/w  ²»¶Ï/d  Ó®µÃ/v  ¹ÛÖÚ/n  µÄ/u  ÕÆÉù/n  ¡£/w  ¶ø/c  ÈÕ±¾¶Ó/nt  ÔÚ/p  Ç°/f  Ò»/m  ½×¶Î/n  Ð¡×éÈü/n  ÖÐ/f  £¬/w  »¹/d  Ôø/d  Õ½Ê¤/v  ¹ý/u  Å·ÖÞ/ns  ¹Ú¾ü/n  Á¢ÌÕÍð¶Ó/nt  ¡£/w  µ±Ê±/t  ÈÕ±¾¶Ó/nt  ½ÌÁ·/n  Ëµ/v  £¬/w  Õâ/r  ÊÇ/v  Ò»/m  ´Î/q  ÈÕ±¾¶Ó/nt  »ñÊ¤/v  µÄ/u  µä·¶/n  £¬/w  ËýÃÇ/r  È«³¡/n  Í¶/v  ÖÐ/v  £±£²/m  ¸ö/q  Èý·ÖÇò/n  £¬/w  Í¶Àº/vn  ÃüÖÐÂÊ/n  ´ïµ½/v  £¶£·£¥/m  ¡£/w  
19980601-08-006-005/m  ¡°/w  ¿ì/a  ¡¢/w  Áé/a  ¡¢/w  ×¼/a  ¡±/w  ÏÖÔÚ/t  ÊÇ/v  ÈÕ±¾¶Ó/nt  µÄ/u  ¿´¼Ò/b  ±¾ÊÂ/n  £¬/w  ¶ÔÓÚ/p  ÖÐ¹ú¶Ó/nt  À´Ëµ/u  £¬/w  Î´³¢/d  Ã»ÓÐ/d  ÏÛÄ½/v  Ö®/u  Çé/n  ¡£/w  ÓÐÈË/r  ÅúÆÀ/v  ÏÖÔÚ/t  Õâ/r  Ö§/q  ÖÐ¹ú¶Ó/nt  Ã»ÓÐ/v  ÌØµã/n  £¬/w  ÔÚ/p  ´ò/v  ¸ß/a  »¹ÊÇ/c  ´ò/v  ¿ì/a  µÄ/u  Õ½Êõ/n  ÉÏ/f  ÓÌÒÉ/a  ²»/d  ¶¨/v  £¬/w  ÐÎ²»³É/v  ×Ô¼º/r  µÄ/u  ·ç¸ñ/n  ¡£/w  ¶Ô/p  ´Ë/r  £¬/w  Âí/nr  Ô¾ÄÏ/nr  Ò²/d  ÓÐ/v  ×Ô¼º/r  µÄ/u  ¿àÖÔ/n  ¡£/w  Ëû/r  ´ò/v  ÁË/u  Ò»¸ö/m  ±È·½/n  £º/w  Õâ/r  Ö§/q  ÈÕ±¾¶Ó/nt  ×Ô/p  £±£¹£¹£²Äê/t  °ÂÔË»á/j  ÒÔÀ´/f  Ò»Ö±/d  ±£³Ö/v  ×Å/u  ¶ÓÎé/n  µÄ/u  Ïà¶Ô/b  ÎÈ¶¨/an  £¬/w  ¶ÓÔ±/n  Ö®¼ä/f  ÅäºÏ/v  ¶àÄê/m  £¬/w  ÔÚ/p  ³¡ÉÏ/s  ´òÇò/v  ±Ë´Ë/r  ÐÄÁìÉñ»á/i  £¬/w  ÊÇ/v  Ò»/m  Ö§/q  ·Ç³£/d  ÎÈ¶¨/a  µÄ/u  Çò¶Ó/n  ¡£/w  ¶ø/c  ÖÐ¹ú¶Ó/nt  ×é¶Ó/v  ²Å/d  ÓÐ/v  £¶/m  ¸ö/q  ÔÂ/n  £¬/w  ¾Í/d  Ïñ/v  Ò»¸ö/m  ¡°/w  Ôç²ú¶ù/n  ¡±/w  £¬/w  ´æÔÚ/v  ºÜ¶à/m  ÏÈÌì²»×ã/i  Ö®/u  ´¦/n  £¬/w  »¹/d  ÓÐ´ý/v  ÈÕºó/t  ÂýÂý/d  µ÷½Ì/v  ¡£/w  
19980601-08-006-006/m  [ÖÐ¹ú/ns  Å®Àº/n]nt  ÔÚ/p  £¹£°/m  Äê´ú/n  ³õ/f  ´ïµ½/v  Ò»¸ö/m  ¸ß·å/n  £¬/w  µ±Ê±/t  ¶Ó/n  ÖÐ/f  ³ýÁË/p  Ö£/nr  º£Ï¼/nr  Íâ/f  £¬/w  ²»ÉÙ/m  ¶ÓÔ±/n  ¶¼/d  ¸÷¾ßÌØÉ«/l  ¡£/w  Íõ/nr  ·¼/nr  ÔÚ/p  ¹Ø¼ü/a  Ê±¿Ì/n  ÄÜ/v  ÎÈ¶¨/v  ¾üÐÄ/n  £¬/w  Õ¹/nr  ÊçÆ¼/nr  µÄ/u  ÄÚÏß/n  ½ø¹¥/vn  £¬/w  Àî/nr  ê¿/nr  µÄ/u  ¸öÈË/n  Í»ÆÆ/vn  £¬/w  »¹/d  ÓÐ/v  Áø/nr  Çà/nr  µÄ/u  ÀºÏÂ/s  Ç¿¹¥/vn  ¡¢/w  ÇÀ/v  Àº°åÇò/n  £¬/w  ¶¼/d  ÊÇ/v  ×Ô¼º/r  µÄ/u  ¡°/w  ¾ø»î/n  ¡±/w  ¡£/w  ¼´Ê¹/c  Ö£/nr  º£Ï¼/nr  ²»/d  ÔÚ/v  ³¡ÉÏ/s  £¬/w  ÖÐ¹ú¶Ó/nt  Ò²/d  ÓÐ/v  ºÜ¶à/m  µÄ/u  ½ø¹¥/vn  Ì×Â·/n  ¿É/v  ¹©/v  Ñ¡Ôñ/v  £¬/w  ÈË²Å¼Ã¼Ã/i  ÊÇ/v  µ±Ê±/t  ÖÐ¹ú¶Ó/nt  Õ½¼¨/n  »Ô»Í/a  µÄ/u  ±£Ö¤/vn  ¡£/w  
19980601-08-006-007/m  µ«/c  ÏÖÔÚ/t  µÄ/u  [ÖÐ¹ú/ns  Å®Àº/n]nt  ÏÊÓÐ/v  ¸öÈË/n  ¼¼Êõ/n  Í»³ö/a  µÄ/u  ÇòÔ±/n  ¡£/w  ¾Í/d  ÒÔ/p  Èý·ÖÇò/n  À´½²/u  £¬/w  ¼¸/m  Ãû/q  Ð¡¸ö/n  ÇòÔ±/n  ¶¼/d  ÓÐ/v  ³öÊÖ/v  µÄ/u  »ú»á/n  £¬/w  µ«/c  ¶¼/d  ÎÞ/v  Í¶/v  ÖÐ/v  µÄ/u  °ÑÎÕ/n  ¡£/w  ÌØ±ð/d  ÊÇ/v  ÔÚ/p  Âäºó/a  Ê±/Ng  £¬/w  Æ½Ê±/t  ×¼Í·/n  ²»´í/a  µÄ/u  ÇòÔ±/n  Á¬/d  Õý³£/a  Ë®Æ½/n  ¶¼/d  ·¢»Ó/v  ²»/d  ³öÀ´/v  £¬/w  È±·¦/v  ºËÐÄ/n  ÈËÎï/n  £¬/w  ÊÇ/v  Âí/nr  Ô¾ÄÏ/nr  Í·ÌÛ/a  µÄ/u  Ò»¸ö/m  ÎÊÌâ/n  ¡£/w  
19980601-08-006-008/m  ÒòÎª/c  ¸öÈË/n  ¼¼Êõ/n  ²»/d  ¹ýÓ²/a  £¬/w  È«¶Ó/n  µÄ/u  Õ½Êõ/n  ·ç¸ñ/n  Ò²/d  ¾Í/d  ºÜ/d  ÄÑ/a  ÐÎ³É/v  ¡£/w  ¶Ô/p  ÃÀ¹ú¶Ó/nt  Ò»/m  Õ½/Ng  £¬/w  ÖÐ¹ú¶Ó/nt  ÓÐ/v  Æß°Ë/m  ´Î/q  »ú»á/n  À­¿ª/v  ¶Ô·½/n  ¿Õµ±/n  ÇÐÈë/v  ÀºÏÂ/s  £¬/w  µ«/c  ÔÚ/p  ÎÞ/v  ÈË/n  ·ÀÊØ/v  Ê±/Ng  ÉÏ/v  Àº/Ng  ¾Í/d  ÊÇ/v  Í¶/v  ²»/d  ½ø/v  Çò/n  £¬/w  Á¬/u  Âí/nr  Ô¾ÄÏ/nr  ¶¼/d  ¸Ðµ½/v  ¡°/w  ²»¿ÉË¼Òé/i  ¡±/w  £¬/w  Ïñ/p  ÕâÑù/r  °×°×/d  ´íÊ§/v  »ú»á/n  £¬/w  ¼´±ã/c  ÓÐ/v  ÔÙ/d  ¾«Ãî/a  µÄ/u  Õ½Êõ/n  Éè¼Æ/vn  Ò²/d  ÎÞ¼ÃÓÚÊÂ/i  ¡£/w  
19980601-08-006-009/m  ¸öÈË/n  ¼¼Êõ/n  ²»/d  ¹»/v  ºÃ/a  ÉÐ/d  ¿ÉÒÔ/v  ¿àÁ·/v  £¬/w  µ«/c  ÓÐÊ±/d  ÖÐ¹ú¶Ó/nt  ÔÚ/p  ³¡ÉÏ/s  ±íÏÖ/v  ³ö/v  µÄ/u  ¾¢Í·/n  Ò²/d  ²»/d  ÄÜ/v  ÁîÈËÂúÒâ/l  ¡£/w  Í¬/p  ÈÕ±¾¶Ó/nt  ¡¢/w  ÃÀ¹ú¶Ó/nt  Ò»/d  ±È½Ï/v  ²î¾à/n  Á¢/d  ÏÖ/Vg  ¡£/w  µ±Äê/t  Áø/nr  Çà/nr  ¡¢/w  Àî/nr  ê¿/nr  ÄÇÖÖ/r  Ò»/d  ÉÏ³¡/v  ¾Í/d  Æ´Ãü/v  µÄ/u  ¾¢Í·/n  ÏÖÔÚ/t  ÒÑ/d  ºÜ/d  ÄÑ/a  ¼ûµ½/v  ¡£/w  ÊµÁ¦/n  µÄ/u  ²î¾à/n  »¹/d  ¿ÉÒÔ/v  ÓÃ/p  ÆøÊÆ/n  À´/f  ÃÖ²¹/v  Ò»Ð©/m  £¬/w  ÒªÊÇ/c  Á¬/u  ÆøÊÆ/n  ¶¼/d  ²»Èç/v  ¶ÔÊÖ/n  ¾Í/d  Ö»ÓÐ/d  ÎÞ¿ÉÄÎºÎ/i  ¡£/w  
19980601-08-006-010/m  ·ç¸ñ/n  µÄ/u  ÐÎ³É/vn  ²»/d  ÊÇ/v  Ò»³¯Ò»Ï¦/i  µÄ/u  ¹¦·ò/n  ¡£/w  Õâ/r  ÆäÖÐ/r  £¬/w  ¼È/c  ÓÐ/v  ¼¼Õ½Êõ/j  µÄ/u  ÑÝÁ·/vn  Ä¥ºÏ/vn  £¬/w  »¹/d  °üÀ¨/v  ÆøÖÊ/n  µÄ/u  ÅàÑø/vn  £¬/w  ×÷·ç/n  µÄ/u  ´¸Á¶/vn  ¡£/w  ÕâÐ©/r  ÒòËØ/n  ×ÛºÏ/v  ÆðÀ´/v  µÄ/u  ±íÏÖ/vn  £¬/w  ¾Í/d  ÊÇ/v  Ò»/m  Ö§/q  Çò¶Ó/n  µÄ/u  ·ç¸ñ/n  ¡£/w  ´Ó/p  Õâ¸ö/r  ÒâÒå/n  ÉÏ/f  Ëµ/v  £¬/w  Ã»ÓÐ/d  ÏÊÃ÷/a  µÄ/u  ·ç¸ñ/n  £¬/w  Ó®/v  Çò/n  Ò²/d  ¾Í/d  ÎÞ´ÓÌ¸Æð/l/%  ¡£/w  
19980601-08-006-011/m  £¨/w  ±¾±¨/r  ²»À´Ã·/ns  £µÔÂ/t  £³£±ÈÕ/t  µç/n  £©/w  


19980601-08-007-001/m  [¹ú¼Ê/n  ×ãÁª/j]nt  Ë­/r  Ö÷/Vg  ³Á¸¡/v  ¡ª¡ª¡ª/w  ²¼À­ÌØ/nr  ÔÚ/p  ¾©/j  Ëµ/v  ¾ºÑ¡/v  
19980601-08-007-002/m  ±¾±¨/r  ¼ÇÕß/n  Íô/nr  ´óÕÑ/nr  
19980601-08-007-003/m  £µÔÂ/t  £³£°ÈÕ/t  ÖÐÎç/t  £¬/w  [¹ú¼Ê/n  ×ãÁª/j]nt  ÃØÊé³¤/n  ²¼À­ÌØ/nr  À´µ½/v  ±±¾©/ns  ¡£/w  ÃØÊé³¤/n  ÏÈÉú/n  Áù/m  ´Î/q  ·Ã»ª/v  £¬/w  ¹ýÈ¥/t  ¶¼/d  ÊÇ/v  ×÷Îª/p  [¹ú¼Ê/n  ×ãÁª/j]nt  Ö÷Ï¯/n  °¢Î¬À¼ÈÈ/nr  µÄ/u  ÖúÊÖ/n  ¶ø/c  À´/v  £¬/w  Î¨ÓÐ/v  Õâ/r  Ò»/m  »Ø/q  ÊÇ/v  Ö»Éí/d  ÐÐ¶¯/v  ¡£/w  
19980601-08-007-004/m  ¡°/w  ÔÙ/d  ¹ý/v  £±£°/m  Ìì/q  £¬/w  [¹ú¼Ê/n  ×ãÁª/j]nt  ½«/d  ¾ÙÐÐ/v  ´ú±í´ó»á/n  ¡£/w  ÔÚ/p  °¢Î¬À¼ÈÈ/nr  ÈÎÖ°/v  £²£´/m  Äê/q  ºó/f  £¬/w  [¹ú¼Ê/n  ×ãÁª/j]nt  Òª/v  Ñ¡¾Ù/v  ²úÉú/v  Ò»/m  Î»/q  ÐÂ/a  µÄ/u  Ö÷Ï¯/n  ¡£/w  ÎÒ/r  µ£ÈÎ/v  [¹ú¼Ê/n  ×ãÁª/j]nt  ÃØÊé³¤/n  ÒÑ¾­/d  £²£³/m  Äê/q  £¬/w  ÔÚ/p  Ðí¶à/m  ¹ú¼Ò/n  µÄ/u  ×ãÇò/n  Ð­»á/n  ÌáÒé/vn  ÏÂ/f  £¬/w  ÎÒ/r  ½«/d  ¾ºÑ¡/v  [¹ú¼Ê/n  ×ãÁª/j]nt  Ö÷Ï¯/n  Ò»/m  Ö°/Ng  ¡£/w  ¡±/w  ÓÉÓÚ/c  Ëû/r  µÄ/u  ¾ºÑ¡/vn  ¶ÔÊÖ/n  Ô¼º²ËÉ/nr  ÉÏ¸öÔÂ/t  ÒÑ¾­/d  ·ÃÎÊ/v  ¹ý/u  ÖÐ¹ú/ns  £¬/w  ²¼À­ÌØ/nr  ÏÔÈ»/ad  ²»±Ø/d  Òþ»ä/v  ´ËÐÐ/r  À­/v  Ñ¡Æ±/n  µÄ/u  Ä¿µÄ/n  ¡£/w  µ«ÊÇ/c  £¬/w  Ëû/r  µÄ/u  »°/n  Ëµ/v  µÃ/u  ²¢/d  ²»/d  ÄÇÃ´/r  ·æÃ¢±ÏÂ¶/i  ¡£/w  ²¼À­ÌØ/nr  ´Ó/p  Æ¤Ïä/n  ÖÐ/f  È¡³ö/v  Ò»/m  Þû/q  Ëû/r  µÄ/u  ¾ºÑ¡/vn  Ðû´«²á/n  £¬/w  ·âÃæ/n  ÉÏ/f  Ó¡/v  ×Å/u  Ëû/r  µÄ/u  ¾ºÑ¡/vn  ¿ÚºÅ/n  £º/w  ¡°/w  ×ãÇò/n  Îª/p  ÈËÈË/n  £¬/w  ÈËÈË/n  Îª/p  ×ãÇò/n  ¡£/w  ¡±/w  
19980601-08-007-005/m  ÅúÆÀ/v  ¶ÔÊÖ/n  ËÆºõ/d  ÊÇ/v  ¾ºÑ¡/vn  µ±ÖÐ/f  ÉÙ²»ÁË/l  µÄ/u  ÄÚÈÝ/n  £¬/w  ²¼À­ÌØ/nr  ÏÈÉú/n  Ìáµ½/v  Ô¼º²ËÉ/nr  Ê±/Ng  £¬/w  Ö±½ØÁËµ±/i  µØ/u  ±íÊ¾/v  £¬/w  ×ãÇò/n  ÔË¶¯/vn  µÄ/u  ·¢Õ¹/vn  ÐèÒª/v  ¼ÍÂÉ/n  Óë/c  ½¨Éè/v  £¬/w  ¶ø/c  ²»/d  ÊÇ/v  ÍÆ·­/v  Óë/c  ÆÆ»µ/v  ¡£/w  ¡°/w  ÊÀ½ç/n  ×ãÇò/n  ÔË¶¯/vn  ²»/d  ÊÇ/v  ÓÉ/p  Ë­/r  Ö÷Ô×/v  µÄ/u  ÎÊÌâ/n  £¬/w  Ëü/r  Ó¦¸Ã/v  ÊÇ/v  ¶àÔª»¯/v  µÄ/u  £¬/w  ¶ø/c  ²»/d  ÊÇ/v  Ò»Ôª»¯/v  µÄ/u  ¡£/w  ¼´Ê¹/c  Ä³/r  Ò»¸ö/m  ÖÞ/Ng  µÄ/u  ×ãÁª/j  £¬/w  Ò²/d  ²»±Ø/d  Ö»/d  ÓÐ/v  Ò»/m  ÖÖ/q  ÉùÒô/n  ¡£/w  È«ÊÀ½ç/n  ÓÐ/v  £´£°Íò/m  Ãû/q  Ö°Òµ/n  ÇòÔ±/n  £¬/w  ´ÓÊÂ/v  ×ãÇò/n  ÔË¶¯/vn  µÄ/u  ÈË/n  ÓÐ/v  £¸£°£¥/m  ÊÇ/v  ÇàÉÙÄê/n  ¡£/w  ×ãÇò/n  ÔË¶¯/vn  µÄ/u  Ò»ÖÂÐÔ/n  ÔÚÓÚ/v  ¹ÄÀø/v  ½¨Á¢/v  ¸÷ÖÖ/r  ÐÎÊ½/n  µÄ/u  ×ãÇò/n  Ñ§Ð£/n  £¬/w  ½ÌÓý/v  ÇàÉÙÄê/n  ÈçºÎ/r  Ìß/v  Çò/n  £¬/w  ÈçºÎ/r  ¶ÁÊé/v  £¬/w  ÈçºÎ/r  ×öÈË/v  ¡£/w  Ìì²Å/n  ÇòÔ±/n  ÊÇ/v  ×ãÇò/n  ½ð×ÖËþ/n  µÄ/u  Ëþ¼â/n  £¬/w  ÎÒÃÇ/r  Òª/v  ×ö/v  µÄ/u  ÊÇ/v  ËõÐ¡/v  Ëþ¼â/n  Óë/c  Ëþ»ù/n  µÄ/u  ¾àÀë/n  ¡£/w  ¡±/w  
19980601-08-007-006/m  ²¼À­ÌØ/nr  ÈÏÎª/v  £¬/w  ÊÀ½ç±­/n  ×ãÇòÈü/n  µÄ/u  Ö÷°ìÈ¨/n  Ó¦¸Ã/v  ÂÖ/v  µ½/v  ·ÇÖÞ/ns  £¬/w  ÄÇÀï/r  ÓÐ/v  £´/m  ¸ö/q  ¹ú¼Ò/n  Ìá³ö/v  ÁË/u  Éê°ì/v  µÄ/u  ÒªÇó/n  ¡£/w  £²£°£°£²Äê/t  ÊÀ½ç±­Èü/n  ÓÉ/p  Á½/m  ¸ö/q  ÑÇÖÞ/ns  ¹ú¼Ò/n  ºÏ°ì/v  £¬/w  Õâ/r  ²»/d  Ó¦/v  Ó°Ïì/v  [ÑÇÖÞ/ns  µØÇø/n]ns  Ä¿Ç°/t  £³£±/m  µÄ/u  ³öÏß/vn  Ãû¶î/n  ¡£/w  ¡°/w  µ«ÊÇ/c  £¬/w  ÎÒ/r  ¸öÈË/n  ²»/d  »á/v  ÐíÅµ/v  Ê²Ã´/r  ¶«Î÷/n  ¡£/w  ¡±/w  
19980601-08-007-007/m  ¹ØÓÚ/p  ¾ºÑ¡/v  µÄ/u  Ç°¾°/n  £¬/w  ²¼À­ÌØ/nr  ²»ÎÞ/v  ÓÄÄ¬/a  µØ/u  Ëµ/v  ³ö/v  Ò»¸ö/m  ÖÐ¹ú/ns  ÈË/n  ÈÏÎª/v  ÏóÕ÷/v  ¼ªÀû/n  µÄ/u  Êý×Ö/n  £º/w  ¡°/w  ÎÒ/r  ½«/d  »ñµÃ/v  £±£±£¸/m  ÕÅ/q  Ñ¡Æ±/n  ¡£/w  ²»¹ý/c  £¬/w  Ô¼º²ËÉ/nr  Ëµ/v  Ëû/r  Ò²/d  ÄÜ/v  µÃµ½/v  £±£±£°/m  ¡ª/w  £±£²£°/m  ÕÅ/q  Ö§³ÖÆ±/n  £¬/w  ¼Ó/v  ÆðÀ´/v  ÒÑ¾­/d  ³¬¹ý/v  ÁË/u  £²£°£°/m  ÕÅ/q  £¬/w  ¿É/c  ×Ü¹²/d  ÓµÓÐ/v  Ñ¡¾ÙÈ¨/n  µÄ/u  ´ú±í/n  ²Å/d  £±£¹£²/m  Ãû/q  ¡£/w  ÆäÊµ/d  £¬/w  ×ãÇò/n  ÔË¶¯/vn  ×î/d  ÖØÒª/a  µÄ/u  Ö÷½Ç/n  ÊÇ/v  Çò³¡/n  ÉÏ/f  µÄ/u  ÈË/n  £¬/w  ¶ø/c  ²»/d  ÊÇ/v  ×ø/v  ÔÚ/p  °ì¹«ÊÒ/n  Àï/f  µÄ/u  ¹ÙÔ±/n  ¡£/w  ¡±/w  

19980601-09-001-001/m  º£Ñó/n  ÔÚ/d  ºô»½/v  £º/w  ÖÈÐò/n  ¡ª¡ª¡ª/w  ¹ØÓÚ/p  º£Óò/n  Ê¹ÓÃ/vn  ¹ÜÀí/vn  ÎÊÌâ/n  µÄ/u  µ÷²é/vn  £¨/w  ¸½/v  Í¼Æ¬/n  £±/m  ÕÅ/q  £©/w  
19980601-09-001-002/m  ±¾±¨/r  ¼ÇÕß/n  Àî/nr  ·ïÃù/nr  
19980601-09-001-003/m  Ìâ/n  Í¼/n  £º/w  ÎÞÐò/b  µÄ/u  ¿ñ/a  ²¶/vn  ÀÄ/a  ÀÌ/v  £¬/w  Ê¹/v  ²»ÉÙ/m  º£Óò/n  ÒÑ/d  ÎÞ/v  Óã/n  ¿É/v  ²¶/v  ¡£/w  ÓæÑ´/n  µ½À´/v  £¬/w  Óæ´¬/n  ÈÔ/d  ÖÍÁô/v  Óæ¸Û/n  £¬/w  ÓæÈË/n  Íû/v  º£/n  ÐËÌ¾/v  ¡£/w  
19980601-09-001-004/m  ¡ñ/w  ¿ª·¢/v  ÀûÓÃ/v  ²»/d  ºÏÀí/a  £¬/w  ÆÆ»µ/v  º£Ñó/n  »·¾³/n  ºÍ/c  ×ÊÔ´/n  

19980601-09-001-005/m  ¡ñ/w  ¸÷/r  º£Ñó/n  ²úÒµ/n  Õù/v  Õ¼/v  º£Óò/n  £¬/w  Ã¬¶Ü/an  ÈÕÇ÷/d  Í»³ö/a  
19980601-09-001-006/m  ¡ñ/w  º£Óò/n  È¨Êô/n  ²»/d  Ã÷/a  £¬/w  ½çÏß/n  ²»/d  Çå/a  
19980601-09-001-007/m  ¡ñ/w  º£Óò/n  Ê¹ÓÃ/vn  ¶àÍ·/n  ÉóÅú/v  
19980601-09-001-008/m  º£Óò/n  ÊÇ/v  Ò»ÇÐ/r  º£ÉÏ/s  ¿ª·¢/vn  ÀûÓÃ/vn  »î¶¯/vn  µÄ/u  ¿Õ¼ä/n  »ù´¡/n  ¡£/w  £¸£°/m  Äê´ú/n  ÒÔÀ´/f  £¬/w  Ëæ×Å/p  ÎÒ¹ú/n  º£Ñó/n  ¿ª·¢/vn  ÀûÓÃ/vn  »î¶¯/vn  ÈÕÒæ/d  Ôö¶à/v  ºÍ/c  ¸÷Ïî/r  º£Ñó/n  ²úÒµ/n  µÄ/u  Ñ¸ÃÍ/a  ·¢Õ¹/vn  £¬/w  º£Óò/n  Ê¹ÓÃ/vn  ³ÊÏÖ/v  ¶àÑù»¯/v  ¡¢/w  ÇøÓò»¯/v  ¡£/w  Èç/v  º£Ñó/n  ½»Í¨/n  ÔËÊä/vn  ÓÐ/v  ¸Û¿Ú/n  ¡¢/w  ÂëÍ·/n  ¡¢/w  º½µÀ/n  ¡¢/w  ÃªµØ/n  £»/w  º£Ë®/n  ÑøÖ³/vn  Òª/v  »®¶¨/v  ÑøÖ³Çø/n  £»/w  º£Ñó/n  ÓÍÆø/n  ¡¢/w  ¿ó²ú/n  ¿ª·¢/vn  Òª/v  ÓÐ/v  Éú²ú/vn  ×÷ÒµÇø/n  £»/w  º£µ×/n  µçÀÂ/n  ¹ÜµÀ/n  Òª/v  ÓÐ/v  °²È«Çø/n  £»/w  »¹/d  ÓÐ/v  º£Ë®/n  Ô¡³¡/n  ¡¢/w  Ë®ÉÏ/s  ÔË¶¯³¡/n  ¡¢/w  Óã/n  Ïº/n  ±´/Ng  ÔåÀà/n  ÆÜÏ¢/vn  ·±ÑÜ/vn  ±£»¤Çø/n  ¼°/c  ÆäËû/r  ¸÷Àà/r  º£Ñó/n  ×ÔÈ»±£»¤Çø/n  µÈµÈ/u  ¡£/w  ÓÉÓÚ/c  ³¤ÆÚÒÔÀ´/l  £¬/w  ÎÒ¹ú/n  ¶Ô/p  º£Óò/n  Ê¹ÓÃ/vn  È±·¦/v  Í³Ò»/a  µÄ/u  ¡¢/w  ·¨ÖÆ»¯/v  µÄ/u  ¹ÜÀí/vn  £¬/w  Ä¿Ç°/t  ²»ÉÙ/m  µØÇø/n  º£Óò/n  Ê¹ÓÃ/vn  ´¦ÓÚ/v  ÎÞÐò/b  ¡¢/w  ÎÞ¶È/b  ¡¢/w  ÎÞ³¥/d  µÄ/u  ×´Ì¬/n  £¬/w  ÑÏÖØ/ad  Ó°Ïì/v  ÁË/u  º£Ñó/n  ¾­¼Ã/n  µÄ/u  ½¡¿µ/a  ·¢Õ¹/vn  ¡£/w  
19980601-09-001-009/m  ¿ª·¢/v  ÀûÓÃ/v  ²»/d  ºÏÀí/a  £¬/w  ÆÆ»µ/v  º£Ñó/n  »·¾³/n  ºÍ/c  ×ÊÔ´/n  ¡£/w  ÌØ¶¨/b  º£Óò/n  ÓÐ/v  Æä/r  ×ÔÉí/r  Ë®/n  ¶¯Á¦/n  Ìõ¼þ/n  ºÍ/c  ÊÊÒË/v  ¿ª·¢/v  µÄ/u  ¹¦ÄÜ/n  £¬/w  ¿ª·¢/v  ÀûÓÃ/v  º£Ñó/n  ×ÊÔ´/n  ±ØÐë/d  ×ñÑ­/v  ÕâÐ©/r  ¹æÂÉ/n  ²Å/d  ÄÜ/v  ·¢»Ó/v  Ó¦ÓÐ/vn  Ð§Òæ/n  £¬/w  µ«/c  ÔÚ/p  Ò»Ð©/m  µØÇø/n  ºÍ/c  ²¿ÃÅ/n  ÖÐ/f  ºöÊÓ/v  Õâ/r  Ò»/m  ×ÔÈ»¹æÂÉ/l  µÄ/u  ÏÖÏó/n  ½ÏÎª/d  ÆÕ±é/a  ¡£/w  Èç/v  ÓÐµÄ/r  µØ·½/n  ÔÚ/p  º£¸Û/n  ¸½½ü/f  º£Óò/n  ²ÉÊ¯/v  ¡¢/w  ÍÚ/v  É°/n  £¬/w  ½á¹û/n  ¸Ä±ä/v  ÁË/u  Ë®/n  ¶¯Á¦/n  »·¾³/n  £¬/w  µ¼ÖÂ/v  º£°¶/n  µÄ/u  ÑÏÖØ/a  ÇÖÊ´/vn  ºÍ/c  ¸Û¿Ú/n  º½µÀ/n  µÄ/u  ÓÙ»ý/vn  ¡£/w  ÔÚ/p  É½¶«/ns  ÅîÀ³¸ó/ns  ¶«²à/f  £¬/w  ±±¾©/ns  Ò»/m  µ¥Î»/n  Í¶×Ê/v  ÐË½¨/v  ÁË/u  Ò»/m  ×ù/q  ÈËÔì/b  ¾°¹Û/n  ¡°/w  °ËÏÉ/n  ¶É/Ng  ¡±/w  ¡£/w  ´Ó/p  º£°¶/n  µ½/p  ¾°µã/n  Öþ/v  ÓÐ/v  ³¤/a  ´ï/v  £²£°£°/m  ¶à/m  Ã×/q  µÄ/u  Ìî/v  º£/n  ¹¤³Ì/n  £¬/w  Òò/c  Ê¯°Ó/n  °Ñ/p  ÑØ°¶/f  »·Á÷/n  ½Ø¶Ï/v  £¬/w  Á½²à/f  ¿ªÊ¼/v  ÓÙ»ý/v  £¬/w  Ê¹/v  ±¾À´/d  ±»/p  º£Ë®/n  ¸²¸Ç/v  ×Å/u  µÄ/u  ÅîÀ³ÊÐ/ns  Éú»î/vn  ÅÅÎÛ¿Ú/n  ÂãÂ¶/v  ÔÚ/p  ÐÂ/d  ÓÙ»ý/v  µÄ/u  º£Ì²/n  ÉÏ/f  £¬/w  ³ôÆø/n  ³åÌì/z  ¡£/w  ÓÐµÄ/r  º£Íå/n  Èç/c  ´óÁ¬Íå/ns  ¡¢/w  ½õÖÝÍå/ns  ¡¢/w  ½ºÖÝÍå/ns  ¡¢/w  Öé½­/ns  ¿Ú/n  ¡¢/w  [ÖÛÉ½/ns  Èºµº/n]ns  µÈ/u  ÖØµã/n  ÇøÓò/n  £¬/w  Òò/p  ¹ÜÀí/v  ¸ú²»ÉÏ/v  £¬/w  Â½Ô´/n  ÎÛÈ¾Îï/n  ²»/d  ºÏÀí/a  ÅÅ·Å/vn  Ôì³É/v  ÎÛÈ¾/v  £¬/w  ÆÆ»µ/v  ÁË/u  º£Ñó/n  ÉúÌ¬/n  »·¾³/n  ¡£/w  ¸ö±ð/a  µØÇø/n  ÎÛÈ¾Îï/n  ½øÈë/v  Ê³ÎïÁ´/n  µ¼ÖÂ/v  ¼²²¡/n  Á÷ÐÐ/v  £¬/w  Î£¼°/v  ÈËÌå/n  ½¡¿µ/an  ¡£/w  
19980601-09-001-010/m  ¸÷/r  º£Ñó/n  ²úÒµ/n  Õù/v  Õ¼/v  º£Óò/n  £¬/w  Ã¬¶Ü/an  ÈÕÇ÷/d  Í»³ö/a  ¡£/w  Ä¿Ç°/t  £¬/w  ÎÒ¹ú/n  º£Ñó/n  ¿ª·¢/vn  ÀûÓÃ/vn  »î¶¯/vn  ¼¯ÖÐ/v  ÔÚ/p  ½üº£/s  ÑØ°¶/f  £¬/w  ÓÉÓÚ/c  ÔÚ/p  ÑØº£/f  ³ÇÕò/ns  ÁÚ½ü/vn  º£Óò/n  »ò/c  ÖØµã/n  º£Íå/n  ¡¢/w  ÖØµã/n  º£°¶Ïß/n  º£Óò/n  ¿É/v  ÀûÓÃ/v  ¿Õ¼ä/n  ÊÇ/v  ÓÐÏÞ/a  µÄ/u  £¬/w  ¶ø/c  ÎÒ¹ú/n  º£Óò/n  ÓÖ/d  ÎÞ³¥/d  Ê¹ÓÃ/v  £¬/w  Òò¶ø/c  Ðí¶à/m  µØ·½/n  ÅÜ/v  ´¬/n  È¦/v  º£/n  £¬/w  »­/v  º£/n  Îª/v  ¡°/w  ÀÎ/Ng  ¡±/w  ¡£/w  ÑØº£/f  ¸÷/r  º£Ñó/n  ²úÒµ/n  ÕùÏà/d  ÓÃ/v  º£/n  £¬/w  ÑÎ/n  Ïº/n  Õù/v  Ì²/Ng  £¬/w  Á¸/n  ÑÎ/n  Õù/v  º£/n  £¬/w  ½»Í¨/n  ¡¢/w  Ë®²ú/n  ÓÃ/v  º£/n  ½»²æ/v  ÖØµþ/v  £¬/w  ÑøÖ³/v  ÇÖÈë/v  ÃªµØ/n  ºÍ/c  º½µÀ/n  £¬/w  ´¬Ö»/n  ´³Èë/v  ÑøÖ³Çø/n  £¬/w  ·²/d  ´Ë/r  ÖÖÖÖ/q  £¬/w  Ê¹/v  ÌØ¶¨/b  º£Óò/n  ¿Õ¼ä/n  Óµ¼·/v  £¬/w  »¥Ïà/d  Ó°Ïì/v  ¡£/w  ÕâÖÖ/r  Ã¬¶Ü/an  ´Ó/p  ÐÐÒµ/n  À´/f  ¿´/v  £¬/w  ±È½Ï/d  Í»³ö/a  µÄ/u  ÊÇ/v  º£Ë®/n  ÑøÖ³/vn  Óë/p  º£¸Û/n  £¬/w  º½ÔË/n  Óë/p  ÂÃÓÎ/vn  µÄ/u  Ã¬¶Ü/an  £»/w  ´Ó/p  Ã¬¶Ü/an  Ë«·½/n  À´/f  ¿´/v  £¬/w  ¼È/c  ÓÐ/v  ¹úÓÐ/vn  ÆóÊÂÒµ/n  µ¥Î»/n  Í¬/p  Óæ´å/n  ¡¢/w  ÓæÃñ/n  µÄ/u  Ã¬¶Ü/an  £¬/w  Ò²/d  ÓÐ/v  ÏàÁÚ/vn  ÐÐÕþÇøÓò/n  Ö®¼ä/f  µÄ/u  Ã¬¶Ü/an  £¬/w  ÑÏÖØ/ad  Ó°Ïì/v  ÁË/u  º£Ñó/n  ²úÒµ/n  µÄ/u  Ð­µ÷/a  ·¢Õ¹/vn  ¡£/w  
19980601-09-001-011/m  º£Óò/n  È¨Êô/n  ²»/d  Ã÷/a  £¬/w  ½çÏß/n  ²»/d  Çå/a  ¡£/w  ³¤ÆÚÒÔÀ´/l  £¬/w  ÎÒ¹ú/n  ¶Ô/p  º£Óò/n  Ê¹ÓÃ/vn  Ã»ÓÐ/d  È·/Ag  È¨/n  ·¢/v  Ö¤/n  £¬/w  ÑØº£/f  µØÇø/n  Ðí¶à/m  ÈË/n  È±·¦/v  º£Óò/n  Êô/v  ¹ú¼ÒËùÓÐ/l  µÄ/u  ¹ÛÄî/n  ¡£/w  ÓÐÈË/r  ÉõÖÁ/d  ÈÏÎª/v  £º/w  ¡°/w  ×Ô¼º/r  ×æ×æ±²±²/l  ÒÔ/p  º£/n  ÎªÉú/v  £¬/w  Õâ/r  Æ¬/q  º£/n  ÊÇ/v  ×æÏÈ/n  Áô¸ø/v  ÎÒÃÇ/r  µÄ/u  ¡±/w  ¡£/w  ÓÐµÄ/r  µØ·½/n  ½«/p  ÑØº£/f  º£Ì²/n  ¡¢/w  º£Óò/n  ÊÓÎª/v  ¼¯ÌåËùÓÐ/l  £¬/w  ÉÃ×Ô/d  ×ªÈÃ/v  ¡¢/w  ³ö×â/v  £¬/w  ¶ø/c  ¹ú¼Ò/n  ½¨Éè/vn  ÏîÄ¿/n  È´/d  Òò/p  Òª/v  ¸ø/p  µ±µØ/s  ¸ß¶î/b  ²¹³¥/vn  µÈ/u  ÎÊÌâ/n  ³Ù³Ù/d  ²»/d  ÄÜ/v  ÂäÊµ/v  ¡£/w  Òò/p  º£Óò/n  ËùÓÐÈ¨/n  Ö®/u  Õù/vn  Òý·¢/v  µÄ/u  ÓæÃñ/n  ¾À·×/n  ÊÂ¼þ/n  Ê±ÓÐ·¢Éú/l  ¡£/w  Ê¡/n  Óë/p  Ê¡/n  £¬/w  ÏØ/n  Óë/p  ÏØ/n  Ö®¼ä/f  ÅþÁÚ/vn  º£Óò/n  ½çÏß/n  ²»/d  Çå/a  £¬/w  ²úÉú/v  Ã¬¶Ü/an  ¡£/w  ÕâÖÖ/r  »ìÂÒ/a  ¾ÖÃæ/n  µ¼ÖÂ/v  ÓÐÐ©/r  º£Óò/n  Ê¹ÓÃÕß/n  µÄ/u  ºÏ·¨/a  È¨Òæ/n  ÄÑÒÔ/d  µÃµ½/v  Î¬»¤/vn  ¡£/w  
19980601-09-001-012/m  º£Óò/n  Ê¹ÓÃ/vn  ¶àÍ·/n  ÉóÅú/v  ¡£/w  ½ü/a  ¼¸/m  Äê/q  À´/f  £¬/w  ÍâÉÌ/n  Í¶×Ê/vn  ÆóÒµ/n  Ê¹ÓÃ/v  ½üº£/s  º£Óò/n  µÄ/u  ÏîÄ¿/n  Ô½À´Ô½/d  ¶à/a  £¬/w  µ«/c  ÓÉÓÚ/c  Ä¿Ç°/t  ÎÒ¹ú/n  Éæ/Vg  º£/n  ¹ÜÀí/vn  ²¿ÃÅ/n  ½Ï/d  ¶à/a  £¬/w  ÓÐÐ©/r  µØÇø/n  ¡¢/w  ²¿ÃÅ/n  ¡¢/w  ÐÐÒµ/n  ¶¼/d  ÊÇ/v  ¸ù¾Ý/p  ¸÷×Ô/r  ºÏ×÷/vn  ÐèÒª/n  °ìÀí/v  ÉóÅú/vn  ÊÖÐø/n  £¬/w  ÍùÍù/d  ¹Ë¼°/v  ²»/d  µ½/v  ¹ú¼Ò/n  °²È«/an  ÀûÒæ/n  ¡£/w  

19980601-09-002-001/m  Å©Ãñ/n  Ïû·Ñ/vn  µÍ/a  ¾­¼Ã/n  ³¤/v  ²»/d  ¸ß/a  
19980601-09-002-002/m  [ÖÐ¹ú/ns  Éç»á/n  ¿ÆÑ§Ôº/n  Å©´å/n  ·¢Õ¹/vn  ÑÐ¾¿Ëù/n]nt  ¸±/b  Ëù³¤/n  ¡¢/w  ÑÐ¾¿Ô±/n  º«/nr  ¿¡/nr  
19980601-09-002-003/m  ¡ñ/w  ÏÖÔÚ/t  Å©Ãñ/n  Ïû·Ñ/vn  Ë®Æ½/n  Ö»/d  Ïàµ±/v  ÓÚ/p  ³ÇÕò/n  ¾ÓÃñ/n  £±£²/m  Äê/q  Ç°/f  µÄ/u  Ë®Æ½/n  

19980601-09-002-004/m  ¡ñ/w  £¹ÒÚ/m  ¶à/m  Å©´å/n  ÈË¿Ú/n  ¹ºÂòÁ¦/n  ÉÐ/d  ²»¼°/v  £³ÒÚ/m  ³ÇÕò/n  ÈË¿Ú/n  µÄ/u  ¹ºÂòÁ¦/n  
19980601-09-002-005/m  ¡ñ/w  ³ÇÏç/n  Ö®¼ä/f  ¾Þ´ó/a  ¡°/w  Ïû·Ñ/vn  ¶Ï²ã/n  ¡±/w  ÑÏÖØ/ad  ÖÆÔ¼/v  ¾­¼Ã/n  Ôö³¤/v  
19980601-09-002-006/m  ¡ñ/w  ¿ªÍØ/v  Å©´å/n  ÊÐ³¡/n  ¹Ø¼ü/n  ÔÚÓÚ/v  Ôö¼Ó/v  Å©Ãñ/n  ÊÕÈë/n  
19980601-09-002-007/m  Å©Ãñ/n  Ïû·Ñ/vn  ÐèÇó/n  ²»×ã/a  ÊÇ/v  ¾­¼Ã/n  Ôö³¤/vn  µÄ/u  ÖØ´ó/a  ÖÆÔ¼/vn  ÒòËØ/n  
19980601-09-002-008/m  £¸£°/m  Äê´ú/n  ÖÐÆÚ/f  ÒÔÇ°/f  £¬/w  Å©´å/n  ¾­¼Ã/n  ÌåÖÆ/n  ±ä¸ï/vn  ºÍ/c  Õþ¸®/n  ´ó·ù¶È/d  Ìá¸ß/v  Å©²úÆ·/n  ÊÕ¹º/vn  ¼Û¸ñ/n  £¬/w  ÓÕ·¢/v  ÁË/u  Å©Òµ/n  µÄ/u  ³¬³£¹æ/b  Ôö³¤/vn  £¬/w  Å©´å/n  ¾ÓÃñ/n  ÊÕÈë/n  Ë®Æ½/n  ºÍ/c  Ïû·Ñ/vn  Ë®Æ½/n  Ñ¸ËÙ/ad  Ìá¸ß/v  £¬/w  ÎÂ±¥/n  ÎÊÌâ/n  Öð²½/d  µÃµ½/v  ½â¾ö/vn  ¡£/w  £±£¹£·£¸/m  ¡ª/w  £±£¹£¸£´Äê/t  £¬/w  Å©Ãñ/n  ÈË¾ù/j  ´¿ÊÕÈë/n  ÓÉ/p  £±£³£³£®£¶/m  Ôª/q  Ìá¸ß/v  µ½/v  £³£µ£µ£®£³/m  Ôª/q  £¬/w  ¿Û³ý/v  Îï¼Û/n  ÒòËØ/n  £¬/w  Êµ¼Ê/ad  Äê¾ù/j  Ôö³¤/v  £±£µ£®£±£¥/m  ¡£/w  Õâ/r  ÆÚ¼ä/f  £¬/w  ÔÚ/p  È«/a  Éç»á/n  Ïû·ÑÆ·/n  ÁãÊÛ/vn  ×Ü¶î/n  µÄ/u  ÔöÁ¿/n  ÖÐ/f  £¬/w  Å©´å/n  Õ¼/v  £¶£²£¥/m  £¬/w  Å©Ãñ/n  Ïû·Ñ/vn  ÐèÇó/n  µÄ/u  À©ÕÅ/vn  ³ÉÎª/v  Ö÷µ¼/v  Õâ/r  Ò»/m  Ê±ÆÚ/n  Ïû·ÑÆ·/n  ÊÐ³¡/n  À©ÕÅ/v  µÄ/u  Ö÷Ìå/n  ¡£/w  
19980601-09-002-009/m  ÔÚ/p  £¸£°/m  Äê´ú/n  ÖÐÆÚ/f  ÒÔºó/f  ³¤/a  ´ï/v  £±£°/m  Óà/m  Äê/q  µÄ/u  Ê±¼ä/n  Àï/f  £¬/w  ´Ó/p  ×ÜÌå/n  ÉÏ/f  ¿´/v  £¬/w  Å©Ãñ/n  ÊÕÈë/n  µÄ/u  Ôö³¤/vn  ¶¼/d  ²»/d  ¾¡ÈçÈËÒâ/i  ¡£/w  £±£¹£¸£µ/m  ¡ª/w  £±£¹£¹£¶Äê/t  £¬/w  Å©Ãñ/n  ÈË¾ù/j  ´¿ÊÕÈë/n  ÓÉ/p  £³£¹£·£®£¶/m  Ôª/q  Ìá¸ß/v  µ½/v  £±£¹£²£¶£®£°£´/m  Ôª/q  £¬/w  Êµ¼Ê/ad  Äê¾ù/j  Ôö³¤/v  £´£®£±£·£¥/m  £¬/w  Ã÷ÏÔ/ad  µÍÓÚ/v  Í¬ÆÚ/f  ³ÇÕò/n  ¾ÓÃñ/n  ÈË¾ù/j  Éú»î·Ñ/n  ÊÕÈë/n  £µ£®£¶£¸£¥/m  µÄ/u  Äê¾ù/j  Ôö³¤/vn  Ë®Æ½/n  ¡£/w  Õâ/r  Ò»/m  Ê±ÆÚ/n  £¬/w  Å©Ãñ/n  µÄ/u  Ïû·Ñ/vn  Ë®Æ½/n  ½øÒ»²½/d  Ìá¸ß/v  £¬/w  Ïû·Ñ/vn  ½á¹¹/n  ²»¶Ï/d  ³¯×Å/p  ºÏÀí»¯/v  µÄ/u  ·½Ïò/n  ·¢Õ¹/v  ¡£/w  µ«ÊÇ/c  £¬/w  Å©Ãñ/n  Éú»î/vn  Ïû·Ñ/vn  ´Ó/p  ×ÜÌå/n  ÉÏ/f  ÈÔ/d  Î´/d  °ÚÍÑ/v  ÒÔ/p  ±ØÐèÆ·/n  ÎªÖ÷/v  µÄ/u  Éú´æÐÍ/n  Ïû·Ñ/vn  Ä£Ê½/n  ¡£/w  ´Ó/p  Ê³Æ·/n  Ö§³ö/vn  Õ¼/v  Éú»î/vn  Ïû·Ñ/n  Ö§³ö/vn  µÄ/u  ±ÈÖØ/n  £¨/w  [¶÷¸ñ¶û/nr  ÏµÊý/n]nz  £©/w  ¿´/v  £¬/w  £±£¹£¹£¶Äê/t  ÈÔ/d  ¸ß/a  ´ï/v  £µ£¶£®£¶£³£¥/m  £¬/w  ÔÚ/p  ¹ýÈ¥/t  £±£°/m  Óà/m  Äê/q  Àï/f  £¨/w  £±£¹£¸£µ/m  ¡ª/w  £±£¹£¹£¶Äê/t  £©/w  Õâ/r  Ò»/m  ÏµÊý/n  Ò»Ö±/d  ÔÚ/p  £µ£¶£®£³£³£¥/m  ¡ª/w  £µ£¸£®£¸£¥/m  Ö®¼ä/f  ÅÇ»²/v  £¬/w  Ã»ÓÐ/v  Ã÷ÏÔ/a  ÏÂ½µ/vn  µÄ/u  Ç÷ÊÆ/n  ¡£/w  ¶øÇÒ/c  £¬/w  ÔÚ/p  Ê³Æ·/n  Ö§³ö/vn  ÖÐ/f  £¬/w  ÉÌÆ·ÐÔ/n  Ö§³ö/vn  µÄ/u  ±ÈÖØ/n  ÈÔÈ»/d  Ö»/d  ÓÐ/v  £´£¸£¥/m  ¡£/w  
19980601-09-002-010/m  ´Ó/p  ³ÇÏç/n  ¾ÓÃñ/n  Ïû·Ñ/vn  Ë®Æ½/n  µÄ/u  ¶Ô±È/vn  ¿´/v  £¬/w  £±£¹£¹£¶Äê/t  ³ÇÏç/n  ¾ÓÃñ/n  ÈË¾ù/j  Éú»î/vn  Ïû·Ñ/n  Ö§³ö/vn  µÄ/u  ²î¾à/n  ÊÇ/v  £²£®£µ/m  ±¶/q  £»/w  ¶øÇÒ/c  £¬/w  £¸£°/m  Äê´ú/n  ÖÐÆÚ/f  ÒÔºó/f  £¬/w  Õâ/r  Ò»/m  ²î¾à/n  ³Ê/v  À©´ó/v  µÄ/u  Ç÷ÊÆ/n  ¡£/w  Èç¹û/c  °Ñ/p  Ïû·Ñ/vn  Ë®Æ½/n  ÊÓÎª/v  ÊÕÈë/n  µÄ/u  º¯Êý/n  £¬/w  Ôò/c  Å©Ãñ/n  ÏÖÔÚ/t  µÄ/u  Ïû·Ñ/vn  Ë®Æ½/n  ½ö/d  Ïàµ±/v  ÓÚ/p  ³ÇÕò/n  ¾ÓÃñ/n  £±£²/m  Äê/q  Ç°/f  µÄ/u  Ë®Æ½/n  ¡£/w  ³ÇÏç/n  Ïû·Ñ/vn  ÊÕÈë/vn  µÄ/u  ÐüÊâ/a  ²î¾à/n  £¬/w  Ê¹/v  ÎÒ¹ú/n  ³ÇÏç/n  Ö®¼ä/f  ´æÔÚ/v  ×Å/u  ¾Þ´ó/a  µÄ/u  Ïû·Ñ/vn  ¡°/w  ¶Ï²ã/n  ¡±/w  ¡£/w  ¾Ý/p  ¹À¼Æ/v  £¬/w  ³ÇÏç/n  Ïû·Ñ/vn  Éý¼¶»»´ú/l  µÄ/u  Ê±¼ä²î/n  ÖÁÉÙ/d  Îª/v  £±£°/m  Äê/q  ¡£/w  
19980601-09-002-011/m  ´Ó/p  Å©´å/n  Ïû·ÑÆ·/n  ÁãÊÛ¶î/n  ÔÚ/p  Éç»á/n  Ïû·ÑÆ·/n  ÁãÊÛ¶î/n  ÖÐ/f  µÄ/u  ·Ý¶î/n  ¿´/v  £¬/w  ÓÉÓÚ/p  ³ÇÏç/n  ¾ÓÃñ/n  Ïû·Ñ/vn  ²î¾à/n  À©´ó/v  £¬/w  ´Ó/p  £±£¹£¸£µÄê/t  µ½/p  £±£¹£¹£¶Äê/t  £¬/w  Õâ/r  Ò»/m  Ö¸±ê/n  ´Ó/p  £µ£¸£®£µ£¥/m  ÏÂ½µ/v  µ½/v  £´£³£®£µ£¥/m  £¬/w  Õ¼/v  ×ÜÈË¿Ú/n  £·£µ£¥/m  µÄ/u  £¹ÒÚ/m  ¶à/m  Ïç´å/n  ÈË¿Ú/n  µÄ/u  ¹ºÂòÁ¦/n  ÉÐ/d  ²»¼°/v  £³ÒÚ/m  ³ÇÕò/n  ÈË¿Ú/n  µÄ/u  ¹ºÂòÁ¦/n  ¡£/w  Õâ/r  ³ä·Ö/ad  ËµÃ÷/v  £¬/w  Å©Ãñ/n  µÄ/u  Ïû·Ñ/vn  ÐèÇó/n  Ã÷ÏÔ/ad  ²»×ã/a  ¡£/w  
19980601-09-002-012/m  ³ÇÕò/n  ¾ÓÃñ/n  µÄ/u  Ïû·Ñ/vn  ÔÚ/p  ¾­Àú/v  ÁË/u  £¸£°/m  Äê´ú/n  µÄ/u  Á½/m  ´Î/q  Éý¼¶/vn  ±ä»¯/vn  Ö®ºó/f  £¬/w  ´Ó/p  £¹£°/m  Äê´ú/n  ³õ/f  ¿ªÊ¼/v  £¬/w  ÓÖ/d  ½øÈë/v  ÐÂ/a  µÄ/u  Éý¼¶/v  µÄ/u  ×¼±¸/vn  Ê±ÆÚ/n  ¡£/w  Õâ/r  ´Î/q  Ïû·Ñ/vn  Éý¼¶/vn  µÄ/u  Ö¸Ïò/n  ÊÇ/v  ÒÔ/p  ×¡Õ¬/n  ¡¢/w  Æû³µ/n  µÈ/u  Îª/v  ´ú±í/n  µÄ/u  ¸ü/d  ¸ßµµ/b  µÄ/u  ÄÍÓÃ/a  Ïû·ÑÆ·/n  ¡£/w  Õâ/r  ´Î/q  Ïû·Ñ/vn  Éý¼¶/vn  µÄ/u  ×¼±¸/vn  ½×¶Î/n  ±È/p  µÚ¶þ/m  ´Î/q  Éý¼¶/vn  Òª/v  ¾­Àú/v  ¸ü/d  ³¤/a  µÄ/u  Ê±¼ä/n  £¨/w  ÖÁÉÙ/d  £±£°/m  ¡ª/w  £±£µ/m  Äê/q  £©/w  ¡£/w  ÔÚ/p  ×¼±¸/vn  ½×¶Î/n  £¬/w  ³ÇÕò/n  ¾ÓÃñ/n  Ïû·Ñ/n  Ö§³ö/vn  Ã÷ÏÔ/ad  ¼õ»º/v  £¬/w  ´¢Ðî/vn  ÇãÏò/n  Ìá¸ß/v  £¬/w  ³ÇÕò/n  ¾ÓÃñ/n  Ïû·Ñ/vn  ÐèÇó/n  ¶Ô/p  Ïû·ÑÆ·/n  ÊÐ³¡/n  µÄ/u  Ö§³Å/vn  ×÷ÓÃ/n  ¼õÈõ/v  ¡£/w  ÓÉÓÚ/p  ³ÇÏç/n  Ö®¼ä/f  ¾Þ´ó/a  µÄ/u  Ïû·Ñ/vn  ¡°/w  ¶Ï²ã/n  ¡±/w  £¬/w  µ«/c  Å©´å/n  ¾ÓÃñ/n  µÄ/u  Ïû·Ñ/vn  ²¢/d  Î´/d  ¼°Ê±/a  Ìî²¹/vn  Õâ/r  Ò»/m  Ïû·Ñ/vn  ¿Õ°×/n  ¡£/w  ÒòÎª/c  Å©Ãñ/n  ÐèÇó/vn  ²»×ã/a  £¬/w  ÔÚ/p  ³ÇÕò/n  ¾ÓÃñ/n  µÚ¶þ/m  ´Î/q  Ïû·Ñ/vn  ½á¹¹/n  Éý¼¶/vn  ¹ý³Ì/n  ÖÐ/f  ÐÎ³É/v  µÄ/u  ÅÓ´ó/a  µÄ/u  Éú²úÄÜÁ¦/l  ²»/d  ÄÜ/v  ³ä·Ö/ad  ·¢»Ó/v  £¬/w  Ôì³É/v  ÁË/u  Éè±¸/n  µÄ/u  ´óÁ¿/m  ÏÐÖÃ/vn  ºÍ/c  ²úÆ·/n  µÄ/u  ´óÁ¿/m  »ýÑ¹/vn  ¡£/w  ÕâÊ±/r  £¬/w  Å©´å/n  ÊÐ³¡/n  ¶Ô/p  ¹úÃñ¾­¼Ã/n  Ôö³¤/vn  µÄ/u  ÖÆÔ¼/vn  ×÷ÓÃ/n  ³ä·Ö/ad  ÏÔÏÖ/v  ³öÀ´/v  ¡£/w  
19980601-09-002-013/m  ¿ªÍØ/v  Å©´å/n  ÊÐ³¡/n  µÄ/u  ¹Ø¼ü/n  ÔÚÓÚ/v  Ôö¼Ó/v  Å©Ãñ/n  ÊÕÈë/n  
19980601-09-002-014/m  £±£¹£¸£µ/m  ¡ª/w  £±£¹£¸£¸Äê/t  Å©Ãñ/n  ÊÕÈë/n  µÄ/u  Äê/n  Êµ¼Ê/a  Ôö³¤ÂÊ/n  Ö»/d  ÓÐ/v  £±£®£²£¥/m  £¬/w  ¶ø/c  £±£¹£¸£¹/m  ¡ª/w  £±£¹£¹£±Äê/t  Äê/q  ¾ù/d  Ö»/d  ÓÐ/v  £°£®£·£¥/m  ¡£/w  £±£¹£¹£²/m  ¡ª/w  £±£¹£¹£¶Äê/t  £¬/w  Å©Ãñ/n  ÊÕÈë/n  µÄ/u  Êµ¼Ê/a  Ôö³¤/vn  ËÙ¶È/n  ·Ö±ð/d  Îª/v  £µ£®£¹£¥/m  ¡¢/w  £³£®£²£¥/m  ¡¢/w  £µ£¥/m  ¡¢/w  £µ£®£¶£¥/m  ¡¢/w  £¹£¥/m  ¡£/w  ÌØ±ð/d  ÊÇ/v  £±£¹£¹£´Äê/t  ÒÔºó/f  £¬/w  Å©´å/n  ¾ÓÃñ/n  Ïû·Ñ/vn  µÄ/u  Ôö³¤/vn  Á¬Ðø/a  £³/m  Äê/q  ³¬¹ý/v  ÁË/u  ³ÇÕò/n  ¾ÓÃñ/n  £¬/w  ³ÇÏç/n  ¾ÓÃñ/n  Ïû·Ñ/vn  ²î¾à/n  ¿ªÊ¼/v  ËõÐ¡/v  ¡£/w  
19980601-09-002-015/m  Èç¹û/c  Å©´å/n  ¾ÓÃñ/n  ÊÕÈë/n  Ôö³¤/vn  µÄ/u  ÕâÖÖ/r  Á¼ºÃ/a  ÊÆÍ·/n  ÄÜ/v  ¼ÌÐø/v  ±£³Ö/v  ÏÂÈ¥/v  £¬/w  ÔÚ/p  ½üÆÚ/t  ÄÚ/f  Å©´å/n  ÍêÈ«/ad  ÓÐ/v  ¿ÉÄÜ/n  ³öÏÖ/v  ÐÂ/a  µÄ/u  Ïû·Ñ/vn  ¸ß·å/n  ¡£/w  È»¶ø/c  £¬/w  ÐÎÊÆ/n  ²¢/d  ²»/d  ÀÖ¹Û/a  ¡£/w  £±£¹£¹£·Äê/t  Å©Ãñ/n  ÊÕÈë/n  µÄ/u  Êµ¼Ê/a  Ôö³¤ÂÊ/n  Îª/v  £´£®£¶£¥/m  £¬/w  ±È/p  ÉÏÄê/t  »ØÂä/v  ÁË/u  £´£®£´/m  ¸ö/q  °Ù·Öµã/n  ¡£/w  Å©Ãñ/n  Ïû·Ñ/v  µÄ/u  Ôö³¤/vn  Çé¿ö/n  ¸ü/d  Áî/v  ÈË/n  ¹Ø×¢/v  ¡£/w  
19980601-09-002-016/m  ´Ó/p  £±£¹£¹£¸Äê/t  µÄ/u  Çé¿ö/n  ¿´/v  £¬/w  Å©Ãñ/n  ÊÕÈë/n  Ôö³¤/vn  µÄ/u  ÐÎÊÆ/n  ÈÔ/d  ÊÇ/v  ²»/d  ÀÖ¹Û/a  µÄ/u  ¡£/w  µÚÒ»/m  £¬/w  Ä¿Ç°/t  Å©²úÆ·/n  ÆÕ±é/ad  ³öÏÖ/v  Âô/v  ÄÑ/a  ºÍ/c  ¼Û¸ñ/n  ÏÂµø/vn  ÎÊÌâ/n  ¡£/w  µÚ¶þ/m  £¬/w  ÏçÕòÆóÒµ/n  ÃæÁÙ/v  ×Å/u  ½Ï/d  ´ó/a  À§ÄÑ/an  £¬/w  Å©´å/n  ·ÇÅ©/b  ¾ÍÒµ/vn  »ú»á/n  ¼õÉÙ/v  ¡£/w  £±£¹£¹£·Äê/t  ÏçÕòÆóÒµ/n  ÎüÄÉ/v  Å©´å/n  ÀÍ¶¯Á¦/n  £´£°£°Íò/m  ÈË/n  £¬/w  ¶ø/c  ¡°/w  °ËÎå/m  ¡±/w  ÆÚ¼ä/f  Æ½¾ù/v  Ã¿Äê/r  ÎüÄÉ/v  £·£±£¹Íò/m  £¬/w  £±£¹£¹£¶Äê/t  ÎüÄÉ/v  £¶£´£·Íò/m  ÈË/n  ¡£/w  £±£¹£¹£¸Äê/t  ÊÜ/v  ¹úÄÚ/s  ÊÐ³¡/n  ÐèÇó/vn  ²»×ã/a  ÒÔ¼°/c  ÑÇÖÞ/ns  ½ðÈÚ/n  Î£»ú/n  µÄ/u  Ó°Ïì/vn  £¬/w  ÏçÕòÆóÒµ/n  µÄ/u  Ôö³¤/vn  ËÙ¶È/n  »á/v  ½øÒ»²½/d  »ØÂä/v  £¬/w  Ëù/u  Ìá¹©/v  µÄ/u  ·ÇÅ©/b  ¾ÍÒµ/vn  »ú»á/n  »á/v  ½øÒ»²½/d  ¼õÉÙ/v  ¡£/w  µÚÈý/m  £¬/w  ÓÉÓÚ/p  ¾ÍÒµ/vn  Ñ¹Á¦/n  ´ó/a  £¬/w  Ðí¶à/m  ³ÇÊÐ/n  ²ÉÈ¡/v  ÁË/u  ÏÞÖÆ/v  ¹ÍÓ¶/v  Å©´å/n  ÀÍ¶¯Á¦/n  µÄ/u  Õþ²ß/n  µÈ/u  £¬/w  Å©Ãñ/n  Íâ³ö/vn  ¾ÍÒµ/vn  »ú»á/n  ¼õÉÙ/v  ¡£/w  Èç¹û/c  ²»/d  ²ÉÈ¡/v  µÃÁ¦/a  ´ëÊ©/n  £¬/w  Å©Ãñ/n  ÊÕÈë/n  ºÍ/c  Ïû·Ñ/vn  ³ÖÐø/vd  ÎÈ¶¨/ad  Ôö³¤/v  µÄ/u  ÊÆÍ·/n  ºÜ/d  ¿ÉÄÜ/v  ·¢Éú/v  Äæ×ª/vn  ¡£/w  
19980601-09-002-017/m  Ôö¼Ó/v  Å©Ãñ/n  ÊÕÈë/n  £¬/w  ÊÇ/v  µ±ÎñÖ®¼±/i  ¡£/w  Ò»/m  ÊÇ/v  Òª/v  ±£³Ö/v  Å©²úÆ·/n  ¼Û¸ñ/n  µÄ/u  Ïà¶Ô/b  ÎÈ¶¨/an  £¬/w  ·ÀÖ¹/v  ³öÏÖ/v  ÑÏÖØ/a  µÄ/u  ¡°/w  ¹È¼úÉËÅ©/i  ¡±/w  £»/w  ¶þ/m  ÊÇ/v  Òª/v  ÇÐÊµ/ad  ¼õÇá/v  Å©Ãñ/n  ¸ºµ£/vn  £»/w  Èý/m  ÊÇ/v  È·±£/v  ÏçÕòÆóÒµ/n  ÊÊ¶È/ad  ¿ìËÙ/d  Ôö³¤/v  £»/w  ËÄ/m  ÊÇ/v  ÔÚ/p  ÖÐÎ÷²¿/f  µØÇø/n  ½øÒ»²½/d  À©´ó/v  ÒÔ¹¤´úêâ/l/%  ¹æÄ£/n  ¡£/w  Ôö¼Ó/v  Å©Ãñ/n  ÊÕÈë/n  £¬/w  ¸ü/d  ÊÇ/v  ³¤Ô¶/a  Ö®/u  ¼Æ/Ng  ¡£/w  Æä/r  ¸ù±¾/a  ³öÂ·/n  ÔÚÓÚ/v  £º/w  ÓÅ»¯/v  Å©Òµ/n  µÄ/u  Æ·ÖÖ/n  ½á¹¹/n  ºÍ/c  Æ·ÖÊ/n  ½á¹¹/n  £¬/w  »ý¼«/ad  ÍÆ½ø/v  Å©Òµ/n  ²úÒµ»¯/vn  ¾­Óª/vn  £¬/w  È«·½Î»/n  ¿ªÍØ/v  Å©´å/n  Ê£Óà/vn  ÀÍ¶¯Á¦/n  µÄ/u  ¾ÍÒµ/vn  ÇþµÀ/n  ¡£/w  

19980601-09-003-001/m  Ë­/r  À´/v  ÊÕ/v  ÃºÆø·Ñ/n  
19980601-09-003-002/m  °¢Òå/nr  
19980601-09-003-003/m  °á½ø/v  ÐÂ¾Ó/n  £¬/w  ÏÈ/d  Í¨/v  ÁË/u  Ë®µç/n  £¬/w  Ë®µç·Ñ/n  ÓÉ/p  ¸÷¼Ò/r  ÂÖÁ÷/vd  ÊÕ/v  £¬/w  Ã¿ÔÂ/r  ÊÕ/v  Æë/a  Ò»/m  ²ã/q  Â¥/n  µÄ/u  £¬/w  Í³Ò»/ad  ½»/v  µ½/v  µ¥Î»/n  ¡£/w  ÍÏ/v  ÁË/u  Ò»/m  Äê/q  £¬/w  ²Å/d  Í¨/v  ÉÏ/v  ÃºÆø/n  £¬/w  ÒÔÎª/v  ÊÕ·Ñ/v  Ò²/d  ÊÇ/v  Í¬Ñù/d  °ìÀí/v  ¡£/w  ÂÖ/v  µ½/v  ÎÒ¼Ò/n  ÊÕ·Ñ/v  Ê±/Ng  £¬/w  ½«/p  ÃºË®µç·Ñ/j  Ò»²¢/d  ÊÕ/v  Æë/a  £¬/w  ´ý/v  ½»/v  µ½/v  µ¥Î»/n  Ê±/Ng  £¬/w  ·½/d  Öª/v  ÃºÆø·Ñ/n  Òª/v  Ã¿ÔÂ/r  ³õ/f  µ¥¶À/d  ËÍ/v  µ½/v  ÒøÐÐ/n  ¡£/w  
19980601-09-003-004/m  Õý/d  Ïë/v  ÅÜ/v  ÌË/q  ÒøÐÐ/n  £¬/w  ÃºÆø/n  ¹«Ë¾/n  ³­±íÔ±/n  ÓÖ/d  À´/v  ²é/v  ÃºÆø±í/n  ÁË/y  ¡£/w  ÌýËµ/v  Ç®/n  »¹/d  Ã»ÓÐ/d  ½»/v  £¬/w  ÅúÆÀ/v  ÎÒ/r  Ò»·¬/m  £¬/w  »¹Òª/v  ·£¿î/v  £²£°/m  Ôª/q  ¡£/w  ÎÒ/r  Ò²/d  ²»·þ/v  £¬/w  ±ç½â/v  µÀ/v  £º/w  Õâ/r  ÊÇ/v  ÎÒ/r  µÚÒ»/m  ´Î/q  ÊÕ/v  ÃºÆø·Ñ/n  £¬/w  Ã»ÓÐ/v  ÈÎºÎÈË/r  ¸æËß/v  ÎÒ/r  ÈçºÎ/r  ½»·¨/n  ¡£/w  ²»ÖªÕß/n  ²»/d  ×ï/Vg  ¡£/w  ÔÙ/d  ½øÒ»²½/d  Ëµ/v  £¬/w  ÎÒ/r  ÊÇ/v  Ìæ/p  ÃºÆø/n  ¹«Ë¾/n  ÊÕ·Ñ/v  £¬/w  ÊÇ/v  Îª/p  ÃºÆø/n  ¹«Ë¾/n  ·þÎñ/v  ¡£/w  ÎÒ/r  ¸¶³ö/v  ÁË/u  ÀÍ¶¯/v  £¬/w  »¹/d  Ã»/d  Ïò/p  ÄãÃÇ/r  Òª/v  ±¨³ê/n  ÄØ/y  £¬/w  È´/d  À´/v  ·£/v  ÎÒ/r  µÄ/u  ¿î/n  £¿/w  Ò»·¬/m  ÀíÂÛ/v  £¬/w  Ãâ/v  ÁË/u  ·£¿î/n  £¬/w  Ö»ÊÇ/d  Òª/v  ÎÒ/r  ÏÂ´Î/t  ×¢Òâ/v  ¡£/w  
19980601-09-003-005/m  Õâ/r  ´Î/q  ÊÕ·Ñ/vn  ¡°/w  ÔâÓö/n  ¡±/w  ±¾/d  ÊÇ/v  ¼¸/m  Äê/q  Ç°/f  µÄ/u  ÊÂ/n  ¡£/w  Ëµ/v  ÆðÀ´/v  £¬/w  ÂÖÁ÷/vd  ÊÕ/v  ¼¸/m  ¼Ò/q  µÄ/u  Ç®/n  £¬/w  ÅÜ/v  Ò»/m  ÌË/q  ÒøÐÐ/n  £¬/w  Ò»/m  Äê/q  Ò²/d  ¾Í/d  Ì¯/v  ÉÏ/f  Ò»Á½/m  »Ø/q  £¬/w  ËÆºõ/d  ÊÇ/v  ÎÞËùÎ½/l  µÄ/u  ÊÂ¶ù/n  £¬/w  ¿ÉÊÇ/c  Ï¸¾¿/v  ÆðÀ´/v  £¬/w  ²¢/d  ²»/d  ¼òµ¥/a  ¡£/w  ÓÃ»§/n  Óë/p  ÃºÆø/n  ¹«Ë¾/n  ÊÇ/v  Ò»/m  ÖÖ/q  ÉÌÆ·/n  ½»»»/vn  ¹ØÏµ/n  £¬/w  ÎÒ/r  »¨Ç®/v  Äã/r  ¹©Æø/v  £¬/w  ÎÒ/r  ¸¶·Ñ/v  Äã/r  ·þÎñ/v  ¡£/w  ÊÕ·Ñ/v  Ò²/d  ÊÇ/v  Ò»/m  ÖÖ/q  ·þÎñ/vn  £¬/w  ÀíÓ¦/v  ÓÉ/p  ÃºÆø/n  ¹«Ë¾/n  À´/v  ÊÕ/v  ¡£/w  Èç¹û/c  ÃºÆø/n  ¹«Ë¾/n  È·/d  ÓÐ/v  À§ÄÑ/an  £¬/w  Î¯ÍÐ/v  ÓÃ»§/n  À´/v  ÊÕ/v  Ò²/d  Î´³¢/d  ²»¿É/v  £¬/w  µ«ÊÇ/c  Òª/v  ¸øÓè/v  ÊÊµ±/a  ²¹³¥/vn  ¡£/w  ·ñÔò/c  £¬/w  ¾Í/d  ÊÇ/v  Ò»/m  ÖÖ/q  ²»µÈ¼Û/b  ½»»»/vn  £¬/w  µÈÓÚ/v  ÃºÆø/n  ¹«Ë¾/n  ÎÞ³¥/d  Õ¼ÓÐ/v  ÁË/u  ÓÃ»§/n  µÄ/u  ÀÍ¶¯/vn  ¡£/w  Ïë/v  Ò»/m  Ïë/v  £¬/w  Ù¼´ó/b  µÄ/u  ³ÇÊÐ/n  £¬/w  ³ÉÇ§ÉÏÍò/i  µÄ/u  ÓÃ»§/n  ¶¼/d  ÊÇ/v  ×Ô¼º/r  ÊÕ·Ñ/v  £¬/w  Ò»/m  Äê/q  ÄÜ/v  ¸ø/p  ÃºÆø/n  ¹«Ë¾/n  Ê¡/v  ¶àÉÙ/r  ·ÑÓÃ/n  £¡/w  
19980601-09-003-006/m  Â¢¶Ï/vn  ÐÐÒµ/n  ÓÉÓÚ/p  ´¦ÓÚ/v  Â¢¶Ï/vn  µØÎ»/n  £¬/w  È±·¦/v  ¸Ä½ø/v  ·þÎñ/vn  ¡¢/w  ½µµÍ/v  ³É±¾/n  ¡¢/w  ½µµÍ/v  ¼Û¸ñ/n  µÄ/u  Ñ¹Á¦/n  ºÍ/c  ¶¯Á¦/n  £¬/w  Ï°¹ß/v  ÓÚ/p  Ïò/p  Ïû·ÑÕß/n  ·¢ºÅÊ©Áî/i  £¬/w  ÌìÈ»/b  ´æÔÚ/v  ×Å/u  Ìá¼Û/v  ³å¶¯/a  £¬/w  Ïû·ÑÕß/n  ¶Ô/p  Æä/r  ÐÐÎª/n  ÓÖ/d  ÍùÍù/d  ÄÎºÎ/v  ²»/d  µÃ/v  ¡£/w  ÔÚ/p  ÖÚ¶à/m  ¾ºÕùÐÔ/n  ÐÐÒµ/n  Ç§·½°Ù¼Æ/i  ¸Ä½ø/v  ·þÎñ/vn  ¡¢/w  ÈÃ/v  Ïû·ÑÕß/n  ÏíÊÜ/v  ±ãÀû/an  µÄ/u  ½ñÌì/t  £¬/w  Â¢¶Ï/vn  ÐÐÒµ/n  ÒÔ/p  ÀÏ´ó/n  ×Ô¾Ó/v  µÄ/u  ÃæÄ¿/n  ¸ü/d  ÈÃ/v  ÈË/n  ÄÑÒÔ/d  ½ÓÊÜ/v  ¡£/w  
19980601-09-003-007/m  ÔÚ/p  ×ßÏò/v  ÊÐ³¡¾­¼Ã/n  µÄ/u  ¹ý³Ì/n  ÖÐ/f  £¬/w  ÎÒÃÇ/r  Ò»·½Ãæ/c  Òª/v  ¾¡¿ÉÄÜ/d  ´òÆÆ/v  Â¢¶Ï/v  £¬/w  ³ý/p  ÉÙÊý/m  ±ØÐë/d  ÊµÐÐ/v  Â¢¶Ï/v  µÄ/u  ÐÐÒµ/n  Íâ/f  ¶¼/d  Òª/v  ·Å¿ª/v  ¾­Óª/v  £¬/w  ±ØÐë/d  Â¢¶Ï/v  µÄ/u  ÐÐÒµ/n  Ò²/d  Òª/v  ÊÊµ±/ad  ÒýÈë/v  ¾ºÕù/vn  »úÖÆ/n  £»/w  ÁíÒ»·½Ãæ/c  ¶Ô/p  ÉÙÊý/m  ±ØÐë/d  ÊµÐÐ/v  Â¢¶Ï/v  µÄ/u  ÐÐÒµ/n  £¬/w  Òª/v  ¼ÓÇ¿/v  Éç»á/n  ¼à¶½/vn  £¬/w  Òª/v  ÖÆ¶¨/v  ÓÐ¹Ø/v  µÄ/u  ·¨ÂÉ/n  ¡¢/w  ·¨¹æ/n  £¬/w  Ô¼Êø/v  Â¢¶Ï/vn  ÐÐÒµ/n  ÐÐÎª/n  £¬/w  ±£»¤/v  ¹«ÖÚ/n  ÀûÒæ/n  £¬/w  Õþ¸®/n  ¡¢/w  ÓßÂÛ/n  ¡¢/w  Ïû·ÑÕß/n  ¶¼/d  Òª/v  ·¢»Ó/v  ¼à¶½/vn  ×÷ÓÃ/n  £¬/w  ²»/d  ÄÜ/v  ÈÃ/v  Â¢¶Ï/vn  ÐÐÒµ/n  ÓÉ/v  ×Å/u  ÐÔ×Ó/n  À´/v  ¡£/w  

19980601-09-004-001/m  ¡°/w  ºÚ³µ/n  ¡±/w  Ê»/Vg  Ïò/p  ºÎ·½/r  
19980601-09-004-002/m  ÔÚ/p  ±±¾©/ns  ½ÖÍ·/s  µÈ/v  ³ö×â³µ/n  £¬/w  ³£/d  ÓÐ/v  ²»/d  ´ø/v  ÈÎºÎ/r  ³ö×â/vn  ±êÖ¾/n  µÄ/u  ³µ/n  ÇÄÈ»/d  ¶ø/c  ÖÁ/v  ¡ª¡ª¡ª/w  
19980601-09-004-003/m  Âí/nr  ·ÉÐ¢/nr  Ìï/nr  ¿¡ÈÙ/nr  
19980601-09-004-004/m  ºÚ³µ/n  ³É/v  Ò»/m  ¾°/Ng  
19980601-09-004-005/m  Äú/r  Ò²Ðí/d  ÓÐ/v  ¹ý/u  ÕâÑù/r  µÄ/u  ¾­Àú/n  £º/w  Õ¾/v  ÔÚ/p  Â·ÅÔ/s  µÈ/v  ³µ/n  Ê±/Ng  £¬/w  ²»/d  ´ø/v  ÈÎºÎ/r  ³ö×â/vn  ±êÖ¾/n  µÄ/u  ³µ/n  ¡°/w  Ù¿/Dg  ¡±/w  µØ/u  ÇÄÈ»/d  ¶ø/c  ÖÁ/v  £¬/w  Ë¾»ú/n  ½Æ÷ï/a  µØ/u  Õ£/v  ×Å/u  ÑÛ¾¦/n  £¬/w  ÎÊ/v  Äú/r  È¥/v  ºÎ·½/r  ¡£/w  Èô/c  ²»/d  ÉÏ/v  £¬/w  ÄÇ/r  ³µ/n  Å¤Í·/v  ±ã/d  ×ß/v  £¬/w  Ã»/v  Èë/v  ¶¼ÊÐ/n  µÄ/u  ¹ö¹ö/z  ³µÁ÷/n  ÖÐ/f  ¡£/w  Ä¿Ç°/t  ±±¾©/ns  ÕýÊ½/a  µÄ/u  ³ö×â³µ/n  Îª/v  £¶£®£µÍò/m  Á¾/q  £¬/w  ¶ø/c  Î´¾­/d  Åú×¼/v  ¡¢/w  Ë½×Ô/d  À¿¿Í/v  µÄ/u  ¡°/w  ºÚ³µ/n  ¡±/w  ¾¹/d  Ô¼/d  ÓÐ/v  £²Íò/m  Á¾/q  £¬/w  ÒÔ/p  ¡°/w  ÃæµÄ/n  ¡±/w  ÎªÖ÷/v  £¬/w  ÇÒ/c  ÓÐ/v  ¼ÌÐø/v  ÂûÑÓ/v  Ö®/u  ÊÆ/Ng  ¡£/w  
19980601-09-004-006/m  ¶ÔÓÚ/p  ÈËÉúµØ²»Êì/l  µÄ/u  ÍâµØÈË/n  £¬/w  ºÚ³µ/n  ³£/d  »á/v  ºÚ/v  ÉÏ/v  Ò»/m  µ¶/q  £¬/w  µ«/c  ¶Ô/p  ±±¾©/ns  ÈË/n  £¬/w  ËûÃÇ/r  ¸ü/d  ¶à/d  ÊÇ/v  ÒÔ/p  ¼Û¸ñ/n  ÓÅ»Ý/v  ÎüÒý/v  ÈË/n  ¡£/w  ÔÚ/p  [Ê×¶¼/n  »ú³¡/n]ns  ºò³µ/v  Ê±/Ng  £¬/w  ÅÅ/v  ÔÚ/p  ±ÊÕß/n  Ç°Ãæ/f  µÄ/u  Ò»/m  Î»/q  Å®Ê¿/n  ×ß/v  ³öÈ¥/v  ºÍ/p  Ò»/m  Î»/q  Ë¾»ú/n  ÌÖ¼Û»¹¼Û/i  ºó/f  £¬/w  ×¼±¸/v  ÉÏ³µ/v  ¡£/w  Ëý/r  µÄ/u  Í¬°é/n  À­À­/v  Ëý/r  Ëµ/v  £º/w  ¡°/w  ÄÜ/v  ÉÏ/v  Âð/y  £¿/w  ÄÇ/r  ÊÇ/v  ºÚ³µ/n  ¡£/w  ¡±/w  Õâ/r  Î»/q  Å®Ê¿/n  Ëµ/v  £º/w  ¡°/w  ¼Û/n  ¶¼/d  Ì¸/v  ºÃ/a  À²/y  £¬/w  ±ãÒË/v  £²£°/m  Ôª/q  £¬/w  ÓÖ/d  ²»ÓÃ/d  ÅÅ¶Ó/v  ¡£/w  ¡±/w  Ëµ/v  ×Å/u  £¬/w  °Ñ/p  Ëý/r  µÄ/u  Í¬°é/n  À­/v  ½ø/v  ÁË/u  ³µ/n  ÄÚ/f  ¡£/w  Ò»/m  Î»/q  ³£/d  ³Ë/v  ºÚ³µ/n  µÄ/u  Ð¡»ï×Ó/n  »Ø´ð/v  ¸ü/d  ÊÇ/v  ¸É´à/a  £º/w  ¡°/w  ¹Ü/v  Ëü/r  °×/a  ³µ/n  ºÚ³µ/n  £¬/w  ±ãÒË/a  µÄ/u  ¾Í/d  ÊÇ/v  ºÃ/a  ³µ/n  £¡/w  ¡±/w  
19980601-09-004-007/m  ÔµºÎ/r  ¶à/v  ÆðÀ´/v  

19980601-09-004-008/m  [±±¾©ÊÐ/ns  ³ö×âÆû³µ/l  ¹ÜÀí¾Ö/n]nt  ÊÇ/v  Î¨Ò»/b  ÓÐ/v  È¨/n  Åú×¼/v  ³ö×â³µ/n  ÔËÓªÈ¨/n  µÄ/u  µ¥Î»/n  ¡£/w  £±£¹£¹£´Äê/t  ³ö×â³µ/n  ·¢Õ¹/v  µ½/v  £¶£®£µÍò/m  Á¾/q  ºó/f  £¬/w  ±±¾©/ns  ¾Í/d  ¶Ô/p  ³ö×â³µ/n  ÊµÐÐ/v  ÁË/u  ×ÜÁ¿/n  ¿ØÖÆ/vn  £¬/w  £´/m  Äê/q  ¶à/m  À´/f  »ù±¾/ad  Ã»ÓÐ/d  ·¢Õ¹/v  ¡£/w  ÓÈÆä/d  ÊÇ/v  ¡°/w  ÃæµÄ/n  ¡±/w  £¬/w  Õý/d  Öð²½/d  ÌÔÌ­/v  £¬/w  ±È/p  Ô­ÏÈ/t  ¼õÉÙ/v  ÁË/u  £±Íò/m  Á¾/q  ×óÓÒ/m  ¡£/w  ³ö×âÆû³µ/l  ¹ÜÀí¾Ö/n  ¾Ö³¤/n  Àî/nr  Õñ³É/nr  Ëµ/v  £¬/w  £¶£®£µÍò/m  Á¾/q  ³ö×âÆû³µ/l  ÒÑ¾­/d  »ù±¾/ad  ¹»ÓÃ/v  ÁË/y  £¬/w  ¿¼ÂÇ/v  µ½/v  ±±¾©ÊÐ/ns  µÄ/u  ½»Í¨/n  Çé¿ö/n  £¬/w  ²»ÒË/v  ÔÙ/d  Ôö¼Ó/v  ³ö×â³µ/n  ÁË/y  ¡£/w  
19980601-09-004-009/m  È»¶ø/c  £¬/w  Õâ/r  £¶£®£µÍò/m  Á¾/q  ¡°/w  Õý¹æ¾ü/n  ¡±/w  Ìô/v  »î/n  ¡¢/w  ¾Ü/Vg  ÔØ/v  ¡¢/w  ÀûÓÃÂÊ/n  ²»/d  ¸ß/a  £¬/w  ¡°/w  ºÚ³µ/n  ¡±/w  ³öÏÖ/v  ÊÆ/n  ³É/v  ±ØÈ»/n  ¡£/w  ¼Ò/n  ×¡/v  ³¯ÑôÇø/ns  µÄ/u  Öì/nr  ÏÈÉú/n  Ëµ/v  £¬/w  ÎÒ/r  ×¡/v  ÄÇ/r  µØ·½/n  ±È½Ï/d  Æ«/a  £¬/w  ³ö×â³µ/n  Ò»°ã/ad  ²»/d  ¹ýÈ¥/v  £¬/w  ËùÒÔ/c  ÓÐÊÂ/v  Ðè/v  ´ò/v  ³µ/n  µÄ/u  Ê±ºò/n  £¬/w  ¾Í/d  µÃ/v  ÕÒ/v  ºÚ³µ/n  ¡£/w  ¶Ô/p  ´Ë/r  £¬/w  Àî/nr  Õñ³É/nr  ¾Ö³¤/n  Ì¹ÑÔ/v  £¬/w  ³ö×â³µ/n  Ïñ/v  ¡°/w  ÃæµÄ/n  ¡±/w  ¡¢/w  ¡°/w  ÏÄÀû/nz  ¡±/w  ÏÖÔÚ/t  ÖÐÐÄ/n  ÊÐÇø/s  µÈ/u  ·±»ª/a  Â·¶Î/n  µÄ/u  ÂúÔØÂÊ/n  Îª/v  £¸£°£¥/m  ¡ª/w  £¸£µ£¥/m  £¬/w  ËùÒÔ/c  ËûÃÇ/r  Ò»°ã/ad  ²»/d  Ô¸/v  µ½/v  ³ÇÏç/n  ½áºÏ²¿/n  »ò/c  ³ÇÊÐ/n  ÖÜ±ß/n  µÈ/u  ½Ï/d  Æ«/a  µÄ/u  µØÇø/n  ¡£/w  [±±ÈË/nz  ³ö×â/vn  ¹«Ë¾/n]nt  µÄ/u  ×Ü¾­Àí/n  Ö£/nr  ¾ÅÈç/nr  Ëµ/v  £¬/w  ÏÖÔÚ/t  ³ö×â³µ/n  µ¥³µ/n  ÀûÓÃÂÊ/n  ²»/d  ¸ß/a  £¬/w  Ò»/m  Ìì/q  ¸É/v  Æß°Ë/m  ¸ö/q  Ð¡Ê±/n  £¬/w  Ë«ÐÝÈÕ/t  »¹Òª/v  ÐÝÏ¢/v  £¬/w  ¶Â³µ/v  Ê±/Ng  ¾Í/d  ²»/d  ³ö³µ/v  £¬/w  ²¢ÇÒ/c  ÓÐµÄ/r  Ë¾»ú/n  Ìô/v  »î/n  ¡¢/w  ¾Ü/Vg  ÔØ/v  µÄ/u  ÊÂÇé/n  ³£ÓÐ/d  ·¢Éú/v  ¡£/w  
19980601-09-004-010/m  ±ÊÕß/n  ÔÚ/p  ÖÐ¹Ø´å/ns  ÉÏ/v  ÁË/u  Ò»/m  Á¾/q  ºÚ³µ/n  £¬/w  Ë¾»ú/n  ÓÃ/p  ×Ô¼º/r  µÄ/u  ³µ/n  ÒÑ/d  ¸É/v  ÁË/u  °ë/m  Äê/q  µÄ/u  ºÚ³µ/n  ÉúÒâ/n  ¡£/w  Ëû/r  Ëµ/v  ¸É/v  Õâ/r  Ò»/m  ÐÐ/q  Í¦/d  ÐÁ¿à/a  µÄ/u  £¬/w  Ã¿Ìì/r  ×ÜÊÇ/d  ÌáÐÄµõµ¨/i  µÄ/u  £¬/w  Ò»°ã/ad  ÔÚ/p  Èý»·/ns  Íâ/f  £¬/w  µ½/p  ÀïÃæ/f  È¥/v  ÅÂ/v  ±»/p  ×¥/v  ¡£/w  ÊÕÈë/n  »¹/d  ±È½Ï/d  ÎÈ¶¨/a  ¡£/w  µ±/p  ±ÊÕß/n  ÎÊ¼°/v  Ëû/r  ÎªÊ²Ã´/r  ²»/d  µ½/v  ÕýÊ½/a  µÄ/u  ³ö×â/vn  ¹«Ë¾/n  È¥/v  £¬/w  Ëû/r  Ëµ/v  ×Ô¼º/r  Ïñ/v  ¡°/w  ÓÎ»÷¶Ó/n  ¡±/w  £¬/w  Ò²/d  Ïë/v  ±ä³É/v  ¡°/w  Õý¹æ¾ü/n  ¡±/w  £¬/w  µ«/c  ³ö×â³µ/n  ¹«Ë¾/n  Ôç¾Í/d  Âú/a  ÁË/y  £¬/w  ²»/d  ÕÐ/v  ÈË/n  ¡£/w  
19980601-09-004-011/m  ºÎ´¦/r  ÊÇ/v  ¹éÍ¾/n  
19980601-09-004-012/m  ºÚ³µ/n  Ëä/c  ÓÐ/v  ÊÐ³¡/n  £¬/w  µ«/c  Ëü/r  ÌÓË°/v  £¬/w  ²»/d  ³Ðµ£/v  ÈÎºÎ/r  ÒåÎñ/n  £¬/w  ÊôÓÚ/v  ·Ç·¨/d  ÔËÓª/v  ¡£/w  ²¢ÇÒ/c  ºÚ³µ/n  ÍíÉÏ/t  ³ö/v  Èý»·/ns  ÒÔÍâ/f  ²»/d  ÄÜ/v  µÇ¼Ç/v  £¬/w  Ôâ½Ù/v  µÄ/u  ÊÂ/n  ³£ÓÐ/d  ·¢Éú/v  ¡£/w  ¼øÓÚ/p  ´Ë/r  £¬/w  Ò»Ð©/m  ³ö×â³µ/n  ¹«Ë¾/n  µÄ/u  ¾­Àí/n  ºôÓõ/v  £º/w  ´ò»÷/v  ºÚ³µ/n  ¡£/w  
19980601-09-004-013/m  µ«/c  ÕûÖÎ/v  ºÚ³µ/n  £¬/w  ÓÖ/d  Æñ/d  ÊÇ/v  Ò»¸ö/m  ¡°/w  ´ò/v  ¡±/w  ×Ö/n  ÁË/v  µÃ/v  ¡£/w  Ö÷¹Ü/v  ´ò¼Ù/v  µÄ/u  ¹¤ÉÌ¾Ö/n  Òª/v  ¹Ü/v  Èý°ÙÁùÊ®/m  ÐÐ/q  £¬/w  ¶ø/c  ³ö×âÆû³µ/l  ¹ÜÀí¾Ö/n  »¹/d  ÓÐ/v  ×Ô¼º/r  µÄ/u  £¶£®£µÍò/m  Á¾/q  Æû³µ/n  Ðè/v  ¼à¶½/v  ¡£/w  ´Ó/p  Ö´·¨/vn  ·½Ãæ/n  µÄ/u  ¹«ÕýÐÔ/n  ½²/v  ´ò»÷/v  ºÚ³µ/n  ÖÁÉÙ/d  µÃ/v  Ë«ÈË/b  Ö´·¨/v  £¬/w  £²Íò/m  Á¾/q  ºÚ³µ/n  £¬/w  ÄÇ/r  µÃ/v  Í¶Èë/v  ¶à/d  ´ó/a  µÄ/u  ÈËÁ¦/n  ¡¢/w  ÎïÁ¦/n  £¿/w  ¹ÜÀí¾Ö/n  ·½Ãæ/n  ³ÐÈÏ/v  £¬/w  Ä¿Ç°/t  ºÚ³µ/n  Ö´·¨/v  ºÍ/c  ´¦·£/v  µÄ/u  Á¦¶È/n  ²»¹»/a  £¬/w  ½ñºó/t  Ðè/v  ¼ÓÇ¿/v  ÁªºÏ/v  Ö´·¨/v  ¡£/w  
19980601-09-004-014/m  Ò»Ð©/m  ×¨¼Ò/n  ÈÏÎª/v  £¬/w  ÏÞÖÆ/v  ³ö×â³µ/n  µÄ/u  ÐÐÕþ/n  ÐÐÎª/n  ÔÚ/p  ÊÐ³¡¾­¼Ã/n  Ìõ¼þ/n  ÏÂ/f  Ò²/d  Ó¦/v  ×ñÑ­/v  ¹©Çó/n  ¹æÂÉ/n  £¬/w  ¡°/w  ºÚ³µ/n  ¡±/w  ÏÖÏó/n  ±ãÊÇ/v  Ìú/n  µÄ/u  ÊÐ³¡/n  ¹æÂÉ/n  ÔÚ/d  Æð/v  ×÷ÓÃ/n  ¡£/w  ½â¾ö/v  ¡°/w  ºÚ³µ/n  ¡±/w  ÎÊÌâ/n  £¬/w  ´Ó/p  À©´ó/v  Õý¹æ/a  ³ö×â³µ/n  ¹©¸ø/vn  ½Ç¶È/n  ¿´/v  £¬/w  ¿É/v  ÓÐ/v  Á½/m  ÖÖ/q  °ì·¨/n  £¬/w  ÆäÒ»/r  ÊÇ/v  È¡Ïû/v  ÏÞÖÆ/v  £¬/w  µ«/c  ÂÇ/Vg  ¼°/v  ´óÁ¿/m  ¡°/w  ÃæµÄ/n  ¡±/w  ¶Ô/p  ±±¾©/ns  Õâ/r  Ò»/m  ¹ú¼Ê/n  ´ó¶¼ÊÐ/n  µÄ/u  Ó°Ïì/vn  £¬/w  ËÆ/d  ²»/d  ¿ÉÐÐ/a  ¡£/w  Æä¶þ/r  ÊÇ/v  ½«/p  ¡°/w  ÏÄÀû/nz  ¡±/w  ¡¢/w  ¡°/w  É£ËþÄÉ/nz  ¡±/w  µÈ/u  ³ö×â³µ/n  ¼Û¸ñ/n  ÏÂµ÷/v  ¡£/w  ÒòÎª/c  Õâ/r  Á½Õß/r  Óë/p  ¡°/w  ÃæµÄ/n  ¡±/w  ¼Û¸ñ/n  ²î¾à/n  ½Ï/d  ´ó/a  £¬/w  ´¦ÓÚ/v  ¹©¹ýÓÚÇó/l  ×´Ì¬/n  £¬/w  ½µ¼Û/v  ¿É/v  Ê¹/v  ÂúÔØÂÊ/n  Ìá¸ß/v  £¬/w  µÈÓÚ/v  À©´ó/v  ÁË/u  ³ö×â³µ/n  ¹©¸ø/vn  £¬/w  Ò²/d  ÓÐÀûÓÚ/v  ¼õÉÙ/v  ºÚ³µ/n  ¡£/w  
19980601-09-004-015/m  ¾ÝÏ¤/v  £¬/w  [±±¾©ÊÐ/ns  ³ö×âÆû³µ/l  ¹ÜÀí¾Ö/n]nt  ÕýÔÚ/d  µ÷²é/v  £¬/w  ×¼±¸/v  ¶Ô/p  ³ö×â³µ/n  µ÷¼Û/v  ¡£/w  ÔÙ¾ÍÊÇ/d  ×¼±¸/v  ÊµÐÐ/v  Ë«°àÖÆ/n  £¬/w  Ìá¸ß/v  µ¥³µ/n  µÄ/u  ÀûÓÃÂÊ/n  £¬/w  ÕâÑù/r  ÎÞÐÎÖÐ/d  ¾Í/d  »á/v  Ôö¼Ó/v  ÔËÁ¦/n  ¡£/w  
19980601-09-004-016/m  ¾Ý/p  Í³¼Æ/v  £¬/w  Ä¿Ç°/t  ³ö×â³µ/n  ÔËÁ¦/n  Õ¼/v  ¹«½»/b  ×Ü/b  ÔËÁ¦/n  µÄ/u  £±£µ£¥/m  ¡£/w  [±±¾©ÊÐ/ns  ¹«½»/b  ×Ü¹«Ë¾/n]nt  ¸±/b  ¾­Àí/n  Íõ/nr  ÐÂÉú/nr  Ëµ/v  £¬/w  ¹«½»/b  ×Ü¹«Ë¾/n  ÕýÔÚ/d  ¿ª·¢/v  Ò»/m  ÖÖ/q  ÐÂ/a  ³µ/n  £¬/w  Òª/v  ÔÚ/p  Ò»Ð©/m  ÐÂ½¨/b  Ð¡Çø/n  ¡¢/w  ³ÇÏç/n  ½áºÏ²¿/n  ¶à/d  ½¨/v  ¹«½»/b  ÏßÂ·/n  £¬/w  ·½±ã/v  ¹ã´ó/b  ¾ÓÃñ/n  µÄ/u  ³öÐÐ/vn  ¡£/w  ·¢´ï/a  ¡¢/w  ÊæÊÊ/a  µÄ/u  ¹«¹²/b  ½»Í¨/n  ¿É/v  Ê¹/v  ¶Ô/p  ¡°/w  ÃæµÄ/n  ¡±/w  ÐèÇó/n  ÊÊµ±/ad  ¼õÉÙ/v  £¬/w  ÕâÑù/r  £¬/w  µÈÓÚ/v  °Ñ/p  ºÚ³µ/n  µÄ/u  ÄÇ/r  ²¿·Ö/n  ÊÐ³¡/n  ¶á/v  ÁË/u  ¹ýÀ´/v  ¡£/w  

19980601-09-005-001/m  ¡°/w  Èý²ú/j  ¡±/w  ÊÕÖ§/n  Ó¦/v  Í¸Ã÷/a  
19980601-09-005-002/m  Ò»/m  ÖÜ/q  À´/f  £¬/w  ½­ËÕ/ns  ½¨ºþ/ns  ²Ì/nr  ´ºÏé/nr  ¡¢/w  ºþ±±/ns  Ïå·®/ns  êË/nr  Ôª¾ý/nr  ¡¢/w  ËÄ´¨/ns  »ªÝö/ns  Çñ/nr  º£Ó¥/nr  µÈ/u  ¼¸Ê®/m  Î»/q  ¶ÁÕß/n  ¸ø/p  ÖÜ¿¯/n  À´ÐÅ/v  À´¸å/v  £¬/w  ÕâÀï/r  ¿¯µÇ/v  ÉÏº£/ns  ÀÏ¹¤ÈË/n  Îâ/nr  ÖÙ°²/nr  µÄ/u  À´¸å/n  ¡£/w  
19980601-09-005-003/m  ÎÒ/r  ÔÚ/p  ¹¤×÷/vn  ÖÐ/f  ÁË½â/v  µ½/v  £º/w  ÓÐ/v  Ò»/m  ¹úÓÐ/vn  ÆóÒµ/n  ÀûÓÃ/v  ¸»Óà/vn  ÈËÔ±/n  ºÍ/c  ³§·¿/n  ¸ã/v  ¡°/w  Èý²ú/j  ¡±/w  £¬/w  ÏÈºó/d  ¿ª/v  ÁË/u  £¹/m  ¼Ò/q  µê/n  ¡£/w  ÆäÖÐ/r  ²»·¦/v  ÉúÒâ/n  ºì»ð/a  ¡¢/w  ÊÕÈë/n  ¿É¹Û/a  µÄ/u  ¡£/w  µ«/c  ÊÕÈë/n  Ô½/d  ¶à/a  µÄ/u  Èý²ú/j  ÆóÒµ/n  ÊÕÖ§/n  È´/d  Ô½/d  ÉñÃØ/a  £¬/w  Ô±¹¤/n  µÄ/u  ¹¤×Ê/n  ¡¢/w  ½±½ð/n  ¶¼/d  ÊÇ/v  ¡°/w  Ä£ºý/a  ¡±/w  µÄ/u  ¡£/w  
19980601-09-005-004/m  ÓÐ/v  Ç®/n  ºÃ/d  °ìÊÂ/v  ¡£/w  °Ë¾Å/m  ¸ö/q  ÉÌµê/n  µÄ/u  ¾­Àí/n  ²»/d  Íü/v  Áìµ¼/n  ÔÔÅà/v  £¬/w  ÕùÏà/d  ¡°/w  ½ø¹±/v  ¡±/w  ¡£/w  Áìµ¼/n  Ò²/d  ÐÄÁìÉñ»á/i  £¬/w  °´/p  ½ø¹±/v  ¶àÉÙ/r  ÐÐÉÍ/v  ¡£/w  ÓÐ/v  ÉÍ/v  ³µ×Ó/n  ¡¢/w  ·¿×Ó/n  µÄ/u  £¬/w  Ò²/d  ÓÐ/v  ¸ø/p  ¾­Àí/n  ¼ÒÊô/n  ÉÍ/v  Î»×Ó/n  µÄ/u  ¡£/w  ¾Í/d  ÕâÑù/r  £¬/w  ÔÚ/p  ¡°/w  Í¶/v  Ö®/r  ÒÔ/p  ÌÒ/n  £¬/w  ±¨/v  Ö®/r  ÒÔ/p  Àî/n  ¡±/w  µÄ/u  È¨/n  ¡¢/w  Ç®/n  ½»»»/v  Ö®ÖÐ/f  £¬/w  ¹ú¼Ò/n  ²Æ²ú/n  ±»/p  ÅÜ/v  ¡¢/w  Ã°/v  ¡¢/w  µÎ/v  ¡¢/w  Â©µô/v  ÁË/y  ¡£/w  
19980601-09-005-005/m  ÆóÒµ/n  °ì/v  Èý²ú/j  ±¾/d  ÊÇ/v  ºÃÊÂ/n  Ò»/m  ×®/q  ¡£/w  Ã÷ÈË²»×ö°µÊÂ/l  £¬/w  ÎÒÃÇ/r  ÀúÀ´/d  ÓÐ/v  ¾­¼Ã/n  ÃñÖ÷/an  µÄ/u  ÓÅÁ¼/z  ´«Í³/n  ¡£/w  ¶¨Ê±/d  Ïò/p  ÆóÒµ/n  Ô±¹¤/n  ¹«²¼/v  Èý²ú/j  ÊÕÖ§/n  £¬/w  ÓÐÀûÓÚ/v  ÔöÇ¿/v  Ö°¹¤/n  µÄ/u  Ö÷ÈËÎÌ/n  ÔðÈÎ¸Ð/n  £¬/w  Ò²/d  ±ãÓÚ/v  ÈºÖÚ/n  ¶Ô/p  ¹«¿î/n  µÄ/u  ¼à¶½/vn  Ê¹ÓÃ/vn  ¡£/w  

19980601-09-006-001/m  ÉÏº£/ns  ¹¤Òµ/n  ¿â´æ/vn  ²úÆ·/n  »ª¶«/ns  µ÷¼Á/vn  ÅÄÂô»á/n  ½áÊø/v  £¨/w  Í¼Æ¬/n  £©/w  
19980601-09-006-002/m  ÎåÔÂ/t  ¶þÊ®°ËÈÕ/t  ½áÊø/v  µÄ/u  ¾Å°Ë/m  ÉÏº£/ns  ¹¤Òµ/n  ¿â´æ/vn  ²úÆ·/n  »ª¶«/ns  µ÷¼Á/vn  ÅÄÂô»á/n  £¬/w  ÔÚ/p  ÉÏº£/ns  µÚÒ»/m  ´Î/q  ÒÔ/p  ÅÄÂô/vn  ·½Ê½/n  ´¦Àí/v  ¹¤Òµ/n  ¿â´æ/vn  ²úÆ·/n  £¬/w  ½«/p  ¿â´æ/vn  ÉÌÆ·/n  Òý/v  Ïò/p  Éç»á/n  ¡£/w  ÅÄÂô»á/n  ³É½»¶î/n  ´ï/v  ¶þ°ÙËÄÊ®/m  Óà/m  Íò/m  Ôª/q  ¡£/w  Í¼/n  Îª/v  ¾ºÅÄÉù/n  ´ËÆð±Ë·ü/i  µÄ/u  ÅÄÂô»á/n  ÏÖ³¡/s  ¡£/w  £¨/w  ÐÂ»ªÉç/nt  ¼ÇÕß/n  ³Â/nr  ·É/nr  Éã/Vg  £©/w  

19980601-09-007-001/m  Èç´Ë/r  ¡º/w  »¯·Ê/n  ¹¤³§/n  ¡»/w  £¨/w  ¸½/v  Í¼Æ¬/n  £²/m  ÕÅ/q  £©/w  
19980601-09-007-002/m  Õã½­/ns  ¸»ÑôÊÐ/ns  ÓÐ/v  ²»ÉÙ/m  ÕâÑù/r  µÄ/u  ¡°/w  ÁòËáÐ¿/n  »¯·Ê/n  ¹¤³§/n  ¡±/w  £¬/w  Æä/r  ²úÆ·/n  Ö÷Òª/d  Ïú/v  Íù/p  ±±·½/f  £¬/w  ËûÃÇ/r  ×Ô¼º/r  ´ÓÀ´/d  ²»/d  ÓÃ/v  ¡£/w  ¾Ý/p  ½éÉÜ/v  £¬/w  ÕâÐ©/r  ³§/n  Òò/p  Éè±¸/n  ¼òÂª/a  £¬/w  È±·¦/v  ±ØÒª/a  µÄ/u  ¼ì²â/vn  ºÍ/c  »¯Ñé/vn  ÊÖ¶Î/n  £¬/w  ²úÆ·/n  ÖÊÁ¿/n  ºÜ/d  ²»/d  ÎÈ¶¨/a  £¬/w  ÖØ½ðÊô/n  ïÓ/Ng  º¬Á¿/n  ÍùÍù/d  ÑÏÖØ/a  ³¬±ê/vn  ¡£/w  £¨/w  ÀÍ/nr  Ä©/nr  Éã/Vg  £©/w  

19980601-10-001-001/m  ·À·¶/v  ÐÅÓÃÖ¤/n  Õ©Æ­/vn  
19980601-10-001-002/m  ÐÅÓÃÖ¤/n  ÊÇ/v  ×î/d  ³£¼û/a  µÄ/u  ¹ú¼Ê/n  Ã³Ò×/vn  ½áËã/v  ·½Ê½/n  £¬/w  Òò/c  ÓÐ/v  ÒøÐÐ/n  ÐÅÓÃ/n  µÄ/u  ½éÈë/vn  £¬/w  Æä/r  ¿É¿¿ÐÔ/n  µÃµ½/v  ¼ÓÇ¿/v  ¡£/w  µ«ÊÇ/c  £¬/w  ¹úÄÚ/s  ÐÅÓÃÖ¤/n  ÆÛÕ©/vn  °¸¼þ/n  ÂÅÂÅ/d  ·¢Éú/v  µÄ/u  ÊÂÊµ/n  Ö¤Ã÷/v  £¬/w  ÐÅÓÃÖ¤/n  ½»Ò×/n  ²¢·Ç/v  Ê®È«Ê®ÃÀ/i  ¡ª¡ª¡ª/w  
19980601-10-001-003/m  ±¾±¨/r  ¼ÇÕß/n  ÕÅ/nr  ¾¼Ç¿/nr  
19980601-10-001-004/m  ½ñÄê³õ/t  £¬/w  ÉÏº£/ns  ¾¯·½/n  ÆÆ»ñ/v  ÁË/u  Ò»/m  Æð/q  ÌØ´ó/b  ÐÅÓÃÖ¤/n  Õ©Æ­°¸/n  ¡£/w  ÊÂÇé/n  µÄ/u  ÆðÒò/n  ÊÇ/v  £º/w  £±£¹£¹£¶Äê/t  £´ÔÂ/t  £¬/w  ÉÏº£/ns  Ä³/r  ½ø³ö¿Ú/vn  ¹«Ë¾/n  Óë/p  [½ð¸£/nz  ÊµÒµ/n  ·¢Õ¹/vn  ¹«Ë¾/n]nt  ºÍ/c  [Òø·å/nz  ÊµÒµ/n  ¹«Ë¾/n]nt  Ç©¶©/v  ÁË/u  Î¯ÍÐ/vn  ´úÀí/vn  ºÏÍ¬/n  £¬/w  Îª/p  Á½/m  ¼Ò/q  ¹«Ë¾/n  ´úÀí/v  ´Ó/p  Ïã¸Û/ns  ½ø¿Ú/v  ÀÛ¼Æ/v  £±£´£°£°Íò/m  ÃÀÔª/q  µÄ/u  »õÎï/n  ¡£/w  ¸ù¾Ý/p  ºÏÍ¬/n  £¬/w  Õâ¼Ò/r  ½ø³ö¿Ú/vn  ¹«Ë¾/n  ³öÃæ/v  Ïò/p  Ïã¸Û/ns  ¹«Ë¾/n  ¿ª/v  ³ö/v  ÐÅÓÃÖ¤/n  £¬/w  Ïã¸Û/ns  ¹«Ë¾/n  °ì/v  »õ/n  ºó/f  £¬/w  Í¨¹ý/p  »¦/j  ¸Û/j  Á½/m  µØ/n  ÒøÐÐ/n  »ã/v  ³ö/v  »õÎï/n  ×°Ïäµ¥/n  ¡¢/w  Ìá»õµ¥/n  ¡¢/w  ·¢Æ±/n  ¡¢/w  »ãÆ±/n  µÈ/u  µ¥¾Ý/n  £¬/w  ½ø³ö¿Ú/vn  ¹«Ë¾/n  ÊÕ/v  µ¥/Ng  ºó/f  ÓÉ/p  ¸ºÔð/v  ½ø»õ/v  µÄ/u  Á½/m  ¼Ò/q  ¹«Ë¾/n  È·ÈÏ/v  £¬/w  ×îºó/f  ÔÙ/d  ÓÉ/p  ¡°/w  ½ð¸£/nz  ¡±/w  ¡¢/w  ¡°/w  Òø·å/nz  ¡±/w  ½«/p  »õ¿î/n  ¹é»¹/v  ½ø³ö¿Ú/vn  ¹«Ë¾/n  ¡£/w  ½»Ò×/vn  ÖÐ/f  £¬/w  ½ø³ö¿Ú/vn  ¹«Ë¾/n  ¿É/v  µÃ/v  Ò»/m  ±Ê/q  ´úÀí·Ñ/n  ¡£/w  
19980601-10-001-005/m  È»¶ø/c  £¬/w  Ê±¸ô/v  Ò»/m  Äê/q  ¶à/m  £¬/w  ÕÕÀí/v  ¡°/w  »õÎï/n  ¡±/w  ÔçÒÑ/d  ¡°/w  ½ø¿Ú/v  ¡±/w  £¬/w  µ«/c  ¡°/w  ½ð¸£/nz  ¡±/w  ¡¢/w  ¡°/w  Òø·å/nz  ¡±/w  Á½/m  ¼Ò/q  ¹«Ë¾/n  È´/d  Ò»Ö±/d  ÍÆ/v  Ëµ/v  »õÎï/n  »ýÑ¹/v  £¬/w  Ê¼ÖÕ/d  ²»/d  »¹/v  »õ¿î/n  £¬/w  ÖÂÊ¹/v  ÉÏº£/ns  Õâ¼Ò/r  ½ø³ö¿Ú/vn  ¹«Ë¾/n  ÏÝÈë/v  ÑÏÖØ/a  µÄ/u  ²ÆÎñ/n  Î£»ú/n  ¡£/w  ÉÏº£/ns  ¾¯·½/n  ½Óµ½/v  ±¨°¸/v  ºó/f  £¬/w  Ñ¸ËÙ/ad  Õ¹¿ª/v  Õì²é/v  £¬/w  ¾­¹ý/p  °ë/m  Äê/q  µÄ/u  µ÷²é/vn  È¡Ö¤/vn  £¬/w  °¸¼þ/n  ÕæÏà´ó°×/i  ¡£/w  Ô­À´/d  £¬/w  Ç°/f  ¼¸/m  Äê/q  £¬/w  ¡°/w  ½ð¸£/nz  ¡±/w  ¡¢/w  ¡°/w  Òø·å/nz  ¡±/w  ¹«Ë¾/n  Ãæ¶Ô/v  ¼¤ÁÒ/a  µÄ/u  ÊÐ³¡/n  ¾ºÕù/vn  £¬/w  ÒÑ/d  Õ®Ì¨¸ßÖþ/i  £¬/w  ±ôÁÙ/v  ÆÆ²ú/v  £¬/w  µ«/c  ËûÃÇ/r  ²¢/d  ²»/d  ¸ÊÐÄ/v  £¬/w  Ôø/d  ÊÇ/v  ¡°/w  ½ðÈÚ/n  ¸ßÊÖ/n  ¡±/w  µÄ/u  ¡°/w  Òø·å/nz  ¡±/w  ¹«Ë¾/n  ÀÏ°å/n  Â½/nr  ¹úì®/nr  ¸ü/d  ÊÇ/v  Íæ/v  Æð/v  ÁË/u  ¡°/w  ½ðÈÚ/n  Ä§Êõ/n  ¡±/w  ¡£/w  ËûÃÇ/r  Óë/p  Ïã¸Û/ns  ¹«Ë¾/n  ÉÌ¶¨/v  £¬/w  ÓÉ/p  ËûÃÇ/r  Æ­È¡/v  ½ø³ö¿Ú/vn  ¹«Ë¾/n  µÄ/u  ÐÅÓÃÖ¤/n  ¼°/c  ¾Þ¿î/n  £¬/w  ¶ø/c  Ïã¸Û/ns  ¹«Ë¾/n  ²»ÓÃ/d  °ì/v  »õ/n  ¡£/w  Ëæºó/d  £¬/w  Â½/nr  ¹úì®/nr  ×Ô¼º/r  Ïò/p  ÒøÐÐ/n  ¼Ä/v  ³ö/v  ¼Ù/a  µÄ/u  µ¥¾Ý/n  ½øÐÐ/v  ¡°/w  ÌùÏÖ/v  ¡±/w  £¬/w  ²¢/c  Í¨¹ý/p  ÒøÐÐ/n  ½«/p  ÌùÏÖ/v  µÄ/u  ¡°/w  »õ¿î/n  ¡±/w  »ã/v  Èë/v  Æä/r  Ö¸¶¨/vn  ÕË»§/n  ¡£/w  ¾Í/d  ÕâÑù/r  £¬/w  ½ü/a  ÒÚ/m  Ôª/q  ÈËÃñ±Ò/n  Á÷Èë/v  ÁË/u  Õ©Æ­Õß/n  µÄ/u  ÊÖÖÐ/s  ¡£/w  
19980601-10-001-006/m  ¾Ý/p  ÁË½â/v  £¬/w  ÐÅÓÃÖ¤/n  ÊÇ/v  µ±Ç°/t  ×î/d  ³£¼û/a  µÄ/u  Ò»/m  ÖÖ/q  ¹ú¼Ê/n  ½áËã/vn  ·½Ê½/n  ¡£/w  Óë/p  ÆäËü/r  ¹ú¼Ê/n  ½áËã/vn  ·½Ê½/n  Ïà±È/v  £¬/w  ÓÉÓÚ/p  ÒøÐÐ/n  ÐÅÓÃ/n  µÄ/u  ½éÈë/vn  £¬/w  Æä/r  ¿É¿¿ÐÔ/n  µÃµ½/v  ¼ÓÇ¿/v  £¬/w  Õâ/r  ÊÇ/v  ÂòÂô/vn  Ë«·½/n  ÀÖÓÚ/v  ²ÉÓÃ/v  ÐÅÓÃÖ¤/n  ½áËã/vn  µÄ/u  Ö÷Òª/b  Ô­Òò/n  ¡£/w  µ«ÊÇ/c  £¬/w  Í¸¹ý/v  ÉÏº£/ns  Õâ/r  Æð/q  ÐÅÓÃÖ¤/n  Õ©Æ­/vn  ´ó°¸/n  £¬/w  ÈËÃÇ/n  ¿ÉÒÔ/v  ·¢ÏÖ/v  £¬/w  ÐÅÓÃÖ¤/n  ½»Ò×/vn  ²¢·Ç/v  Ê®È«Ê®ÃÀ/i  ¡£/w  
19980601-10-001-007/m  [ÉÏº£ÊÐ/ns  Íâ¾­Ã³Î¯/j  ÌõÔ¼/n  ·¨ÂÉ´¦/n]nt  µÄ/u  Äß/nr  ½¨ÁÖ/nr  ¸æËß/v  ¼ÇÕß/n  £¬/w  ÓÉÓÚ/p  ÐÅÓÃÖ¤/n  ½»Ò×/vn  ÖÐ/f  ´æÔÚ/v  Â©¶´/n  £¬/w  ½üÄêÀ´/l/%  £¬/w  ¹úÄÚ/s  ÐÅÓÃÖ¤/n  Õ©Æ­/vn  °¸¼þ/n  Õý/d  ³Ê/v  Ôö¶à/vn  Ç÷ÊÆ/n  ¡£/w  ÆäÖÐ/r  £¬/w  ÊÜÒæÈË/n  £¨/w  Âô·½/n  £©/w  Î±Ôì/v  µ¥¾Ý/n  £¬/w  Æ­È¡/v  ÒøÐÐ/n  ¸¶¿î/v  £¬/w  Ê¹/v  ¿ª/v  Ö¤/n  ÉêÇëÈË/n  £¨/w  Âò·½/n  £©/w  »õ/n  ²Æ/n  Á½/m  ¿Õ/v  £¬/w  ÊÇ/v  ×î/d  ³£¼û/a  µÄ/u  Ò»/m  ÖÖ/q  ÐÅÓÃÖ¤/n  Õ©Æ­/vn  ·½Ê½/n  ¡£/w  ÉÏº£ÊÐ/ns  Õâ/r  Æð/q  °¸¼þ/n  ¾Í/d  ÊÇ/v  Ò»¸ö/m  Ã÷ÏÔ/a  µÄ/u  Àý×Ó/n  ¡£/w  
19980601-10-001-008/m  ÐÅÓÃÖ¤/n  ÆäÊµ/d  ÊÇ/v  Ò»/m  ·Ý/q  ¶ÀÁ¢/v  ÓÚ/p  »ù´¡/n  ½»Ò×/n  Ö®Íâ/f  µÄ/u  ÒøÐÐ/n  ¸¶¿î/vn  ³ÐÅµ/vn  ¡£/w  ÒøÐÐ/n  ´¦Àí/v  µÄ/u  ½ö½ö/d  ÊÇ/v  µ¥¾Ý/n  £¬/w  ¶Ô/p  »õÎï/n  ²»/d  ¸ºÔð/v  ¡£/w  Õâ/r  ¾Í/d  Ê¹µÃ/v  Ò»Ð©/m  ²»·¨/b  ÉÌÈË/n  ÓÐ»ú¿É³Ë/i  ¡£/w  Âô·½/n  ÀûÓÃ/v  ÒøÐÐ/n  ²»/d  ¹Ü/v  »õÎï/n  µÄ/u  ÌØµã/n  £¬/w  ÏúÊÛ/v  Ò»Ð©/m  ¸ù±¾/d  ²»/d  ´æÔÚ/v  µÄ/u  »õÎï/n  £¬/w  ²¢/c  Î±Ôì/v  Ìáµ¥/n  £»/w  »òÕß/c  ÓÐÊ±/d  Ìáµ¥/n  Ëù/u  ÔØ/v  »õÎï/n  Óë/p  Êµ¼Ê/a  »õÎï/n  ÍêÈ«/ad  ²»/d  Ò»Ñù/a  ¡£/w  ÔÚ/p  ÕâÖÖ/r  Çé¿ö/n  ÏÂ/f  £¬/w  Âò·½/n  ¸¶/v  ÁË/u  ¿î/n  £¬/w  È´/d  ÄÃ/v  ²»/d  µ½/v  »õ/n  £¬/w  »òÊÇ/c  ÄÃ/v  µ½/v  µÄ/u  »õ/n  Óë/p  Ëù/u  ¶©/v  µÄ/u  ÍêÈ«/ad  ²»Í¬/a  £¬/w  ³ÉÎª/v  ÊÜº¦Õß/n  ¡£/w  ¶Ô/p  ´Ë/r  £¬/w  [¹ú¼Ê/n  º£ÊÂ¾Ö/n]nt  ¾­³£/d  ·¢²¼/v  ¹«¸æ/n  £¬/w  ÌáÐÑ/v  Ò»Ð©/m  ½ø¿ÚÉÌ/n  µ±ÐÄ/v  ÊÜ/v  ²»·¨/b  ³ö¿ÚÉÌ/n  ÆÛÕ©/v  £¬/w  ÌØ±ð/d  ÊÇ/v  Ò»Ð©/m  ´ó×Ú/m  ÉÌÆ·/n  µÄ/u  ½»Ò×/n  ¡£/w  ÕâÐ©/r  ÆÛÕ©/vn  ½»Ò×/n  Ò»°ã/ad  ÓÐ/v  ÒÔÏÂ/f  ÏÔÖø/a  ÌØÕ÷/n  £º/w  Ò»/m  ÊÇ/v  Ìõ¼þ/n  ¶Ô/p  Âò·½/n  ÌØ±ð/d  ÓÅ»Ý/v  £¬/w  ÒýÓÕ/v  Âò·½/n  ÉÏµ±/v  £»/w  ¶þ/m  ÊÇ/v  ´¬/n  ¹«Ë¾/n  ¡¢/w  ÆðÔË/vn  ¸Û/j  ÓÉ/p  Âô·½/n  Ö¸¶¨/v  £»/w  Èý/m  ÊÇ/v  Æ·ÖÊ/n  Ö¤Êé/n  ÓÉ/p  Âô·½/n  ËùÔÚµØ/n  »ú¹¹/n  Ç©·¢/v  ¡£/w  ×ÜÖ®/c  £¬/w  ¾Í/d  ÊÇ/v  ÈÃ/v  Âò·½/n  ²»Ò×/ad  ¿ØÖÆ/v  »õÎï/n  ¡£/w  
19980601-10-001-009/m  ´ËÍâ/c  £¬/w  ÐÅÓÃÖ¤/n  Õ©Æ­/vn  ÖÐ/f  »¹/d  ÓÐ/v  ÂòÂô/vn  Ë«·½/n  Ïà»¥/d  ¹´½á/v  £¬/w  Ðé¹¹/v  ½»Ò×/n  £¬/w  ¹²Í¬/d  Î±Ôì/v  µ¥¾Ý/n  µÄ/u  ÐÐÎª/n  £¬/w  »òÊÇ/c  Ö±½Ó/ad  Î±Ôì/v  ÐÅÓÃÖ¤/n  £¬/w  ÕâÖÖ/r  ·½Ê½/n  Ö÷Òª/b  Ä¿µÄ/n  ÊÇ/v  ÎªÁË/p  Æ­È¡/v  ÒøÐÐ/n  µÄ/u  ×Ê½ð/n  ¡£/w  ÔÚ/p  ÕâÖÖ/r  Çé¿ö/n  ÏÂ/f  £¬/w  ÍùÍù/d  Òò/p  ÂòÂô/vn  Ë«·½/n  Ð¯/v  ¿î/n  ¶ø/c  ×ß/v  »ò/c  Ðû²¼/v  ÆÆ²ú/v  £¬/w  ÒøÐÐ/n  ºÜ/d  ÄÑ/a  ×·/v  »Ø/v  ¿îÏî/n  ¡£/w  ÓÉ´Ë/d  ±íÃ÷/v  £¬/w  ÔÚ/p  ÐÅÓÃÖ¤/n  ½»Ò×/n  ÖÐ/f  £¬/w  ÒøÐÐ/n  Ò²/d  ³Ðµ£/v  ×Å/u  ¿ÉÄÜ/v  ±»/p  ÆÛÕ©/v  µÄ/u  ·çÏÕ/n  ¡£/w  
19980601-10-001-010/m  ÄÇÃ´/c  £¬/w  ¸Ã/v  ÈçºÎ/r  ·À·¶/v  ÐÅÓÃÖ¤/n  ÆÛÕ©/vn  ÄØ/y  £¿/w  ÓÐ¹Ø/vn  ·¨ÂÉ/n  ×¨¼Ò/n  Ö¸³ö/v  £¬/w  Ê×ÏÈ/d  ÊÇ/v  Òª/v  ½øÐÐ/v  ÉîÈë/a  µÄ/u  ×ÊÐÅ/n  µ÷²é/vn  £¬/w  Õâ/r  ÊÇ/v  ÐÅÓÃÖ¤/n  ½»Ò×/n  ±Ø²»¿ÉÉÙ/l  µÄ/u  »·½Ú/n  ¡£/w  ÕâÀï/r  °üÀ¨/v  Âò·½/n  ºÍ/c  Âô·½/n  Ïà»¥Ö®¼ä/l  µÄ/u  ×ÊÐÅ/n  ÁË½â/vn  £¬/w  Ò²/d  °üÀ¨/v  ÒøÐÐ/n  ºÍ/c  ¿ª/v  Ö¤/n  ÉêÇëÈË/n  ¡¢/w  ÊÜÒæÈË/n  Ö®¼ä/f  µÄ/u  ×ÊÐÅ/n  ÁË½â/vn  ¡£/w  ÆäÖÐ/r  £¬/w  ×î/d  ÖØÒª/a  µÄ/u  ÊÇ/v  £¬/w  Âò·½/n  ¶Ô/p  Âô·½/n  µÄ/u  ×ÊÐÅ/n  µ÷²é/vn  £¬/w  ÔÚ/p  Ã»ÓÐ/d  ¸ã/v  Çå/a  ¶Ô·½/n  µÄ/u  ×ÊÐÅ/n  Ö®Ç°/f  £¬/w  ²»/d  ½øÐÐ/v  ½»Ò×/vn  ¡£/w  Æä´Î/r  £¬/w  ÊÇ/v  Òª/v  ¹æ·¶/v  ÒµÎñ/n  ²Ù×÷/vn  ¡£/w  ÓÐ/v  Ò»/m  Ì×/q  ÍêÕû/a  µÄ/u  ÒµÎñ/n  ²Ù×÷/v  ¹æÔò/n  £¬/w  ÊÇ/v  ¶Å¾ø/v  ÐÅÓÃÖ¤/n  ÆÛÕ©/vn  µÄ/u  ÓÐÐ§/a  ÊÖ¶Î/n  ¡£/w  ÔÚ/p  ×ö/v  ´ó×Ú/m  ½ø¿Ú/vn  ½»Ò×/n  Ê±/Ng  £¬/w  ×îºÃ/d  µ½/v  ÆðÔË/vn  ¸Û/j  µ±³¡/d  Ñé»õ/v  ¡£/w  ¶Ô/p  ÒøÐÐ/n  À´Ëµ/u  £¬/w  ¹æ·¶/v  ÒµÎñ/n  ²Ù×÷/vn  ÏÔµÃ/v  ¸üÎª/d  ÖØÒª/a  £¬/w  ÒòÎª/c  ¼ÙÃ°/v  ÐÅÓÃÖ¤/n  µÄ/u  ÎÊÌâ/n  ¾­³£/d  ³ö/v  ÔÚ/p  ÃÜÑº/v  ¡¢/w  Ç©×Ö/v  ²»/d  ·ûºÏ/v  ÒªÇó/n  µÈ/u  ·½Ãæ/n  £¬/w  ÒªÇó/v  ÒøÐÐ/n  Éó²é/v  Ê±/Ng  ÌØ±ð/d  ½÷É÷/a  £¬/w  ·ñÔò/c  ±ã/d  »á/v  ´øÀ´/v  ¾Þ´ó/a  ËðÊ§/n  ¡£/w  
19980601-10-001-011/m  ½üÄêÀ´/l/%  £¬/w  Îª/p  ´ò»÷/v  ÐÅÓÃÖ¤/n  ÆÛÕ©/vn  £¬/w  ÎÒ¹ú/n  Ïà¼Ì/d  ³öÌ¨/v  ÁË/u  Ò»/m  ÏµÁÐ/q  ·¨ÂÉ/n  ¡£/w  £±£¹£¹£µÄê/t  £¬/w  [È«¹ú/n  ÈË´ó/j]nt  Í¨¹ý/v  ÁË/u  ¡¶/w  ¹ØÓÚ/p  ³ÍÖÎ/v  ½ðÈÚ/n  ÖÈÐò/n  ·¸×ï/v  µÄ/u  ¾ö¶¨/n  ¡·/w  £¬/w  ¶Ô/p  ÐÅÓÃÖ¤/n  Õ©Æ­×ï/n  Ê×/m  ´Î/q  ×÷³ö/v  ÁË/u  ¹æ¶¨/n  ¡£/w  ¶øºó/d  ³öÌ¨/v  µÄ/u  ÐÂ/a  ¡¶/w  ÐÌ·¨/n  ¡·/w  £±£¹£µ/m  Ìõ/q  ½øÒ»²½/d  Ã÷È·/v  £º/w  ½øÐÐ/v  ÐÅÓÃÖ¤/n  Õ©Æ­/vn  »î¶¯/vn  µÄ/u  £¬/w  ¡­¡­/w  Êý¶î/n  ÌØ±ð/d  ¾Þ´ó/a  »òÕß/c  ÓÐ/v  ÆäËû/r  ÌØ±ð/d  ÑÏÖØ/a  Çé½Ú/n  µÄ/u  ´¦/v  Ê®/m  Äê/q  ÒÔÉÏ/f  ÓÐÆÚÍ½ÐÌ/l  »ò/c  ÎÞÆÚÍ½ÐÌ/l  £¬/w  ²¢/c  ´¦/v  £µÍò/m  Ôª/q  ÒÔÉÏ/f  £µ£°Íò/m  Ôª/q  ÒÔÏÂ/f  ·£½ð/n  »òÕß/c  Ã»ÊÕ/v  ²Æ²ú/n  ¡£/w  
19980601-10-001-012/m  ÓÐ/v  ÁË/u  ·¨ÂÉ/n  ÎäÆ÷/n  £¬/w  ÓÐ/v  ÁË/u  ¹æ·¶/v  µÄ/u  ÒµÎñ/n  ²Ù×÷/vn  £¬/w  ÈËÃÇ/n  ÓÐ/v  ÀíÓÉ/n  ÏàÐÅ/v  £¬/w  ÐÅÓÃÖ¤/n  ÆÛÕ©/vn  ·¸×ï/vn  ¿ÉÒÔ/v  µÃµ½/v  ÓÐÁ¦/a  ¶ôÖÆ/vn  ¡£/w  

19980601-10-002-001/m  ·¢Õ¹/v  ×¡·¿/n  ½ðÈÚ/n  Õýµ±/v  ÆäÊ±/r  
19980601-10-002-002/m  Àî/nr  çû/nr  
19980601-10-002-003/m  ÎÒ¹ú/n  ½ñÄê/t  ¼´½«/d  ¶Ô/p  ×¡·¿/n  ÖÆ¶È/n  ½øÐÐ/v  ÖØ´ó/a  ¸Ä¸ï/vn  £¬/w  È¡Ïû/v  ´«Í³/n  µÄ/u  ¸£Àû/n  ·Ö·¿/vn  ÖÆ¶È/n  £¬/w  ´ú/v  Ö®/r  ÒÔ/p  »õ±Ò»¯/vn  ·ÖÅä/vn  £¬/w  Ê¹/v  ×¡·¿/n  È«Ãæ/ad  ÉÌÆ·»¯/v  ¡£/w  ×¡·¿/n  ÉÌÆ·»¯/v  µÄ/u  Ç°Ìá/n  ÊÇ/v  ¾ÓÃñ/n  ÓÐ/v  ÄÜÁ¦/n  ¹º·¿/v  £¬/w  È»¶ø/c  Ä¿Ç°/t  Ò»°ã/a  ¹¤Ð½½×²ã/n  µÄ/u  ÊÕÈë/n  Ë®Æ½/n  Óë/p  ÉÌÆ··¿/n  ¼Û¸ñ/n  Ö®¼ä/f  È´/d  ÓÐ/v  ½Ï/d  ´ó/a  ²î¾à/n  ¡£/w  Òª/v  Ê¹/v  ¾ÓÃñ/n  µÄ/u  Ç±ÔÚ/b  ×¡·¿/n  ÐèÇó/n  ³ÉÎª/v  ÏÖÊµ/a  ÐèÇó/n  £¬/w  ¾Í/d  ÐèÒª/v  ·¢Õ¹/v  ×¡·¿/n  ½ðÈÚ/n  ¡£/w  
19980601-10-002-004/m  ´Ó/p  ÀúÊ·/n  ÉÏ/f  ¿´/v  £¬/w  Ò»Ð©/m  ·¢´ï¹ú¼Ò/l  µÄ/u  ×¡·¿/n  ½ðÈÚ/n  »ú¹¹/n  ÕýÊÇ/v  ÊÊÓ¦/v  ÕâÖÖ/r  ÐèÒª/n  ·¢Õ¹/v  ÆðÀ´/v  µÄ/u  ¡£/w  Ä¿Ç°/t  £¬/w  ÎÒ¹ú/n  ÉÌÒµ/n  ÒøÐÐ/n  ÒÑ/d  ¿ª°ì/v  ÁË/u  ×¡·¿/n  ´û¿î/vn  ÒµÎñ/n  £¬/w  ½ñÄê/t  »¹/d  ÌØ±ð/d  Ôö¼Ó/v  ÁË/u  £±£°£°£°ÒÚ/m  Ôª/q  µÄ/u  ×¡·¿/n  ´û¿î/vn  ¶î¶È/n  ¡£/w  Ó¦µ±/v  Ëµ/v  £¬/w  ÔÚ/p  ×¡·¿/n  ÖÆ¶È/n  ÉÐÎ´/d  ³¹µ×/a  ¸Ä¸ï/vn  Ö®Ç°/f  £¬/w  ÕâÐ©/r  ´ëÊ©/n  ¶Ô/p  ¼°Ê±/ad  Æô¶¯/v  ×¡·¿/n  ÊÐ³¡/n  »¹ÊÇ/d  ºÜ/d  ÓÐÐ§/a  µÄ/u  £¬/w  µ«ÊÇ/c  ·¿¸Ä/v  ÒÔºó/f  £¬/w  ×¡·¿/n  ÉÌÆ·»¯/vn  ½ø³Ì/n  Ò»µ©/d  ¼Ó¿ì/v  £¬/w  ½ö/d  ´Ë/r  ¾Í/d  ²»¹»/a  ÁË/y  ¡£/w  Ò»·½Ãæ/c  £¬/w  ´óÁ¿/m  µÄ/u  ¾ÓÃñ/n  ¹º·¿/vn  ´û¿î/n  ÐèÒª/v  ÓÐ/v  ×¨ÃÅ/b  µÄ/u  ×¡·¿/n  ´¢Ðî/vn  À´Ô´/n  £¬/w  Òª/v  Ïò/p  ¾ÓÃñ/n  Ìá¹©/v  ºÜ/d  ºÃ/a  µÄ/u  ×¡·¿/n  ½ðÈÚ/n  ·þÎñ/vn  £¬/w  ¾Í/d  ²»µ«/c  Òª/v  ·¢Õ¹/v  ×¡·¿/n  ´û¿î/v  £¬/w  »¹Òª/v  Í¬Ê±/d  ·¢Õ¹/v  ×¡·¿/n  ´¢Ðî/vn  ´æ¿î/n  £¬/w  Ê¹/v  ×¡·¿/n  ×Ê½ð/n  ×Ô³É/v  ÌåÏµ/n  £¬/w  ÐÎ³É/v  Ñ­»·/v  £»/w  ÁíÒ»·½Ãæ/c  £¬/w  Òª/v  Ê¹/v  ¾ÓÃñ/n  Ô¸Òâ/v  ²¢ÇÒ/c  ÄÜ¹»/v  ÉêÇë/v  ×¡·¿/n  ´û¿î/n  £¬/w  ¹ú¼Ò/n  »¹/d  ÐèÒª/v  ³öÌ¨/v  Ò»/m  ÏµÁÐ/q  ÓÅ»Ý/vn  Õþ²ß/n  £¬/w  ²¢/c  Í¨¹ý/p  ÕâÐ©/r  Õþ²ß/n  ÓÐÐ§/a  µØ/u  µ÷½Ú/v  ×¡·¿/n  µÄ/u  ½¨Éè/vn  ºÍ/c  ÐèÇó/n  ¡£/w  ÓÉ´Ë/d  £¬/w  ·¿¸Ä/v  ºó/f  µÄ/u  ×¡·¿/n  ½ðÈÚ/n  ²»½ö½ö/d  ÊÇ/v  Ôö¼Ó/v  Ò»Ð©/m  ×¡·¿/n  ´û¿î/vn  ÒµÎñ/n  ¡£/w  Òª/v  Ê¹/v  ½ðÈÚ/n  ÔÚ/p  ×¡·¿/n  ÉÌÆ·»¯/v  µÄ/u  ¹ý³Ì/n  ÖÐ/f  Æð/v  µ½/v  ÖØÒª/a  µÄ/u  ÇÅÁº/n  ×÷ÓÃ/n  £¬/w  ²¢/c  ³ÉÎª/v  ÊµÊ©/v  ¹ú¼Ò/n  ×¡·¿/n  Õþ²ß/n  µÄ/u  Ò»/m  Ìõ/q  ÓÐÐ§/a  Í¾¾¶/n  £¬/w  ×¡·¿/n  ½ðÈÚ/n  ±ØÐë/d  ×Ô³É/v  ÌåÏµ/n  ¡¢/w  ¼Ó¿ì/v  ·¢Õ¹/v  ¡£/w  
19980601-10-002-005/m  ½ØÖÁ/v  £±£¹£¹£·Äê/t  µ×/f  £¬/w  ÎÒ¹ú/n  ¾ÓÃñ/n  ´¢Ðî/vn  ´æ¿î/n  ÒÑ/d  ´ï/v  £´£¶£²£¸£°ÒÚ/m  Ôª/q  £¬/w  ±È/p  ÆóÒµ/n  ´æ¿î/n  ¸ß/v  ³ö/v  £±£®£¶/m  ±¶/q  ¡£/w  ¾ÓÃñ/n  ´¢Ðî/vn  ´æ¿î/n  µÄ/u  Ä¿µÄ/n  Ö÷Òª/d  ÊÇ/v  ÑøÀÏ/v  ¡¢/w  ½ÌÓý/vn  ºÍ/c  ×¡·¿/n  £¬/w  ¶Ô/p  ²»ÉÙ/m  ¾ÓÃñ/n  À´Ëµ/u  £¬/w  ÏÖÔÚ/t  ×¡·¿/n  ÓÈÎª/d  ÆÈÇÐ/a  ¡£/w  ×¡·¿/n  ÖÆ¶È/n  ¸Ä¸ï/v  ºó/f  £¬/w  Ëæ×Å/p  ¾ÓÃñ/n  ¹º·¿/vn  ÒâÔ¸/n  ºÍ/c  Ö§¸¶/vn  ÄÜÁ¦/n  µÄ/u  Ìá¸ß/vn  £¬/w  Ïàµ±/d  Ò»²¿·Ö/m  ´æ¿î/n  »á/v  ÓÃÀ´/v  Âò·¿/v  £¬/w  Òò¶ø/c  ¾ÓÃñ/n  ´¢Ðî/vn  ±ØÈ»/d  »á/v  ½Ï/d  ¶à/a  µØ/u  Ïò/p  ×¡·¿/n  ÁìÓò/n  ·ÖÁ÷/v  ¡£/w  Ä¿Ç°/t  µÄ/u  ×¡·¿/n  ÖÆ¶È/n  ¸Ä¸ï/vn  Ò²/d  Îª/p  ×¡·¿/n  ½ðÈÚ/n  µÄ/u  ·¢Õ¹/vn  Ìá¹©/v  ÁË/u  ½ÏÎª/d  ³ä×ã/a  µÄ/u  ×Ê½ð/n  Ìõ¼þ/n  ¡£/w  Ê×ÏÈ/c  £¬/w  ½ü/a  ¼¸/m  Äê/q  À´/f  ¸÷µØ/r  ÒÑ¾­/d  ÐÎ³É/v  ÁË/u  Ò»/m  ±Ê/q  ÊýÁ¿/n  ¿É¹Û/a  µÄ/u  ×¡·¿/n  ¹«»ý½ð/n  £¬/w  ½ñÄê/t  £·ÔÂ/t  ¸£Àû/n  ·Ö·¿/vn  ÖÆ¶È/n  È¡Ïû/v  ºó/f  £¬/w  Ëæ×Å/p  ÏÖÓÐ/vn  Ö°¹¤/n  ×¡·¿/n  µÄ/u  ´óÁ¿/m  ÊÛ³ö/vn  £¬/w  ¹ú¼Ò/n  ÓÖ/d  »á/v  ÓÐ/v  ºÜ/d  ´ó/a  Ò»/m  ±Ê/q  ÊÛ·¿/v  ×Ê½ð/n  £¬/w  ÕâÐ©/r  ¶¼/d  Îª/p  ¿ªÍØ/v  ×¡·¿/n  ½ðÈÚ/n  µì¶¨/v  ÁË/u  ºÜ/d  ºÃ/a  µÄ/u  »ù´¡/n  £¬/w  Îª/p  ×¡·¿/n  ½ðÈÚ/n  µÄ/u  ·¢Õ¹/vn  Ìá¹©/v  ÁË/u  ÄÑµÃ/a  µÄ/u  ÀúÊ·/n  »úÓö/n  ¡£/w  ÏÖÔÚ/t  ¹Ø¼ü/a  µÄ/u  ÎÊÌâ/n  ÊÇ/v  Òª/v  ¼°Ê±/ad  ×¥×¡/v  Õâ/r  Ò»/m  ÄÑµÃ/a  µÄ/u  ÀúÊ·/n  »úÓö/n  £¬/w  Ê¹/v  ÉÏÊö/b  ×Ê½ð/n  Í¨¹ý/p  ½ðÈÚ/n  ·½Ê½/n  ÔË×÷/v  ÆðÀ´/v  £¬/w  ÐÎ³É/v  Ò»¸ö/m  »ù±¾/a  µÄ/u  ·¢Õ¹/vn  ¿ò¼Ü/n  £¬/w  ²¢/c  Ê¹/v  Ö®/r  ³ÉÎª/v  ÎÒ¹ú/n  ×¡·¿/n  ½ðÈÚ/n  »úÖÆ/n  µÄ/u  Ö÷Ìå/n  ¡£/w  Õâ/r  ²»½ö/c  ¶ÔÓÚ/p  ½ñºó/t  Ò»/m  ¶Î/q  Ê±ÆÚ/n  ×¡·¿/n  ÊÐ³¡/n  µÄ/u  ·¢Õ¹/vn  ÖÁ¹ØÖØÒª/l  £¬/w  ¶øÇÒ/c  ¶ÔÓÚ/p  Õû¸ö/b  ¹úÃñ¾­¼Ã/n  µÄ/u  ³¤ÆÚ/b  ½¡¿µ/a  Ôö³¤/vn  Ò²/d  ÓÐ×Å/v  Ê®·Ö/m  ÖØÒª/a  µÄ/u  ÒâÒå/n  ¡£/w  

19980601-10-003-001/m  ÀÏÀ´¸£/nz  ÖÕÉí/n  ÊÙÏÕ/n  
19980601-10-003-002/m  ±¾°æ/r  £µÔÂ/t  £²£µÈÕ/t  ¡¶/w  ÊÙÏÕ/n  Õæ/d  ºì»ð/a  ¡·/w  ÎÄÕÂ/n  Àï/f  Ìáµ½/v  ¡°/w  ÀÏÀ´¸£/nz  ÖÕÉí/n  ÊÙÏÕ/n  ¡±/w  Õâ/r  Ò»/m  ÏÕÖÖ/n  ºó/f  £¬/w  ÒýÆð/v  ÁË/u  ¶ÁÕß/n  µÄ/u  ¹Ø×¢/vn  ¡£/w  Ðí¶à/m  ¶ÁÕß/n  À´/v  µç»°/n  Ñ¯ÎÊ/v  ÁË½â/v  ¸Ã/r  ÏÕÖÖ/n  µÄ/u  ÏêÏ¸/a  Çé¿ö/n  ¡£/w  ±¾±¨/r  ¼ÇÕß/n  Ô¼Çë/v  [ÖÐ¹ú/ns  Ì«Æ½Ñó/ns  ±£ÏÕ/n  ¹«Ë¾/n]nt  µÄ/u  Í¬Ö¾/n  ×«ÎÄ/v  ½éÉÜ/v  ÁË/u  ¸Ã/r  ÏÕÖÖ/n  µÄ/u  ¾ßÌå/a  ÄÚÈÝ/n  £¬/w  ÏÖ/Tg  È«ÎÄ/n  ¿¯³ö/v  £¬/w  ÒÔ/p  ÷Ï/Vg  ¶ÁÕß/n  ¡£/w  
19980601-10-003-003/m  ¡ª¡ª¡ª/w  ±àÕß/n  
19980601-10-003-004/m  ¡°/w  ÀÏÀ´¸£/nz  ÖÕÉí/n  ÊÙÏÕ/n  ¡±/w  ÊÇ/v  [ÖÐ¹ú/ns  Ì«Æ½Ñó/ns  ±£ÏÕ/n  ¹«Ë¾/n]nt  Îª/p  ¿Í»§/n  Éè¼Æ/v  µÄ/u  ÒÔ/p  ÑøÀÏ/vn  ¡¢/w  ÒâÍâ/a  ÉËº¦/vn  ±£ÕÏ/vn  ÎªÖ÷/v  µÄ/u  ×ÛºÏÐÔ/n  ÏÕÖÖ/n  ¡£/w  
19980601-10-003-005/m  Õâ/r  Ò»/m  ÏÕÖÖ/n  µÄ/u  ±£ÕÏ/vn  ·¶Î§/n  £º/w  ±»±£ÏÕÈË/n  ÔÚ/p  ÁìÈ¡/v  ÑøÀÏ½ð/n  Ç°/f  µÄ/u  ÒâÍâ/a  ÉËº¦/vn  ±£ÕÏ/vn  Îª/v  Ã¿Äê/r  Ã¿·Ý/r  £±£°£°£°£°/m  Ôª/q  £»/w  ÍòÒ»/d  Òò/p  ¼²²¡/n  »ò/c  ÒâÍâ/ad  Ê§È¥/v  ¹¤×÷/vn  ÄÜÁ¦/n  £¬/w  ÔÚ/p  ×î¸ß/a  ÏíÊÜ/v  Ã¿·Ý/r  £±£°£°£°£°/m  Ôª/q  ²¹³¥½ð/n  µÄ/u  Í¬Ê±/n  £¬/w  »íÃâ/v  ÒÔºó/f  ±£·Ñ/n  £»/w  ÁíÍâ/c  ±»±£ÏÕÈË/n  ÁìÈ¡/v  ÑøÀÏ½ð/n  Ç°/f  ÒâÍâ/ad  Éí¹Ê/v  £¬/w  Ã¿·Ý/r  ¸ø¸¶/v  £²£°£°£°£°/m  Ôª/q  ÊÇ/v  Ã¿·Ý/r  ±£ÏÕ/vn  ½ð¶î/n  µÄ/u  Á½/m  ±¶/q  £¬/w  ¼²²¡/n  Éí¹Ê/vn  £±£°£°£°£°/m  Ôª/q  £»/w  ÁìÈ¡/v  ÑøÀÏ½ð/n  ºó/f  Éí¹Ê/vn  Ã¿·Ý/r  ¸ø¸¶/v  £±£°£°£°£°/m  Ôª/q  £»/w  ÑøÀÏ½ð/n  ÁìÈ¡/vn  Îª/v  ÄÐ/b  £¶£°/m  Ëê/q  ¡¢/w  Å®/b  £µ£µ/m  Ëê/q  £¬/w  ²¢ÇÒ/c  ÓÐ/v  £Á/nx  ¡¢/w  £Â/nx  ¡¢/w  £Ã/nx  Èý/m  ÖÖ/q  ÑøÀÏ½ð/n  ÁìÈ¡/vn  ·½Ê½/n  £¬/w  ¿É/v  ÈÎÒâ/d  Ñ¡Ôñ/v  ´îÅä/v  £»/w  ÁìÈ¡/v  ÑøÀÏ½ð/n  ºó/f  Éí¹Ê½ð/n  Îª/v  Ã¿·Ý/r  £±£°£°£°£°/m  Ôª/q  £»/w  
19980601-10-003-006/m  Èç/v  £º/w  ÕÅ/nr  ÏÈÉú/n  £¬/w  £³£²/m  Ëê/q  £¬/w  Í¶±£/v  ±¾/r  ÏÕÖÖ/n  £±£²/m  ·Ý/q  £¬/w  ²ÉÓÃ/v  Äê/q  ½»/v  ±£·Ñ/n  ·½Ê½/n  Îª/v  £³£¸£·£¶/m  Ôª/q  £¬/w  Ôò/d  ÓµÓÐ/v  ±£ÏÕ/vn  ½ð¶î/n  £±£²£°£°£°£°/m  Ôª/q  ¡£/w  
19980601-10-003-007/m  ±£ÕÏ/vn  ÄÚÈÝ/n  £º/w  
19980601-10-003-008/m  £Á/nx  £º/w  ·çÏÕ/n  ¸ø¸¶/vn  £º/w  ´Ó/p  Í¶±£/v  Ö®/u  ÈÕ/Ng  Æð/f  ¶þ/m  Äê/q  ÄÚ/f  Òò/p  ¼²²¡/n  Éí¹Ê/v  £¬/w  ¸ø¸¶/v  £±£²£°£°£°/m  Ôª/q  ¼Ó/v  È«²¿/m  Ëù/u  ½É/v  ±£·Ñ/n  £»/w  ¶þ/m  Äê/q  ºó/f  Òò/p  ²¡/n  Éí¹Ê/v  ¸ø¸¶/v  £±£²£°£°£°£°/m  Ôª/q  Óè/Vg  ÊÜÒæÈË/n  £¨/w  £¶£°/m  Ëê/q  ºó/f  ÊÊÓÃ/v  ÓÚ/p  £Á/nx  ¿î/n  £©/w  £»/w  £¶£°/m  Ëê/q  ÒÔÇ°/f  Èô/c  Òò/p  ÒâÍâ/a  ÉËº¦/vn  ÖÂ²Ð/v  ¿É/v  »ñµÃ/v  Ã¿Äê/r  ×î¸ß/a  £±£²£°£°£°£°/m  Ôª/q  µÄ/u  Åâ¸¶/v  £¬/w  ²¢ÇÒ/c  È«/d  ²Ð/a  ¿É/v  Ãâ/d  ½»/v  ºóÆÚ/f  ±£·Ñ/n  £»/w  Èô/c  ÔÚ/p  £¶£°/m  Ëê/q  Ç°/f  Òò/p  ÒâÍâ/ad  Éí¹Ê/v  £¬/w  ¿É/v  »ñµÃ/v  £²£°£°£¥/m  µÄ/u  ±£ÕÏ½ð/n  £²£´£°£°£°£°/m  Ôª/q  µÄ/u  ¸ß¶î/b  ¸ø¸¶/vn  £»/w  £¶£°/m  Ëê/q  ÒÔºó/f  Òò/p  ÒâÍâ/a  Éí¹Ê/vn  ¸ø¸¶/v  £±£²£°£°£°£°/m  Ôª/q  £¨/w  £¶£°/m  Ëê/q  ºó/f  ÊÊÓÃ/v  ÓÚ/p  £Á/nx  ¿î/n  £©/w  ¡£/w  

19980601-10-003-009/m  £Â/nx  £º/w  ÑøÀÏ/vn  ¸ø¸¶/vn  £º/w  £±£®/m  ¼ÙÉè/v  Í¶±£/v  £Á/nx  ¿î/n  £±£°/m  ·Ý/q  £¬/w  £Â/nx  ¿î/n  £²/m  ·Ý/q  Ôò/c  ÕÅ/nr  ÏÈÉú/n  ÔÚ/p  £¶£°/m  Ëê/q  Ê±/Ng  ¿É/v  Ò»´ÎÐÔ/d  ÁìÈ¡/v  ÑøÀÏ½ð/n  £³£´£µ£¹£¶/m  Ôª/q  £¬/w  ²¢ÇÒ/c  Ã¿Äê/r  ¿É/v  ÏíÓÐ/v  £±£²£°£°£°/m  Ôª/q  µÄ/u  ÑøÀÏ½ð/n  £¬/w  Ö±ÖÁ/v  ÖÕÉí/n  £¬/w  »¹/d  ¿É/v  ÁìÈ¡/v  Éí¹Ê½ð/n  £±£°£°£°£°£°/m  Ôª/q  ¡£/w  £²£®/m  ¼ÙÉè/v  Í¶±£/v  £Â/nx  ¿î/n  £²/m  ·Ý/q  £¬/w  £Ã/nx  ¿î/n  £±£°/m  ·Ý/q  £¬/w  ÕÅ/nr  ÏÈÉú/n  ÔÚ/p  £¶£°/m  Ëê/q  Ê±/Ng  ¿É/v  Ò»´ÎÐÔ/d  ÁìÈ¡/v  ÑøÀÏ½ð/n  £³£´£µ£¹£¶/m  Ôª/q  £¬/w  ²¢ÇÒ/c  Ã¿Äê/r  ¿É/v  ÏíÓÐ/v  £±£µ£²£°£°/m  Ôª/q  µÄ/u  ÑøÀÏ½ð/n  £¬/w  Ö±ÖÁ/v  ÖÕÉí/n  £¨/w  ÎÞ/v  Éí¹Ê½ð/n  £©/w  ¡£/w  ³ý/p  ÒÔÉÏ/f  ¼ÙÉè/n  Íâ/f  £¬/w  ±¾/r  ÏÕÖÖ/n  Èý/m  ¿î/q  Ö®¼ä/f  ¿É/v  ¸ù¾Ý/v  ¿Í»§/n  µÄ/u  ²»Í¬/a  ÐèÇó/n  ÈÎÒâ/d  ´îÅä/v  £¬/w  ²¢ÇÒ/c  ÔÚ/p  £µ£µ/m  Ëê/q  ÒÔÇ°/f  ¿ÉÒÔ/v  °ìÀí/v  Èý/m  ¿î/q  ÑøÀÏ/vn  ·½Ê½/n  µÄ/u  ¸ü¸Ä/vn  ¡£/w  

19980601-10-004-001/m  ÉÏÖ¤/j  ×ÛºÏ/vn  Ö¸Êý/n  ÈÕ£ËÏßÍ¼/n  £¨/w  Í¼Æ¬/n  £©/w  

19980601-10-005-001/m  ÉÏÍø/v  Éê¹º/v  ÐÂ/a  ¹É/n  Ðë/d  ×¢Òâ/v  Ê²Ã´/r  
19980601-10-005-002/m  ÕÅ/nr  ÓÂ¾ü/nr  
19980601-10-005-003/m  Ê×ÏÈ/c  £¬/w  Í¶×ÊÕß/n  Òª/v  ÅªÇå/v  Éê¹º/v  ÐÂ/a  ¹É/n  µÄ/u  ¼¸/m  ¸ö/q  ²½Öè/n  £º/w  
19980601-10-005-004/m  £±£®/m  ÐÂ/a  ¹É/n  ·¢ÐÐ/v  µ±Ìì/t  £¨/w  £Ô/nx  ÈÕ/q  £©/w  £¬/w  Éê¹ºÕß/n  ÔÚ/p  Ö¸¶¨/vn  Ê±¼ä/n  ÄÚ/f  Í¨¹ý/p  ¹ñÌ¨/n  £¨/w  »ò/c  µç»°/n  £©/w  Î¯ÍÐ/v  £¬/w  ¸ù¾Ý/p  ·¢ÐÐ¼Û/n  ºÍ/c  Éê¹º/vn  Êý/n  ½É/v  ×ã/a  Éê¹º¿î/n  £¬/w  Éê¹º/v  ÔÚ/p  ·¢ÐÐÈÕ/n  µ±Ìì/t  ½áÊø/v  ¡£/w  
19980601-10-005-005/m  £²£®/m  £Ô£±ÈÕ/t  £¬/w  ¸÷/r  Ö¤È¯²¿/n  ½«/p  Éê¹º/vn  ×Ê½ð/n  »®/v  Èë/v  ÇåËã/vn  ÒøÐÐ/n  µÄ/u  Ö÷/b  ³ÐÏúÉÌ/n  ¿ªÁ¢/v  µÄ/u  Éê¹º/vn  ×Ê½ð/n  ×¨»§/n  ¡£/w  
19980601-10-005-006/m  £³¡¤/m  £Ô£²ÈÕ/t  £¬/w  ½»Ò×Ëù/n  ºÍ/c  Ö÷/b  ³ÐÏúÉÌ/n  ºË²é/v  ×Ê½ð/n  Çé¿ö/n  £¬/w  È·¶¨/v  ÓÐÐ§/a  Éê¹º/vn  ÕË»§/n  ºÍ/c  Éê¹º/vn  ÊýÁ¿/n  £¬/w  ²¢/c  ½«/p  ÓÐÐ§/a  Éê¹º/vn  Êý¾Ý/n  ¼°/c  Éê¹º/vn  ÅäºÅ/n  ¼ÇÂ¼/n  ´«/v  ¸ø/p  ¸÷/r  Ö¤È¯/n  ½»Ò×/vn  Íøµã/n  ¡£/w  
19980601-10-005-007/m  £´£®/m  £Ô£³ÈÕ/t  £¬/w  ¹«²¼/v  ÖÐÇ©ÂÊ/n  £¬/w  Éê¹ºÕß/n  µ½/v  Ö¤È¯²¿/n  È·ÈÏ/v  Éê¹º/vn  ÅäºÅ/n  ¡£/w  µ±ÈÕ/t  Ò¡/v  ºÅ/n  ³éÇ©/v  £¬/w  ¸ù¾Ý/p  ÖÐ/v  Ç©/n  Çé¿ö/n  ½øÐÐ/v  Éê¹º/v  ¹É/n  Êý/n  µÄ/u  È·¶¨/vn  ºÍ/c  ¹É¶«/n  µÇ¼Ç/v  £¬/w  ²¢/c  ½«/p  ÖÐ/v  Ç©/n  ½á¹û/n  Í¨¹ý/p  ½»Ò×Ëù/n  ·¢¸ø/v  ¸÷/r  Ö¤È¯/n  ½»Ò×/vn  Íøµã/n  ¡£/w  
19980601-10-005-008/m  £µ£®/m  £Ô£´ÈÕ/t  £¬/w  ¹«²¼/v  ÖÐÇ©ºÅ/n  £¬/w  ¸÷/r  ÓªÒµ²¿/n  ·µ»¹/v  ¶àÓà/a  Éê¹º¿î/n  £¬/w  Éê¹º/vn  ×Ê½ð/n  ½â¶³/v  ¡£/w  Éê¹ºÕß/n  ¿É/v  ¸ù¾Ý/p  ¹«²¼/v  µÄ/u  ÖÐÇ©ºÅ/n  ºË¶Ô/v  ½á¹û/n  ¡£/w  
19980601-10-005-009/m  ³ý/p  ´Ë/r  Ö®Íâ/f  £¬/w  ÓÉÓÚ/c  Éê¹º/v  ÐÂ/a  ¹É/n  Éæ¼°/v  µÄ/u  »·½Ú/n  ½Ï/d  ¶à/a  £¬/w  Í¶×ÊÕß/n  µÄ/u  ÒÉÎÊ/n  Ò²/d  ½Ï/d  ¶à/a  £¬/w  ÏÂÃæ/f  ¼¸/m  ¸ö/q  ÎÊÌâ/n  Ò²/d  ÖµµÃ/v  Í¶×ÊÕß/n  ¹Ø×¢/v  £º/w  
19980601-10-005-010/m  £±£®/m  Ã¿/r  ±Ê/q  Î¯ÍÐ/vn  ²»/d  ÉÙÓÚ/v  £±£°£°£°/m  ¹É/q  ²¢ÇÒ/c  ÊÇ/v  £±£°£°£°/m  ¹É/q  µÄ/u  ÕûÊý/n  ±¶/q  
19980601-10-005-011/m  Éê¹º/vn  ÏÂÏÞ/n  ÊÇ/v  £±£°£°£°/m  ¹É/q  £¬/w  Éê¹º/v  ±ØÐë/d  ÊÇ/v  £±£°£°£°/m  ¹É/q  »ò/c  Æä/r  ÕûÊý/n  ±¶/q  ¡£/w  Æä´Î/c  Éê¹º/v  ÓÐ/v  ÉÏÏÞ/n  £¬/w  ¾ßÌå/a  ÔÚ/p  ·¢ÐÐ/vn  ¹«Ë¾/n  ÖÐ/f  ÓÐ/v  ¹æ¶¨/n  £¬/w  Î¯ÍÐ/v  Ê±/Ng  ²»/d  ÄÜ/v  ³¬¹ý/v  ÉÏÏÞ/n  £¬/w  ·ñÔò/c  ±»/p  ¶¨/v  Îª/v  ÎÞÐ§/vn  Î¯ÍÐ/vn  ÎÞ·¨/vd  Éê¹º/v  ¡£/w  
19980601-10-005-012/m  £²£®/m  ¡°/w  Î¯ÍÐ/v  ÒÑ/d  ³É½»/v  ¡±/w  ²»/d  µÈÓÚ/v  Éê¹º/v  ³É¹¦/a  
19980601-10-005-013/m  Ò»Ð©/m  ¹ÉÃñ/n  ÔÚ/p  ÓÃ/p  µç»°/n  Î¯ÍÐ/v  Éê¹º/v  ÐÂ/a  ¹É/n  Ê±/Ng  £¬/w  ½«/p  µç»°/n  Î¯ÍÐ/vn  Àï/f  ´«³ö/v  µÄ/u  ¡°/w  Äú/r  µÄ/u  Î¯ÍÐ/vn  ÒÑ/d  ³É½»/v  ¡±/w  Îó/d  ÒÔÎª/v  ×Ô¼º/r  µÄ/u  Éê¹º/vn  ÒÑ/d  ³É¹¦/a  £¬/w  ÒÑ/d  µÃµ½/v  Ëù/u  Ðè/v  Ö®/u  ÐÂ/a  ¹É/n  ¡£/w  
19980601-10-005-014/m  Êµ¼ÊÉÏ/d  £¬/w  ´Ë´¦/s  µÄ/u  ¡°/w  Î¯ÍÐ/v  ÒÑ/d  ³É½»/v  ¡±/w  Ö»ÄÜ/v  Ëã/v  Éê¹º/vn  Î¯ÍÐ/vn  ½øÈë/v  ½»Ò×Ëù/n  µçÄÔ/n  Ö÷»ú/n  £¬/w  ÄÜ·ñ/v  Éê¹º/v  µÃµ½/v  ÐÂ/a  ¹É/n  »¹/d  Ðë/d  ²éÑé/v  Î¯ÍÐ/vn  ÊÇ·ñ/v  ÓÐ/v  ÖÐ/v  Ç©/n  ¡£/w  
19980601-10-005-015/m  £³£®/m  ÉêÇë/vn  ±àºÅ/n  £¨/w  ºÏÍ¬ºÅ/n  £©/w  ²»/d  ÊÇ/v  Éê¹º/vn  ÅäºÅ/n  
19980601-10-005-016/m  Êµ¼ÊÉÏ/d  £¬/w  ÉêÇë/vn  ±àºÅ/n  £¨/w  ºÏÍ¬ºÅ/n  £©/w  ÊÇ/v  Ö¤È¯/n  ÓªÒµ²¿/n  Åä¸ø/v  ¿Í»§/n  µÄ/u  Á÷Ë®ºÅ/n  £¬/w  ²¢·Ç/v  Éê¹º/v  ÅäºÅ/n  ¡£/w  
19980601-10-005-017/m  ÓÃÓÚ/v  ¶ÔºÅ/v  µÄ/u  Éê¹º/vn  ÅäºÅ/v  ÓÉ/p  ½»Ò×Ëù/n  µçÄÔ/n  Í³Ò»/ad  Åä¸ø/v  ¡£/w  
19980601-10-005-018/m  £´£®/m  Í¶×ÊÕß/n  ÈçºÎ/r  ÖªÏþ/v  Éê¹º/vn  ÅäºÅ/n  
19980601-10-005-019/m  ¸÷/r  ÓªÒµ²¿/n  ×ö·¨/n  ²»Í¬/a  £º/w  
19980601-10-005-020/m  ÓÐµÄ/r  Ö¤È¯/n  ÓªÒµ²¿/n  ´òÓ¡/v  ½»¸îµ¥/n  £¬/w  ÓÐµÄ/r  ÓªÒµ²¿/n  ²»/d  ´òÓ¡/v  ½»¸îµ¥/n  ¡£/w  

19980601-10-005-021/m  £Á/nx  £®/w  ÓÐµÄ/r  Ö¤È¯/n  ÓªÒµ²¿/n  ½«/p  Éê¹º/vn  ÅäºÅ/n  ºÍ/c  ÏàÓ¦/vn  ¹É¶«/n  ÕËºÅ/n  ÕÅÌù/v  ³öÀ´/v  £¬/w  Éê¹ºÕß/n  Ö»Òª/c  È¥/v  ²é/v  Ò»ÏÂ/m  ¾Í/c  ¿É/v  ÖªÏþ/v  ¡£/w  
19980601-10-005-022/m  £Â/nx  £®/w  ÓÐµÄ/r  ÓªÒµ²¿/n  Ôò/d  ²ÉÓÃ/v  ´òÓ¡/v  ½»¸îµ¥/n  µÄ/u  ·½Ê½/n  £¬/w  ¼´/c  ÔÚ/p  ÐÂ/a  ¹É/n  Éê¹º/v  ºó/f  µÄ/u  µÚÈý/m  Ìì/q  ¼´/d  £Ô£³ÈÕ/t  ¿ÉÒÔ/v  ´ò/v  ³ö/v  Ò»/m  ÕÅ/q  ÐÂ/a  ¹É/n  µÄ/u  ÅäºÅ/n  £¬/w  Èç/c  Éê¹º/vn  ¹É/n  Êý/n  ´óÓÚ/v  £±£°£°£°/m  ¹É/q  £¬/w  Ôò/c  ÔÚ/p  Éê¹º/vn  ÅäºÅ/n  ÉÏ/f  Ë³/ad  ¼Ó/v  ¼´¿É/v  ¡£/w  
19980601-10-005-023/m  £µ£®/m  ÈçºÎ/r  ´Ó/p  ×Ê½ð/n  ±ä»¯/v  ÉÏ/f  £¬/w  ÅÐ¶Ï/v  ÊÇ·ñ/v  ÖÐ/v  Ç©/n  
19980601-10-005-024/m  Í¶×ÊÕß/n  ¿ÉÒÔ/v  ¿´/v  ×Ô¼º/r  µÄ/u  ×Ê½ð/n  ±ä»¯/vn  Çé¿ö/n  £¬/w  ÅÐ¶Ï/v  ÊÇ·ñ/v  ÖÐ/v  Ç©/n  ¡£/w  
19980601-10-005-025/m  £Ô£´ÈÕ/t  £¬/w  Éê¹º/v  ½áÊø/v  ºó/f  µÚËÄ/m  Ìì/q  £¬/w  Éê¹º/vn  ×Ê½ð/n  ·µ»¹/v  Í¶×ÊÕß/n  µÄ/u  ×Ê½ð/n  ÕË»§/n  ÄÚ/f  ¡£/w  Í¶×ÊÕß/n  ¿É/v  µ½/v  Ö¤È¯/n  ÓªÒµ²¿/n  ¼ì²é/v  Ò»ÏÂ/m  ×Ô¼º/r  µÄ/u  ×Ê½ð/n  ÕË»§/n  ¡£/w  Èç¹û/c  ÐÂ/a  ¹É/n  Éê¹º¿î/n  ÒÑ/d  È«²¿/m  µ½/v  ÕË/n  £¬/w  ËµÃ÷/v  Î´/d  ÖÐ/v  Ç©/n  ¡£/w  Èç¹û/c  ×Ê½ð/n  ÉÙ/a  ÁË/y  £¬/w  ËµÃ÷/v  ÒÑ/d  ÖÐ/v  Ç©/n  £¬/w  ·µ»¹/v  µÄ/u  Éê¹º/vn  ×Ê½ð/n  Ôò/d  ¼õÉÙ/v  ÏàÓ¦/vn  Ò»²¿·Ö/m  ¡£/w  
19980601-10-005-026/m  £¶£®/m  ÐÂ/a  ¹É/n  Éê¹º/vn  ÆÚ¼ä/f  ²»Òª/d  ³·Ïú/v  Ö¸¶¨/vn  ½»Ò×/n  
19980601-10-005-027/m  Èç/c  ÔÚ/p  ÐÂ/a  ¹É/n  Éê¹º/vn  ÆÚ¼ä/f  ³·Ïú/v  Ö¸¶¨/vn  ½»Ò×/n  £¬/w  Éê¹º/vn  ×Ê½ð/n  ÈÔ/d  ·µ»¹/v  ¸ø/p  Ô­/b  Éê¹º/vn  Ï¯Î»/n  £¬/w  Ö»/d  »á/v  ¸ø/p  Í¶×ÊÕß/n  ×Ô¼º/r  ´øÀ´/v  ²»±ØÒª/a  µÄ/u  Âé·³/an  ¡£/w  
19980601-10-005-028/m  £·£®/m  »³ÒÉ/v  È¯ÉÌ/n  ×÷ÊÖ½Å/l  ÊÇ/v  ¶àÓà/a  µÄ/u  
19980601-10-005-029/m  ÓÐ/v  ²»ÉÙ/m  Í¶×ÊÕß/n  µ£ÐÄ/v  È¯ÉÌ/n  »á/v  ÔÚ/p  Éê¹º/v  ÖÐ/f  Ê¹/v  µ÷°ü¼Æ/n  ¡£/w  ÕâÖÖ/r  µ£ÐÄ/vn  ÊÇ/v  ²»ÇÐÊµ¼Ê/l  µÄ/u  ¡£/w  Ò»/m  ¡¢/w  ´Ó/p  ³£Àí/n  ¿´/v  £¬/w  È¯ÉÌ/n  Ã»/d  ±ØÒª/a  Îª/p  £±£°£°£°/m  ¹É/q  ÐÂ/a  ¹É/n  Ã°/v  ÕâÃ´/r  ´ó/a  ·çÏÕ/n  ¡£/w  ¶þ/m  ¡¢/w  Èç¹û/c  ÓÐ/v  ÕâÖÖ/r  µ£ÐÄ/vn  £¬/w  Í¶×ÊÕß/n  Ò²/d  ¿É/v  ÔÚ/p  ÐÂ/a  ¹É/n  ÉÏÊÐ/v  ºó/f  £¬/w  Í¨¹ý/p  ²éÑ¯/v  ½»Ò×/vn  ¼ÇÂ¼/n  £¬/w  È¡µÃ/v  Ö¤¾Ý/n  ¡£/w  
19980601-10-005-030/m  £¨/w  Ô­/d  ÔØ/v  ¡¶/w  ÉÏº£/ns  Ö¤È¯/n  ±¨/n  ¡·/w  £©/w  

19980601-10-006-001/m  ÉÏÖÜ/t  ¹ÉÊÐ/n  ¸ÅÀÀ/v  
19980601-10-006-002/m  Ãû³Æ/n  Ç°ÖÜ/t  ÊÕÅÌ/v  ÉÏÖÜ/t  ¿ªÅÌ/v  ÉÏÖÜ/t  ×î¸ß/a  ÉÏÖÜ/t  ×îµÍ/a  
19980601-10-006-003/m  ÉÏÖ¤/j  Ö¸Êý/n  £±£³£·£µ¡¤£¸£²/m  £±£³£¸£°¡¤£±£³/m  £±£´£±£±¡¤£³£µ/m  £±£³£·£¶¡¤£²£°/m  
19980601-10-006-004/m  ÉÏÖ¤£³£°/j  £³£·£¹£³¡¤£¶£·/m  £³£·£¹£³¡¤£´£°/m  £³£¸£±£¹¡¤£°£·/m  £³£·£µ£²¡¤£µ£°/m  
19980601-10-006-005/m  ÉÏÖ¤£Á¹É/j  £±£´£µ£·¡¤£´£°/m  £±£´£¶£²¡¤£°£³/m  £±£´£¹£¶¡¤£´£·/m  £±£´£µ£·¡¤£¸£²/m  
19980601-10-006-006/m  ÉÏÖ¤£Â¹É/j  £´£¸¡¤£°£¹/m  £´£¸¡¤£°£¹/m  £´£¸¡¤£´£°/m  £´£µ¡¤£¹£¸/m  
19980601-10-006-007/m  ÉîÖ¤/j  Ö¸Êý/n  £´£²£¸¡¤£µ£¶/m  £´£³£°¡¤£°£¸/m  £´£³£·¡¤£±£¹/m  £´£²£¸¡¤£³£²/m  
19980601-10-006-008/m  ³É·Ý/n  Ö¸Êý/n  £´£±£´£±¡¤£°£·/m  £´£±£´£´¡¤£µ£±/m  £´£±£¹£·¡¤£±£°/m  £´£±£±£·¡¤£±£¶/m  
19980601-10-006-009/m  ÉîÖ¤£Á¹É/j  £´£µ£¸¡¤£´£¸/m  £´£¶£°¡¤£±£²/m  £´£¶£·¡¤£µ£µ/m  £´£µ£¸¡¤£±£¹/m  
19980601-10-006-010/m  ÉîÖ¤£Â¹É/j  £¹£±¡¤£°£¸/m  £¹£±¡¤£±£´/m  £¹£µ¡¤£´£°/m  £¹£±¡¤£±£´/m  
19980601-10-006-011/m  ÉÏÖÜ/t  ÊÕÅÌ/vn  ÕÇµø·ù/j  ³É½»/vn  ½ð¶î/n  
19980601-10-006-012/m  £±£´£±£±¡¤£²£±/m  £²¡¤£µ£·/m  £´£³£¹£²£²£°£´£¸£²£±£·/m  
19980601-10-006-013/m  £³£·£¹£±¡¤£²£¹/m  £°¡¤£°£¶/m  £²£¸£¶£¶£²£¸£³£±£´£µ/m  
19980601-10-006-014/m  £±£´£¹£¶¡¤£³£³/m  £²¡¤£¶£·/m  £´£³£¹£°£¸£´£²£¹£±£³£¸/m  
19980601-10-006-015/m  £´£¶¡¤£°£±/m  £´¡¤£³£²£±£³/m  £¶£±£¹£°£·£¹/m  
19980601-10-006-016/m  £´£³£¶¡¤£³£³/m  £±¡¤£¸£±/m  £´£°£°£²£±£¸£³£¶£·£³£°/m  
19980601-10-006-017/m  £´£±£¸£µ¡¤£°£·/m  £±¡¤£°£¶/m  £µ£´£²£¸£·£°£¸£³£²£´/m  
19980601-10-006-018/m  £´£¶£¶¡¤£¸£²/m  £±¡¤£¸£²/m  £³£¹£¸£¶£²£·£µ£´£¶£·£±/m  
19980601-10-006-019/m  £¹£²¡¤£µ£¹/m  £±¡¤£¶£µ/m  £±£µ£¹£°£¸£²£°£µ£¹/m  

19980601-10-007-001/m  ÐÐ³¤/n  ÐÅÏ¢/n  ·þÎñ/vn  ÏµÍ³/n  ¿ªÍ¨/v  
19980601-10-007-002/m  ±¾±¨/r  Ñ¶/Ng  £µÔÂ/t  £²£¸ÈÕ/t  £¬/w  [±±¾©/ns  ÖÐÒø/j  Íø/n  ½ðÈÚ/n  ÐÅÏ¢/n  ÖÐÐÄ/n]nt  Ðû²¼/v  £¬/w  ¡°/w  È«¹ú/n  ½ðÈÚ/n  ×ÛºÏ/vn  ÐÅÏ¢/n  ·þÎñÍø/n  £¨/w  ¼ò³Æ/v  ¡®/w  ÖÐÒø/j  Íø/n  ¡¯/w  £©/w  ¡±/w  µÄ/u  ¡°/w  È«¹ú/n  ÒøÐÐ/n  ÐÐ³¤/n  ÐÅÏ¢/n  ·þÎñ/vn  ÏµÍ³/n  ¡±/w  ÕýÊ½/ad  ¿ªÍ¨/v  ¡£/w  [±±¾©/ns  ÖÐÒø/j  Íø/n  ½ðÈÚ/n  ÐÅÏ¢/n  ÖÐÐÄ/n]nt  ÊÇ/v  ÓÉ/p  [ÖÐ¹ú/ns  ÈËÃñ/n  ÒøÐÐ/n]nt  Åú×¼/v  ³ÉÁ¢/v  µÄ/u  [ÖÐÒø/nz  ½ðÈÚ/n  ÐÅÏ¢/n  ×ÉÑ¯/vn  ¹«Ë¾/n]nt  ·¢Æð/v  ×é½¨/v  µÄ/u  ¡¢/w  ×¨ÃÅ/d  ´ÓÊÂ/v  ½ðÈÚ/n  ÐÅÏ¢/n  ·þÎñ/vn  ºÍ/c  ½ðÈÚ/n  ¿Æ¼¼/n  ¿ª·¢/vn  µÄ/u  ¸ß/a  ¿Æ¼¼/n  ÐÅÏ¢/n  ÆóÒµ/n  ¡£/w  ³ýÁË/p  ¡°/w  È«¹ú/n  ÒøÐÐ/n  ÐÐ³¤/n  ÐÅÏ¢/n  ·þÎñ/vn  ÏµÍ³/n  ¡±/w  ¡¢/w  ¡°/w  [ÖÐ¹ú/ns  ÈËÃñ/n  ÒøÐÐ/n]nt  ÐÅÏ¢/n  ¡±/w  £¬/w  ÖÐÒø/j  Íø/n  ÕýÔÚ/d  ¿ª·¢/v  ¡°/w  È«¹ú/n  Ö¤È¯/n  Í¶×Ê/n  ÐÅÏ¢/n  ·ÖÎö/vn  ÏµÍ³/n  ¡±/w  ¡¢/w  ¡°/w  È«¹ú/n  ±£ÏÕ/n  ÐÅÏ¢/n  ·þÎñ/vn  ÏµÍ³/n  ¡±/w  ¡¢/w  ¡°/w  È«¹ú/n  ÆóÒµ/n  ½ðÈÚ/n  ÐÅÏ¢/n  ·þÎñ/vn  ÏµÍ³/n  ¡±/w  µÈ/u  Îå/m  ´ó/a  ÖÐÐÄ/n  ÏµÍ³/n  ¼°/c  ¡°/w  È«¹ú/n  ½ðÈÚ/n  »ú¹¹/n  ÍøÒ³/n  ·þÎñ/vn  ÖÐÐÄ/n  ¡±/w  £¬/w  ¹²/d  ½¨/v  ÓÐ/v  £²£°/m  ¶à/m  ¸ö/q  °æ¿é/n  µÄ/u  ÖÐÑë/n  ÐÅÏ¢/n  Êý¾Ý¿â/n  ¡£/w  ÔÚ/p  ¿â/n  ÐÅÏ¢/n  ÊýÁ¿/n  ÒÑ/d  ´ï/v  £´Íò/m  Óà/m  Ìõ/q  £¬/w  £²£°£°£°/m  ¶à/m  Íò/m  ×Ö½Ú/n  ¡£/w  ¡°/w  ÖÐÒø/j  Íø/n  ¡±/w  ÔÚ/p  ¼¼Êõ/n  ÉÏ/f  µÄ/u  ×î/d  Í»³ö/a  ÌØµã/n  ÊÇ/v  Ê¹ÓÃ/v  ·½±ã/a  ¡£/w  ¸Ã/r  ÍøÂç/n  ²ÉÓÃ/v  »áÔ±ÖÆ/n  ¡¢/w  ·â±Õ/vd  ÔËÐÐ/v  £¬/w  ÓÃ»§/n  Ö»Òª/c  ÓµÓÐ/v  £´£¸£¶/m  ÒÔÉÏ/f  µÄ/u  µçÄÔ/n  ºÍ/c  Ò»/m  Ì¨/q  µ÷ÖÆ½âµ÷Æ÷/n  £¬/w  ÔËÐÐ/vn  £×£É£Î£Ä£Ï£×£Ó£¹£µ/nz  Èí¼þ/n  £¬/w  Óë/p  ¹ú¼Ê/n  »¥ÁªÍø/n  £¨/w  £É£Î£Ô£Å£Ò£Î£Å£Ô/nx  £©/w  ÏàÁ¬/v  £¬/w  ¼´¿É/v  Í¨¹ý/p  µç»°Ïß/n  ÊµÏÖ/v  ÒÔ/p  £×£×£×/n  Í¼ÐÎ/n  ä¯ÀÀ/vn  ·½Ê½/n  ÁªÍø/v  ½øÐÐ/v  ÐÅÏ¢/n  ¼ìË÷/vn  £¬/w  ÕæÕý/d  ½øÈë/v  ¡°/w  ÖÐÒø/j  Íø/n  ¡±/w  µÄ/u  ÊÀ½ç/n  ¡£/w  ¡°/w  ÖÐÒø/j  Íø/n  ¡±/w  µÄ/u  ÍøÖ·/n  £º/w  £è£ô£ô£ð¡Ã£¯£¯£÷£÷£÷£®£ó£â£é£î£å£ô£®£ã£ï£í£®£ã£î/n  


19980601-10-008-001/m  ¡¯/w  £¹£¸/m  ÖÐ¹ú/ns  £Ó£×£É£Æ£Ô/nx  ÑÐÌÖ»á/n  ¾ÙÐÐ/v  
19980601-10-008-002/m  ±¾±¨/r  Ñ¶/Ng  ÓÉ/p  [ÖÐ¹ú/ns  ÈËÃñ/n  ÒøÐÐ/n]nt  ¡¢/w  [»·Çò/n  ÒøÐÐ/n  ½ðÈÚ/n  µçÑ¶/n  Ð­»á/n]nt  £¨/w  £Ó£®£×£®£É£®£Æ£®£Ô£®/nx  £©/w  ºÍ/c  [ÖÐ¹ú/ns  £Ó£×£É£Æ£Ô/nx  ÓÃ»§/n  Ð­»á/n]nt  ÁªºÏ/v  ×éÖ¯/v  µÄ/u  ¡¯/w  £¹£¸/m  ÖÐ¹ú/ns  £Ó£×£É£Æ£Ô/nx  ÑÐÌÖ»á/n  ÓÚ/p  £µÔÂ/t  £²£·/m  ¡ª/w  £²£¸ÈÕ/t  ÔÚ/p  ±±¾©/ns  ÕÙ¿ª/v  £¬/w  À´×Ô/v  [ÖÐ¹ú/ns  ÈËÃñ/n  ÒøÐÐ/n]nt  ¡¢/w  ¸÷/r  Õþ²ßÐÔ/n  ÒøÐÐ/n  ¡¢/w  ¹úÓÐ/vn  ÉÌÒµ/n  ÒøÐÐ/n  ¡¢/w  ¹É·ÝÖÆ/n  ÒøÐÐ/n  ¡¢/w  ³ÇÊÐ/n  ºÏ×÷/vn  ÒøÐÐ/n  ¡¢/w  ÆäËü/r  ½ðÈÚ/n  »ú¹¹/n  ¡¢/w  Íâ×Ê/n  ÒøÐÐ/n  ×¤»ª/vn  »ú¹¹/n  ¼°/c  £Ó£×£É£Æ£Ô/nx  ¹ú¼Ê/n  ×éÖ¯/n  µÄ/u  ½ü/a  £´£°£°/m  Ãû/q  ´ú±í/n  ³öÏ¯/v  ÑÐÌÖ»á/n  ¡£/w  £Ó£×£É£Æ£Ô/nx  ÊÇ/v  [»·Çò/n  ÒøÐÐ/n  ½ðÈÚ/n  µçÑ¶/n  Ð­»á/n]nt  µÄ/u  ËõÐ´/n  £¬/w  Ëü/r  ÊÇ/v  Ò»¸ö/m  Îª/p  »áÔ±/n  ÒøÐÐ/n  Ëù/u  ÓµÓÐ/v  £¬/w  ²¢/c  Îª/p  »áÔ±/n  ÒøÐÐ/n  Ìá¹©/v  µç±¨/n  ±¨ÎÄ/n  ·þÎñ/v  µÄ/u  ¹ú¼Ê/n  ×éÖ¯/n  ¡£/w  £Ó£×£É£Æ£Ô/nx  ´´½¨/v  ÓÚ/p  £±£¹£·£³Äê/t  £¬/w  £±£¹£·£·Äê/t  £Ó£×£É£Æ£Ô/nx  ÍøÂç/n  ÕýÊ½/ad  ÔËÐÐ/v  £¬/w  Ä¿Ç°/t  £Ó£×£É£Æ£Ô/nx  ÍøÂç/n  ½Ó¿Ú/n  ±é¼°/v  ÊÀ½ç/n  £±£µ£¹/m  ¸ö/q  ¹ú¼Ò/n  µÄ/u  £µ£¹£°£°/m  ¸ö/q  »ú¹¹/n  ¡£/w  ÖÐ¹úÒøÐÐ/nt  ÓÚ/p  £±£¹£¸£³Äê/t  ¼ÓÈë/v  £Ó£×£É£Æ£Ô/nx  £¬/w  ³ÉÎª/v  ÖÐ¹ú/ns  µÚÒ»/m  ¼Ò/q  »áÔ±/n  ÒøÐÐ/n  ¡£/w  £¸£°/m  Äê´ú/n  ºóÆÚ/f  £¬/w  ¹¤ÉÌ/n  ÒøÐÐ/n  ¡¢/w  Å©Òµ/n  ÒøÐÐ/n  ¡¢/w  ½¨Éè/vn  ÒøÐÐ/n  ºÍ/c  ½»Í¨/n  ÒøÐÐ/n  ÏÈºó/d  ¼ÓÈë/v  ÁË/u  £Ó£×£É£Æ£Ô/nx  ¡£/w  £±£¹£¹£¶Äê/t  ÖÐ¹ú/ns  £Ó£×£É£Æ£Ô/nx  ·¢±¨/vn  ÒµÎñÁ¿/n  Ôö³¤ÂÊ/n  Îª/v  £´£²£®£²£¥/m  £¬/w  ÔÚ/p  £Ó£×£É£Æ£Ô/nx  È«Çò/n  ·¢±¨/vn  ÒµÎñÁ¿/n  Ôö³¤ÂÊ/n  ÅÅÃû/v  µÚÒ»/m  ¡£/w  Óë/p  £±£¹£¹£·Äê/t  Í¬ÆÚ/f  Ïà±È/v  £¬/w  £±£¹£¹£¸Äê/t  µÚÒ»/m  ¼¾¶È/n  ÖÐ¹ú/ns  µÄ/u  £Ó£®£×£®£É£®£Æ£®£Ô£®/nx  ÓÃ»§/n  ·¢±¨Á¿/n  ¼¸ºõ/d  Ôö³¤/v  ÁË/u  £´£°£¥/m  ¡£/w  £¨/w  Æ½¾Ã/nr  °¢Ã÷/nr  £©/w  

19980601-10-009-001/m  ÇáÆï/n  ¼¯ÍÅ/n  ×Ê±¾/n  ÔËÓª/vn  ¼û/v  ³ÉÐ§/n  
19980601-10-009-002/m  ±¾±¨/r  Ñ¶/Ng  Î»ÓÚ/v  ¼ÃÄÏ/ns  µÄ/u  ÖÐ¹ú/ns  ÇáÆï/n  ¼¯ÍÅ/n  £¬/w  ½ü/a  ¼¸/m  Äê/q  ¼Ó´ó/v  ×Ê±¾/n  ÔËÓª/vn  Á¦¶È/n  £¬/w  ÐÎ³É/v  ÁË/u  ÒÔ/p  Ä¦ÍÐ³µ/n  ÐÐÒµ/n  Îª/v  ÁúÍ·/n  £¬/w  ¼¯/Vg  ¹¤/n  ¡¢/w  ÉÌ/n  ¡¢/w  Ã³/Vg  ¡¢/w  ¿Æ/n  ¡¢/w  Å©/Ng  Îª/v  Ò»Ìå/n  £¬/w  ¿ç/v  µØÇø/n  ¡¢/w  ¿ç/v  ÐÐÒµ/n  ¡¢/w  ¿ç/v  ¹ú½ç/n  ¡¢/w  ¿ç/v  ËùÓÐÖÆ/n  µÄ/u  ÌØ´óÐÍ/b  ÆóÒµ/n  ¼¯ÍÅ¹«Ë¾/n  ¡£/w  ÏÖ/Tg  ×Ü/b  ×Ê²ú/n  ÒÑ/d  ´ï/v  £±£°£°/m  ¶à/m  ÒÚ/m  Ôª/q  £¬/w  ÓµÓÐ/v  ¼ÃÄÏ/ns  ÇáÆï/n  ¡¢/w  º£ÄÏ/ns  ÐÂ´óÖÞ/nz  ¡¢/w  Çíº£/ns  Ò©/n  £³/m  ¼Ò/q  ÉÏÊÐ/vn  ¹«Ë¾/n  £¬/w  È«×Ê/n  ×Ó¹«Ë¾/n  £³£°/m  ¸ö/q  ¡£/w  ¹«Ë¾/n  Ö÷µ¼/n  ²úÆ·/n  ÓÐ/v  £¶/m  ´ó/a  ÏµÁÐ/n  £²£°/m  Óà/m  ¸ö/q  Æ·ÖÖ/n  µÄ/u  ÇáÐÍ/b  ÔØ»õ³µ/n  ºÍ/c  Å©ÓÃ/b  ÔËÊä³µ/n  £¬/w  ÓÐ/v  £±£°/m  ´ó/a  ÏµÁÐ/n  £±£±£°/m  ¶à/m  ¸ö/q  Æ·ÖÖ/n  µÄ/u  Ä¦ÍÐ³µ/n  ºÍ/c  ¶¯Á¦³µ/n  £¬/w  ²¢/c  ¼æÓª/v  Ò©Æ·/n  ¡¢/w  ×ÔÐÐ³µ/n  ¡¢/w  ÊÖ±í/n  µÈ/u  ¡£/w  
19980601-10-009-003/m  ÈÕÇ°/t  £¬/w  ÔÚ/p  ±±¾©/ns  ¾ÙÐÐ/v  µÄ/u  ¡°/w  ÇáÆï/n  ¡ª¡ª¡ª/w  ¿É/v  ³ÖÐø/vd  ·¢Õ¹/v  Õ½ÂÔ/n  ÑÐÌÖ»á/n  ¡±/w  ÉÏ/f  £¬/w  Óë»á/vn  ´ú±í/n  ÈÏÎª/v  £¬/w  ÇáÆï/n  ¼¯ÍÅ/n  ×Ê±¾/n  ÔËÓª/vn  Õ½ÂÔ/n  Ö÷Òª/d  ÊÇ/v  £º/w  Í¨¹ý/p  ¹É·ÝÖÆ/n  ¸ÄÔì/v  £¬/w  ½¨Á¢/v  ÏÖ´ú/t  ÆóÒµ/n  ÖÆ¶È/n  £¬/w  ×ß/v  ¸ß/a  Æðµã/n  ´ó/a  ¿ç¶È/n  ³¤×ã/ad  ·¢Õ¹/v  Ö®/u  Â·/n  £»/w  Í¨¹ý/p  ·¢ÐÐ/v  ¹ÉÆ±/n  µÈ/u  ÍØ¿í/v  ÈÚ×Ê/vn  ÇþµÀ/n  £¬/w  Îª/p  ÆóÒµ/n  ·¢Õ¹/vn  Ìá¹©/v  ³ä×ã/a  µÄ/u  ºó±¸½ð/n  £»/w  Í¨¹ý/p  ¼æ²¢/v  ÁªºÏ/v  ÊÕ¹º/v  £¬/w  ×ß/v  µÍ/a  ³É±¾/n  Ñ¸ËÙ/ad  À©ÕÅ/v  Ö®/u  Â·/n  £»/w  Í¨¹ý/p  Êä³ö/v  Æ·ÅÆ/n  ¡¢/w  Êä³ö/v  ¼¼Êõ/n  ¡¢/w  Êä³ö/v  ÆóÒµ/n  ÎÄ»¯/n  ¡¢/w  Êä³ö/v  ¹ÜÀí/vn  ×ß/v  ÉÙ/ad  Í¶Èë/v  ¶à/ad  ²ú³ö/v  ¹ö¶¯/vd  ·¢Õ¹/v  Ö®/u  Â·/n  ¡£/w  £¨/w  Ñî/nr  ¹âÁÖ/nr  £©/w  

19980601-10-010-001/m  £±£¹£¹£·Äê/t  Ö¤È¯/n  ¾­Óª/vn  »ú¹¹/n  Òµ¼¨/n  ÅÅÃû/vn  ½ÒÏþ/v  

19980601-10-010-002/m  ±¾±¨/r  Ñ¶/Ng  [ÖÐ¹ú/ns  Ö¤È¯Òµ/n  Ð­»á/n]nt  ÈÕÇ°/t  ¹«²¼/v  ÁË/u  £±£¹£¹£·Äê/t  Ö¤È¯/n  ¾­Óª/vn  »ú¹¹/n  ¾­Óª/vn  Òµ¼¨/n  ÅÅÃû/vn  Êý¾Ý/n  ¡£/w  
19980601-10-010-003/m  ¾Ý/p  ÁË½â/v  £¬/w  ÅÅÃû/v  Ö¸±ê/n  ¹²ÓÐ/v  £´/m  Ïî/q  £¬/w  ·Ö±ð/d  ÊÇ/v  ³ÐÏú/vn  ÒµÎñÁ¿/n  £¨/w  ½ð¶î/n  £©/w  ¡¢/w  ¹ÉÆ±/n  ½»Ò×/vn  ×ÜÁ¿/n  ¡¢/w  ×Ê²ú/n  ×Ü¶î/n  ¡¢/w  ¾»ÀûÈó/n  ¡£/w  ±¾±¨/r  ÏÖ/Tg  ½«/p  Ç°/f  £³/m  Ïî/q  Ö¸±ê/n  ÖÐ/f  ·Ö±ð/d  ÃûÁÐ/v  Ç°/f  £±£°/m  Ãû/q  µÄ/u  ¹«Ë¾/n  ¼°/c  Òµ¼¨/n  Êý¾Ý/n  ¹«²¼/v  ÈçÏÂ/v  £¨/w  µ¥Î»/n  £º/w  Íò/m  Ôª/q  £©/w  £º/w  
19980601-10-010-004/m  ¡ñ/w  Ö¤È¯/n  ¹«Ë¾/n  £Á/nx  ¹É/n  ³ÐÏú/vn  ½ð¶î/n  ÅÅÃû/v  
19980601-10-010-005/m  ÅÅÃû/vn  ¹«Ë¾/n  Ãû³Æ/n  ³ÐÏú/vn  ½ð¶î/n  
19980601-10-010-006/m  £±/m  [ÄÏ·½/f  Ö¤È¯/n  ÓÐÏÞ¹«Ë¾/n]nt  £±£²£·£¸£±£¶£µ£®£°£°/m  
19980601-10-010-007/m  £²/m  [ÉêÒø/nz  Íò¹ú/b  Ö¤È¯/n  ¹É·Ý/n  ÓÐÏÞ¹«Ë¾/n]nt  £±£°£µ£µ£´£·£¹£®£·£·/m  
19980601-10-010-008/m  £³/m  [¹úÌ©/nz  Ö¤È¯/n  ÓÐÏÞ¹«Ë¾/n]nt  £¹£µ£³£¹£°£°£®£°£°/m  
19980601-10-010-009/m  £´/m  [¾ý°²/nz  Ö¤È¯/n  ÓÐÏÞ/a  ÔðÈÎ/n  ¹«Ë¾/n]nt  £¸£¶£´£±£´£µ£®£°£°/m  
19980601-10-010-010/m  £µ/m  [¹ã·¢/nz  Ö¤È¯/n  ÓÐÏÞ/a  ÔðÈÎ/n  ¹«Ë¾/n]nt  £·£¸£¹£¸£³£¶£®£¸£¸/m  
19980601-10-010-011/m  £¶/m  [ÖÐÐÅ/j  Ö¤È¯/n  ÓÐÏÞ/a  ÔðÈÎ/n  ¹«Ë¾/n]nt  £·£¸£±£¸£²£°£®£µ£°/m  
19980601-10-010-012/m  £·/m  [¹úÐÅ/nz  Ö¤È¯/n  ÓÐÏÞ¹«Ë¾/n]nt  £µ£³£´£¸£³£´£®£°£°/m  

19980601-10-010-013/m  £¸/m  [»ªÏÄ/nz  Ö¤È¯/n  ÓÐÏÞ¹«Ë¾/n]nt  £µ£²£¹£·£¸£¸£®£¸£°/m  

19980601-10-010-014/m  £¹/m  [º£Í¨/nz  Ö¤È¯/n  ÓÐÏÞ¹«Ë¾/n]nt  £´£±£¸£µ£°£¸£®£°£¹/m  
19980601-10-010-015/m  £±£°/m  [ºþ±±/nz  Ö¤È¯/n  ¹«Ë¾/n]nt  £³£²£¶£¸£±£³£®£µ£°/m  
19980601-10-010-016/m  ¡ñ/w  Ö¤È¯/n  ¹«Ë¾/n  £Á¹É/n  ½»Ò×/vn  ×ÜÁ¿/n  ÅÅÃû/v  
19980601-10-010-017/m  ÅÅÃû/vn  ¹«Ë¾/n  Ãû³Æ/n  ½»Ò×/vn  ×ÜÁ¿/n  
19980601-10-010-018/m  £±/m  [»ªÏÄ/nz  Ö¤È¯/n  ÓÐÏÞ¹«Ë¾/n]nt  £²£µ£³£²£µ£²£²£´£®£°£°/m  
19980601-10-010-019/m  £²/m  [ÉêÒø/nz  Íò¹ú/b  Ö¤È¯/n  ¹É·Ý/n  ÓÐÏÞ¹«Ë¾/n]nt  £²£±£µ£¸£°£¶£·£²£®£´£°/m  

19980601-10-010-020/m  £³/m  [¾ý°²/nz  Ö¤È¯/n  ÓÐÏÞ/a  ÔðÈÎ/n  ¹«Ë¾/n]nt  £²£±£²£²£°£°£°£°£®£°£°/m  
19980601-10-010-021/m  £´/m  [ÄÏ·½/f  Ö¤È¯/n  ÓÐÏÞ¹«Ë¾/n]nt  £²£°£µ£²£²£¹£µ£±£®£°£°/m  
19980601-10-010-022/m  £µ/m  [¹ã·¢/nz  Ö¤È¯/n  ÓÐÏÞ/a  ÔðÈÎ/n  ¹«Ë¾/n]nt  £±£¹£µ£¶£¸£µ£°£·£®£µ£²/m  
19980601-10-010-023/m  £¶/m  [º£Í¨/nz  Ö¤È¯/n  ÓÐÏÞ¹«Ë¾/n]nt  £±£¶£°£³£¶£°£°£°£®£°£°/m  
19980601-10-010-024/m  £·/m  [¹úÌ©/nz  Ö¤È¯/n  ÓÐÏÞ¹«Ë¾/n]nt  £±£´£µ£±£²£±£·£¸£®£°£µ/m  
19980601-10-010-025/m  £¸/m  [½­ËÕ/ns  Ö¤È¯/n  ÓÐÏÞ¹«Ë¾/n]nt  £±£´£´£´£°£°£°£°£®£°£°/m  
19980601-10-010-026/m  £¹/m  [¹ã¶«/ns  Ö¤È¯/n  ¹«Ë¾/n]nt  £±£²£¶£³£¶£´£¶£¸£®£°£°/m  

19980601-10-010-027/m  £±£°/m  [ËÄ´¨Ê¡/ns  Ö¤È¯/n  ¹É·Ý/n  ÓÐÏÞ¹«Ë¾/n]nt  £¹£²£²£·£²£²£°£®£°£°/m  
19980601-10-010-028/m  ¡ñ/w  Ö¤È¯/n  ¹«Ë¾/n  ×Ê²ú/n  ×Ü¶î/n  ÅÅÃû/vn  
19980601-10-010-029/m  ÅÅÃû/v  ¹«Ë¾/n  Ãû³Æ/n  ×Ê²ú/n  ×Ü¶î/n  
19980601-10-010-030/m  £±/m  [¾ý°²/nz  Ö¤È¯/n  ÓÐÏÞ/a  ÔðÈÎ/n  ¹«Ë¾/n]nt  £±£·£µ£¶£´£µ£±£®£·£¸/m  
19980601-10-010-031/m  £²/m  [ÉêÒø/nz  Íò¹ú/b  Ö¤È¯/n  ¹É·Ý/n  ÓÐÏÞ¹«Ë¾/n]nt  £±£¶£·£³£±£´£¸£®£°£°/m  
19980601-10-010-032/m  £³/m  [ÄÏ·½/f  Ö¤È¯/n  ÓÐÏÞ¹«Ë¾/n]nt  £±£µ£µ£²£¸£°£¸£®£°£°/m  
19980601-10-010-033/m  £´/m  [»ªÏÄ/nz  Ö¤È¯/n  ÓÐÏÞ¹«Ë¾/n]nt  £±£±£°£¶£°£´£¶£®£±£·/m  
19980601-10-010-034/m  £µ/m  [º£Í¨/nz  Ö¤È¯/n  ÓÐÏÞ¹«Ë¾/n]nt  £±£°£²£¶£·£°£µ£®£¶£µ/m  
19980601-10-010-035/m  £¶/m  [¹ã·¢/nz  Ö¤È¯/n  ÓÐÏÞ/a  ÔðÈÎ/n  ¹«Ë¾/n]nt  £¶£¹£°£µ£¶£¹£®£·£²/m  
19980601-10-010-036/m  £·/m  [°°É½/ns  Ö¤È¯/n  ¹«Ë¾/n]nt  £¶£´£¹£¹£µ£·£®£°£°/m  
19980601-10-010-037/m  £¸/m  [ÉÏº£/ns  ²ÆÕþ/n  Ö¤È¯/n  ¹«Ë¾/n]nt  £µ£¶£·£¶£°£°£®£°£°/m  
19980601-10-010-038/m  £¹/m  [ÁªºÏ/vn  Ö¤È¯/n  ÓÐÏÞ/a  ÔðÈÎ/n  ¹«Ë¾/n]nt  £µ£´£³£³£°£¶£®£°£°/m  
19980601-10-010-039/m  £±£°/m  [¹úÌ©/nz  Ö¤È¯/n  ÓÐÏÞ¹«Ë¾/n]nt  £µ£±£°£°£·£·£®£·£·/m  

19980601-10-011-001/m  »¦ÊÐ/j  ÉÏÖÜ/t  ÉÏÕÇ/vn  Ç°/f  Îå/m  Ãû/q  £¨/w  £¥/w  £©/w  
19980601-10-011-002/m  £±/m  [±±¾©/ns  ÌìÁú/n]nt  £³£²£®£¶£±/m  
19980601-10-011-003/m  £²/m  [Çá¹¤/j  »úÐµ/n]nt  £²£·£®£²£µ/m  
19980601-10-011-004/m  £³/m  [°°É½/ns  ºÏ³É/nz]nt  £²£¶£®£·£¹/m  
19980601-10-011-005/m  £´/m  [¶«·½/nz  µç¹¤/n]nt  £²£¶£®£±£²/m  
19980601-10-011-006/m  £µ/m  [¶«·ç/nz  Ò©Òµ/n]nt  £²£µ£®£¸£±/m  

19980601-10-012-001/m  »¦ÊÐ/j  ÉÏÖÜ/t  ÏÂµø/vn  Ç°/f  Îå/m  Ãû/q  £¨/w  £¥/w  £©/w  
19980601-10-012-002/m  £±/m  [ºþ±±/ns  ÐË»¯/ns]nt  £µ£±£®£²£´/m  
19980601-10-012-003/m  £²/m  [ÁªÅ©/nz  ¹É·Ý/n]nt  £´£¹£®£±£°/m  
19980601-10-012-004/m  £³/m  [ÇïÁÖ/nz  ¼¯ÍÅ/n]nt  £´£³£®£°£µ/m  
19980601-10-012-005/m  £´/m  [°ÍÊ¿/n  ¹É·Ý/n]nt  £³£·£®£·£±/m  
19980601-10-012-006/m  £µ/m  [£Ø£Ò/n  Ï¡ÍÁ/n]nt  £²£¶£®£³£²/m  

19980601-10-013-001/m  ÉîÊÐ/j  ÉÏÖÜ/t  ÉÏÕÇ/vn  Ç°/f  Îå/m  Ãû/q  £¨/w  £¥/w  £©/w  
19980601-10-013-002/m  £±/m  [ÔÁ/j  £Ô£Ã£Ì£Á/nx]nt  £³£¹£®£´£µ/m  
19980601-10-013-003/m  £²/m  [¹Åºº/nz  ¼¯ÍÅ/n]nt  £²£¸£®£°£¹/m  
19980601-10-013-004/m  £³/m  [Ì«Ô­/ns  ¸ÕÓñ/nz]nt  £²£¶£®£²£³/m  
19980601-10-013-005/m  £´/m  [ÔÁ/j  ½ðÂü/nz  £Á/nx]nt  £²£´£®£¹£²/m  
19980601-10-013-006/m  £µ/m  [Çí/j  ÄÜÔ´/n  £Á/nx]nt  £²£±£®£´£µ/m  

19980601-10-014-001/m  ÉîÊÐ/j  ÉÏÖÜ/t  ÏÂµø/vn  Ç°/f  Îå/m  Ãû/q  £¨/w  £¥/w  £©/w  
19980601-10-014-002/m  £±/m  [Èü¸ñ/nz  ÖÐ¿µ/nz]nt  £³£¶£®£¹£°/m  
19980601-10-014-003/m  £²/m  [ºþ±±/ns  Ë«»·/nz]nt  £³£°£®£¶£²/m  
19980601-10-014-004/m  £³/m  [¼ªÁÖ/ns  °½¶«/nz]nt  £²£´£®£µ£¶/m  
19980601-10-014-005/m  £´/m  [Îäºº/ns  Ê¯ÓÍ/n]nt  £±£µ£®£³£³/m  
19980601-10-014-006/m  £µ/m  [»ªÁª/nz  ÉÌ³Ç/n]nt  £±£±£®£¶£´/m  
19980601-10-014-007/m  Í¼±í/n  ÓÉ/p  [¾©Çó/nz  ¼ÆËã»ú/n  Èí¼þ/n  ¹«Ë¾/n]nt  ÖÆ×÷/v  

19980601-10-015-001/m  ÉîÖ¤/j  ³É·Ý/n  Ö¸Êý/n  ÈÕ£ËÏßÍ¼/n  £¨/w  Í¼Æ¬/n  £©/w  

19980601-11-001-001/m  Íæ¾ß/n  £¬/w  Òª/v  ÈÃ/v  º¢×Ó/n  °®/v  Íæ/v  
19980601-11-001-002/m  ±¾±¨/r  ¼ÇÕß/n  Åí/nr  ¼ÎÁê/nr  
19980601-11-001-003/m  ÔÚ/p  ¼¸ºõ/d  Ã»ÓÐ/d  ÔõÃ´/r  Íæ/v  ¹ý/u  Íæ¾ß/n  µÄ/u  ´óÈË/n  ÃÇ/k  ¿´À´/v  £¬/w  Èç½ñ/t  µÄ/u  º¢×Ó/n  ÕæÊÇ/d  Ì«/d  ÐÒ¸£/a  ÁË/y  ¡£/w  µ«ÊÇ/c  £¬/w  Ðí¶à/m  º¢×Ó/n  ËÆºõ/d  ²¢/d  Ã»ÓÐ/v  Í¬¸Ð/n  ¡£/w  ¼Ò³¤/n  ÃÇ/k  ×ÜÊÇ/d  ±§Ô¹/v  £¬/w  º¢×Ó/n  ÃÇ/k  Íæ/v  Íæ¾ß/n  ×Ü/d  Í¼/v  ÐÂÏÊ/a  £¬/w  Âò/v  ¸ö/q  ÐÂ/a  Íæ¾ß/n  £¬/w  »¨/v  ²»ÉÙ/m  Ç®/n  £¬/w  Íæ/v  ¼¸/m  Ìì/q  ¾Í/d  ²»/d  Ï²»¶/v  ÁË/y  ¡£/w  Õâ/r  ËµÃ÷/v  £¬/w  Íæ¾ß/n  ÊÇ/v  Ò»/m  ÖÖ/q  ¶ÌÃü/a  ²úÆ·/n  ¡£/w  µ«/c  ´Ó/p  ÊÀ½ç/n  Íæ¾ß/n  ÊÐ³¡/n  À´/f  ¿´/v  £¬/w  Íæ¾ßÒµ/n  ÓÖ/d  ÊÇ/v  Ò»¸ö/m  ³£Çà/z  ¹¤Òµ/n  ¡£/w  ½üÐ©Äê/t  À´/v  £¬/w  ÏúÊÛ¶î/n  ºÍ/c  Ã³Ò×¶î/n  ¶¼/d  Ò»Ö±/d  ÉÏÉý/v  ¡£/w  
19980601-11-001-004/m  ¹ú²ú/b  Íæ¾ß/n  Æ·ÖÖ/n  ÉÙ/a  
19980601-11-001-005/m  Ï¸¿´/v  º¢×Ó/n  ÃÇ/k  ÓµÓÐ/v  µÄ/u  ÍÞÍÞ/n  ¡¢/w  Æû³µ/n  ºÍ/c  Ç¹/n  £¬/w  ·¢ÏÖ/v  ²»ÉÙ/m  ÊÇ/v  À¶/a  ÑÛ¾¦/n  ¡¢/w  »Æ/a  Í··¢/n  µÄ/u  Ñó/Ag  º¢×Ó/n  £¬/w  Íâ¹ú/n  µÄ/u  ¡°/w  ÃûÅÆ/n  ¡±/w  ÅÜ³µ/n  »ò/c  Èü³µ/n  ºÍ/c  ÐÂÊ½/a  ÊÖÇ¹/n  ¡£/w  Ò»/m  Ïî/q  µ÷²é/vn  ÏÔÊ¾/v  £¬/w  ÔÚ/p  ¼Ò³¤/n  ÐÀÉÍ/v  ¡¢/w  º¢×Ó/n  Ï²»¶/v  µÄ/u  Íæ¾ß/n  ÖÐ/f  £¬/w  Ñó/Ag  Íæ¾ß/n  Õ¼/v  ºÜ/d  ´ó/a  ±ÈÖØ/n  ¡£/w  Ô­Òò/n  ÊÇ/v  £º/w  ¹ú²ú/b  Íæ¾ß/n  Æ·ÖÖ/n  ÉÙ/a  ¡¢/w  ²»/d  Áé»î/a  ¡¢/w  ²»/d  ÃÀ¹Û/a  ¡¢/w  ÖÊÁ¿/n  ²î/a  ¡¢/w  ÒæÖÇÐÔ/n  ²î/a  µÈ/u  ¡£/w  
19980601-11-001-006/m  ÎªºÎ/r  Èç´Ë/r  £¿/w  Õâ/r  Òª/v  ´Ó/p  ÎÒ¹ú/n  Íæ¾ßÒµ/n  µÄ/u  ·¢Õ¹/vn  Ëµ/v  Æð/v  ¡£/w  Íæ¾ßÒµ/n  ÊÇ/v  ½¨¹ú/v  ºó/f  ²Å/d  Öð½¥/d  ÐÎ³É/v  µÄ/u  Ò»¸ö/m  ÐÂÐË/b  ÐÐÒµ/n  £¬/w  µ«/c  Ò»Ö±/d  ·¢Õ¹/v  »ºÂý/a  ¡£/w  £±£¹£¸£µÄê/t  ÒÔºó/f  £¬/w  Ê×ÏÈ/c  ´Ó/p  ¹ã¶«/ns  ¡¢/w  ¸£½¨/ns  ¿ªÊ¼/v  £¬/w  Ò»/m  ´ó/a  Åú/q  ¡°/w  ÈýÀ´Ò»²¹/l/%  ¡±/w  Íæ¾ß/n  ÆóÒµ/n  Ñ¸ËÙ/ad  µ®Éú/v  £¬/w  Íæ¾ßÒµ/n  ³öÏÖ/v  Ñ¸ÃÍ/a  ·¢Õ¹/vn  ÊÆÍ·/n  ¡£/w  ¾Ý/p  ²»/d  ÍêÈ«/a  Í³¼Æ/v  £¬/w  £±£¹£¹£·Äê/t  È«¹ú/n  ÓÐ/v  Íæ¾ß/n  Éú²ú/vn  ÆóÒµ/n  £¶£°£°£°/m  ¶à/m  ¼Ò/q  £¬/w  ³ö¿Ú/v  ´´»ã/v  £µ£°£®£´ÒÚ/m  ÃÀÔª/q  £¬/w  Õ¼/v  ×Ü²úÖµ/n  µÄ/u  £¸£°£¥/m  ×óÓÒ/m  ¡£/w  ÖÐ¹ú/ns  ÖÆÔì/v  µÄ/u  Íæ¾ß/n  Õ¼/v  ÁË/u  ¹ú¼Ê/n  ÊÐ³¡/n  Ïàµ±/d  ´ó/a  ·Ý¶î/n  ¡£/w  ÆäÖÐ/r  £¬/w  Õ¼/v  ÃÀ¹ú/ns  Íæ¾ß/n  ÊÐ³¡/n  µÄ/u  £±£°£¥/m  £¬/w  Õ¼/v  µÂ/j  ¡¢/w  ·¨/j  ¡¢/w  Ó¢/j  ¡¢/w  Òâ/j  µÄ/u  £µ£¥/m  ¡£/w  Ðí¶à/m  ¡°/w  Íâ¹ú/n  ¡±/w  Íæ¾ß/n  ÆäÊµ/d  ÊÇ/v  ÔÚ/p  ÖÐ¹ú/ns  ¡°/w  ³öÉú/v  ¡±/w  µÄ/u  ¡£/w  
19980601-11-001-007/m  ÎÒ¹ú/n  ÄÜ/v  Éú²ú/v  £µÍò/m  ÖÖ/q  ÒÔÉÏ/f  µÄ/u  Íæ¾ß/n  ²úÆ·/n  £¬/w  µ«/c  Ðí¶à/m  ²úÆ·/n  ÔÚ/p  ¹úÄÚ/s  ÊÐ³¡/n  È´/d  ºÜ/d  ÉÙ/a  ÏúÊÛ/v  ¡£/w  ²»ÉÙ/m  ÈË/n  ³ö¹ú/v  Ê±/Ng  Âò/v  µ½/v  µÄ/u  Ñó/Ag  Íæ¾ß/n  Ç¡Ç¡/d  ÊÇ/v  ÖÐ¹ú/ns  ÖÆÔì/v  ¡£/w  [ÖÐ¹ú/ns  Íæ¾ß/n  Ð­»á/n]nt  µÄ/u  Âí/nr  ÊÀÆ½/nr  ÏÈÉú/n  ¶Ô/p  ¼ÇÕß/n  Ëµ/v  £¬/w  ÎÒ¹ú/n  µÄ/u  Íæ¾ßÒµ/n  ·¢Õ¹/v  ºÜ¿ì/d  £¬/w  Ö÷Òª/d  ÊÇ/v  ¿¿/v  ÒÔ/p  ³ö¿Ú/v  ÎªÖ÷/v  µÄ/u  ºÏ×Ê/vn  ¡¢/w  ºÏ×÷/vn  ÆóÒµ/n  ³Å/v  ÆðÀ´/v  µÄ/u  ¡£/w  ÎÒ¹ú/n  Íæ¾ß/n  ²úÖµ/n  Ëä/c  ²»/d  Ð¡/a  £¬/w  Éú²ú/v  µÄ/u  Íæ¾ß/n  Æ·ÖÖ/n  Ò²/d  ²»ÉÙ/m  £¬/w  µ«/c  ÕæÕý/d  ÄÜ/v  ÈÃ/v  ÖÐ¹ú/ns  ¶ùÍ¯/n  ¼û/v  µÃ/u  ×Å/v  µÄ/u  ²¢/d  ²»/d  ¶à/a  ¡£/w  
19980601-11-001-008/m  Éè¼Æ/vn  ¿ª·¢/vn  ÄÜÁ¦/n  Èõ/a  
19980601-11-001-009/m  ×·Çó/v  ÐÂÆæ/a  ÊÇ/v  º¢×Ó/n  µÄ/u  ÌìÐÔ/n  £¬/w  Òò´Ë/c  £¬/w  Íæ¾ß/n  Ó¦¸Ã/v  ²»¶Ï/d  ´´ÐÂ/v  £¬/w  ²»¶Ï/d  ±ä»Ã/v  ³ö/v  ÐÂ/a  ²úÆ·/n  ÈÃ/v  º¢×Ó/n  ÃÇ/k  ¾ªÏ²/a  ¡£/w  Òª/v  ×öµ½/v  Õâ/r  Ò»/m  µã/q  £¬/w  ±ØÐë/d  ²»Í£/v  µØ/u  ¿ª·¢/v  ÐÂ/a  ²úÆ·/n  £¬/w  ¶ø/c  Õâ/r  ÐèÒª/v  Ïàµ±/d  ´ó/a  µÄ/u  Í¶×Ê/n  ¡£/w  Ò»¸ö/m  Ä£¾ß/n  Í¶×Ê/v  ÉÙ/a  Ôò/d  ¼¸Íò/m  Ôª/q  £¬/w  ¶à/a  Ôò/d  ¼¸Ê®Íò/m  Ôª/q  £»/w  ¿ª·¢/v  Ò»/m  ÖÖ/q  ÐÂ/a  Íæ¾ß/n  ÉÙ/d  Ôò/d  Ê®¼¸Íò/m  Ôª/q  £¬/w  ¶à/a  Ôò/d  ÉÏ°ÙÍò/m  Ôª/q  ¡£/w  ¹úÍâ/s  Íæ¾ß/n  ÆóÒµ/n  Ã¿Äê/r  Òª/v  ÄÃ/v  ³ö/v  ÀûÈó/n  µÄ/u  £±£°£¥/m  ×óÓÒ/m  ×÷Îª/v  ÐÂ/a  ²úÆ·/n  µÄ/u  ¿ª·¢/vn  ¾­·Ñ/n  £¬/w  ¹úÄÚ/s  Ò»°ã/a  µÄ/u  ³§¼Ò/n  ¸ù±¾/d  »¨/v  ²»/d  Æð/v  Õâ±Ê/r  Ç®/n  £¬/w  Òò¶ø/c  ÃãÇ¿/ad  Î¬³Ö/v  £¬/w  ¿É/d  Ô½/d  Î¬³Ö/v  ÈÕ×Ó/n  Ô½/d  ²»ºÃ¹ý/a  ¡£/w  
19980601-11-001-010/m  Íæ¾ß/n  Ëä/c  ÊÇ/v  ¡°/w  Ð¡/a  ÍæÒÕ¶ù/n  ¡±/w  £¬/w  È´/d  ÐèÒª/v  »úÐµ/n  ¡¢/w  »¯¹¤/n  ¡¢/w  ·ÄÖ¯/n  ¡¢/w  µç×Ó/n  ¼¼Êõ/n  µÈ/u  ¸÷/r  ·½Ãæ/n  ÅäÌ×/v  ¡£/w  ÎÒ¹ú/n  Íæ¾ß/n  ¹¤Òµ/n  ÈË²Å/n  ØÑ·¦/v  £¬/w  ¿ÆÑÐ/n  ¿ª·¢/vn  ¾­·Ñ/n  ¼¸ºõ/d  Ã»ÓÐ/v  ¡£/w  ºÏ×ÊÆóÒµ/n  ÒÔ/p  ¸ßÐ½/n  ½«/p  ÓÐÏÞ/a  µÄ/u  ×¨Òµ/n  ¼¼Êõ/n  ÈË²Å/n  Æ¸/v  ×ß/v  ÁË/y  ¡£/w  Ò»/m  ¼Ò/q  Íâ×Ê/n  µç×Ó/n  Íæ¾ß/n  ³§/n  £¬/w  Æ¸Çë/v  ÁË/u  £±£°£°/m  ¶à/m  Î»/q  ¹úÄÚ/s  µÄ/u  ¿ª·¢/vn  ¡¢/w  ¼¼Êõ/n  ÈËÔ±/n  £¬/w  ÄÚ×Ê/n  ÆóÒµ/n  Ö»ÄÜ/v  Íû/v  ¡°/w  ²Å/n  ¡±/w  ÐËÌ¾/v  ¡£/w  

19980601-11-001-011/m  ¸ü/d  ¶à/a  µÄ/u  Íæ¾ß/n  ¼Ó¹¤/vn  ÆóÒµ/n  £¬/w  ´ó¶à/d  Ö»ÊÇ/d  ÕÕÑù/d  Éú²ú/v  £¬/w  ¶ø/c  ²»/d  ×ÔÐÐ/d  ¿ª·¢/v  ÐÂ/a  ²úÆ·/n  ¡£/w  Èç/v  Ã«ÈÞ/n  Íæ¾ß/n  £¬/w  Âò/v  À´/v  ÍâÉÌ/n  Ò»¸ö/m  ÑùÆ·/n  £¬/w  ²ð¿ª/v  À´/v  Ò»/d  Ä£·Â/v  ¾Í/d  ÐÐ/a  £¬/w  ²»/d  ÐèÒª/v  Ê²Ã´/r  Ä£¾ß/n  ¡£/w  Òò´Ë/c  £¬/w  Ã«ÈÞ/n  Íæ¾ß/n  Éú²ú/vn  ³§¼Ò/n  Ì«/d  ¶à/a  £¬/w  ÑùÊ½/n  Ò²/d  ´óÍ¬Ð¡Òì/i  £¬/w  ³ö¿Ú/vn  ¼Û¸ñ/n  Ò»/d  ½µ/v  ÔÙ/d  ½µ/v  £¬/w  ÉõÖÁ/d  Åâ±¾/v  Ò²/d  ×ö/v  £¬/w  Ôì³É/v  ¶ñÐÔÑ­»·/l  ¡£/w  
19980601-11-001-012/m  ÅÎ/v  ¹ú²ú/b  ÐÂ/a  ÃÀ/a  Á®/Ag  Íæ¾ß/n  ÔçÈÕ/d  ³öÏÖ/v  

19980601-11-001-013/m  ¹ú²ú/b  Íæ¾ß/n  ¿ª·¢/vn  ÄÜÁ¦/n  ²»×ã/a  £¬/w  Æ·ÖÖ/n  Ì«/d  ÉÙ/a  £¬/w  ¸ø/v  ÁË/u  Ñó/Ag  Íæ¾ß/n  ¿É³ËÖ®»ú/i  ¡£/w  Âþ²½/v  Íæ¾ß/n  ÉÌ³¡/n  £¬/w  Ó³ÈëÑÛÁ±/l  µÄ/u  ´ó²¿·Ö/n  ÊÇ/v  Ñó/Ag  Æ·ÅÆ/n  ¡£/w  Ò»/d  ¿´/v  ¼Û¸ñ/n  £¬/w  ×ÅÊµ/d  ¾ªÈË/a  £º/w  µç¶¯/b  ÅÜ³µ/n  £¬/w  ÉÙ/a  µÄ/u  £³£°£°/m  ¶à/m  Ôª/q  £¬/w  ¶à/a  µÄ/u  ½ü/a  Ç§/m  Ôª/q  £»/w  ËÜÁÏ/n  Æ´²å/vn  Íæ¾ß/n  £¬/w  Ò»°ã/a  µÄ/u  £¶£°£°/m  ¶à/m  Ôª/q  £¬/w  ´òÕÛ/v  ´ÙÏú/v  £¬/w  Ò²/d  Òª/v  £³£°£°/m  ¶à/m  Ôª/q  ¡£/w  ÆäÊµ/d  £¬/w  ÈçÇ°ËùÊö/l  £¬/w  ÕâÐ©/r  Íæ¾ß/n  ´ó¶à/d  ÊÇ/v  ÔÚ/p  ¹ã¶«/ns  ¡¢/w  ¸£½¨/ns  ¡¢/w  ÉÏº£/ns  µÈ/u  µØ/n  Éú²ú/v  µÄ/u  ¡£/w  ¼Ò³¤/n  ÃÇ/k  ·×·×/d  ±§Ô¹/v  £¬/w  Èç½ñ/t  ËäÈ»/c  ¾Í/d  Ò»¸ö/m  º¢×Ó/n  £¬/w  µ«/c  Ò²/d  Âò/v  ²»/d  Æð/v  Èç´Ë/r  °º¹ó/a  µÄ/u  Íæ¾ß/n  ¡£/w  
19980601-11-001-014/m  ¹ú¼Ê/n  ÊÐ³¡/n  Íæ¾ß/n  ÐÂ/a  ²úÆ·/n  ¿ÉËµÊÇ/v  ²ã³ö²»Çî/i  ¡£/w  ×Ô/p  £±£¹£¹£¶Äê/t  ÍÆ³ö/v  ¡°/w  ºÇÑ÷/v  °¬¶ûÄ¦/nr  ¡±/w  ¡¢/w  ¡°/w  µç×Ó/n  ³èÎï/n  ¡±/w  ¡¢/w  »á/v  Ëµ»°/v  µÄ/u  ÍÞÍÞ/n  µÈ/u  ÒÔÀ´/f  £¬/w  ¹ú¼Ê/n  Íæ¾ß/n  ÊÐ³¡/n  µÄ/u  ·¢Õ¹/vn  Ç÷ÊÆ/n  ÊÇ/v  Ïò/p  ¶àÔª»¯/vn  ¡¢/w  ¶àÃ½Ìå/n  ·½Ïò/n  ·¢Õ¹/v  ¡£/w  ÏÖÔÚ/t  £¬/w  ÃÀ¹ú/ns  ÓÖ/d  ÍÆ³ö/v  »¥¶¯Ê½/b  µçÄÔ»¯/vn  ¡°/w  °Å±È/nr  ¡±/w  £»/w  µ¤Âó/ns  ½«/p  ´«Í³ÐÍ/b  »ýÄ¾/n  ×÷/v  ¸ïÃüÐÔ/n  ±ä¸ï/vn  £¬/w  ÍÆ³ö/v  µç×Ó/n  ÍòÄÜ/b  ¼Ð/n  £¬/w  ¿É/v  Óë/p  µçÄÔ/n  ½øÐÐ/v  ¸÷ÖÖ/r  Õ½¶·/vn  ÀúÏÕ/vn  ÓÎÏ·/n  £»/w  »¹/d  ÓÐµÄ/r  ÍÆ³ö/v  »¥¶¯Ê½/b  ½ÌÓý/vn  ÍÞÍÞ/n  £¬/w  µÈµÈ/u  ¡£/w  
19980601-11-001-015/m  Íæ¾ß/n  ÔÚ/p  ¿ª·¢/v  ¶ùÍ¯/n  ÖÇÁ¦/n  ¡¢/w  ´Ù½ø/v  ËûÃÇ/r  ½¡¿µ/ad  ³É³¤/v  ·½Ãæ/n  ¹¦²»¿ÉÃ»/i  ¡£/w  ÎªÁË/p  ÏÂÒ»´ú/n  £¬/w  Çë/v  ¹Ø×¢/v  Íæ¾ßÒµ/n  ¡£/w  

19980601-11-002-001/m  ¶ùÍ¯/n  Ïû·ÑÆ·/n  ÊÐ³¡/n  Ç±Á¦/n  ´ó/a  £­£­£­/w  Îå/m  ³ÇÊÐ/n  µ÷²é/v  
19980601-11-002-002/m  [¹ú¼Ò/n  Í³¼Æ¾Ö/n]nt  ËùÊô/n  [±±¾©/ns  ÃÀÀ¼µÂ/nz  ÐÅÏ¢/n  ¹«Ë¾/n]nt  ÈÕÇ°/t  ¶Ô/p  ±±¾©/ns  ¡¢/w  ÉÏº£/ns  ¡¢/w  ¹ãÖÝ/ns  ¡¢/w  ³É¶¼/ns  ºÍ/c  Î÷°²/ns  Îå/m  ´ó/a  ³ÇÊÐ/n  £¬/w  ½øÐÐ/v  ÁË/u  Ò»/m  Ïî/q  ¶ùÍ¯/n  Ïû·Ñ/vn  µ÷²é/vn  ¡£/w  µ÷²é/vn  ×ÜÌå/n  ¹æÄ£/n  Îª/v  £±£°£°£°/m  ÈË/n  £¬/w  µ÷²é/vn  ¶ÔÏó/n  Îª/v  £°/m  ¡ª/w  £±£²/m  Ëê/q  ¶ùÍ¯/n  µÄ/u  ¼Ò³¤/n  ¡£/w  µ÷²é/vn  ½á¹û/n  ±íÃ÷/v  £¬/w  ÎªÁË/p  ¶ùÍ¯/n  µÄ/u  ½¡¿µ/a  ³É³¤/vn  £¬/w  ¼Ò³¤/n  ÆÕ±é/ad  ÖØÊÓ/v  ¶ùÍ¯/n  Ïû·Ñ/vn  £¬/w  ¶ùÍ¯/n  Ïû·Ñ/vn  ÊÐ³¡/n  ¾Þ´ó/a  ¡£/w  
19980601-11-002-003/m  ¶ùÍ¯/n  Ïû·Ñ/vn  ÊÐ³¡/n  ¹æÄ£/n  Ïàµ±/d  ¿É¹Û/a  
19980601-11-002-004/m  ±¾´Î/r  µ÷²é/vn  ±íÃ÷/v  £¬/w  ³ÇÊÐ/n  ¾ÓÃñ/n  ÔÚ/p  ¶ùÍ¯/n  Ïû·Ñ/vn  ÉÏ/f  µÄ/u  Í¶Èë/vn  Ïàµ±/d  ´ó/a  £¬/w  Îå/m  ÊÐ/n  Æ½¾ù/v  Ã¿»§/r  ¼ÒÍ¥/n  µÄ/u  ¶ùÍ¯/n  ÔÂ/n  Ïû·Ñ/vn  ¸ß/a  ´ï/v  £¶£·£²/m  Ôª/q  ¡£/w  ÆäÖÐ/r  ±±¾©/ns  ¶ùÍ¯/n  ÔÂ/n  Æ½¾ù/a  Ïû·Ñ/vn  ×î¸ß/a  £¬/w  ´ï/v  £·£¶£´/m  Ôª/q  £»/w  Æä´Î/r  Îª/v  ÉÏº£/ns  £¬/w  Æ½¾ù/a  Ã¿ÔÂ/r  Îª/v  £·£³£¶/m  Ôª/q  £»/w  ×îµÍ/a  Îª/v  Î÷°²/ns  £¬/w  £²£°£·/m  Ôª/q  ¡£/w  
19980601-11-002-005/m  Îå/m  ´ó/a  ³ÇÊÐ/n  ¶ùÍ¯/n  Ïû·Ñ/vn  ÊÐ³¡/n  Ïàµ±/d  ¿É¹Û/a  ¡£/w  ¾Ý/p  Í³¼Æ/v  £¬/w  Îå/m  ÊÐ/n  ÓÐ/v  £°/m  ¡ª/w  £±£²/m  Ëê/q  ¶ùÍ¯/n  £µ£²£±Íò/m  ÈË/n  £¬/w  °´/p  Æ½¾ù/v  Ã¿ÈË/r  Ã¿ÔÂ/r  £¶£·£²/m  Ôª/q  ¼ÆËã/v  £¬/w  ÔÂ/n  Ïû·Ñ/vn  ×Ü¶î/n  ³¬¹ý/v  £³£µÒÚ/m  £¬/w  ÆäÖÐ/r  ±±¾©/ns  ºÍ/c  ÉÏº£/ns  ¶¼/d  ³¬¹ý/v  £±£´ÒÚ/m  Ôª/q  ¡£/w  Îå/m  ÊÐ/n  ¶ùÍ¯/n  Äê/q  Ïû·Ñ/vn  ×Ü¶î/n  ³¬¹ý/v  £´£°£°ÒÚ/m  Ôª/q  ¡£/w  
19980601-11-002-006/m  ¶ùÍ¯/n  Ïû·Ñ/vn  ½á¹¹/n  ÒÔ/p  ¡°/w  ÒÂ/Ng  ¡¢/w  Ê³/Ng  ¡±/w  ÎªÖ÷/v  
19980601-11-002-007/m  ±£Ö¤/v  Éú´æ/v  µÄ/u  Ê³Æ·/n  ºÍ/c  ·þ×°/n  Ö§³ö/n  Õ¼/v  ¶ùÍ¯/n  Ïû·Ñ/vn  ×Ü¶î/n  Áù/m  ³É/q  ÒÔÉÏ/f  £¬/w  ¾Ó/v  µÚÒ»/m  Î»/q  ¡£/w  ÆäÖÐ/r  Ê³Æ·/n  Õ¼/v  ×ÜÖ§³ö/n  µÄ/u  £µ£´£®£³£¥/m  £¬/w  ·þ×°/n  Õ¼/v  Ö§³ö/n  µÄ/u  £±£²£®£±£¥/m  ¡£/w  ¹©/v  ¶ùÍ¯/n  ÓéÀÖ/v  µÄ/u  Íæ¾ß/n  ºÍ/c  ÓéÀÖ/vn  ·þÎñ/vn  Ö§³ö/n  Õ¼/v  Ò»/m  ³É/q  ÒÔÉÏ/f  £¬/w  ¾Ó/v  µÚ¶þ/m  Î»/q  ¡£/w  Íæ¾ß/n  Ö§³ö/n  Õ¼/v  È«²¿/m  Ö§³ö/n  µÄ/u  £´£®£¹£¥/m  £¬/w  ÓéÀÖ/vn  Ö§³ö/n  Õ¼/v  £·£®£´£¥/m  ¡£/w  ¹©/v  ÖÇÁ¦/n  ¿ª·¢/vn  µÄ/u  Êé¼®/n  ºÍ/c  Ñ§Ï°/vn  ÓÃÆ·/n  Ö§³ö/n  Õ¼/v  ½ü/a  Ò»/m  ³É/q  £¬/w  ¾Ó/v  µÚÈý/m  Î»/q  £¬/w  ÆäÖÐ/r  ¶ùÍ¯/n  Êé¼®/n  Ö§³ö/n  Õ¼/v  £µ£®£¸£¥/m  £¬/w  Ñ§Ï°/vn  ÓÃÆ·/n  Ö§³ö/n  Õ¼/v  £³£®£³£¥/m  ¡£/w  
19980601-11-002-008/m  ¶ùÍ¯/n  Ïû·Ñ/vn  ÌØµã/n  
19980601-11-002-009/m  ¶ùÍ¯/n  Ïû·Ñ/vn  Õ¼/v  ¼ÒÍ¥/n  ÊÕÈë/n  µÄ/u  ±ÈÀý/n  Ïà¶Ô/d  ÎÈ¶¨/a  ¡£/w  ±¾´Î/r  µ÷²é/vn  ±íÃ÷/v  £¬/w  ÔÚ/p  ÎÒ¹ú/n  ´ó¶¼ÊÐ/n  ÖÐ/f  £¬/w  £°/m  ¡ª/w  £±£²/m  Ëê/q  ¶ùÍ¯/n  Ïû·Ñ/n  Ö§³ö/vn  Ô¼/d  Õ¼/v  ¼ÒÍ¥/n  ×ÜÊÕÈë/n  µÄ/u  £²£´£®£²£¥/m  ¡£/w  µ÷²é/v  µÄ/u  Îå/m  ³ÇÊÐ/n  µÄ/u  ¾ÓÃñ/n  ¾ù/d  ÄÃ/v  ³ö/v  ¼ÒÍ¥/n  £±£¸£¥/m  µ½/p  £³£°£¥/m  µÄ/u  ÊÕÈë/n  À´/v  ÑøÓý/v  º¢×Ó/n  ¡£/w  
19980601-11-002-010/m  º¢×Ó/n  ±¾ÈË/r  ¶Ô/p  ¼ÒÍ¥/n  Ïû·Ñ/vn  ¾ßÓÐ/v  ÖØÒª/a  Ó°Ïì/vn  ¡£/w  ±¾´Î/r  µ÷²é/vn  ½á¹û/n  ±íÃ÷/v  £¬/w  ÔÚ/p  ¹ºÂò/v  ¶ùÍ¯/n  Ñ§Ï°/vn  ÓÃÆ·/n  ºÍ/c  Íæ¾ß/n  Ê±/Ng  £¬/w  º¢×Ó/n  ±¾ÈË/r  ¶Ô/p  ¼ÒÍ¥/n  ¹ºÂò/v  µÄ/u  Ó°ÏìÁ¦/n  ´ïµ½/v  £µ£¸£®£·£¥/m  £»/w  ÔÚ/p  ½øÐÐ/v  ÓéÀÖ/vn  Ïû·Ñ/vn  Ê±/Ng  £¬/w  º¢×Ó/n  µÄ/u  Ó°ÏìÁ¦/n  ³¬¹ý/v  £µ£°£¥/m  ¡£/w  ÔÚ/p  ·þ×°/n  ºÍ/c  Ê³Æ·/n  µÄ/u  ¹ºÂò/vn  ÖÐ/f  £¬/w  º¢×Ó/n  µÄ/u  Ó°ÏìÁ¦/n  ½Ï/d  Ð¡/a  £¬/w  µ÷²é/v  ÏÔÊ¾/v  £¬/w  º¢×Ó/n  ¶Ô/p  ¹ºÂò/v  Ê³Æ·/n  µÄ/u  Ïû·Ñ/vn  Ó°Ïì/vn  Ö»/d  ÓÐ/v  £³£³£¥/m  £¬/w  ¹ºÂò/v  ·þ×°/n  µÄ/u  Ó°ÏìÁ¦/n  Ö»/d  ÓÐ/v  £²£³£¥/m  ¡£/w  
19980601-11-002-011/m  ½ø¿Ú/vn  ¶ùÍ¯/n  Ïû·ÑÆ·/n  ÒÑ/d  ¾ßÓÐ/v  ¿É¹Û/a  µÄ/u  ÊÐ³¡/n  ¹æÄ£/n  ¡£/w  Îå/m  ¸ö/q  ³ÇÊÐ/n  ÖÐ/f  £¬/w  ÓÐ/v  £²£¶£®£´£¥/m  µÄ/u  ¼Ò³¤/n  ¸ü/d  Ï²»¶/v  ½ø¿Ú/vn  Ê³Æ·/n  £¬/w  ÓÐ/v  £²£±£®£¶£¥/m  µÄ/u  ¼Ò³¤/n  ¶Ô/p  ½ø¿Ú/vn  Íæ¾ß/n  ±È½Ï/d  Ï²»¶/v  ¡£/w  Îå/m  ÊÐ/n  Æ½¾ù/ad  Ã¿Äê/r  ¹ºÂò/v  ½ø¿Ú/vn  ¶ùÍ¯/n  Ïû·ÑÆ·/n  ×Ü¶î/n  Ô¼/d  Îª/v  £±£°£°ÒÚ/m  Ôª/q  ÈËÃñ±Ò/n  ¡£/w  
19980601-11-002-012/m  ÕýÈ·/ad  Òýµ¼/v  ¶ùÍ¯/n  Ïû·Ñ/vn  
19980601-11-002-013/m  ¹Ü/v  ºÃ/a  ¶ùÍ¯/n  ÁãÓÃÇ®/n  ¡£/w  ´Ë´Î/r  µ÷²é/vn  ÏÔÊ¾/v  £¬/w  Îå/m  ³ÇÊÐ/n  ¶ùÍ¯/n  ÁãÓÃÇ®/n  Æ½¾ù/ad  Ã¿ÈË/r  Ã¿ÔÂ/r  £²£¹/m  Ôª/q  £¬/w  ¶Ô/p  º¢×Ó/n  ÁãÓÃÇ®/n  µÄ/u  Ê¹ÓÃ/vn  ²»/d  ¹ÜÀí/v  »ò/c  »ù±¾/ad  ²»/d  ¹ÜÀí/v  µÄ/u  ¼ÒÍ¥/n  Õ¼/v  µ½/v  £±£¯£³/m  ÒÔÉÏ/f  ¡£/w  Ðí¶à/m  º¢×Ó/n  ÓÃ/p  ÁãÓÃÇ®/n  Âò/v  ÁãÊ³/n  ³Ô/v  ÁË/y  £¬/w  »¹/d  ÓÐ/v  Ïàµ±/d  Ò»²¿·Ö/m  º¢×Ó/n  ÓÃ/p  ÁãÓÃÇ®/n  Íæ/v  µç×ÓÓÎÏ·»ú/n  £¬/w  ²»µ«/c  »¨Ç®/v  »¨/v  Ê±¼ä/n  £¬/w  »¹/d  µ¢Îó/v  ÁË/u  Ñ§Ï°/v  ¡£/w  Òò´Ë/c  ¶Ô/p  ¶ùÍ¯/n  ÁãÓÃÇ®/n  µÄ/u  ¹ÜÀí/vn  ÒÑ¾­/d  ³ÉÎª/v  Ò»¸ö/m  Éç»á/n  ÎÊÌâ/n  £¬/w  ¼Ò³¤/n  Ó¦/v  ¾­³£/d  ¹ýÎÊ/v  º¢×Ó/n  ÈçºÎ/r  Ê¹ÓÃ/v  ÁãÓÃÇ®/n  £¬/w  Òýµ¼/v  ¶ùÍ¯/n  °Ñ/p  ÁãÓÃÇ®/n  »¨/v  µ½/v  ÓÐ/v  ÒâÒå/n  µÄ/u  µØ·½/n  ¡£/w  
19980601-11-002-014/m  ÅàÑø/v  º¢×Ó/n  ÇÚ¼ó½ÚÔ¼/i  µÄ/u  ºÃ/a  Ï°¹ß/n  ¡£/w  ¾Ý/p  ±¾´Î/r  µ÷²é/vn  £¬/w  Îå/m  ³ÇÊÐ/n  µÄ/u  £°/m  ¡ª/w  £±£²/m  Ëê/q  ¶ùÍ¯/n  Ã¿ÈË/r  Ã¿Ìì/r  ½ÚÔ¼/v  £°£®£µ/m  Ôª/q  Ç®/n  £¬/w  È«Äê/n  ¾Í/d  ¿É/v  ½ÚÔ¼/v  ½ü/a  £±£°ÒÚ/m  Ôª/q  ¡£/w  Òò´Ë/c  ÅàÑø/v  º¢×Ó/n  ÇÚ¼ó½ÚÔ¼/i  µÄ/u  ºÃ/a  Ï°¹ß/n  ²»ÂÛ/c  ¶Ô/p  ¹ú¼Ò/n  ¡¢/w  ¶Ô/p  ¼ÒÍ¥/n  £¬/w  »¹ÊÇ/c  ¶Ô/p  º¢×Ó/n  ±¾Éí/r  ¶¼/d  ·Ç³£/d  ÖØÒª/a  ¡£/w  ±¾´Î/r  µ÷²é/vn  »¹/d  ·´Ó³/v  ³ö/v  ¶ùÍ¯/n  ´óÁ¿/m  Ïû·Ñ/v  ½ø¿Ú/vn  ²úÆ·/n  µÄ/u  ÎÊÌâ/n  £¬/w  £²£°£¥/m  ÒÔÉÏ/f  µÄ/u  ¼Ò³¤/n  Ï²»¶/v  ¸ø/p  ¶ùÍ¯/n  Âò/v  ½ø¿ÚÉÌÆ·/n  ¡£/w  ¶ø/c  ÕâÐ©/r  ¸ßµµ/b  ÉÌÆ·/n  ÓÐ/v  Ïàµ±/d  Ò»²¿·Ö/m  ¿ÉÒÔ/v  ÓÃ/v  ¹ú»õ/n  ¡£/w  ÅàÑø/v  º¢×Ó/n  ÇÚ¼ó½ÚÔ¼/i  µÄ/u  ºÃ/a  Ï°¹ß/n  Ê×ÏÈ/d  Ó¦/v  ´Ó/p  ¼Ò³¤/n  ×ö/v  Æð/v  ¡£/w  

19980601-11-003-001/m  ÈðÊ¿/ns  À´/v  µÄ/u  ÇÉ¿ËÁ¦/n  
19980601-11-003-002/m  Æ¤×Ó/nr  
19980601-11-003-003/m  ¼¸/m  ¸ö/q  ÔÂ/n  Ç°/f  £¬/w  ÓÑÈË/n  ´Ó/p  ÈðÊ¿/ns  ¹éÀ´/v  £¬/w  ËÍ¸ø/v  Ð¡Å®/n  Ò»/m  ºÐ/q  ÇÉ¿ËÁ¦/n  ÌÇ/n  ¡£/w  ±¡±¡µÄ/z  Ö½/n  °ü×°ºÐ/n  £¬/w  Á½/m  Ãæ/q  ¸÷/r  Ó¡/v  ×Å/u  £¹/m  ¸ö/q  ÏÊÑÞ/a  µÄ/u  Ð¡ÈË/n  Í¼°¸/n  £º/w  Ò»/m  Ãæ/q  ÊÇ/v  ÈðÊ¿/ns  ¡¢/w  Ó¡µÚ°²/nz  ¡¢/w  °®Ë¹»ùÄ¦/nz  µÈ/u  ²»Í¬/a  Ãñ×å/n  µÄ/u  ¶ùÍ¯/n  £¬/w  Ò»/m  Ãæ/q  ÊÇ/v  Ð¡³ó/n  ¡¢/w  ÏÉÅ®/n  ¡¢/w  ÃÀÈËÓã/n  µÈ/u  ¿¨Í¨ÈË/n  £¬/w  ¸ö¸ö/q  »îÁé»îÏÖ/i  £¬/w  É·/Dg  ÊÇ/v  ¿É°®/a  ¡£/w  ¸ü/d  ÓÐÒâË¼/l  µÄ/u  ÊÇ/v  Ð¡ÈË/n  Í¼°¸/n  ÓÉ/p  ÄÚÍâ/f  Á½/m  ²ã/q  ×é³É/v  £¬/w  Íâ²ã/n  °ü×°/n  ÉÏ/f  ÔÚ/p  Ð¡ÈË/n  µÄ/u  Í·²¿/n  ºÍ/c  ÍÈ²¿/n  ïÎ¿Õ/v  £¬/w  Àï/f  ²ã/n  °ü×°/n  ÉÏ/f  µÄ/u  Ð¡ÈË/n  Í¼°¸/n  ·Ö³É/v  ÉÏ/f  ÏÂ/f  Á½/m  ½Ø/q  £¬/w  ¿ÉÒÔ/v  ·Ö±ð/d  À­¶¯/v  £¬/w  Óë/p  Íâ²ã/n  °ü×°/n  ÉÏ/f  µÄ/u  Ãñ×å/n  ¡¢/w  ¿¨Í¨/n  ·þ×°/n  ×é³É/v  ²»Í¬/a  µÄ/u  Í¼°¸/n  £¬/w  ´îÅä/v  µÃµ±/a  £¬/w  Í¼°¸/n  ²Å/d  ÄÜ/v  ÕýÈ·/a  ¡£/w  Ð¡Å®/n  ·ÖÍâ/d  Ï²»¶/v  £¬/w  ²»Ê±/d  ÄÃ/v  ³öÀ´/v  ÍæÍæ/v  £¬/w  ÖÁ½ñ/d  »¹/d  Éá²»µÃ/v  ³Ô/v  µô/v  ÄÇ/r  ÇÉ¿ËÁ¦/n  ¡£/w  
19980601-11-003-004/m  ºÃ/a  µÄ/u  ÉÌÆ·/n  Òª/v  ÓÐ/v  ºÃ/a  µÄ/u  °ü×°/n  ¡£/w  ¶ùÍ¯/n  ÓÃÆ·/n  µÄ/u  °ü×°/n  Òª/v  ¿¼ÂÇ/v  ¶ùÍ¯/n  µÄ/u  ÌØµã/n  ¡£/w  Ò»/m  ÊÇ/v  Òª/v  ¼òµ¥/a  ¡¢/w  °²È«/a  £»/w  ¶þ/m  ÊÇ/v  Òª/v  É«²Ê/n  ÏÊÑÞ/a  £¬/w  Òª/v  Ñ¡/v  ¶ùÍ¯/n  Ï²»¶/v  µÄ/u  Í¼°¸/n  £»/w  Èý/m  ÊÇ/v  Òª/v  ¾¡¿ÉÄÜ/d  ÓÐ/v  µã/n  ÖªÊ¶ÐÔ/n  ¡¢/w  ÓéÀÖÐÔ/n  ¡£/w  Õâ/r  ºÐ/q  ÈðÊ¿/ns  ÇÉ¿ËÁ¦/n  µÄ/u  °ü×°/n  ¾Í/d  ¾ßÓÐ/v  ÕâÐ©/r  ÌØµã/n  £¬/w  ÊÇ/v  ³É¹¦/a  µÄ/u  ¶ùÍ¯/n  ÉÌÆ·/n  °ü×°/n  Éè¼Æ/vn  ¡£/w  ÎÒÃÇ/r  ÏÖÔÚ/t  Ò»Ð©/m  ¶ùÍ¯/n  ÓÃÆ·/n  µÄ/u  °ü×°/n  »¹/d  ²»/d  ÄÜ/v  ÁîÈËÂúÒâ/l  £¬/w  ²»ÊÇ/c  ¹ýÓÚ/d  ´ÖÂª/a  £¬/w  ¾ÍÊÇ/d  ºÀ»ª/a  ¸´ÔÓ/a  £¬/w  ÉÌÆ·/n  ¼ÛÖµ/n  ²»/d  ´ó/a  £¬/w  °ü×°/vn  ²ÄÁÏ/n  »¨·Ñ/v  È´/d  ²»ÉÙ/m  £»/w  ÓÐµÄ/r  ¹ÊÅªÐþÐé/i  £¬/w  Àï/f  Èý/m  ²ã/q  Íâ/f  Èý/m  ²ã/q  £¬/w  ²ã²ã/q  ´ò¿ª/v  £¬/w  Àï±ß/f  Ã»/v  ¶àÉÙ/r  ÄÚÈÝ/n  £»/w  ÓÐµÄ/r  Ã»Ê²Ã´/l  ÌØµã/n  £¬/w  Òý/v  ²»/d  Æð/v  ¶ùÍ¯/n  µÄ/u  ÐËÈ¤/n  ¡£/w  ÄÜ/v  ¸ø/p  ¶ùÍ¯/n  ´øÀ´/v  ÖªÊ¶/n  µÄ/u  °ü×°/n  ¸ü/d  ÊÇ/v  ÄÑ/ad  Ñ°/v  ¡£/w  ÕâÐ©/r  ºÀ»ª»¯/v  ¡¢/w  ¸´ÔÓ»¯/v  ¡¢/w  ³ÉÈË»¯/v  µÄ/u  °ü×°/n  £¬/w  ÈÃ/v  ¼Ò³¤/n  ¶à/d  »¨/v  ÁË/u  Ç®/n  £¬/w  º¢×Ó/n  »¹/d  ²»/d  Ï²»¶/v  ¡£/w  º¢×Ó/n  ²»/d  Ï²»¶/v  µÄ/u  ¶ùÍ¯/n  ÓÃÆ·/n  °ü×°/n  £¬/w  µ±È»/d  ²»/d  »á/v  ÓÐÀûÓÚ/v  À©´ó/v  Æä/r  ²úÆ·/n  µÄ/u  ÏúÊÛ/vn  ¡£/w  
19980601-11-003-005/m  ÎÒ¹ú/n  ÓÐ/v  £³ÒÚ/m  ÉÙÄê¶ùÍ¯/l  £¬/w  ¶ùÍ¯/n  ÓÃÆ·/n  ÊÇ/v  ¸ö/q  ´ó/a  ÊÐ³¡/n  £¬/w  º¢×Ó/n  µÄ/u  Ç®/n  Õõ/v  ²»/d  Íê/v  ¡£/w  Òª/v  Ìá¹©/v  º¢×Ó/n  Ï²»¶/v  µÄ/u  ²úÆ·/n  £¬/w  ¾Í/d  Òª/v  ÏÂ¹¤·ò/v  ÑÐ¾¿/v  º¢×Ó/n  µÄ/u  ÐÄÀí/n  ÌØµã/n  £¬/w  ÕæÕý/d  ÁË½â/v  ËûÃÇ/r  µÄ/u  ÐèÒª/n  £¬/w  ´Ó/p  ÄÚÈÝ/n  µ½/p  °ü×°/n  £¬/w  ÀïÀïÍâÍâ/n  ¶¼/d  ÈÃ/v  ËûÃÇ/r  Ï²»¶/v  ¡£/w  

19980601-11-004-001/m  ¸ÄÉÆ/v  ¶ùÍ¯/n  ÓªÑø/n  ´Ó/p  ÏÖÔÚ/t  ¿ªÊ¼/v  
19980601-11-004-002/m  [ÖÐ¹ú/ns  ¶ùÍ¯/n  Ê³Æ·/n  Ñ§»á/n]nt  ÀíÊÂ³¤/n  Ïô/nr  ¼Ò½Ý/nr  
19980601-11-004-003/m  ¶ùÍ¯/n  ÊÇ/v  ×æ¹ú/n  µÄ/u  »¨¶ä/n  £¬/w  ¹ú¼Ò/n  µÄ/u  Î´À´/t  ¡£/w  ÈÃ/v  ¶ùÍ¯/n  ³Ô/v  µÃ/u  ÓªÑø/n  ºÏÀí/a  £¬/w  ¹ØÏµ/v  µ½/v  ¶ùÍ¯/n  µÄ/u  ½¡¿µ/a  ³É³¤/vn  ¡£/w  
19980601-11-004-004/m  £±£¹£¹£·Äê/t  £±£²ÔÂ/t  £µÈÕ/t  £¬/w  ¹úÎñÔº/nt  Ó¡·¢/v  ÁË/u  ¡¶/w  ÖÐ¹ú/ns  ÓªÑø/n  ¸ÄÉÆ/vn  ÐÐ¶¯/vn  ¼Æ»®/n  µÄ/u  Í¨Öª/n  ¡·/w  ¡£/w  ¡¶/w  Í¨Öª/n  ¡·/w  ¸ù¾Ý/p  £±£¹£¹£²Äê/t  È«¹ú/n  ÓªÑø/n  µ÷²é/vn  Ö¸³ö/v  £º/w  ¡°/w  ÎÒ¹ú/n  £µ/m  Ëê/q  ÒÔÏÂ/f  ¶ùÍ¯/n  ÌåÖØ/n  ²»×ã/a  ¼ì³öÂÊ/n  Îª/v  £±£°£¥/m  ¡ª/w  £²£°£¥/m  £¬/w  Éú³¤/v  ³Ù»º/a  ¼ì³öÂÊ/n  Îª/v  £³£µ£¥/m  £¬/w  ¸ö±ð/a  Æ¶À§/a  µØÇø/n  ¸ß/a  ´ï/v  £µ£°£¥/m  ÒÔÉÏ/f  £¬/w  ¼´/c  È«¹ú/n  ÓÐ/v  £²£±£¶£°Íò/m  ¶ùÍ¯/n  ÌåÖØ/n  ²»×ã/a  £¬/w  £´£²£°£°Íò/m  ¶ùÍ¯/n  Éú³¤/v  ³Ù»º/a  ¡£/w  ÁíÍâ/c  £¬/w  ¶ùÍ¯/n  ÖÐ/f  Òò/p  È±·¦/v  Ìú/n  ¡¢/w  µâ/n  ¡¢/w  Î¬ÉúËØ£Á/n  ¡¢/w  £Ä/nx  µÈ/u  Ôì³É/v  ÓªÑøÐÔ/n  ¼²²¡/n  ½Ï/d  ¶à/a  £¬/w  ÕâÖÖ/r  ×´¿ö/n  ÑÏÖØ/ad  Ó°Ïì/v  ¶ùÍ¯/n  µÄ/u  ½¡¿µ/an  ºÍ/c  ÖÇÁ¦/n  ·¢Óý/v  £¬/w  ÉõÖÁ/d  µ¼ÖÂ/v  ¶ùÍ¯/n  ËÀÍöÂÊ/n  Éý¸ß/v  £¬/w  ½ø¶ø/c  ½«/d  »á/v  Ó°Ïì/v  ¹úÃñ/n  ½¡¿µ/an  Ë®Æ½/n  µÄ/u  Ìá¸ß/vn  ºÍ/c  ¾­¼Ã/n  µÄ/u  ·¢Õ¹/vn  ¡£/w  ¡±/w  
19980601-11-004-005/m  ÈçºÎ/r  ¸ÄÉÆ/v  ¶ùÍ¯/n  ÓªÑø/n  £¿/w  
19980601-11-004-006/m  ³ý/p  Ç¿µ÷/v  Ä¸Èé/n  Î¹Ñø/vn  Íâ/f  £¬/w  »¹/d  Ó¦/v  ÊÊµ±/ad  Ìí¼Ó/v  Ó¤¶ù/n  Åä·½/n  Èé·Û/n  ¡£/w  Ä¿Ç°/t  ²úÁ¿/n  ½Ï/d  ´ó/a  µÄ/u  Ò»/m  ÖÖ/q  £¬/w  ÃûÎª/v  ¡°/w  Ó¤¶ù/n  Åä·½/n  Èé·Û¢ò/n  ¡±/w  £¬/w  Ëü/r  ÊÇ/v  ¸ù¾Ý/p  Ó¤¶ù/n  ÌØÊâ/a  ÓªÑø/n  ÐèÒª/n  ¶ø/c  Éè¼Æ/v  Éú²ú/v  µÄ/u  £¬/w  ÒÔ/p  Å£Èé/n  Îª/v  »ù´¡/n  £¬/w  Ä£Äâ/v  Ä¸Èé/n  µÄ/u  »¯Ñ§/n  ³É·Ö/n  £¬/w  ÓÖ/d  Ìí¼Ó/v  ¶àÖÖ/m  Î¬ÉúËØ/n  ¡¢/w  Î¢Á¿ÔªËØ/n  ÒÔ¼°/c  ÓÐÖúÓÚ/v  ÖÇÁ¦/n  ·¢Óý/v  µÄ/u  Å£»ÇËá/n  ¡£/w  ÕâÖÖ/r  ²úÆ·/n  ×¨/d  ¹©/v  £´/m  ¸ö/q  ÔÂ/n  ÒÔÏÂ/f  µÄ/u  Ó¤¶ù/n  ¡£/w  
19980601-11-004-007/m  Ó¤¶ù/n  ²¹³ä/vn  Ê³Æ·/n  ¼°/c  Ó¤¶ù/n  ¸¨Öú/vn  Ê³Æ·/n  ¡£/w  ÎÒ¹ú/n  Ó¤¶ù/n  ÔÚ/p  £´/m  ¸ö/q  ÔÂ/n  ÒÔÄÚ/f  £¬/w  Éú³¤/vn  ·¢Óý/vn  Çé¿ö/n  ºÍ/c  ·¢´ï¹ú¼Ò/l  ÏàÍ¬/a  £¬/w  Æäºó/t  £¬/w  ·¢Óý/vn  ËÙ¶È/n  ¼õÂý/v  £¬/w  ¶øÇÒ/c  ²î¾à/n  Öð½¥/d  ¼Ó´ó/v  £¬/w  ¸ù±¾/a  Ô­Òò/n  ÊÇ/v  ÓªÑø/n  ¸ú²»ÉÏ/v  ¡£/w  Ó¦µ±/v  Ôö/v  Î¹/v  ÒÔ/p  ¹ÈÎï/n  ÎªÖ÷/v  µÄ/u  Ó¤¶ù/n  ²¹³ä/vn  Ê³Æ·/n  ºÍ/c  ÒÔ/p  Ë®¹û/n  ¡¢/w  Êß²Ë/n  ¡¢/w  Èâ/n  ¡¢/w  ÇÝ/Ng  ÎªÖ÷/v  µÄ/u  Ó¤¶ù/n  ¸¨Öú/vn  Ê³Æ·/n  £¬/w  Èç/v  ÓªÑø/n  Ã×·Û/n  ¡¢/w  Æ»¹û½´/n  ¡¢/w  ÄÌÓÍ/n  ºúÂÜ²·/n  Äà/n  ¡¢/w  ¼¦Èâ/n  ²Ëºý/n  µÈ/u  ¡£/w  
19980601-11-004-008/m  Ç¿»¯Ê³Æ·/n  ¡£/w  ÎÒ¹ú/n  ¶ùÍ¯/n  ØþÙÍ²¡/n  ¶à/v  ·¢/v  £¬/w  Óë/p  ¸Æ/n  ²»×ã/a  ÓÐ¹Ø/v  ¡£/w  Õâ/r  Àà/q  ÓªÑø/n  ÎÊÌâ/n  £¬/w  ¿É/v  Í¨¹ý/p  Ç¿»¯Ê³Æ·/n  À´/v  ½â¾ö/v  ¡£/w  £¸£°/m  Äê´ú/n  ÊÐ³¡/n  ÉÏ/f  ÓÐ/v  Ç¿»¯/vn  ¶ùÍ¯/n  Ê³Æ·/n  ¹©Ó¦/v  £¬/w  Èç/v  £º/w  ¸Æ/n  Ç¿»¯/vn  ±ý¸É/n  £¬/w  Ìú/n  Ç¿»¯/vn  ÌÇ¹û/n  £¬/w  Ìú/n  Ç¿»¯/vn  ¹ÌÌå/n  ÒûÁÏ/n  £¬/w  Î¬ÉúËØ£Ä/n  Ç¿»¯/vn  Èé/Ng  ¹ÌÌå/n  ÒûÁÏ/n  ¡£/w  ²»¹ý/c  ÕâÐ©/r  ²úÆ·/n  ÏÖÔÚ/t  ÒÑ/d  ºÜ/d  ÄÑ/a  ¼ûµ½/v  £¬/w  Ï£Íû/v  ¶ùÍ¯/n  Ê³Æ·/n  µÄ/u  Éú²ú/vn  ÆóÒµ/n  ÖØÊÓ/v  Õâ/r  Àà/q  ²úÆ·/n  ¡£/w  
19980601-11-004-009/m  È«Ö¬/n  Å£ÄÌ/n  ¡£/w  Å£ÄÌ/n  ÊÇ/v  Ò»/m  ÖÖ/q  ÓªÑø/n  ÍêÈ«/a  µÄ/u  Ê³Îï/n  £¬/w  Æä/r  Ö÷Òª/b  ÌØµã/n  ÊÇ/v  ¸»/ad  º¬/v  ÓÅÖÊ/b  µ°°×/n  ºÍ/c  ÈÝÒ×/ad  Ïû»¯/v  ÎüÊÕ/v  µÄ/u  ¸Æ/n  £¬/w  ÌØ±ð/d  ÊÇ/v  ±±¾©ÊÐ/ns  ÏúÊÛ/v  µÄ/u  Ïû¶¾/vn  Å£ÄÌ/n  Ìí¼Ó/v  ÁË/u  Î¬ÉúËØ£Á/n  ºÍ/c  £Ä/nx  £¬/w  ¸ü/d  ÊÊºÏ/v  Ñ§Áä/b  Ç°/f  ¶ùÍ¯/n  ºÍ/c  Ñ§Áä¶ùÍ¯/n  ¡£/w  
19980601-11-004-010/m  Ñ§Éú/n  ÓªÑø/n  Îç²Í/n  ¡£/w  ¸ù¾Ý/p  ÖÐÐ¡Ñ§Éú/n  µÄ/u  ÓªÑø/n  ÐèÒª/n  £¬/w  ÓÉ/p  ÓªÑøÊ¦/n  Éè¼Æ/v  £¬/w  ÒÔ/p  ¹¤Òµ»¯/vn  ¹æÄ£/n  Éú²ú/v  ¡£/w  Æä/r  ÌØµã/n  ÊÇ/v  £º/w  Í¨¹ý/p  Îç²Í/n  £¬/w  Ìá¹©/v  Ò»¶¨/b  ÊýÁ¿/n  µÄ/u  ÓÅÖÊ/b  µ°°×/n  ¡¢/w  Î¬ÉúËØ/n  ºÍ/c  Î¢Á¿ÔªËØ/n  £¬/w  ÒÔ/c  ¾ÀÕý/v  Ñ§Éú/n  ÔÚ/p  ×Ô¼º/r  ¼ÒÖÐ/s  Æ«Ê³/v  ¿ÉÄÜ/v  Ôì³É/v  µÄ/u  ÓªÑø/n  ²»Á¼/a  ¡£/w  ÈÕ±¾/ns  ×Ô/p  £±£¹£µ£´Äê/t  ÊµÐÐ/v  Ñ§Éú/n  ÓªÑø/n  Îç²Í/n  £¬/w  ³ÖÐø/v  ÖÁ/p  ½ñ/Tg  £¬/w  Ð§¹û/n  ÏÔÖø/a  £¬/w  Éí¸ß/n  ´ó·ù¶È/d  Ôö¼Ó/v  £¬/w  ÈÕ±¾/ns  ÈË/n  ÒÑ/d  ²»ÔÙ/d  ÊÇ/v  °«Ð¡/a  µÄ/u  Ãñ×å/n  ¡£/w  ÎÒ¹ú/n  ÊµÐÐ/v  Ñ§Éú/n  ÓªÑø/n  Îç²Í/n  ÒÑ/d  ÓÐ/v  £±£°/m  ¶à/m  Äê/q  µÄ/u  ÀúÊ·/n  £¬/w  ½ñºó/t  »¹Òª/v  ¼ÌÐø/v  ÍÆ¹ã/v  ¡£/w  
19980601-11-004-011/m  ÎÒÃÇ/r  Ò»·½Ãæ/c  Ìá³«/v  Ä¸Èé/n  Î¹Ñø/vn  £¬/w  ÁíÒ»·½Ãæ/c  ½¨Òé/v  Ó¤¶ù/n  µÄ/u  ¼Ò³¤/n  ÔÚ/p  È±·¦/v  Ä¸Èé/n  Ê±/Ng  £¬/w  ±ØÐë/d  Ñ¡ÓÃ/v  Ó¤¶ù/n  Åä·½/n  Èé·Û/n  £¬/w  ²»/d  ÄÜ/v  ÓÃ/p  Ò»°ã/a  È«Ö¬/n  ÄÌ·Û/n  ´úÌæ/v  £¬/w  µ«/c  ¶Ô/p  Ó×¶ù/n  ²»/d  ÔÚ/v  ´Ë/r  ÏÞ/vn  ¡£/w  
19980601-11-004-012/m  Ñ§Áä/b  Ç°/f  ¶ùÍ¯/n  È±/v  Ìú/n  ¡¢/w  È±/v  ¸Æ/n  ÎÊÌâ/n  Í»³ö/a  £¬/w  ÊÓ»Æ´¼/n  ¡¢/w  ºË»ÆËØ/n  Ò²/d  ²»¹»/a  £¬/w  ½¨Òé/v  ¶ùÍ¯/n  Ê³Æ·/n  µÄ/u  Éú²ú/vn  ÆóÒµ/n  £¬/w  ¶Ô/p  ÏÖÓÐ/v  µÄ/u  ÐÝÏÐ/vn  Ê³Æ·/n  Ìí¼Ó/v  ÏàÓ¦/v  µÄ/u  Ç¿»¯¼Á/n  ¡£/w  

19980601-11-005-001/m  ±£»¤/v  º¢×Ó/n  ÉíÌå/n  ½¡¿µ/an  
19980601-11-005-002/m  ±¾±¨/r  ¼ÇÕß/n  Ã·/nr  ºéÈç/nr  
19980601-11-005-003/m  ½üÄêÀ´/l/%  £¬/w  ²¹/v  µâ/n  Ê³Æ·/n  ÊÜµ½/v  Çàíù/n  ¡£/w  ÓÚÊÇ/c  £¬/w  Ò»Ð©/m  Î¥·¨/vn  ·Ö×Ó/n  ½«/p  ×ï¶ñ/n  µÄ/u  ÊÖ/n  Éì/v  Ïò/p  ÁË/u  Ð¡Ñ§/n  ºÍ/c  Ó×¶ùÔ°/n  µÄ/u  º¢×Ó/n  ¡£/w  
19980601-11-005-004/m  £´ÔÂ/t  ³õ/f  £¬/w  [É½¶«Ê¡/ns  µ¥ÏØ/ns  ³Ç¹Ø/n  µÚÒ»/m  ÍêÐ¡/j]nt  Ñ§Éú/n  Òò/p  ·þÓÃ/v  [ÈÙ³É/ns  ½¡¿µ´ï/nz  º£ÑóÉúÎï/l  ±£½¡Æ·/n  ÓÐÏÞ¹«Ë¾/n]nt  Éú²ú/v  µÄ/u  µâ¸ÆÆ¬/n  ÒýÆð/v  ²»Á¼/a  ·´Ó¦/vn  £¬/w  £³£°£°/m  ¶à/m  Ãû/q  Ñ§Éú/n  ËÍ/v  Ò½Ôº/n  ½ô¼±/ad  ¾ÈÖÎ/v  ¡£/w  ¸ô/v  ²»/d  ¶à¾Ã/r  £¬/w  À¼ÖÝÊÐ/ns  ÓÖ/d  ·¢ÏÖ/v  Ò»Ð©/m  Ð¡Ñ§/n  ºÍ/c  Ó×¶ùÔ°/n  µÄ/u  ÉÙÄê¶ùÍ¯/l  Òò/p  ·þÓÃ/v  ¡°/w  º£Ôå/n  µâ/n  ÓªÑøÆ¬/n  ¡±/w  ³öÏÖ/v  ²»Á¼/a  ·´Ó¦/vn  £¬/w  [Î÷¹ÌÇø/ns  ÐÂÌ²/ns  Ð¡Ñ§/n]nt  ¡¢/w  [¸ÚÕò/ns  Ð¡Ñ§/n]nt  Á½/m  Ð£/Ng  ¹²ÓÐ/v  £´£¸/m  Ãû/q  Ñ§Éú/n  ËÍ/v  Ò½Ôº/n  ½ô¼±/ad  ÖÎÁÆ/v  ¡£/w  ´ËÍâ/c  £¬/w  ÔÚ/p  ÁÉÄþ/ns  ¡¢/w  ¹óÖÝ/ns  µÈ/u  µØ/n  Ò²/d  ·¢Éú/v  Ð¡Ñ§Éú/n  ·þÓÃ/v  µâ/n  ÖÆÆ·/n  ÒýÆð/v  ²»Á¼/a  ·´Ó¦/vn  ÊÂ¼þ/n  ¡£/w  ÀÏ°ÙÐÕ/n  £¬/w  ÌØ±ð/d  ÊÇ/v  ÊÜº¦/vn  º¢×Ó/n  µÄ/u  ¼Ò³¤/n  ¶Ô/p  ´Ë/r  Í´ÐÄ¼²Ê×/i  £¬/w  ·¢³ö/v  ÁË/u  ¡°/w  ±£»¤/v  º¢×Ó/n  ¡±/w  µÄ/u  ºôÓõ/vn  ¡£/w  
19980601-11-005-005/m  Ãæ¶Ô/v  Õâ/r  ÑÏÖØ/a  ¾ÖÃæ/n  £¬/w  ½­/nr  ×ÜÊé¼Ç/n  ×÷/v  ÁË/u  ÖØÒª/a  Ö¸Ê¾/n  £º/w  ¶Ô/p  ÉÙÄê¶ùÍ¯/l  µÄ/u  ½¡¿µ/an  Òª/v  Ê®·Ö/m  ¹ØÐÄ/v  £¬/w  ¶Ô/p  ¼ûÀûÍüÒå/i  µÄ/u  ²»·¨·Ö×Ó/n  Òª/v  ÒÀ·¨/d  ³Í´¦/v  ¡£/w  ¸ù¾Ý/p  µ³ÖÐÑë/nt  ¹úÎñÔº/nt  Ö¸Ê¾/n  £¬/w  ÎÀÉú²¿/nt  µÈ/u  ³öÌ¨/v  ÁË/u  Ò»Ð©/m  ÖÎÀí/vn  ´ëÊ©/n  ¡£/w  ÈÕÇ°/t  £¬/w  [¹ú¼Ò/n  ¹¤ÉÌ/n  ÐÐÕþ/n  ¹ÜÀí¾Ö/n]nt  ×÷³ö/v  ¾ö¶¨/n  £¬/w  ÔÚ/p  È«¹ú/n  ·¶Î§/n  ÄÚ/f  ¿ªÕ¹/v  Ò»/m  ´Î/q  ¶Ô/p  µâ/n  ÖÆÆ·/n  ¼°/c  ÒûÆ·/n  ¡¢/w  Ê³Æ·/n  ÊÐ³¡/n  µÄ/u  ×¨Ïî/b  ÕûÖÎ/vn  £¬/w  ÒÔ/c  ±£»¤/v  ÉÙÄê¶ùÍ¯/l  ºÍ/c  ÈËÃñ/n  ÈºÖÚ/n  ÉíÌå/n  ½¡¿µ/an  ¡£/w  ÒªÇó/v  Ñ¸ËÙ/ad  ¶Ô/p  ËùÓÐ/b  ÏúÊÛ/v  µâ/n  ÖÆÆ·/n  ¡¢/w  ÒûÆ·/n  ¡¢/w  Ê³Æ·/n  µÄ/u  ÆóÒµ/n  ºÍ/c  ¸öÌå/n  ¹¤ÉÌ»§/n  £¬/w  ÒÔ¼°/c  Ïà¹Ø/v  µÄ/u  Ò©Æ·/n  ÊÐ³¡/n  ½øÐÐ/v  Ò»/m  ´Î/q  È«Ãæ/a  ÆÕ²é/vn  £¬/w  ·¢ÏÖ/v  À´Â·²»Ã÷/l  µÄ/u  ²¹/v  µâ/n  ÖÆÆ·/n  ¡¢/w  ÒûÆ·/n  ¡¢/w  Ê³Æ·/n  µÈ/u  £¬/w  Á¢¼´/d  ·â´æ/v  £¬/w  ËÍ¼ì/j  £¬/w  °´/p  ¹æ¶¨/n  ´¦Àí/v  ¡£/w  ¶Ô/p  ²»/d  ¾ß±¸/v  Éú²ú/vn  Ìõ¼þ/n  µÄ/u  µâ/n  ÖÆÆ·/n  ¡¢/w  ÒûÆ·/n  ¡¢/w  Ê³Æ·/n  Éú²ú/vn  ÆóÒµ/n  £¬/w  Ò»ÂÉ/d  Í£Òµ/v  Õû¶Ù/v  ¡£/w  ÓâÆÚ/v  ´ï/v  ²»/d  µ½/v  ÒªÇó/n  µÄ/u  £¬/w  ÒÀ·¨/d  µõÏú/v  ÓªÒµÖ´ÕÕ/n  ¡£/w  ¶Ô/p  ÖÆ/v  ÊÛ/v  ¼ÙÃ°Î±ÁÓ/j  ÉÌÆ·/n  µÄ/u  Î¥·¨/vn  ·Ö×Ó/n  £¬/w  Òª/v  ÒÀ·¨/d  ÖØ/d  ´¦/v  ¡£/w  

19980601-11-006-001/m  ´ó/a  Í¯×°/n  £º/w  ±»/p  ÊÐ³¡/n  ÀäÂä/v  µÄ/u  ½ÇÂä/n  
19980601-11-006-002/m  ÃÏ/nr  À¼ÔÆ/nr  
19980601-11-006-003/m  ¹Ë¿Í/n  ÒÅº¶/a  
19980601-11-006-004/m  [±±¾©/ns  Î÷µ¥/ns  ¹ºÎï/vn  ÖÐÐÄ/n]ns  µÄ/u  Í¯×°/n  ×¨¹ñ/n  £¬/w  ÓÐ/v  Ò»/m  Î»/q  ÏÈÉú/n  ÌôÑ¡/v  ´ó/a  Í¯×°/n  ¡£/w  ·þÎñ/vn  Ð¡½ã/n  ÄÃ/v  À´/v  Ò»/m  Ì×/q  Ä«ÂÌÉ«/n  ´ø/v  Ð¡/a  ·­Áì/n  µÄ/u  Í¯×°/n  £¬/w  Ëû/r  ÉÏÏÂ/f  ´òÁ¿/v  Ò»ÏÂ/m  £º/w  ¡°/w  ÑùÊ½/n  Ì«/d  ÀÏ/a  ÁË/y  £¬/w  ÔõÃ´/r  ¶¼/d  Ò»¸ö/m  Ä£Ñù/n  £¿/w  ¡±/w  Ëû/r  ¸æËß/v  ±ÊÕß/n  £¬/w  Ëû/r  ´Ó/p  Îäºº/ns  À´¾©/v  ³ö²î/v  £¬/w  Ïë/v  ¸ø/p  £±£µ/m  Ëê/q  µÄ/u  ¶ù×Ó/n  Âò/v  ¼þ/q  ÒÂ·þ/n  £¬/w  ¶ù×Ó/n  ³¤/v  µÃ/u  Ï¸¸ß/z  £¬/w  ×ª/v  ÁË/u  ¼¸/m  ¼Ò/q  ÉÌ³¡/n  Ò²/d  Ã»/d  ÕÒµ½/v  ºÏÊÊ/a  µÄ/u  £¬/w  ¡°/w  Õâ¸ö/r  ÄêÁä¶Î/n  µÄ/u  º¢×Ó/n  Õæ/d  ÄÑ/a  Âò/v  ÒÂ·þ/n  ¡±/w  ¡£/w  
19980601-11-006-005/m  ±ÊÕß/n  ÓÖ/d  ×ª/v  ÁË/u  ±±¾©/ns  µÄ/u  ÈüÌØ/nz  ¡¢/w  Ñà¾©/nz  ¡¢/w  [Ç°ÃÅ/ns  ÉÌÏÃ/n]ns  µÈ/u  ¼¸/m  ¸ö/q  ´ó/a  ÉÌ³¡/n  ÒÔ¼°/c  Ò»Ð©/m  ×ÔÓÉÊÐ³¡/n  £¬/w  ·¢ÏÖ/v  ÉÙÄÐÉÙÅ®/l  µÄ/u  ·þ×°/n  ±ÈÆð/v  Ó¤Ó×¶ù/n  ·þ×°/n  Ñ·É«/a  ¶à/a  ÁË/y  £¬/w  ²»µ«/c  ±ÈÖØ/n  Æ«/d  Ð¡/a  £¬/w  ÇÒ/c  ÑùÊ½/n  µ¥µ÷/a  £¬/w  Ã»ÓÐ/v  ¸öÐÔ/n  ÌØµã/n  £¬/w  ÓÈÆä/d  ÊÇ/v  ÄÐÍ¯/n  µÄ/u  ·þ×°/n  ¸ü/d  ÊÇ/v  ÉÙ/a  µÃ/u  ¿ÉÁ¯/v  ¡£/w  

19980601-11-006-006/m  ³§ÉÌ/n  ÎªÄÑ/v  
19980601-11-006-007/m  [Î÷µ¥/ns  ÉÌ³¡/n]ns  Í¯×°²¿/n  µÄ/u  ìè/nr  ÎÄ¸Õ/nr  ÏÈÉú/n  Ëµ/v  £¬/w  ²¢/d  ²»/d  ÊÇ/v  ÉÌ¼Ò/n  ½ø»õ/v  ÉÙ/a  £¬/w  ¶øÊÇ/c  ³§¼Ò/n  Éú²ú/v  µÃ/u  ÉÙ/a  ¡£/w  £±£²/m  ¡ª/w  £±£¸/m  Ëê/q  Õâ¸ö/r  ÄêÁä¶Î/n  µÄ/u  ·þ×°/n  Êô/v  ÖÐÍ¯×°/n  »ò/c  ÉÙÄê×°/n  £¬/w  ÔÚ/p  ÑÕÉ«/n  ¡¢/w  ÃæÁÏ/n  ¡¢/w  ¿îÊ½/n  ¡¢/w  ¼Û¸ñ/n  ÉÏ/f  ¶¼/d  ²»ºÃ/ad  °ÑÎÕ/v  ¡£/w  ÉÙÄê×°/n  µÄ/u  ÓÃÁÏ/n  ½Ó½ü/v  ³ÉÈË/n  £¬/w  µ«/c  ¼Û¸ñ/n  ÓÖ/d  ²»/d  ÄÜ/v  ´ïµ½/v  ³ÉÈË×°/n  µÄ/u  ¼Û¸ñ/n  ¡£/w  Õâ¸ö/r  ÄêÁä¶Î/n  µÄ/u  º¢×Ó/n  ÐÄÀí/n  ×´Ì¬/n  »¹/d  ÓÐ/v  ¶ùÍ¯/n  µÄ/u  ÌØµã/n  £¬/w  ¼ÓÉÏ/v  ·¢Óý/v  Çé¿ö/n  Ç§²îÍò±ð/i  £¬/w  Æ«/d  ÅÖ/a  ¡¢/w  Æ«/d  ÊÝ/a  µÄ/u  ¶ùÍ¯/n  Ò²/d  ²»ÉÙ/m  £¬/w  ËùÒÔ/c  Éè¼Æ/vn  ÄÑ¶È/n  ½Ï/d  ´ó/a  ¡£/w  ±±¾©/ns  Ô­À´/d  ÓÐ/v  Ò»/m  ¼Ò/q  ×¨/d  ×ö/v  ÉÙÄê×°/n  µÄ/u  ¡°/w  ÀèÀè/nz  ÉÙÄê/n  ¡±/w  £¬/w  ÏÖ/Tg  ÒÑ/d  ¸Ä/v  ×ö/v  Ð£·þ/n  ¡£/w  
19980601-11-006-008/m  ¶Ô/p  ÖÐÍ¯/b  ·þ×°/n  ÉÔ/d  ÓÐ/v  ²àÖØ/vn  µÄ/u  [±±¾©/ns  À¼µÛ/nz  Í¯×°/n  ¹«Ë¾/n]nt  µÄ/u  ÂÀ/nr  ÏÈÉú/n  Ëµ/v  £¬/w  ÉÙÄê×°/n  ³É±¾/n  ¸ß/a  £¬/w  ³§¼Ò/n  Ò»µ©/d  Éè¼Æ/v  ²»/d  ¶ÔÂ·/a  £¬/w  ÈÝÒ×/ad  Ôì³É/v  ´óÅú/m  ²úÆ·/n  »ýÑ¹/v  £¬/w  ËùÒÔ/c  Ðí¶à/m  ³§ÉÌ/n  ¶¼/d  ¸ÄÐÐ/v  ÁË/y  ¡£/w  µ«/c  ÏÖÔÚ/t  Ò²/d  ÓÐ/v  Ò»Ð©/m  ¸Ä/v  ×ö/v  ´ó/a  Í¯×°/n  µÄ/u  £¬/w  ÉÏº£/ns  µÄ/u  ¡°/w  É³·Æ¶û/nz  ¡±/w  ¡¢/w  ¡°/w  Æ¤¶û¡¤¿¨µ¤/nr  ¡±/w  ´ó/a  Í¯×°/n  ×ö/v  µÃ/u  ²»/d  ÉÙ/a  ¡£/w  ¡°/w  À¼µÛ/nz  ¡±/w  Ò²/d  ÔÚ/d  ³¯/p  Õâ/r  ·½Ãæ/n  Å¬Á¦/a  £¬/w  Ñ°ÕÒ/v  Í»ÆÆ¿Ú/n  ¡£/w  
19980601-11-006-009/m  ÈçºÎ/r  ¡°/w  ½Ó¿Ú/v  ¡±/w  £¿/w  
19980601-11-006-010/m  ´©/v  Ð£·þ/n  ¡¢/w  ÔË¶¯·þ/n  ËÆºõ/d  ³É/v  ÁË/u  Ñ§Áä¶ùÍ¯/n  µÄ/u  ¡°/w  ÌØÉ«/n  ¡±/w  ºÍ/c  ¡°/w  ×¨Àû/n  ¡±/w  £¬/w  ±¾/r  Ó¦/v  ÊÇ/v  »¨¼¾/t  µÄ/u  ÉÙÄÐÉÙÅ®/l  £¬/w  È´/d  ÍùÍù/d  ´©/v  µÃ/u  ´ô°å/a  ¡¢/w  µ¥Ò»/a  £¬/w  Ê§È¥/v  ÁË/u  Ó¦ÓÐ/v  µÄ/u  ¶à×Ë¶à²Ê/l  ¡£/w  Ë­/r  À´/v  Îª/p  ÊÜ/v  ÀäÂä/v  µÄ/u  ´ó/a  Í¯×°/n  Ìî²¹/v  ÉÏ/f  ¡°/w  ¶Ï²ã/n  ¡±/w  £¿/w  
19980601-11-006-011/m  Ò»Ãæ/d  ÊÇ/v  ³ÉÈË/n  ·þ×°/n  ÊÐ³¡/n  ¹©¹ýÓÚÇó/l  £¬/w  Ò»Ãæ/d  È´/d  ÊÇ/v  ´ó/a  Í¯×°/n  ÊÐ³¡/n  µÄ/u  ÀäÂä/an  ¡£/w  ÄÜ·ñ/v  ÔÚ/p  ³§ÉÌ/n  ºÍ/c  Ïû·ÑÕß/n  Ö®¼ä/f  Ñ°ÕÒ/v  Ò»¸ö/m  ¡°/w  ½Ó¿Ú/n  ¡±/w  £¿/w  ·þ×°Òµ/n  ¸ß/a  ÀûÈó/n  µÄ/u  Äê´ú/n  ÔçÒÑ/d  ¹ýÈ¥/v  £¬/w  ¶Ï²ã´¦/n  µÄ/u  ´ó/a  Í¯×°/n  ËäÈ»/c  Àû/n  Î¢/Ag  ¡¢/w  ·çÏÕ/n  ´ó/a  £¬/w  µ«/c  Ö»Òª/c  Ñ¡/v  ×¼/a  ÁË/u  ÇÐÈëµã/n  £¬/w  Ó¦/v  ÊÇ/v  Ò»¸ö/m  ÓÐ/v  ºÜ/d  ´ó/a  Ç±Á¦/n  µÄ/u  ÊÐ³¡/n  ¡£/w  ¹ýÈ¥/t  ÄÇÖÖ/r  ´ó/a  ÅúÁ¿/m  µÄ/u  ×ö·¨/n  ¿Ï¶¨/d  ²»ÐÐ/a  £¬/w  ÏÖÔÚ/t  Òª/v  ·Öµµ/v  Ï¸»¯/v  £¬/w  Ãé×¼/v  Ã¿/r  Ò»¸ö/m  ÄêÁä/n  ¡¢/w  Ã¿/r  Ò»/m  ÖÖ/q  ÐèÇó/n  £¬/w  ÕâÑù/r  ×ö/v  ÏÂÈ¥/v  £¬/w  ±ØÈ»/d  »á/v  µÃµ½/v  Ô½À´Ô½/d  ¶à/a  ¡°/w  Ð¡/a  ÉÏµÛ/n  ¡±/w  µÄ/u  Çàíù/n  £¬/w  Î¢Àû/n  Ò²/d  »á/v  ±ä³É/v  ºñ/a  Àû/n  ¡£/w  

19980601-11-007-001/m  Ð¡/a  Ä£ÌØ¶ù/n  ×ß/v  ÉÏ/v  £ÔÐÍÌ¨/n  £¨/w  Í¼Æ¬/n  £©/w  
19980601-11-007-002/m  ×î½ü/t  £¬/w  µÚÁù/m  ½ì/q  ÖÐ¹ú/ns  ¹ú¼Ê/n  ·þ×°/n  ·þÊÎ/n  ²©ÀÀ»á/n  ÉÏ/f  £¬/w  ¡°/w  ²»/d  ÊÇ/v  ÎÒ/r  £¬/w  ÊÇ/v  ·ç/n  ¡±/w  ¡¯/w  £¹£¸/m  Íõ/nr  ÐÂÔª/nr  ¡¢/w  ÕÅ/nr  ÕØ´ï/nr  ¸ß¼¶/a  Ê±×°/n  ·¢²¼»á/n  ÔÚ/p  [±±¾©/ns  ¹ú¼Ê/n  »áÒé/n  ÖÐÐÄ/n]ns  ¾ÙÐÐ/v  £¬/w  Ò»/m  Èº/q  »îÆÃ/a  ¿É°®/a  µÄ/u  Ð¡/a  Ä£ÌØ¶ù/n  ´©/v  ×Å/u  Ó¾×°/n  ×ß/v  ÉÏ/v  £ÔÐÍÌ¨/n  ¡£/w  £¨/w  ÐÂ»ªÉç/nt  ¼ÇÕß/n  ³Â/nr  ÏþÎ°/nr  Éã/Vg  £©/w  

19980601-11-008-001/m  Í¬Áä/v  ²»/d  Í¬/v  Â·/n  £¨/w  Í¼Æ¬/n  £©/w  
19980601-11-008-002/m  £¨/w  ³Â/nr  Ñ§¾ý/nr  £¯/w  ×÷/v  Ô­/d  ÔØ/v  ¡¶/w  ·í´Ì/v  Óë/c  ÓÄÄ¬/a  ¡·/w  £©/w  

19980601-11-009-001/m  ¡°/w  Áù¡¤Ò»/t  ¡±/w  µ½/v  £¨/w  Í¼Æ¬/n  £©/w  
19980601-11-009-002/m  £¨/w  ·Ñ/nr  ³¿ÒÇ/nr  ¡´/w  £¶/m  Ëê/q  ¡µ/w  »­/v  £©/w  

19980601-12-001-001/m  Ïã¸Û/ns  ·ç²É/n  ¸ü/d  ÃÔÈË/a  £¨/w  ¸½/v  Í¼Æ¬/n  £±/m  ÕÅ/q  £©/w  
19980601-12-001-002/m  ±¾±¨/r  ¼ÇÕß/n  Àî/nr  Àö»Ô/nr  
19980601-12-001-003/m  Ñ¹Ìâ/vn  ÕÕÆ¬/n  £º/w  [Ïã¸Û/ns  ÐÂ»ú³¡/n]ns  ¿ÍÔË/n  ´óÂ¥/n  Äñî«/v  
19980601-12-001-004/m  ×Ï¾£»¨/n  Ê¢¿ª/v  µÄ/u  £µÔÂ/t  £¬/w  ÎÒÃÇ/r  À´µ½/v  »Ø¹é/v  ×æ¹ú/n  ºó/f  µÄ/u  Ïã¸Û/ns  ¡£/w  ¶Ì¶Ì/z  ¼¸/m  Ìì/q  µÄ/u  ×ß/v  ¡°/w  ½Ö/n  ¡±/w  ¹Û/Vg  ¡°/w  ¾°/Ng  ¡±/w  £¬/w  ¸ø/p  ÎÒÃÇ/r  ÁôÏÂ/v  Éî¿Ì/a  Ó¡Ïó/n  µÄ/u  ²»µ¥/c  ÊÇ/v  Ïã¸Û/ns  ½¨Éè/vn  ·¢Õ¹/vn  ÖÐ/f  µÄ/u  ÐÂ/a  ±ä»¯/vn  £¬/w  Í¬Ê±/c  »¹/d  ÓÐ/v  ÄÇ/r  ·Ý/q  Í¬/d  ÊÇ/v  Áú/n  µÄ/u  ´«ÈË/n  µÄ/u  Ç×ÇÐ¸Ð/n  ¡£/w  
19980601-12-001-005/m  ÐÂ»ú³¡/n  ³É/v  ¾°¹Û/n  
19980601-12-001-006/m  ÕýÔÚ/d  ½¨Éè/v  ÖÐ/f  µÄ/u  [Ïã¸Û/ns  ¹ú¼Ê/n  »ú³¡/n]ns  £¬/w  ÊÇ/v  Ïã¸Û/ns  ÊÐÃñ/n  Ê®·Ö/m  ¹Ø×¢/v  µÄ/u  ½¨Éè/vn  ÏîÄ¿/n  ¡£/w  Ëü/r  µÄ/u  ½¨³É/vn  ²»½ö/c  Ê¹/v  Ïã¸Û/ns  µÄ/u  º½¿Õ/n  ÔËÁ¦/n  µÃµ½/v  Ìá¸ß/vn  £¬/w  ¶øÇÒ/c  Ò²/d  ½«/d  ³ÉÎª/v  Ïã¸Û/ns  µÄ/u  Ò»¸ö/m  ÐÂ¾°¹Û/n  ¡£/w  
19980601-12-001-007/m  ÔÚ/p  ÐÂ»ú³¡/n  ½¨Éè/vn  ÏÖ³¡/s  £¬/w  ¼ÇÕß/n  ¿´µ½/v  È«³¤/n  £±£³£°£°/m  Ã×/q  µÄ/u  ¿ÍÔË/n  ´óÂ¥/n  ÒÑ¾­/d  ½øÈë/v  ×îºó/f  µÄ/u  Ê©¹¤/vn  µ÷ÊÔ/vn  ½×¶Î/n  £¬/w  ×¨¼Ò/n  ºÍ/c  ¹¤ÈË/n  ÃÇ/k  Õý/d  ½ôÕÅ/a  µØ/u  Ã¦Âµ/a  ×Å/u  ¡£/w  ¾Ý/p  [Ïã¸Û/ns  »ú³¡/n  ¹ÜÀí¾Ö/n]nt  ¹¤×÷/vn  ÈËÔ±/n  ½éÉÜ/v  £¬/w  ÐÂ»ú³¡/n  ½«/d  ÓÚ/p  ½ñÄê/t  £·ÔÂ/t  £¶ÈÕ/t  ÕýÊ½/ad  ÆôÓÃ/v  ¡£/w  ÐÂ»ú³¡/n  Ãæ»ý/n  £±£²£´£¸/m  ¹«Çê/q  £¬/w  ±È/p  ÏÖÔÚ/t  Ê¹ÓÃ/v  µÄ/u  [ÆôµÂ/ns  »ú³¡/n]ns  ´ó/a  £´/m  ±¶/q  £¬/w  ¿ÉÒÔ/v  £²£´/m  Ð¡Ê±/n  ÔË×÷/v  ¡£/w  
19980601-12-001-008/m  ÐÂ»ú³¡/n  ½ñÄê/t  Äêµ×/t  ½«/d  ÓÐ/v  Á½/m  Ìõ/q  ÅÜµÀ/n  ¿É/v  ¹©/v  Ê¹ÓÃ/v  ¡£/w  ÔÚ/p  ÆôÓÃ/vn  ³õÆÚ/f  »ú³¡/n  Ã¿Äê/r  ¿É/v  ´¦Àí/v  µÄ/u  ¿ÍÔËÁ¿/n  Îª/v  £³£µ£°£°Íò/m  ÈË´Î/q  £¬/w  ÔÚ/p  »ú³¡/n  È«Ãæ/ad  ½¨³É/v  ÔËÐÐ/v  ºó/f  £¬/w  Ã¿Äê/r  µÄ/u  ÂÃ¿Í/n  ´¦ÀíÁ¿/n  ½«/d  ´ïµ½/v  £¸£·£°£°Íò/m  ÈË´Î/q  £¬/w  Ô¶Ô¶/d  ³¬¹ý/v  Ä¿Ç°/t  [Ïã¸Û/ns  ÆôµÂ/nz  »ú³¡/n]ns  Ã¿Äê/r  Ô¼/d  £³£°£°Íò/m  ÈË´Î/q  µÄ/u  ¿ÍÔË/n  ´¦Àí/vn  ÄÜÁ¦/n  ¡£/w  
19980601-12-001-009/m  ÐÂ»ú³¡/n  ÔÚ/p  ·þÎñ/vn  ·½Ãæ/n  Ò²/d  Îª/p  ÂÃ¿Í/n  Ìá¹©/v  ÁË/u  Ðí¶à/m  ±ãÀû/an  ¡£/w  ±ÈÈç/v  £¬/w  ÂÃ¿Í/n  ¿ÉÒÔ/v  ÔÚ/p  Ïã¸Û/ns  Ò»Ð©/m  ·±»ª/a  ÄÖÊÐÇø/n  ½«/p  ÐÐÀî/n  ÍÐÔË/v  £¬/w  È»ºó/c  ÔÚ/p  Ö±Í¨/v  ÐÂ»ú³¡/n  ×¨ÓÃ/vn  ¹«Â·/n  »ò/c  ÌúÂ·Íø/n  ³Ë³µ/v  ¼´¿É/v  Ö±½Ó/ad  µ½´ï/v  ¿ÍÔË/n  ´óÂ¥/n  ¡£/w  ¿ÍÔË/n  ´óÂ¥/n  ÄÚ/f  ²»µ«/c  ¿í³¨/a  Ã÷ÁÁ/a  £¬/w  Áî/v  ÂÃ¿Í/n  ¸Ðµ½/v  ÊæÊÊ/a  ×ÔÔÚ/a  £¬/w  ¶øÇÒ/c  ÉèÓÐ/v  £´£¸/m  ¸ö/q  µÇ»ú/vn  Õ¢¿Ú/n  £¬/w  £¹/m  ÁÐ/q  £²£²£¸/m  ¸ö/q  µÇ¼Ç/vn  ¹ñÌ¨/n  £¬/w  ÂÃ¿Í/n  ¿ÉÒÔ/v  Ê®·Ö/m  ·½±ã/a  ¿ì½Ý/z  µØ/u  °ì/v  ºÃ/a  ÊÖÐø/n  µÇ»ú/v  ¡£/w  
19980601-12-001-010/m  ¾Ý/p  ½éÉÜ/v  £¬/w  ÐÂ»ú³¡/n  »¹/d  ½«/d  ¿ª±Ù/v  ÃÀÊ³/n  ÖÐÐÄ/n  ºÍ/c  ¹ºÎï/vn  ÖÐÐÄ/n  £¬/w  ÈÃ/v  À´×Ô/v  ÊÀ½ç/n  ¸÷µØ/r  µÄ/u  ÂÃ¿Í/n  ²»/d  ³ö/v  »ú³¡/n  ¾Í/d  ¿É/v  Æ·³¢/v  µ½/v  ¿É¿Ú/a  µÄ/u  ¸÷Ê½/r  ÃÀÎ¶/n  Ê³Æ·/n  £¬/w  Âò/v  µ½/v  ¼Û¸ñ/n  Óë/p  Ïã¸Û/ns  ·±»ª/a  ÉÌÒµÇø/n  ÏàÍ¬/a  µÄ/u  ¸÷Àà/r  ÉÌÆ·/n  ¡£/w  ×÷Îª/p  Ïã¸Û/ns  Í¨Íù/v  ÊÀ½ç/n  µÄ/u  ´°¿Ú/s  £¬/w  ÐÂ»ú³¡/n  ½«/d  ÒÔ/p  Ëü/r  ÍêÉÆ/a  µÄ/u  ·þÎñ/vn  ÎüÒý/v  ¸ü/d  ¶à/a  µÄ/u  ÂÃ¿Í/n  Ç°À´/v  ÁìÂÔ/v  Ïã¸Û/ns  ÄÇ/r  ÃÔÈË/a  µÄ/u  ·ç²É/n  ¡£/w  
19980601-12-001-011/m  ÈËÃñ±Ò/n  ÊÜ/v  »¶Ó­/v  
19980601-12-001-012/m  ×ß/v  ÔÚ/p  Ïã¸Û/ns  µÄ/u  ´ó½ÖÐ¡Ïï/i  £¬/w  Ê±³£/d  ¿ÉÒÔ/v  ¿´µ½/v  ÉÌµê/n  µÄ/u  ÃÅ¿Ú/s  ¼°/c  ÊÕ¿î´¦/n  Ìù/v  ÓÐ/v  ¡°/w  »¶Ó­/v  Ê¹ÓÃ/v  ÈËÃñ±Ò/n  ¡±/w  ×ÖÑù/n  µÄ/u  ÕÐÌù/n  £¬/w  µê¼Ò/n  ¶Ô/p  À´×Ô/v  ÄÚµØ/s  µÄ/u  ¹Ë¿Í/n  Ò²/d  ºÜ/d  ÈÈÇé/a  £¬/w  ÈËÃñ±Ò/n  ¶Ô/v  ¸Û±Ò/n  µÄ/u  ¶Ò»»/vn  Ò²/d  ºÜ/d  ¹«µÀ/a  £¬/w  Áî/v  ÈË/n  ¸Ðµ½/v  Ê®·Ö/m  ·½±ã/a  Óë/c  Ç×ÇÐ/a  ¡£/w  
19980601-12-001-013/m  ÅãÍ¬/v  ÎÒÃÇ/r  ÔÚ/p  Ïã¸Û/ns  ²Î¹Û/v  ÓÎÀÀ/v  µÄ/u  Ïã¸Û/ns  ÖÐÂÃ/j  ¸ß¼¶/a  µ¼ÓÎ/n  ¹Ë/nr  ½¨Æ½/nr  ÏÈÉú/n  ½âÊÍ/v  Ëµ/v  £¬/w  Ïã¸Û/ns  »Ø¹é/v  ºó/f  £¬/w  Ïã¸Û/ns  Óë/p  ÄÚµØ/s  µÄ/u  ÁªÏµ/vn  ¸ü¼Ó/d  ½ôÃÜ/a  ¡£/w  ÖÐ¹ú/ns  Áìµ¼ÈË/n  ¶à´Î/m  ÖØÉê/v  ÈËÃñ±Ò/n  ½üÆÚ/t  ²»/d  »á/v  ±áÖµ/v  £¬/w  ¶øÇÒ/c  ÈËÃñ±Ò/n  ±¾Éí/r  µÄ/u  ±íÏÖ/vn  Ò²/d  Ê®·Ö/m  Á¼ºÃ/a  ¡£/w  Õâ/r  Ê¹/v  Ïã¸Û/ns  ÈË/n  ¶Ô/p  ÈËÃñ±Ò/n  ÐÅÐÄ/n  ´ó/ad  Ôö/v  £¬/w  Ðí¶à/m  ÉÌ¼Ò/n  Ô¸Òâ/v  ÊÕ/v  ÈËÃñ±Ò/n  Ò²/d  ¾Í/d  ÊÇ/v  ºÜ/d  ×ÔÈ»/a  µÄ/u  ÊÂÇé/n  ÁË/y  ¡£/w  
19980601-12-001-014/m  ÔÚ/p  Í­ÂàÍå/ns  µÄ/u  Ò»/m  ¼Ò/q  ÉÌµê/n  £¬/w  ¼ÇÕß/n  Ïë/v  Âò/v  Ò»/m  Ì×/q  Î÷×°/n  ¡£/w  Á½/m  Î»/q  ÊÛ»õ/vn  Ð¡½ã/n  Ò»±ß/d  ÄÍÐÄ/a  µØ/u  °ïÖú/v  ÌôÑ¡/v  ±È½Ï/v  £¬/w  Ò»±ß/d  ÓÃ/v  ²»/d  ºÜ/d  ÊìÁ·/a  µÄ/u  ÆÕÍ¨»°/n  Óë/p  ¼ÇÕß/n  ½»Ì¸/v  ¡£/w  µ±/v  Ìýµ½/v  ¼ÇÕß/n  À´×Ô/v  ±±¾©/ns  Ê±/Ng  £¬/w  ±ã/d  ÈÈÇé/a  µØ/u  ÎÊ/v  ÊÇ·ñ/v  Ï°¹ß/v  Ïã¸Û/ns  µÄ/u  Æøºò/n  £¬/w  ²¢/c  ºÜ/d  ÏÛÄ½/v  µØ/u  Ëµ/v  £º/w  ¡°/w  Äã/r  ÆÕÍ¨/n  »°Ëµ/v  µÃ/u  Õæ/d  ºÃ/a  £¬/w  ÎÒÃÇ/r  ²»ÐÐ/a  ¡£/w  ¡±/w  ÎÒ/r  ¸æËß/v  ËýÃÇ/r  £¬/w  ËýÃÇ/r  µÄ/u  ·¢Òô/n  Í¦/d  ×¼/a  £¬/w  ±±·½/s  ÈË/n  ¶¼/d  ÄÜ/v  Ìý/v  µÃ/u  ¶®/v  ¡£/w  ËýÃÇ/r  Ìý/v  ÁË/u  ºÜ/d  ¸ßÐË/a  £¬/w  µ«/c  ÈÔ/d  ºÜ/d  Ç«Ðé/a  µØ/u  ³Æ/v  ÆÕÍ¨»°/n  ËýÃÇ/r  Ö»/d  »á/v  ¡°/w  Ò»µãµã/m  ¡±/w  ¡£/w  ÔÚ/p  ¹ä/v  ÁË/u  Ïã¸Û/ns  Ðí¶à/m  µØ·½/n  Ö®ºó/f  £¬/w  Ïñ/p  Á½/m  Î»/q  ÊÛ»õ/vn  Ð¡½ã/n  ÄÇÑù/r  »á/v  Ëµ/v  ¡°/w  Ò»µãµã/m  ¡±/w  ÆÕÍ¨»°/n  µÄ/u  Ïã¸Û/ns  ÈË/n  ÎªÊý/n  ÊµÔÚ/d  ²»/d  ÉÙ/a  £¬/w  ¶ø/c  ÄÜ¹»/v  Ìý/v  µÃ/u  ¶®/v  ÆÕÍ¨»°/n  µÄ/u  ÈË/n  ¾Í/d  ¸ü/d  ¶à/a  ¡£/w  ÔÚ/p  ÕâÀï/r  ¹ä/v  ½Ö/n  ¹ºÎï/v  Ò»°ã/ad  ²»/d  »á/v  ÓÐ/v  ¡°/w  ÓïÑÔ/n  ÕÏ°­/n  ¡±/w  ¡£/w  
19980601-12-001-015/m  ¡°/w  ·ç±©/n  ¡±/w  ÄÑ/ad  º³/v  Ïã¸Û/ns  
19980601-12-001-016/m  ÊÜ/v  ¶«ÄÏÑÇ/ns  ½ðÈÚ/n  ·ç±©/n  µÄ/u  ³å»÷/vn  £¬/w  Ïã¸Û/ns  ¾­¼Ã/n  Ò²/d  ÊÜµ½/v  ÁË/u  Ïàµ±/d  µÄ/u  Ó°Ïì/vn  ¡£/w  È»¶ø/c  £¬/w  ±Ï¾¹/d  Ïã¸Û/ns  ¾­ÊÜ/v  ×¡/v  ÁË/u  Õâ/r  ³¡/q  ·ç±©/n  µÄ/u  ¿¼Ñé/vn  £¬/w  ¡°/w  ·ç±©/n  ¡±/w  ¹ý/v  ºó/f  Ïã¸Û/ns  Éç»á/n  °²¶¨/a  £¬/w  ¾­¼Ã/n  ´óÊÆ/n  Ç÷/v  ÎÈ/a  ¡£/w  
19980601-12-001-017/m  ½ñÄê/t  ¶þÈýÔÂ·Ý/t  ÒÔÀ´/f  £¬/w  ÓÉÓÚ/p  ÈÕ±¾/ns  ¡¢/w  º«¹ú/ns  ¼°/c  ¶«ÄÏÑÇ/ns  Ò»Ð©/m  ¹ú¼Ò/n  ¾­¼Ã/n  ²»¾°Æø/a  £¬/w  Ê¹/v  ÕâÐ©/r  ¹ú¼Ò/n  À´/v  ¸Û/j  ÂÃ¿Í/n  ¼õÉÙ/v  ÁË/u  Îå/m  ÖÁ/p  Æß/m  ³É/q  £¬/w  µ¼ÖÂ/v  Ïã¸Û/ns  ÓÎ¿Í/n  ×Ü/b  ÈËÊý/n  ¼õÉÙ/v  ÁË/u  £²£µ£¥/m  ¡£/w  ÔÚ/p  ÕâÖÖ/r  Çé¿ö/n  ÏÂ/f  £¬/w  ÄÚµØ/s  ¸°/v  ¸Û/j  ÂÃÓÎ/vn  ÈËÊý/n  Óë/p  È¥Äê/t  Í¬ÆÚ/f  Ïà±È/v  £¬/w  ²»µ«/c  Ã»ÓÐ/d  ¼õÉÙ/v  £¬/w  ·´¶ø/d  ÂÔÓÐ/d  Ôö¼Ó/v  £¬/w  ÄÚµØ/s  ÂÃ¿Í/n  Ô¼/d  Õ¼/v  Ïã¸Û/ns  ÂÃÓÎ/vn  ×Ü/b  ÈËÊý/n  µÄ/u  £±£¯£´/m  ¡£/w  [ÖÐ¹ú/ns  ÂÃÐÐÉç/n  ×ÜÉç/n  ³ö¾³²¿/n]nt  Ëï/nr  Â³Òã/nr  ¾­Àí/n  ÈÏÎª/v  £¬/w  ÄÚµØ/s  ³öÏÖ/v  Ïã¸Û/ns  ÂÃÓÎÈÈ/n  £¬/w  Ö÷Òª/d  ÊÇ/v  ºÜ¶à/m  ÈË/n  ¶¼/d  Ïë/v  Ç×ÑÛ/d  ¿´¿´/v  »Ø¹é/v  ×æ¹ú/n  ºó/f  µÄ/u  Ïã¸Û/ns  £¬/w  ÌåÑé/v  Ò»ÏÂ/m  ÄÇÖÖ/r  ·¢×Ô/v  ÄÚÐÄ/n  µÄ/u  Ï²ÔÃ/an  Óë/c  ×ÔºÀ/an  £»/w  ÁíÍâ/c  £¬/w  Ïã¸Û/ns  ×÷Îª/v  ×ÔÓÉ¸Û/n  £¬/w  ÜöÝÍ/v  ÁË/u  ÊÀ½ç/n  ¸÷µØ/r  µÄ/u  ÉÌÆ·/n  £¬/w  ²»µ«/c  Æ·ÖÖ/n  ¶à/a  ¡¢/w  ÖÊÁ¿/n  ºÃ/a  £¬/w  ¶øÇÒ/c  ¼Û¸ñ/n  ±ãÒË/a  £¬/w  Õâ/r  ¶Ô/p  ÄÚµØ/s  ÓÎ¿Í/n  Ò²/d  ºÜ/d  ¾ß/Vg  ÎüÒýÁ¦/n  ¡£/w  ½Ó´ý/v  ÄÚµØ/s  ÂÃÓÎÍÅ/n  ×î/d  ¶à/a  µÄ/u  [Ïã¸Û/ns  ÖÐÂÃ/j  £¨/w  ¼¯ÍÅ/n  £©/w  ÓÐÏÞ¹«Ë¾/n]nt  ¸±/b  ×Ü¾­Àí/n  Â¬/nr  Èð°²/nr  ½éÉÜ/v  Ëµ/v  £¬/w  ÎªÁË/p  ´Ù½ø/v  Ïã¸Û/ns  ÂÃÓÎ/vn  ·¢Õ¹/v  £¬/w  ÈÃ/v  ¸ü/d  ¶à/a  µÄ/u  Í¬°û/n  Ò»/d  ¶Ã/Vg  Ïã¸Û/ns  ·ç²É/n  £¬/w  [Ïã¸Û/ns  ÖÐÂÃ/j]nt  Óë/p  [ÖÐ¹ú/ns  ÂÃÐÐÉç/n]nt  Ò»µÀ/d  £¬/w  Å¬Á¦/ad  ½µµÍ/v  ÄÚµØ/s  ¸°/v  ¸Û/j  ÂÃÓÎÍÅ/n  ¼Û¸ñ/n  £¬/w  ²¢/c  ÍÆ³ö/v  ÁË/u  Áé»î/a  ¶àÑù/m  µÄ/u  ×éÍÅ/vn  ·½Ê½/n  £¬/w  ÊÜµ½/v  ÄÚµØ/s  ÓÎ¿Í/n  µÄ/u  »¶Ó­/vn  ¡£/w  
19980601-12-001-018/m  ¼ÇÕß/n  ÔÚ/p  [Ïã¸Û/ns  ÂÃÓÎ/vn  Ð­»á/n]nt  ÁË½â/v  µ½/v  £¬/w  Îª/p  ÍÆ½ø/v  Ïã¸Û/ns  ÂÃÓÎÒµ/n  ·¢Õ¹/v  £¬/w  [Ïã¸Û/ns  ÂÃÓÎ/vn  Ð­»á/n]nt  Õý/d  È«Ãæ/ad  ÊµÊ©/v  Ò»/m  Ïî/q  ÃûÎª/v  ¡°/w  Ïã¸Û/ns  ¶¯¸Ð/n  Ö®/u  ¶¼/Ng  ¡±/w  µÄ/u  ÊÐ³¡/n  ÍÆ¹ã/vn  ¼Æ»®/n  ¡£/w  ÐÂ/a  µÄ/u  ÊÐ³¡/n  ÍÆ¹ã/vn  ¼Æ»®/n  ½«/d  ³ä·Ö/a  ÌåÏÖ/vn  Ïã¸Û/ns  µÄ/u  ¶¯¸Ð/n  Óë/c  »îÁ¦/n  £¬/w  ÇåÎú/ad  Õ¹Ê¾/v  Ïã¸Û/ns  ÓëÖÚ²»Í¬/i  µÄ/u  ÌØÉ«/n  £¬/w  ÄÚÈÝ/n  °üÀ¨/v  Ïã¸Û/ns  µÄ/u  ÖØÒª/a  ¹ú¼Ê/n  µØÎ»/n  ¡¢/w  ¶ÀÌØ/a  µÄ/u  ÎÄ»¯/n  ±³¾°/n  ÒÔ¼°/c  ´ó¶¼»á/n  µÄ/u  ¶à²Ê/z  ·ç×Ë/n  µÈ/u  ¡£/w  ¿ÉÒÔ/v  ÏàÐÅ/v  £¬/w  ÔÚ/p  Ïã¸Û/ns  ¸÷½ç/r  µÄ/u  ¹²Í¬/b  Å¬Á¦/an  ÏÂ/f  £¬/w  ÔÚ/p  ÄÚµØ/s  Ç¿ÓÐÁ¦/l  µÄ/u  Ö§³Ö/vn  ÏÂ/f  £¬/w  »Øµ½/v  ×æ¹ú/n  »³±§/n  µÄ/u  Ïã¸Û/ns  £¬/w  Ëý/r  µÄ/u  ·ç²É/n  ½«/d  »á/v  ¸ü¼Ó/d  ÃÔÈË/a  ¡£/w  

19980602-01-001-001/m  Á½/m  Ôº/n  ÔºÊ¿/n  ´ó»á/n  ÔÚ/p  ¾©/j  Â¡ÖØ/ad  ¿ªÄ»/v  ½­/nr  ÔóÃñ/nr  ×ÜÊé¼Ç/n  »á¼û/v  ²¿·Ö/m  ÔºÊ¿/n  
19980602-01-001-002/m  Ç¿µ÷/v  ºëÑï/v  ´´ÐÂ/v  ¾«Éñ/n  £¬/w  ½¨Á¢/v  ´´ÐÂ/vn  ÌåÏµ/n  £¬/w  ÔöÇ¿/v  ´´ÐÂ/vn  ÄÜÁ¦/n  £¬/w  ´óÁ¿/m  ÅàÑø/v  ÄêÇá/a  ¿ÆÑ§¼Ò/n  ºÍ/c  ¹¤³ÌÊ¦/n  
19980602-01-001-003/m  Öì/nr  éF»ù/nr  Àî/nr  á°Çå/nr  µÈ/u  ²Î¼Ó/v  »á¼û/v  Öì/nr  éF»ù/nr  ÔÚ/p  »áÉÏ/t  ×÷/v  ±¨¸æ/n  £¨/w  ¸½/v  Í¼Æ¬/n  £±/m  ÕÅ/q  £©/w  
19980602-01-001-004/m  ½­/nr  ÔóÃñ/nr  ¡¢/w  Öì/nr  éF»ù/nr  ¡¢/w  Àî/nr  á°Çå/nr  µÈ/u  »á¼û/v  ³öÏ¯/v  Á½/m  Ôº/n  ÔºÊ¿/n  ´ó»á/n  µÄ/u  ²¿·Ö/m  ÔºÊ¿/n  ¡£/w  
19980602-01-001-005/m  £¨/w  ÐÂ»ªÉç/nt  ¼ÇÕß/n  À¼/nr  ºì¹â/nr  Éã/Vg  £©/w  
19980602-01-001-006/m  ±¾±¨/r  ±±¾©/ns  £¶ÔÂ/t  £±ÈÕ/t  Ñ¶/Ng  [ÖÐÑë/n  ÈËÃñ/n  ¹ã²¥/vn  µçÌ¨/n]nt  ¼ÇÕß/n  Îº/nr  ³àÑÇ/nr  ¡¢/w  ÐÂ»ªÉç/nt  ¼ÇÕß/n  Íô/nr  ½ð¸£/nr  ¡¢/w  ±¾±¨/r  ¼ÇÕß/n  ºÎ/nr  ¼ÓÕý/nr  ±¨µÀ/v  £º/w  [ÖÐ¹ú/ns  ¿ÆÑ§Ôº/n]nt  µÚ¾Å/m  ´Î/q  ÔºÊ¿/n  ´ó»á/n  ¡¢/w  [ÖÐ¹ú/ns  ¹¤³ÌÔº/n]nt  µÚËÄ/m  ´Î/q  ÔºÊ¿/n  ´ó»á/n  £¬/w  ½ñÌì/t  ÉÏÎç/t  ÔÚ/p  ¾©/j  Â¡ÖØ/ad  ¿ªÄ»/v  ¡£/w  ÖÐ¹²ÖÐÑë/nt  ×ÜÊé¼Ç/n  ¡¢/w  ¹ú¼Ò/n  Ö÷Ï¯/n  ½­/nr  ÔóÃñ/nr  ÔÚ/p  »á¼û/v  ²¿·Ö/m  ÔºÊ¿/n  Ê±/Ng  Ç¿µ÷/v  £¬/w  ¿Æ¼¼½ç/n  Òª/v  ÓÂÓÚ/v  ´´ÐÂ/v  £¬/w  ´óÁ¿/m  ÅàÑø/v  ÄêÇá/a  µÄ/u  ¿ÆÑ§¼Ò/n  ºÍ/c  ¹¤³ÌÊ¦/n  £¬/w  ÒÔ/c  ÊÊÓ¦/v  ÎÒ¹ú/n  ¿Æ¼¼/n  ÊÂÒµ/n  ºÍ/c  ÏÖ´ú»¯/vn  ½¨Éè/vn  ÊÂÒµ/n  ·¢Õ¹/vn  µÄ/u  ÐèÒª/n  £¬/w  Í¬Ê±/c  Òª/v  ²»¶Ï/d  ´Ù½ø/v  ¿Æ¼¼/n  ³É¹û/n  Ñ¸ËÙ/ad  ×ª»¯/v  Îª/v  ÏÖÊµ/a  Éú²úÁ¦/n  ¡£/w  
19980602-01-001-007/m  Öì/nr  éF»ù/nr  ¡¢/w  Àî/nr  á°Çå/nr  ¡¢/w  ³Ù/nr  ºÆÌï/nr  ¡¢/w  ÎÂ/nr  ¼Ò±¦/nr  µÈ/u  Áìµ¼/vn  Í¬Ö¾/n  ²Î¼Ó/v  ÁË/u  »á¼û/vn  ¡£/w  
19980602-01-001-008/m  ½­/nr  ÔóÃñ/nr  ×ÜÊé¼Ç/n  Ê×ÏÈ/d  ´ú±í/v  µ³ÖÐÑë/nt  ¡¢/w  ¹úÎñÔº/nt  Ïò/p  Á½/m  Ôº/n  ÔºÊ¿/n  ´ó»á/n  µÄ/u  ÕÙ¿ª/vn  ±íÊ¾/v  ÈÈÁÒ/a  ×£ºØ/vn  ¡£/w  Ëû/r  Ëµ/v  £¬/w  ÔÚ×ù/v  µÄ/u  ÔºÊ¿/n  ÖÐ/f  £¬/w  ÓÐ/v  ÀÏÒ»±²/n  ¿ÆÑ§¼Ò/n  £¬/w  Ò²/d  ÓÐ/v  ÖÐÇàÄê/j  ¿ÆÑ§¼Ò/n  ¡£/w  ÀÏÒ»±²/n  ¿ÆÑ§¼Ò/n  ÊÇ/v  ÐÂ/a  ÖÐ¹ú/ns  ¿ÆÑ§¼¼Êõ/n  ÊÂÒµ/n  µÄ/u  ¿ªÍØÕß/n  ºÍ/c  µì»ùÈË/n  £¬/w  Îª/p  ×æ¹ú/n  ¿Æ¼¼/n  ÊÂÒµ/n  ºÍ/c  Õû¸ö/b  ½¨Éè/vn  ÊÂÒµ/n  µÄ/u  ·¢Õ¹/vn  ½¨Á¢/v  ÁË/u  ·á¹¦Î°¼¨/i  ¡£/w  µ³/n  ºÍ/c  ÈËÃñ/n  ÓÀÔ¶/d  ¸ÐÐ»/v  ÄãÃÇ/r  £¡/w  
19980602-01-001-009/m  ½­/nr  ÔóÃñ/nr  Ç¿µ÷/v  £¬/w  ÈËÀà/n  ÒÑ/d  ½øÈë/v  ÐÅÏ¢/n  Ê±´ú/n  £¬/w  ÊÀ½ç/n  ¿ÆÑ§¼¼Êõ/n  µÄ/u  ·¢Õ¹/vn  ÈÕÐÂÔÂÒì/i  £¬/w  ÖªÊ¶/n  ¾­¼Ã/n  ÒÑ/d  ³õ¼û¶ËÄß/l  ¡£/w  ÖªÊ¶/n  ¾­¼Ã/n  µÄ/u  »ù±¾/a  ÌØÕ÷/n  £¬/w  ¾Í/d  ÊÇ/v  ÖªÊ¶/n  ²»¶Ï/d  ´´ÐÂ/v  £¬/w  ¸ßÐÂ¼¼Êõ/n  Ñ¸ËÙ/ad  ²úÒµ»¯/v  ¡£/w  ¶ø/c  Òª/v  ¼Ó¿ì/v  ÖªÊ¶/n  ´´ÐÂ/v  £¬/w  ¼Ó¿ì/v  ¸ßÐÂ¼¼Êõ/n  ²úÒµ»¯/vn  £¬/w  ¹Ø¼ü/n  ÔÚ/p  ÈË²Å/n  £¬/w  ±ØÐë/d  ÓÐ/v  Ò»/m  Åú/q  ÓÖ/d  Ò»/m  Åú/q  µÄ/u  ÓÅÐã/a  ÄêÇá/a  ÈË²Å/n  ÍÑÓ±¶ø³ö/i  ¡£/w  Ï£Íû/v  Á½/m  Ôº/n  ÔºÊ¿/n  ºÍ/c  ¹ã´ó/b  ¿ÆÑ§¼¼Êõ/n  ¹¤×÷Õß/n  £¬/w  ´óÁ¦/d  ºëÑï/v  ÖÐ»ªÃñ×å/n  µÄ/u  Î°´ó/a  ´´ÐÂ/v  ¾«Éñ/n  £¬/w  ¼Ó¿ì/v  ½¨Á¢/v  µ±´ú/t  ÖÐ¹ú/ns  µÄ/u  ¿Æ¼¼/n  ´´ÐÂ/vn  ÌåÏµ/n  £¬/w  È«Ãæ/ad  ÔöÇ¿/v  ÎÒ¹ú/n  µÄ/u  ¿Æ¼¼/n  ´´ÐÂ/vn  ÄÜÁ¦/n  ¡£/w  
19980602-01-001-010/m  ½­/nr  ÔóÃñ/nr  Ö¸³ö/v  £¬/w  ×Û¹Û/v  ÊÀ½ç/n  ¿ÆÑ§¼¼Êõ/n  ·¢Õ¹Ê·/n  £¬/w  Ðí¶à/m  ¿ÆÑ§¼Ò/n  µÄ/u  ÖØÒª/a  ·¢Ã÷/vn  ´´Ôì/vn  £¬/w  ¶¼/d  ÊÇ/v  ²úÉú/v  ÓÚ/p  ·ç»ªÕýÃ¯/i  ¡¢/w  Ë¼Î¬/n  ×î/d  Ãô½Ý/a  µÄ/u  ÇàÄê/n  Ê±ÆÚ/n  ¡£/w  Ëû/r  Ëµ/v  £¬/w  ¸ç°×Äá/nr  Ìá³ö/v  ÈÕÐÄËµ/n  Ê±/Ng  ÊÇ/v  £³£¸/m  Ëê/q  £»/w  Å£¶Ù/nr  ºÍ/c  À³²¼Äá×È/nr  ·¢Ã÷/v  Î¢»ý·Ö/n  Ê±/Ng  £¬/w  ·Ö±ð/d  ÊÇ/v  £²£²/m  Ëê/q  ºÍ/c  £²£¸/m  Ëê/q  £»/w  ´ï¶ûÎÄ/nr  ½øÐÐ/v  »·Çò/n  º½ÐÐ/vn  Ê±/Ng  ÊÇ/v  £²£²/m  Ëê/q  £¬/w  ºóÀ´/t  Ð´/v  ³ö/v  ÁË/u  ÖøÃû/a  µÄ/u  ¡¶/w  ÎïÖÖ/n  ÆðÔ´/n  ¡·/w  £»/w  °®µÏÉú/nr  ·¢Ã÷/v  ÁôÉù»ú/n  Ê±/Ng  ÊÇ/v  £²£¹/m  Ëê/q  £¬/w  ·¢Ã÷/v  µçµÆ/n  Ê±/Ng  ÊÇ/v  £³£±/m  Ëê/q  £»/w  ±´¶û/nr  ·¢Ã÷/v  µç»°/n  Ê±/Ng  ÊÇ/v  £²£¹/m  Ëê/q  £»/w  ¾ÓÀï·òÈË/nr  ·¢ÏÖ/v  îÊ/Ng  ¡¢/w  îÇ/Ng  ¡¢/w  ÀØ/n  Èý/m  ÔªËØ/n  µÄ/u  ·ÅÉäÐÔ/n  Ê±/Ng  ÊÇ/v  £³£±/m  Ëê/q  £¬/w  µÃÁË/v  µÚÒ»/m  ´Î/q  Åµ±´¶û½±/nz  £¬/w  ºóÀ´/t  ÓÖ/d  ·¢ÏÖ/v  Á½/m  ÖÖ/q  ÐÂ/a  ÔªËØ/n  £¬/w  µÚ¶þ/m  ´Î/q  µÃ/v  ÁË/u  Åµ±´¶û½±/nz  £¬/w  Ê±Äê/n  £´£¶/m  Ëê/q  £»/w  °®ÒòË¹Ì¹/nr  Ìá³ö/v  ÏÁÒå/b  Ïà¶ÔÂÛ/n  Ê±/Ng  ²Å/d  £²£¶/m  Ëê/q  £¬/w  Ìá³ö/v  ¹ãÒå/n  Ïà¶ÔÂÛ/n  Ê±/Ng  ÊÇ/v  £³£·/m  Ëê/q  £»/w  Àî/nr  ÕþµÀ/nr  ¡¢/w  Ñî/nr  ÕñÄþ/nr  Ìá³ö/v  Èõ/a  Ïà»¥×÷ÓÃ/l  ÏÂ/f  Óî³Æ/n  ²»ÊØºã¶¨ÂÉ/n  Ê±/Ng  £¬/w  ·Ö±ð/d  Îª/v  £³£°/m  Ëê/q  ¡¢/w  £³£´/m  Ëê/q  ¡£/w  ×ÔÈ»¿ÆÑ§/n  ÊÇ/v  Èç´Ë/r  £¬/w  Ðí¶à/m  ½Ü³ö/a  µÄ/u  Éç»á¿ÆÑ§¼Ò/n  ºÍ/c  ÕþÖÎ¼Ò/n  £¬/w  ËûÃÇ/r  µÄ/u  ½Ü³ö/a  ¹¦Òµ/n  Ò²/d  ´ó¶¼/d  ÊÇ/v  ´Ó/p  ÄêÇá/a  Ê±ÆÚ/n  ¾Í/d  »ù±¾/ad  ´´½¨/v  ÁË/y  ¡£/w  ¡¶/w  ¹²²úµ³/n  ÐûÑÔ/n  ¡·/w  ·¢±í/v  Ê±/Ng  £¬/w  Âí¿ËË¼/nr  ÊÇ/v  £³£°/m  Ëê/q  £¬/w  ¶÷¸ñË¹/nr  ÊÇ/v  £²£¸/m  Ëê/q  £¬/w  Âí¿ËË¼/nr  ·¢±í/v  ¡¶/w  ÕþÖÎ¾­¼ÃÑ§/n  ÅúÅÐ/vn  ÐòÑÔ/n  ¡·/w  Ê±/Ng  Ò²/d  ²»¹ý/d  £´£±/m  Ëê/q  £»/w  ÐÂ/a  ÖÐ¹ú/ns  ³ÉÁ¢/v  Ê±/Ng  £¬/w  Ã«/nr  Ö÷Ï¯/n  »¹/d  Ö»/d  ÓÐ/v  £µ£¶/m  Ëê/q  £¬/w  Ð¡Æ½/nr  Í¬Ö¾/n  ÊÇ/v  £´£µ/m  Ëê/q  ¡£/w  ÔÙËµ/v  £¬/w  ÖÐ¹ú/ns  ÀúÊ·/n  ÉÏ/f  Ðí¶à/m  ÎÄÈËÑ§Ê¿/n  £¬/w  Ò²/d  ¶¼/d  ÊÇ/v  ÔÚ/p  Çà´º/n  ÉØ»ª/n  Ö®/u  Ê±/Ng  ¾Í/d  ÒÑ/d  ¹¦³ÉÃûËì/i  ¡£/w  Î÷ºº/t  µÄ/u  ¼Ö/nr  Òê/nr  ËÀ/v  Ê±/Ng  ²Å/d  £³£³/m  Ëê/q  £¬/w  Ã«/nr  Ö÷Ï¯/n  ³ÆÔÞ/v  Ëû/r  µÄ/u  ¡¶/w  ÖÎ°²/n  ²ß/Ng  ¡·/w  ÊÇ/v  Î÷ºº/t  µÚÒ»/m  ÐÛÎÄ/n  £»/w  Ð´/v  ÏÂ/v  ¡°/w  ÂäÏ¼/n  Óë/c  ¹Â/Ag  ðÍ/Ng  Æë/d  ·É/v  £¬/w  ÇïË®/n  ¹²/d  ³¤/a  Ìì/n  Ò»/m  É«/n  ¡±/w  ÕâÑù/r  Ç§¹Å/n  Ãû¾ä/n  µÄ/u  ¡¶/w  ëøÍõ¸ó/nr  Ðò/n  ¡·/w  µÄ/u  ×÷Õß/n  Íõ/nr  ²ª/nr  £¬/w  ÊÇ/v  ³õÌÆ/t  µÄ/u  ÖøÃû/a  Ê«ÈË/n  £¬/w  ËÀ/v  Ê±/Ng  ²Å/d  £²£·/m  Ëê/q  ¡£/w  
19980602-01-001-011/m  ½­/nr  ÔóÃñ/nr  Ëµ/v  £¬/w  ÎÒ/r  ËùÒÔ/c  ÁÐ¾Ù/v  ÕâÐ©/r  ÊÂÀý/n  £¬/w  ÎÞ·Ç/d  ÊÇ/v  Òª/v  ËµÃ÷/v  Ò»¸ö/m  »ù±¾/a  µÀÀí/n  £¬/w  ¾Í/d  ÊÇ/v  ¿ÆÑ§¼¼Êõ/n  µÄ/u  ·¢Õ¹/vn  £¬/w  Éç»á/n  ¸÷Ïî/r  ÊÂÒµ/n  µÄ/u  ½ø²½/vn  £¬/w  ¶¼/d  Òª/v  ¿¿/v  ²»¶Ï/d  ´´ÐÂ/v  £¬/w  ¶ø/c  ´´ÐÂ/v  ¾Í/d  Òª/v  ¿¿/v  ÈË²Å/n  £¬/w  ÌØ±ð/d  Òª/v  ¿¿/v  ÄêÇá/a  µÄ/u  Ó¢²Å/n  ²»¶Ï/d  Ó¿ÏÖ/v  ³öÀ´/v  ¡£/w  ÐÂ³Â´úÐ»/i  £¬/w  ²»/d  Éá/v  ÖçÒ¹/n  ¡£/w  ÄêÇá/a  µÄ/u  ×Ü/d  Òª/v  ´úÌæ/v  ÄêÀÏ/a  µÄ/u  £¬/w  ¡°/w  Çà³öÓÚÀ¶¶øÊ¤ÓÚÀ¶/i  ¡±/w  £¬/w  Õâ/r  ÊÇ/v  ×ÔÈ»½ç/n  ºÍ/c  ÈËÊÀ¼ä/n  µÄ/u  Ò»°ã/a  ¹æÂÉ/n  ¡£/w  µ±È»/d  £¬/w  ´óÆ÷Íí³É/i  µÄ/u  ÊÂÀý/n  Ò²/d  ÓÐ/v  £¬/w  ±ÈÈç/v  Ä¦¶û¸ù/nr  ´´Á¢/v  Éú³É/vn  »ùÒò/n  Ñ§Ëµ/n  µÄ/u  ÄêÁä/n  £¬/w  ÊÇ/v  ÔÚ/p  £´£¹/m  ¡ª/w  £¶£°/m  Ëê/q  Ö®¼ä/f  £¬/w  Õâ/r  ¿ÉÒÔ/v  Ëµ/v  ÊôÓÚ/v  ÌØÊâ/a  ¹æÂÉ/n  ¡£/w  ÄêÇá/a  µÄ/u  Í¬Ö¾/n  Òª/v  Á¢Ö¾/v  Ñ§Ï°/v  ¡¢/w  ¸ÏÉÏ/v  ²¢/c  ³¬¹ý/v  ÄêÀÏ/a  µÄ/u  Í¬Ö¾/n  £¬/w  ÄêÀÏ/a  µÄ/u  Í¬Ö¾/n  Ôò/d  Òª/v  ÈÈÇé/ad  °ïÖú/v  ¡¢/w  ÃãÀø/v  ²¢/c  Õæ³Ï/ad  ÌáÐ¯/v  ÄêÇá/a  µÄ/u  Í¬Ö¾/n  ¡£/w  ÔÚ/p  ¿ÆÑ§/n  ¼¼Êõ½ç/n  ºÍ/c  Éç»á/n  ¸÷½ç/r  £¬/w  ¶¼/d  Ó¦/v  ÕâÑù/r  È¥/v  ×ö/v  ¡£/w  ÎÒ/r  ÏàÐÅ/v  £¬/w  ½¨Éè/v  ÓÐ/v  ÖÐ¹ú/ns  ÌØÉ«/n  Éç»áÖ÷Òå/n  µÄ/u  Î°´ó/a  Ê±´ú/n  £¬/w  ±Ø½«/d  ÊÇ/v  ÖªÊ¶/n  ²»¶Ï/d  ´´ÐÂ/v  ¡¢/w  ÐÂ/a  ÊÂÎï/n  ÐÂ/a  Òµ¼¨/n  ²»¶Ï/d  Ó¿ÏÖ/v  µÄ/u  Ê±´ú/n  £¬/w  ±Ø½«/d  ÊÇ/v  °Ùô´ÕùÁ÷/i  ¡¢/w  ÈË²Å±²³ö/i  µÄ/u  Ê±´ú/n  ¡£/w  
19980602-01-001-012/m  ×îºó/f  £¬/w  ½­/nr  ÔóÃñ/nr  ×ÜÊé¼Ç/n  ÖÔÐÄ/d  ×£Ô¸/v  Á½/m  Ôº/n  ÔºÊ¿/n  È¡µÃ/v  ¸ü/d  ´ó/a  µÄ/u  ¿Æ¼¼/n  ³É¾Í/n  £¬/w  ÖÔÐÄ/d  ×£Ô¸/v  ×æ¹ú/n  µÄ/u  ¿ÆÑ§¼¼Êõ/n  ÊÂÒµ/n  ÐÀÐÀÏòÈÙ/i  ¡£/w  
19980602-01-001-013/m  [ÖÐ¹²ÖÐÑë/nt  ÕþÖÎ¾Ö/n]nt  ³£Î¯/n  ¡¢/w  ¹úÎñÔº/nt  ×ÜÀí/n  Öì/nr  éF»ù/nr  ÔÚ/p  »áÉÏ/t  ×÷/v  ±¨¸æ/n  ¡£/w  
19980602-01-001-014/m  ³öÏ¯/v  [ÖÐ¹ú/ns  ¿ÆÑ§Ôº/n]nt  µÚ¾Å/m  ´Î/q  ÔºÊ¿/n  ´ó»á/n  ¡¢/w  [ÖÐ¹ú/ns  ¹¤³ÌÔº/n]nt  µÚËÄ/m  ´Î/q  ÔºÊ¿/n  ´ó»á/n  µÄ/u  ÔºÊ¿/n  ¹²ÓÐ/v  ½ü/a  Ç§/m  Ãû/q  ¡£/w  »¹ÓÐ/v  £±£²/m  Î»/q  Á½/m  Ôº/n  µÄ/u  Íâ¼®/n  ÔºÊ¿/n  ³öÏ¯/v  ½ñÌì/t  µÄ/u  ¿ªÄ»Ê½/n  ¡£/w  
19980602-01-001-015/m  ¾Ý/p  ½éÉÜ/v  £¬/w  [ÖÐ¹ú/ns  ¿ÆÑ§Ôº/n]nt  µÚ¾Å/m  ´Î/q  ÔºÊ¿/n  ´ó»á/n  ½«/d  ÌýÈ¡/v  Â·/nr  ð®Ïé/nr  Ôº³¤/n  µÄ/u  ¹¤×÷/vn  ±¨¸æ/n  £»/w  ½øÐÐ/v  ¸÷/r  Ñ§²¿/n  ³£Î¯»á/j  µÄ/u  »»½ì/vn  Ñ¡¾Ù/vn  £»/w  ÐÞ¶©/v  ²¢/c  Í¨¹ý/v  ¡¶/w  [ÖÐ¹ú/ns  ¿ÆÑ§Ôº/n]nt  ÔºÊ¿/n  ÕÂ³Ì/n  ¡·/w  £»/w  Ñ¡¾Ù/v  µÚÈý/m  Åú/q  [ÖÐ¹ú/ns  ¿ÆÑ§Ôº/n]nt  Íâ¼®/n  ÔºÊ¿/n  £»/w  ÒÔ¼°/c  °ä·¢/v  ³Â¼Î¸ý½±/nz  ¡£/w  [ÖÐ¹ú/ns  ¹¤³ÌÔº/n]nt  µÚËÄ/m  ´Î/q  ÔºÊ¿/n  ´ó»á/n  ½«/d  ÌýÈ¡/v  Öì/nr  ¹âÑÇ/nr  Ôº³¤/n  µÄ/u  ¹¤×÷/vn  ±¨¸æ/n  £»/w  ÐÞ¶©/v  ²¢/c  Í¨¹ý/v  ¡¶/w  [ÖÐ¹ú/ns  ¹¤³ÌÔº/n]nt  ÕÂ³Ì/n  ¡·/w  £»/w  ½øÐÐ/v  Ôº/n  Áìµ¼/n  ¡¢/w  Ö÷Ï¯ÍÅ/n  ³ÉÔ±/n  ºÍ/c  ¸÷/r  Ñ§²¿/n  ³£Î¯»á/j  µÄ/u  »»½ì/vn  Ñ¡¾Ù/vn  £»/w  Ñ¡¾Ù/v  µÚ¶þ/m  Åú/q  [ÖÐ¹ú/ns  ¹¤³ÌÔº/n]nt  Íâ¼®/n  ÔºÊ¿/n  £»/w  ÒÔ¼°/c  °ä·¢/v  ÖÐ¹ú/ns  ¹¤³Ì/n  ¿Æ¼¼/n  ½±/n  ¡£/w  »áÒé/n  ÆÚ¼ä/f  £¬/w  Á½/m  Ôº/n  ½«/d  Î§ÈÆ/v  ¡°/w  ¹ú¼Ò/n  ¾­¼Ã/n  ½¨Éè/vn  ¡¢/w  Éç»á/n  ·¢Õ¹/vn  ¡¢/w  ¿Æ¼¼/n  ½ø²½/vn  µÄ/u  ¿É/v  ³ÖÐø/vd  ·¢Õ¹/v  ¡±/w  Õâ¸ö/r  Ö÷Ìâ/n  ÁªºÏ/v  ¾ÙÐÐ/v  Ñ§Êõ/n  ±¨¸æ»á/n  ¡£/w  
19980602-01-001-016/m  ÖÜ/nr  ¹âÕÙ/nr  ¡¢/w  Ç®/nr  Î°³¤/nr  ¡¢/w  Â¬/nr  ¼ÎÎý/nr  ¡¢/w  ËÎ/nr  ½¡/nr  ¡¢/w  Ç®/nr  ÕýÓ¢/nr  ¡¢/w  Öì/nr  ¹âÑÇ/nr  µÈ/u  Áìµ¼/n  ºÍ/c  ÓÐ¹Ø/vn  ²¿ÃÅ/n  µÄ/u  ¸ºÔð/vn  Í¬Ö¾/n  ²Î¼Ó/v  ÁË/u  »áÒé/n  ¡£/w  
19980602-01-001-017/m  »áÒé/n  ÓÉ/p  [ÖÐ¹ú/ns  ¿ÆÑ§Ôº/n]nt  Ôº³¤/n  Â·/nr  ð®Ïé/nr  Ö÷³Ö/v  ¡£/w  

19980602-01-002-001/m  ½­/nr  ÔóÃñ/nr  Ö÷Ï¯/n  »á¼û/v  ÍÁ¶úÆä/ns  ¸±/b  ×ÜÀí/n  
19980602-01-002-002/m  Ë«·½/n  ±íÊ¾/v  Òª/v  ½øÒ»²½/d  ·¢Õ¹/v  Á½/m  ¹ú/n  ¼ä/f  ÓÑºÃ/a  ºÏ×÷/vn  ¹ØÏµ/n  
19980602-01-002-003/m  ±¾±¨/r  ±±¾©/ns  £¶ÔÂ/t  £±ÈÕ/t  Ñ¶/Ng  ¼ÇÕß/n  Îâ/nr  ç²Ãô/nr  ±¨µÀ/v  £º/w  ¹ú¼Ò/n  Ö÷Ï¯/n  ½­/nr  ÔóÃñ/nr  ½ñÌì/t  ÏÂÎç/t  ÔÚ/p  ÖÐÄÏº£/ns  »á¼û/v  ÍÁ¶úÆä/ns  ¸±/b  ×ÜÀí/n  ±ÈÂ×ÌØ¡¤°£½ÜÎ¬ÌØ/nr  £¬/w  ±öÖ÷/n  ±íÊ¾/v  Òª/v  ½øÒ»²½/d  ·¢Õ¹/v  Á½/m  ¹ú/n  ¼ä/f  µÄ/u  ÓÑºÃ/a  ºÏ×÷/vn  ¹ØÏµ/n  ¡£/w  
19980602-01-002-004/m  ½­/nr  Ö÷Ï¯/n  ¶Ô/p  °£½ÜÎ¬ÌØ/nr  À´·Ã/v  ±íÊ¾/v  »¶Ó­/vn  ¡£/w  Ëû/r  Ö¸³ö/v  £¬/w  ÖÐ/j  ÍÁ/j  Á½/m  ¹ú/n  ÈËÃñ/n  ÓÐ×Å/v  ÓÆ¾Ã/a  µÄ/u  ´«Í³/n  ÓÑÒê/n  £»/w  Á½/m  ¹ú/n  ½¨½»/v  ºó/f  £¬/w  ÔÚ/p  Á½/m  ¹ú/n  Áìµ¼ÈË/n  µÄ/u  ¹ØÐÄ/vn  ºÍ/c  Ö§³Ö/vn  ÏÂ/f  £¬/w  ¾­¹ý/p  Á½/m  ¹ú/n  Õþ¸®/n  ºÍ/c  ÈËÃñ/n  µÄ/u  ¹²Í¬/b  Å¬Á¦/an  £¬/w  Ë«±ß/n  ¹ØÏµ/n  µÃµ½/v  ÁË/u  Ë³Àû/a  ·¢Õ¹/vn  £¬/w  Á½/m  ¹ú/n  ¸ß²ã/n  ÍùÀ´/v  Æµ·±/a  £¬/w  Ãñ¼ä/n  ½»Á÷/vn  Ôö¶à/v  £¬/w  Ïà»¥/d  Àí½â/v  ²»¶Ï/d  ¼ÓÉî/v  £¬/w  ¾­Ã³/j  ºÏ×÷/vn  Öð²½/d  À©´ó/v  ¡£/w  
19980602-01-002-005/m  ½­/nr  Ö÷Ï¯/n  ÔÞÉÍ/v  [ÍÁ¶úÆä/ns  Õþ¸®/n]nt  ¶Ô/p  ·¢Õ¹/v  ÖÐ/j  ÍÁ/j  ¹ØÏµ/n  Ëù/u  ³Ö/v  µÄ/u  »ý¼«/a  Ì¬¶È/n  ¡£/w  Ëû/r  ±íÊ¾/v  £¬/w  [ÖÐ¹ú/ns  Õþ¸®/n]nt  ÖØÊÓ/v  ·¢Õ¹/v  Óë/p  ÍÁ¶úÆä/ns  µÄ/u  ¹ØÏµ/n  £¬/w  Ô¸/v  Í¬/p  [ÍÁ¶úÆä/ns  Õþ¸®/n]nt  ¹²Í¬/d  Å¬Á¦/a  £¬/w  ½øÒ»²½/d  ·¢Õ¹/v  Á½/m  ¹ú/n  ÔÚ/p  ÕþÖÎ/n  ¡¢/w  ¾­¼Ã/n  µÈ/u  ¸÷¸ö/r  ÁìÓò/n  µÄ/u  ÓÑºÃ/a  ºÏ×÷/vn  ¹ØÏµ/n  £¬/w  ÒÔ/c  Ôì¸£/v  ÓÚ/p  Á½/m  ¹ú/n  ºÍ/c  Á½/m  ¹ú/n  ÈËÃñ/n  £¬/w  Õâ/r  Ò²/d  ÓÐÀûÓÚ/v  ÑÇÖÞ/ns  ºÍ/c  ÊÀ½ç/n  µÄ/u  ºÍÆ½/n  Óë/c  ÎÈ¶¨/an  ¡£/w  
19980602-01-002-006/m  °£½ÜÎ¬ÌØ/nr  ¸±/b  ×ÜÀí/n  ±íÊ¾/v  £¬/w  ÖÐ¹ú/ns  ÊÇ/v  ÊÀ½ç/n  ÉÏ/f  µÄ/u  ÖØÒª/a  ¹ú¼Ò/n  £¬/w  ÍÁ¶úÆä/ns  ÇÕÅå/v  ÖÐ¹ú/ns  ÔÚ/p  ¸÷/r  ·½Ãæ/n  È¡µÃ/v  µÄ/u  ¾Þ´ó/a  ³É¾Í/n  £¬/w  ÔÞÉÍ/v  ÖÐ¹ú/ns  Ã÷ÖÇ/a  µÄ/u  ¶ÔÍâ/vn  Õþ²ß/n  £¬/w  Ô¸/v  Óë/p  ÖÐ·½/n  ¹²Í¬/d  Å¬Á¦/a  £¬/w  ½øÒ»²½/d  ¹®¹Ì/v  ºÍ/c  ·¢Õ¹/v  ÍÁ/j  ÖÐ/j  Á½/m  ¹ú/n  ÔÚ/p  ÕþÖÎ/n  ¡¢/w  ¾­¼Ã/n  ºÍ/c  ÎÄ»¯/n  µÈ/u  ÁìÓò/n  ÒµÒÑ/d  ´æÔÚ/v  µÄ/u  ÓÑºÃ/a  ºÏ×÷/vn  ¹ØÏµ/n  ¡£/w  
19980602-01-002-007/m  »á¼û/v  ÖÐ/f  £¬/w  °£½ÜÎ¬ÌØ/nr  ¸±/b  ×ÜÀí/n  ×ª´ï/v  ÁË/u  µÂÃ×À×¶û/nr  ×ÜÍ³/n  ¶Ô/p  ½­/nr  ÔóÃñ/nr  Ö÷Ï¯/n  µÄ/u  Ç×ÇÐ/a  ÎÊºò/vn  ºÍ/c  ¶Ô/p  ½­/nr  Ö÷Ï¯/n  ·Ã/v  ÍÁ/j  µÄ/u  ÑûÇë/vn  ¡£/w  ½­/nr  Ö÷Ï¯/n  ¶Ô/p  ´Ë/r  ±íÊ¾/v  ¸ÐÐ»/vn  £¬/w  ²¢/c  Çë/v  °£½ÜÎ¬ÌØ/nr  ¸±/b  ×ÜÀí/n  »Ø¹ú/v  ºó/f  ×ª´ï/v  Ëû/r  ¶Ô/p  µÂÃ×À×¶û/nr  ×ÜÍ³/n  µÄ/u  ³ÏÖ¿/a  ÎÊºò/vn  ¡£/w  
19980602-01-002-008/m  Íâ½»²¿/nt  ¸±/b  ²¿³¤/n  ¼ª/nr  Åå¶¨/nr  µÈ/u  ²Î¼Ó/v  ÁË/u  »á¼û/vn  ¡£/w  

19980602-01-003-001/m  Ç§·½°Ù¼Æ/i  ±£ÕÏ/v  ¹úÆó/j  ÏÂ¸Ú/vn  Ö°¹¤/n  »ù±¾/a  Éú»î/vn  
19980602-01-003-002/m  ±¾±¨/r  ÆÀÂÛÔ±/n  
19980602-01-003-003/m  Èç¹û/c  Ëµ/v  ¼õÔ±ÔöÐ§/l  ¡¢/w  ÏÂ¸Ú/v  ·ÖÁ÷/v  ¹ØÏµ/v  µ½/v  ¹úÓÐ/vn  ÆóÒµ/n  ÄÜ·ñ/v  Èý/m  Äê/q  °ÚÍÑ/v  À§¾³/n  £¬/w  ÄÇÃ´/c  £¬/w  ±£ÕÏ/v  ¹úÓÐ/vn  ÆóÒµ/n  ÏÂ¸Ú/vn  Ö°¹¤/n  µÄ/u  »ù±¾/a  Éú»î/vn  Ôò/d  ¹ØÏµ/v  µ½/v  ÕâÏî/r  Õþ²ß/n  ÄÜ·ñ/v  Ë³Àû/ad  ÊµÊ©/v  £¬/w  ¹ØÏµ/v  µ½/v  Éç»á/n  ÎÈ¶¨/an  ºÍ/c  ¹ú¼Ò/n  µÄ/u  ³¤ÖÎ¾Ã°²/i  ¡£/w  
19980602-01-003-004/m  µ³ÖÐÑë/nt  ¡¢/w  ¹úÎñÔº/nt  ¸ß¶È/d  ÖØÊÓ/v  ¹úÓÐ/vn  ÆóÒµ/n  ÏÂ¸Ú/vn  Ö°¹¤/n  µÄ/u  »ù±¾/a  Éú»î/vn  ±£ÕÏ/vn  ºÍ/c  ÔÙ/d  ¾ÍÒµ/v  ¹¤×÷/vn  £¬/w  ½«/p  Æä/r  ÁÐÎª/v  Í·µÈ/b  ´óÊÂ/n  £¬/w  ÒªÇó/v  È«µ³/n  Í¬Ö¾/n  ºÍ/c  ¸÷¼¶/r  ¸É²¿/n  ÂúÇ»ÈÈ³À/i  ºÍ/c  ¼«¶Ë/d  ¸ºÔð/a  µØ/u  ÇÐÊµ/ad  ×ö/v  ºÃ/a  ÕâÏî/r  ¹¤×÷/vn  ¡£/w  
19980602-01-003-005/m  µ±È»/d  £¬/w  ÎÒÃÇ/r  ±ØÐë/d  ³ä·Ö/ad  ÈÏÊ¶/v  ±£ÕÏ/v  ¹úÓÐ/vn  ÆóÒµ/n  ÏÂ¸Ú/vn  Ö°¹¤/n  »ù±¾/a  Éú»î/vn  ÕâÏî/r  ¹¤×÷/vn  µÄ/u  ¼è¾ÞÐÔ/n  ¡¢/w  ¸´ÔÓÐÔ/n  ¡£/w  ¹úÓÐ/vn  ÆóÒµ/n  ÑÏÖØ/ad  ³¬Ô±/v  ¡¢/w  ²»¿°ÖØ¸º/l  µÄ/u  ÏÖ×´/n  ÊÇ/v  ³¤ÆÚÒÔÀ´/l  ´æÔÚ/v  µÄ/u  ðó¼²/n  £¬/w  ÏÂ¸Ú/v  ·ÖÁ÷/v  ÊÇ/v  ¸Ä¸ï/v  ½øÐÐ/v  µ½/v  ½ñÌì/t  ÔÙ/d  Ò²/d  ÎÞ·¨/v  »Ø±Ü/v  µÄ/u  Ã¬¶Ü/an  £¬/w  ÐèÒª/v  ³¹µ×/ad  ½â¾ö/v  ¡£/w  ÓÉÓÚ/c  ÊÇ/v  ¡°/w  ðó¼²/n  ¡±/w  £¬/w  ²»/d  ÏÂ/v  ´ó/a  Á¦/n  £¬/w  ÎÞÒÔ/d  ¸ùÖÎ/v  £»/w  ÓÉÓÚ/p  ÎÒÃÇ/r  µÄ/u  Éç»á/n  ±£ÕÏ/vn  ÌåÏµ/n  »¹/d  Ô¶/a  ²»/d  ¹»/v  ÍêÉÆ/v  £¬/w  Õâ/r  ¾Í/d  Ê¹µÃ/v  ÎÒÃÇ/r  Ëù/u  Ãæ¶Ô/v  µÄ/u  ÐÎÊÆ/n  ¸ü¼Ó/d  ÑÏ¾þ/a  ¡£/w  
19980602-01-003-006/m  ÈçºÎ/r  ±£ÕÏ/v  ¹úÓÐ/vn  ÆóÒµ/n  ÏÂ¸Ú/vn  Ö°¹¤/n  µÄ/u  »ù±¾/a  Éú»î/vn  £¿/w  µ³ÖÐÑë/nt  ¡¢/w  ¹úÎñÔº/nt  Ã÷È·/ad  ¹æ¶¨/v  £¬/w  ½¨Á¢/v  ºÍ/c  ÍêÉÆ/v  ÔÙ/d  ¾ÍÒµ/v  ·þÎñ/vn  ÖÐÐÄ/n  £¬/w  ÒÔ/c  ±£Ö¤/v  Ã¿/r  Ò»¸ö/m  ¹úÓÐ/vn  ÆóÒµ/n  ÏÂ¸Ú/vn  Ö°¹¤/n  ÄÜ/v  ÄÃ/v  µ½/v  »ù±¾/a  Éú»î·Ñ/n  ¡£/w  ÔÙ/d  ¾ÍÒµ/v  ÖÐÐÄ/n  µÄ/u  ÈÎÎñ/n  °üÀ¨/v  Ïò/p  Ö°¹¤/n  ·¢·Å/v  »ù±¾/a  Éú»î·Ñ/n  £»/w  ´ú/v  ÏÂ¸Ú/vn  Ö°¹¤/n  ½ÉÄÉ/v  ÑøÀÏ/vn  ¡¢/w  Ê§Òµ/vn  ºÍ/c  Ò½ÁÆ/n  ±£ÏÕ/vn  £»/w  ¶Ô/p  ÏÂ¸Ú/vn  Ö°¹¤/n  ½øÐÐ/v  ÅàÑµ/vn  £¬/w  °ïÖú/v  ÔÙ/d  ¾ÍÒµ/v  ¡£/w  Õâ/r  Èý/m  Ìõ/q  ¶¼/d  ºÜ/d  ÖØÒª/a  £¬/w  µ«/c  Ê×ÏÈ/d  ÊÇ/v  ±£ÕÏ/v  »ù±¾/a  Éú»î/vn  £¬/w  ÈÃ/v  ÏÂ¸Ú/vn  Ö°¹¤/n  ÓÐ/v  ·¹/n  ³Ô/v  ¡£/w  
19980602-01-003-007/m  Òª/v  ×öµ½/v  Õâ/r  Ò»/m  µã/q  £¬/w  ×î/d  ÖØÒª/a  µÄ/u  ÊÇ/v  ÂäÊµ/v  ×Ê½ð/n  À´Ô´/n  ¡£/w  ¿¼ÂÇ/v  µ½/v  ·½·½ÃæÃæ/n  µÄ/u  ³ÐÊÜ/vn  ÄÜÁ¦/n  £¬/w  ÖÐÑë/n  ÒªÇó/v  Õþ¸®/n  ¡¢/w  ÆóÒµ/n  ¡¢/w  Éç»á/n  Èý/m  ·½Ãæ/n  ¹²Í¬/d  ³ï´ë/v  ¡£/w  ÓÐ¹Ø/vn  ²¿ÃÅ/n  ºÍ/c  µ¥Î»/n  £¬/w  Ò»¶¨/d  Òª/v  ¿Ë·þ/v  À§ÄÑ/an  £¬/w  ¾¡Á¦/d  È¥/v  ×ö/v  ¡£/w  Ö»ÄÜ/v  ×ö/v  ºÃ/a  £¬/w  ²»/d  ÄÜ/v  ·óÑÜ/v  ¡£/w  Ò»µ©/d  ×Ê½ð/n  µ½Î»/v  £¬/w  ¾Í/d  Òª/v  ×ã¶î/d  ÓÃ/v  µ½/v  ÏÂ¸Ú/vn  Ö°¹¤/n  ÉíÉÏ/s  £¬/w  ÔÙ/d  ¾ÍÒµ/v  ·þÎñ/vn  ÖÐÐÄ/n  Ëù/u  Ðè/v  µÄ/u  ¸÷Ïî/r  ·ÑÓÃ/n  £¬/w  °üÀ¨/v  ¹¤×÷/vn  ÈËÔ±/n  ¹¤×Ê/n  ¡¢/w  ¸£Àû/n  ¼°/c  ¹ÜÀí·Ñ/n  ¡¢/w  ÅàÑµ·Ñ/n  µÈ/u  ¶¼/d  ²»/d  ÄÜ/v  ´ÓÖÐ/d  Ö§³ö/v  ¡£/w  ¸ü/d  ²»/d  ÔÊÐí/v  ÓÃ/p  Ö°¹¤/n  µÄ/u  ¡°/w  ±£/v  Ãü/n  Ç®/n  ¡±/w  ¸Ç/v  ·¿×Ó/n  ¡¢/w  Âò/v  ³µ×Ó/n  ¡¢/w  ³Ô/v  ºÈ/v  ËÍ/v  Çë/v  ¡£/w  ÖÐÑë/n  µÄ/u  ÕâÐ©/r  Ï¸ÖÂ/a  ¹æ¶¨/n  ¶ÔÓÚ/p  Î¬»¤/v  ¹úÓÐ/vn  ÆóÒµ/n  ÏÂ¸Ú/vn  Ö°¹¤/n  µÄ/u  ÇÐÉíÀûÒæ/l  £¬/w  Î¬³Ö/v  Æä/r  »ù±¾/a  Éú»î/vn  Ìá¹©/v  ÁË/u  ¿É¿¿/a  ±£ÕÏ/vn  ¡£/w  Òª/v  Ïë/v  °Ñ/p  ÖÐÑë/n  µÄ/u  ¹æ¶¨/n  ±ä³É/v  ÏÖÊµ/n  £¬/w  ¾Í/d  ÒªÇó/v  ÎÒÃÇ/r  ¸÷¼¶/r  µ³Î¯/n  ¡¢/w  Õþ¸®/n  ºÍ/c  Éç»á/n  ¸÷¸ö/r  ·½Ãæ/n  Í¬ÐÄÐ­Á¦/i  £¬/w  Ó­ÄÑ¶øÉÏ/l/%  ¡£/w  ¸÷¼¶/r  Õþ¸®/n  ºÍ/c  Ö°ÄÜ/n  ²¿ÃÅ/n  ¸ü/d  Òª/v  ×ö/v  ¼è¿à/a  ¡¢/w  Ï¸ÖÂ/a  µÄ/u  ¹¤×÷/vn  £¬/w  °Ñ/p  ¹úÓÐ/vn  ÆóÒµ/n  ÏÂ¸Ú/vn  Ö°¹¤/n  µÄ/u  À§ÄÑ/an  µ±³É/v  ×Ô¼º/r  µÄ/u  À§ÄÑ/an  £¬/w  Ç§·½°Ù¼Æ/i  ±£ÕÏ/v  ËûÃÇ/r  µÄ/u  »ù±¾/a  Éú»î/vn  ¡£/w  
19980602-01-003-008/m  ½¨Á¢/v  ºÍ/c  ÍêÉÆ/v  ÔÙ/d  ¾ÍÒµ/v  ·þÎñ/vn  ÖÐÐÄ/n  £¬/w  Ê¹/v  Ã¿¸ö/r  ¹úÓÐ/vn  ÆóÒµ/n  ÏÂ¸Ú/vn  Ö°¹¤/n  »ù±¾/a  Éú»î/vn  ÓÐ/v  ±£ÕÏ/vn  £¬/w  ´Ó/p  Ò»¶¨/b  ÒâÒå/n  ÉÏ/f  Ëµ/v  £¬/w  »¹/d  ÊÇ/v  Ä¿Ç°/t  Ò»/m  ÖÖ/q  ¹ý¶ÉÐÔ/n  Éç»á/n  ±£ÕÏ/vn  ÖÆ¶È/n  ¡£/w  ×îÖÕ/d  ½â¾ö/v  ¹úÓÐ/vn  ÆóÒµ/n  ÏÂ¸Ú/vn  Ö°¹¤/n  µÄ/u  Éú»î/vn  ÎÊÌâ/n  £¬/w  ½â³ý/v  ËûÃÇ/r  µÄ/u  ºó¹ËÖ®ÓÇ/i  £¬/w  »¹ÊÇ/d  Òª/v  ÊµÏÖ/v  ÔÙ/d  ¾ÍÒµ/v  ºÍ/c  ¾¡¿ì/d  ½¨Á¢/v  ½¡È«/v  Éç»á/n  ±£ÕÏ/vn  ÌåÏµ/n  ¡£/w  Óë/p  ³ï´ë/v  ×Ê½ð/n  ¡¢/w  ±£ÕÏ/v  ¹úÓÐ/vn  ÆóÒµ/n  ÏÂ¸Ú/vn  Ö°¹¤/n  »ù±¾/a  Éú»î/vn  Ïà±È/v  £¬/w  Õâ/r  ÊÇ/v  ¸ü/d  ¼è¾Þ/a  µÄ/u  ¹¤×÷/vn  £¬/w  Ò²/d  Òª/v  ÓÐ/v  ¸ö/q  ¹ý³Ì/n  ¡£/w  µ³ÖÐÑë/nt  ¡¢/w  ¹úÎñÔº/nt  ÔÚ/p  ÕâÐ©/r  ·½Ãæ/n  Ò²/d  ¶¼/d  ×÷³ö/v  ÁË/u  Ã÷È·/a  ²¿Êð/vn  £¬/w  Ö»Òª/c  ÎÒÃÇ/r  È«µ³/n  ¶¯Ô±/v  £¬/w  È«¹ú/n  ¶¯Ô±/v  £¬/w  °Ñ/p  ±£ÕÏ/v  ¹úÓÐ/vn  ÆóÒµ/n  ÏÂ¸Ú/vn  Ö°¹¤/n  »ù±¾/a  Éú»î/vn  ºÍ/c  ÔÙ/d  ¾ÍÒµ/v  ¹¤×÷/vn  ×÷Îª/v  ÎÒÃÇ/r  Ä¿Ç°/t  µÄ/u  Í·µÈ/b  ´óÊÂ/n  £¬/w  ÈÏÕæ/ad  ¶Ô´ý/v  £¬/w  ¾Í/c  Ã»ÓÐ/d  ¿Ë·þ/v  ²»/d  ÁË/v  µÄ/u  À§ÄÑ/an  ¡£/w  

19980602-01-004-001/m  ¹úÎñÔº/nt  µÚËÄ/m  ´Î/q  ³£Îñ/b  »áÒé/n  ÕÙ¿ª/v  
19980602-01-004-002/m  Öì/nr  éF»ù/nr  Ö÷³Ö/v  ÌÖÂÛ/v  ²¢/c  Ô­Ôò/n  Í¨¹ý/v  ¡¶/w  Á¸Ê³/n  ÊÕ¹º/vn  ÌõÀý/n  ¡·/w  µÈ/u  
19980602-01-004-003/m  ÐÂ»ªÉç/nt  ±±¾©/ns  £¶ÔÂ/t  £±ÈÕ/t  µç/n  Öì/nr  éF»ù/nr  ×ÜÀí/n  ½ñÌì/t  Ö÷³Ö/v  ÕÙ¿ª/v  ¹úÎñÔº/nt  µÚËÄ/m  ´Î/q  ³£Îñ/b  »áÒé/n  £¬/w  ÌÖÂÛ/v  ²¢/c  Ô­Ôò/n  Í¨¹ý/v  ÁË/u  ¡¶/w  Á¸Ê³/n  ÊÕ¹º/vn  ÌõÀý/n  ¡·/w  ¡¢/w  ¡¶/w  ÖÐ»ªÈËÃñ¹²ºÍ¹ú/ns  ºË/n  Á½ÓÃÆ·/n  ¼°/c  Ïà¹Ø/vn  ¼¼Êõ/n  ³ö¿Ú/vn  ¹ÜÖÆ/vn  ÌõÀý/n  ¡·/w  ºÍ/c  ¡¶/w  ÖÐ»ªÈËÃñ¹²ºÍ¹ú/ns  ´åÃñ/n  Î¯Ô±»á/n  ×éÖ¯·¨/n  £¨/w  ÐÞ¶©/vn  ²Ý°¸/n  £©/w  ¡·/w  ¡£/w  
19980602-01-004-004/m  ¡¶/w  Á¸Ê³/n  ÊÕ¹º/vn  ÌõÀý/n  ¡·/w  µÄ/u  ÖÆ¶¨/vn  £¬/w  ÓÐÀûÓÚ/v  ¼ÓÇ¿/v  ¶Ô/p  Á¸Ê³/n  ÊÕ¹º/vn  µÄ/u  ¹ÜÀí/vn  £¬/w  Î¬»¤/v  Á¸Ê³/n  ÊÐ³¡/n  ÖÈÐò/n  £¬/w  ±£ÕÏ/v  Á¸Ê³/n  ¹©Ó¦/vn  £¬/w  ±£»¤/v  Å©Ãñ/n  ºÍ/c  ÆäËû/r  Á¸Ê³Éú²úÕß/n  µÄ/u  ºÏ·¨/a  È¨Òæ/n  ¡£/w  
19980602-01-004-005/m  ¡¶/w  ÖÐ»ªÈËÃñ¹²ºÍ¹ú/ns  ºË/n  Á½ÓÃÆ·/n  ¼°/c  Ïà¹Ø/vn  ¼¼Êõ/n  ³ö¿Ú/vn  ¹ÜÖÆ/vn  ÌõÀý/n  ¡·/w  ¹æ¶¨/v  ¶Ô/p  ºË/n  Á½ÓÃÆ·/n  ¼°/c  Ïà¹Ø/vn  ¼¼Êõ/n  ³ö¿Ú/vn  ÊµÐÐ/v  Ðí¿ÉÖ¤/n  ¹ÜÀí/vn  ÖÆ¶È/n  £¬/w  ²¢/c  ¶Ô/p  ³ö¿Ú/vn  Ðí¿É/vn  ×¼Ôò/n  ¡¢/w  ³ö¿Ú/vn  ¹ÜÖÆ/vn  ÌåÖÆ/n  µÈ/u  ¾ù/d  ×÷/v  ÁË/u  ÑÏ¸ñ/a  ¹æ¶¨/n  ¡£/w  
19980602-01-004-006/m  ¡¶/w  ÖÐ»ªÈËÃñ¹²ºÍ¹ú/ns  ´åÃñ/n  Î¯Ô±»á/n  ×éÖ¯·¨/n  ¡·/w  £¨/w  ÊÔÐÐ/v  £©/w  £±£¹£¸£¸Äê/t  £¶ÔÂ/t  £±ÈÕ/t  Æð/f  ÊÔÐÐ/v  £±£°/m  Äê/q  À´/f  £¬/w  ¶ÔÓÚ/p  ±£ÕÏ/v  Å©Ãñ/n  µÄ/u  ÃñÖ÷/an  È¨Àû/n  £¬/w  ÍÆ¶¯/v  Å©´å/n  »ù²ã/n  Ö±½Ó/a  ÃñÖ÷/a  £¬/w  ¸ÄÉÆ/v  ¸ÉÈº/j  ¹ØÏµ/n  £¬/w  Î¬»¤/v  Å©´å/n  Éç»á/n  ÎÈ¶¨/an  £¬/w  Æð/v  ÁË/u  ÖØÒª/a  ×÷ÓÃ/n  ¡£/w  ÐÞ¶©/v  ÊÔÐÐ·¨/n  £¬/w  ÊÇ/v  ÎªÁË/p  ½øÒ»²½/d  ÍêÉÆ/v  ´åÃñ/n  ×ÔÖÎ/vn  ÖÆ¶È/n  £¬/w  ¹á³¹/v  ÂäÊµ/v  µ³/n  µÄ/u  Ê®Îå´ó/j  ¹ØÓÚ/p  À©´ó/v  »ù²ã/n  ÃñÖ÷/an  ¡¢/w  ±£Ö¤/v  ÈËÃñ/n  ÈºÖÚ/n  Ö±½Ó/ad  ÐÐÊ¹/v  ÃñÖ÷/a  È¨Àû/n  ¡¢/w  ÒÀ·¨/d  ÊµÐÐ/v  ÃñÖ÷/a  ¹ÜÀí/vn  µÄ/u  ¾«Éñ/n  £¬/w  ¶Ô/p  ÍêÉÆ/v  ´åÎ¯»á/j  Ñ¡¾Ù/vn  ÖÆ¶È/n  ¡¢/w  ÃñÖ÷/a  ¾ö²ß/vn  ¡¢/w  ÃñÖ÷/a  ¼à¶½/vn  ÖÆ¶È/n  µÈ/u  ¶¼/d  ×÷/v  ÁË/u  ¹æ¶¨/n  ¡£/w  
19980602-01-004-007/m  ¡¶/w  Á¸Ê³/n  ÊÕ¹º/vn  ÌõÀý/n  ¡·/w  ºÍ/c  ¡¶/w  ÖÐ»ªÈËÃñ¹²ºÍ¹ú/ns  ºË/n  Á½ÓÃÆ·/n  ¼°/c  Ïà¹Ø/vn  ¼¼Êõ/n  ³ö¿Ú/vn  ¹ÜÖÆ/vn  ÌõÀý/n  ¡·/w  ´ý/v  ½øÒ»²½/d  ÐÞ¸Ä/v  ºó/f  ÓÉ/p  ¹úÎñÔº/nt  ·¢²¼/v  ÊµÊ©/v  ¡£/w  ¡¶/w  ÖÐ»ªÈËÃñ¹²ºÍ¹ú/ns  ´åÃñ/n  Î¯Ô±»á/n  ×éÖ¯·¨/n  £¨/w  ÐÞ¶©/vn  ²Ý°¸/n  £©/w  ¡·/w  ¾­/p  ½øÒ»²½/d  ÐÞ¸Ä/v  ºó/f  Ìá½»/v  [È«¹ú/n  ÈË´ó/j  ³£Î¯»á/j]nt  ÉóÒé/v  ¡£/w  

19980602-01-005-001/m  Î¾/nr  ½¡ÐÐ/nr  ÔÚ/p  ¹ãÎ÷/ns  ¿¼²ì/v  Ê±/Ng  ÒªÇó/v  ¸÷¼¶/r  Áìµ¼/n  ¸É²¿/n  ´øÍ·/vd  Ö´ÐÐ/v  ÖÆÖ¹/v  ÉÝ³ÞÀË·Ñ/l  °Ë/m  Ìõ/q  ¹æ¶¨/n  
19980602-01-005-002/m  ±¾±¨/r  ÄÏÄþ/ns  ÁùÔÂ/t  Ò»ÈÕ/t  µç/n  ÐÂ»ªÉç/nt  ¼ÇÕß/n  Ñî/nr  Î¬³É/nr  ¡¢/w  ±¾±¨/r  ¼ÇÕß/n  ÂÞ/nr  ²ý°®/nr  ±¨µÀ/v  £º/w  [ÖÐ¹²ÖÐÑë/nt  ÕþÖÎ¾Ö/n]nt  ³£Î¯/n  ¡¢/w  [ÖÐÑë/n  ¼ÍÎ¯/j]nt  Êé¼Ç/n  ¡¢/w  [È«¹ú/n  ×Ü¹¤»á/n]nt  Ö÷Ï¯/n  Î¾/nr  ½¡ÐÐ/nr  ½üÈÕ/t  ÔÚ/p  [¹ãÎ÷/ns  ×³×å/nz  ×ÔÖÎÇø/n]ns  ¿¼²ì/v  ¹¤×÷/vn  Ê±/Ng  Ç¿µ÷/v  £¬/w  ¸÷¼¶/r  µ³Î¯/n  ¡¢/w  Õþ¸®/n  ºÍ/c  ¼Í¼ì/j  ¼à²ì/vn  »ú¹Ø/n  £¬/w  Òª/v  ×¥½ô/v  ½ñÄê/t  ºó/f  ¼¸/m  ¸ö/q  ÔÂ/n  Ê±¼ä/n  £¬/w  ¼Ó´ó/v  ¹¤×÷/vn  Á¦¶È/n  £¬/w  ÂäÊµ/v  [ÖÐÑë/n  ¼ÍÎ¯/j]nt  ²¿Êð/v  µÄ/u  ·´/v  ¸¯°Ü/an  ÈÎÎñ/n  ¡£/w  ¸÷¼¶/r  Áìµ¼/n  ¸É²¿/n  Òª/v  ´øÍ·/vd  Ö´ÐÐ/v  ÖÆÖ¹/v  ÉÝ³ÞÀË·Ñ/l  °Ë/m  Ìõ/q  ¹æ¶¨/n  ¡£/w  
19980602-01-005-003/m  ÎåÔÂ/t  ¶þÊ®ËÄÈÕ/t  ÖÁ/p  ÁùÔÂ/t  Ò»ÈÕ/t  £¬/w  Î¾/nr  ½¡ÐÐ/nr  ÔÚ/p  [¹ãÎ÷/ns  ×³×å/nz  ×ÔÖÎÇø/n  µ³Î¯/n]nt  Êé¼Ç/n  ²Ü/nr  ²®´¿/nr  ¡¢/w  ×ÔÖÎÇø/n  ¼ÍÎ¯/j  Êé¼Ç/n  ²Ü/nr  ºéÐË/nr  µÈ/u  ·Ö±ð/d  ÅãÍ¬/v  ÏÂ/f  £¬/w  ÏÈºó/d  ÔÚ/p  ÄÏÄþ/ns  ¡¢/w  ÇÕÖÝ/ns  ¡¢/w  ±±º£/ns  ¡¢/w  Æ½¹û/ns  µÈ/u  µØ/n  ÊµµØ/d  ¿¼²ì/v  ÁË/u  ¹¤³§/n  ¡¢/w  Å©´å/n  ºÍ/c  ¸ßÐÂ¼¼Êõ/n  ¿ª·¢Çø/n  £¬/w  ¿´Íû/v  ÁË/u  ¼Í¼ì/j  ¼à²ì/v  ¸É²¿/n  ºÍ/c  ¹¤»á/n  ¸É²¿/n  ¡£/w  Î¾/nr  ½¡ÐÐ/nr  ¾Í/p  ½øÒ»²½/d  ¼ÓÇ¿/v  µ³·ç/n  Á®Õþ/n  ½¨Éè/vn  ºÍ/c  ·´/v  ¸¯°Ü/an  ¶·Õù/vn  ÎÊÌâ/n  £¬/w  ·Ö±ð/d  Óë/p  ×ÔÖÎÇø/n  ¡¢/w  µØ/n  £¨/w  ÊÐ/n  £©/w  µ³Î¯/n  ¡¢/w  Õþ¸®/n  ºÍ/c  ¼Í¼ì/j  ¼à²ì/vn  »ú¹Ø/n  ¼°/c  ÓÐ¹Ø/vn  ²¿ÃÅ/n  µÄ/u  Í¬Ö¾/n  ×ùÌ¸/v  £¬/w  ÌýÈ¡/v  Òâ¼û/n  ºÍ/c  ½¨Òé/n  ¡£/w  Ëû/r  »¹/d  ÉîÈë/v  µ½/v  È«¹ú/n  ¹«°²/n  ÏµÍ³/n  ÎÄÃ÷/n  ·þÎñ/vn  Ê¾·¶/vn  µ¥Î»/n  [ÄÏÄþÊÐ/ns  ¹«°²¾Ö/n  ³µÁ¾/n  ¹ÜÀíËù/n]nt  £¬/w  Í¬/p  °ìÊÂ/vn  ´°¿Ú/s  µÄ/u  ¹¤×÷/vn  ÈËÔ±/n  ºÍ/c  °ìÀí/v  ³µÁ¾/n  Ö¤ÕÕ/n  µÄ/u  ÈºÖÚ/n  Ç×ÇÐ/ad  ½»Ì¸/v  ¡£/w  ÔÚ³¡/vn  ÈºÖÚ/n  ·´Ó³/v  £¬/w  ³µ¹ÜËù/j  °ìÊÂ/v  £¬/w  ÖÆ¶È/n  ¹«¿ª/a  £¬/w  ³ÌÐò/n  ¼òÃ÷/a  £¬/w  ½²Çó/v  Ð§ÂÊ/n  £¬/w  ´ó¼Ò/r  ÂúÒâ/v  ¡£/w  Î¾/nr  ½¡ÐÐ/nr  Ìý/v  ºó/f  ¸ßÐË/a  µØ/u  Ëµ/v  £¬/w  ¸÷¸ö/r  Éæ¼°/v  ÈºÖÚ/n  ÇÐÉíÀûÒæ/l  µÄ/u  ²¿ÃÅ/n  £¬/w  ¶¼/d  Òª/v  Ïñ/p  [ÄÏÄþÊÐ/ns  ³µ¹ÜËù/j]nt  ÄÇÑù/r  ¹«¿ª/v  °ìÊÂ/vn  ÖÆ¶È/n  £¬/w  Á®ÕþÇÚÕþ/l  £¬/w  ·½±ã/v  ÈºÖÚ/n  ¡£/w  
19980602-01-005-004/m  ÔÚ/p  ·Ö±ð/d  ÌýÈ¡/v  ÁË/u  ×ÔÖÎÇø/n  µ³Î¯/n  ¡¢/w  Õþ¸®/n  ºÍ/c  ×ÔÖÎÇø/n  ¼ÍÎ¯/j  ¡¢/w  ¼à²ìÌü/n  µÄ/u  ¹¤×÷/vn  »ã±¨/v  ºó/f  £¬/w  Î¾/nr  ½¡ÐÐ/nr  Ëµ/v  £¬/w  [¹ãÎ÷/ns  Çøµ³Î¯/n]nt  ¡¢/w  Õþ¸®/n  »ý¼«/ad  ¹á³¹/v  µ³/n  µÄ/u  Ê®Îå´ó/j  ¾«Éñ/n  £¬/w  ¼á¾ö/ad  Ö´ÐÐ/v  µ³ÖÐÑë/nt  ¡¢/w  ¹úÎñÔº/nt  µÄ/u  ¾ö²ß/n  ºÍ/c  ²¿Êð/vn  £¬/w  È«Çø/n  µÄ/u  ¸Ä¸ï/vn  ¿ª·Å/vn  ºÍ/c  ÏÖ´ú»¯/vn  ½¨Éè/vn  ÓÐ/v  ÁË/u  ÐÂ/a  µÄ/u  ½øÕ¹/vn  ¡£/w  µ³·ç/n  Á®Õþ/n  ½¨Éè/vn  ºÍ/c  ·´/v  ¸¯°Ü/an  ¶·Õù/vn  ½¡¿µ/ad  ·¢Õ¹/v  £¬/w  È¡µÃ/v  ÁË/u  ½×¶ÎÐÔ/n  ³É¹û/n  £¬/w  ÓÈÆä/d  ÊÇ/v  ÔÚ/p  ±ê±¾¼æÖÎ/l  ¡¢/w  ´Ó/p  Ô´Í·/n  ÉÏ/f  ÖÎÀí/v  ºÍ/c  Ô¤·À/v  ¸¯°Ü/an  ·½Ãæ/n  £¬/w  Ì½Ë÷/v  ÁË/u  Ò»Ð©/m  Â·×Ó/n  ¡£/w  
19980602-01-005-005/m  Î¾/nr  ½¡ÐÐ/nr  Ö¸³ö/v  £¬/w  ½ñÄê/t  ·´/v  ¸¯°Ü/an  ÈÎÎñ/n  Ïàµ±/d  ·±ÖØ/a  £¬/w  ±ØÐë/d  Í»³ö/v  ÖØµã/n  £¬/w  ÒÔ/p  µã/n  ´ø/v  Ãæ/n  £¬/w  ÕûÌå/n  ÍÆ½ø/v  ¡£/w  ÔÚ/p  Áìµ¼/n  ¸É²¿/n  Á®½à×ÔÂÉ/l  ·½Ãæ/n  £¬/w  ÖØµã/n  ÊÇ/v  ÂäÊµ/v  ÖÐÑë/n  ¹ØÓÚ/p  ÖÆÖ¹/v  ÉÝ³ÞÀË·Ñ/l  ÐÐÎª/n  °Ë/m  Ìõ/q  ¹æ¶¨/n  £¬/w  ×ÅÖØ/vd  ×¥ºÃ/v  ÇåÀí/v  Í¨ÐÅ/vn  ¹¤¾ß/n  £»/w  ÑÏ¸ñ/ad  ¿ØÖÆ/v  »áÒé/n  £¬/w  µ³Õþ»ú¹Ø/n  ÕÙ¿ª/v  µÄ/u  »áÒé/n  ²»×¼/v  ÔùËÍ/v  ÀñÆ·/n  ºÍ/c  ¼ÍÄîÆ·/n  £»/w  ÇÐÊµ/ad  Ö´ÐÐ/v  ¹«Îñ/n  »î¶¯/vn  ½Ó´ý/vn  ±ê×¼/n  £¬/w  ÕÐ´ý·Ñ/n  ÔÚ/p  ²ÆÎñ/n  ÉÏ/f  µ¥¶À/d  ÁÐÏî/v  £¬/w  ÑÏ¸ñ/ad  ÊµÐÐ/v  ÕÐ´ý·Ñ/n  ÉóÅú/vn  ¡¢/w  ºËËã/vn  ÖÆ¶È/n  µÈ/u  Èý/m  Ìõ/q  ¹æ¶¨/n  ¡£/w  ÆäÖÐ/r  ÇåÀí/v  Í¨ÐÅ/vn  ¹¤¾ß/n  µÄ/u  ¹¤×÷/vn  £¬/w  Îñ±Ø/d  ÔÚ/p  ½ñÄê/t  ÄÚ/f  È«²¿/m  Íê³É/v  ¡£/w  Î¾/nr  ½¡ÐÐ/nr  Ö¸³ö/v  £¬/w  ÔÚ/p  ÇåÀí/v  Í¨ÐÅ/vn  ¹¤¾ß/n  ¹¤×÷/vn  ÖÐ/f  £¬/w  ²»ÉÙ/m  µØ·½/n  Ì¬¶È/n  ¼á¾ö/a  £¬/w  ´ëÊ©/n  µÃÁ¦/a  £¬/w  Ð§¹û/n  Ã÷ÏÔ/a  £¬/w  ²»½ö/c  ½ÚÔ¼/v  ´óÁ¿/m  ×Ê½ð/n  £¬/w  ¶øÇÒ/c  ÍÆ¶¯/v  ÁË/u  »ú¹Ø/n  ×ª±ä/v  ×÷·ç/n  ¡£/w  µ«/c  Ò²/d  ÓÐ/v  Ò»Ð©/m  µØ·½/n  ºÍ/c  ²¿ÃÅ/n  µÄ/u  Áìµ¼/n  ÈÏÎª/v  ÇåÀí/v  Í¨ÐÅ/vn  ¹¤¾ß/n  ÊÇ/v  ¡º/w  ×¥/v  Ð¡/a  ·Å/v  ´ó/a  ¡»/w  ¡¢/w  ¡º/w  Ó°Ïì/v  ¹¤×÷/vn  ¡»/w  £¬/w  ÖÂÊ¹/v  ÇåÀí/vn  ¹¤×÷/vn  ÄÑÒÔ/d  ÂäÊµ/v  ¡£/w  
19980602-01-005-006/m  £¨/w  £Á/nx  ¡¢/w  £Ã/nx  £©/w  
19980602-01-005-007/m  ÕâÐ©/r  ²»/d  ´Ó/p  ÕþÖÎ/n  ÉÏ/f  ¹Û²ì/v  ÎÊÌâ/n  µÄ/u  ´íÎó/a  ÈÏÊ¶/n  £¬/w  Ø½Ðè/v  ¾ÀÕý/v  ¡£/w  ½­/nr  ÔóÃñ/nr  Í¬Ö¾/n  ÔÚ/p  [ÖÐÑë/n  ¼ÍÎ¯/j]nt  µÚ°Ë/m  ´Î/q  È«»á/n  µÄ/u  ÖØÒª/a  ½²»°/n  ÖÐ/f  ¸æ½ë/v  È«µ³/n  £º/w  ¡°/w  µ³/n  µÄ/u  ¼è¿à·Ü¶·/i  ¡¢/w  ÇÚ¼ó½ÚÔ¼/i  µÄ/u  ºÃ/a  ´«Í³/n  ¡¢/w  ºÃ/a  ×÷·ç/n  £¬/w  ÔÚ/p  Ïàµ±/d  Ò»²¿·Ö/m  µ³Ô±/n  ºÍ/c  ¸É²¿/n  ÖÐ/f  µ­Íü/v  ÁË/y  £¬/w  ÓÐµÄ/r  ÉõÖÁ/d  ÒÑ¾­/d  ¶ª/v  µÃ/u  ²î²»¶à/l  ÁË/y  ¡£/w  ¡±/w  ½­/nr  ÔóÃñ/nr  Í¬Ö¾/n  »¹/d  ¼âÈñ/a  µØ/u  Ö¸³ö/v  £¬/w  ÓÐµÄ/r  µØ·½/n  ºÍ/c  ²¿ÃÅ/n  ²ÆÕþ/n  ×´¿ö/n  ½ôÕÅ/a  £¬/w  Á¬/u  ·¢/v  ¹¤×Ê/n  ¶¼/d  À§ÄÑ/a  £¬/w  ¶ø/c  Áìµ¼/n  ¸É²¿/n  ÈË/n  ÊÖ/n  Ò»/m  ²¿/q  ¡°/w  ´ó¸ç´ó/n  ¡±/w  £¬/w  ÓÐ/v  Õâ¸ö/r  ±ØÒª/an  Âð/y  £¿/w  Î¾/nr  ½¡ÐÐ/nr  Ç¿µ÷/v  £¬/w  ¸÷¼¶/r  Áìµ¼/n  ¸É²¿/n  Ó¦µ±/v  Éî¿Ì/ad  Áì»á/v  ½­/nr  ×ÜÊé¼Ç/n  ÖØÒª/a  ½²»°/n  ¾«Éñ/n  £¬/w  Ìá¸ß/v  ÈÏÊ¶/n  £¬/w  ÔúÔúÊµÊµ/z  ×ö/v  ºÃ/a  ÇåÀí/v  Í¨ÐÅ/vn  ¹¤¾ß/n  µÄ/u  ¹¤×÷/vn  ¡£/w  Ò»/m  ÊÇ/v  Òª/v  Í¬/p  µ±µØ/s  µçÐÅ/n  ²¿ÃÅ/n  ÃÜÇÐ/ad  ÅäºÏ/v  £¬/w  ÃþÇå/v  ÓÃ/p  ¹«¿î/n  °²×°/v  ×¡Õ¬/n  µç»°/n  ºÍ/c  ÅäÖÃ/v  ÒÆ¶¯/vn  µç»°/n  µÄ/u  µ×Êý/n  ¡£/w  ¶þ/m  ÊÇ/v  Ã÷È·/ad  ¹æ¶¨/v  ÓÃ/p  ¹«¿î/n  °²×°/v  ×¡Õ¬/n  µç»°/n  ºÍ/c  ÅäÖÃ/v  ÒÆ¶¯/vn  µç»°/n  µÄ/u  ·¶Î§/n  £»/w  ÅäÖÃ/v  ÒÆ¶¯/vn  µç»°/n  Ó¦/v  ÒÔ/p  ¹¤×÷/vn  ÐèÒª/vn  Îª/v  Ç°Ìá/n  £¬/w  ²»Òª/d  °´/p  Ö°¼¶/n  ÅäÖÃ/v  £¬/w  ¸ü/d  ²»/d  ÄÜ/v  ×÷Îª/v  Áìµ¼/n  ¸É²¿/n  Ò»/m  Ïî/q  ´ýÓö/n  ¡£/w  Èý/m  ÊÇ/v  Í¨»°·Ñ/n  ÊµÐÐ/v  ¶¨¶î/d  ¹ÜÀí/v  £¬/w  Í¨»°·Ñ/n  ¶¨¶î/n  ±ê×¼/n  ¸÷µØ/r  ¿ÉÒÔ/v  ÓÐËù/v  ²î±ð/n  £¬/w  µ«/c  Ïà²î/v  ²»/d  ÄÜ/v  ¹ý/d  ´ó/a  ¡£/w  ËÄ/m  ÊÇ/v  ¶Ô/p  ²»/d  ·ûºÏ/v  Ìõ¼þ/n  °²×°/v  ×¡Õ¬/n  µç»°/n  ºÍ/c  ÅäÖÃ/v  ÒÆ¶¯/vn  µç»°/n  µÄ/u  £¬/w  Òª/v  ×÷³ö/v  Ç¡µ±/a  ´¦Àí/vn  ¡£/w  
19980602-01-005-008/m  Î¾/nr  ½¡ÐÐ/nr  Ç¿µ÷/v  £¬/w  ¸÷¼¶/r  Ö´¼Í/vn  Ö´·¨/vn  »ú¹Ø/n  ½üÆÚ/t  Òª/v  ×¥½ô/v  ²é/v  ½á/v  Ò»/m  Åú/q  ´ó°¸Òª°¸/l  £¬/w  ÒÀ·¨/d  ³ÍÖÎ/v  ¸¯°Ü/a  ·Ö×Ó/n  £»/w  Òª/v  ¶Ô/p  Ò»Ð©/m  µäÐÍ/a  µÄ/u  ÖØ´ó/a  °¸¼þ/n  ½øÐÐ/v  ÉîÈë/a  ÆÊÎö/vn  £¬/w  ×Ü½á/v  ½ÌÑµ/n  £¬/w  ¿ªÕ¹/v  °¸Àý/n  ½ÌÓý/v  £¬/w  Ê¹/v  ¹ã´ó/b  ¸É²¿/n  ´ÓÖÐ/d  ÊÜµ½/v  ½ÌÒæ/n  £¬/w  ÔöÇ¿/v  ¾Ü¸¯·À±ä/l  ÄÜÁ¦/n  ¡£/w  Òª/v  °´ÕÕ/p  ¾ÀÕý/v  ²¢¾Ù/v  µÄ/u  ·½Õë/n  £¬/w  ×¥×¡/v  ÈºÖÚ/n  ·´Ó³/vn  Ç¿ÁÒ/a  µÄ/u  Í»³ö/a  ÎÊÌâ/n  £¬/w  ¾ÀÕý/v  ²¿ÃÅ/n  ºÍ/c  ÐÐÒµ/n  ²»ÕýÖ®·ç/i  ¡£/w  Î¾/nr  ½¡ÐÐ/nr  Ö¸³ö/v  £¬/w  ¾Í/p  È«¹ú/n  ×Ü/b  µÄ/u  Çé¿ö/n  ¿´/v  £¬/w  ¸÷µØ/r  ¸÷/r  ²¿ÃÅ/n  ´«´ï/v  ¡¢/w  ¹á³¹/v  [ÖÐÑë/n  ¼ÍÎ¯/j]nt  µÚ¶þ/m  ´Î/q  È«»á/n  ¾«Éñ/n  ÊÇ/v  »ý¼«/a  ÈÏÕæ/a  µÄ/u  £¬/w  ÆÕ±é/ad  ½áºÏ/v  Êµ¼Ê/n  ×÷³ö/v  ÁË/u  ²¿Êð/vn  £¬/w  ¹¤×÷/v  ½øÕ¹/v  Ë³Àû/a  ²¢/c  È¡µÃ/v  ÁË/u  Ò»Ð©/m  ³É¼¨/n  ¡£/w  µ«/c  Ò²/d  ÓÐ/v  Ò»Ð©/m  µØ·½/n  ºÍ/c  ²¿ÃÅ/n  ÐÐ¶¯/vn  ±È½Ï/d  ³Ù»º/a  £¬/w  ´ëÊ©/n  ²»/d  ¹»/v  ÓÐÁ¦/a  £¬/w  ³Ì¶È/n  ²»Í¬/a  µØ/u  Ó°Ïì/v  ÈÎÎñ/n  µÄ/u  ÂäÊµ/vn  ¡£/w  Î¾/nr  ½¡ÐÐ/nr  ÒªÇó/v  ¸÷¼¶/r  µ³Î¯/n  ¡¢/w  Õþ¸®/n  £¬/w  Òª/v  ½øÒ»²½/d  ¼ÓÇ¿/v  ¶Ô/p  ·´/v  ¸¯°Ü/an  ¹¤×÷/vn  µÄ/u  Áìµ¼/vn  £¬/w  ¼Ó´ó/v  ¹¤×÷/vn  Á¦¶È/n  £¬/w  °Ñ/p  ¸÷Ïî/r  ÈÎÎñ/n  Âäµ½Êµ´¦/l/%  ¡£/w  
19980602-01-005-009/m  Î¾/nr  ½¡ÐÐ/nr  Ö¸³ö/v  £¬/w  µ³/n  µÄ/u  Ê®Îå´ó/j  ÒªÇó/v  ·´/v  ¸¯°Ü/an  ÔÚ/p  Å¬Á¦/ad  ÖÎ±ê/v  µÄ/u  Í¬Ê±/n  £¬/w  ±ØÐë/d  ½øÒ»²½/d  ¼Ó´ó/v  ÖÎ±¾/vn  Á¦¶È/n  ¡£/w  ÐÐÕþÐÔ/n  ÊÕ·Ñ/vn  ºÍ/c  ·£Ã»/v  ÊÕÈë/n  ÊµÐÐ/v  ¡°/w  ÊÕÖ§/n  Á½/m  Ìõ/q  Ïß/n  ¡±/w  £¬/w  ¾Í/d  ÊÇ/v  ´Ó/p  Ô´Í·/n  ÉÏ/f  ÖÎÀí/v  ºÍ/c  Ô¤·À/v  ¸¯°Ü/an  µÄ/u  Ò»/m  Ïî/q  ÖØÒª/a  ÖÆ¶È/n  ¡£/w  Ëû/r  ÒªÇó/v  ¸÷¼¶/r  µ³Î¯/n  ¡¢/w  Õþ¸®/n  ºÍ/c  ¹«¼ì·¨/j  ¼°/c  ¹¤ÉÌ/n  ÐÐÕþ/n  ¹ÜÀí/vn  µÈ/u  ÓÐ¹Ø/vn  ²¿ÃÅ/n  £¬/w  ±ØÐë/d  ÈÏÕæ/ad  ¹á³¹/v  £µÔÂ/t  £²£±ÈÕ/t  µçÊÓµç»°»áÒé/n  ¾«Éñ/n  £¬/w  ¼È/c  Òª/v  ²»ÕÛ²»¿Û/i  Ö´ÐÐ/v  ÖÐÑë/n  ¹ØÓÚ/p  ¼ÓÇ¿/v  ¡°/w  ÊÕÖ§/n  Á½/m  Ìõ/q  Ïß/n  ¡±/w  ¹ÜÀí/v  µÄ/u  ¹æ¶¨/n  £¬/w  ÓÖ/c  Òª/v  ã¡¾¡/v  Ö°Ôð/n  £¬/w  ×ö/v  ºÃ/a  ¹¤×÷/vn  ¡£/w  
19980602-01-005-010/m  Î¾/nr  ½¡ÐÐ/nr  ÔÚ/p  Óë/p  ¹¤»á/n  ¸É²¿/n  ×ùÌ¸/v  Ê±/Ng  Ö¸³ö/v  £¬/w  ¸÷¼¶/r  ¹¤»á/n  Òª/v  ÉîÈë/ad  Ñ§Ï°/v  ¡¢/w  ÈÏÕæ/ad  ¹á³¹/v  ¹úÓÐ/vn  ÆóÒµ/n  ÏÂ¸Ú/vn  Ö°¹¤/n  »ù±¾/a  Éú»î/vn  ±£ÕÏ/vn  ºÍ/c  ÔÙ/d  ¾ÍÒµ/v  ¹¤×÷/vn  »áÒé/n  ¾«Éñ/n  £¬/w  °´ÕÕ/p  ÖÐÑë/n  µÄ/u  ÒªÇó/n  £¬/w  Ð­Öú/v  µ³Î¯/n  ¡¢/w  Õþ¸®/n  ×ö/v  ºÃ/a  ÆóÒµ/n  ÏÂ¸Ú/vn  Ö°¹¤/n  µÄ/u  ·ÖÁ÷/vn  °²ÖÃ/vn  ºÍ/c  ÔÙ/d  ¾ÍÒµ/v  ¹¤×÷/vn  ¡£/w  ¼ÌÐø/v  ÊµÊ©/v  ËÍ/v  ÎÂÅ¯/an  ¹¤³Ì/n  £¬/w  °ïÖú/v  À§ÄÑ/a  Ö°¹¤/n  ÌØ±ð/d  ÊÇ/v  ÌØÀ§/b  Ö°¹¤/n  ½â¾ö/v  Éú»î/vn  À§ÄÑ/a  ÎÊÌâ/n  ¡£/w  

19980602-01-006-001/m  ºú/nr  ½õÌÎ/nr  Àî/nr  á°Çå/nr  »á¼û/v  ÉÙÄê¶ùÍ¯/l  ¼°/c  ¶ùÍ¯/n  ¹¤×÷Õß/n  ´ú±í/n  
19980602-01-006-002/m  ÒªÇó/v  È«µ³/n  È«/a  Éç»á/n  ´Ó/p  µ³/n  ºÍ/c  ¹ú¼Ò/n  Ç°Í¾/n  ÃüÔË/n  ¸ß¶È/n  ÇÐÊµ/ad  ÖØÊÓ/v  ÉÙ¶ù/n  ¹¤×÷/vn  
19980602-01-006-003/m  ±¾±¨/r  ±±¾©/ns  £¶ÔÂ/t  £±ÈÕ/t  Ñ¶/Ng  [ÖÐÑë/n  ÈËÃñ/n  ¹ã²¥/vn  µçÌ¨/n]nt  ¼ÇÕß/n  ¹ù/nr  ÁÁ/nr  ¡¢/w  ÐÂ»ªÉç/nt  ¼ÇÕß/n  ³Â/nr  Ñã/nr  ¡¢/w  ±¾±¨/r  ¼ÇÕß/n  Ñî/nr  ÕñÎä/nr  ±¨µÀ/v  £º/w  ½ñÌì/t  ÊÇ/v  ¡°/w  ÁùÒ»/t  ¡±/w  ¹ú¼Ê/n  ¶ùÍ¯½Ú/t  ¡£/w  [ÖÐ¹²ÖÐÑë/nt  ÕþÖÎ¾Ö/n]nt  ³£Î¯/n  ¡¢/w  ¹ú¼Ò/n  ¸±/b  Ö÷Ï¯/n  ºú/nr  ½õÌÎ/nr  £¬/w  [ÖÐ¹²ÖÐÑë/nt  ÕþÖÎ¾Ö/n]nt  ³£Î¯/n  ¡¢/w  ¹úÎñÔº/nt  ¸±/b  ×ÜÀí/n  Àî/nr  á°Çå/nr  ½ñÌì/t  ÉÏÎç/t  ÔÚ/p  [ÈËÃñ/n  ´ó»áÌÃ/n]ns  Ç×ÇÐ/ad  »á¼û/v  ÁË/u  ÉÙÄê¶ùÍ¯/l  ¼°/c  ¶ùÍ¯/n  ¹¤×÷Õß/n  ´ú±í/n  £¬/w  ²¢/c  Óë/p  ËûÃÇ/r  ºÏÓ°/v  ÁôÄî/v  ¡£/w  
19980602-01-006-004/m  ºú/nr  ½õÌÎ/nr  ´ú±í/v  µ³ÖÐÑë/nt  ¡¢/w  ¹úÎñÔº/nt  £¬/w  Ïò/p  È«¹ú/n  ¸÷×å/r  Ð¡ÅóÓÑ/n  ÖÂÒÔ/v  Á¼ºÃ/a  µÄ/u  ×£Ô¸/vn  £¬/w  Ïò/p  ÐÁÇÚ/ad  ÅàÓý/v  ×æ¹ú/n  »¨¶ä/n  µÄ/u  ¹ã´ó/b  ½ÌÊ¦/n  ºÍ/c  ÉÙÄê¶ùÍ¯/l  ¹¤×÷Õß/n  ÖÂÒÔ/v  Ç×ÇÐ/a  µÄ/u  ÎÊºò/vn  £¬/w  Ïò/p  Õâ/r  ´Î/q  »ñ½±/v  µÄ/u  Ð¡ÅóÓÑ/n  ºÍ/c  Í¬Ö¾/n  ÃÇ/k  ±íÊ¾/v  ÈÈÁÒ/a  µÄ/u  ×£ºØ/vn  ¡£/w  
19980602-01-006-005/m  ºú/nr  ½õÌÎ/nr  Ëµ/v  £¬/w  µ±Ç°/t  £¬/w  È«¹ú/n  ¸÷×å/r  ÈËÃñ/n  ÕýÔÚ/d  ÒÔ/p  ½­/nr  ÔóÃñ/nr  Í¬Ö¾/n  Îª/v  ºËÐÄ/n  µÄ/u  µ³ÖÐÑë/nt  Áìµ¼/vn  ÏÂ/f  £¬/w  ¸ß¾Ù/v  µËÐ¡Æ½ÀíÂÛ/n  Î°´ó/a  ÆìÖÄ/n  £¬/w  ÈÏÕæ/ad  ¹á³¹/v  ÂäÊµ/v  Ê®Îå´ó/j  ¾«Éñ/n  £¬/w  Å¬Á¦/ad  °Ñ/p  ½¨Éè/v  ÓÐ/v  ÖÐ¹ú/ns  ÌØÉ«/n  Éç»áÖ÷Òå/n  Î°´ó/a  ÊÂÒµ/n  È«Ãæ/ad  ÍÆÏò/v  £²£±/m  ÊÀ¼Í/n  ¡£/w  ½ñÌì/t  µÄ/u  ÉÙÄê¶ùÍ¯/l  ÊÇ/v  ¿ç/v  ÊÀ¼Í/n  µÄ/u  Ò»´ú/n  £¬/w  ÊµÏÖ/v  ÎÒ¹ú/n  ÏÖ´ú»¯/vn  ½¨Éè/vn  ºêÎ°/a  À¶Í¼/n  ºÍ/c  ÖÐ»ªÃñ×å/n  È«Ãæ/ad  ÕñÐË/v  µÄ/u  ÀúÊ·/n  ÖØÈÎ/n  ½«/d  Âä/v  ÔÚ/p  ËûÃÇ/r  ¼çÉÏ/s  ¡£/w  Ï£Íû/v  Ð¡ÅóÓÑ/n  ÃÇ/k  ´ÓÐ¡/d  Ê÷Á¢/v  Ô¶´ó/a  ÀíÏë/n  £¬/w  ´ò/v  ºÃ/a  ÖªÊ¶/n  »ù´¡/n  £¬/w  ÅàÑø/v  ÓÅÁ¼/z  Æ·µÂ/n  £¬/w  ¶ÍÁ¶/v  Ç¿½¡/a  ÌåÆÇ/n  £¬/w  ³¤´ó/v  ÒÔºó/f  Îª/p  ½¨Éè/v  ×æ¹ú/n  ¡¢/w  ÕñÐËÖÐ»ª/l  ¹±Ï×/v  Á¦Á¿/n  ¡£/w  
19980602-01-006-006/m  ºú/nr  ½õÌÎ/nr  Ö¸³ö/v  £¬/w  ¹ã´ó/b  ½ÌÊ¦/n  ºÍ/c  ÉÙÄê¶ùÍ¯/l  ¹¤×÷Õß/n  µ£¸º/v  ×Å/u  ÅàÑø/v  ÏÂÒ»´ú/n  µÄ/u  ÖØÒª/a  Ö°Ôð/n  £¬/w  ¹¤×÷/vn  ÊÇ/v  ÐÁ¿à/a  µÄ/u  £¬/w  Ò²/d  ÊÇ/v  ¸ßÉÐ/a  µÄ/u  ¡£/w  
19980602-01-006-007/m  Ï£Íû/v  Í¬Ö¾/n  ÃÇ/k  ²»/d  ¹¼¸º/v  µ³/n  ºÍ/c  ÈËÃñ/n  µÄ/u  ÖØÍÐ/n  £¬/w  ÔÙ½ÓÔÙÀ÷/i  £¬/w  ÇÚ·Ü/ad  ¹¤×÷/v  £¬/w  Îª/p  ½ÌÓý/v  ÅàÑø/v  ºÃ/a  ÉÙÄê¶ùÍ¯/l  ·îÏ×/v  ×Ô¼º/r  µÄ/u  È«²¿/m  Á¦Á¿/n  ¡£/w  
19980602-01-006-008/m  ºú/nr  ½õÌÎ/nr  Ç¿µ÷/v  £¬/w  ÉÙÄê¶ùÍ¯/l  ÊÇ/v  ×æ¹ú/n  µÄ/u  Î´À´/t  £¬/w  Ãñ×å/n  µÄ/u  Ï£Íû/vn  ¡£/w  È«µ³/n  È«/a  Éç»á/n  ¶¼/d  Òª/v  ´Ó/p  µ³/n  ºÍ/c  ¹ú¼Ò/n  Ç°Í¾/n  ÃüÔË/n  µÄ/u  ¸ß¶È/n  £¬/w  ÇÐÊµ/ad  ÖØÊÓ/v  ÉÙÄê¶ùÍ¯/l  ¹¤×÷/vn  ¡£/w  ½øÒ»²½/d  ¼ÓÇ¿/v  ¶Ô/p  ÉÙÄê¶ùÍ¯/l  µÄ/u  ½ÌÓý/vn  £¬/w  ¹ØÐÄ/v  ÉÙÄê¶ùÍ¯/l  ÊÂÒµ/n  µÄ/u  ·¢Õ¹/vn  £¬/w  Å¬Á¦/ad  ÓªÔì/v  ÓÐÀûÓÚ/v  ÉÙÄê¶ùÍ¯/l  ½¡¿µ/ad  ³É³¤/v  µÄ/u  Éç»á/n  »·¾³/n  £¬/w  °Ñ/p  ÉÙÄê¶ùÍ¯/l  ÅàÑø/v  ³ÉÎª/v  ÐÂ/a  ÊÀ¼Í/n  Éç»áÖ÷Òå/n  ÊÂÒµ/n  µÄ/u  ºÏ¸ñ/vn  ½¨ÉèÕß/n  ºÍ/c  ½Ó°àÈË/n  ¡£/w  
19980602-01-006-009/m  ²Î¼Ó/v  »á¼û/vn  ºÍ/c  ºÏÓ°/vn  µÄ/u  Áìµ¼/vn  Í¬Ö¾/n  »¹/d  ÓÐ/v  [ÖÐ¹²ÖÐÑë/nt  ÕþÖÎ¾Ö/n]nt  ºò²¹Î¯Ô±/l  ¡¢/w  ¹úÎñÎ¯Ô±/n  Îâ/nr  ÒÇ/nr  £¬/w  [È«¹ú/n  ÈË´ó/j  ³£Î¯»á/j]nt  ¸±/b  Î¯Ô±³¤/n  Åí/nr  «˜ÔÆ/nr  £¬/w  [È«¹ú/n  ¸¾Áª/j]nt  Ö÷Ï¯/n  ³Â/nr  Ä½»ª/nr  µÈ/u  ¡£/w  
19980602-01-006-010/m  »á¼û/v  Ö®ºó/f  £¬/w  [¹úÎñÔº/nt  ¸¾Å®/n  ¶ùÍ¯/n  ¹¤×÷/vn  Î¯Ô±»á/n]nt  ÔÚ/p  [ÈËÃñ/n  ´ó»áÌÃ/n]ns  ¾Ù°ì/v  ÁË/u  ¡°/w  ¸÷×å/r  ÉÙ¶ù/n  ÊÖÀ­ÊÖ/l  £¬/w  ¹²Í¬/d  ±¼/v  Ïò/p  ÐÂ/a  ÊÀ¼Í/n  ¡±/w  »ã±¨»á/n  ¡£/w  ÁÉÄþÊ¡/ns  ÉÙÏÈ¶ÓÔ±/n  ½ð/nr  ÇïÊµ/nr  ¡¢/w  ÉÏº£ÊÐ/ns  ÉÙÏÈ¶ÓÔ±/n  Ê©/nr  ÒÝ´¿/nr  ¡¢/w  È«¹ú/n  ¡°/w  Ê®¼Ñ/j  ´ºÀÙ/nz  Å®Í¯/n  ¡±/w  ´ú±í/n  ³Â/nr  Àö¾ê/nr  ¡¢/w  ¡°/w  [ËÎ/nr  ÇìÁä/nr  ½±Ñ§½ð/n]nz  ¡±/w  »ñµÃÕß/n  ÕÅ/nr  Ä«/nr  ¡¢/w  ºþÄÏÊ¡/ns  ÍÁ¼Ò×å/nz  ÉÙÏÈ¶ÓÔ±/n  ÕÅ/nr  ÇåÑô/nr  ¡¢/w  ÄÚÃÉ¹Å/ns  ÃÉ¹Å×å/nz  ÉÙÏÈ¶ÓÔ±/n  Àî/nr  Åæ/nr  ¡¢/w  ±±¾©ÊÐ/ns  Ê®¼Ñ/j  ÉÙÏÈ¶ÓÔ±/n  ¹Ë/nr  ½ð/nr  ÏþÞ¥/nr  £¬/w  ÔÚ/p  »áÉÏ/t  »ã±¨/v  ÁË/u  ËûÃÇ/r  Îª/p  ×ö/v  £²£±/m  ÊÀ¼Í/n  ×æ¹ú/n  ºêÎ°/a  ´óÒµ/n  µÄ/u  ½¨ÉèÕß/n  ºÍ/c  ½Ó°àÈË/n  ¶ø/c  ´ÓÐ¡/d  ÅàÑø/v  È«Ãæ/a  ËØÖÊ/n  £¬/w  ¼á³Ö/v  ¡°/w  ×ÔÑ§/v  ¡¢/w  ×ÔÀí/v  ¡¢/w  ×Ô/r  »¤/v  ¡¢/w  ×ÔÇ¿/v  ¡¢/w  ×ÔÂÉ/v  ¡±/w  ½¡¿µ/ad  ³É³¤/v  µÄ/u  Çé¿ö/n  ¡£/w  
19980602-01-006-011/m  ²Î¼Ó/v  ¡°/w  ÊÖÀ­ÊÖ/l  ¡±/w  »¥Öú/vn  »î¶¯/vn  µÄ/u  ¸÷×å/r  ÉÙÄê¶ùÍ¯/l  µÄ/u  ´ú±í/n  £¬/w  »ñµÃ/v  ¡°/w  [ËÎ/nr  ÇìÁä/nr  ½±Ñ§½ð/n]nz  ¡±/w  µÄ/u  ÉÙÏÈ¶ÓÔ±/n  ´ú±í/n  £¬/w  ¡°/w  È«¹ú/n  Ê®¼Ñ/j  ´ºÀÙ/nz  Å®Í¯/n  ¡±/w  ºÍ/c  ±±¾©ÊÐ/ns  ¡¢/w  Ìì½òÊÐ/ns  ¡°/w  Ê®¼Ñ/j  ÉÙÏÈ¶ÓÔ±/n  ¡±/w  £¬/w  ¡°/w  È«¹ú/n  Ê®¼Ñ/j  ´ºÀÙ/nz  Ô°¶¡/n  ¡±/w  ¡¢/w  ÊµÊ©/v  ´ºÀÙ/nz  ¼Æ»®/n  µÄ/u  ÏÈ½ø/a  ¼¯Ìå/n  ºÍ/c  ÏÈ½ø/a  ¸öÈË/n  µÈ/u  ¹²/d  £²£°£°/m  ¶à/m  Ãû/q  ÉÙÄê¶ùÍ¯/l  ¼°/c  ¶ùÍ¯/n  ¹¤×÷Õß/n  ÒÔ¼°/c  ÓÐ¹Ø/vn  ²¿ÃÅ/n  ¸ºÔðÈË/n  ²Î¼Ó/v  ÁË/u  ½ñÌì/t  µÄ/u  »á¼û/vn  ºÍ/c  »ã±¨»á/n  ¡£/w  

19980602-01-007-001/m  [Éñ£¨Ä¾£©/ns  ÑÓ£¨°²£©/ns  ÌúÂ·/n]nz  ÐË½¨/v  £¨/w  ¸½/v  Í¼Æ¬/n  £±/m  ÕÅ/q  £©/w  
19980602-01-007-002/m  ±¾±¨/r  Ñ¶/Ng  ¼ÇÕß/n  ½­/nr  ÊÀ½Ü/nr  ±¨µÀ/v  £º/w  ÉÂ±±/ns  ¸ïÃü/vn  ÀÏÇø/n  £µ£°£°/m  ¶à/m  Íò/m  ÈËÃñ/n  ÅÎÍû/v  ÒÑ/d  ¾Ã/a  µÄ/u  [Éñ£¨Ä¾£©/ns  ÑÓ£¨°²£©/ns  ÌúÂ·/n]nz  £¬/w  ÔÚ/p  ÐÂ/a  Ò»/m  ÂÖ/q  ÌúÂ·/n  ´ó»áÕ½/n  ÖÐ/f  ÓÚ/p  £µÔÂ/t  £²£¸ÈÕ/t  ÐË½¨/v  ¡£/w  
19980602-01-007-003/m  [Éñ/j  ÑÓ/j  ÌúÂ·/n]nz  ÊÇ/v  ÎÒ¹ú/n  ½ñºó/t  £µ/m  Äê/q  ÌúÂ·/n  ½¨Éè/vn  ×ÜÌå/n  ²¿Êð/vn  ÖÐ/f  ¡°/w  Ç¿¹¥/v  Ãº/n  ÔË/vn  ¡±/w  µÄ/u  Ö÷Õ½³¡/n  Ö®Ò»/r  £¬/w  ÓÉ/p  ÌúµÀ²¿/nt  ºÍ/c  ÉÂÎ÷Ê¡/ns  ºÏ×Ê/v  ÐÞ½¨/v  £¬/w  ºË¶¨/v  ³õ²½/b  Éè¼Æ/vn  ×Ü/b  ¸ÅËã/n  Îª/v  £¶£´£®£·£´ÒÚ/m  Ôª/q  £¬/w  ÆäÖÐ/r  ÀûÓÃ/v  ÑÇÐÐ/j  ´û¿î/n  £²ÒÚ/m  ÃÀÔª/q  ¡£/w  Ëü/r  ±±/f  Æð/f  [Éñ£¨Ä¾£©/ns  Ë·£¨ÖÝ£©/ns  ÌúÂ·/n]nz  ÉñÄ¾/ns  ±±/f  Õ¾/n  £¬/w  ÄÏ/f  ½Ó/v  [Î÷£¨°²£©/ns  ÑÓ£¨°²£©/ns  ÌúÂ·/n]ns  ÑÓ°²/ns  ±±/f  Õ¾/n  £¬/w  È«³¤/n  £³£¸£µ/m  ¹«Àï/q  £¬/w  ½«/d  ÓÚ/p  £²£°£°£±Äê/t  Óë/p  ÕýÔÚ/d  ½ôÕÅ/ad  Ê©¹¤/v  µÄ/u  [Î÷°²/ns  °²¿µ/ns  ÌúÂ·/n]nz  Í¬²½/vd  ½¨³É/v  ¡£/w  
19980602-01-007-004/m  [Éñ/j  ÑÓ/j  ÌúÂ·/n]nz  ½¨³É/v  ºó/f  £¬/w  ½«/d  ±±/f  ½Ó/v  °ü/j  Éñ/j  ¡¢/w  [Éñ/j  Ë·/j  ÌúÂ·/n]nz  £¬/w  ÄÏ/f  Á¬/v  Î÷/j  ÑÓ/j  ¡¢/w  [Î÷/j  ¿µ/j  ÌúÂ·/n]nz  £¬/w  ¾­/p  [Ïå£¨Ñô£©/ns  Óå/j  Ïß/n]nz  Ö±´ï/v  ÖØÇì/ns  £¬/w  ¾­/p  [Ñô£¨Æ½¹Ø£©/ns  °²£¨¿µ£©/ns  Ïß/n]nz  ½øÈë/v  ËÄ´¨/ns  £¬/w  ¹¹³É/v  ÎÒ¹ú/n  ÓÖ/d  Ò»/m  Ìõ/q  ±±ÄÏÏò/j  ÌúÂ·/n  ´ó/a  ¸ÉÏß/n  ¡£/w  Ëü/r  µÄ/u  ÐË½¨/vn  £¬/w  ¶ÔÓÚ/p  Ôì¸£/v  ÉÂ±±/ns  ÀÏÇø/n  ÈËÃñ/n  £¬/w  À­¶¯/v  Î÷²¿/f  ¾­¼Ã/n  Ôö³¤/vn  £¬/w  ¾ßÓÐ/v  ÖØ´ó/a  ÒâÒå/n  ¡£/w  
19980602-01-007-005/m  £¨/w  ÎÂ/nr  ÐãÉú/nr  Áõ/nr  Ð¡Çà/nr  £¯/w  »æÍ¼/v  £©/w  

19980602-02-001-001/m  ÎÂ/nr  ¼Ò±¦/nr  ÔÚ/p  ¼ì²é/v  ³¤½­/ns  ·ÀÑ´/vn  ¹¤×÷/vn  Ê±/Ng  Ö¸³ö/v  Á¢×ã/v  ·À/v  ´óÑ´/n  ¿¹/v  ´óºé/n  È·±£/v  ³¤½­/ns  °²È«/ad  ¶ÈÑ´/v  
19980602-02-001-002/m  ¾Ý/p  ÐÂ»ªÉç/nt  ÄÏ²ý/ns  £¶ÔÂ/t  £±ÈÕ/t  µç/n  £¨/w  ¼ÇÕß/n  ÌÆ/nr  ÎÀ±ò/nr  £©/w  [ÖÐ¹²ÖÐÑë/nt  ÕþÖÎ¾Ö/n]nt  Î¯Ô±/n  ¡¢/w  ¹úÎñÔº/nt  ¸±/b  ×ÜÀí/n  ¡¢/w  [¹ú¼Ò/n  ·ÀÑ´/vn  ¿¹ºµ/vn  ×ÜÖ¸»Ó²¿/n]nt  ×ÜÖ¸»Ó/n  ÎÂ/nr  ¼Ò±¦/nr  £¬/w  ½üÈÕ/t  ÔÚ/p  ¼ì²é/v  ³¤½­/ns  ÖÐÏÂÓÎ/n  ·ÀÑ´/vn  ¹¤×÷/vn  Ê±/Ng  Ö¸³ö/v  £¬/w  ³¤½­/ns  ½ñÄê/t  ÌáÇ°/vd  ½øÈë/v  Ñ´ÆÚ/t  £¬/w  ·ÀÑ´/vn  ÈÎÎñ/n  ·Ç³£/d  ¼è¾Þ/a  ¡£/w  ¸÷¼¶/r  Áìµ¼/n  Òª/v  ÇÐÊµ/ad  ¸º/v  Æð/v  ÔðÈÎ/n  £¬/w  ½ô¼±/ad  ¶¯Ô±/v  ¸÷/r  ·½Ãæ/n  Á¦Á¿/n  £¬/w  Á¢×ã/v  ÓÚ/p  ·À/v  ´óÑ´/n  £¬/w  ¿¹/v  ´óºé/n  £¬/w  È«Á¦ÒÔ¸°/i  ×ö/v  ºÃ/a  ·ÀÑ´/vn  ¿¹ºé/v  µÄ/u  ¸÷Ïî/r  ×¼±¸/vn  ¹¤×÷/vn  £¬/w  È·±£/v  ³¤½­/ns  °²È«/ad  ¶ÈÑ´/v  ¡£/w  
19980602-02-001-003/m  £µÔÂ/t  £²£¹ÈÕ/t  ÖÁ/p  £³£±ÈÕ/t  £¬/w  ÎÂ/nr  ¼Ò±¦/nr  ÏÈºó/d  À´µ½/v  ºþ±±Ê¡/ns  ÎäººÊÐ/ns  ¡¢/w  ¾£ÖÝÊÐ/ns  £¬/w  ºþÄÏÊ¡/ns  ÔÀÑôÊÐ/ns  ¡¢/w  ³¤É³ÊÐ/ns  ºÍ/c  ½­Î÷Ê¡/ns  ¾Å½­ÊÐ/ns  £¬/w  ²ì¿´/v  [Îäºº/ns  ´óµÌ/n]nz  ¡¢/w  [¾£½­/ns  ´óµÌ/n]nz  ¡¢/w  [¶«·çºþ/ns  ´óµÌ/n]nz  ¡¢/w  [ÓÀ°²/ns  ´óµÌ/n]nz  ºÍ/c  [¾Å½­/ns  ´óµÌ/n]nz  £¬/w  ¼ì²é/v  µÌ·À/n  ±À°¶/v  ¡¢/w  ÏÕ¹¤/n  ÏÕ¶Î/n  µÄ/u  ÖØµã/n  Ë®Àû/n  ·Àºé¹¤³Ì/n  ÉèÊ©/n  µÄ/u  ÐÞ¸´/vn  ¡¢/w  ¼Ó¹Ì/vn  Çé¿ö/n  £¬/w  ÌýÈ¡/v  ÁË/u  ºþ±±/ns  ¡¢/w  ºþÄÏ/ns  ¡¢/w  ½­Î÷/ns  ¡¢/w  °²»Õ/ns  ¡¢/w  ½­ËÕ/ns  µÈ/u  Îå/m  Ê¡/n  µÄ/u  ·ÀÑ´/vn  ¹¤×÷/vn  »ã±¨/vn  ¡£/w  
19980602-02-001-004/m  ½ñÄê/t  ³¤½­/ns  Ñ´ÆÚ/t  À´µÃ/v  Ôç/a  £¬/w  À´µÃ/v  ÃÍ/a  £¬/w  ÑØ/p  ½­/n  ¸÷Ê¡/r  ¶Ô/p  ³¤½­/ns  ·ÀÑ´/vn  ¹¤×÷/vn  ºÜ/d  ÖØÊÓ/v  £¬/w  ×ö/v  ÁË/u  ´óÁ¿/m  µÄ/u  ×¼±¸/vn  ¹¤×÷/vn  £¬/w  Îª/p  °²È«/ad  ¶ÈÑ´/v  µì¶¨/v  ÁË/u  »ù´¡/n  ¡£/w  ÎÂ/nr  ¼Ò±¦/nr  ÔÚ/p  ÌýÈ¡/v  Ñ´Çé/n  »ã±¨/v  ºó/f  Ö¸³ö/v  £¬/w  È¥¶¬½ñ´º/l  ³¤½­/ns  ÖÐÏÂÓÎ/n  µØÇø/n  ÓêË®/n  Æ«/d  ¶à/a  £¬/w  Ë®Çé/n  Òì³£/a  £¬/w  ¸ÉÁ÷/n  Ë®Î»/n  ³ÖÐø/vd  Æ«/d  ¸ß/a  £¬/w  ·ÀÑ´/vn  ÐÎÊÆ/n  Ê®·Ö/m  ÑÏ¾þ/a  ¡£/w  ÑØ/p  ½­/n  ¸÷Ê¡/r  Òª/v  Á¢×ã/v  ÓÚ/p  ·À/v  ´óÑ´/n  ¡¢/w  ¿¹/v  ´óºé/n  £¬/w  ¸ß/a  ±ê×¼/n  ×ö/v  ºÃ/a  ¸÷Ïî/r  ·ÀÑ´/vn  ×¼±¸/vn  ¹¤×÷/vn  £¬/w  È·±£/v  ³¤½­/ns  ¸É/a  µÌ/n  ¡¢/w  ´óÐÍ/b  Ë®¿â/n  ¡¢/w  ´óÖÐ³ÇÊÐ/j  ºÍ/c  ÖØÒª/a  ½»Í¨/n  ¸ÉÏß/n  µÄ/u  °²È«/an  £¬/w  È·±£/v  ÖÐÐ¡/b  ºÓÁ÷/n  ¡¢/w  ÖÐÐ¡/b  Ë®¿â/n  °²È«/ad  ¶ÈÑ´/v  ¡£/w  
19980602-02-001-005/m  ÎÂ/nr  ¼Ò±¦/nr  Ç¿µ÷/v  £¬/w  ¸÷¼¶/r  Áìµ¼/n  Ò»¶¨/d  Òª/v  ¸ß¶È/d  ÖØÊÓ/v  ·ÀÑ´/vn  ¹¤×÷/vn  £¬/w  ¿Ë·þ/v  Âé±Ô/a  Ë¼Ïë/n  ºÍ/c  ½ÄÐÒ/a  ÐÄÀí/n  £¬/w  ×ö/v  ºÃ/a  Ó­Õ½/v  ´ó/a  ºéË®/n  µÄ/u  ¸÷Ïî/r  ×¼±¸/vn  ¹¤×÷/vn  ¡£/w  µÚÒ»/m  £¬/w  ½øÒ»²½/d  ÂäÊµ/v  ·ÀÑ´/vn  ÔðÈÎÖÆ/n  ¡£/w  Áìµ¼/n  ¸É²¿/n  Òª/v  ã¡¾¡Ö°ÊØ/l  £¬/w  ÉîÈë/v  ·ÀÑ´/vn  µÚÒ»Ïß/n  £¬/w  ¼°Ê±/ad  ½â¾ö/v  ÎÊÌâ/n  £¬/w  Ïû³ý/v  Òþ»¼/n  £¬/w  ÖØÒª/a  µÌ·À/n  Òª/v  ËÀ/d  ±£/v  ËÀÊØ/v  ¡£/w  µÚ¶þ/m  £¬/w  ¼Ó¿ì/v  ÏÕ¹¤/n  ÏÕ¶Î/n  ³ýÏÕ/v  ¼Ó¹Ì/vn  ½ø¶È/n  ¡£/w  Òª/v  ÇÐÊµ/ad  Ôö¼Ó/v  Í¶Èë/v  £¬/w  ¼¯ÖÐ/v  ²ÆÁ¦/n  ¡¢/w  ÎïÁ¦/n  ¡¢/w  ÈËÁ¦/n  £¬/w  ÇÀ/v  Ê±¼ä/n  ¡¢/w  Õù/v  ËÙ¶È/n  £¬/w  ÔÚ/p  ´óÑ´/n  µ½À´/v  Ö®Ç°/f  Íê³É/v  ³¤½­/ns  ¸ÉµÌ/n  ÖØµã/n  ÏÕ¹¤/n  ÏÕ¶Î/n  µÄ/u  ³ýÏÕ/v  ¼Ó¹Ì/v  ºÍ/c  ³¤½­/ns  ±À°¶/v  µÄ/u  Ó¦¼±/vn  ÇÀ»¤/vn  ÈÎÎñ/n  ¡£/w  µÚÈý/m  £¬/w  ÍêÉÆ/v  ·Àºé/vn  Ô¤°¸/n  ¡£/w  ¾¡Ôç/d  ÖÆ¶¨/v  ÍêÕû/a  ¡¢/w  ÖÜÃÜ/a  µÄ/u  ·Àºé/vn  Ô¤°¸/n  ºÍ/c  ¾ßÌå/a  µÄ/u  µ÷¶È/vn  ¹æ³Ì/n  £¬/w  ×öµ½/v  Ã¿/r  ×ù/q  Ë®¿â/n  ¡¢/w  Ã¿/r  ¶Î/q  µÌ·À/n  ¡¢/w  Ã¿¸ö/r  ÏÕ¹¤/n  ÏÕ¶Î/n  ¡¢/w  Ã¿¸ö/r  ÐîÖÍºéÇø/n  ¡¢/w  Ã¿¸ö/r  ÓÐ/v  ·Àºé/v  ÈÎÎñ/n  µÄ/u  µ¥Î»/n  ¶¼/d  ÓÐ/v  ·Àºé/vn  Ô¤°¸/n  ¡£/w  µÚËÄ/m  £¬/w  ¼ÓÇ¿/v  ºÓµÀ/n  ¡¢/w  ºþ²´/n  ¹ÜÀí/vn  £¬/w  ¼Ó´ó/v  Ö´·¨/vn  Á¦¶È/n  ¡£/w  Òª/v  ÑÏ¸ñ/ad  °´ÕÕ/p  ¡¶/w  Ë®·¨/n  ¡·/w  ¡¢/w  ¡¶/w  ·Àºé·¨/n  ¡·/w  µÈ/u  ·¨ÂÉ/n  ¹æ¶¨/vn  £¬/w  ¼ÓÇ¿/v  Í³Ò»/ad  ¹ÜÀí/v  £¬/w  ¹æ·¶/v  ²É/v  É°/n  ÐÐÎª/n  £¬/w  ÖÆÖ¹/v  Î§¿Ñ/v  ºþ²´/n  ¡£/w  µÚÎå/m  £¬/w  Í³Ò»/ad  Ö¸»Ó/v  £¬/w  ÍÅ½á/ad  ¿¹ºé/v  ¡£/w  [³¤½­/ns  ·À×Ü/j]nt  Òª/v  ³ä·Ö/ad  ·¢»Ó/v  ¾ö²ß/n  ºÍ/c  Ö¸»Ó/vn  ×÷ÓÃ/n  £¬/w  ×ö/v  ºÃ/a  ³¤½­/ns  ·ÀÑ´/vn  µÄ/u  Ö¸»Ó/vn  µ÷¶È/vn  ¹¤×÷/vn  ¡£/w  ¸÷Ê¡/r  Òª/v  ¹ËÈ«´ó¾Ö/i  £¬/w  Ïà»¥/d  Ö§³Ö/v  £¬/w  ¼á¾ö/ad  ·þ´Ó/v  [¹ú¼Ò/n  ·À×Ü/j]nt  ºÍ/c  [³¤½­/ns  ·À×Ü/j]nt  µÄ/u  Í³Ò»/a  Ö¸»Ó/vn  ºÍ/c  µ÷¶È/vn  £¬/w  ÍÅ½á/ad  ¿¹ºé/v  ¡£/w  
19980602-02-001-006/m  ÎÂ/nr  ¼Ò±¦/nr  ÒªÇó/v  ¸÷¼¶/r  µ³Î¯/n  ºÍ/c  Õþ¸®/n  ¼ÓÇ¿/v  ¶Ô/p  ·ÀÑ´/vn  ¹¤×÷/vn  µÄ/u  Áìµ¼/vn  £¬/w  ³ä·Ö/ad  ·¢»Ó/v  µ³×éÖ¯/n  µÄ/u  Õ½¶·/vn  ±¤ÀÝ/n  ×÷ÓÃ/n  ¡£/w  

19980602-02-002-001/m  Å©Òµ²¿/nt  Í¨Öª/v  ¸÷µØ/r  Å©»ú¾Ö/n  Ö§³Ö/v  ÏÂ¸Ú/vn  Ö°¹¤/n  ²Î¼Ó/v  Å©»ú/n  ×÷Òµ/n  
19980602-02-002-002/m  ±¾±¨/r  Ñ¶/Ng  ¼ÇÕß/n  ÅË/nr  ³Ð·²/nr  ´Ó/p  Å©Òµ²¿/nt  »ñÏ¤/v  £º/w  ×î½ü/t  £¬/w  Ò»Ð©/m  ÏÂ¸Ú/v  ¡¢/w  ×ª¸Ú/v  Ö°¹¤/n  ²Î¼Ó/v  Å©»ú/n  ÊÐ³¡»¯/vn  ×÷Òµ/n  µÃµ½/v  ÁË/u  ÖÐÑë/n  Áìµ¼/vn  Í¬Ö¾/n  µÄ/u  ¿Ï¶¨/vn  ¡£/w  Îª/p  ½øÒ»²½/d  ×ö/v  ºÃ/a  ÏÂ¸Ú/vn  Ö°¹¤/n  ²Î¼Ó/v  Å©»ú/n  ×÷Òµ/n  µÄ/u  ·þÎñ/vn  ¹¤×÷/vn  £¬/w  Å©Òµ²¿/nt  Í¨Öª/v  ÒªÇó/v  £º/w  
19980602-02-002-003/m  Ìá¸ß/v  ÈÏÊ¶/n  £¬/w  ½«/p  Ö§³Ö/v  ÏÂ¸Ú/vn  Ö°¹¤/n  ÔÙ/d  ¾ÍÒµ/v  ÄÉÈë/v  ¹¤×÷/vn  ÈÕ³Ì/n  ¡£/w  ¹úÆó/j  Ö°¹¤/n  ¹ºÂò/v  Å©»ú/n  ½øÐÐ/v  Å©Òµ/n  Éú²ú/vn  £¬/w  ²Î¼Ó/v  ¿çÇø»ú/n  ÊÕ/v  Ð¡Âó/n  ºÍ/c  ÆäËü/r  Å©»ú/n  ×÷Òµ/n  ·þÎñ/vn  £¬/w  ¿ª±Ù/v  Å©»ú/n  ×÷Òµ/n  ÊÐ³¡/n  £¬/w  ¼È/c  ·¢»Ó/v  ÁË/u  ¹úÆó/j  Ö°¹¤/n  ÔÚ/p  ×Ê½ð/n  ºÍ/c  ¼¼Êõ/n  µÈ/u  ·½Ãæ/n  µÄ/u  ÓÅÊÆ/n  £¬/w  ½â¾ö/v  ÁË/u  ²¿·Ö/m  Ö°¹¤/n  ÔÙ/d  ¾ÍÒµ/v  ÎÊÌâ/n  £¬/w  ÓÖ/c  ÓÐÀûÓÚ/v  »º½â/v  Å©Ãñ/n  ¶Ô/p  Å©»ú/n  ×÷Òµ/n  µÄ/u  ÐèÇó/n  Ã¬¶Ü/an  ¡£/w  
19980602-02-002-004/m  Ðû´«/v  ÂäÊµ/v  ºÃ/a  ÓÐ¹Ø/vn  Õþ²ß/n  ¡£/w  È«¹ú/n  ¿çÇø»ú/n  ÊÕ/v  Ð¡Âó/n  ¹¤×÷/vn  Áìµ¼/vn  Ð¡×é/n  ÖÆ¶¨/v  µÄ/u  ½ñÄê/t  ¿çÇø»ú/n  ÊÕ/v  Ð¡Âó/n  ÊµÊ©/vn  ·½°¸/n  ¡¢/w  ÓÐ¹Ø/vn  ¹æ¶¨/n  ºÍ/c  ·ö³Ö/vn  Õþ²ß/n  £¬/w  ¹ú¼Ò/n  ºÍ/c  ¸÷¼¶/r  Õþ¸®/n  ¸øÓè/v  Å©»ú»¯/vn  ·¢Õ¹/vn  µÄ/u  ·ö³Ö/vn  Õþ²ß/n  ºÍ/c  ´ëÊ©/n  £¬/w  Í¬Ñù/d  ÊÊÓÃ/v  ÓÚ/p  ÏÂ¸Ú/vn  Ö°¹¤/n  ¹ºÂò/v  Å©Òµ/n  »úÐµ/n  ²Î¼Ó/v  Å©Ìï/n  ×÷Òµ/n  ¡£/w  
19980602-02-002-005/m  ¼ò»¯/v  °ìÊÂ/vn  ³ÌÐò/n  £¬/w  Ìá¸ß/v  ¹¤×÷/vn  Ð§ÂÊ/n  ¡£/w  ÏÂ¸Ú/vn  Ö°¹¤/n  ÒªÇó/v  ²Î¼Ó/v  ¿çÇø/vn  »úÊÕ/j  ×÷Òµ/vn  £¬/w  Å©»ú/n  ¹ÜÀí/vn  ²¿ÃÅ/n  Òª/v  Ñ¸ËÙ/ad  ×ö³ö/v  °²ÅÅ/vn  ²¿Êð/vn  £¬/w  ¶Ô/p  ¼¼Êõ/n  ÅàÑµ/vn  ¡¢/w  »ú³µ/n  ¼ìÑé/vn  ºÍ/c  ºË·¢/v  ÅÆÖ¤/n  µÈ/u  Ïî/q  ¹¤×÷/vn  Òª/v  ½øÐÐ/v  Ò»ÌõÁú/n  ·þÎñ/vn  ¡£/w  Ò»Ð©/m  ¹úÓÐ/vn  ÆóÒµ/n  ×éÖ¯/v  µÄ/u  ÓÐ/v  Ò»¶¨/b  ¹æÄ£/n  µÄ/u  ÏÂ¸Ú/vn  Ö°¹¤/n  »úÊÕ¶Ó/n  ºÍ/c  ÆäËü/r  ×÷Òµ/vn  ×éÖ¯/n  £¬/w  Å©»ú/n  ¹ÜÀí/vn  ²¿ÃÅ/n  Òª/v  Ö÷¶¯/ad  ÉÏÃÅ/v  °ìÀí/v  ÓÐ¹Ø/vn  ÊÖÐø/n  ¡£/w  
19980602-02-002-006/m  Å¬Á¦/ad  ×ö/v  ºÃ/a  ·þÎñ/vn  ¹¤×÷/vn  ¡£/w  Å©»ú/n  ²¿ÃÅ/n  ²»µÃ/v  ÉÃ×Ô/d  Ìá¸ß/v  ÊÕ·Ñ/vn  ±ê×¼/n  £¬/w  Ôö¼Ó/v  ÏÂ¸Ú/vn  Ö°¹¤/n  ¸ºµ£/n  ¡£/w  

19980602-02-003-001/m  ÇàµºÊÐ/ns  ÂäÊµ/v  ÓÅ»Ý/vn  Õþ²ß/n  ¹ã/ad  ¿ª/v  ÏÂ¸Ú/vn  Ö°¹¤/n  ÔÙ/d  ¾ÍÒµ/v  ÃÅÂ·/n  
19980602-02-003-002/m  ±¾±¨/r  Ñ¶/Ng  [Çàµº/ns  ÊÐÎ¯/n]nt  ¡¢/w  ÊÐÕþ¸®/n  Ìá³ö/v  Äþ¿É/c  ÉÙ/ad  ¸Ç·¿/v  ¡¢/w  ÉÙ/ad  Âò/v  ³µ/n  ¡¢/w  ÉÙ/ad  ÉÏ/v  ÏîÄ¿/n  £¬/w  Ò²/d  Òª/v  °Ñ/p  ÏÂ¸Ú/vn  Ö°¹¤/n  µÄ/u  ³Ô·¹/vn  ÎÊÌâ/n  ½â¾ö/v  ºÃ/a  ¡£/w  ÏÈºó/d  ÖÆ¶¨/v  ÁË/u  £µ£°/m  Ìõ/q  ´Ù½ø/v  ¹úÓÐ/vn  ÆóÒµ/n  ÏÂ¸Ú/vn  Ö°¹¤/n  ÔÙ/d  ¾ÍÒµ/v  ¹¤×÷/vn  µÄ/u  Õþ²ß/n  £¬/w  ²¢/c  ½¨Á¢/v  Æð/v  £¸£°£°£°Íò/m  Ôª/q  µÄ/u  ÔÙ/d  ¾ÍÒµ/v  »ù½ð/n  ºÍ/c  £²£®£µÒÚ/m  Ôª/q  µÄ/u  Ë«À§/j  ¾ÈÖú/vn  »ù½ð/n  ¡£/w  µ½/p  £±£¹£¹£·Äê/t  µ×/f  £¬/w  È«ÊÐ/n  ÓÐ/v  £³£°/m  ¶à/m  Íò/m  Ãû/q  Ö°¹¤/n  Ëæ×Å/p  ×Ê²ú/n  ÖØ×é/vn  ÊµÏÖ/v  ÁË/u  ·ÖÁ÷/vn  °²ÖÃ/vn  £»/w  £±£¹Íò/m  ÏÂ¸Ú/vn  Ö°¹¤/n  ÖÐ/f  ÓÐ/v  ½ü/a  £±£µÍò/m  ÈË/n  ÊµÏÖ/v  ÁË/u  ÔÙ/d  ¾ÍÒµ/v  ¡£/w  
19980602-02-003-003/m  È¥Äê/t  £¬/w  [Çàµº/ns  ÊÐÎ¯/n]nt  ¡¢/w  ÊÐÕþ¸®/n  ÔÚ/p  ³ä·Ö/ad  µ÷²é/v  ÑÐ¾¿/v  µÄ/u  »ù´¡/n  ÉÏ/f  £¬/w  ÏÈºó/d  ³öÌ¨/v  ÁË/u  £µ£°/m  Ìõ/q  ´Ù½ø/v  ¹úÓÐ/vn  ÆóÒµ/n  ÏÂ¸Ú/vn  Ö°¹¤/n  »ù±¾/a  Éú»î/vn  ±£ÕÏ/vn  ºÍ/c  ÔÙ/d  ¾ÍÒµ/v  ¹¤×÷/vn  µÄ/u  Õþ²ß/n  ¡£/w  Ò»/m  ÊÇ/v  ¹ÄÀø/v  ¿ª°ì/v  Éú²ú/vn  ×Ô¾È/vn  ÐÔÖÊ/n  µÄ/u  ¡°/w  ×ÔÁ¢/v  ÆóÒµ/n  ¡±/w  ¡£/w  ·²/d  µ±Äê/t  °²ÖÃ/v  ÏÂ¸Ú/vn  Ö°¹¤/n  ´ïµ½/v  È«²¿/m  ´ÓÒµ/b  ÈËÔ±/n  £¶£°£¥/m  ÒÔÉÏ/f  µÄ/u  ¸÷Àà/r  ÆóÒµ/n  £¬/w  ¶¼/d  ¿É/v  ÈÏ¶¨/v  Îª/v  ¡°/w  ×ÔÁ¢/vn  ÆóÒµ/n  ¡±/w  £¬/w  ÊÊµ±/ad  ¼õÃâ/v  Ë°·Ñ/n  ¡£/w  Ä¿Ç°/t  £¬/w  È«ÊÐ/n  ÒÑ/d  ¿ª°ì/v  ÁË/u  £±£µ/m  »§/q  ¡°/w  ×ÔÁ¢/v  ÆóÒµ/n  ¡±/w  £¬/w  ÎüÄÉ/v  £²£¸£³£°/m  Ãû/q  ÏÂ¸Ú/vn  Ö°¹¤/n  £¬/w  ¼õÃâ/v  Ë°·Ñ/n  £³£°£°£°/m  ¶à/m  Íò/m  Ôª/q  ¡£/w  ¶þ/m  ÊÇ/v  ¹ÄÀø/v  ÏÂ¸Ú/vn  Ö°¹¤/n  ×ÔÄ±/v  Ö°Òµ/n  ¡£/w  ³ý/p  °´/p  ¹æ¶¨/n  ¸øÓè/v  ¾­¼Ã/n  ²¹³¥/vn  Íâ/f  £¬/w  ÓÉ/p  ÆóÒµ/n  ´Ó/p  ÔÙ/d  ¾ÍÒµ/v  »ù½ð/n  ÖÐ/f  Áí/d  ²¦¸¶/v  Ã¿ÈË/r  £²£°£°£°/m  Ôª/q  ¡ª/w  £´£°£°£°/m  Ôª/q  ¸øÓè/v  ·ö³Ö/vn  ¡£/w  ¼¸/m  Äê/q  À´/f  £¬/w  ¹²ÓÐ/v  £³Íò/m  ¶à/m  ÈË/n  Í¨¹ý/p  ×ÔÄ±/v  Ö°Òµ/n  ÊµÏÖ/v  ÁË/u  ÔÙ/d  ¾ÍÒµ/v  ¡£/w  Èý/m  ÊÇ/v  ¹ÄÀø/v  ·Ç¹«ÓÐÖÆ/b  ÆóÒµ/n  ÕÐÓÃ/v  ÏÂ¸Ú/vn  Ö°¹¤/n  ¡£/w  ·²/d  Ç©¶©/v  £³/m  Äê/q  ÒÔÉÏ/f  ÀÍ¶¯/vn  ºÏÍ¬/n  µÄ/u  £¬/w  °´/p  Ã¿ÈË/r  £³£°£°£°/m  Ôª/q  µÄ/u  ±ê×¼/n  ²¦¸ø/v  ÓÃÈË/vn  µ¥Î»/n  °²ÖÃ/vn  ²¹Öú·Ñ/n  ¡£/w  ½ü/a  Á½/m  Äê/q  À´/f  £¬/w  ½ö/d  ¸öÌå/n  ¡¢/w  Ë½Óª/b  ÆóÒµ/n  ¾Í/d  ÎüÄÉ/v  °²ÖÃ/v  ÁË/u  £²Íò/m  ¶à/m  Ãû/q  ÏÂ¸Ú/vn  Ö°¹¤/n  ¡£/w  
19980602-02-003-004/m  Óë´ËÍ¬Ê±/c  £¬/w  Çàµº/ns  ½¨Á¢/v  Æð/v  ÊÐ/n  ¡¢/w  Çø/n  Á½/m  ¼¶/q  ÔÙ/d  ¾ÍÒµ/v  »ù½ð/n  ºÍ/c  Ë«À§/j  ¾ÈÖú/vn  »ù½ð/n  ¡£/w  Ò»/m  ÊÇ/v  ´Ó/p  ÊÐ/n  ¡¢/w  Çø/n  ²ÆÕþ/n  ÖÐ/f  °´/p  ÉÏ/f  Äê¶È/n  ¾­³£ÐÔ/n  Ö§³ö/vn  µÄ/u  £µ¡ë/m  ²¦¿î/v  £»/w  ¶þ/m  ÊÇ/v  ´Ó/p  Ê§Òµ/vn  ±£ÏÕ/n  »ù½ð/n  ÖÐ/f  °´/p  µ±Äê/t  ½áÓà/n  ²¿·Ö/n  µÄ/u  £²£°£¥/m  ²¦¸¶/v  ¡£/w  £¨/w  ËÎ/nr  Ñ§´º/nr  Àî/nr  Ã÷/nr  £©/w  

19980602-02-004-001/m  ÖÐ´ó/nz  °ïÖú/v  ÎÒÃÇ/r  ÔÙ/d  ¾ÍÒµ/v  
19980602-02-004-002/m  ±à¼­/n  Í¬Ö¾/n  £º/w  
19980602-02-004-003/m  ÄúºÃ/l  £¡/w  
19980602-02-004-004/m  ÎÒÃÇ/r  Ô­/d  ÊÇ/v  [Õã½­Ê¡/ns  º¼ÖÝÊÐ/ns  º¼¶þÃÞ/j]nt  ¼°/c  ÏôÉ½ÊÐ/ns  ¹©Ïú/n  µÈ/u  ÏµÍ³/n  µÄ/u  ÏÂ¸Ú/vn  ¹¤ÈË/n  £¬/w  Ç°/f  Á½/m  Äê/q  £¬/w  ÎÒÃÇ/r  ´Ó/p  ³§/n  Àï/f  µÄ/u  ¹Ì¶¨/a  ÕýÊ½¹¤/n  Ò»ÏÂ×Ó/m  ±ä³É/v  ÁË/u  ÏÂ¸Ú/vn  ¹¤ÈË/n  £¬/w  Ö±µ½/v  £±£¹£¹£·Äê/t  £±£²ÔÂ/t  £¬/w  [Õã½­/ns  ÖÐ´ó/nz  ¼¯ÍÅ/n]nt  ÏÂÊô/v  ÉÌÃ³/j  ÓÐÏÞ¹«Ë¾/n  ÔÚ/p  ÏôÉ½/ns  ÕÐÊÕ/v  ¹¤ÈË/n  £¬/w  ÎÒÃÇ/r  ±§/v  ×Å/u  ÊÔÊÔ/v  ¿´/v  µÄ/u  ÐÄÇé/n  £¬/w  ±¨/v  ÁË/u  Ãû/Ng  £¬/w  ½á¹û/n  ÖÐ´ó/nz  Ã»/d  ÏÓÆú/v  ÎÒÃÇ/r  ÊÇ/v  ÏÂ¸Ú/vn  ¹¤ÈË/n  £¬/w  ¸ø/v  ÁË/u  ÎÒÃÇ/r  ÔÙ/d  ¾ÍÒµ/v  µÄ/u  »ú»á/n  ¡£/w  
19980602-02-004-005/m  ½øÈë/v  ÖÐ´ó/nz  ºó/f  £¬/w  Ê×ÏÈ/d  ¸Ðµ½/v  ÆóÒµ/n  ÓÐ/v  Ò»/m  ¹É/q  Ç¿´ó/a  µÄ/u  Äý¾ÛÁ¦/n  ¡£/w  ¹ºÎï/vn  ÖÐÐÄ/n  ¿ªÒµ/v  Ö®/u  ³õ/Ng  £¬/w  Ð»/nr  Àö¾ê/nr  ×Ü¾­Àí/n  ¾­³£/d  µ½/v  µÚÒ»Ïß/n  Óë/p  ÎÒÃÇ/r  Ò»Æð/d  °áÔË/v  ÉÌÆ·/n  £¬/w  ºÍ/p  ÎÒÃÇ/r  ÏÂ¸Ú/vn  ¹¤ÈË/n  Ò»Æð/d  ÂñÍ·¿à¸É/i  £¬/w  Ê¹/v  ÎÒÃÇ/r  ÉîÊÜ/v  ¸Ð¶¯/v  ¡£/w
[truncated: 9,387,989 more chars]
