# Supplementary material for: Constructing marine expert management knowledge graph based on Trellisnet-CRF
Source: PeerJ Comput Sci. 2022 Sep 5;8:e1083. doi: 10.7717/peerj-cs.1083 (PMC9455288; doi:10.7717/peerj-cs.1083)
Supplement: Supplemental Information 3 [file peerj-cs-08-1083-s003.zip]

Archive with 328 entries (286 files):
- kgocean/
- kgocean/.idea/
- kgocean/.idea/encodings.xml
- kgocean/.idea/inspectionProfiles/
- kgocean/.idea/inspectionProfiles/profiles_settings.xml
- kgocean/.idea/kgcar.iml
- kgocean/.idea/misc.xml
- kgocean/.idea/modules.xml
- kgocean/.idea/workspace.xml
- kgocean/CRF.py
- kgocean/db.sqlite3
- kgocean/kgmarine/
- kgocean/kgmarine/__init__.py
- kgocean/kgmarine/__pycache__/
- kgocean/kgmarine/__pycache__/__init__.cpython-36.pyc
- kgocean/kgmarine/__pycache__/__init__.cpython-37.pyc
- kgocean/kgmarine/__pycache__/__init__.cpython-38.pyc
- kgocean/kgmarine/__pycache__/index_ERform_view.cpython-36.pyc
- kgocean/kgmarine/__pycache__/index_NER_view.cpython-36.pyc
- kgocean/kgmarine/__pycache__/index_view.cpython-36.pyc
- kgocean/kgmarine/__pycache__/index_view.cpython-37.pyc
- kgocean/kgmarine/__pycache__/index_view.cpython-38.pyc
- kgocean/kgmarine/__pycache__/ner_view.cpython-36.pyc
- kgocean/kgmarine/__pycache__/ner_view.cpython-37.pyc
- kgocean/kgmarine/__pycache__/ner_view.cpython-38.pyc
- kgocean/kgmarine/__pycache__/relation_view.cpython-36.pyc
- kgocean/kgmarine/__pycache__/relation_view.cpython-37.pyc
- kgocean/kgmarine/__pycache__/relation_view.cpython-38.pyc
- kgocean/kgmarine/__pycache__/settings.cpython-36.pyc
- kgocean/kgmarine/__pycache__/settings.cpython-37.pyc
- kgocean/kgmarine/__pycache__/settings.cpython-38.pyc
- kgocean/kgmarine/__pycache__/urls.cpython-36.pyc
- kgocean/kgmarine/__pycache__/urls.cpython-37.pyc
- kgocean/kgmarine/__pycache__/urls.cpython-38.pyc
- kgocean/kgmarine/__pycache__/wsgi.cpython-36.pyc
- kgocean/kgmarine/__pycache__/wsgi.cpython-37.pyc
- kgocean/kgmarine/__pycache__/wsgi.cpython-38.pyc
- kgocean/kgmarine/ent_view.py
- kgocean/kgmarine/index_view.py
- kgocean/kgmarine/ner_view.py
- kgocean/kgmarine/relation_view.py
- kgocean/kgmarine/settings.py
- kgocean/kgmarine/urls.py
- kgocean/kgmarine/wsgi.py
- kgocean/manage.py
- kgocean/Model/
- kgocean/Model/__init__.py
- kgocean/Model/__pycache__/
- kgocean/Model/__pycache__/__init__.cpython-36.pyc
- kgocean/Model/__pycache__/__init__.cpython-37.pyc
- kgocean/Model/__pycache__/__init__.cpython-38.pyc
- kgocean/Model/__pycache__/neo4j_models.cpython-36.pyc
- kgocean/Model/__pycache__/neo4j_models.cpython-37.pyc
- kgocean/Model/__pycache__/neo4j_models.cpython-38.pyc
- kgocean/Model/__pycache__/neo_models.cpython-36.pyc
- kgocean/Model/neo4j_models.py
- kgocean/Model/read_csv.py
- kgocean/run.bat
- kgocean/static/
- kgocean/static/app/
- kgocean/static/app/fonts/
- kgocean/static/app/fonts/glyphicons-halflings-regular.woff
- kgocean/static/assets/
- kgocean/static/assets/chart-master/
- kgocean/static/assets/chart-master/.gitignore
- kgocean/static/assets/chart-master/Chart.js
- kgocean/static/assets/chart-master/Chart.min.js
- kgocean/static/assets/chart-master/component.json
- kgocean/static/assets/chart-master/docs/
- kgocean/static/assets/chart-master/docs/Chart.js
- kgocean/static/assets/chart-master/docs/index.html
- kgocean/static/assets/chart-master/docs/prettify.css
- kgocean/static/assets/chart-master/docs/prettify.js
- kgocean/static/assets/chart-master/docs/prettify.less
- kgocean/static/assets/chart-master/docs/styles.css
- kgocean/static/assets/chart-master/docs/styles.less
- kgocean/static/assets/chart-master/LICENSE.md
- kgocean/static/assets/chart-master/readme.md
- kgocean/static/assets/chart-master/samples/
- kgocean/static/assets/chart-master/samples/bar.html
- kgocean/static/assets/chart-master/samples/doughnut.html
- kgocean/static/assets/chart-master/samples/line.html
- kgocean/static/assets/chart-master/samples/pie.html
- kgocean/static/assets/chart-master/samples/polarArea.html
- kgocean/static/assets/chart-master/samples/radar.html
- kgocean/static/assets/chart-master/samples/sixup.html
- kgocean/static/assets/chart-master/site/
- kgocean/static/assets/chart-master/site/assets/
- kgocean/static/assets/chart-master/site/assets/6charts.png
- kgocean/static/assets/chart-master/site/assets/Chart.js
- kgocean/static/assets/chart-master/site/assets/effects.js
- kgocean/static/assets/chart-master/site/assets/excanvas.js
- kgocean/static/assets/chart-master/site/assets/html.png
- kgocean/static/assets/chart-master/site/assets/simple.png
- kgocean/static/assets/chart-master/site/index.html
- kgocean/static/assets/chart-master/site/styles.css
- kgocean/static/assets/fullcalendar/
- kgocean/static/assets/fullcalendar/changelog.txt
- kgocean/static/assets/fullcalendar/demos/
- kgocean/static/assets/fullcalendar/demos/agenda-views.html
- kgocean/static/assets/fullcalendar/demos/basic-views.html
- kgocean/static/assets/fullcalendar/demos/cupertino/
- kgocean/static/assets/fullcalendar/demos/cupertino/images/
- kgocean/static/assets/fullcalendar/demos/cupertino/images/ui-bg_diagonals-thick_90_eeeeee_40x40.png
- kgocean/static/assets/fullcalendar/demos/cupertino/images/ui-bg_flat_15_cd0a0a_40x100.png
- kgocean/static/assets/fullcalendar/demos/cupertino/images/ui-bg_glass_100_e4f1fb_1x400.png
- kgocean/static/assets/fullcalendar/demos/cupertino/images/ui-bg_glass_50_3baae3_1x400.png
- kgocean/static/assets/fullcalendar/demos/cupertino/images/ui-bg_glass_80_d7ebf9_1x400.png
- kgocean/static/assets/fullcalendar/demos/cupertino/images/ui-bg_highlight-hard_100_f2f5f7_1x100.png
- kgocean/static/assets/fullcalendar/demos/cupertino/images/ui-bg_highlight-hard_70_000000_1x100.png
- kgocean/static/assets/fullcalendar/demos/cupertino/images/ui-bg_highlight-soft_100_deedf7_1x100.png
- kgocean/static/assets/fullcalendar/demos/cupertino/images/ui-bg_highlight-soft_25_ffef8f_1x100.png
- kgocean/static/assets/fullcalendar/demos/cupertino/images/ui-icons_2694e8_256x240.png
- kgocean/static/assets/fullcalendar/demos/cupertino/images/ui-icons_2e83ff_256x240.png
- kgocean/static/assets/fullcalendar/demos/cupertino/images/ui-icons_3d80b3_256x240.png
- kgocean/static/assets/fullcalendar/demos/cupertino/images/ui-icons_72a7cf_256x240.png
- kgocean/static/assets/fullcalendar/demos/cupertino/images/ui-icons_ffffff_256x240.png
- kgocean/static/assets/fullcalendar/demos/cupertino/theme.css
- kgocean/static/assets/fullcalendar/demos/default.html
- kgocean/static/assets/fullcalendar/demos/external-dragging.html
- kgocean/static/assets/fullcalendar/demos/gcal.html
- kgocean/static/assets/fullcalendar/demos/json-events.php
- kgocean/static/assets/fullcalendar/demos/json.html
- kgocean/static/assets/fullcalendar/demos/selectable.html
- kgocean/static/assets/fullcalendar/demos/theme.html
- kgocean/static/assets/fullcalendar/fullcalendar/
- kgocean/static/assets/fullcalendar/fullcalendar/bootstrap-fullcalendar.css
- kgocean/static/assets/fullcalendar/fullcalendar/fullcalendar.css
- kgocean/static/assets/fullcalendar/fullcalendar/fullcalendar.js
- kgocean/static/assets/fullcalendar/fullcalendar/fullcalendar.min.js
- kgocean/static/assets/fullcalendar/fullcalendar/fullcalendar.print.css
- kgocean/static/assets/fullcalendar/fullcalendar/gcal.js
- kgocean/static/assets/fullcalendar/GPL-LICENSE.txt
- kgocean/static/assets/fullcalendar/jquery/
- kgocean/static/assets/fullcalendar/jquery/jquery-1.8.1.min.js
- kgocean/static/assets/fullcalendar/jquery/jquery-ui-1.8.23.custom.min.js
- kgocean/static/assets/fullcalendar/MIT-LICENSE.txt
- kgocean/static/assets/jquery-easy-pie-chart/
- kgocean/static/assets/jquery-easy-pie-chart/examples/
- kgocean/static/assets/jquery-easy-pie-chart/examples/excanvas.js
- kgocean/static/assets/jquery-easy-pie-chart/examples/index.html
- kgocean/static/assets/jquery-easy-pie-chart/examples/style.css
- kgocean/static/assets/jquery-easy-pie-chart/img/
- kgocean/static/assets/jquery-easy-pie-chart/img/easy-pie-chart.png
- kgocean/static/assets/jquery-easy-pie-chart/jquery.easy-pie-chart.coffee
- kgocean/static/assets/jquery-easy-pie-chart/jquery.easy-pie-chart.css
- kgocean/static/assets/jquery-easy-pie-chart/jquery.easy-pie-chart.js
- kgocean/static/assets/jquery-easy-pie-chart/Makefile
- kgocean/static/assets/jquery-easy-pie-chart/Readme.md
- kgocean/static/assets/jquery-knob/
- kgocean/static/assets/jquery-knob/index.html
- kgocean/static/assets/jquery-knob/js/
- kgocean/static/assets/jquery-knob/js/jquery.knob.js
- kgocean/static/assets/jquery-knob/README.md
- kgocean/static/css/
- kgocean/static/css/bootstrap-theme.css
- kgocean/static/css/bootstrap.min.css
- kgocean/static/css/elegant-icons-style.css
- kgocean/static/css/font-awesome.css
- kgocean/static/css/font-awesome.min.css
- kgocean/static/css/footable.bootstrap.css
- kgocean/static/css/footable.bootstrap.min.css
- kgocean/static/css/fullcalendar.css
- kgocean/static/css/jquery-jvectormap-1.2.2.css
- kgocean/static/css/jquery-ui-1.10.4.min.css
- kgocean/static/css/line-icons.css
- kgocean/static/css/owl.carousel.css
- kgocean/static/css/style-responsive.css
- kgocean/static/css/style.css
- kgocean/static/css/tagcloud.css
- kgocean/static/css/tree_style.css
- kgocean/static/css/widgets.css
- kgocean/static/css/xcharts.min.css
- kgocean/static/fonts/
- kgocean/static/fonts/ElegantIcons.eot
- kgocean/static/fonts/ElegantIcons.svg
- kgocean/static/fonts/ElegantIcons.ttf
- kgocean/static/fonts/ElegantIcons.woff
- kgocean/static/fonts/fontawesome-webfont.eot
- kgocean/static/fonts/fontawesome-webfont.svg
- kgocean/static/fonts/fontawesome-webfont.ttf
- kgocean/static/fonts/fontawesome-webfont.woff
- kgocean/static/fonts/FontAwesome.otf
- kgocean/static/fonts/glyphicons-halflings-regular.eot
- kgocean/static/fonts/glyphicons-halflings-regular.svg
- kgocean/static/fonts/glyphicons-halflings-regular.ttf
- kgocean/static/fonts/glyphicons-halflings-regular.woff
- kgocean/static/img/
- kgocean/static/img/arrow-up.png
- kgocean/static/img/bg.png
- kgocean/static/img/chart-texture.jpg
- kgocean/static/img/icons/
- kgocean/static/img/icons/line-icon-c.png
- kgocean/static/img/icons/line-icon-hover.png
- kgocean/static/img/icons/line-icon.png
- kgocean/static/img/icons/search-line-icon.png
- kgocean/static/img/icons/social.png
- kgocean/static/img/icons/weather-hover.png
- kgocean/static/img/icons/weather.png
- kgocean/static/img/left-arrow.png
- kgocean/static/img/right-arrow.png
- kgocean/static/js/
- kgocean/static/js/additional-methods.min.js
- kgocean/static/js/bootstrap-switch.js
- kgocean/static/js/bootstrap-wysiwyg-custom.js
- kgocean/static/js/bootstrap-wysiwyg.js
- kgocean/static/js/bootstrap.js
- kgocean/static/js/bootstrap.min.js
- kgocean/static/js/calendar-custom.js
- kgocean/static/js/chartjs-custom.js
- kgocean/static/js/charts-flot.js
- kgocean/static/js/charts-other.js
- kgocean/static/js/charts-xcharts.js
- kgocean/static/js/charts.js
- kgocean/static/js/dynamic-table.js
- kgocean/static/js/easy-pie-chart.js
- kgocean/static/js/echarts-all-3.js
- kgocean/static/js/echarts.common.min.js
- kgocean/static/js/excanvas.min.js
- kgocean/static/js/footable.js
- kgocean/static/js/footable.min.js
- kgocean/static/js/form-component.js
- kgocean/static/js/form-validation-script.js
- kgocean/static/js/fullcalendar.js
- kgocean/static/js/fullcalendar.min.js
- kgocean/static/js/ga.js
- kgocean/static/js/gdp-data.js
- kgocean/static/js/gritter.js
- kgocean/static/js/html5shiv.js
- kgocean/static/js/index.js
- kgocean/static/js/jquery-1.8.3.min.js
- kgocean/static/js/jquery-jvectormap-1.2.2.min.js
- kgocean/static/js/jquery-jvectormap-world-mill-en.js
- kgocean/static/js/jquery-ui-1.10.4.min.js
- kgocean/static/js/jquery-ui-1.9.2.custom.min.js
- kgocean/static/js/jquery.autosize.min.js
- kgocean/static/js/jquery.customSelect.min.js
- kgocean/static/js/jquery.flot.pie.js
- kgocean/static/js/jquery.hotkeys.js
- kgocean/static/js/jquery.js
- kgocean/static/js/jquery.localscroll.js
- kgocean/static/js/jquery.min.js
- kgocean/static/js/jquery.nicescroll.js
- kgocean/static/js/jquery.placeholder.min.js
- kgocean/static/js/jquery.rateit.min.js
- kgocean/static/js/jquery.scrollTo.min.js
- kgocean/static/js/jquery.slimscroll.min.js
- kgocean/static/js/jquery.smartWizard.js
- kgocean/static/js/jquery.sparkline-11.js
- kgocean/static/js/jquery.sparkline.js
- kgocean/static/js/jquery.stepy.js
- kgocean/static/js/jquery.tagsinput.js
- kgocean/static/js/jquery.validate.min.js
- kgocean/static/js/lte-ie7 2.js
- kgocean/static/js/lte-ie7.js
- kgocean/static/js/morris-script 2.js
- kgocean/static/js/morris-script.js
- kgocean/static/js/morris.min 2.js
- kgocean/static/js/morris.min.js
- kgocean/static/js/owl.carousel 2.js
- kgocean/static/js/owl.carousel.js
- kgocean/static/js/popper.min.js
- kgocean/static/js/scripts 2.js
- kgocean/static/js/scripts.js
- kgocean/static/js/sliders 2.js
- kgocean/static/js/sliders.js
- kgocean/static/js/sparkline-chart 2.js
- kgocean/static/js/sparkline-chart.js
- kgocean/static/js/sparklines 2.js
- kgocean/static/js/sparklines.js
- kgocean/static/js/tagcloud.min.js
- kgocean/static/js/testjs.js
- kgocean/static/js/tree_control.js
- kgocean/static/js/xcharts.min 2.js
- kgocean/static/js/xcharts.min.js
- kgocean/templates/
- kgocean/templates/404.html
- kgocean/templates/ent.html
- kgocean/templates/entity.html
- kgocean/templates/index.html
- kgocean/templates/navigate.html
- kgocean/templates/relation.html
- kgocean/toolkit/
- kgocean/toolkit/__pycache__/
- kgocean/toolkit/__pycache__/NER.cpython-36.pyc
- kgocean/toolkit/__pycache__/nlp_ner.cpython-36.pyc
- kgocean/toolkit/__pycache__/nlp_ner.cpython-37.pyc
- kgocean/toolkit/__pycache__/nlp_ner.cpython-38.pyc
- kgocean/toolkit/__pycache__/pre_load.cpython-36.pyc
- kgocean/toolkit/__pycache__/pre_load.cpython-37.pyc
- kgocean/toolkit/__pycache__/pre_load.cpython-38.pyc
- kgocean/toolkit/domainDict.csv
- kgocean/toolkit/nlp_ner.py
- kgocean/toolkit/oceanDict.txt
- kgocean/toolkit/pre_load.py
- kgocean/toolkit/relationStaticResult.txt
- kgocean/toolkit/vector_15.txt
- kgocean/trellisnet-master/
- kgocean/trellisnet-master/trellisnet-master/
- kgocean/trellisnet-master/trellisnet-master/.gitignore
[truncated: 28 more entries]
