# Supplementary material for: Constructing marine expert management knowledge graph based on Trellisnet-CRF
Source: PeerJ Comput Sci. 2022 Sep 5;8:e1083. doi: 10.7717/peerj-cs.1083 (PMC9455288; doi:10.7717/peerj-cs.1083)
Supplement: Supplemental Information 3 [file peerj-cs-08-1083-s003.zip › kgocean/kgmarine/ent_view.py]

# -*- coding: utf-8 -*-
#from django.http import HttpResponse
from django.shortcuts import render
#from django.views.decorators import csrf


def index(request):
    context = {}
    return render(request, 'ent.html', context)
