# Supplementary material for: Constructing marine expert management knowledge graph based on Trellisnet-CRF
Source: PeerJ Comput Sci. 2022 Sep 5;8:e1083. doi: 10.7717/peerj-cs.1083 (PMC9455288; doi:10.7717/peerj-cs.1083)
Supplement: Supplemental Information 3 [file peerj-cs-08-1083-s003.zip › kgocean/kgmarine/ner_view.py]

# -*- coding: utf-8 -*-
from django.shortcuts import render
from django.views.decorators import csrf
 
import sys
sys.path.append("..")
from toolkit.pre_load import thuFactory,neo4jconn,domain_ner_dict
from toolkit.nlp_ner import get_ner,tempword,get_detail_ner_info,get_ner_info

#中文分词+词性标注+命名实体识别
def ner_post(request):
	ctx ={}
	if request.POST:
		#获取输入文本
		key = request.POST['user_text']
		thu1 = thuFactory
		#中文分词:提前移除空格
		key = key.strip()
		TagList = thu1.cut(key, text=False)
		text = ""
		#命名实体识别
		ner_list = get_ner(key)
		#遍历输出
		for pair in ner_list:
			if pair[1] == 0:
				text += pair[0]
				continue
			if tempword(pair[1]):
				text += "<a href='#'  data-original-title='" + get_ner_info(pair[1]) + "(暂无资料)'  data-placement='top' data-trigger='hover' data-content='"+get_detail_ner_info(pair[1])+"' class='popovers'>" + pair[0] + "</a>"
				continue
			
			text += "<a href='detail.html?title=" + pair[0] + "'  data-original-title='" + get_ner_info(pair[1]) + "'  data-placement='top' data-trigger='hover' data-content='"+get_detail_ner_info(pair[1])+"' class='popovers'>" + pair[0] + "</a>"
		
		ctx['rlt'] = text
			
		seg_word = ""
		length = len(TagList)
		#设置显示格式
		for t in TagList:
			seg_word += t[0]+" <strong><small>["+t[1]+"]</small></strong> "
		seg_word += ""
		ctx['seg_word'] = seg_word

	return render(request, "ent.html", ctx)
