# Supplementary material for: Constructing marine expert management knowledge graph based on Trellisnet-CRF
Source: PeerJ Comput Sci. 2022 Sep 5;8:e1083. doi: 10.7717/peerj-cs.1083 (PMC9455288; doi:10.7717/peerj-cs.1083)
Supplement: Supplemental Information 3 [file peerj-cs-08-1083-s003.zip › kgocean/kgmarine/relation_view.py]

# -*- coding: utf-8 -*-
from django.shortcuts import render
from django.http import HttpResponse
from toolkit.pre_load import neo4jconn
from django.http import JsonResponse
import os

import json
relationCountDict = {}
filePath = os.path.abspath(os.path.join(os.getcwd(),"."))

with open(filePath+"/toolkit/relationStaticResult.txt","r") as fr:
	for line in fr:
		relationNameCount = line.split(",")
		relationName = relationNameCount[0][2:-1]
		relationCount = relationNameCount[1][1:-2]
		relationCountDict[relationName] = int(relationCount)
def sortDict(relationDict):
	for i in range( len(relationDict) ):
		relationName = relationDict[i]['rel']['type']
		relationCount = relationCountDict.get(relationName)
		if(relationCount is None ):
			relationCount = 0
		relationDict[i]['relationCount'] = relationCount

	relationDict = sorted(relationDict,key = lambda item:item['relationCount'],reverse = True)

	return relationDict

#实体查询
def search_entity(request):
	ctx = {}
	#根据传入的实体名称搜索出关系
	if(request.GET):
		entity = request.GET['user_text']
		#连接数据库
		db = neo4jconn
		entityRelation = db.getEntityRelationbyEntity(entity)
		paperRelation = db.getPaperEntityRelationbyEntity(entity)
		cooRelation = db.getCooEntityRelationbyEntity(entity)
		if len(entityRelation) == 0:
			#若数据库中无法找到该实体，则返回数据库中无该实体
			ctx= {'title' : '<h2>数据库中暂未添加该专家</h1>'}
			return render(request,'ent.html',{'ctx':json.dumps(ctx,ensure_ascii=False),'user_text':entity})
		else:
			#返回查询结果
			#将查询结果按照"关系出现次数"的统计结果进行排序
			entityRelation = sortDict(entityRelation)

			return render(request,'entity.html',{'entityRelation':json.dumps(entityRelation,ensure_ascii=False),'user_text':entity,'paperRelation':json.dumps(paperRelation,ensure_ascii=False),'cooRelation':json.dumps(cooRelation,ensure_ascii=False)})
	#需要进行类型转换
	return render(request,"ent.html",{'ctx':ctx})

def search_relation(request):
	ctx = {}
	if(request.GET):
		db = neo4jconn
		entity1 = request.GET['entity1_text']
		relation = request.GET['relation_name_text']
		entity2 = request.GET['entity2_text']
		relation = relation.lower()
		searchResult = {}
		result = {}
		result['entity1'] = entity1
		result['relation'] = relation
		result['entity2'] = entity2
		#若只输入entity1,则输出与entity1有直接关系的实体和关系
		if(len(entity1) != 0 and len(relation) == 0 and len(entity2) == 0):
			searchResult = db.findRelationByEntity1(entity1)
			searchResult = sortDict(searchResult)
			if(len(searchResult)>0):
				result['searchResult'] = json.dumps(searchResult,ensure_ascii=False)
				return render(request,'relation.html',result)

		#若只输入entity2则,则输出与entity2有直接关系的实体和关系
		if(len(entity2) != 0 and len(relation) == 0 and len(entity1) == 0):
			searchResult = db.findRelationByEntity2(entity2)
			searchResult = sortDict(searchResult)
			if(len(searchResult)>0):
				result['searchResult'] = json.dumps(searchResult, ensure_ascii=False)
				return render(request,'relation.html',result)
		#若输入entity1和relation，则输出与entity1具有relation关系的其他实体
		if(len(entity1)!=0 and len(relation)!=0 and len(entity2) == 0):
			searchResult = db.findOtherEntities(entity1,relation)
			searchResult = sortDict(searchResult)
			if(len(searchResult)>0):
				result['searchResult'] = json.dumps(searchResult, ensure_ascii=False)
				return render(request,'relation.html',result)
		#若输入entity2和relation，则输出与entity2具有relation关系的其他实体
		if(len(entity2)!=0 and len(relation)!=0 and len(entity1) == 0):
			searchResult = db.findOtherEntities2(entity2,relation)
			searchResult = sortDict(searchResult)
			if(len(searchResult)>0):
				result['searchResult'] = json.dumps(searchResult, ensure_ascii=False)
				return render(request,'relation.html',result)
		#若输入entity1和entity2,则输出entity1和entity2之间的关系
		if(len(entity1) !=0 and len(relation) == 0 and len(entity2)!=0):
			searchResult = db.findRelationByEntities(entity1,entity2)
			searchResult = sortDict(searchResult)
			if(len(searchResult)>0):
				result['searchResult'] = json.dumps(searchResult, ensure_ascii=False)
				return render(request,'relation.html',result)
		#若输入entity1,entity2和relation,则输出entity1、entity2是否具有相应的关系
		if(len(entity1)!=0 and len(entity2)!=0 and len(relation)!=0):
			print(relation)
			searchResult = db.findEntityRelation(entity1,relation,entity2)
			searchResult = sortDict(searchResult)
			if(len(searchResult)>0):
				result['searchResult'] = json.dumps(searchResult, ensure_ascii=False)
				return render(request,'relation.html',result)
		#全为空
		if(len(entity1)!=0 and len(relation)!=0 and len(entity2)!=0 ):
			pass
		ctx= {'title' : '<h1>暂未找到相应的匹配</h1>'}
		return render(request,'relation.html',{'ctx':ctx})

	return render(request,'relation.html',{'ctx':ctx})
