# Supplementary material for: Constructing marine expert management knowledge graph based on Trellisnet-CRF
Source: PeerJ Comput Sci. 2022 Sep 5;8:e1083. doi: 10.7717/peerj-cs.1083 (PMC9455288; doi:10.7717/peerj-cs.1083)
Supplement: Supplemental Information 3 [file peerj-cs-08-1083-s003.zip › kgocean/kgmarine/urls.py]

"""kgcar URL Configuration

The `urlpatterns` list routes URLs to views. For more information please see:
    https://docs.djangoproject.com/en/2.0/topics/http/urls/
Examples:
Function views
    1. Add an import:  from my_app import views
    2. Add a URL to urlpatterns:  path('', views.home, name='home')
Class-based views
    1. Add an import:  from other_app.views import Home
    2. Add a URL to urlpatterns:  path('', Home.as_view(), name='home')
Including another URLconf
    1. Import the include() function: from django.urls import include, path
    2. Add a URL to urlpatterns:  path('blog/', include('blog.urls'))
"""
from django.contrib import admin
from django.urls import path
from django.conf.urls import url


from . import index_view
from . import ner_view
from . import relation_view


urlpatterns = [
    path('admin/', admin.site.urls),
    url(r'^$', index_view.index),
    url(r'^ner-post',ner_view.ner_post),
    url(r'^search_entity', relation_view.search_entity),
    url(r'^search_relation',relation_view.search_relation),
]
