# Supplementary material for: Constructing marine expert management knowledge graph based on Trellisnet-CRF
Source: PeerJ Comput Sci. 2022 Sep 5;8:e1083. doi: 10.7717/peerj-cs.1083 (PMC9455288; doi:10.7717/peerj-cs.1083)
Supplement: Supplemental Information 3 [file peerj-cs-08-1083-s003.zip › kgocean/kgmarine/wsgi.py]

"""
WSGI config for kgcar project.

It exposes the WSGI callable as a module-level variable named ``application``.

For more information on this file, see
https://docs.djangoproject.com/en/2.0/howto/deployment/wsgi/
"""

import os

from django.core.wsgi import get_wsgi_application

os.environ.setdefault("DJANGO_SETTINGS_MODULE", "kgcar.settings")

application = get_wsgi_application()
