# Supplementary material for: Constructing marine expert management knowledge graph based on Trellisnet-CRF
Source: PeerJ Comput Sci. 2022 Sep 5;8:e1083. doi: 10.7717/peerj-cs.1083 (PMC9455288; doi:10.7717/peerj-cs.1083)
Supplement: Supplemental Information 3 [file peerj-cs-08-1083-s003.zip › kgocean/static/assets/chart-master/Chart.min.js]

var Chart=function(s){function v(a,c,b){a=A((a-c.graphMin)/(c.steps*c.stepValue),1,0);return b*c.steps*a}function x(a,c,b,e){function h(){g+=f;var k=a.animation?A(d(g),null,0):1;e.clearRect(0,0,q,u);a.scaleOverlay?(b(k),c()):(c(),b(k));if(1>=g)D(h);else if("function"==typeof a.onAnimationComplete)a.onAnimationComplete()}var f=a.animation?1/A(a.animationSteps,Number.MAX_VALUE,1):1,d=B[a.animationEasing],g=a.animation?0:1;"function"!==typeof c&&(c=function(){});D(h)}function C(a,c,b,e,h,f){var d;a=
Math.floor(Math.log(e-h)/Math.LN10);h=Math.floor(h/(1*Math.pow(10,a)))*Math.pow(10,a);e=Math.ceil(e/(1*Math.pow(10,a)))*Math.pow(10,a)-h;a=Math.pow(10,a);for(d=Math.round(e/a);d<b||d>c;)a=d<b?a/2:2*a,d=Math.round(e/a);c=[];z(f,c,d,h,a);return{steps:d,stepValue:a,graphMin:h,labels:c}}function z(a,c,b,e,h){if(a)for(var f=1;f<b+1;f++)c.push(E(a,{value:(e+h*f).toFixed(0!=h%1?h.toString().split(".")[1].length:0)}))}function A(a,c,b){return!isNaN(parseFloat(c))&&isFinite(c)&&a>c?c:!isNaN(parseFloat(b))&&
isFinite(b)&&a<b?b:a}function y(a,c){var b={},e;for(e in a)b[e]=a[e];for(e in c)b[e]=c[e];return b}function E(a,c){var b=!/\W/.test(a)?F[a]=F[a]||E(document.getElementById(a).innerHTML):new Function("obj","var p=[],print=function(){p.push.apply(p,arguments);};with(obj){p.push('"+a.replace(/[\r\t\n]/g," ").split("<%").join("\t").replace(/((^|%>)[^\t]*)'/g,"$1\r").replace(/\t=(.*?)%>/g,"',$1,'").split("\t").join("');").split("%>").join("p.push('").split("\r").join("\\'")+"');}return p.join('');");return c?
b(c):b}var r=this,B={linear:function(a){return a},easeInQuad:function(a){return a*a},easeOutQuad:function(a){return-1*a*(a-2)},easeInOutQuad:function(a){return 1>(a/=0.5)?0.5*a*a:-0.5*(--a*(a-2)-1)},easeInCubic:function(a){return a*a*a},easeOutCubic:function(a){return 1*((a=a/1-1)*a*a+1)},easeInOutCubic:function(a){return 1>(a/=0.5)?0.5*a*a*a:0.5*((a-=2)*a*a+2)},easeInQuart:function(a){return a*a*a*a},easeOutQuart:function(a){return-1*((a=a/1-1)*a*a*a-1)},easeInOutQuart:function(a){return 1>(a/=0.5)?
0.5*a*a*a*a:-0.5*((a-=2)*a*a*a-2)},easeInQuint:function(a){return 1*(a/=1)*a*a*a*a},easeOutQuint:function(a){return 1*((a=a/1-1)*a*a*a*a+1)},easeInOutQuint:function(a){return 1>(a/=0.5)?0.5*a*a*a*a*a:0.5*((a-=2)*a*a*a*a+2)},easeInSine:function(a){return-1*Math.cos(a/1*(Math.PI/2))+1},easeOutSine:function(a){return 1*Math.sin(a/1*(Math.PI/2))},easeInOutSine:function(a){return-0.5*(Math.cos(Math.PI*a/1)-1)},easeInExpo:function(a){return 0==a?1:1*Math.pow(2,10*(a/1-1))},easeOutExpo:function(a){return 1==
a?1:1*(-Math.pow(2,-10*a/1)+1)},easeInOutExpo:function(a){return 0==a?0:1==a?1:1>(a/=0.5)?0.5*Math.pow(2,10*(a-1)):0.5*(-Math.pow(2,-10*--a)+2)},easeInCirc:function(a){return 1<=a?a:-1*(Math.sqrt(1-(a/=1)*a)-1)},easeOutCirc:function(a){return 1*Math.sqrt(1-(a=a/1-1)*a)},easeInOutCirc:function(a){return 1>(a/=0.5)?-0.5*(Math.sqrt(1-a*a)-1):0.5*(Math.sqrt(1-(a-=2)*a)+1)},easeInElastic:function(a){var c=1.70158,b=0,e=1;if(0==a)return 0;if(1==(a/=1))return 1;b||(b=0.3);e<Math.abs(1)?(e=1,c=b/4):c=b/(2*
Math.PI)*Math.asin(1/e);return-(e*Math.pow(2,10*(a-=1))*Math.sin((1*a-c)*2*Math.PI/b))},easeOutElastic:function(a){var c=1.70158,b=0,e=1;if(0==a)return 0;if(1==(a/=1))return 1;b||(b=0.3);e<Math.abs(1)?(e=1,c=b/4):c=b/(2*Math.PI)*Math.asin(1/e);return e*Math.pow(2,-10*a)*Math.sin((1*a-c)*2*Math.PI/b)+1},easeInOutElastic:function(a){var c=1.70158,b=0,e=1;if(0==a)return 0;if(2==(a/=0.5))return 1;b||(b=1*0.3*1.5);e<Math.abs(1)?(e=1,c=b/4):c=b/(2*Math.PI)*Math.asin(1/e);return 1>a?-0.5*e*Math.pow(2,10*
(a-=1))*Math.sin((1*a-c)*2*Math.PI/b):0.5*e*Math.pow(2,-10*(a-=1))*Math.sin((1*a-c)*2*Math.PI/b)+1},easeInBack:function(a){return 1*(a/=1)*a*(2.70158*a-1.70158)},easeOutBack:function(a){return 1*((a=a/1-1)*a*(2.70158*a+1.70158)+1)},easeInOutBack:function(a){var c=1.70158;return 1>(a/=0.5)?0.5*a*a*(((c*=1.525)+1)*a-c):0.5*((a-=2)*a*(((c*=1.525)+1)*a+c)+2)},easeInBounce:function(a){return 1-B.easeOutBounce(1-a)},easeOutBounce:function(a){return(a/=1)<1/2.75?1*7.5625*a*a:a<2/2.75?1*(7.5625*(a-=1.5/2.75)*
a+0.75):a<2.5/2.75?1*(7.5625*(a-=2.25/2.75)*a+0.9375):1*(7.5625*(a-=2.625/2.75)*a+0.984375)},easeInOutBounce:function(a){return 0.5>a?0.5*B.easeInBounce(2*a):0.5*B.easeOutBounce(2*a-1)+0.5}},q=s.canvas.width,u=s.canvas.height;window.devicePixelRatio&&(s.canvas.style.width=q+"px",s.canvas.style.height=u+"px",s.canvas.height=u*window.devicePixelRatio,s.canvas.width=q*window.devicePixelRatio,s.scale(window.devicePixelRatio,window.devicePixelRatio));this.PolarArea=function(a,c){r.PolarArea.defaults={scaleOverlay:!0,
scaleOverride:!1,scaleSteps:null,scaleStepWidth:null,scaleStartValue:null,scaleShowLine:!0,scaleLineColor:"rgba(0,0,0,.1)",scaleLineWidth:1,scaleShowLabels:!0,scaleLabel:"<%=value%>",scaleFontFamily:"'Arial'",scaleFontSize:12,scaleFontStyle:"normal",scaleFontColor:"#666",scaleShowLabelBackdrop:!0,scaleBackdropColor:"rgba(255,255,255,0.75)",scaleBackdropPaddingY:2,scaleBackdropPaddingX:2,segmentShowStroke:!0,segmentStrokeColor:"#fff",segmentStrokeWidth:2,animation:!0,animationSteps:100,animationEasing:"easeOutBounce",
animateRotate:!0,animateScale:!1,onAnimationComplete:null};var b=c?y(r.PolarArea.defaults,c):r.PolarArea.defaults;return new G(a,b,s)};this.Radar=function(a,c){r.Radar.defaults={scaleOverlay:!1,scaleOverride:!1,scaleSteps:null,scaleStepWidth:null,scaleStartValue:null,scaleShowLine:!0,scaleLineColor:"rgba(0,0,0,.1)",scaleLineWidth:1,scaleShowLabels:!1,scaleLabel:"<%=value%>",scaleFontFamily:"'Arial'",scaleFontSize:12,scaleFontStyle:"normal",scaleFontColor:"#666",scaleShowLabelBackdrop:!0,scaleBackdropColor:"rgba(255,255,255,0.75)",
scaleBackdropPaddingY:2,scaleBackdropPaddingX:2,angleShowLineOut:!0,angleLineColor:"rgba(0,0,0,.1)",angleLineWidth:1,pointLabelFontFamily:"'Arial'",pointLabelFontStyle:"normal",pointLabelFontSize:12,pointLabelFontColor:"#666",pointDot:!0,pointDotRadius:3,pointDotStrokeWidth:1,datasetStroke:!0,datasetStrokeWidth:2,datasetFill:!0,animation:!0,animationSteps:60,animationEasing:"easeOutQuart",onAnimationComplete:null};var b=c?y(r.Radar.defaults,c):r.Radar.defaults;return new H(a,b,s)};this.Pie=function(a,
c){r.Pie.defaults={segmentShowStroke:!0,segmentStrokeColor:"#fff",segmentStrokeWidth:2,animation:!0,animationSteps:100,animationEasing:"easeOutBounce",animateRotate:!0,animateScale:!1,onAnimationComplete:null};var b=c?y(r.Pie.defaults,c):r.Pie.defaults;return new I(a,b,s)};this.Doughnut=function(a,c){r.Doughnut.defaults={segmentShowStroke:!0,segmentStrokeColor:"#fff",segmentStrokeWidth:2,percentageInnerCutout:50,animation:!0,animationSteps:100,animationEasing:"easeOutBounce",animateRotate:!0,animateScale:!1,
onAnimationComplete:null};var b=c?y(r.Doughnut.defaults,c):r.Doughnut.defaults;return new J(a,b,s)};this.Line=function(a,c){r.Line.defaults={scaleOverlay:!1,scaleOverride:!1,scaleSteps:null,scaleStepWidth:null,scaleStartValue:null,scaleLineColor:"rgba(0,0,0,.1)",scaleLineWidth:1,scaleShowLabels:!0,scaleLabel:"<%=value%>",scaleFontFamily:"'Arial'",scaleFontSize:12,scaleFontStyle:"normal",scaleFontColor:"#666",scaleShowGridLines:!0,scaleGridLineColor:"rgba(0,0,0,.05)",scaleGridLineWidth:1,bezierCurve:!0,
pointDot:!0,pointDotRadius:4,pointDotStrokeWidth:2,datasetStroke:!0,datasetStrokeWidth:2,datasetFill:!0,animation:!0,animationSteps:60,animationEasing:"easeOutQuart",onAnimationComplete:null};var b=c?y(r.Line.defaults,c):r.Line.defaults;return new K(a,b,s)};this.Bar=function(a,c){r.Bar.defaults={scaleOverlay:!1,scaleOverride:!1,scaleSteps:null,scaleStepWidth:null,scaleStartValue:null,scaleLineColor:"rgba(0,0,0,.1)",scaleLineWidth:1,scaleShowLabels:!0,scaleLabel:"<%=value%>",scaleFontFamily:"'Arial'",
scaleFontSize:12,scaleFontStyle:"normal",scaleFontColor:"#666",scaleShowGridLines:!0,scaleGridLineColor:"rgba(0,0,0,.05)",scaleGridLineWidth:1,barShowStroke:!0,barStrokeWidth:2,barValueSpacing:5,barDatasetSpacing:1,animation:!0,animationSteps:60,animationEasing:"easeOutQuart",onAnimationComplete:null};var b=c?y(r.Bar.defaults,c):r.Bar.defaults;return new L(a,b,s)};var G=function(a,c,b){var e,h,f,d,g,k,j,l,m;g=Math.min.apply(Math,[q,u])/2;g-=Math.max.apply(Math,[0.5*c.scaleFontSize,0.5*c.scaleLineWidth]);
d=2*c.scaleFontSize;c.scaleShowLabelBackdrop&&(d+=2*c.scaleBackdropPaddingY,g-=1.5*c.scaleBackdropPaddingY);l=g;d=d?d:5;e=Number.MIN_VALUE;h=Number.MAX_VALUE;for(f=0;f<a.length;f++)a[f].value>e&&(e=a[f].value),a[f].value<h&&(h=a[f].value);f=Math.floor(l/(0.66*d));d=Math.floor(0.5*(l/d));m=c.scaleShowLabels?c.scaleLabel:null;c.scaleOverride?(j={steps:c.scaleSteps,stepValue:c.scaleStepWidth,graphMin:c.scaleStartValue,labels:[]},z(m,j.labels,j.steps,c.scaleStartValue,c.scaleStepWidth)):j=C(l,f,d,e,h,
m);k=g/j.steps;x(c,function(){for(var a=0;a<j.steps;a++)if(c.scaleShowLine&&(b.beginPath(),b.arc(q/2,u/2,k*(a+1),0,2*Math.PI,!0),b.strokeStyle=c.scaleLineColor,b.lineWidth=c.scaleLineWidth,b.stroke()),c.scaleShowLabels){b.textAlign="center";b.font=c.scaleFontStyle+" "+c.scaleFontSize+"px "+c.scaleFontFamily;var e=j.labels[a];if(c.scaleShowLabelBackdrop){var d=b.measureText(e).width;b.fillStyle=c.scaleBackdropColor;b.beginPath();b.rect(Math.round(q/2-d/2-c.scaleBackdropPaddingX),Math.round(u/2-k*(a+
1)-0.5*c.scaleFontSize-c.scaleBackdropPaddingY),Math.round(d+2*c.scaleBackdropPaddingX),Math.round(c.scaleFontSize+2*c.scaleBackdropPaddingY));b.fill()}b.textBaseline="middle";b.fillStyle=c.scaleFontColor;b.fillText(e,q/2,u/2-k*(a+1))}},function(e){var d=-Math.PI/2,g=2*Math.PI/a.length,f=1,h=1;c.animation&&(c.animateScale&&(f=e),c.animateRotate&&(h=e));for(e=0;e<a.length;e++)b.beginPath(),b.arc(q/2,u/2,f*v(a[e].value,j,k),d,d+h*g,!1),b.lineTo(q/2,u/2),b.closePath(),b.fillStyle=a[e].color,b.fill(),
c.segmentShowStroke&&(b.strokeStyle=c.segmentStrokeColor,b.lineWidth=c.segmentStrokeWidth,b.stroke()),d+=h*g},b)},H=function(a,c,b){var e,h,f,d,g,k,j,l,m;a.labels||(a.labels=[]);g=Math.min.apply(Math,[q,u])/2;d=2*c.scaleFontSize;for(e=l=0;e<a.labels.length;e++)b.font=c.pointLabelFontStyle+" "+c.pointLabelFontSize+"px "+c.pointLabelFontFamily,h=b.measureText(a.labels[e]).width,h>l&&(l=h);g-=Math.max.apply(Math,[l,1.5*(c.pointLabelFontSize/2)]);g-=c.pointLabelFontSize;l=g=A(g,null,0);d=d?d:5;e=Number.MIN_VALUE;
h=Number.MAX_VALUE;for(f=0;f<a.datasets.length;f++)for(m=0;m<a.datasets[f].data.length;m++)a.datasets[f].data[m]>e&&(e=a.datasets[f].data[m]),a.datasets[f].data[m]<h&&(h=a.datasets[f].data[m]);f=Math.floor(l/(0.66*d));d=Math.floor(0.5*(l/d));m=c.scaleShowLabels?c.scaleLabel:null;c.scaleOverride?(j={steps:c.scaleSteps,stepValue:c.scaleStepWidth,graphMin:c.scaleStartValue,labels:[]},z(m,j.labels,j.steps,c.scaleStartValue,c.scaleStepWidth)):j=C(l,f,d,e,h,m);k=g/j.steps;x(c,function(){var e=2*Math.PI/
a.datasets[0].data.length;b.save();b.translate(q/2,u/2);if(c.angleShowLineOut){b.strokeStyle=c.angleLineColor;b.lineWidth=c.angleLineWidth;for(var d=0;d<a.datasets[0].data.length;d++)b.rotate(e),b.beginPath(),b.moveTo(0,0),b.lineTo(0,-g),b.stroke()}for(d=0;d<j.steps;d++){b.beginPath();if(c.scaleShowLine){b.strokeStyle=c.scaleLineColor;b.lineWidth=c.scaleLineWidth;b.moveTo(0,-k*(d+1));for(var f=0;f<a.datasets[0].data.length;f++)b.rotate(e),b.lineTo(0,-k*(d+1));b.closePath();b.stroke()}c.scaleShowLabels&&
(b.textAlign="center",b.font=c.scaleFontStyle+" "+c.scaleFontSize+"px "+c.scaleFontFamily,b.textBaseline="middle",c.scaleShowLabelBackdrop&&(f=b.measureText(j.labels[d]).width,b.fillStyle=c.scaleBackdropColor,b.beginPath(),b.rect(Math.round(-f/2-c.scaleBackdropPaddingX),Math.round(-k*(d+1)-0.5*c.scaleFontSize-c.scaleBackdropPaddingY),Math.round(f+2*c.scaleBackdropPaddingX),Math.round(c.scaleFontSize+2*c.scaleBackdropPaddingY)),b.fill()),b.fillStyle=c.scaleFontColor,b.fillText(j.labels[d],0,-k*(d+
1)))}for(d=0;d<a.labels.length;d++){b.font=c.pointLabelFontStyle+" "+c.pointLabelFontSize+"px "+c.pointLabelFontFamily;b.fillStyle=c.pointLabelFontColor;var f=Math.sin(e*d)*(g+c.pointLabelFontSize),h=Math.cos(e*d)*(g+c.pointLabelFontSize);b.textAlign=e*d==Math.PI||0==e*d?"center":e*d>Math.PI?"right":"left";b.textBaseline="middle";b.fillText(a.labels[d],f,-h)}b.restore()},function(d){var e=2*Math.PI/a.datasets[0].data.length;b.save();b.translate(q/2,u/2);for(var g=0;g<a.datasets.length;g++){b.beginPath();
b.moveTo(0,d*-1*v(a.datasets[g].data[0],j,k));for(var f=1;f<a.datasets[g].data.length;f++)b.rotate(e),b.lineTo(0,d*-1*v(a.datasets[g].data[f],j,k));b.closePath();b.fillStyle=a.datasets[g].fillColor;b.strokeStyle=a.datasets[g].strokeColor;b.lineWidth=c.datasetStrokeWidth;b.fill();b.stroke();if(c.pointDot){b.fillStyle=a.datasets[g].pointColor;b.strokeStyle=a.datasets[g].pointStrokeColor;b.lineWidth=c.pointDotStrokeWidth;for(f=0;f<a.datasets[g].data.length;f++)b.rotate(e),b.beginPath(),b.arc(0,d*-1*
v(a.datasets[g].data[f],j,k),c.pointDotRadius,2*Math.PI,!1),b.fill(),b.stroke()}b.rotate(e)}b.restore()},b)},I=function(a,c,b){for(var e=0,h=Math.min.apply(Math,[u/2,q/2])-5,f=0;f<a.length;f++)e+=a[f].value;x(c,null,function(d){var g=-Math.PI/2,f=1,j=1;c.animation&&(c.animateScale&&(f=d),c.animateRotate&&(j=d));for(d=0;d<a.length;d++){var l=j*a[d].value/e*2*Math.PI;b.beginPath();b.arc(q/2,u/2,f*h,g,g+l);b.lineTo(q/2,u/2);b.closePath();b.fillStyle=a[d].color;b.fill();c.segmentShowStroke&&(b.lineWidth=
c.segmentStrokeWidth,b.strokeStyle=c.segmentStrokeColor,b.stroke());g+=l}},b)},J=function(a,c,b){for(var e=0,h=Math.min.apply(Math,[u/2,q/2])-5,f=h*(c.percentageInnerCutout/100),d=0;d<a.length;d++)e+=a[d].value;x(c,null,function(d){var k=-Math.PI/2,j=1,l=1;c.animation&&(c.animateScale&&(j=d),c.animateRotate&&(l=d));for(d=0;d<a.length;d++){var m=l*a[d].value/e*2*Math.PI;b.beginPath();b.arc(q/2,u/2,j*h,k,k+m,!1);b.arc(q/2,u/2,j*f,k+m,k,!0);b.closePath();b.fillStyle=a[d].color;b.fill();c.segmentShowStroke&&
(b.lineWidth=c.segmentStrokeWidth,b.strokeStyle=c.segmentStrokeColor,b.stroke());k+=m}},b)},K=function(a,c,b){var e,h,f,d,g,k,j,l,m,t,r,n,p,s=0;g=u;b.font=c.scaleFontStyle+" "+c.scaleFontSize+"px "+c.scaleFontFamily;t=1;for(d=0;d<a.labels.length;d++)e=b.measureText(a.labels[d]).width,t=e>t?e:t;q/a.labels.length<t?(s=45,q/a.labels.length<Math.cos(s)*t?(s=90,g-=t):g-=Math.sin(s)*t):g-=c.scaleFontSize;d=c.scaleFontSize;g=g-5-d;e=Number.MIN_VALUE;h=Number.MAX_VALUE;for(f=0;f<a.datasets.length;f++)for(l=
0;l<a.datasets[f].data.length;l++)a.datasets[f].data[l]>e&&(e=a.datasets[f].data[l]),a.datasets[f].data[l]<h&&(h=a.datasets[f].data[l]);f=Math.floor(g/(0.66*d));d=Math.floor(0.5*(g/d));l=c.scaleShowLabels?c.scaleLabel:"";c.scaleOverride?(j={steps:c.scaleSteps,stepValue:c.scaleStepWidth,graphMin:c.scaleStartValue,labels:[]},z(l,j.labels,j.steps,c.scaleStartValue,c.scaleStepWidth)):j=C(g,f,d,e,h,l);k=Math.floor(g/j.steps);d=1;if(c.scaleShowLabels){b.font=c.scaleFontStyle+" "+c.scaleFontSize+"px "+c.scaleFontFamily;
for(e=0;e<j.labels.length;e++)h=b.measureText(j.labels[e]).width,d=h>d?h:d;d+=10}r=q-d-t;m=Math.floor(r/(a.labels.length-1));n=q-t/2-r;p=g+c.scaleFontSize/2;x(c,function(){b.lineWidth=c.scaleLineWidth;b.strokeStyle=c.scaleLineColor;b.beginPath();b.moveTo(q-t/2+5,p);b.lineTo(q-t/2-r-5,p);b.stroke();0<s?(b.save(),b.textAlign="right"):b.textAlign="center";b.fillStyle=c.scaleFontColor;for(var d=0;d<a.labels.length;d++)b.save(),0<s?(b.translate(n+d*m,p+c.scaleFontSize),b.rotate(-(s*(Math.PI/180))),b.fillText(a.labels[d],
0,0),b.restore()):b.fillText(a.labels[d],n+d*m,p+c.scaleFontSize+3),b.beginPath(),b.moveTo(n+d*m,p+3),c.scaleShowGridLines&&0<d?(b.lineWidth=c.scaleGridLineWidth,b.strokeStyle=c.scaleGridLineColor,b.lineTo(n+d*m,5)):b.lineTo(n+d*m,p+3),b.stroke();b.lineWidth=c.scaleLineWidth;b.strokeStyle=c.scaleLineColor;b.beginPath();b.moveTo(n,p+5);b.lineTo(n,5);b.stroke();b.textAlign="right";b.textBaseline="middle";for(d=0;d<j.steps;d++)b.beginPath(),b.moveTo(n-3,p-(d+1)*k),c.scaleShowGridLines?(b.lineWidth=c.scaleGridLineWidth,
b.strokeStyle=c.scaleGridLineColor,b.lineTo(n+r+5,p-(d+1)*k)):b.lineTo(n-0.5,p-(d+1)*k),b.stroke(),c.scaleShowLabels&&b.fillText(j.labels[d],n-8,p-(d+1)*k)},function(d){function e(b,c){return p-d*v(a.datasets[b].data[c],j,k)}for(var f=0;f<a.datasets.length;f++){b.strokeStyle=a.datasets[f].strokeColor;b.lineWidth=c.datasetStrokeWidth;b.beginPath();b.moveTo(n,p-d*v(a.datasets[f].data[0],j,k));for(var g=1;g<a.datasets[f].data.length;g++)c.bezierCurve?b.bezierCurveTo(n+m*(g-0.5),e(f,g-1),n+m*(g-0.5),
e(f,g),n+m*g,e(f,g)):b.lineTo(n+m*g,e(f,g));b.stroke();c.datasetFill?(b.lineTo(n+m*(a.datasets[f].data.length-1),p),b.lineTo(n,p),b.closePath(),b.fillStyle=a.datasets[f].fillColor,b.fill()):b.closePath();if(c.pointDot){b.fillStyle=a.datasets[f].pointColor;b.strokeStyle=a.datasets[f].pointStrokeColor;b.lineWidth=c.pointDotStrokeWidth;for(g=0;g<a.datasets[f].data.length;g++)b.beginPath(),b.arc(n+m*g,p-d*v(a.datasets[f].data[g],j,k),c.pointDotRadius,0,2*Math.PI,!0),b.fill(),b.stroke()}}},b)},L=function(a,
c,b){var e,h,f,d,g,k,j,l,m,t,r,n,p,s,w=0;g=u;b.font=c.scaleFontStyle+" "+c.scaleFontSize+"px "+c.scaleFontFamily;t=1;for(d=0;d<a.labels.length;d++)e=b.measureText(a.labels[d]).width,t=e>t?e:t;q/a.labels.length<t?(w=45,q/a.labels.length<Math.cos(w)*t?(w=90,g-=t):g-=Math.sin(w)*t):g-=c.scaleFontSize;d=c.scaleFontSize;g=g-5-d;e=Number.MIN_VALUE;h=Number.MAX_VALUE;for(f=0;f<a.datasets.length;f++)for(l=0;l<a.datasets[f].data.length;l++)a.datasets[f].data[l]>e&&(e=a.datasets[f].data[l]),a.datasets[f].data[l]<
h&&(h=a.datasets[f].data[l]);f=Math.floor(g/(0.66*d));d=Math.floor(0.5*(g/d));l=c.scaleShowLabels?c.scaleLabel:"";c.scaleOverride?(j={steps:c.scaleSteps,stepValue:c.scaleStepWidth,graphMin:c.scaleStartValue,labels:[]},z(l,j.labels,j.steps,c.scaleStartValue,c.scaleStepWidth)):j=C(g,f,d,e,h,l);k=Math.floor(g/j.steps);d=1;if(c.scaleShowLabels){b.font=c.scaleFontStyle+" "+c.scaleFontSize+"px "+c.scaleFontFamily;for(e=0;e<j.labels.length;e++)h=b.measureText(j.labels[e]).width,d=h>d?h:d;d+=10}r=q-d-t;m=
Math.floor(r/a.labels.length);s=(m-2*c.scaleGridLineWidth-2*c.barValueSpacing-(c.barDatasetSpacing*a.datasets.length-1)-(c.barStrokeWidth/2*a.datasets.length-1))/a.datasets.length;n=q-t/2-r;p=g+c.scaleFontSize/2;x(c,function(){b.lineWidth=c.scaleLineWidth;b.strokeStyle=c.scaleLineColor;b.beginPath();b.moveTo(q-t/2+5,p);b.lineTo(q-t/2-r-5,p);b.stroke();0<w?(b.save(),b.textAlign="right"):b.textAlign="center";b.fillStyle=c.scaleFontColor;for(var d=0;d<a.labels.length;d++)b.save(),0<w?(b.translate(n+
d*m,p+c.scaleFontSize),b.rotate(-(w*(Math.PI/180))),b.fillText(a.labels[d],0,0),b.restore()):b.fillText(a.labels[d],n+d*m+m/2,p+c.scaleFontSize+3),b.beginPath(),b.moveTo(n+(d+1)*m,p+3),b.lineWidth=c.scaleGridLineWidth,b.strokeStyle=c.scaleGridLineColor,b.lineTo(n+(d+1)*m,5),b.stroke();b.lineWidth=c.scaleLineWidth;b.strokeStyle=c.scaleLineColor;b.beginPath();b.moveTo(n,p+5);b.lineTo(n,5);b.stroke();b.textAlign="right";b.textBaseline="middle";for(d=0;d<j.steps;d++)b.beginPath(),b.moveTo(n-3,p-(d+1)*
k),c.scaleShowGridLines?(b.lineWidth=c.scaleGridLineWidth,b.strokeStyle=c.scaleGridLineColor,b.lineTo(n+r+5,p-(d+1)*k)):b.lineTo(n-0.5,p-(d+1)*k),b.stroke(),c.scaleShowLabels&&b.fillText(j.labels[d],n-8,p-(d+1)*k)},function(d){b.lineWidth=c.barStrokeWidth;for(var e=0;e<a.datasets.length;e++){b.fillStyle=a.datasets[e].fillColor;b.strokeStyle=a.datasets[e].strokeColor;for(var f=0;f<a.datasets[e].data.length;f++){var g=n+c.barValueSpacing+m*f+s*e+c.barDatasetSpacing*e+c.barStrokeWidth*e;b.beginPath();
b.moveTo(g,p);b.lineTo(g,p-d*v(a.datasets[e].data[f],j,k)+c.barStrokeWidth/2);b.lineTo(g+s,p-d*v(a.datasets[e].data[f],j,k)+c.barStrokeWidth/2);b.lineTo(g+s,p);c.barShowStroke&&b.stroke();b.closePath();b.fill()}}},b)},D=window.requestAnimationFrame||window.webkitRequestAnimationFrame||window.mozRequestAnimationFrame||window.oRequestAnimationFrame||window.msRequestAnimationFrame||function(a){window.setTimeout(a,1E3/60)},F={}};
