# Supplementary material for: Constructing marine expert management knowledge graph based on Trellisnet-CRF
Source: PeerJ Comput Sci. 2022 Sep 5;8:e1083. doi: 10.7717/peerj-cs.1083 (PMC9455288; doi:10.7717/peerj-cs.1083)
Supplement: Supplemental Information 3 [file peerj-cs-08-1083-s003.zip › kgocean/static/assets/chart-master/component.json]

{
  "name": "Chart.js",
  "version": "0.2.0",
  "description": "Simple HTML5 Charts using the canvas element",
  "keywords": ["charts"],
  "homepage": "https://github.com/nnnick/Chart.js",
  "author": "nnnick",
  "main": ["Chart.min.js"],
  "dependencies": {
  }
}
