# Supplementary material for: Constructing marine expert management knowledge graph based on Trellisnet-CRF
Source: PeerJ Comput Sci. 2022 Sep 5;8:e1083. doi: 10.7717/peerj-cs.1083 (PMC9455288; doi:10.7717/peerj-cs.1083)
Supplement: Supplemental Information 3 [file peerj-cs-08-1083-s003.zip › kgocean/static/assets/chart-master/docs/prettify.css]

/* Pretty printing styles. Used with prettify.js. */
/* Vim sunburst theme by David Leibovic */

pre .str, code .str { color: #65B042; } /* string  - green */
pre .kwd, code .kwd { color: #E28964; } /* keyword - dark pink */
pre .com, code .com { color: #AEAEAE; font-style: italic; } /* comment - gray */
pre .typ, code .typ { color: #89bdff; } /* type - light blue */
pre .lit, code .lit { color: #3387CC; } /* literal - blue */
pre .pun, code .pun { color: #fff; } /* punctuation - white */
pre .pln, code .pln { color: #fff; } /* plaintext - white */
pre .tag, code .tag { color: #89bdff; } /* html/xml tag    - light blue */
pre .atn, code .atn { color: #bdb76b; } /* html/xml attribute name  - khaki */
pre .atv, code .atv { color: #65B042; } /* html/xml attribute value - green */
pre .dec, code .dec { color: #3387CC; } /* decimal - blue */

pre.prettyprint, code.prettyprint {
        background-color: #000;
        -moz-border-radius: 8px;
        -webkit-border-radius: 8px;
        -o-border-radius: 8px;
        -ms-border-radius: 8px;
        -khtml-border-radius: 8px;
        border-radius: 8px;
}

pre.prettyprint {
        width: 95%;
        margin: 1em auto;
        padding: 1em;
        white-space: pre-wrap;
}


/* Specify class=linenums on a pre to get line numbering */
ol.linenums { margin-top: 0; margin-bottom: 0; color: #AEAEAE; } /* IE indents via margin-left */
li.L0,li.L1,li.L2,li.L3,li.L5,li.L6,li.L7,li.L8 { list-style-type: none }
/* Alternate shading for lines */
li.L1,li.L3,li.L5,li.L7,li.L9 { }
