# Supplementary material for: Constructing marine expert management knowledge graph based on Trellisnet-CRF
Source: PeerJ Comput Sci. 2022 Sep 5;8:e1083. doi: 10.7717/peerj-cs.1083 (PMC9455288; doi:10.7717/peerj-cs.1083)
Supplement: Supplemental Information 3 [file peerj-cs-08-1083-s003.zip › kgocean/static/assets/chart-master/docs/prettify.less]

/* Pretty printing styles. Used with prettify.js. */
/* Vim sunburst theme by David Leibovic */

pre .str{ color: #65B042; } /* string  - green */
pre .kwd{ color: #E28964; } /* keyword - dark pink */
pre .com{ color: #AEAEAE; font-style: italic; } /* comment - gray */
pre .typ{ color: #89bdff; } /* type - light blue */
pre .lit{ color: #3387CC; } /* literal - blue */
pre .pun{ color: #fff; } /* punctuation - white */
pre .pln{ color: #fff; } /* plaintext - white */
pre .tag{ color: #89bdff; } /* html/xml tag    - light blue */
pre .atn{ color: #bdb76b; } /* html/xml attribute name  - khaki */
pre .atv{ color: #65B042; } /* html/xml attribute value - green */
pre .dec{ color: #3387CC; } /* decimal - blue */

/* Specify class=linenums on a pre to get line numbering */
ol.linenums { margin-top: 0; margin-bottom: 0; color: #AEAEAE; } /* IE indents via margin-left */
li.L0,li.L1,li.L2,li.L3,li.L5,li.L6,li.L7,li.L8 { list-style-type: none }
/* Alternate shading for lines */
li.L1,li.L3,li.L5,li.L7,li.L9 { }

@media print {
  pre .str{ color: #060; }
  pre .kwd{ color: #006; font-weight: bold; }
  pre .com{ color: #600; font-style: italic; }
  pre .typ{ color: #404; font-weight: bold; }
  pre .lit{ color: #044; }
  pre .pun{ color: #440; }
  pre .pln{ color: #000; }
  pre .tag{ color: #006; font-weight: bold; }
  pre .atn{ color: #404; }
  pre .atv{ color: #060; }
  }
