# Supplementary material for: Constructing marine expert management knowledge graph based on Trellisnet-CRF
Source: PeerJ Comput Sci. 2022 Sep 5;8:e1083. doi: 10.7717/peerj-cs.1083 (PMC9455288; doi:10.7717/peerj-cs.1083)
Supplement: Supplemental Information 3 [file peerj-cs-08-1083-s003.zip › kgocean/static/assets/chart-master/docs/styles.css]

/* Pretty printing styles. Used with prettify.js. */
/* Vim sunburst theme by David Leibovic */
pre .str {
  color: #65B042;
}
/* string  - green */
pre .kwd {
  color: #E28964;
}
/* keyword - dark pink */
pre .com {
  color: #AEAEAE;
  font-style: italic;
}
/* comment - gray */
pre .typ {
  color: #89bdff;
}
/* type - light blue */
pre .lit {
  color: #3387CC;
}
/* literal - blue */
pre .pun {
  color: #fff;
}
/* punctuation - white */
pre .pln {
  color: #fff;
}
/* plaintext - white */
pre .tag {
  color: #89bdff;
}
/* html/xml tag    - light blue */
pre .atn {
  color: #bdb76b;
}
/* html/xml attribute name  - khaki */
pre .atv {
  color: #65B042;
}
/* html/xml attribute value - green */
pre .dec {
  color: #3387CC;
}
/* decimal - blue */
/* Specify class=linenums on a pre to get line numbering */
ol.linenums {
  margin-top: 0;
  margin-bottom: 0;
  color: #AEAEAE;
}
/* IE indents via margin-left */
li.L0,
li.L1,
li.L2,
li.L3,
li.L5,
li.L6,
li.L7,
li.L8 {
  list-style-type: none;
}
/* Alternate shading for lines */
@media print {
  pre .str {
    color: #060;
  }
  pre .kwd {
    color: #006;
    font-weight: bold;
  }
  pre .com {
    color: #600;
    font-style: italic;
  }
  pre .typ {
    color: #404;
    font-weight: bold;
  }
  pre .lit {
    color: #044;
  }
  pre .pun {
    color: #440;
  }
  pre .pln {
    color: #000;
  }
  pre .tag {
    color: #006;
    font-weight: bold;
  }
  pre .atn {
    color: #404;
  }
  pre .atv {
    color: #060;
  }
}
* {
  padding: 0;
  margin: 0;
  box-sizing: border-box;
  -moz-box-sizing: border-box;
  -webkit-box-sizing: border-box;
  color: inherit;
  text-rendering: optimizeLegibility;
}
body {
  color: #282b36;
  min-width: 768px;
}
.redBorder,
.greenBorder,
.yellowBorder {
  border-top: 8px solid #282b36;
  width: 33.33%;
  float: left;
  height: 16px;
  position: relative;
  z-index: 50;
}
.redBorder {
  background-color: #f33e6f;
}
.greenBorder {
  background-color: #46bfbd;
}
.yellowBorder {
  background-color: #fdb45c;
}
h1 {
  font-family: "proxima-nova";
  font-weight: 600;
  font-size: 32px;
}
h2 {
  font-family: "proxima-nova";
  font-weight: 600;
  font-size: 22px;
  line-height: 40px;
}
#mainHeader {
  font-size: 55px;
}
#introText {
  font-weight: 400;
  margin-top: 20px;
  font-size: 26px;
  line-height: 40px;
  margin-bottom: 40px;
}
#wrapper {
  margin: 0 auto;
  position: relative;
  min-width: 768px;
}
#wrapper nav {
  width: 20%;
  padding-right: 20px;
  position: fixed;
  height: 100%;
  overflow-y: scroll;
  top: 0;
  z-index: 0;
  padding: 40px 20px;
  font-family: "proxima-nova";
  background-color: #ebebeb;
}
#wrapper nav dl {
  color: #767c8d;
}
#wrapper nav dl dt {
  list-style: none;
  margin-top: 10px;
  margin-bottom: 5px;
}
#wrapper nav dl dt a {
  display: block;
  padding: 2px 0;
  border-bottom: 1px solid rgba(118, 124, 141, 0.2);
  text-decoration: none;
}
#wrapper nav dl dd {
  margin-bottom: 5px;
  padding-left: 5px;
}
#wrapper nav dl dd:before {
  content: "- ";
}
#wrapper nav dl dd a {
  text-decoration: none;
  font-size: 12px;
  border-bottom: 1px solid transparent;
}
#wrapper nav dl a {
  -webkit-transition: all 200ms ease-in-out;
  -moz-transition: all 200ms ease-in-out;
  -o-transition: all 200ms ease-in-out;
  -ms-transition: all 200ms ease-in-out;
  transition: all 200ms ease-in-out;
}
#wrapper nav dl a:hover {
  color: #2d91ea;
  border-bottom-color: #2d91ea;
}
#wrapper #contentWrapper {
  width: 80%;
  max-width: 1080px;
  margin-left: 20%;
  padding: 0px 40px;
  padding-top: 72px;
}
article {
  border-top: 1px solid #ebebeb;
  padding: 40px 0;
}
article h2 {
  margin-top: 20px;
}
p,
ul li {
  font-family: "proxima-nova";
  line-height: 20px;
  font-size: 16px;
  margin-top: 10px;
  color: #767c8d;
}
p a,
ul li a {
  text-decoration: none;
  border-bottom: 1px solid #2d91ea;
  color: #2d91ea;
}
canvas {
  margin-top: 20px;
}
pre {
  background-color: #292b36;
  padding: 10px;
  border-radius: 5px;
  position: relative;
  -webkit-font-smoothing: antialiased;
  margin: 40px 0 20px 0;
}
pre code {
  display: block;
}
pre:before {
  content: attr(data-type);
  position: absolute;
  font-size: 12px;
  top: -30px;
  left: 0;
  font-family: "proxima-nova";
  font-weight: 400;
  display: inline-block;
  padding: 2px 5px;
  border-radius: 5px;
  background-color: #ebebeb;
}
