# Supplementary material for: Constructing marine expert management knowledge graph based on Trellisnet-CRF
Source: PeerJ Comput Sci. 2022 Sep 5;8:e1083. doi: 10.7717/peerj-cs.1083 (PMC9455288; doi:10.7717/peerj-cs.1083)
Supplement: Supplemental Information 3 [file peerj-cs-08-1083-s003.zip › kgocean/static/assets/chart-master/docs/styles.less]

@import "prettify";

@codeBackground : #292B36;

@primaryFont : "proxima-nova";

@textColour : #282B36;
@secondaryTextColour : #767c8d;

@borderPaleColour : #EBEBEB;
@pageBorderColour : @textColour;

@red : #F33E6F;
@green : #46BFBD;
@yellow : #FDB45C;
@blue : #2D91EA;

*{
padding:0;
margin:0;
box-sizing:border-box;
-moz-box-sizing:border-box;
-webkit-box-sizing:border-box;
color:inherit;
text-rendering: optimizeLegibility;
}

body{
	color: @textColour;
	min-width: 768px;
}

.redBorder,.greenBorder,.yellowBorder{
	border-top: 8px solid @pageBorderColour;
	width: 33.33%;
	float: left;
	height: 16px;
	position: relative;
	z-index:50;
}
.redBorder{
	background-color: @red;
}
.greenBorder{
	background-color: @green;
}
.yellowBorder{
	background-color: @yellow;
}

h1{
	font-family: @primaryFont;
	font-weight: 600;
	font-size: 32px;
}
h2{
	font-family: @primaryFont;
	font-weight: 600;
	font-size: 22px;
	line-height: 40px;
}
#mainHeader{
	font-size: 55px;
}
#introText{
	font-weight: 400;
	margin-top: 20px;
	font-size: 26px;
	line-height: 40px;
	margin-bottom: 40px;
}
#wrapper{
	margin: 0 auto;
	position: relative;
	min-width: 768px;
	nav{
		width: 20%;
		padding-right: 20px;
		position: fixed;
		height: 100%;
		overflow-y: scroll;
		top: 0;
		z-index: 0;
		padding: 40px 20px;
		font-family: @primaryFont;
		background-color: @borderPaleColour;

		dl{
			color: @secondaryTextColour;
			dt{
				list-style: none;
				margin-top: 10px;
				margin-bottom: 5px;
				a{
					display: block;
					padding: 2px 0;
					border-bottom: 1px solid fade(@secondaryTextColour,20%);
					text-decoration: none;
				}
			}
			dd{
				margin-bottom: 5px;
				padding-left: 5px;
					&:before{
						content: "- ";
						
					}
				a{
					text-decoration:none;
					font-size: 12px;
					border-bottom: 1px solid transparent;
				}
			}
			a{
				-webkit-transition: all 200ms ease-in-out;
				-moz-transition: all 200ms ease-in-out;
				-o-transition: all 200ms ease-in-out;
				-ms-transition: all 200ms ease-in-out;
				transition: all 200ms ease-in-out;	
				&:hover{
					color: @blue;
					border-bottom-color:@blue;
				}			
			}
			
		}
	}
	#contentWrapper{
		width: 80%;
		max-width: 1080px;
		margin-left: 20%;
		padding: 0px 40px;
		padding-top: 72px;
	}
}
article{
	border-top: 1px solid @borderPaleColour;
	padding: 40px 0;
	h2{
		margin-top: 20px;
	}
}

p,ul li{
	font-family: @primaryFont;
	line-height: 20px;
	font-size: 16px;
	margin-top: 10px;
	color: @secondaryTextColour;
	a{
		text-decoration: none;
		border-bottom: 1px solid @blue;
		color: @blue;
	}
}

canvas{
	margin-top: 20px;
}
pre{
	background-color: @codeBackground;
	padding: 10px;
	border-radius: 5px;
	position: relative;
	-webkit-font-smoothing: antialiased;
	margin: 40px 0 20px 0;
	code{
		display: block;
	}
	&:before{
		content: attr(data-type);
		position: absolute;
		font-size: 12px;
		top: -30px;
		left: 0;
		font-family: @primaryFont;
		font-weight: 400;
		display: inline-block;
		padding: 2px 5px;
		border-radius: 5px;
		background-color: @borderPaleColour;
	}
}
p{
}
