# Supplementary material for: Constructing marine expert management knowledge graph based on Trellisnet-CRF
Source: PeerJ Comput Sci. 2022 Sep 5;8:e1083. doi: 10.7717/peerj-cs.1083 (PMC9455288; doi:10.7717/peerj-cs.1083)
Supplement: Supplemental Information 3 [file peerj-cs-08-1083-s003.zip › kgocean/static/assets/chart-master/readme.md]

Chart.js
=======
*Simple HTML5 Charts using the canvas element* [chartjs.org](http://www.chartjs.org)

Competition!
-------
The guys at ChallengePost are running a competition to design and build a personal dashboard using Chart.js, and are offering some great prizes for winning. Take a look at [chartjs.challengepost.com](http://chartjs.challengepost.com/).

Documentation
-------
You can find documentation at [chartjs.org/docs](http://www.chartjs.org/docs).

License
-------
Chart.js was taken down on the 19th March. It is now back online for good and IS available under MIT license.

Chart.js is available under the [MIT license] (http://opensource.org/licenses/MIT).
