# Supplementary material for: Constructing marine expert management knowledge graph based on Trellisnet-CRF
Source: PeerJ Comput Sci. 2022 Sep 5;8:e1083. doi: 10.7717/peerj-cs.1083 (PMC9455288; doi:10.7717/peerj-cs.1083)
Supplement: Supplemental Information 3 [file peerj-cs-08-1083-s003.zip › kgocean/static/assets/chart-master/site/styles.css]

* {
  padding: 0;
  margin: 0;
  color: inherit;
  -webkit-font-smoothing: antialiased;
  text-rendering: optimizeLegibility;
}
body {
  color: #282b36;
  border-top: 8px solid #282b36;
}
canvas {
  font-family: "proxima-nova", sans-serif sans-serif;
}
.redBorder,
.greenBorder,
.yellowBorder {
  width: 33.33%;
  float: left;
  height: 8px;
}
.redBorder {
  background-color: #f33e6f;
}
.greenBorder {
  background-color: #46bfbd;
}
.yellowBorder {
  background-color: #fdb45c;
}
h1 {
  font-family: "proxima-nova", sans-serif;
  font-weight: 600;
  font-size: 55px;
  margin-top: 40px;
}
h2 {
  font-family: "proxima-nova", sans-serif;
  font-weight: 400;
  margin-top: 20px;
  font-size: 26px;
  line-height: 40px;
}
h3 {
  font-family: "proxima-nova", sans-serif;
  font-weight: 600;
  text-align: center;
  margin: 20px 0;
}
h3 a {
  color: #2d91ea;
  text-decoration: none;
  border-bottom: 1px solid #2d91ea;
}
p {
  font-family: "proxima-nova", sans-serif;
  line-height: 24px;
  font-size: 18px;
  color: #767c8d;
}
.btn {
  display: inline-block;
  padding: 20px;
  font-family: "proxima-nova", sans-serif;
  font-weight: 600;
  color: #fff;
  text-decoration: none;
  border-radius: 5px;
  text-align: center;
  font-size: 18px;
  -webkit-transition-property: background-color box-shadow;
  -webkit-transition-duration: 200ms;
  -webkit-transition-timing-function: ease-in-out;
  -moz-transition-property: background-color box-shadow;
  -moz-transition-duration: 200ms;
  -moz-transition-timing-function: ease-in-out;
  -ms-transition-property: background-color box-shadow;
  -ms-transition-duration: 200ms;
  -ms-transition-timing-function: ease-in-out;
  -o-transition-property: background-color box-shadow;
  -o-transition-duration: 200ms;
  -o-transition-timing-function: ease-in-out;
  transition-property: background-color box-shadow;
  transition-duration: 200ms;
  transition-timing-function: ease-in-out;
}
.btn:active {
  box-shadow: inset 1px 1px 4px rgba(0, 0, 0, 0.25);
}
.btn.red {
  background-color: #f33e6f;
}
.btn.red:hover {
  background-color: #f2265d;
}
.btn.blue {
  background-color: #2d91ea;
}
.btn.blue:hover {
  background-color: #1785e6;
}
header {
  width: 978px;
  margin: 20px auto;
  display: block;
  position: relative;
}
header hgroup {
  width: 50%;
  padding: 20px 0;
}
header #introChart {
  position: absolute;
  top: 60px;
  right: 0;
}
header .btn {
  margin-right: 10px;
  width: 180px;
}
footer {
  width: 100%;
  text-align: center;
  background-color: #ebebeb;
}
footer p {
  color: #767c8d;
  font-family: "proxima-nova", sans-serif;
  font-size: 16px;
  padding: 20px 0;
}
section {
  width: 978px;
  margin: 40px auto;
}
section:before {
  content: '';
  width: 600px;
  margin: 0 auto;
  border-top: 1px solid #ebebeb;
  height: 20px;
  display: block;
}
section:after {
  content: "";
  display: table;
  clear: both;
}
*section {
  zoom: 1;
}
#features article {
  width: 33.33%;
  float: left;
}
#features article p {
  display: block;
  width: 90%;
  margin: 0 auto;
  text-align: center;
}
#features article img {
  width: 250px;
  height: 250px;
  margin: 0 auto;
  display: block;
}
#examples article {
  -webkit-transition: opacity 200ms ease-in-out;
  -ms-transition: opacity 200ms ease-in-out;
  -moz-transition: opacity 200ms ease-in-out;
  -o-transition: opacity 200ms ease-in-out;
  transition: opacity 200ms ease-in-out;
  position: relative;
  margin-top: 20px;
  clear: both;
}
#examples article:after {
  content: '';
  width: 600px;
  padding-top: 40px;
  margin: 40px auto;
  border-bottom: 1px solid #ebebeb;
  height: 20px;
  display: block;
  clear: both;
}
#examples article p {
  margin-top: 10px;
}
#examples article .half {
  width: 50%;
  float: left;
}
#examples article .canvasWrapper {
  float: left;
  width: 449px;
  padding: 0 20px;
}
#examples h3 {
  clear: both;
}
#examples .hidden {
  opacity: 0;
}
