# Supplementary material for: Constructing marine expert management knowledge graph based on Trellisnet-CRF
Source: PeerJ Comput Sci. 2022 Sep 5;8:e1083. doi: 10.7717/peerj-cs.1083 (PMC9455288; doi:10.7717/peerj-cs.1083)
Supplement: Supplemental Information 3 [file peerj-cs-08-1083-s003.zip › kgocean/static/assets/fullcalendar/changelog.txt]

version 1.5.4 (9/5/12)
	- made compatible with jQuery 1.8.* (thx archaeron)
	- bundled with jQuery 1.8.1 and jQuery UI 1.8.23

version 1.5.3 (2/6/12)
	- fixed dragging issue with jQuery UI 1.8.16 (issue 1168)
	- bundled with jQuery 1.7.1 and jQuery UI 1.8.17

version 1.5.2 (8/21/11)
	- correctly process UTC "Z" ISO8601 date strings (issue 750)

version 1.5.1 (4/9/11)
	- more flexible ISO8601 date parsing (issue 814)
	- more flexible parsing of UNIX timestamps (issue 826)
	- FullCalendar now buildable from source on a Mac (issue 795)
	- FullCalendar QA'd in FF4 (issue 883)
	- upgraded to jQuery 1.5.2 (which supports IE9) and jQuery UI 1.8.11

version 1.5 (3/19/11)
	- slicker default styling for buttons
	- reworked a lot of the calendar's HTML and accompanying CSS
	  (solves issues 327 and 395)
	- more printer-friendly (fullcalendar-print.css)
	- fullcalendar now inherits styles from jquery-ui themes differently.
	  styles for buttons are distinct from styles for calendar cells.
	  (solves issue 299)
	- can now color events through FullCalendar options and Event-Object properties (issue 117)
	  THIS IS NOW THE PREFERRED METHOD OF COLORING EVENTS (as opposed to using className and CSS)
		- FullCalendar options:
			- eventColor (changes both background and border)
			- eventBackgroundColor
			- eventBorderColor
			- eventTextColor
		- Event-Object options:
			- color (changes both background and border)
			- backgroundColor
			- borderColor
			- textColor
	- can now specify an event source as an *object* with a `url` property (json feed) or
	  an `events` property (function or array) with additional properties that will
	  be applied to the entire event source:
		- color (changes both background and border)
		- backgroudColor
		- borderColor
		- textColor
		- className
		- editable
		- allDayDefault
		- ignoreTimezone
		- startParam (for a feed)
		- endParam   (for a feed)
		- ANY OF THE JQUERY $.ajax OPTIONS
		  allows for easily changing from GET to POST and sending additional parameters (issue 386)
		  allows for easily attaching ajax handlers such as `error` (issue 754)
		  allows for turning caching on (issue 355)
	- Google Calendar feeds are now specified differently:
		- specify a simple string of your feed's URL
		- specify an *object* with a `url` property of your feed's URL.
		  you can include any of the new Event-Source options in this object.
		- the old `$.fullCalendar.gcalFeed` method still works
	- no more IE7 SSL popup (issue 504)
	- remove `cacheParam` - use json event source `cache` option instead
	- latest jquery/jquery-ui

version 1.4.11 (2/22/11)
	- fixed rerenderEvents bug (issue 790)
	- fixed bug with faulty dragging of events from all-day slot in agenda views
	- bundled with jquery 1.5 and jquery-ui 1.8.9

version 1.4.10 (1/2/11)
	- fixed bug with resizing event to different week in 5-day month view (issue 740)
	- fixed bug with events not sticking after a removeEvents call (issue 757)
	- fixed bug with underlying parseTime method, and other uses of parseInt (issue 688)

version 1.4.9 (11/16/10)
	- new algorithm for vertically stacking events (issue 111)
	- resizing an event to a different week (issue 306)
	- bug: some events not rendered with consecutive calls to addEventSource (issue 679)

version 1.4.8 (10/16/10)
	- ignoreTimezone option (set to `false` to process UTC offsets in ISO8601 dates)
	- bugfixes
		- event refetching not being called under certain conditions (issues 417, 554)
		- event refetching being called multiple times under certain conditions (issues 586, 616)
		- selection cannot be triggered by right mouse button (issue 558)
		- agenda view left axis sized incorrectly (issue 465)
		- IE js error when calendar is too narrow (issue 517)
		- agenda view looks strange when no scrollbars (issue 235)
		- improved parsing of ISO8601 dates with UTC offsets
	- $.fullCalendar.version
	- an internal refactor of the code, for easier future development and modularity

version 1.4.7 (7/5/10)
	- "dropping" external objects onto the calendar
		- droppable (boolean, to turn on/off)
		- dropAccept (to filter which events the calendar will accept)
		- drop (trigger)
	- selectable options can now be specified with a View Option Hash
	- bugfixes
		- dragged & reverted events having wrong time text (issue 406)
		- bug rendering events that have an endtime with seconds, but no hours/minutes (issue 477)
		- gotoDate date overflow bug (issue 429)
		- wrong date reported when clicking on edge of last column in agenda views (412)
	- support newlines in event titles
	- select/unselect callbacks now passes native js event

version 1.4.6 (5/31/10)
	- "selecting" days or timeslots
		- options: selectable, selectHelper, unselectAuto, unselectCancel
		- callbacks: select, unselect
		- methods: select, unselect
	- when dragging an event, the highlighting reflects the duration of the event
	- code compressing by Google Closure Compiler
	- bundled with jQuery 1.4.2 and jQuery UI 1.8.1

version 1.4.5 (2/21/10)
	- lazyFetching option, which can force the calendar to fetch events on every view/date change
	- scroll state of agenda views are preserved when switching back to view
	- bugfixes
		- calling methods on an uninitialized fullcalendar throws error
		- IE6/7 bug where an entire view becomes invisible (issue 320)
		- error when rendering a hidden calendar (in jquery ui tabs for example) in IE (issue 340)
		- interconnected bugs related to calendar resizing and scrollbars
			- when switching views or clicking prev/next, calendar would "blink" (issue 333)
			- liquid-width calendar's events shifted (depending on initial height of browser) (issue 341)
			- more robust underlying algorithm for calendar resizing

version 1.4.4 (2/3/10)
	- optimized event rendering in all views (events render in 1/10 the time)
	- gotoDate() does not force the calendar to unnecessarily rerender
	- render() method now correctly readjusts height

version 1.4.3 (12/22/09)
	- added destroy method
	- Google Calendar event pages respect currentTimezone
	- caching now handled by jQuery's ajax	
	- protection from setting aspectRatio to zero
	- bugfixes
		- parseISO8601 and DST caused certain events to display day before
		- button positioning problem in IE6
		- ajax event source removed after recently being added, events still displayed
		- event not displayed when end is an empty string
		- dynamically setting calendar height when no events have been fetched, throws error

version 1.4.2 (12/02/09)
	- eventAfterRender trigger
	- getDate & getView methods
	- height & contentHeight options (explicitly sets the pixel height)
	- minTime & maxTime options (restricts shown hours in agenda view)
	- getters [for all options] and setters [for height, contentHeight, and aspectRatio ONLY! stay tuned..]
	- render method now readjusts calendar's size
	- bugfixes
		- lightbox scripts that use iframes (like fancybox)
		- day-of-week classNames were off when firstDay=1
		- guaranteed space on right side of agenda events (even when stacked)
		- accepts ISO8601 dates with a space (instead of 'T')

version 1.4.1 (10/31/09)
	- can exclude weekends with new 'weekends' option
	- gcal feed 'currentTimezone' option
	- bugfixes
		- year/month/date option sometimes wouldn't set correctly (depending on current date)
		- daylight savings issue caused agenda views to start at 1am (for BST users)
	- cleanup of gcal.js code

version 1.4 (10/19/09)
	- agendaWeek and agendaDay views
	- added some options for agenda views:
		- allDaySlot
		- allDayText
		- firstHour
		- slotMinutes
		- defaultEventMinutes
		- axisFormat
	- modified some existing options/triggers to work with agenda views:
		- dragOpacity and timeFormat can now accept a "View Hash" (a new concept)
		- dayClick now has an allDay parameter
		- eventDrop now has an an allDay parameter
		  (this will affect those who use revertFunc, adjust parameter list)
	- added 'prevYear' and 'nextYear' for buttons in header
	- minor change for theme users, ui-state-hover not applied to active/inactive buttons
	- added event-color-changing example in docs
	- better defaults for right-to-left themed button icons

version 1.3.2 (10/13/09)
	- Bugfixes (please upgrade from 1.3.1!)
		- squashed potential infinite loop when addMonths and addDays
		  is called with an invalid date
		- $.fullCalendar.parseDate() now correctly parses IETF format
		- when switching views, the 'today' button sticks inactive, fixed
	- gotoDate now can accept a single Date argument
	- documentation for changes in 1.3.1 and 1.3.2 now on website

version 1.3.1 (9/30/09)
	- Important Bugfixes (please upgrade from 1.3!)
		- When current date was late in the month, for long months, and prev/next buttons
		  were clicked in month-view, some months would be skipped/repeated
		- In certain time zones, daylight savings time would cause certain days
		  to be misnumbered in month-view
	- Subtle change in way week interval is chosen when switching from month to basicWeek/basicDay view
	- Added 'allDayDefault' option
	- Added 'changeView' and 'render' methods

version 1.3 (9/21/09)
	- different 'views': month/basicWeek/basicDay
	- more flexible 'header' system for buttons
	- themable by jQuery UI themes
	- resizable events (require jQuery UI resizable plugin)
	- rescoped & rewritten CSS, enhanced default look
	- cleaner css & rendering techniques for right-to-left
	- reworked options & API to support multiple views / be consistent with jQuery UI
	- refactoring of entire codebase
		- broken into different JS & CSS files, assembled w/ build scripts
		- new test suite for new features, uses firebug-lite
	- refactored docs
	- Options
		+ date
		+ defaultView
		+ aspectRatio
		+ disableResizing
		+ monthNames      (use instead of $.fullCalendar.monthNames)
		+ monthNamesShort (use instead of $.fullCalendar.monthAbbrevs)
		+ dayNames        (use instead of $.fullCalendar.dayNames)
		+ dayNamesShort   (use instead of $.fullCalendar.dayAbbrevs)
		+ theme
		+ buttonText
		+ buttonIcons
		x draggable           -> editable/disableDragging
		x fixedWeeks          -> weekMode
		x abbrevDayHeadings   -> columnFormat
		x buttons/title       -> header
		x eventDragOpacity    -> dragOpacity
		x eventRevertDuration -> dragRevertDuration
		x weekStart           -> firstDay
		x rightToLeft         -> isRTL
		x showTime (use 'allDay' CalEvent property instead)
	- Triggered Actions
		+ eventResizeStart
		+ eventResizeStop
		+ eventResize
		x monthDisplay -> viewDisplay
		x resize       -> windowResize
		'eventDrop' params changed, can revert if ajax cuts out
	- CalEvent Properties
		x showTime  -> allDay
		x draggable -> editable
		'end' is now INCLUSIVE when allDay=true
		'url' now produces a real <a> tag, more native clicking/tab behavior
	- Methods:
		+ renderEvent
		x prevMonth         -> prev
		x nextMonth         -> next
		x prevYear/nextYear -> moveDate
		x refresh           -> rerenderEvents/refetchEvents
		x removeEvent       -> removeEvents
		x getEventsByID     -> clientEvents
	- Utilities:
		'formatDate' format string completely changed (inspired by jQuery UI datepicker + datejs)
		'formatDates' added to support date-ranges
	- Google Calendar Options:
		x draggable -> editable
	- Bugfixes
		- gcal extension fetched 25 results max, now fetches all

version 1.2.1 (6/29/09)
	- bugfixes
		- allows and corrects invalid end dates for events
		- doesn't throw an error in IE while rendering when display:none
		- fixed 'loading' callback when used w/ multiple addEventSource calls
		- gcal className can now be an array

version 1.2 (5/31/09)
	- expanded API
		- 'className' CalEvent attribute
		- 'source' CalEvent attribute
		- dynamically get/add/remove/update events of current month
		- locale improvements: change month/day name text
		- better date formatting ($.fullCalendar.formatDate)
		- multiple 'event sources' allowed
			- dynamically add/remove event sources
	- options for prevYear and nextYear buttons
	- docs have been reworked (include addition of Google Calendar docs)
	- changed behavior of parseDate for number strings
	  (now interpets as unix timestamp, not MS times)
	- bugfixes
		- rightToLeft month start bug
		- off-by-one errors with month formatting commands
		- events from previous months sticking when clicking prev/next quickly
	- Google Calendar API changed to work w/ multiple event sources
		- can also provide 'className' and 'draggable' options
	- date utilties moved from $ to $.fullCalendar
	- more documentation in source code
	- minified version of fullcalendar.js
	- test suit (available from svn)
	- top buttons now use <button> w/ an inner <span> for better css cusomization
		- thus CSS has changed. IF UPGRADING FROM PREVIOUS VERSIONS,
		  UPGRADE YOUR FULLCALENDAR.CSS FILE!!!

version 1.1 (5/10/09)
	- Added the following options:
		- weekStart
		- rightToLeft
		- titleFormat
		- timeFormat
		- cacheParam
		- resize
	- Fixed rendering bugs
		- Opera 9.25 (events placement & window resizing)
		- IE6 (window resizing)
	- Optimized window resizing for ALL browsers
	- Events on same day now sorted by start time (but first by timespan)
	- Correct z-index when dragging
	- Dragging contained in overflow DIV for IE6
	- Modified fullcalendar.css
		- for right-to-left support
		- for variable start-of-week
		- for IE6 resizing bug
		- for THEAD and TBODY (in 1.0, just used TBODY, restructured in 1.1)
		- IF UPGRADING FROM FULLCALENDAR 1.0, YOU MUST UPGRADE FULLCALENDAR.CSS
		  !!!!!!!!!!!
		  
