# Supplementary material for: Constructing marine expert management knowledge graph based on Trellisnet-CRF
Source: PeerJ Comput Sci. 2022 Sep 5;8:e1083. doi: 10.7717/peerj-cs.1083 (PMC9455288; doi:10.7717/peerj-cs.1083)
Supplement: Supplemental Information 3 [file peerj-cs-08-1083-s003.zip › kgocean/static/assets/fullcalendar/demos/json-events.php]

<?php

	$year = date('Y');
	$month = date('m');

	echo json_encode(array(
	
		array(
			'id' => 111,
			'title' => "Event1",
			'start' => "$year-$month-10",
			'url' => "http://yahoo.com/"
		),
		
		array(
			'id' => 222,
			'title' => "Event2",
			'start' => "$year-$month-20",
			'end' => "$year-$month-22",
			'url' => "http://yahoo.com/"
		)
	
	));

?>
