# Supplementary material for: Constructing marine expert management knowledge graph based on Trellisnet-CRF
Source: PeerJ Comput Sci. 2022 Sep 5;8:e1083. doi: 10.7717/peerj-cs.1083 (PMC9455288; doi:10.7717/peerj-cs.1083)
Supplement: Supplemental Information 3 [file peerj-cs-08-1083-s003.zip › kgocean/static/assets/fullcalendar/fullcalendar/bootstrap-fullcalendar.css]

/*
 * FullCalendar v1.5.3 Stylesheet
 *
 * Copyright (c) 2011 Adam Shaw
 * Dual licensed under the MIT and GPL licenses, located in
 * MIT-LICENSE.txt and GPL-LICENSE.txt respectively.
 *
 * Date: Mon Feb 6 22:40:40 2012 -0800
 *
 */


.fc {
  direction: ltr;
  text-align: left;
  }
  
.fc table {
  border-collapse: collapse;
  border-spacing: 0;
  }
  
html .fc,
.fc table {
  font-size: 1em;
  }
  
.fc td,
.fc th {
  padding: 0;
  vertical-align: top;
  }


/* Header
------------------------------------------------------------------------*/

.fc-header td {
  white-space: nowrap;
  }

.fc-header-left {
  width: 25%;
  text-align: left;
  }
  
.fc-header-center {
  text-align: center;
  }
  
.fc-header-right {
  width: 25%;
  text-align: right;    
  }
  
.fc-header-title {
  display: inline-block;
  vertical-align: top;
  }
  
.fc-header-title h2 {
  margin-top: 0;
  font-size: 16px;
  white-space: nowrap;
  }
  
.fc .fc-header-space {
  padding-left: 10px;
  }
  
.fc-header .fc-button {
  margin-bottom: 1em;
  vertical-align: top;
}
  
/* buttons edges butting together */

.fc-header .fc-button {
  margin-right: -1px;
  }
  
.fc-header .fc-corner-right {
  margin-right: 1px; /* back to normal */
  }
  
.fc-header .ui-corner-right {
  margin-right: 0; /* back to normal */
  }
  
/* button layering (for border precedence) */
  
.fc-header .fc-state-hover,
.fc-header .ui-state-hover {
  z-index: 2;
  }
  
.fc-header .fc-state-down {
  z-index: 3;
  }

.fc-header .fc-state-active,
.fc-header .ui-state-active {
  z-index: 4;
  }
  
  
  
/* Content
------------------------------------------------------------------------*/
  
.fc-content {
  clear: both;
  }
  
.fc-view {
  width: 100%; /* needed for view switching (when view is absolute) */
  overflow: hidden;
  }
  
  

/* Cell Styles
------------------------------------------------------------------------*/

.fc-widget-header {
  background-image: -moz-linear-gradient(top, #fafafa, #efefef);
    background-image: -webkit-gradient(linear, 0 0, 0 100%, from(#fafafa), to(#efefef));
    background-image: -webkit-linear-gradient(top, #fafafa, #efefef);
    background-image: -o-linear-gradient(top, #fafafa, #efefef);
    background-image: linear-gradient(to bottom, #fafafa, #efefef);
  color: #646464;
}

.fc-widget-header,    /* <th>, usually */
.fc-widget-content {  /* <td>, usually */
  border: 1px solid #ddd;
  color: #646464;
}
  
.fc-state-highlight { /* <td> today cell */ /* TODO: add .fc-today to <th> */
  background: #fff;
  }
  
.fc-cell-overlay { /* semi-transparent rectangle while dragging */
  background: #9cf;
  opacity: .2;
  filter: alpha(opacity=20); /* for IE */
  }
  


/* Buttons
------------------------------------------------------------------------*/

.fc-button {
  position: relative;
  overflow: hidden;
  display: inline-block;
  cursor: pointer;
  top: -52px;
}

.fc-header {
  margin-bottom:-20px;
}
  
.fc-state-default { /* non-theme */
  border-style: solid;
  border-width: 1px 0;
}
  
.fc-button-inner {
    position: relative;
    float: left;
    overflow: hidden;
    padding: 5px;  
}
.fc-corner-left .fc-button-inner,.fc-state-active .fc-button-inner{
    padding: 6px !important;
}
  
.fc-button-month.fc-state-active .fc-button-inner {
    padding: 7px !important;
}

.fc-state-default .fc-button-inner { /* non-theme */
  border-style: solid;
  border-width: 0 1px;
}
  
.fc-button-content {
  position: relative;
  float: left;
  height: 1.9em;
  line-height: 1.9em;
  padding: 0 .6em;
  white-space: nowrap;
  }
  
/* icon (for jquery ui) */
  
.fc-button-content .fc-icon-wrap {
  position: relative;
  float: left;
  top: 50%;
  }
  
.fc-button-content .ui-icon {
  position: relative;
  float: left;
  margin-top: -50%;
  *margin-top: 0;
  *top: -50%;
  }
  
/* gloss effect */
  
.fc-state-default .fc-button-effect {
  position: absolute;
  top: 50%;
  left: 0;
  }
  
.fc-state-default .fc-button-effect span {

  }
  
/* button states (determines colors)  */
  
.fc-state-default,
.fc-state-default .fc-button-inner {
  border-top-style: none;
  border-bottom-style: none;
  border-left-style: solid;
  border-right-style: solid;
  border-color: #ddd;
  background: transparent;
  color: #646464;
  }
  
.fc-state-hover,
.fc-state-hover .fc-button-inner {
  border-color: #ddd;
  background: #fafafa;
  }
  
.fc-state-down,
.fc-state-down .fc-button-inner {
  border-color: #ddd;
  background: transparent;
  }

.fc-state-active,
.fc-state-active .fc-button-inner {
    background:#FFFFFF;
    border-bottom: 1px solid #FFFFFF;
    border-color: #DDDDDD #DDDDDD #FFFFFF;
    color: #646464;
}
  }
  
.fc-state-disabled,
.fc-state-disabled .fc-button-inner {
  color: #999;
  border-color: #ddd;
  }
  
.fc-state-disabled {
  cursor: default;
  }
  
.fc-state-disabled .fc-button-effect {
  display: none;
  }
  
  

/* Global Event Styles
------------------------------------------------------------------------*/
   
.fc-event {
  border-style: solid;
  border-width: 0;
  font-size: .85em;
  cursor: default;
  }
  
a.fc-event,
.fc-event-draggable {
  cursor: pointer;
  }
  
a.fc-event {
  text-decoration: none;
  }
  
.fc-rtl .fc-event {
  text-align: right;
  }
  
.fc-event-skin {
  border-color: #81c4e6;     /* default BORDER color */
  background-color: #8cccec; /* default BACKGROUND color */
  color: #fff;               /* default TEXT color */
  }
  
.fc-event-inner {
  position: relative;
  width: 100%;
  height: 100%;
  border-style: solid;
  border-width: 0;
  overflow: hidden;
  }
  
.fc-event-time,
.fc-event-title {
  padding: 0 1px;
  }
  
.fc .ui-resizable-handle { /*** TODO: don't use ui-resizable anymore, change class ***/
  display: block;
  position: absolute;
  z-index: 99999;
  overflow: hidden; /* hacky spaces (IE6/7) */
  font-size: 300%;  /* */
  line-height: 50%; /* */
  }
  
  
  
/* Horizontal Events
------------------------------------------------------------------------*/

.fc-event-hori {
  border-width: 1px 0;
  margin-bottom: 1px;
  }
  
/* resizable */
  
.fc-event-hori .ui-resizable-e {
  top: 0           !important; /* importants override pre jquery ui 1.7 styles */
  right: -3px      !important;
  width: 7px       !important;
  height: 100%     !important;
  cursor: e-resize;
  }
  
.fc-event-hori .ui-resizable-w {
  top: 0           !important;
  left: -3px       !important;
  width: 7px       !important;
  height: 100%     !important;
  cursor: w-resize;
  }
  
.fc-event-hori .ui-resizable-handle {
  _padding-bottom: 14px; /* IE6 had 0 height */
  }
  
  
  
/* Fake Rounded Corners (for buttons and events)
------------------------------------------------------------*/
  
.fc-corner-left {
  margin-left: 1px;
  }
  
.fc-corner-left .fc-button-inner,
.fc-corner-left .fc-event-inner {
  margin-left: -1px;
  }
  
.fc-corner-right {
  margin-right: 1px;
  }
  
.fc-corner-right .fc-button-inner,
.fc-corner-right .fc-event-inner {
  margin-right: -1px;
  }
  
.fc-corner-top {
  margin-top: 1px;
  }
  
.fc-corner-top .fc-event-inner {
  margin-top: -1px;
  }
  
.fc-corner-bottom {
  margin-bottom: 1px;
  }
  
.fc-corner-bottom .fc-event-inner {
  margin-bottom: -1px;
  }
  
  
  
/* Fake Rounded Corners SPECIFICALLY FOR EVENTS
-----------------------------------------------------------------*/
  
.fc-corner-left .fc-event-inner {
  border-left-width: 1px;
  }
  
.fc-corner-right .fc-event-inner {
  border-right-width: 1px;
  }
  
.fc-corner-top .fc-event-inner {
  border-top-width: 1px;
  }
  
.fc-corner-bottom .fc-event-inner {
  border-bottom-width: 1px;
  }
  
  
  
/* Reusable Separate-border Table
------------------------------------------------------------*/

table.fc-border-separate {
  border-collapse: separate;

  }
  
.fc-border-separate th,
.fc-border-separate td {
  border-width: 1px 0 0 1px;
  }
  
.fc-border-separate th.fc-last,
.fc-border-separate td.fc-last {
  border-right-width: 1px;
  }
  
.fc-border-separate tr.fc-last th,
.fc-border-separate tr.fc-last td {
  border-bottom-width: 1px;
  }
  
.fc-border-separate tbody tr.fc-first td,
.fc-border-separate tbody tr.fc-first th {
  border-top-width: 0;
  }
  
  

/* Month View, Basic Week View, Basic Day View
------------------------------------------------------------------------*/

.fc-grid th {
  text-align: center;
  }
  
.fc-grid .fc-day-number {
  float: right;
  padding: 0 2px;
  }
  
.fc-grid .fc-other-month .fc-day-number {
  opacity: 0.3;
  filter: alpha(opacity=30); /* for IE */
  /* opacity with small font can sometimes look too faded
     might want to set the 'color' property instead
     making day-numbers bold also fixes the problem */
  }
  
.fc-grid .fc-day-content {
  clear: both;
  padding: 2px 2px 1px; /* distance between events and day edges */
  }
  
/* event styles */
  
.fc-grid .fc-event-time {
  font-weight: bold;
  }
  
/* right-to-left */
  
.fc-rtl .fc-grid .fc-day-number {
  float: left;
  }
  
.fc-rtl .fc-grid .fc-event-time {
  float: right;
  }
  
  

/* Agenda Week View, Agenda Day View
------------------------------------------------------------------------*/

.fc-agenda table {
  border-collapse: separate;
  }
  
.fc-agenda-days th {
  text-align: center;
  }
  
.fc-agenda .fc-agenda-axis {
  width: 50px;
  padding: 0 4px;
  vertical-align: middle;
  text-align: right;
  white-space: nowrap;
  font-weight: normal;
  }
  
.fc-agenda .fc-day-content {
  padding: 2px 2px 1px;
  }
  
/* make axis border take precedence */
  
.fc-agenda-days .fc-agenda-axis {
  border-right-width: 1px;
  }
  
.fc-agenda-days .fc-col0 {
  border-left-width: 0;
  }
  
/* all-day area */
  
.fc-agenda-allday th {
  border-width: 0 1px;
  }
  
.fc-agenda-allday .fc-day-content {
  min-height: 34px; /* TODO: doesnt work well in quirksmode */
  _height: 34px;
  }
  
/* divider (between all-day and slots) */
  
.fc-agenda-divider-inner {
  height: 2px;
  overflow: hidden;
  }
  
.fc-widget-header .fc-agenda-divider-inner {
  background: #eee;
  }
  
/* slot rows */
  
.fc-agenda-slots th {
  border-width: 1px 1px;
  }
  
.fc-agenda-slots td {
  border-width: 1px 0 0;
  background: none;
  }
  
.fc-agenda-slots td div {
  height: 20px;
  }
  
.fc-agenda-slots tr.fc-slot0 th,
.fc-agenda-slots tr.fc-slot0 td {
  border-top-width: 0;
  }

.fc-agenda-slots tr.fc-minor th,
.fc-agenda-slots tr.fc-minor td {
  border-top-style: dotted;
  }
  
.fc-agenda-slots tr.fc-minor th.ui-widget-header {
  *border-top-style: solid; /* doesn't work with background in IE6/7 */
  }
  


/* Vertical Events
------------------------------------------------------------------------*/

.fc-event-vert {
  border-width: 0 1px;
  }
  
.fc-event-vert .fc-event-head,
.fc-event-vert .fc-event-content {
  position: relative;
  z-index: 2;
  width: 100%;
  overflow: hidden;
  }
  
.fc-event-vert .fc-event-time {
  white-space: nowrap;
  font-size: 10px;
  }
  
.fc-event-vert .fc-event-bg { /* makes the event lighter w/ a semi-transparent overlay  */
  position: absolute;
  z-index: 1;
  top: 0;
  left: 0;
  width: 100%;
  height: 100%;
  background: #fff;
  opacity: .3;
  filter: alpha(opacity=30);
  }
  
.fc .ui-draggable-dragging .fc-event-bg, /* TODO: something nicer like .fc-opacity */
.fc-select-helper .fc-event-bg {
  display: none\9; /* for IE6/7/8. nested opacity filters while dragging don't work */
  }
  
/* resizable */
  
.fc-event-vert .ui-resizable-s {
  bottom: 0        !important; /* importants override pre jquery ui 1.7 styles */
  width: 100%      !important;
  height: 8px      !important;
  overflow: hidden !important;
  line-height: 8px !important;
  font-size: 11px  !important;
  font-family: monospace;
  text-align: center;
  cursor: s-resize;
  }
  
.fc-agenda .ui-resizable-resizing { /* TODO: better selector */
  _overflow: hidden;
  }
