# Supplementary material for: Constructing marine expert management knowledge graph based on Trellisnet-CRF
Source: PeerJ Comput Sci. 2022 Sep 5;8:e1083. doi: 10.7717/peerj-cs.1083 (PMC9455288; doi:10.7717/peerj-cs.1083)
Supplement: Supplemental Information 3 [file peerj-cs-08-1083-s003.zip › kgocean/static/assets/fullcalendar/fullcalendar/fullcalendar.min.js]

/*

 FullCalendar v1.5.4
 http://arshaw.com/fullcalendar/

 Use fullcalendar.css for basic styling.
 For event drag & drop, requires jQuery UI draggable.
 For event resizing, requires jQuery UI resizable.

 Copyright (c) 2011 Adam Shaw
 Dual licensed under the MIT and GPL licenses, located in
 MIT-LICENSE.txt and GPL-LICENSE.txt respectively.

 Date: Tue Sep 4 23:38:33 2012 -0700

*/
(function(m,ma){function wb(a){m.extend(true,Ya,a)}function Yb(a,b,e){function d(k){if(E){u();q();na();S(k)}else f()}function f(){B=b.theme?"ui":"fc";a.addClass("fc");b.isRTL&&a.addClass("fc-rtl");b.theme&&a.addClass("ui-widget");E=m("<div class='fc-content' style='position:relative'/>").prependTo(a);C=new Zb(X,b);(P=C.render())&&a.prepend(P);y(b.defaultView);m(window).resize(oa);t()||g()}function g(){setTimeout(function(){!n.start&&t()&&S()},0)}function l(){m(window).unbind("resize",oa);C.destroy();
E.remove();a.removeClass("fc fc-rtl ui-widget")}function j(){return i.offsetWidth!==0}function t(){return m("body")[0].offsetWidth!==0}function y(k){if(!n||k!=n.name){F++;pa();var D=n,Z;if(D){(D.beforeHide||xb)();Za(E,E.height());D.element.hide()}else Za(E,1);E.css("overflow","hidden");if(n=Y[k])n.element.show();else n=Y[k]=new Ja[k](Z=s=m("<div class='fc-view fc-view-"+k+"' style='position:absolute'/>").appendTo(E),X);D&&C.deactivateButton(D.name);C.activateButton(k);S();E.css("overflow","");D&&
Za(E,1);Z||(n.afterShow||xb)();F--}}function S(k){if(j()){F++;pa();o===ma&&u();var D=false;if(!n.start||k||r<n.start||r>=n.end){n.render(r,k||0);fa(true);D=true}else if(n.sizeDirty){n.clearEvents();fa();D=true}else if(n.eventsDirty){n.clearEvents();D=true}n.sizeDirty=false;n.eventsDirty=false;ga(D);W=a.outerWidth();C.updateTitle(n.title);k=new Date;k>=n.start&&k<n.end?C.disableButton("today"):C.enableButton("today");F--;n.trigger("viewDisplay",i)}}function Q(){q();if(j()){u();fa();pa();n.clearEvents();
n.renderEvents(J);n.sizeDirty=false}}function q(){m.each(Y,function(k,D){D.sizeDirty=true})}function u(){o=b.contentHeight?b.contentHeight:b.height?b.height-(P?P.height():0)-Sa(E):Math.round(E.width()/Math.max(b.aspectRatio,0.5))}function fa(k){F++;n.setHeight(o,k);if(s){s.css("position","relative");s=null}n.setWidth(E.width(),k);F--}function oa(){if(!F)if(n.start){var k=++v;setTimeout(function(){if(k==v&&!F&&j())if(W!=(W=a.outerWidth())){F++;Q();n.trigger("windowResize",i);F--}},200)}else g()}function ga(k){if(!b.lazyFetching||
ya(n.visStart,n.visEnd))ra();else k&&da()}function ra(){K(n.visStart,n.visEnd)}function sa(k){J=k;da()}function ha(k){da(k)}function da(k){na();if(j()){n.clearEvents();n.renderEvents(J,k);n.eventsDirty=false}}function na(){m.each(Y,function(k,D){D.eventsDirty=true})}function ua(k,D,Z){n.select(k,D,Z===ma?true:Z)}function pa(){n&&n.unselect()}function U(){S(-1)}function ca(){S(1)}function ka(){gb(r,-1);S()}function qa(){gb(r,1);S()}function G(){r=new Date;S()}function p(k,D,Z){if(k instanceof Date)r=
N(k);else yb(r,k,D,Z);S()}function L(k,D,Z){k!==ma&&gb(r,k);D!==ma&&hb(r,D);Z!==ma&&ba(r,Z);S()}function c(){return N(r)}function z(){return n}function H(k,D){if(D===ma)return b[k];if(k=="height"||k=="contentHeight"||k=="aspectRatio"){b[k]=D;Q()}}function T(k,D){if(b[k])return b[k].apply(D||i,Array.prototype.slice.call(arguments,2))}var X=this;X.options=b;X.render=d;X.destroy=l;X.refetchEvents=ra;X.reportEvents=sa;X.reportEventChange=ha;X.rerenderEvents=da;X.changeView=y;X.select=ua;X.unselect=pa;
X.prev=U;X.next=ca;X.prevYear=ka;X.nextYear=qa;X.today=G;X.gotoDate=p;X.incrementDate=L;X.formatDate=function(k,D){return Oa(k,D,b)};X.formatDates=function(k,D,Z){return ib(k,D,Z,b)};X.getDate=c;X.getView=z;X.option=H;X.trigger=T;$b.call(X,b,e);var ya=X.isFetchNeeded,K=X.fetchEvents,i=a[0],C,P,E,B,n,Y={},W,o,s,v=0,F=0,r=new Date,J=[],M;yb(r,b.year,b.month,b.date);b.droppable&&m(document).bind("dragstart",function(k,D){var Z=k.target,ja=m(Z);if(!ja.parents(".fc").length){var ia=b.dropAccept;if(m.isFunction(ia)?
ia.call(Z,ja):ja.is(ia)){M=Z;n.dragStart(M,k,D)}}}).bind("dragstop",function(k,D){if(M){n.dragStop(M,k,D);M=null}})}function Zb(a,b){function e(){q=b.theme?"ui":"fc";if(b.header)return Q=m("<table class='fc-header' style='width:100%'/>").append(m("<tr/>").append(f("left")).append(f("center")).append(f("right")))}function d(){Q.remove()}function f(u){var fa=m("<td class='fc-header-"+u+"'/>");(u=b.header[u])&&m.each(u.split(" "),function(oa){oa>0&&fa.append("<span class='fc-header-space'/>");var ga;
m.each(this.split(","),function(ra,sa){if(sa=="title"){fa.append("<span class='fc-header-title'><h2>&nbsp;</h2></span>");ga&&ga.addClass(q+"-corner-right");ga=null}else{var ha;if(a[sa])ha=a[sa];else if(Ja[sa])ha=function(){na.removeClass(q+"-state-hover");a.changeView(sa)};if(ha){ra=b.theme?jb(b.buttonIcons,sa):null;var da=jb(b.buttonText,sa),na=m("<span class='fc-button fc-button-"+sa+" "+q+"-state-default'><span class='fc-button-inner'><span class='fc-button-content'>"+(ra?"<span class='fc-icon-wrap'><span class='ui-icon ui-icon-"+
ra+"'/></span>":da)+"</span><span class='fc-button-effect'><span></span></span></span></span>");if(na){na.click(function(){na.hasClass(q+"-state-disabled")||ha()}).mousedown(function(){na.not("."+q+"-state-active").not("."+q+"-state-disabled").addClass(q+"-state-down")}).mouseup(function(){na.removeClass(q+"-state-down")}).hover(function(){na.not("."+q+"-state-active").not("."+q+"-state-disabled").addClass(q+"-state-hover")},function(){na.removeClass(q+"-state-hover").removeClass(q+"-state-down")}).appendTo(fa);
ga||na.addClass(q+"-corner-left");ga=na}}}});ga&&ga.addClass(q+"-corner-right")});return fa}function g(u){Q.find("h2").html(u)}function l(u){Q.find("span.fc-button-"+u).addClass(q+"-state-active")}function j(u){Q.find("span.fc-button-"+u).removeClass(q+"-state-active")}function t(u){Q.find("span.fc-button-"+u).addClass(q+"-state-disabled")}function y(u){Q.find("span.fc-button-"+u).removeClass(q+"-state-disabled")}var S=this;S.render=e;S.destroy=d;S.updateTitle=g;S.activateButton=l;S.deactivateButton=
j;S.disableButton=t;S.enableButton=y;var Q=m([]),q}function $b(a,b){function e(c,z){return!ca||c<ca||z>ka}function d(c,z){ca=c;ka=z;L=[];c=++qa;G=z=U.length;for(var H=0;H<z;H++)f(U[H],c)}function f(c,z){g(c,function(H){if(z==qa){if(H){for(var T=0;T<H.length;T++){H[T].source=c;oa(H[T])}L=L.concat(H)}G--;G||ua(L)}})}function g(c,z){var H,T=Aa.sourceFetchers,X;for(H=0;H<T.length;H++){X=T[H](c,ca,ka,z);if(X===true)return;else if(typeof X=="object"){g(X,z);return}}if(H=c.events)if(m.isFunction(H)){u();
H(N(ca),N(ka),function(C){z(C);fa()})}else m.isArray(H)?z(H):z();else if(c.url){var ya=c.success,K=c.error,i=c.complete;H=m.extend({},c.data||{});T=Ta(c.startParam,a.startParam);X=Ta(c.endParam,a.endParam);if(T)H[T]=Math.round(+ca/1E3);if(X)H[X]=Math.round(+ka/1E3);u();m.ajax(m.extend({},ac,c,{data:H,success:function(C){C=C||[];var P=$a(ya,this,arguments);if(m.isArray(P))C=P;z(C)},error:function(){$a(K,this,arguments);z()},complete:function(){$a(i,this,arguments);fa()}}))}else z()}function l(c){if(c=
j(c)){G++;f(c,qa)}}function j(c){if(m.isFunction(c)||m.isArray(c))c={events:c};else if(typeof c=="string")c={url:c};if(typeof c=="object"){ga(c);U.push(c);return c}}function t(c){U=m.grep(U,function(z){return!ra(z,c)});L=m.grep(L,function(z){return!ra(z.source,c)});ua(L)}function y(c){var z,H=L.length,T,X=na().defaultEventEnd,ya=c.start-c._start,K=c.end?c.end-(c._end||X(c)):0;for(z=0;z<H;z++){T=L[z];if(T._id==c._id&&T!=c){T.start=new Date(+T.start+ya);T.end=c.end?T.end?new Date(+T.end+K):new Date(+X(T)+
K):null;T.title=c.title;T.url=c.url;T.allDay=c.allDay;T.className=c.className;T.editable=c.editable;T.color=c.color;T.backgroudColor=c.backgroudColor;T.borderColor=c.borderColor;T.textColor=c.textColor;oa(T)}}oa(c);ua(L)}function S(c,z){oa(c);if(!c.source){if(z){pa.events.push(c);c.source=pa}L.push(c)}ua(L)}function Q(c){if(c){if(!m.isFunction(c)){var z=c+"";c=function(T){return T._id==z}}L=m.grep(L,c,true);for(H=0;H<U.length;H++)if(m.isArray(U[H].events))U[H].events=m.grep(U[H].events,c,true)}else{L=
[];for(var H=0;H<U.length;H++)if(m.isArray(U[H].events))U[H].events=[]}ua(L)}function q(c){if(m.isFunction(c))return m.grep(L,c);else if(c){c+="";return m.grep(L,function(z){return z._id==c})}return L}function u(){p++||da("loading",null,true)}function fa(){--p||da("loading",null,false)}function oa(c){var z=c.source||{},H=Ta(z.ignoreTimezone,a.ignoreTimezone);c._id=c._id||(c.id===ma?"_fc"+bc++:c.id+"");if(c.date){if(!c.start)c.start=c.date;delete c.date}c._start=N(c.start=kb(c.start,H));c.end=kb(c.end,
H);if(c.end&&c.end<=c.start)c.end=null;c._end=c.end?N(c.end):null;if(c.allDay===ma)c.allDay=Ta(z.allDayDefault,a.allDayDefault);if(c.className){if(typeof c.className=="string")c.className=c.className.split(/\s+/)}else c.className=[]}function ga(c){if(c.className){if(typeof c.className=="string")c.className=c.className.split(/\s+/)}else c.className=[];for(var z=Aa.sourceNormalizers,H=0;H<z.length;H++)z[H](c)}function ra(c,z){return c&&z&&sa(c)==sa(z)}function sa(c){return(typeof c=="object"?c.events||
c.url:"")||c}var ha=this;ha.isFetchNeeded=e;ha.fetchEvents=d;ha.addEventSource=l;ha.removeEventSource=t;ha.updateEvent=y;ha.renderEvent=S;ha.removeEvents=Q;ha.clientEvents=q;ha.normalizeEvent=oa;var da=ha.trigger,na=ha.getView,ua=ha.reportEvents,pa={events:[]},U=[pa],ca,ka,qa=0,G=0,p=0,L=[];for(ha=0;ha<b.length;ha++)j(b[ha])}function gb(a,b,e){a.setFullYear(a.getFullYear()+b);e||Ka(a);return a}function hb(a,b,e){if(+a){b=a.getMonth()+b;var d=N(a);d.setDate(1);d.setMonth(b);a.setMonth(b);for(e||Ka(a);a.getMonth()!=
d.getMonth();)a.setDate(a.getDate()+(a<d?1:-1))}return a}function ba(a,b,e){if(+a){b=a.getDate()+b;var d=N(a);d.setHours(9);d.setDate(b);a.setDate(b);e||Ka(a);lb(a,d)}return a}function lb(a,b){if(+a)for(;a.getDate()!=b.getDate();)a.setTime(+a+(a<b?1:-1)*cc)}function xa(a,b){a.setMinutes(a.getMinutes()+b);return a}function Ka(a){a.setHours(0);a.setMinutes(0);a.setSeconds(0);a.setMilliseconds(0);return a}function N(a,b){if(b)return Ka(new Date(+a));return new Date(+a)}function zb(){var a=0,b;do b=new Date(1970,
a++,1);while(b.getHours());return b}function Fa(a,b,e){for(b=b||1;!a.getDay()||e&&a.getDay()==1||!e&&a.getDay()==6;)ba(a,b);return a}function Ca(a,b){return Math.round((N(a,true)-N(b,true))/Ab)}function yb(a,b,e,d){if(b!==ma&&b!=a.getFullYear()){a.setDate(1);a.setMonth(0);a.setFullYear(b)}if(e!==ma&&e!=a.getMonth()){a.setDate(1);a.setMonth(e)}d!==ma&&a.setDate(d)}function kb(a,b){if(typeof a=="object")return a;if(typeof a=="number")return new Date(a*1E3);if(typeof a=="string"){if(a.match(/^\d+(\.\d+)?$/))return new Date(parseFloat(a)*
1E3);if(b===ma)b=true;return Bb(a,b)||(a?new Date(a):null)}return null}function Bb(a,b){a=a.match(/^([0-9]{4})(-([0-9]{2})(-([0-9]{2})([T ]([0-9]{2}):([0-9]{2})(:([0-9]{2})(\.([0-9]+))?)?(Z|(([-+])([0-9]{2})(:?([0-9]{2}))?))?)?)?)?$/);if(!a)return null;var e=new Date(a[1],0,1);if(b||!a[13]){b=new Date(a[1],0,1,9,0);if(a[3]){e.setMonth(a[3]-1);b.setMonth(a[3]-1)}if(a[5]){e.setDate(a[5]);b.setDate(a[5])}lb(e,b);a[7]&&e.setHours(a[7]);a[8]&&e.setMinutes(a[8]);a[10]&&e.setSeconds(a[10]);a[12]&&e.setMilliseconds(Number("0."+
a[12])*1E3);lb(e,b)}else{e.setUTCFullYear(a[1],a[3]?a[3]-1:0,a[5]||1);e.setUTCHours(a[7]||0,a[8]||0,a[10]||0,a[12]?Number("0."+a[12])*1E3:0);if(a[14]){b=Number(a[16])*60+(a[18]?Number(a[18]):0);b*=a[15]=="-"?1:-1;e=new Date(+e+b*60*1E3)}}return e}function mb(a){if(typeof a=="number")return a*60;if(typeof a=="object")return a.getHours()*60+a.getMinutes();if(a=a.match(/(\d+)(?::(\d+))?\s*(\w+)?/)){var b=parseInt(a[1],10);if(a[3]){b%=12;if(a[3].toLowerCase().charAt(0)=="p")b+=12}return b*60+(a[2]?parseInt(a[2],
10):0)}}function Oa(a,b,e){return ib(a,null,b,e)}function ib(a,b,e,d){d=d||Ya;var f=a,g=b,l,j=e.length,t,y,S,Q="";for(l=0;l<j;l++){t=e.charAt(l);if(t=="'")for(y=l+1;y<j;y++){if(e.charAt(y)=="'"){if(f){Q+=y==l+1?"'":e.substring(l+1,y);l=y}break}}else if(t=="(")for(y=l+1;y<j;y++){if(e.charAt(y)==")"){l=Oa(f,e.substring(l+1,y),d);if(parseInt(l.replace(/\D/,""),10))Q+=l;l=y;break}}else if(t=="[")for(y=l+1;y<j;y++){if(e.charAt(y)=="]"){t=e.substring(l+1,y);l=Oa(f,t,d);if(l!=Oa(g,t,d))Q+=l;l=y;break}}else if(t==
"{"){f=b;g=a}else if(t=="}"){f=a;g=b}else{for(y=j;y>l;y--)if(S=dc[e.substring(l,y)]){if(f)Q+=S(f,d);l=y-1;break}if(y==l)if(f)Q+=t}}return Q}function Ua(a){return a.end?ec(a.end,a.allDay):ba(N(a.start),1)}function ec(a,b){a=N(a);return b||a.getHours()||a.getMinutes()?ba(a,1):Ka(a)}function fc(a,b){return(b.msLength-a.msLength)*100+(a.event.start-b.event.start)}function Cb(a,b){return a.end>b.start&&a.start<b.end}function nb(a,b,e,d){var f=[],g,l=a.length,j,t,y,S,Q;for(g=0;g<l;g++){j=a[g];t=j.start;
y=b[g];if(y>e&&t<d){if(t<e){t=N(e);S=false}else{t=t;S=true}if(y>d){y=N(d);Q=false}else{y=y;Q=true}f.push({event:j,start:t,end:y,isStart:S,isEnd:Q,msLength:y-t})}}return f.sort(fc)}function ob(a){var b=[],e,d=a.length,f,g,l,j;for(e=0;e<d;e++){f=a[e];for(g=0;;){l=false;if(b[g])for(j=0;j<b[g].length;j++)if(Cb(b[g][j],f)){l=true;break}if(l)g++;else break}if(b[g])b[g].push(f);else b[g]=[f]}return b}function Db(a,b,e){a.unbind("mouseover").mouseover(function(d){for(var f=d.target,g;f!=this;){g=f;f=f.parentNode}if((f=
g._fci)!==ma){g._fci=ma;g=b[f];e(g.event,g.element,g);m(d.target).trigger(d)}d.stopPropagation()})}function Va(a,b,e){for(var d=0,f;d<a.length;d++){f=m(a[d]);f.width(Math.max(0,b-pb(f,e)))}}function Eb(a,b,e){for(var d=0,f;d<a.length;d++){f=m(a[d]);f.height(Math.max(0,b-Sa(f,e)))}}function pb(a,b){return gc(a)+hc(a)+(b?ic(a):0)}function gc(a){return(parseFloat(m.css(a[0],"paddingLeft",true))||0)+(parseFloat(m.css(a[0],"paddingRight",true))||0)}function ic(a){return(parseFloat(m.css(a[0],"marginLeft",
true))||0)+(parseFloat(m.css(a[0],"marginRight",true))||0)}function hc(a){return(parseFloat(m.css(a[0],"borderLeftWidth",true))||0)+(parseFloat(m.css(a[0],"borderRightWidth",true))||0)}function Sa(a,b){return jc(a)+kc(a)+(b?Fb(a):0)}function jc(a){return(parseFloat(m.css(a[0],"paddingTop",true))||0)+(parseFloat(m.css(a[0],"paddingBottom",true))||0)}function Fb(a){return(parseFloat(m.css(a[0],"marginTop",true))||0)+(parseFloat(m.css(a[0],"marginBottom",true))||0)}function kc(a){return(parseFloat(m.css(a[0],
"borderTopWidth",true))||0)+(parseFloat(m.css(a[0],"borderBottomWidth",true))||0)}function Za(a,b){b=typeof b=="number"?b+"px":b;a.each(function(e,d){d.style.cssText+=";min-height:"+b+";_height:"+b})}function xb(){}function Gb(a,b){return a-b}function Hb(a){return Math.max.apply(Math,a)}function Pa(a){return(a<10?"0":"")+a}function jb(a,b){if(a[b]!==ma)return a[b];b=b.split(/(?=[A-Z])/);for(var e=b.length-1,d;e>=0;e--){d=a[b[e].toLowerCase()];if(d!==ma)return d}return a[""]}function Qa(a){return a.replace(/&/g,
"&amp;").replace(/</g,"&lt;").replace(/>/g,"&gt;").replace(/'/g,"&#039;").replace(/"/g,"&quot;").replace(/\n/g,"<br />")}function Ib(a){return a.id+"/"+a.className+"/"+a.style.cssText.replace(/(^|;)\s*(top|left|width|height)\s*:[^;]*/ig,"")}function qb(a){a.attr("unselectable","on").css("MozUserSelect","none").bind("selectstart.ui",function(){return false})}function ab(a){a.children().removeClass("fc-first fc-last").filter(":first-child").addClass("fc-first").end().filter(":last-child").addClass("fc-last")}
function rb(a,b){a.each(function(e,d){d.className=d.className.replace(/^fc-\w*/,"fc-"+lc[b.getDay()])})}function Jb(a,b){var e=a.source||{},d=a.color,f=e.color,g=b("eventColor"),l=a.backgroundColor||d||e.backgroundColor||f||b("eventBackgroundColor")||g;d=a.borderColor||d||e.borderColor||f||b("eventBorderColor")||g;a=a.textColor||e.textColor||b("eventTextColor");b=[];l&&b.push("background-color:"+l);d&&b.push("border-color:"+d);a&&b.push("color:"+a);return b.join(";")}function $a(a,b,e){if(m.isFunction(a))a=
[a];if(a){var d,f;for(d=0;d<a.length;d++)f=a[d].apply(b,e)||f;return f}}function Ta(){for(var a=0;a<arguments.length;a++)if(arguments[a]!==ma)return arguments[a]}function mc(a,b){function e(j,t){if(t){hb(j,t);j.setDate(1)}j=N(j,true);j.setDate(1);t=hb(N(j),1);var y=N(j),S=N(t),Q=f("firstDay"),q=f("weekends")?0:1;if(q){Fa(y);Fa(S,-1,true)}ba(y,-((y.getDay()-Math.max(Q,q)+7)%7));ba(S,(7-S.getDay()+Math.max(Q,q))%7);Q=Math.round((S-y)/(Ab*7));if(f("weekMode")=="fixed"){ba(S,(6-Q)*7);Q=6}d.title=l(j,
f("titleFormat"));d.start=j;d.end=t;d.visStart=y;d.visEnd=S;g(6,Q,q?5:7,true)}var d=this;d.render=e;sb.call(d,a,b,"month");var f=d.opt,g=d.renderBasic,l=b.formatDate}function nc(a,b){function e(j,t){t&&ba(j,t*7);j=ba(N(j),-((j.getDay()-f("firstDay")+7)%7));t=ba(N(j),7);var y=N(j),S=N(t),Q=f("weekends");if(!Q){Fa(y);Fa(S,-1,true)}d.title=l(y,ba(N(S),-1),f("titleFormat"));d.start=j;d.end=t;d.visStart=y;d.visEnd=S;g(1,1,Q?7:5,false)}var d=this;d.render=e;sb.call(d,a,b,"basicWeek");var f=d.opt,g=d.renderBasic,
l=b.formatDates}function oc(a,b){function e(j,t){if(t){ba(j,t);f("weekends")||Fa(j,t<0?-1:1)}d.title=l(j,f("titleFormat"));d.start=d.visStart=N(j,true);d.end=d.visEnd=ba(N(d.start),1);g(1,1,1,false)}var d=this;d.render=e;sb.call(d,a,b,"basicDay");var f=d.opt,g=d.renderBasic,l=b.formatDate}function sb(a,b,e){function d(w,I,R,V){v=I;F=R;f();(I=!C)?g(w,V):z();l(I)}function f(){if(k=L("isRTL")){D=-1;Z=F-1}else{D=1;Z=0}ja=L("firstDay");ia=L("weekends")?0:1;la=L("theme")?"ui":"fc";$=L("columnFormat")}function g(w,
I){var R,V=la+"-widget-header",ea=la+"-widget-content",aa;R="<table class='fc-border-separate' style='width:100%' cellspacing='0'><thead><tr>";for(aa=0;aa<F;aa++)R+="<th class='fc- "+V+"'/>";R+="</tr></thead><tbody>";for(aa=0;aa<w;aa++){R+="<tr class='fc-week"+aa+"'>";for(V=0;V<F;V++)R+="<td class='fc- "+ea+" fc-day"+(aa*F+V)+"'><div>"+(I?"<div class='fc-day-number'/>":"")+"<div class='fc-day-content'><div style='position:relative'>&nbsp;</div></div></div></td>";R+="</tr>"}R+="</tbody></table>";w=
m(R).appendTo(a);K=w.find("thead");i=K.find("th");C=w.find("tbody");P=C.find("tr");E=C.find("td");B=E.filter(":first-child");n=P.eq(0).find("div.fc-day-content div");ab(K.add(K.find("tr")));ab(P);P.eq(0).addClass("fc-first");y(E);Y=m("<div style='position:absolute;z-index:8;top:0;left:0'/>").appendTo(a)}function l(w){var I=w||v==1,R=p.start.getMonth(),V=Ka(new Date),ea,aa,va;I&&i.each(function(wa,Ga){ea=m(Ga);aa=ca(wa);ea.html(ya(aa,$));rb(ea,aa)});E.each(function(wa,Ga){ea=m(Ga);aa=ca(wa);aa.getMonth()==
R?ea.removeClass("fc-other-month"):ea.addClass("fc-other-month");+aa==+V?ea.addClass(la+"-state-highlight fc-today"):ea.removeClass(la+"-state-highlight fc-today");ea.find("div.fc-day-number").text(aa.getDate());I&&rb(ea,aa)});P.each(function(wa,Ga){va=m(Ga);if(wa<v){va.show();wa==v-1?va.addClass("fc-last"):va.removeClass("fc-last")}else va.hide()})}function j(w){o=w;w=o-K.height();var I,R,V;if(L("weekMode")=="variable")I=R=Math.floor(w/(v==1?2:6));else{I=Math.floor(w/v);R=w-I*(v-1)}B.each(function(ea,
aa){if(ea<v){V=m(aa);Za(V.find("> div"),(ea==v-1?R:I)-Sa(V))}})}function t(w){W=w;M.clear();s=Math.floor(W/F);Va(i.slice(0,-1),s)}function y(w){w.click(S).mousedown(X)}function S(w){if(!L("selectable")){var I=parseInt(this.className.match(/fc\-day(\d+)/)[1]);I=ca(I);c("dayClick",this,I,true,w)}}function Q(w,I,R){R&&r.build();R=N(p.visStart);for(var V=ba(N(R),F),ea=0;ea<v;ea++){var aa=new Date(Math.max(R,w)),va=new Date(Math.min(V,I));if(aa<va){var wa;if(k){wa=Ca(va,R)*D+Z+1;aa=Ca(aa,R)*D+Z+1}else{wa=
Ca(aa,R);aa=Ca(va,R)}y(q(ea,wa,ea,aa-1))}ba(R,7);ba(V,7)}}function q(w,I,R,V){w=r.rect(w,I,R,V,a);return H(w,a)}function u(w){return N(w)}function fa(w,I){Q(w,ba(N(I),1),true)}function oa(){T()}function ga(w,I,R){var V=ua(w);c("dayClick",E[V.row*F+V.col],w,I,R)}function ra(w,I){J.start(function(R){T();R&&q(R.row,R.col,R.row,R.col)},I)}function sa(w,I,R){var V=J.stop();T();if(V){V=pa(V);c("drop",w,V,true,I,R)}}function ha(w){return N(w.start)}function da(w){return M.left(w)}function na(w){return M.right(w)}
function ua(w){return{row:Math.floor(Ca(w,p.visStart)/7),col:ka(w.getDay())}}function pa(w){return U(w.row,w.col)}function U(w,I){return ba(N(p.visStart),w*7+I*D+Z)}function ca(w){return U(Math.floor(w/F),w%F)}function ka(w){return(w-Math.max(ja,ia)+F)%F*D+Z}function qa(w){return P.eq(w)}function G(){return{left:0,right:W}}var p=this;p.renderBasic=d;p.setHeight=j;p.setWidth=t;p.renderDayOverlay=Q;p.defaultSelectionEnd=u;p.renderSelection=fa;p.clearSelection=oa;p.reportDayClick=ga;p.dragStart=ra;p.dragStop=
sa;p.defaultEventEnd=ha;p.getHoverListener=function(){return J};p.colContentLeft=da;p.colContentRight=na;p.dayOfWeekCol=ka;p.dateCell=ua;p.cellDate=pa;p.cellIsAllDay=function(){return true};p.allDayRow=qa;p.allDayBounds=G;p.getRowCnt=function(){return v};p.getColCnt=function(){return F};p.getColWidth=function(){return s};p.getDaySegmentContainer=function(){return Y};Kb.call(p,a,b,e);Lb.call(p);Mb.call(p);pc.call(p);var L=p.opt,c=p.trigger,z=p.clearEvents,H=p.renderOverlay,T=p.clearOverlays,X=p.daySelectionMousedown,
ya=b.formatDate,K,i,C,P,E,B,n,Y,W,o,s,v,F,r,J,M,k,D,Z,ja,ia,la,$;qb(a.addClass("fc-grid"));r=new Nb(function(w,I){var R,V,ea;i.each(function(aa,va){R=m(va);V=R.offset().left;if(aa)ea[1]=V;ea=[V];I[aa]=ea});ea[1]=V+R.outerWidth();P.each(function(aa,va){if(aa<v){R=m(va);V=R.offset().top;if(aa)ea[1]=V;ea=[V];w[aa]=ea}});ea[1]=V+R.outerHeight()});J=new Ob(r);M=new Pb(function(w){return n.eq(w)})}function pc(){function a(U,ca){S(U);ua(e(U),ca)}function b(){Q();ga().empty()}function e(U){var ca=da(),ka=
na(),qa=N(g.visStart);ka=ba(N(qa),ka);var G=m.map(U,Ua),p,L,c,z,H,T,X=[];for(p=0;p<ca;p++){L=ob(nb(U,G,qa,ka));for(c=0;c<L.length;c++){z=L[c];for(H=0;H<z.length;H++){T=z[H];T.row=p;T.level=c;X.push(T)}}ba(qa,7);ba(ka,7)}return X}function d(U,ca,ka){t(U)&&f(U,ca);ka.isEnd&&y(U)&&pa(U,ca,ka);q(U,ca)}function f(U,ca){var ka=ra(),qa;ca.draggable({zIndex:9,delay:50,opacity:l("dragOpacity"),revertDuration:l("dragRevertDuration"),start:function(G,p){j("eventDragStart",ca,U,G,p);fa(U,ca);ka.start(function(L,
c,z,H){ca.draggable("option","revert",!L||!z&&!H);ha();if(L){qa=z*7+H*(l("isRTL")?-1:1);sa(ba(N(U.start),qa),ba(Ua(U),qa))}else qa=0},G,"drag")},stop:function(G,p){ka.stop();ha();j("eventDragStop",ca,U,G,p);if(qa)oa(this,U,qa,0,U.allDay,G,p);else{ca.css("filter","");u(U,ca)}}})}var g=this;g.renderEvents=a;g.compileDaySegs=e;g.clearEvents=b;g.bindDaySeg=d;Qb.call(g);var l=g.opt,j=g.trigger,t=g.isEventDraggable,y=g.isEventResizable,S=g.reportEvents,Q=g.reportEventClear,q=g.eventElementHandlers,u=g.showEvents,
fa=g.hideEvents,oa=g.eventDrop,ga=g.getDaySegmentContainer,ra=g.getHoverListener,sa=g.renderDayOverlay,ha=g.clearOverlays,da=g.getRowCnt,na=g.getColCnt,ua=g.renderDaySegs,pa=g.resizableDayEvent}function qc(a,b){function e(j,t){t&&ba(j,t*7);j=ba(N(j),-((j.getDay()-f("firstDay")+7)%7));t=ba(N(j),7);var y=N(j),S=N(t),Q=f("weekends");if(!Q){Fa(y);Fa(S,-1,true)}d.title=l(y,ba(N(S),-1),f("titleFormat"));d.start=j;d.end=t;d.visStart=y;d.visEnd=S;g(Q?7:5)}var d=this;d.render=e;Rb.call(d,a,b,"agendaWeek");
var f=d.opt,g=d.renderAgenda,l=b.formatDates}function rc(a,b){function e(j,t){if(t){ba(j,t);f("weekends")||Fa(j,t<0?-1:1)}t=N(j,true);var y=ba(N(t),1);d.title=l(j,f("titleFormat"));d.start=d.visStart=t;d.end=d.visEnd=y;g(1)}var d=this;d.render=e;Rb.call(d,a,b,"agendaDay");var f=d.opt,g=d.renderAgenda,l=b.formatDate}function Rb(a,b,e){function d(h){Ba=h;f();v?P():g();l()}function f(){Wa=i("theme")?"ui":"fc";Sb=i("weekends")?0:1;Tb=i("firstDay");if(Ub=i("isRTL")){Ha=-1;Ia=Ba-1}else{Ha=1;Ia=0}La=mb(i("minTime"));
bb=mb(i("maxTime"));Vb=i("columnFormat")}function g(){var h=Wa+"-widget-header",O=Wa+"-widget-content",x,A,ta,za,Da,Ea=i("slotMinutes")%15==0;x="<table style='width:100%' class='fc-agenda-days fc-border-separate' cellspacing='0'><thead><tr><th class='fc-agenda-axis "+h+"'>&nbsp;</th>";for(A=0;A<Ba;A++)x+="<th class='fc- fc-col"+A+" "+h+"'/>";x+="<th class='fc-agenda-gutter "+h+"'>&nbsp;</th></tr></thead><tbody><tr><th class='fc-agenda-axis "+h+"'>&nbsp;</th>";for(A=0;A<Ba;A++)x+="<td class='fc- fc-col"+
A+" "+O+"'><div><div class='fc-day-content'><div style='position:relative'>&nbsp;</div></div></div></td>";x+="<td class='fc-agenda-gutter "+O+"'>&nbsp;</td></tr></tbody></table>";v=m(x).appendTo(a);F=v.find("thead");r=F.find("th").slice(1,-1);J=v.find("tbody");M=J.find("td").slice(0,-1);k=M.find("div.fc-day-content div");D=M.eq(0);Z=D.find("> div");ab(F.add(F.find("tr")));ab(J.add(J.find("tr")));aa=F.find("th:first");va=v.find(".fc-agenda-gutter");ja=m("<div style='position:absolute;z-index:2;left:0;width:100%'/>").appendTo(a);
if(i("allDaySlot")){ia=m("<div style='position:absolute;z-index:8;top:0;left:0'/>").appendTo(ja);x="<table style='width:100%' class='fc-agenda-allday' cellspacing='0'><tr><th class='"+h+" fc-agenda-axis'>"+i("allDayText")+"</th><td><div class='fc-day-content'><div style='position:relative'/></div></td><th class='"+h+" fc-agenda-gutter'>&nbsp;</th></tr></table>";la=m(x).appendTo(ja);$=la.find("tr");q($.find("td"));aa=aa.add(la.find("th:first"));va=va.add(la.find("th.fc-agenda-gutter"));ja.append("<div class='fc-agenda-divider "+
h+"'><div class='fc-agenda-divider-inner'/></div>")}else ia=m([]);w=m("<div style='position:absolute;width:100%;overflow-x:hidden;overflow-y:auto'/>").appendTo(ja);I=m("<div style='position:relative;width:100%;overflow:hidden'/>").appendTo(w);R=m("<div style='position:absolute;z-index:8;top:0;left:0'/>").appendTo(I);x="<table class='fc-agenda-slots' style='width:100%' cellspacing='0'><tbody>";ta=zb();za=xa(N(ta),bb);xa(ta,La);for(A=tb=0;ta<za;A++){Da=ta.getMinutes();x+="<tr class='fc-slot"+A+" "+
(!Da?"":"fc-minor")+"'><th class='fc-agenda-axis "+h+"'>"+(!Ea||!Da?s(ta,i("axisFormat")):"&nbsp;")+"</th><td class='"+O+"'><div style='position:relative'>&nbsp;</div></td></tr>";xa(ta,i("slotMinutes"));tb++}x+="</tbody></table>";V=m(x).appendTo(I);ea=V.find("div:first");u(V.find("td"));aa=aa.add(V.find("th:first"))}function l(){var h,O,x,A,ta=Ka(new Date);for(h=0;h<Ba;h++){A=ua(h);O=r.eq(h);O.html(s(A,Vb));x=M.eq(h);+A==+ta?x.addClass(Wa+"-state-highlight fc-today"):x.removeClass(Wa+"-state-highlight fc-today");
rb(O.add(x),A)}}function j(h,O){if(h===ma)h=Wb;Wb=h;ub={};var x=J.position().top,A=w.position().top;h=Math.min(h-x,V.height()+A+1);Z.height(h-Sa(D));ja.css("top",x);w.height(h-A-1);Xa=ea.height()+1;O&&y()}function t(h){Ga=h;cb.clear();Ma=0;Va(aa.width("").each(function(O,x){Ma=Math.max(Ma,m(x).outerWidth())}),Ma);h=w[0].clientWidth;if(vb=w.width()-h){Va(va,vb);va.show().prev().removeClass("fc-last")}else va.hide().prev().addClass("fc-last");db=Math.floor((h-Ma)/Ba);Va(r.slice(0,-1),db)}function y(){function h(){w.scrollTop(A)}
var O=zb(),x=N(O);x.setHours(i("firstHour"));var A=ca(O,x)+1;h();setTimeout(h,0)}function S(){Xb=w.scrollTop()}function Q(){w.scrollTop(Xb)}function q(h){h.click(fa).mousedown(W)}function u(h){h.click(fa).mousedown(H)}function fa(h){if(!i("selectable")){var O=Math.min(Ba-1,Math.floor((h.pageX-v.offset().left-Ma)/db)),x=ua(O),A=this.parentNode.className.match(/fc-slot(\d+)/);if(A){A=parseInt(A[1])*i("slotMinutes");var ta=Math.floor(A/60);x.setHours(ta);x.setMinutes(A%60+La);C("dayClick",M[O],x,false,
h)}else C("dayClick",M[O],x,true,h)}}function oa(h,O,x){x&&Na.build();var A=N(K.visStart);if(Ub){x=Ca(O,A)*Ha+Ia+1;h=Ca(h,A)*Ha+Ia+1}else{x=Ca(h,A);h=Ca(O,A)}x=Math.max(0,x);h=Math.min(Ba,h);x<h&&q(ga(0,x,0,h-1))}function ga(h,O,x,A){h=Na.rect(h,O,x,A,ja);return E(h,ja)}function ra(h,O){for(var x=N(K.visStart),A=ba(N(x),1),ta=0;ta<Ba;ta++){var za=new Date(Math.max(x,h)),Da=new Date(Math.min(A,O));if(za<Da){var Ea=ta*Ha+Ia;Ea=Na.rect(0,Ea,0,Ea,I);za=ca(x,za);Da=ca(x,Da);Ea.top=za;Ea.height=Da-za;u(E(Ea,
I))}ba(x,1);ba(A,1)}}function sa(h){return cb.left(h)}function ha(h){return cb.right(h)}function da(h){return{row:Math.floor(Ca(h,K.visStart)/7),col:U(h.getDay())}}function na(h){var O=ua(h.col);h=h.row;i("allDaySlot")&&h--;h>=0&&xa(O,La+h*i("slotMinutes"));return O}function ua(h){return ba(N(K.visStart),h*Ha+Ia)}function pa(h){return i("allDaySlot")&&!h.row}function U(h){return(h-Math.max(Tb,Sb)+Ba)%Ba*Ha+Ia}function ca(h,O){h=N(h,true);if(O<xa(N(h),La))return 0;if(O>=xa(N(h),bb))return V.height();
h=i("slotMinutes");O=O.getHours()*60+O.getMinutes()-La;var x=Math.floor(O/h),A=ub[x];if(A===ma)A=ub[x]=V.find("tr:eq("+x+") td div")[0].offsetTop;return Math.max(0,Math.round(A-1+Xa*(O%h/h)))}function ka(){return{left:Ma,right:Ga-vb}}function qa(){return $}function G(h){var O=N(h.start);if(h.allDay)return O;return xa(O,i("defaultEventMinutes"))}function p(h,O){if(O)return N(h);return xa(N(h),i("slotMinutes"))}function L(h,O,x){if(x)i("allDaySlot")&&oa(h,ba(N(O),1),true);else c(h,O)}function c(h,O){var x=
i("selectHelper");Na.build();if(x){var A=Ca(h,K.visStart)*Ha+Ia;if(A>=0&&A<Ba){A=Na.rect(0,A,0,A,I);var ta=ca(h,h),za=ca(h,O);if(za>ta){A.top=ta;A.height=za-ta;A.left+=2;A.width-=5;if(m.isFunction(x)){if(h=x(h,O)){A.position="absolute";A.zIndex=8;wa=m(h).css(A).appendTo(I)}}else{A.isStart=true;A.isEnd=true;wa=m(o({title:"",start:h,end:O,className:["fc-select-helper"],editable:false},A));wa.css("opacity",i("dragOpacity"))}if(wa){u(wa);I.append(wa);Va(wa,A.width,true);Eb(wa,A.height,true)}}}}else ra(h,
O)}function z(){B();if(wa){wa.remove();wa=null}}function H(h){if(h.which==1&&i("selectable")){Y(h);var O;Ra.start(function(x,A){z();if(x&&x.col==A.col&&!pa(x)){A=na(A);x=na(x);O=[A,xa(N(A),i("slotMinutes")),x,xa(N(x),i("slotMinutes"))].sort(Gb);c(O[0],O[3])}else O=null},h);m(document).one("mouseup",function(x){Ra.stop();if(O){+O[0]==+O[1]&&T(O[0],false,x);n(O[0],O[3],false,x)}})}}function T(h,O,x){C("dayClick",M[U(h.getDay())],h,O,x)}function X(h,O){Ra.start(function(x){B();if(x)if(pa(x))ga(x.row,
x.col,x.row,x.col);else{x=na(x);var A=xa(N(x),i("defaultEventMinutes"));ra(x,A)}},O)}function ya(h,O,x){var A=Ra.stop();B();A&&C("drop",h,na(A),pa(A),O,x)}var K=this;K.renderAgenda=d;K.setWidth=t;K.setHeight=j;K.beforeHide=S;K.afterShow=Q;K.defaultEventEnd=G;K.timePosition=ca;K.dayOfWeekCol=U;K.dateCell=da;K.cellDate=na;K.cellIsAllDay=pa;K.allDayRow=qa;K.allDayBounds=ka;K.getHoverListener=function(){return Ra};K.colContentLeft=sa;K.colContentRight=ha;K.getDaySegmentContainer=function(){return ia};
K.getSlotSegmentContainer=function(){return R};K.getMinMinute=function(){return La};K.getMaxMinute=function(){return bb};K.getBodyContent=function(){return I};K.getRowCnt=function(){return 1};K.getColCnt=function(){return Ba};K.getColWidth=function(){return db};K.getSlotHeight=function(){return Xa};K.defaultSelectionEnd=p;K.renderDayOverlay=oa;K.renderSelection=L;K.clearSelection=z;K.reportDayClick=T;K.dragStart=X;K.dragStop=ya;Kb.call(K,a,b,e);Lb.call(K);Mb.call(K);sc.call(K);var i=K.opt,C=K.trigger,
P=K.clearEvents,E=K.renderOverlay,B=K.clearOverlays,n=K.reportSelection,Y=K.unselect,W=K.daySelectionMousedown,o=K.slotSegHtml,s=b.formatDate,v,F,r,J,M,k,D,Z,ja,ia,la,$,w,I,R,V,ea,aa,va,wa,Ga,Wb,Ma,db,vb,Xa,Xb,Ba,tb,Na,Ra,cb,ub={},Wa,Tb,Sb,Ub,Ha,Ia,La,bb,Vb;qb(a.addClass("fc-agenda"));Na=new Nb(function(h,O){function x(eb){return Math.max(Ea,Math.min(tc,eb))}var A,ta,za;r.each(function(eb,uc){A=m(uc);ta=A.offset().left;if(eb)za[1]=ta;za=[ta];O[eb]=za});za[1]=ta+A.outerWidth();if(i("allDaySlot")){A=
$;ta=A.offset().top;h[0]=[ta,ta+A.outerHeight()]}for(var Da=I.offset().top,Ea=w.offset().top,tc=Ea+w.outerHeight(),fb=0;fb<tb;fb++)h.push([x(Da+Xa*fb),x(Da+Xa*(fb+1))])});Ra=new Ob(Na);cb=new Pb(function(h){return k.eq(h)})}function sc(){function a(o,s){sa(o);var v,F=o.length,r=[],J=[];for(v=0;v<F;v++)o[v].allDay?r.push(o[v]):J.push(o[v]);if(u("allDaySlot")){L(e(r),s);na()}g(d(J),s)}function b(){ha();ua().empty();pa().empty()}function e(o){o=ob(nb(o,m.map(o,Ua),q.visStart,q.visEnd));var s,v=o.length,
F,r,J,M=[];for(s=0;s<v;s++){F=o[s];for(r=0;r<F.length;r++){J=F[r];J.row=0;J.level=s;M.push(J)}}return M}function d(o){var s=z(),v=ka(),F=ca(),r=xa(N(q.visStart),v),J=m.map(o,f),M,k,D,Z,ja,ia,la=[];for(M=0;M<s;M++){k=ob(nb(o,J,r,xa(N(r),F-v)));vc(k);for(D=0;D<k.length;D++){Z=k[D];for(ja=0;ja<Z.length;ja++){ia=Z[ja];ia.col=M;ia.level=D;la.push(ia)}}ba(r,1,true)}return la}function f(o){return o.end?N(o.end):xa(N(o.start),u("defaultEventMinutes"))}function g(o,s){var v,F=o.length,r,J,M,k,D,Z,ja,ia,la,
$="",w,I,R={},V={},ea=pa(),aa;v=z();if(w=u("isRTL")){I=-1;aa=v-1}else{I=1;aa=0}for(v=0;v<F;v++){r=o[v];J=r.event;M=qa(r.start,r.start);k=qa(r.start,r.end);D=r.col;Z=r.level;ja=r.forward||0;ia=G(D*I+aa);la=p(D*I+aa)-ia;la=Math.min(la-6,la*0.95);D=Z?la/(Z+ja+1):ja?(la/(ja+1)-6)*2:la;Z=ia+la/(Z+ja+1)*Z*I+(w?la-D:0);r.top=M;r.left=Z;r.outerWidth=D;r.outerHeight=k-M;$+=l(J,r)}ea[0].innerHTML=$;w=ea.children();for(v=0;v<F;v++){r=o[v];J=r.event;$=m(w[v]);I=fa("eventRender",J,J,$);if(I===false)$.remove();
else{if(I&&I!==true){$.remove();$=m(I).css({position:"absolute",top:r.top,left:r.left}).appendTo(ea)}r.element=$;if(J._id===s)t(J,$,r);else $[0]._fci=v;ya(J,$)}}Db(ea,o,t);for(v=0;v<F;v++){r=o[v];if($=r.element){J=R[s=r.key=Ib($[0])];r.vsides=J===ma?(R[s]=Sa($,true)):J;J=V[s];r.hsides=J===ma?(V[s]=pb($,true)):J;s=$.find("div.fc-event-content");if(s.length)r.contentTop=s[0].offsetTop}}for(v=0;v<F;v++){r=o[v];if($=r.element){$[0].style.width=Math.max(0,r.outerWidth-r.hsides)+"px";R=Math.max(0,r.outerHeight-
r.vsides);$[0].style.height=R+"px";J=r.event;if(r.contentTop!==ma&&R-r.contentTop<10){$.find("div.fc-event-time").text(Y(J.start,u("timeFormat"))+" - "+J.title);$.find("div.fc-event-title").remove()}fa("eventAfterRender",J,J,$)}}}function l(o,s){var v="<",F=o.url,r=Jb(o,u),J=r?" style='"+r+"'":"",M=["fc-event","fc-event-skin","fc-event-vert"];oa(o)&&M.push("fc-event-draggable");s.isStart&&M.push("fc-corner-top");s.isEnd&&M.push("fc-corner-bottom");M=M.concat(o.className);if(o.source)M=M.concat(o.source.className||
[]);v+=F?"a href='"+Qa(o.url)+"'":"div";v+=" class='"+M.join(" ")+"' style='position:absolute;z-index:8;top:"+s.top+"px;left:"+s.left+"px;"+r+"'><div class='fc-event-inner fc-event-skin'"+J+"><div class='fc-event-head fc-event-skin'"+J+"><div class='fc-event-time'>"+Qa(W(o.start,o.end,u("timeFormat")))+"</div></div><div class='fc-event-content'><div class='fc-event-title'>"+Qa(o.title)+"</div></div><div class='fc-event-bg'></div></div>";if(s.isEnd&&ga(o))v+="<div class='ui-resizable-handle ui-resizable-s'>=</div>";
v+="</"+(F?"a":"div")+">";return v}function j(o,s,v){oa(o)&&y(o,s,v.isStart);v.isEnd&&ga(o)&&c(o,s,v);da(o,s)}function t(o,s,v){var F=s.find("div.fc-event-time");oa(o)&&S(o,s,F);v.isEnd&&ga(o)&&Q(o,s,F);da(o,s)}function y(o,s,v){function F(){if(!M){s.width(r).height("").draggable("option","grid",null);M=true}}var r,J,M=true,k,D=u("isRTL")?-1:1,Z=U(),ja=H(),ia=T(),la=ka();s.draggable({zIndex:9,opacity:u("dragOpacity","month"),revertDuration:u("dragRevertDuration"),start:function($,w){fa("eventDragStart",
s,o,$,w);i(o,s);r=s.width();Z.start(function(I,R,V,ea){B();if(I){J=false;k=ea*D;if(I.row)if(v){if(M){s.width(ja-10);Eb(s,ia*Math.round((o.end?(o.end-o.start)/wc:u("defaultEventMinutes"))/u("slotMinutes")));s.draggable("option","grid",[ja,1]);M=false}}else J=true;else{E(ba(N(o.start),k),ba(Ua(o),k));F()}J=J||M&&!k}else{F();J=true}s.draggable("option","revert",J)},$,"drag")},stop:function($,w){Z.stop();B();fa("eventDragStop",s,o,$,w);if(J){F();s.css("filter","");K(o,s)}else{var I=0;M||(I=Math.round((s.offset().top-
X().offset().top)/ia)*u("slotMinutes")+la-(o.start.getHours()*60+o.start.getMinutes()));C(this,o,k,I,M,$,w)}}})}function S(o,s,v){function F(I){var R=xa(N(o.start),I),V;if(o.end)V=xa(N(o.end),I);v.text(W(R,V,u("timeFormat")))}function r(){if(M){v.css("display","");s.draggable("option","grid",[$,w]);M=false}}var J,M=false,k,D,Z,ja=u("isRTL")?-1:1,ia=U(),la=z(),$=H(),w=T();s.draggable({zIndex:9,scroll:false,grid:[$,w],axis:la==1?"y":false,opacity:u("dragOpacity"),revertDuration:u("dragRevertDuration"),
start:function(I,R){fa("eventDragStart",s,o,I,R);i(o,s);J=s.position();D=Z=0;ia.start(function(V,ea,aa,va){s.draggable("option","revert",!V);B();if(V){k=va*ja;if(u("allDaySlot")&&!V.row){if(!M){M=true;v.hide();s.draggable("option","grid",null)}E(ba(N(o.start),k),ba(Ua(o),k))}else r()}},I,"drag")},drag:function(I,R){D=Math.round((R.position.top-J.top)/w)*u("slotMinutes");if(D!=Z){M||F(D);Z=D}},stop:function(I,R){var V=ia.stop();B();fa("eventDragStop",s,o,I,R);if(V&&(k||D||M))C(this,o,k,M?0:D,M,I,R);
else{r();s.css("filter","");s.css(J);F(0);K(o,s)}}})}function Q(o,s,v){var F,r,J=T();s.resizable({handles:{s:"div.ui-resizable-s"},grid:J,start:function(M,k){F=r=0;i(o,s);s.css("z-index",9);fa("eventResizeStart",this,o,M,k)},resize:function(M,k){F=Math.round((Math.max(J,s.height())-k.originalSize.height)/J);if(F!=r){v.text(W(o.start,!F&&!o.end?null:xa(ra(o),u("slotMinutes")*F),u("timeFormat")));r=F}},stop:function(M,k){fa("eventResizeStop",this,o,M,k);if(F)P(this,o,0,u("slotMinutes")*F,M,k);else{s.css("z-index",
8);K(o,s)}}})}var q=this;q.renderEvents=a;q.compileDaySegs=e;q.clearEvents=b;q.slotSegHtml=l;q.bindDaySeg=j;Qb.call(q);var u=q.opt,fa=q.trigger,oa=q.isEventDraggable,ga=q.isEventResizable,ra=q.eventEnd,sa=q.reportEvents,ha=q.reportEventClear,da=q.eventElementHandlers,na=q.setHeight,ua=q.getDaySegmentContainer,pa=q.getSlotSegmentContainer,U=q.getHoverListener,ca=q.getMaxMinute,ka=q.getMinMinute,qa=q.timePosition,G=q.colContentLeft,p=q.colContentRight,L=q.renderDaySegs,c=q.resizableDayEvent,z=q.getColCnt,
H=q.getColWidth,T=q.getSlotHeight,X=q.getBodyContent,ya=q.reportEventElement,K=q.showEvents,i=q.hideEvents,C=q.eventDrop,P=q.eventResize,E=q.renderDayOverlay,B=q.clearOverlays,n=q.calendar,Y=n.formatDate,W=n.formatDates}function vc(a){var b,e,d,f,g,l;for(b=a.length-1;b>0;b--){f=a[b];for(e=0;e<f.length;e++){g=f[e];for(d=0;d<a[b-1].length;d++){l=a[b-1][d];if(Cb(g,l))l.forward=Math.max(l.forward||0,(g.forward||0)+1)}}}}function Kb(a,b,e){function d(G,p){G=qa[G];if(typeof G=="object")return jb(G,p||e);
return G}function f(G,p){return b.trigger.apply(b,[G,p||da].concat(Array.prototype.slice.call(arguments,2),[da]))}function g(G){return j(G)&&!d("disableDragging")}function l(G){return j(G)&&!d("disableResizing")}function j(G){return Ta(G.editable,(G.source||{}).editable,d("editable"))}function t(G){U={};var p,L=G.length,c;for(p=0;p<L;p++){c=G[p];if(U[c._id])U[c._id].push(c);else U[c._id]=[c]}}function y(G){return G.end?N(G.end):na(G)}function S(G,p){ca.push(p);if(ka[G._id])ka[G._id].push(p);else ka[G._id]=
[p]}function Q(){ca=[];ka={}}function q(G,p){p.click(function(L){if(!p.hasClass("ui-draggable-dragging")&&!p.hasClass("ui-resizable-resizing"))return f("eventClick",this,G,L)}).hover(function(L){f("eventMouseover",this,G,L)},function(L){f("eventMouseout",this,G,L)})}function u(G,p){oa(G,p,"show")}function fa(G,p){oa(G,p,"hide")}function oa(G,p,L){G=ka[G._id];var c,z=G.length;for(c=0;c<z;c++)if(!p||G[c][0]!=p[0])G[c][L]()}function ga(G,p,L,c,z,H,T){var X=p.allDay,ya=p._id;sa(U[ya],L,c,z);f("eventDrop",
G,p,L,c,z,function(){sa(U[ya],-L,-c,X);pa(ya)},H,T);pa(ya)}function ra(G,p,L,c,z,H){var T=p._id;ha(U[T],L,c);f("eventResize",G,p,L,c,function(){ha(U[T],-L,-c);pa(T)},z,H);pa(T)}function sa(G,p,L,c){L=L||0;for(var z,H=G.length,T=0;T<H;T++){z=G[T];if(c!==ma)z.allDay=c;xa(ba(z.start,p,true),L);if(z.end)z.end=xa(ba(z.end,p,true),L);ua(z,qa)}}function ha(G,p,L){L=L||0;for(var c,z=G.length,H=0;H<z;H++){c=G[H];c.end=xa(ba(y(c),p,true),L);ua(c,qa)}}var da=this;da.element=a;da.calendar=b;da.name=e;da.opt=
d;da.trigger=f;da.isEventDraggable=g;da.isEventResizable=l;da.reportEvents=t;da.eventEnd=y;da.reportEventElement=S;da.reportEventClear=Q;da.eventElementHandlers=q;da.showEvents=u;da.hideEvents=fa;da.eventDrop=ga;da.eventResize=ra;var na=da.defaultEventEnd,ua=b.normalizeEvent,pa=b.reportEventChange,U={},ca=[],ka={},qa=b.options}function Qb(){function a(i,C){var P=z(),E=pa(),B=U(),n=0,Y,W,o=i.length,s,v;P[0].innerHTML=e(i);d(i,P.children());f(i);g(i,P,C);l(i);j(i);t(i);C=y();for(P=0;P<E;P++){Y=[];for(W=
0;W<B;W++)Y[W]=0;for(;n<o&&(s=i[n]).row==P;){W=Hb(Y.slice(s.startCol,s.endCol));s.top=W;W+=s.outerHeight;for(v=s.startCol;v<s.endCol;v++)Y[v]=W;n++}C[P].height(Hb(Y))}Q(i,S(C))}function b(i,C,P){var E=m("<div/>"),B=z(),n=i.length,Y;E[0].innerHTML=e(i);E=E.children();B.append(E);d(i,E);l(i);j(i);t(i);Q(i,S(y()));E=[];for(B=0;B<n;B++)if(Y=i[B].element){i[B].row===C&&Y.css("top",P);E.push(Y[0])}return m(E)}function e(i){var C=fa("isRTL"),P,E=i.length,B,n,Y,W;P=ka();var o=P.left,s=P.right,v,F,r,J,M,k=
"";for(P=0;P<E;P++){B=i[P];n=B.event;W=["fc-event","fc-event-skin","fc-event-hori"];ga(n)&&W.push("fc-event-draggable");if(C){B.isStart&&W.push("fc-corner-right");B.isEnd&&W.push("fc-corner-left");v=p(B.end.getDay()-1);F=p(B.start.getDay());r=B.isEnd?qa(v):o;J=B.isStart?G(F):s}else{B.isStart&&W.push("fc-corner-left");B.isEnd&&W.push("fc-corner-right");v=p(B.start.getDay());F=p(B.end.getDay()-1);r=B.isStart?qa(v):o;J=B.isEnd?G(F):s}W=W.concat(n.className);if(n.source)W=W.concat(n.source.className||
[]);Y=n.url;M=Jb(n,fa);k+=Y?"<a href='"+Qa(Y)+"'":"<div";k+=" class='"+W.join(" ")+"' style='position:absolute;z-index:8;left:"+r+"px;"+M+"'><div class='fc-event-inner fc-event-skin'"+(M?" style='"+M+"'":"")+">";if(!n.allDay&&B.isStart)k+="<span class='fc-event-time'>"+Qa(T(n.start,n.end,fa("timeFormat")))+"</span>";k+="<span class='fc-event-title'>"+Qa(n.title)+"</span></div>";if(B.isEnd&&ra(n))k+="<div class='ui-resizable-handle ui-resizable-"+(C?"w":"e")+"'>&nbsp;&nbsp;&nbsp;</div>";k+="</"+(Y?
"a":"div")+">";B.left=r;B.outerWidth=J-r;B.startCol=v;B.endCol=F+1}return k}function d(i,C){var P,E=i.length,B,n,Y;for(P=0;P<E;P++){B=i[P];n=B.event;Y=m(C[P]);n=oa("eventRender",n,n,Y);if(n===false)Y.remove();else{if(n&&n!==true){n=m(n).css({position:"absolute",left:B.left});Y.replaceWith(n);Y=n}B.element=Y}}}function f(i){var C,P=i.length,E,B;for(C=0;C<P;C++){E=i[C];(B=E.element)&&ha(E.event,B)}}function g(i,C,P){var E,B=i.length,n,Y,W;for(E=0;E<B;E++){n=i[E];if(Y=n.element){W=n.event;if(W._id===
P)H(W,Y,n);else Y[0]._fci=E}}Db(C,i,H)}function l(i){var C,P=i.length,E,B,n,Y,W={};for(C=0;C<P;C++){E=i[C];if(B=E.element){n=E.key=Ib(B[0]);Y=W[n];if(Y===ma)Y=W[n]=pb(B,true);E.hsides=Y}}}function j(i){var C,P=i.length,E,B;for(C=0;C<P;C++){E=i[C];if(B=E.element)B[0].style.width=Math.max(0,E.outerWidth-E.hsides)+"px"}}function t(i){var C,P=i.length,E,B,n,Y,W={};for(C=0;C<P;C++){E=i[C];if(B=E.element){n=E.key;Y=W[n];if(Y===ma)Y=W[n]=Fb(B);E.outerHeight=B[0].offsetHeight+Y}}}function y(){var i,C=pa(),
P=[];for(i=0;i<C;i++)P[i]=ca(i).find("td:first div.fc-day-content > div");return P}function S(i){var C,P=i.length,E=[];for(C=0;C<P;C++)E[C]=i[C][0].offsetTop;return E}function Q(i,C){var P,E=i.length,B,n;for(P=0;P<E;P++){B=i[P];if(n=B.element){n[0].style.top=C[B.row]+(B.top||0)+"px";B=B.event;oa("eventAfterRender",B,B,n)}}}function q(i,C,P){var E=fa("isRTL"),B=E?"w":"e",n=C.find("div.ui-resizable-"+B),Y=false;qb(C);C.mousedown(function(W){W.preventDefault()}).click(function(W){if(Y){W.preventDefault();
W.stopImmediatePropagation()}});n.mousedown(function(W){function o(ia){oa("eventResizeStop",this,i,ia);m("body").css("cursor","");s.stop();ya();k&&ua(this,i,k,0,ia);setTimeout(function(){Y=false},0)}if(W.which==1){Y=true;var s=u.getHoverListener(),v=pa(),F=U(),r=E?-1:1,J=E?F-1:0,M=C.css("top"),k,D,Z=m.extend({},i),ja=L(i.start);K();m("body").css("cursor",B+"-resize").one("mouseup",o);oa("eventResizeStart",this,i,W);s.start(function(ia,la){if(ia){var $=Math.max(ja.row,ia.row);ia=ia.col;if(v==1)$=0;
if($==ja.row)ia=E?Math.min(ja.col,ia):Math.max(ja.col,ia);k=$*7+ia*r+J-(la.row*7+la.col*r+J);la=ba(sa(i),k,true);if(k){Z.end=la;$=D;D=b(c([Z]),P.row,M);D.find("*").css("cursor",B+"-resize");$&&$.remove();na(i)}else if(D){da(i);D.remove();D=null}ya();X(i.start,ba(N(la),1))}},W)}})}var u=this;u.renderDaySegs=a;u.resizableDayEvent=q;var fa=u.opt,oa=u.trigger,ga=u.isEventDraggable,ra=u.isEventResizable,sa=u.eventEnd,ha=u.reportEventElement,da=u.showEvents,na=u.hideEvents,ua=u.eventResize,pa=u.getRowCnt,
U=u.getColCnt,ca=u.allDayRow,ka=u.allDayBounds,qa=u.colContentLeft,G=u.colContentRight,p=u.dayOfWeekCol,L=u.dateCell,c=u.compileDaySegs,z=u.getDaySegmentContainer,H=u.bindDaySeg,T=u.calendar.formatDates,X=u.renderDayOverlay,ya=u.clearOverlays,K=u.clearSelection}function Mb(){function a(Q,q,u){b();q||(q=j(Q,u));t(Q,q,u);e(Q,q,u)}function b(Q){if(S){S=false;y();l("unselect",null,Q)}}function e(Q,q,u,fa){S=true;l("select",null,Q,q,u,fa)}function d(Q){var q=f.cellDate,u=f.cellIsAllDay,fa=f.getHoverListener(),
oa=f.reportDayClick;if(Q.which==1&&g("selectable")){b(Q);var ga;fa.start(function(ra,sa){y();if(ra&&u(ra)){ga=[q(sa),q(ra)].sort(Gb);t(ga[0],ga[1],true)}else ga=null},Q);m(document).one("mouseup",function(ra){fa.stop();if(ga){+ga[0]==+ga[1]&&oa(ga[0],true,ra);e(ga[0],ga[1],true,ra)}})}}var f=this;f.select=a;f.unselect=b;f.reportSelection=e;f.daySelectionMousedown=d;var g=f.opt,l=f.trigger,j=f.defaultSelectionEnd,t=f.renderSelection,y=f.clearSelection,S=false;g("selectable")&&g("unselectAuto")&&m(document).mousedown(function(Q){var q=
g("unselectCancel");if(q)if(m(Q.target).parents(q).length)return;b(Q)})}function Lb(){function a(g,l){var j=f.shift();j||(j=m("<div class='fc-cell-overlay' style='position:absolute;z-index:3'/>"));j[0].parentNode!=l[0]&&j.appendTo(l);d.push(j.css(g).show());return j}function b(){for(var g;g=d.shift();)f.push(g.hide().unbind())}var e=this;e.renderOverlay=a;e.clearOverlays=b;var d=[],f=[]}function Nb(a){var b=this,e,d;b.build=function(){e=[];d=[];a(e,d)};b.cell=function(f,g){var l=e.length,j=d.length,
t,y=-1,S=-1;for(t=0;t<l;t++)if(g>=e[t][0]&&g<e[t][1]){y=t;break}for(t=0;t<j;t++)if(f>=d[t][0]&&f<d[t][1]){S=t;break}return y>=0&&S>=0?{row:y,col:S}:null};b.rect=function(f,g,l,j,t){t=t.offset();return{top:e[f][0]-t.top,left:d[g][0]-t.left,width:d[j][1]-d[g][0],height:e[l][1]-e[f][0]}}}function Ob(a){function b(j){xc(j);j=a.cell(j.pageX,j.pageY);if(!j!=!l||j&&(j.row!=l.row||j.col!=l.col)){if(j){g||(g=j);f(j,g,j.row-g.row,j.col-g.col)}else f(j,g);l=j}}var e=this,d,f,g,l;e.start=function(j,t,y){f=j;
g=l=null;a.build();b(t);d=y||"mousemove";m(document).bind(d,b)};e.stop=function(){m(document).unbind(d,b);return l}}function xc(a){if(a.pageX===ma){a.pageX=a.originalEvent.pageX;a.pageY=a.originalEvent.pageY}}function Pb(a){function b(l){return d[l]=d[l]||a(l)}var e=this,d={},f={},g={};e.left=function(l){return f[l]=f[l]===ma?b(l).position().left:f[l]};e.right=function(l){return g[l]=g[l]===ma?e.left(l)+b(l).width():g[l]};e.clear=function(){d={};f={};g={}}}var Ya={defaultView:"month",aspectRatio:1.35,
header:{left:"title",center:"",right:"today prev,next"},weekends:true,allDayDefault:true,ignoreTimezone:true,lazyFetching:true,startParam:"start",endParam:"end",titleFormat:{month:"MMMM yyyy",week:"MMM d[ yyyy]{ '&#8212;'[ MMM] d yyyy}",day:"dddd, MMM d, yyyy"},columnFormat:{month:"ddd",week:"ddd M/d",day:"dddd M/d"},timeFormat:{"":"h(:mm)t"},isRTL:false,firstDay:0,monthNames:["January","February","March","April","May","June","July","August","September","October","November","December"],monthNamesShort:["Jan",
"Feb","Mar","Apr","May","Jun","Jul","Aug","Sep","Oct","Nov","Dec"],dayNames:["Sunday","Monday","Tuesday","Wednesday","Thursday","Friday","Saturday"],dayNamesShort:["Sun","Mon","Tue","Wed","Thu","Fri","Sat"],buttonText:{prev:"&nbsp;&#9668;&nbsp;",next:"&nbsp;&#9658;&nbsp;",prevYear:"&nbsp;&lt;&lt;&nbsp;",nextYear:"&nbsp;&gt;&gt;&nbsp;",today:"today",month:"month",week:"week",day:"day"},theme:false,buttonIcons:{prev:"circle-triangle-w",next:"circle-triangle-e"},unselectAuto:true,dropAccept:"*"},yc=
{header:{left:"next,prev today",center:"",right:"title"},buttonText:{prev:"&nbsp;&#9658;&nbsp;",next:"&nbsp;&#9668;&nbsp;",prevYear:"&nbsp;&gt;&gt;&nbsp;",nextYear:"&nbsp;&lt;&lt;&nbsp;"},buttonIcons:{prev:"circle-triangle-e",next:"circle-triangle-w"}},Aa=m.fullCalendar={version:"1.5.4"},Ja=Aa.views={};m.fn.fullCalendar=function(a){if(typeof a=="string"){var b=Array.prototype.slice.call(arguments,1),e;this.each(function(){var f=m.data(this,"fullCalendar");if(f&&m.isFunction(f[a])){f=f[a].apply(f,
b);if(e===ma)e=f;a=="destroy"&&m.removeData(this,"fullCalendar")}});if(e!==ma)return e;return this}var d=a.eventSources||[];delete a.eventSources;if(a.events){d.push(a.events);delete a.events}a=m.extend(true,{},Ya,a.isRTL||a.isRTL===ma&&Ya.isRTL?yc:{},a);this.each(function(f,g){f=m(g);g=new Yb(f,a,d);f.data("fullCalendar",g);g.render()});return this};Aa.sourceNormalizers=[];Aa.sourceFetchers=[];var ac={dataType:"json",cache:false},bc=1;Aa.addDays=ba;Aa.cloneDate=N;Aa.parseDate=kb;Aa.parseISO8601=
Bb;Aa.parseTime=mb;Aa.formatDate=Oa;Aa.formatDates=ib;var lc=["sun","mon","tue","wed","thu","fri","sat"],Ab=864E5,cc=36E5,wc=6E4,dc={s:function(a){return a.getSeconds()},ss:function(a){return Pa(a.getSeconds())},m:function(a){return a.getMinutes()},mm:function(a){return Pa(a.getMinutes())},h:function(a){return a.getHours()%12||12},hh:function(a){return Pa(a.getHours()%12||12)},H:function(a){return a.getHours()},HH:function(a){return Pa(a.getHours())},d:function(a){return a.getDate()},dd:function(a){return Pa(a.getDate())},
ddd:function(a,b){return b.dayNamesShort[a.getDay()]},dddd:function(a,b){return b.dayNames[a.getDay()]},M:function(a){return a.getMonth()+1},MM:function(a){return Pa(a.getMonth()+1)},MMM:function(a,b){return b.monthNamesShort[a.getMonth()]},MMMM:function(a,b){return b.monthNames[a.getMonth()]},yy:function(a){return(a.getFullYear()+"").substring(2)},yyyy:function(a){return a.getFullYear()},t:function(a){return a.getHours()<12?"a":"p"},tt:function(a){return a.getHours()<12?"am":"pm"},T:function(a){return a.getHours()<
12?"A":"P"},TT:function(a){return a.getHours()<12?"AM":"PM"},u:function(a){return Oa(a,"yyyy-MM-dd'T'HH:mm:ss'Z'")},S:function(a){a=a.getDate();if(a>10&&a<20)return"th";return["st","nd","rd"][a%10-1]||"th"}};Aa.applyAll=$a;Ja.month=mc;Ja.basicWeek=nc;Ja.basicDay=oc;wb({weekMode:"fixed"});Ja.agendaWeek=qc;Ja.agendaDay=rc;wb({allDaySlot:true,allDayText:"all-day",firstHour:6,slotMinutes:30,defaultEventMinutes:120,axisFormat:"h(:mm)tt",timeFormat:{agenda:"h:mm{ - h:mm}"},dragOpacity:{agenda:0.5},minTime:0,
maxTime:24})})(jQuery);
