# Supplementary material for: Constructing marine expert management knowledge graph based on Trellisnet-CRF
Source: PeerJ Comput Sci. 2022 Sep 5;8:e1083. doi: 10.7717/peerj-cs.1083 (PMC9455288; doi:10.7717/peerj-cs.1083)
Supplement: Supplemental Information 3 [file peerj-cs-08-1083-s003.zip › kgocean/static/assets/fullcalendar/fullcalendar/fullcalendar.print.css]

/*
 * FullCalendar v1.5.4 Print Stylesheet
 *
 * Include this stylesheet on your page to get a more printer-friendly calendar.
 * When including this stylesheet, use the media='print' attribute of the <link> tag.
 * Make sure to include this stylesheet IN ADDITION to the regular fullcalendar.css.
 *
 * Copyright (c) 2011 Adam Shaw
 * Dual licensed under the MIT and GPL licenses, located in
 * MIT-LICENSE.txt and GPL-LICENSE.txt respectively.
 *
 * Date: Tue Sep 4 23:38:33 2012 -0700
 *
 */
 
 
 /* Events
-----------------------------------------------------*/
 
.fc-event-skin {
	background: none !important;
	color: #000 !important;
	}
	
/* horizontal events */
	
.fc-event-hori {
	border-width: 0 0 1px 0 !important;
	border-bottom-style: dotted !important;
	border-bottom-color: #000 !important;
	padding: 1px 0 0 0 !important;
	}
	
.fc-event-hori .fc-event-inner {
	border-width: 0 !important;
	padding: 0 1px !important;
	}
	
/* vertical events */
	
.fc-event-vert {
	border-width: 0 0 0 1px !important;
	border-left-style: dotted !important;
	border-left-color: #000 !important;
	padding: 0 1px 0 0 !important;
	}
	
.fc-event-vert .fc-event-inner {
	border-width: 0 !important;
	padding: 1px 0 !important;
	}
	
.fc-event-bg {
	display: none !important;
	}
	
.fc-event .ui-resizable-handle {
	display: none !important;
	}
	
	
