# Supplementary material for: Constructing marine expert management knowledge graph based on Trellisnet-CRF
Source: PeerJ Comput Sci. 2022 Sep 5;8:e1083. doi: 10.7717/peerj-cs.1083 (PMC9455288; doi:10.7717/peerj-cs.1083)
Supplement: Supplemental Information 3 [file peerj-cs-08-1083-s003.zip › kgocean/static/assets/fullcalendar/fullcalendar/gcal.js]

/*
 * FullCalendar v1.5.4 Google Calendar Plugin
 *
 * Copyright (c) 2011 Adam Shaw
 * Dual licensed under the MIT and GPL licenses, located in
 * MIT-LICENSE.txt and GPL-LICENSE.txt respectively.
 *
 * Date: Tue Sep 4 23:38:33 2012 -0700
 *
 */
 
(function($) {


var fc = $.fullCalendar;
var formatDate = fc.formatDate;
var parseISO8601 = fc.parseISO8601;
var addDays = fc.addDays;
var applyAll = fc.applyAll;


fc.sourceNormalizers.push(function(sourceOptions) {
	if (sourceOptions.dataType == 'gcal' ||
		sourceOptions.dataType === undefined &&
		(sourceOptions.url || '').match(/^(http|https):\/\/www.google.com\/calendar\/feeds\//)) {
			sourceOptions.dataType = 'gcal';
			if (sourceOptions.editable === undefined) {
				sourceOptions.editable = false;
			}
		}
});


fc.sourceFetchers.push(function(sourceOptions, start, end) {
	if (sourceOptions.dataType == 'gcal') {
		return transformOptions(sourceOptions, start, end);
	}
});


function transformOptions(sourceOptions, start, end) {

	var success = sourceOptions.success;
	var data = $.extend({}, sourceOptions.data || {}, {
		'start-min': formatDate(start, 'u'),
		'start-max': formatDate(end, 'u'),
		'singleevents': true,
		'max-results': 9999
	});
	
	var ctz = sourceOptions.currentTimezone;
	if (ctz) {
		data.ctz = ctz = ctz.replace(' ', '_');
	}

	return $.extend({}, sourceOptions, {
		url: sourceOptions.url.replace(/\/basic$/, '/full') + '?alt=json-in-script&callback=?',
		dataType: 'jsonp',
		data: data,
		startParam: false,
		endParam: false,
		success: function(data) {
			var events = [];
			if (data.feed.entry) {
				$.each(data.feed.entry, function(i, entry) {
					var startStr = entry['gd$when'][0]['startTime'];
					var start = parseISO8601(startStr, true);
					var end = parseISO8601(entry['gd$when'][0]['endTime'], true);
					var allDay = startStr.indexOf('T') == -1;
					var url;
					$.each(entry.link, function(i, link) {
						if (link.type == 'text/html') {
							url = link.href;
							if (ctz) {
								url += (url.indexOf('?') == -1 ? '?' : '&') + 'ctz=' + ctz;
							}
						}
					});
					if (allDay) {
						addDays(end, -1); // make inclusive
					}
					events.push({
						id: entry['gCal$uid']['value'],
						title: entry['title']['$t'],
						url: url,
						start: start,
						end: end,
						allDay: allDay,
						location: entry['gd$where'][0]['valueString'],
						description: entry['content']['$t']
					});
				});
			}
			var args = [events].concat(Array.prototype.slice.call(arguments, 1));
			var res = applyAll(success, this, args);
			if ($.isArray(res)) {
				return res;
			}
			return events;
		}
	});
	
}


// legacy
fc.gcalFeed = function(url, sourceOptions) {
	return $.extend({}, sourceOptions, { url: url, dataType: 'gcal' });
};


})(jQuery);
