# Supplementary material for: Constructing marine expert management knowledge graph based on Trellisnet-CRF
Source: PeerJ Comput Sci. 2022 Sep 5;8:e1083. doi: 10.7717/peerj-cs.1083 (PMC9455288; doi:10.7717/peerj-cs.1083)
Supplement: Supplemental Information 3 [file peerj-cs-08-1083-s003.zip › kgocean/static/assets/jquery-easy-pie-chart/jquery.easy-pie-chart.coffee]

###
Easy pie chart is a jquery plugin to display simple animated pie charts for only one value

Dual licensed under the MIT (http://www.opensource.org/licenses/mit-license.php)
and GPL (http://www.opensource.org/licenses/gpl-license.php) licenses.

Built on top of the jQuery library (http://jquery.com)

@source: http://github.com/rendro/easy-pie-chart/
@autor: Robert Fleischmann
@version: 1.0.1

Inspired by: http://dribbble.com/shots/631074-Simple-Pie-Charts-II?list=popular&offset=210
Thanks to Philip Thrasher for the jquery plugin boilerplate for coffee script
###

(($) ->
  $.easyPieChart = (el, options) ->

    @el = el
    @$el = $ el
    @$el.data "easyPieChart", @

    @init = =>
      @options = $.extend {}, $.easyPieChart.defaultOptions, options

      #get relevant data
      percent = parseInt @$el.data('percent'), 10
      @percentage = 0

      #create canvas element and set the origin to the center
      @canvas = $("<canvas width='#{@options.size}' height='#{@options.size}'></canvas>").get(0)
      @$el.append @canvas
      G_vmlCanvasManager.initElement @canvas if G_vmlCanvasManager?
      @ctx = @canvas.getContext '2d'

      if window.devicePixelRatio > 1
        scaleBy = window.devicePixelRatio
        $(@canvas).css({
          width: @options.size
          height: @options.size
        })
        @canvas.width *= scaleBy
        @canvas.height *= scaleBy
        @ctx.scale scaleBy, scaleBy

      @ctx.translate @options.size/2, @options.size/2
      @$el.addClass 'easyPieChart'
      @$el.css {
        width: @options.size
        height: @options.size
        lineHeight: "#{@options.size}px"
      }


      @update percent
      @

    @update = (percent) =>
      if @options.animate == false
        drawLine percent
      else
        animateLine @percentage, percent

    renderScale = =>
      @ctx.fillStyle = @options.scaleColor
      @ctx.lineWidth = 1
      addScaleLine i for i in [0..24]

    addScaleLine = (i) =>
      offset = if i%6==0 then 0 else @options.size*0.017
      @ctx.save()
      @ctx.rotate i * Math.PI / 12
      @ctx.fillRect @options.size/2-offset, 0, -@options.size*0.05+offset, 1
      @ctx.restore()

    renderTrack = =>
      offset = @options.size/2-@options.lineWidth/2
      offset -= @options.size*0.08 if @options.scaleColor != false

      @ctx.beginPath()
      @ctx.arc 0, 0, offset, 0, Math.PI * 2, true
      @ctx.closePath()
      @ctx.strokeStyle = @options.trackColor
      @ctx.lineWidth = @options.lineWidth
      @ctx.stroke()

    renderBackground = =>
      do renderScale if @options.scaleColor != false
      do renderTrack if @options.trackColor != false

    drawLine = (percent) =>
      do renderBackground

      @ctx.strokeStyle = if $.isFunction @options.barColor  then @options.barColor percent else @options.barColor
      @ctx.lineCap = @options.lineCap
      @ctx.lineWidth = @options.lineWidth

      offset = @options.size/2-@options.lineWidth/2
      offset -= @options.size*0.08 if @options.scaleColor != false

      @ctx.save()
      @ctx.rotate -Math.PI/2
      @ctx.beginPath()
      @ctx.arc 0, 0, offset, 0, Math.PI * 2 * percent/100, false
      @ctx.stroke()
      @ctx.restore()

    animateLine = (from, to) =>
      fps = 30
      steps = fps * @options.animate/1000
      currentStep = 0

      @options.onStart.call @
      @percentage = to

      if @animation
        clearInterval @animation
        @animation = false

      @animation = setInterval =>
        @ctx.clearRect -@options.size/2, -@options.size/2, @options.size, @options.size
        renderBackground.call @
        drawLine.call @, [easeInOutQuad currentStep, from, to-from, steps]

        currentStep++

        if (currentStep/steps) > 1
          clearInterval @animation
          @animation = false
          @options.onStop.call @

      , 1000/fps

    #t=time;b=beginning value;c=change in value;d=duration
    easeInOutQuad = (t, b, c, d) ->

      easeIn = (t) ->
        return Math.pow(t, 2) # Quad
      easing = (t) ->
        if (t < 1)
          return easeIn(t)
        else
          return 2 - easeIn( (t/2) * -2 + 2 )

      t /= d / 2
      return c / 2 * easing(t) + b

    @init()

  $.easyPieChart.defaultOptions =
    barColor:        '#ef1e25'
    trackColor:      '#f2f2f2'
    scaleColor:      '#dfe0e0'
    lineCap:         'round'
    size:            110
    lineWidth:       3
    animate:         false
    onStart:         $.noop
    onStop:          $.noop

  $.fn.easyPieChart = (options) ->
    $.each @, (i, el) ->
      $el = ($ el)

      unless $el.data 'easyPieChart'
        $el.data 'easyPieChart', new $.easyPieChart el, options

  undefined
)(jQuery)
