# Supplementary material for: Constructing marine expert management knowledge graph based on Trellisnet-CRF
Source: PeerJ Comput Sci. 2022 Sep 5;8:e1083. doi: 10.7717/peerj-cs.1083 (PMC9455288; doi:10.7717/peerj-cs.1083)
Supplement: Supplemental Information 3 [file peerj-cs-08-1083-s003.zip › kgocean/static/assets/jquery-easy-pie-chart/jquery.easy-pie-chart.css]

.easyPieChart {
    position: relative;
    text-align: center;
}

.easyPieChart canvas {
    position: absolute;
    top: 0;
    left: 0;
}
