# Supplementary material for: Constructing marine expert management knowledge graph based on Trellisnet-CRF
Source: PeerJ Comput Sci. 2022 Sep 5;8:e1083. doi: 10.7717/peerj-cs.1083 (PMC9455288; doi:10.7717/peerj-cs.1083)
Supplement: Supplemental Information 3 [file peerj-cs-08-1083-s003.zip › kgocean/static/assets/jquery-easy-pie-chart/Makefile]

dist: all
	@echo Done

all:
	@echo Compiling coffee script
	coffee -c *.coffee

watch:
	@echo Watch coffee script files
	coffee -w *.coffee

.PHONY: dist all watch
