# Supplementary material for: Constructing marine expert management knowledge graph based on Trellisnet-CRF
Source: PeerJ Comput Sci. 2022 Sep 5;8:e1083. doi: 10.7717/peerj-cs.1083 (PMC9455288; doi:10.7717/peerj-cs.1083)
Supplement: Supplemental Information 3 [file peerj-cs-08-1083-s003.zip › kgocean/static/assets/jquery-knob/README.md]

jQuery Knob
=============

- canvas based ; no png or jpg sprites.
- touch, mouse and mousewheel, keyboard events implemented.
- downward compatible ; overloads an input element.

Example
-------

    <input type="text" value="75" class="dial">

    <script>
    $(function() {
        $(".dial").knob();
    }
    </script>

Options
-------

Options are provided as attributes 'data-option':

    <input type="text" class="dial" data-min="-50" data-max="50">

... or in the "knob()" call :

    $(".dial").knob({
                    'min':-50
                    ,'max':50
                    })

The following options are supported :

Behaviors :
* min : min value | default=0.
* max : max value | default=100.
* angleOffset : starting angle in degrees | default=0.
* angleArc : arc size in degrees | default=360.
* stopper : stop at min & max on keydown/mousewheel | default=true.
* readOnly : disable input and events | default=false.

UI :
* cursor : display mode "cursor" | default=gauge.
* thickness : gauge thickness.
* width : dial width.
* displayInput : default=true | false=hide input.
* displayPrevious : default=false | true=displays the previous value with transparency.
* fgColor : foreground color.
* bgColor : background color.

Hooks
-------

    <script>
    $(".dial").knob({
                        'release' : function (v) { /*make something*/ }
                    });
    </script>

* 'release' : executed on release

    Parameters :
    + value : int, current value

* 'change' : executed at each change of the value

    Parameters :
    + value : int, current value

* 'draw' : when drawing the canvas

    Context :
    - this.g : canvas context 2D (see Canvas documentation)
    - this.$ : jQuery wrapped element
    - this.o : options
    - this.i : input
    - ... console.log(this);

* 'cancel' : triggered on [esc] keydown

The scope (this) of each hook function is the current Knob instance (refer to the demo code).

Example
-------

    <input type="text" value="75" class="dial">

    <script>
    $(".dial").knob({
                     'change' : function (v) { console.log(v); }
                    });
    </script>


Dynamically configure
-------

    <script>
    $('.dial')
        .trigger(
            'configure',
            {
            "min":10,
            "max":40,
            "fgColor":"#FF0000",
            "skin":"tron",
            "cursor":true
            }
        );
    </script>

Set the value
-------

    <script>
    $('.dial')
        .val(27)
        .trigger('change');
    </script>

Supported browser
-------

Tested on Chrome, Safari, Firefox, IE 9.0.
