# Supplementary material for: Constructing marine expert management knowledge graph based on Trellisnet-CRF
Source: PeerJ Comput Sci. 2022 Sep 5;8:e1083. doi: 10.7717/peerj-cs.1083 (PMC9455288; doi:10.7717/peerj-cs.1083)
Supplement: Supplemental Information 3 [file peerj-cs-08-1083-s003.zip › kgocean/static/css/footable.bootstrap.css]

/*
* FooTable v3 - FooTable is a jQuery plugin that aims to make HTML tables on smaller devices look awesome.
* @version 3.1.6
* @link http://fooplugins.com
* @copyright Steven Usher & Brad Vincent 2015
* @license Released under the GPLv3 license.
*/
table.footable,
table.footable-details {
	position: relative;
	width: 100%;
	border-spacing: 0;
	border-collapse: collapse;
}
table.footable-details {
	margin-bottom: 0;
}
table.footable-hide-fouc {
	display: none;
}
table > tbody > tr > td > span.footable-toggle {
	margin-right: 8px;
	opacity: 0.3;
}
table > tbody > tr > td > span.footable-toggle.last-column {
	margin-left: 8px;
	float: right;
}
table.table-condensed > tbody > tr > td > span.footable-toggle {
	margin-right: 5px;
}
table.footable-details > tbody > tr > th:nth-child(1) {
	min-width: 40px;
	width: 120px;
}
table.footable-details > tbody > tr > td:nth-child(2) {
	word-break: break-all;
}

table.footable-details > thead > tr:first-child > th,
table.footable-details > thead > tr:first-child > td,
table.footable-details > tbody > tr:first-child > th,
table.footable-details > tbody > tr:first-child > td,
table.footable-details > tfoot > tr:first-child > th,
table.footable-details > tfoot > tr:first-child > td {
	border-top-width: 0;
}
table.footable-details.table-bordered > thead > tr:first-child > th,
table.footable-details.table-bordered > thead > tr:first-child > td,
table.footable-details.table-bordered > tbody > tr:first-child > th,
table.footable-details.table-bordered > tbody > tr:first-child > td,
table.footable-details.table-bordered > tfoot > tr:first-child > th,
table.footable-details.table-bordered > tfoot > tr:first-child > td {
	border-top-width: 1px;
}

div.footable-loader {
	vertical-align: middle;
	text-align: center;
	height: 300px;
	position: relative;
}
div.footable-loader > span.fooicon {
	display: inline-block;
	opacity: 0.3;
	font-size: 30px;
	line-height: 32px;
	width: 32px;
	height: 32px;
	margin-top: -16px;
	margin-left: -16px;
	position: absolute;
	top: 50%;
	left: 50%;
	-webkit-animation: fooicon-spin-r 2s infinite linear;
	animation: fooicon-spin-r 2s infinite linear;
}
table.footable > tbody > tr.footable-empty > td {
	vertical-align: middle;
	text-align: center;
	font-size: 30px;
}
table.footable > tbody > tr > td,
table.footable > tbody > tr > th {
	display: none;
}
table.footable > tbody > tr.footable-empty > td,
table.footable > tbody > tr.footable-empty > th,
table.footable > tbody > tr.footable-detail-row > td,
table.footable > tbody > tr.footable-detail-row > th {
	display: table-cell;
}
@-webkit-keyframes fooicon-spin-r {
	0% {
		-webkit-transform: rotate(0deg);
		transform: rotate(0deg);
	}

	100% {
		-webkit-transform: rotate(359deg);
		transform: rotate(359deg);
	}
}

@keyframes fooicon-spin-r {
	0% {
		-webkit-transform: rotate(0deg);
		transform: rotate(0deg);
	}

	100% {
		-webkit-transform: rotate(359deg);
		transform: rotate(359deg);
	}
}

.fooicon {
	position: relative;
	top: 1px;
	display: inline-block;
	font-family: 'Glyphicons Halflings' !important;
	font-style: normal;
	font-weight: 400;
	line-height: 1;
	-webkit-font-smoothing: antialiased;
	-moz-osx-font-smoothing: grayscale;
}
.fooicon:before,
.fooicon:after {
	-webkit-box-sizing: border-box;
	-moz-box-sizing: border-box;
	box-sizing: border-box;
}
.fooicon-loader:before {
	content: "\e030";
}
.fooicon-plus:before {
	content: "\2b";
}
.fooicon-minus:before {
	content: "\2212";
}
.fooicon-search:before {
	content: "\e003";
}
.fooicon-remove:before {
	content: "\e014";
}
.fooicon-sort:before {
	content: "\e150";
}
.fooicon-sort-asc:before {
	content: "\e155";
}
.fooicon-sort-desc:before {
	content: "\e156";
}
.fooicon-pencil:before {
	content: "\270f";
}
.fooicon-trash:before {
	content: "\e020";
}
.fooicon-eye-close:before {
	content: "\e106";
}
.fooicon-flash:before {
	content: "\e162";
}
.fooicon-cog:before {
	content: "\e019";
}
.fooicon-stats:before {
	content: "\e185";
}

table.footable > thead > tr.footable-filtering > th {
	border-bottom-width: 1px;
	font-weight: normal;
}
.footable-filtering-external.footable-filtering-right,
table.footable > thead > tr.footable-filtering > th,
table.footable.footable-filtering-right > thead > tr.footable-filtering > th {
	text-align: right;
}
.footable-filtering-external.footable-filtering-left,
table.footable.footable-filtering-left > thead > tr.footable-filtering > th {
	text-align: left;
}
.footable-filtering-external.footable-filtering-center,
table.footable.footable-filtering-center > thead > tr.footable-filtering > th {
	text-align: center;
}
table.footable > thead > tr.footable-filtering > th div.form-group {
	margin-bottom: 0;
}
table.footable > thead > tr.footable-filtering > th div.form-group+div.form-group {
	margin-top: 5px;
}
table.footable > thead > tr.footable-filtering > th div.input-group {
	width: 100%;
}
.footable-filtering-external ul.dropdown-menu > li > a.checkbox,
table.footable > thead > tr.footable-filtering > th ul.dropdown-menu > li > a.checkbox {
	margin: 0;
	display: block;
	position: relative;
}
.footable-filtering-external ul.dropdown-menu > li > a.checkbox > label,
table.footable > thead > tr.footable-filtering > th ul.dropdown-menu > li > a.checkbox > label {
	display: block;
	padding-left: 20px;
}
.footable-filtering-external ul.dropdown-menu > li > a.checkbox input[type="checkbox"],
table.footable > thead > tr.footable-filtering > th ul.dropdown-menu > li > a.checkbox input[type="checkbox"] {
	position: absolute;
	margin-left: -20px;
}
@media (min-width: 768px) {
	table.footable > thead > tr.footable-filtering > th div.input-group {
		width: auto;
	}
	table.footable > thead > tr.footable-filtering > th div.form-group {
		margin-left: 2px;
		margin-right: 2px;
	}
	table.footable > thead > tr.footable-filtering > th div.form-group+div.form-group {
		margin-top: 0;
	}
}
table.footable > thead > tr > td.footable-sortable,
table.footable > thead > tr > th.footable-sortable,
table.footable > tbody > tr > td.footable-sortable,
table.footable > tbody > tr > th.footable-sortable,
table.footable > tfoot > tr > td.footable-sortable,
table.footable > tfoot > tr > th.footable-sortable {
	position: relative;
	padding-right: 30px;
	cursor: pointer;
}
td.footable-sortable > span.fooicon,
th.footable-sortable > span.fooicon {
	position: absolute;
	right: 6px;
	top: 50%;
	margin-top: -7px;
	opacity: 0;
	transition: opacity 0.3s ease-in;
}
td.footable-sortable:hover > span.fooicon,
th.footable-sortable:hover > span.fooicon {
	opacity: 1;
}
td.footable-sortable.footable-asc > span.fooicon,
th.footable-sortable.footable-asc > span.fooicon,
td.footable-sortable.footable-desc > span.fooicon,
th.footable-sortable.footable-desc > span.fooicon {
	opacity: 1;
}
/* hides the sort icons when sorting is not allowed */
table.footable-sorting-disabled td.footable-sortable.footable-asc > span.fooicon,
table.footable-sorting-disabled td.footable-sortable.footable-desc > span.fooicon,
table.footable-sorting-disabled td.footable-sortable:hover > span.fooicon,
table.footable-sorting-disabled th.footable-sortable.footable-asc > span.fooicon,
table.footable-sorting-disabled th.footable-sortable.footable-desc > span.fooicon,
table.footable-sorting-disabled th.footable-sortable:hover > span.fooicon {
	opacity: 0;
	visibility: hidden;
}
.footable-paging-external ul.pagination,
table.footable > tfoot > tr.footable-paging > td > ul.pagination {
	margin: 10px 0 0 0;
}
.footable-paging-external span.label,
table.footable > tfoot > tr.footable-paging > td > span.label {
	display: inline-block;
	margin: 0 0 10px 0;
	padding: 4px 10px;
}
.footable-paging-external.footable-paging-center,
table.footable > tfoot > tr.footable-paging > td,
table.footable-paging-center > tfoot > tr.footable-paging > td {
	text-align: center;
}
.footable-paging-external.footable-paging-left,
table.footable-paging-left > tfoot > tr.footable-paging > td {
	text-align: left;
}
.footable-paging-external.footable-paging-right,
table.footable-paging-right > tfoot > tr.footable-paging > td {
	text-align: right;
}
ul.pagination > li.footable-page {
	display: none;
}
ul.pagination > li.footable-page.visible {
	display: inline;
}
td.footable-editing {
	width: 90px;
	max-width: 90px;
}
table.footable-editing-no-edit td.footable-editing,
table.footable-editing-no-delete td.footable-editing,
table.footable-editing-no-view td.footable-editing {
	width: 70px;
	max-width: 70px;
}
table.footable-editing-no-edit.footable-editing-no-delete td.footable-editing,
table.footable-editing-no-edit.footable-editing-no-view td.footable-editing,
table.footable-editing-no-delete.footable-editing-no-view td.footable-editing {
	width: 50px;
	max-width: 50px;
}
table.footable-editing-no-edit.footable-editing-no-delete.footable-editing-no-view td.footable-editing,
table.footable-editing-no-edit.footable-editing-no-delete.footable-editing-no-view th.footable-editing {
	width: 0;
	max-width: 0;
	display: none !important;
}
table.footable-editing-right td.footable-editing,
table.footable-editing-right tr.footable-editing {
	text-align: right;
}
table.footable-editing-left td.footable-editing,
table.footable-editing-left tr.footable-editing {
	text-align: left;
}
table.footable-editing button.footable-add,
table.footable-editing button.footable-hide,
table.footable-editing-show button.footable-show,
table.footable-editing.footable-editing-always-show button.footable-show,
table.footable-editing.footable-editing-always-show button.footable-hide,
table.footable-editing.footable-editing-always-show.footable-editing-no-add tr.footable-editing {
	display: none;
}
table.footable-editing.footable-editing-show button.footable-add,
table.footable-editing.footable-editing-show button.footable-hide,
table.footable-editing.footable-editing-always-show button.footable-add {
	display: inline-block;
}
