# Supplementary material for: Constructing marine expert management knowledge graph based on Trellisnet-CRF
Source: PeerJ Comput Sci. 2022 Sep 5;8:e1083. doi: 10.7717/peerj-cs.1083 (PMC9455288; doi:10.7717/peerj-cs.1083)
Supplement: Supplemental Information 3 [file peerj-cs-08-1083-s003.zip › kgocean/static/css/footable.bootstrap.min.css]

table.footable-details,table.footable>thead>tr.footable-filtering>th div.form-group{margin-bottom:0}table.footable,table.footable-details{position:relative;width:100%;border-spacing:0;border-collapse:collapse}table.footable-hide-fouc{display:none}table>tbody>tr>td>span.footable-toggle{margin-right:8px;opacity:.3}table>tbody>tr>td>span.footable-toggle.last-column{margin-left:8px;float:right}table.table-condensed>tbody>tr>td>span.footable-toggle{margin-right:5px}table.footable-details>tbody>tr>th:nth-child(1){min-width:40px;width:120px}table.footable-details>tbody>tr>td:nth-child(2){word-break:break-all}table.footable-details>tbody>tr:first-child>td,table.footable-details>tbody>tr:first-child>th,table.footable-details>tfoot>tr:first-child>td,table.footable-details>tfoot>tr:first-child>th,table.footable-details>thead>tr:first-child>td,table.footable-details>thead>tr:first-child>th{border-top-width:0}table.footable-details.table-bordered>tbody>tr:first-child>td,table.footable-details.table-bordered>tbody>tr:first-child>th,table.footable-details.table-bordered>tfoot>tr:first-child>td,table.footable-details.table-bordered>tfoot>tr:first-child>th,table.footable-details.table-bordered>thead>tr:first-child>td,table.footable-details.table-bordered>thead>tr:first-child>th{border-top-width:1px}div.footable-loader{vertical-align:middle;text-align:center;height:300px;position:relative}div.footable-loader>span.fooicon{display:inline-block;opacity:.3;font-size:30px;line-height:32px;width:32px;height:32px;margin-top:-16px;margin-left:-16px;position:absolute;top:50%;left:50%;-webkit-animation:fooicon-spin-r 2s infinite linear;animation:fooicon-spin-r 2s infinite linear}table.footable>tbody>tr.footable-empty>td{vertical-align:middle;text-align:center;font-size:30px}table.footable>tbody>tr>td,table.footable>tbody>tr>th{display:none}table.footable>tbody>tr.footable-detail-row>td,table.footable>tbody>tr.footable-detail-row>th,table.footable>tbody>tr.footable-empty>td,table.footable>tbody>tr.footable-empty>th{display:table-cell}@-webkit-keyframes fooicon-spin-r{0%{-webkit-transform:rotate(0);transform:rotate(0)}100%{-webkit-transform:rotate(359deg);transform:rotate(359deg)}}@keyframes fooicon-spin-r{0%{-webkit-transform:rotate(0);transform:rotate(0)}100%{-webkit-transform:rotate(359deg);transform:rotate(359deg)}}.fooicon{position:relative;top:1px;display:inline-block;font-family:'Glyphicons Halflings'!important;font-style:normal;font-weight:400;line-height:1;-webkit-font-smoothing:antialiased;-moz-osx-font-smoothing:grayscale}.fooicon:after,.fooicon:before{-webkit-box-sizing:border-box;-moz-box-sizing:border-box;box-sizing:border-box}.fooicon-loader:before{content:"\e030"}.fooicon-plus:before{content:"\2b"}.fooicon-minus:before{content:"\2212"}.fooicon-search:before{content:"\e003"}.fooicon-remove:before{content:"\e014"}.fooicon-sort:before{content:"\e150"}.fooicon-sort-asc:before{content:"\e155"}.fooicon-sort-desc:before{content:"\e156"}.fooicon-pencil:before{content:"\270f"}.fooicon-trash:before{content:"\e020"}.fooicon-eye-close:before{content:"\e106"}.fooicon-flash:before{content:"\e162"}.fooicon-cog:before{content:"\e019"}.fooicon-stats:before{content:"\e185"}table.footable>thead>tr.footable-filtering>th{border-bottom-width:1px;font-weight:400}.footable-filtering-external.footable-filtering-right,table.footable.footable-filtering-right>thead>tr.footable-filtering>th,table.footable>thead>tr.footable-filtering>th{text-align:right}.footable-filtering-external.footable-filtering-left,table.footable.footable-filtering-left>thead>tr.footable-filtering>th{text-align:left}.footable-filtering-external.footable-filtering-center,.footable-paging-external.footable-paging-center,table.footable-paging-center>tfoot>tr.footable-paging>td,table.footable.footable-filtering-center>thead>tr.footable-filtering>th,table.footable>tfoot>tr.footable-paging>td{text-align:center}table.footable>thead>tr.footable-filtering>th div.form-group+div.form-group{margin-top:5px}table.footable>thead>tr.footable-filtering>th div.input-group{width:100%}.footable-filtering-external ul.dropdown-menu>li>a.checkbox,table.footable>thead>tr.footable-filtering>th ul.dropdown-menu>li>a.checkbox{margin:0;display:block;position:relative}.footable-filtering-external ul.dropdown-menu>li>a.checkbox>label,table.footable>thead>tr.footable-filtering>th ul.dropdown-menu>li>a.checkbox>label{display:block;padding-left:20px}.footable-filtering-external ul.dropdown-menu>li>a.checkbox input[type=checkbox],table.footable>thead>tr.footable-filtering>th ul.dropdown-menu>li>a.checkbox input[type=checkbox]{position:absolute;margin-left:-20px}@media (min-width:768px){table.footable>thead>tr.footable-filtering>th div.input-group{width:auto}table.footable>thead>tr.footable-filtering>th div.form-group{margin-left:2px;margin-right:2px}table.footable>thead>tr.footable-filtering>th div.form-group+div.form-group{margin-top:0}}table.footable>tbody>tr>td.footable-sortable,table.footable>tbody>tr>th.footable-sortable,table.footable>tfoot>tr>td.footable-sortable,table.footable>tfoot>tr>th.footable-sortable,table.footable>thead>tr>td.footable-sortable,table.footable>thead>tr>th.footable-sortable{position:relative;padding-right:30px;cursor:pointer}td.footable-sortable>span.fooicon,th.footable-sortable>span.fooicon{position:absolute;right:6px;top:50%;margin-top:-7px;opacity:0;transition:opacity .3s ease-in}td.footable-sortable.footable-asc>span.fooicon,td.footable-sortable.footable-desc>span.fooicon,td.footable-sortable:hover>span.fooicon,th.footable-sortable.footable-asc>span.fooicon,th.footable-sortable.footable-desc>span.fooicon,th.footable-sortable:hover>span.fooicon{opacity:1}table.footable-sorting-disabled td.footable-sortable.footable-asc>span.fooicon,table.footable-sorting-disabled td.footable-sortable.footable-desc>span.fooicon,table.footable-sorting-disabled td.footable-sortable:hover>span.fooicon,table.footable-sorting-disabled th.footable-sortable.footable-asc>span.fooicon,table.footable-sorting-disabled th.footable-sortable.footable-desc>span.fooicon,table.footable-sorting-disabled th.footable-sortable:hover>span.fooicon{opacity:0;visibility:hidden}.footable-paging-external ul.pagination,table.footable>tfoot>tr.footable-paging>td>ul.pagination{margin:10px 0 0}.footable-paging-external span.label,table.footable>tfoot>tr.footable-paging>td>span.label{display:inline-block;margin:0 0 10px;padding:4px 10px}.footable-paging-external.footable-paging-left,table.footable-paging-left>tfoot>tr.footable-paging>td{text-align:left}.footable-paging-external.footable-paging-right,table.footable-editing-right td.footable-editing,table.footable-editing-right tr.footable-editing,table.footable-paging-right>tfoot>tr.footable-paging>td{text-align:right}ul.pagination>li.footable-page{display:none}ul.pagination>li.footable-page.visible{display:inline}td.footable-editing{width:90px;max-width:90px}table.footable-editing-no-delete td.footable-editing,table.footable-editing-no-edit td.footable-editing,table.footable-editing-no-view td.footable-editing{width:70px;max-width:70px}table.footable-editing-no-delete.footable-editing-no-view td.footable-editing,table.footable-editing-no-edit.footable-editing-no-delete td.footable-editing,table.footable-editing-no-edit.footable-editing-no-view td.footable-editing{width:50px;max-width:50px}table.footable-editing-no-edit.footable-editing-no-delete.footable-editing-no-view td.footable-editing,table.footable-editing-no-edit.footable-editing-no-delete.footable-editing-no-view th.footable-editing{width:0;max-width:0;display:none!important}table.footable-editing-left td.footable-editing,table.footable-editing-left tr.footable-editing{text-align:left}table.footable-editing button.footable-add,table.footable-editing button.footable-hide,table.footable-editing-show button.footable-show,table.footable-editing.footable-editing-always-show button.footable-hide,table.footable-editing.footable-editing-always-show button.footable-show,table.footable-editing.footable-editing-always-show.footable-editing-no-add tr.footable-editing{display:none}table.footable-editing.footable-editing-always-show button.footable-add,table.footable-editing.footable-editing-show button.footable-add,table.footable-editing.footable-editing-show button.footable-hide{display:inline-block}
