# Supplementary material for: Constructing marine expert management knowledge graph based on Trellisnet-CRF
Source: PeerJ Comput Sci. 2022 Sep 5;8:e1083. doi: 10.7717/peerj-cs.1083 (PMC9455288; doi:10.7717/peerj-cs.1083)
Supplement: Supplemental Information 3 [file peerj-cs-08-1083-s003.zip › kgocean/static/css/jquery-jvectormap-1.2.2.css]

.jvectormap-label {
    position: absolute;
    display: none;
    border: solid 1px #d4d4d4;
    -webkit-border-radius: 2px;
    -moz-border-radius: 2px;
    border-radius: 2px;
    background: white;
    color: #d4d4d4;
    font-family: sans-serif, Verdana;
    font-size: smaller;
    padding: 3px;
}

.jvectormap-zoomin, .jvectormap-zoomout {
    position: absolute;
    left: 10px;
    -webkit-border-radius: 1px;
    -moz-border-radius: 1px;
    border-radius: 1px;
	border: solid 1px #d4d4d4;
    background: white;
    padding: 3px;
    color: #d4d4d4;
    width: 20px;
    height: 20px;
    cursor: pointer;
    line-height: 10px;
    text-align: center;
}

.jvectormap-zoomin {
    top: 10px;
}

.jvectormap-zoomout {
    top: 30px;
}
