# Supplementary material for: Constructing marine expert management knowledge graph based on Trellisnet-CRF
Source: PeerJ Comput Sci. 2022 Sep 5;8:e1083. doi: 10.7717/peerj-cs.1083 (PMC9455288; doi:10.7717/peerj-cs.1083)
Supplement: Supplemental Information 3 [file peerj-cs-08-1083-s003.zip › kgocean/static/css/line-icons.css]

.icon-envelope-l {
	background: url('../img/icons/line-icon.png') no-repeat -727px  -62px;	
	width: 24px;
	height: 16px;;
	display: inline-block !important;
}
.icon-bell-l {
	background: url('../img/icons/line-icon.png') no-repeat -217px -18px;	
	width: 23px;
	height: 25px;;
	display: inline-block !important;
}
.icon-task-l {
	background: url('../img/icons/line-icon.png') no-repeat -517px -102px;
	width: 23px;
	height: 16px;;
	display: inline-block !important;	
}
.icon-dashboard-l {
	background: url('../img/icons/line-icon.png') no-repeat -15px -17px;
	width: 24px;
	height: 24px;
	display: inline-block !important;
}
.icon-charts-l {
	background: url('../img/icons/line-icon.png') no-repeat -136px -98px;
	width: 24px;
	height: 24px;
	display: inline-block !important;
}
.icon-calendar-l {
	background: url('../img/icons/line-icon.png') no-repeat -435px -138px;
	width: 24px;
	height: 22px;
	display: inline-block !important;
}
.icon-login-l {
	background: url('../img/icons/line-icon.png') no-repeat -687px -59px;
	width: 23px;
	height: 23px;
	display: inline-block !important;
}
.icon-map-l {
	background: url('../img/icons/line-icon.png') no-repeat -519px -134px;
	width: 19px;
	height: 29px;
	display: inline-block !important;
}
.icon-widget-l {
	background: url('../img/icons/line-icon.png') no-repeat -357px -19px;
	width: 22px;
	height: 22px;
	display: inline-block !important;	
}
.icon-uikit-l {
	background: url('../img/icons/line-icon.png') no-repeat -135px -57px;
	width: 24px;
	height: 24px;
	display: inline-block !important;
}
.icon-pages-l {
	background: url('../img/icons/line-icon.png') no-repeat -729px -18px;
	width: 21px;
	height: 25px;
	display: inline-block !important;
}
.icon-form-l {
	background: url('../img/icons/line-icon.png') no-repeat -55px -102px;
	width: 26px;
	height: 18px;
	display: inline-block !important;
}
.icon-table-l {
	background: url('../img/icons/line-icon.png') no-repeat -807px -140px;
	width: 26px;
	height: 20px;
	display: inline-block !important;
}


/*Hover*/
.icon-envelope-l:hover,.icon-envelope-l.active{
	background: url('../img/icons/line-icon-hover.png') no-repeat -727px  -62px;	
	width: 24px;
	height: 16px;
	display: inline-block !important;
}
.icon-bell-l:hover{
	background: url('../img/icons/line-icon-hover.png') no-repeat -217px -18px;	
	width: 23px;
	height: 25px;
	display: inline-block !important;
}
.icon-task-l:hover{
	background: url('../img/icons/line-icon-hover.png') no-repeat -517px -102px;
	width: 23px;
	height: 16px;
	display: inline-block !important;	
}
