# Supplementary material for: Constructing marine expert management knowledge graph based on Trellisnet-CRF
Source: PeerJ Comput Sci. 2022 Sep 5;8:e1083. doi: 10.7717/peerj-cs.1083 (PMC9455288; doi:10.7717/peerj-cs.1083)
Supplement: Supplemental Information 3 [file peerj-cs-08-1083-s003.zip › kgocean/static/css/style-responsive.css]

@media (min-width: 980px) {

}

@media (min-width: 768px) and (max-width: 979px) {

    .inbox-wrapper .inbox-left {
        width: 30%;
    }

    .inbox-wrapper .inbox-right {
        width: 70%;
    }

}

@media (max-width: 768px) {

    .header {
        position: absolute;
    }

    /*sidebar*/

    #sidebar {
        height: auto;
        overflow: hidden;
        position: absolute;
        width: 100%;
        z-index: 1001;
    }


    /* body container */
    #main-content {
        margin: 0px!important;
        position: none !important;
    }

    #sidebar > ul > li > a > span {
        line-height: 35px;
    }

    #sidebar > ul > li {
        margin: 0 10px 5px 10px;
    }
    #sidebar > ul > li > a {
        height:35px;
        line-height:35px;
        padding: 0 10px;
        text-align: left;
    }
    #sidebar > ul > li > a i{
        /*display: none !important;*/
    }

    .mail-info, .mail-info:hover {
        display: none !important;
    }
    #sidebar ul > li > a .arrow, #sidebar > ul > li > a .arrow.open {
        margin-right: 10px;
        margin-top: 15px;
    }

    #sidebar ul > li.active > a .arrow, #sidebar ul > li > a:hover .arrow, #sidebar ul > li > a:focus .arrow,
    #sidebar > ul > li.active > a .arrow.open, #sidebar > ul > li > a:hover .arrow.open, #sidebar > ul > li > a:focus .arrow.open{
        margin-top: 15px;
    }

    #sidebar > ul > li > a, #sidebar > ul > li > ul.sub > li {
        width: 100%;
    }
    #sidebar > ul > li > ul.sub > li > a {
        background: transparent !important ;
    }
    #sidebar > ul > li > ul.sub > li > a:hover {
        /*background: #4A8BC2 !important ;*/
    }


    /* sidebar */
    #sidebar {
        margin: 0px !important;
    }

    /* sidebar collabler */
    #sidebar .btn-navbar.collapsed .arrow {
        display: none;
    }

    #sidebar .btn-navbar .arrow {
        position: absolute;
        right: 35px;
        width: 0;
        height: 0;
        top:48px;
        border-bottom: 15px solid #282e36;
        border-left: 15px solid transparent;
        border-right: 15px solid transparent;
    }


    /*---------*/

    .btn {
        margin-bottom: 5px;
    }


    .inbox-wrapper aside {
        display: block;
    }

    .inbox-wrapper .inbox-left , .inbox-wrapper .inbox-right{
        width: 100% ;
    }

    /* full calendar fix */
    .fc-header-right {
        left:25px;
        position: absolute;
    }

    .fc-header-left .fc-button {
        margin: 0px !important;
        top: -10px !important;
    }

    .fc-header-right .fc-button {
        margin: 0px !important;
        top: -50px !important;
    }

    .fc-state-active, .fc-state-active .fc-button-inner, .fc-state-hover, .fc-state-hover .fc-button-inner {
        background: none !important;
        color: #FFFFFF !important;
    }

    .fc-state-default, .fc-state-default .fc-button-inner {
        background: none !important;
    }

    .fc-button {
        border: none !important;
        margin-right: 2px;
    }

    .fc-view {
        top: 0px !important;
    }

    .fc-button .fc-button-inner {
        margin: 0px !important;
        padding: 2px !important;
        border: none !important;
        margin-right: 2px !important;
        background-color: #fafafa !important;
        background-image: -moz-linear-gradient(top, #fafafa, #efefef) !important;
        background-image: -webkit-gradient(linear, 0 0, 0 100%, from(#fafafa), to(#efefef)) !important;
        background-image: -webkit-linear-gradient(top, #fafafa, #efefef) !important;
        background-image: -o-linear-gradient(top, #fafafa, #efefef) !important;
        background-image: linear-gradient(to bottom, #fafafa, #efefef) !important;
        filter: progid:dximagetransform.microsoft.gradient(startColorstr='#fafafa', endColorstr='#efefef', GradientType=0) !important;
        -webkit-box-shadow: 0 1px 0px rgba(255, 255, 255, .8) !important;
        -moz-box-shadow: 0 1px 0px rgba(255, 255, 255, .8) !important;
        box-shadow: 0 1px 0px rgba(255, 255, 255, .8) !important;
        -webkit-border-radius: 3px !important;
        -moz-border-radius: 3px !important;
        border-radius: 3px !important;
        color: #646464 !important;
        border: 1px solid #ddd !important;
        text-shadow: 0 1px 0px rgba(255, 255, 255, .6) !important;
        text-align: center;
    }

    .fc-button.fc-state-disabled .fc-button-inner {
        color: #bcbbbb !important;
    }

    .fc-button.fc-state-active .fc-button-inner {
        background-color: #e5e4e4 !important;
        background-image: -moz-linear-gradient(top, #e5e4e4, #dddcdc) !important;
        background-image: -webkit-gradient(linear, 0 0, 0 100%, from(#e5e4e4), to(#dddcdc)) !important;
        background-image: -webkit-linear-gradient(top, #e5e4e4, #dddcdc) !important;
        background-image: -o-linear-gradient(top, #e5e4e4, #dddcdc) !important;
        background-image: linear-gradient(to bottom, #e5e4e4, #dddcdc) !important;
        filter: progid:dximagetransform.microsoft.gradient(startColorstr='#e5e4e4', endColorstr='#dddcdc', GradientType=0) !important;
    }

    .fc-content {
        margin-top: 50px;
    }

    .fc-header-title h2 {
        line-height: 40px !important;
        font-size: 12px !important;
    }

    .fc-header {
        margin-bottom:0px !important;
    }

    /*--*/

    /*.chart-position {*/
        /*margin-top: 0px;*/
    /*}*/

    .timeline-desk .album a {
        margin-bottom: 5px;
        margin-right: 4px;
    }

    .stepy-titles li {
        margin: 10px 3px;
    }

    .mail-option .btn {
        margin-bottom: 0;
    }


}


@media (max-width: 740px) {
    #task_notificatoin_bar,#mail_notificatoin_bar,#alert_notificatoin_bar{
        display: none;
    }
}

@media (max-width: 480px) {

    .notification-row,.task_notificatoin_bar, .search-row,.knob-charts, .dont-show , .inbox-head .sr-input, .inbox-head .sr-btn{
        display: none;
    }

    .inbox-wrapper aside {
        display: block;
    }

    .inbox-wrapper .inbox-left , .inbox-wrapper .inbox-right{
        width: 100% ;
    }

    #top_menu .nav > li, ul.top-menu > li {
        float: right;
    }
    .hidden-phone {
        display: none !important;
    }

    .dataTables_filter {
        float: left;
    }

    .dataTables_info {
        margin-bottom: 10px;
    }

    .mail-option .btn {
        margin-bottom: 0;
    }

    .mail-option .inbox-pagination {
        margin-top: 10px;
        float: left;
    }

    .chart-position {
       margin-top: 0px;
     }
}

@media (max-width:320px) {
    .login-social-link a {
        padding: 15px 17px !important;
    }

    .notification-row, .search, .dont-show, .inbox-head .sr-input, .inbox-head .sr-btn {
        display: none;
    }

    .inbox-wrapper aside {
        display: block ;
    }

    .inbox-wrapper .inbox-left , .inbox-wrapper .inbox-right{
        width: 100% ;
    }

    #top_menu .nav > li, ul.top-menu > li {
        float: right;
    }

    .hidden-phone {
        display: none !important;
    }

    .dataTables_filter {
        float: left;
    }

    .dataTables_info {
        margin-bottom: 10px;
    }

    .mail-option .btn {
        margin-bottom: 0;
    }

    .mail-option .inbox-pagination {
        margin-top: 10px;
        float: left;
    }

    .chart-position {
        margin-top: 0px;
    }

}
