# Supplementary material for: Constructing marine expert management knowledge graph based on Trellisnet-CRF
Source: PeerJ Comput Sci. 2022 Sep 5;8:e1083. doi: 10.7717/peerj-cs.1083 (PMC9455288; doi:10.7717/peerj-cs.1083)
Supplement: Supplemental Information 3 [file peerj-cs-08-1083-s003.zip › kgocean/static/css/style.css]

/* Import fonts */
@import url(http://fonts.googleapis.com/css?family=Lato:400,300,300italic,400italic,600,600italic,700,700italic,800,800italic);
@import url(line-icons.css);

body {
    color: #797979;
    background: #eeeeee;
    font-family: 'Lato', sans-serif;
    padding: 0px !important;
    margin: 0px !important;
    font-size:14px !important;
}
h1,h2,h3,h4,h5{
    font-weight: 300;
}
label{
    font-weight: 300;
}
ul li {
    list-style: none;
}

a, a:hover, a:focus {
    text-decoration: none;
    outline: none;
    outline: 0;
}
input:focus, textarea:focus { outline: none; }
table tr th { color: #688a7e;}
*:focus {outline: none;}
::selection {
    background: #688a7e;
    color: #fff;
}
::-moz-selection {
    background: #688a7e;
    color: #fff;
}

#container {
    width: 100%;
    height: 100%;
}
.copyrights{
	text-indent:-9999px;
	height:0;
	line-height:0;
	font-size:0;
	overflow:hidden;
}
.Creative-pro, .Creative-pro h3{
    display: block;
    position: fixed;
    bottom:0;
    z-index: 100000;
    width: 100%;
    overflow: hidden;
    height: 50px;
    margin:0px;
}
.Creative-pro h3{
    padding-bottom: 10px;
    padding-top: 10px;
}
.lite{
    color: #00a0df !important;
}

/*login page*/

.login-body {
    background-color: #f1f2f7;
}
.login-img-body{
  background: url('../img/bg-1.jpg') no-repeat center center fixed;
  -webkit-background-size: cover;
  -moz-background-size: cover;
  -o-background-size: cover;
  background-size: cover;
}
.login-img2-body{
  background: url('../img/bg-1.jpg') no-repeat center center fixed;
  -webkit-background-size: cover;
  -moz-background-size: cover;
  -o-background-size: cover;
  background-size: cover;
}
.login-img3-body{
  background: url('../img/bg-1.jpg') no-repeat center center fixed;
  -webkit-background-size: cover;
  -moz-background-size: cover;
  -o-background-size: cover;
  background-size: cover;
}

.login-form {
    max-width: 350px;
    margin: 200px auto 0;
    background: #d5d7de;
}
.login-img-body .login-form{
    max-width: 350px;
    margin: 200px auto 0;
    background: rgba(213,215,222,0.4);
    border: 1px solid #B0B6BE;
}
.login-img2-body .login-form{
    border: 1px solid #B0B6BE;
    background: rgba(213,215,222,0.7);
}
.login-img3-body .login-form{
    border: 1px solid #B0B6BE;
    background: rgba(213,215,222,0.9);
}
.login-form a{
    color: #688a7e !important;
}
.login-form h2.login-form-heading {
    margin: 0;
    padding:20px 15px;
    text-align: center;
    background: #34aadc;
    border-radius: 5px 5px 0 0;
    -webkit-border-radius: 5px 5px 0 0;
    color: #fff;
    font-size: 18px;
    text-transform: uppercase;
    font-weight: 300;
    font-family: 'Lato', sans-serif;
}

.login-form .checkbox {
    margin-bottom: 14px;
}
.login-form .checkbox {
    font-weight: normal;
    font-weight: 300;
    font-family: 'Lato', sans-serif;
}
.login-form .form-control {
    position: relative;
    font-size: 16px;
    height: auto;
    padding: 10px;
    -webkit-box-sizing: border-box;
    -moz-box-sizing: border-box;
    box-sizing: border-box;
}
.login-form .form-control:focus {
    z-index: 2;
}
.login-form .login-img{
    font-size: 50px;
    font-weight: 300;
}
.login-form .input-group{
    padding-bottom: 15px;
}
.login-form .input-group-addon{
    padding: 6px 12px;
    font-size: 16px;
    color: #8b9199;
    font-weight: normal;
    line-height: 1;
    text-align: center;
    background-color: #ffffff;
    border: none;
    border-radius: 0;
}
.login-form input[type="text"], .login-form input[type="password"] {
    border: none;
    box-shadow: none;
    font-size: 16px;
    border-radius: 0;
}
.login-form .btn{
    border-radius: 0;
}
.login-form .btn-login {
    background: #f67a6e;
    color: #fff;
    text-transform: uppercase;
    font-weight: 300;
    font-family: 'Lato', sans-serif;
    box-shadow: 0 4px #e56b60;
    margin-bottom: 20px;
}

.login-form p {
    text-align: center;
    color: #b6b6b6;
    font-size: 16px;
    font-weight: 300;
}
.login-img3-body .login-form p,.login-img2-body .login-form p {
    color: #34aadc;
}
.login-form a {
    color: #b6b6b6;
}

.login-form a:hover {
    color: #34aadc;
}
.form .required{
    font-size: 16px;
    color: #00a0df;
}

.login-wrap {
    padding: 20px;
}

.login-social-link  {
    display: inline-block;
    margin-top: 20px;
    margin-bottom: 15px;
}

.login-social-link a {
    color: #fff;
    padding: 15px 28px;
    border-radius: 4px;
}

.login-social-link a:hover {
    color: #fff;
}

.login-social-link a i {
    font-size: 20px;
    padding-right: 10px;
}

.login-social-link a.facebook {
    background: #5193ea;
    margin-right: 22px;
    box-shadow: 0 4px #2775e2;
	float:left;
}

.login-social-link a.twitter {
    background: #44ccfe;
    box-shadow: 0 4px #2bb4e8;
	float:left;
}
/*Modal Content*/
.modal-content{
    border-radius:0px;
    background:rgba(255,255,255,0.9);
}
.modal-header .close{
    font-weight: 300;
    font-size: 30px;
}

/*sidebar navigation*/

#sidebar {
    width: 180px;
    height: 100%;
    position: fixed;
    background: #394a59;
}

.nav-collapse.collapse {
    display: inline;
}

ul.sidebar-menu , ul.sidebar-menu li ul.sub{
    margin: -2px 0 0;
    padding: 0;
}

ul.sidebar-menu {
    margin-top: 60px;
}

#sidebar > ul > li > ul.sub {
    display: none;
}

#sidebar > ul > li.active > ul.sub, #sidebar > ul > li > ul.sub > li > a {
    display: block;
}

ul.sidebar-menu li ul.sub li{
    background: #394a59;
    margin-bottom: 0;
    margin-left: 0;
    margin-right: 0;
}

ul.sidebar-menu li ul.sub li:last-child{
    border-radius: 0 0 4px 4px;
    -webkit-border-radius: 0 0 4px 4px;
}

ul.sidebar-menu li ul.sub li a {
    font-size: 12px;
    padding: 0 0 0 32px;
    line-height: 35px;
    height: 35px;
    -webkit-transition: all 0.3s ease;
    -moz-transition: all 0.3s ease;
    -o-transition: all 0.3s ease;
    -ms-transition: all 0.3s ease;
    transition: all 0.3s ease;
    color: #d0d8df;
    font-size: 14px;
}

ul.sidebar-menu li ul.sub li a:hover, ul.sidebar-menu li ul.sub li.active a {
    color: #fff;
    -webkit-transition: all 0.3s ease;
    -moz-transition: all 0.3s ease;
    -o-transition: all 0.3s ease;
    -ms-transition: all 0.3s ease;
    transition: all 0.3s ease;
    display: block;
}

ul.sidebar-menu li{
    line-height: 20px !important;
    /*margin-bottom: 5px;
    margin-left:10px;
    margin-right:10px;*/

}
/*ul.sidebar-menu li:hover{
    border-bottom: 1px solid #688a7e;
}*/
ul.sidebar-menu li.sub-menu{
    line-height: 15px;
    font-size: 16px;
}

ul.sidebar-menu li a span{
    display: inline-block;
}

ul.sidebar-menu li a{
    color: #d0d8df;
    text-decoration: none;
    display: block;
    padding: 15px 0 15px 10px;
    font-size: 16px;
    font-weight: 300;
    outline: none;
    -webkit-transition: all 0.3s ease;
    -moz-transition: all 0.3s ease;
    -o-transition: all 0.3s ease;
    -ms-transition: all 0.3s ease;
    transition: all 0.3s ease;
    border-right: 1px solid #D7D7D7;
    border-bottom: 1px solid #D7D7D7;
}
/*ul.sidebar-menu li a i{
    position: relative;
    top: 2px;
}*/
ul.sidebar-menu li.active a, ul.sidebar-menu li a:hover, ul.sidebar-menu li a:focus {
    background: #2e3b46;
    color: #fff;
    display: block;
    /*border-radius: 4px;
    -webkit-border-radius: 4px;*/
    -webkit-transition: all 0.3s ease;
    -moz-transition: all 0.3s ease;
    -o-transition: all 0.3s ease;
    -ms-transition: all 0.3s ease;
    transition: all 0.3s ease;
}
ul.sidebar-menu li a:hover, ul.sidebar-menu li a:focus {
    border-bottom: 1px solid #d0d8df;
}
/*ul.sidebar-menu li.active a,*/ ul.sidebar-menu .sub-menu li.active a{
    border-bottom: 1px solid #d0d8df;
}

ul.sidebar-menu li a i {
    font-size: 18px;
    padding-right: 6px;
    /*color: #688a7e;*/
}

ul.sidebar-menu li a:hover i, ul.sidebar-menu li a:focus i {
    color: #fff;
}

ul.sidebar-menu li.active a i {
    color: #fff;
}


#sidebar ul > li > a .arrow {
    border-bottom: 4px solid transparent;
    border-left: 4px solid #A0A0A0;
    border-top: 4px solid transparent;
    float: right;
    height: 0;
    margin-right: 10px;
    margin-top: 6px;
    width: 0;
}
#sidebar ul > li > a .menu-arrow {
    float: right;
    margin-right: 8px;
    margin-top: 6px;
}
#sidebar > ul > li > a .arrow.open {
    border-left: 4px solid transparent;
    border-right: 4px solid transparent;
    border-top: 5px solid #A0A0A0;
    float: right;
    height: 0;
    margin-right: 10px;
    margin-top: 8px;
    width: 0;
}

#sidebar ul > li.active > a .arrow, #sidebar ul > li > a:hover .arrow, #sidebar ul > li > a:focus .arrow {
    float: right;
    margin-top: 6px;
    margin-right: 10px;
    width: 0;
    height: 0;
    border-left: 4px solid #d0d8df;
    border-top: 4px solid transparent;
    border-bottom: 4px solid transparent;
}

#sidebar > ul > li.active > a .arrow.open, #sidebar > ul > li > a:hover .arrow.open, #sidebar > ul > li > a:focus .arrow.open {
    float: right;
    margin-top: 8px;
    margin-right: 10px;
    width: 0;
    height: 0;
    border-top: 5px solid #d0d8df;
    border-left: 4px solid transparent;
    border-right: 4px solid transparent;
}

.mail-info, .mail-info:hover {
    margin: 3px 6px 0 0;
    font-size: 11px;
}
/*profile status bubbly*/
.online-profile li a i {
    position: relative;
    left: -12px;
    top: -10px;
}
.online-profile li a span i {
    position: relative;
    top: 10px;
}
/*chat-*/

.chat-online-profile li a i {
    position: relative;
    left: -12px;
    top: -10px;
}
.chat-online-profile li a span i {
    position: relative;
    top: 10px;
}
.chat-online-profile li a{
    border-bottom: 1px solid #D7D7D7;
}
.chat-online-profile li a:hover, .chat-online-profile li a:focus, .chat-online-profile li a:active{
    background: #eeeeee !important;
    border-bottom: 1px solid #688a7e !important;
}
.chat-online-profile li a:hover span i,.chat-online-profile li a:focus span i,.chat-online-profile li a:active span i{
    color: #688a7e;
}
.right-chat-panel{
    max-height: 600px;
}
.compose-mail{
    width: 95%;
    font-size: 16px;
    border-radius: 0;
}
/*main content*/

#main-content {
    /*margin-left: 180px;*/
}

.header, .footer {
    min-height: 60px;
    padding: 0 15px;
}
.box1 {
    font-size: 16px;
    display: inline-block;
    width: 25%;
    padding: .25em .5em;
    margin: 20px 10px 0 0;
}
.header {
    position: fixed;
    left: 0;
    right: 0;
    z-index: 1002;
}

.white-bg {
    background: rgba(255,255,255,0.9);
    border-bottom: 1px solid #f1f2f7;
}
.dark-bg {
    background: rgba(54,66,74,1);
    border-bottom: 1px solid #f1f2f7;
}
.panel-content{
    padding: 10px;
}
.wrapper {
    display: inline-block;
    margin-top: 60px;
    padding: 15px;
    width: 100%;
}

a.logo {
    font-size: 22px;
    font-weight: 300;
    color: #fed189;
    float: left;
    margin-top: 15px;
    text-transform: uppercase;
}

a.logo:hover, a.logo:focus {
    text-decoration: none;
    outline: none;
}

a.logo span {
    color: #688a7e;
}


/*notification*/

#top_menu .nav > li, ul.top-menu > li {
    float: left;
}
.search-row {
    float: left;
    margin-top: 15px;
    margin-left: 16px;
}
.notification-row {
    float: right;
    margin-top: 15px;
    margin-left: 65px;
}
#task_notificatoin_bar, #mail_notificatoin_bar, #alert_notificatoin_bar{
    margin-top: 7px;
}

ul.top-menu > li > a {
    color: #fed189;
    font-size: 18px;
    padding: 2px 6px;
    margin-right: 15px;
}

ul.top-menu > li > a:hover, ul.top-menu > li > a:focus {
    background: transparent !important;
    color: #D7D7D7 !important;
}

.notification-row .badge {
    position: absolute;
    right: -4px;
    top: 0px;
    z-index: 100;
    border-radius: 9px;
    min-width: 18px;
    height: 18px;
    text-align: center;
    padding: 3px 5px;
    background: #00a0df;
    font-weight: 400;
}
.badge {
    border-radius: 9px;
    min-width: 18px;
    height: 18px;
    text-align: center;
    padding: 3px 5px;
    background: #00a0df;
}

.dropdown-menu.extended {
    max-width: 300px !important;
    min-width: 160px !important;
    top: 42px;
    width: 235px !important;
    padding: 0;
    box-shadow: 0 2px 5px rgba(0, 0, 0, 0.176) !important;
    border: none !important;
    border-radius: 4px;
    -webkit-border-radius: 4px;
}
.navbar-form{
    padding: 0px;
    margin: 0 0 0 10px;
}

.navbar-form .form-control{
    width: 200px;
    height: 30px;
    background: white url('../img/icons/search-line-icon.png') no-repeat 3px;
    padding-left: 24px;
    margin-top: 1px;
}

@media screen and (-webkit-min-device-pixel-ratio:0) {
    /* Safari and Chrome */
    .dropdown-menu.extended  {
        box-shadow: 0 2px 8px rgba(0, 0, 0, 0.176) !important;
    };
}
/* bootstrape editor*/
 #editor {
    max-height: 250px;
    height: 250px;
    background-color: white;
    border-collapse: separate;
    border: 1px solid rgb(204, 204, 204);
    padding: 4px;
    box-sizing: content-box;
    -webkit-box-shadow: rgba(0, 0, 0, 0.0745098) 0px 1px 1px 0px inset;
    box-shadow: rgba(0, 0, 0, 0.0745098) 0px 1px 1px 0px inset;
    border-top-right-radius: 3px; border-bottom-right-radius: 3px;
    border-bottom-left-radius: 3px; border-top-left-radius: 3px;
    overflow: scroll;
    outline: none;
}
#voiceBtn {
  width: 20px;
  color: transparent;
  background-color: transparent;
  transform: scale(2.0, 2.0);
  -webkit-transform: scale(2.0, 2.0);
  -moz-transform: scale(2.0, 2.0);
  border: transparent;
  cursor: pointer;
  box-shadow: none;
  -webkit-box-shadow: none;
}

div[data-role="editor-toolbar"] {
  -webkit-user-select: none;
  -moz-user-select: none;
  -ms-user-select: none;
  user-select: none;
}
.dropdown-menu.extended li p {
    background-color: #F1F2F7;
    color: #666666;
    margin: 0;
    padding: 10px;
}

.dropdown-menu.extended li p.green {
    background-color: #4cd964;
    color: #fff;
}

.dropdown-menu.extended li p.red {
    background-color: #00a0df;
    color: #fff;
}
.dropdown-menu.extended li p.blue {
    background-color: #688a7e;
    color: #fff;
}

.dropdown-menu.extended li p.yellow {
    background-color: #fcb322;
    color: #fff;
}

.dropdown-menu.extended li a {
    border-bottom: 1px solid #EBEBEB !important;
    font-size: 12px;
    list-style: none;
}

.dropdown-menu.extended li a {
    padding: 15px 10px !important;
    width: 100%;
    display: inline-block;
}

.dropdown-menu.extended li a:hover {
    background-color: #F7F8F9 !important;
    color: #2E2E2E;
    border-bottom: 1px solid #688a7e !important;
}

.dropdown-menu.tasks-bar .task-info .desc {
    font-size: 13px;
    font-weight: normal;
}

.dropdown-menu.tasks-bar .task-info .percent {
    display: inline-block;
    float: right;
    font-size: 13px;
    font-weight: 600;
    padding-left: 10px;
    margin-top: -4px;
}

.dropdown-menu.extended .progress {
    margin-bottom: 0 !important;
    height: 10px;
}

.dropdown-menu.inbox li a .photo img {
    border-radius: 2px 2px 2px 2px;
    float: left;
    height: 40px;
    margin-right: 4px;
    width: 40px;
}

.dropdown-menu.inbox li a .subject {
    display: block;
}

.dropdown-menu.inbox li a .subject .from {
    font-size: 12px;
    font-weight: 600;
}

.dropdown-menu.inbox li a .subject .time {
    font-size: 11px;
    font-style: italic;
    font-weight: bold;
    position: absolute;
    right: 5px;
}

.dropdown-menu.inbox li a .message {
    display: block !important;
    font-size: 11px;

}

.top-nav  {
    margin-top: 7px;
}

.top-nav ul.top-menu > li .dropdown-menu.logout {
    width: 200px !important;

}

.top-nav li.dropdown .dropdown-menu {
    float: right;
    right: 0;
    left: auto;
}

.dropdown-menu.extended.logout > li {
    float: left;
    text-align: left;
    width: 100%;
}
.dropdown-menu.extended.logout > li.eborder-top {
    border-top: 2px solid #688a7e !important;
}
.dropdown-menu.extended.logout > li:last-child {
    float: left;
    text-align: left;
    width: 100%;
    background: #688a7e;
}

.dropdown-menu.extended.logout > li:last-child > a, .dropdown-menu.extended.logout > li:last-child > a:hover {
    color: #fff;
    border-bottom: none !important;
    text-transform: uppercase;
    background-color:#688a7e !important;
}

.dropdown-menu.extended.logout > li:last-child > a:hover > i{
    color: #fff;
}
.dropdown-menu > li > a{
    color: #797979;
}
.dropdown-menu.extended.logout > li > a {
    border-bottom: 1px solid #EBEBEB !important;
    font-size: 14px;
    list-style: none;
    padding: 15px 10px !important;
    width: 100%;
    display: inline-block;
}

.dropdown-menu.extended.logout > li > a:hover {
    background-color: #F7F8F9 !important;
    color: #2E2E2E;
    border-bottom: 1px solid #688a7e !important;
}

.dropdown-menu.extended.logout > li > a:hover i {
    color: #688a7e;
}

.dropdown-menu.extended.logout > li > a i {
    font-size: 17px;
}

.dropdown-menu.extended.logout > li > a > i {
    display: inline-block;
    padding-right: 10px
}

.top-nav .username {
    font-size: 13px;
    color: #bdbdbd;
}

.top-nav ul.top-menu > li > a {
    padding: 8px;
    background: none;
    margin-right: 0;
}
.top-nav ul.top-menu > li {
    margin-left: 10px;
}

.top-nav ul.top-menu > li > a:hover, .top-nav ul.top-menu > li > a:focus {
    background: #F1F2F7;

}

.top-nav .dropdown-menu.extended.logout {
    top: 50px;
}

.top-nav .nav .caret {
    border-bottom-color: #A4AABA;
    border-top-color: #A4AABA;
}
.top-nav ul.top-menu > li > a:hover .caret {
    border-bottom-color: #7498f1;
    border-top-color: #7498f1;
}

.log-arrow-up {
    background: url("../img/arrow-up.png") no-repeat;
    width: 20px;
    height: 11px;
    position: absolute;
    right: 20px;
    top: -10px;
}
/*----*/
.page-header {
  margin: 12px 0 20px;
  border-bottom: none;
  opacity: 0.7;
  text-transform: uppercase;
  color: #fff;
}
.page-header i {
  color: #acb1b8;
  margin-right: 10px;
  float: left;
  font-size: 30px;
  line-height: 22px;
  opacity: 0.8;
}
.breadcrumb {
  -webkit-border-radius: 0px;
  -moz-border-radius: 0px;
  border-radius: 0px;
  height: 34px;
  position: relative;
  margin: 0 0 19px 0;
  overflow: hidden;
}
.breadcrumb li {
  position: relative;
  margin-right: 0;
}
.breadcrumb li i {
  Font-size: 15px;
  margin-right: 5px;
}
.breadcrumb > .active {
  color: #d4d4d4;
}
/* .info-box
=================================================================== */
.info-box {
  min-height: 140px;
  margin-bottom: 30px;
  padding: 20px;
  color: white;
  -webkit-box-shadow: inset 0 0 1px 1px rgba(255, 255, 255, 0.35), 0 3px 1px -1px rgba(0, 0, 0, 0.1);
  -moz-box-shadow: inset 0 0 1px 1px rgba(255, 255, 255, 0.35), 0 3px 1px -1px rgba(0, 0, 0, 0.1);
  box-shadow: inset 0 0 1px 1px rgba(255, 255, 255, 0.35), 0 3px 1px -1px rgba(0, 0, 0, 0.1);
}
.info-box i {
  display: block;
  height: 100px;
  font-size: 60px;
  line-height: 100px;
  width: 100px;
  float: left;
  text-align: center;
  margin-right: 20px;
  padding-right: 20px;
  color: rgba(255, 255, 255, 0.75);
}
.info-box .count {
  margin-top: 20px;
  font-size: 34px;
  font-weight: 700;
}
.info-box .title {
  font-size: 12px;
  text-transform: uppercase;
  font-weight: 600;
}
.info-box .desc {
  margin-top: 10px;
  font-size: 12px;
}
.info-box.danger {
  background: #ff5454;
  border: 1px solid #ff2121;
}
.info-box.warning {
  background: #fabb3d;
  border: 1px solid #f9aa0b;
}
.info-box.primary {
  background: #20a8d8;
  border: 1px solid #1985ac;
}
.info-box.info {
  background: #67c2ef;
  border: 1px solid #39afea;
}
.info-box.success {
  background: #79c447;
  border: 1px solid #61a434;
}
/*----------------	color------------------------*/
.dark-heading-bg {
  background: #4c4f53;
  border: 1px solid #4c4f53;
}
.main-bg {
  background: #e6e8ea;
}
.white-bg {
  color : #768399;
  background : #fff;
  background-color : #fff;
}
.red-bg {
  color : #fff;
  background : #d95043;
  background-color : #d95043;
}
.blue-bg {
  color : #fff;
  background : #57889c;
  background-color : #57889c;
}
.green-bg {
  color : #fff;
  background : #26c281;
  background-color : #26c281;
}
.greenLight-bg {
  color: #71843f;
  background: #71843f;
  background-color: #71843f;
}
.yellow-bg {
  color : #fff;
  background : #fc6;
  background-color : #fc6;
}
.orange-bg {
  color : #fff;
  background : #f4b162;
  background-color : #f4b162;
}
.purple-bg {
  color : #fff;
  background : #af91e1;
  background-color : #af91e1;
}
.pink-bg {
  color : #fff;
  background : #f78db8;
  background-color : #f78db8;
}
.lime-bg {
  color : #fff;
  background : #a8db43;
  background-color : #a8db43;
}
.magenta-bg {
  color : #fff;
  background : #e65097;
  background-color : #e65097;
}
.teal-bg {
  color : #fff;
  background : #97d3c5;
  background-color : #97d3c5;
}
.brown-bg {
  color : #fff;
  background : #d1b993;
  background-color : #d1b993;
}
.gray-bg {
  color : #768399;
  background : #e4e9eb;
  background-color : #e4e9eb;
}
.dark-bg {
  color : #fff;
  background : #1a2732;
  background-color : #1a2732;
}
.facebook-bg {
  color: #fff;
  background: #3b5998;
  background-color : #3b5998;
}
.twitter-bg {
  color: #fff;
  background: #00aced;
  background-color : #00aced;
}
.linkedin-bg {
  color: #fff;
  background: #4875b4;
  background-color : #4875b4;
}
/*----------------------	panel-----------------*/
.panel {
  border:none;
  -webkit-border-radius: 0px;
  -moz-border-radius: 0px;
  border-radius: 0px;
  -webkit-box-shadow: none;
  -moz-box-shadow: none;
  box-shadow: none;
  margin-bottom: 30px;
}
.panel .panel-heading {
  line-height: 34px;
  padding: 0 15px;
  min-height: 34px;
  border-left: 1px solid #ccc;
  border-right: 1px solid #ccc;
  -webkit-border-radius: 0px;
  -moz-border-radius: 0px;
  border-radius: 0px;
  position: relative;
  box-shadow: inset 0 -2px 0 rgba(0,0,0,.05);
  -moz-box-shadow: inset 0 -2px 0 rgba(0,0,0,.05);
  -webkit-box-shadow: inset 0 -2px 0 rgba(0,0,0,.05);
}
.panel .panel-heading .panel-title {
  line-height: 40px;
}
.panel .panel-heading i {
  width: 30px;
  display: inline-block;
  font-size: 14px;
  border-right:1px solid #e6e6e6 ;
}
.panel .panel-heading ul li {
  border-top:1px solid #e6e6e6 ;
  border-left:1px solid #e6e6e6 ;
  border-right:1px solid #e6e6e6 ;
}
.panel .panel-heading h2 {
  height: 100%;
  width: auto;
  display: inline-block;
  font-size: 14px;
  position: relative;
  margin: 0;
  line-height: 34px;
  font-weight: 400;
  letter-spacing: 0;
}
.panel .panel-heading .panel-actions {
  float: right;
  margin-right: -15px;
  height: 40px;
  font-size: 0;
}
.panel .panel-heading .panel-actions i {
  display: inline-block;
  text-align: center;
  width: 34px;
  -webkit-transition: all 0.1s ease-in-out;
  -moz-transition: all 0.1s ease-in-out;
  -ms-transition: all 0.1s ease-in-out;
  -o-transition: all 0.1s ease-in-out;
  transition: all 0.1s ease-in-out;
  text-decoration: none;
  font-size: 14px;
}
.panel .panel-heading .panel-actions a {
  text-decoration: none;
  font-size: 14px;
  text-align: center;
  display: inline-block;
  line-height: 32px;
  padding: 0;
  margin: 0;
  color: #333;
  border-left: 1px solid rgba(0,0,0,.09);
}
.panel-actions .btn-setting:hover,
.panel-actions .btn-minimize:hover,
.panel-actions .btn-close:hover {
  background-color: rgba(0,0,0,.05);
}
.panel .panel-heading .switch {
  margin: 10px;
}
.panel .panel-body {
  border-width: 1px 1px 2px;
  border-style: solid;
  border-top: none;
  border-right-color: #ccc!important;
  border-bottom-color: #ccc!important;
  border-left-color: #ccc!important;
}
.panel .panel-body-map {
  border-width: 1px 1px 2px;
  border-style: solid;
  background:#eef3f7;
  height:380px;
  border-top: none;
  border-right-color: #ccc!important;
  border-bottom-color: #ccc!important;
  border-left-color: #ccc!important;
}
.panel .panel-body.no-padding {
  padding: 0;
}
.panel .panel-body.padding-horizontal {
  padding: 0 15px;
}
.panel .panel-body.no-padding-bottom {
  padding-bottom: 0;
}
.panel-footer {
  padding: 10px 15px;
  background-color: #f5f5f5;
  border-top: 1px solid #ddd;
  border-bottom-right-radius: 0;
  border-bottom-left-radius: 0;
}
.panel .panel-footer {
  border-width: 0 1px 2px 1px;
  border-style: solid;
  border-top: none;
  border-right-color: #ccc!important;
  border-bottom-color: #ccc!important;
  border-left-color: #ccc!important;
  position: relative;
}
.panel.panel-default {
  border-radius: 0px;

  border-top: 1px solid #d4d4d4;
  -webkit-box-shadow: 0 2px 1px -1px rgba(0, 0, 0, 0.1);
  -moz-box-shadow: 0 2px 1px -1px rgba(0, 0, 0, 0.1);
  box-shadow: 0 2px 1px -1px rgba(0, 0, 0, 0.1);

}
}
.panel.panel-default.panel-heading {
  background: #97d3c5;
}
.panel.panel-default .panel-footer {
  background: #f5f5f5;
}
.panel.panel-primary {
  border-color: #20a8d8;
}
.panel.panel-primary .panel-heading,
.panel.panel-primary .panel-footer {
  background: #5dc3e7;
  color: #092f3d;
  border-color: #20a8d8;
}
.panel.panel-success {
  border-color: #79c447;
}
.panel.panel-success .panel-heading,
.panel.panel-success .panel-footer {
  background: #a3d781;
  color: #284315;
  border-color: #79c447;
}
.panel.panel-info {
  border-color: #67c2ef;
}
.panel.panel-info .panel-heading,
.panel.panel-info .panel-footer {
  background: #acdef6;
  color: #106894;
  border-color: #67c2ef;
}
.panel.panel-warning {
  border-color: #fabb3d;
}
.panel.panel-warning .panel-heading,
.panel.panel-warning .panel-footer {
  background: #fcd588;
  color: #815703;
  border-color: #fabb3d;
}
.panel.panel-danger {
  border-color: #ff5454;
}
.panel.panel-danger .panel-heading,
.panel.panel-danger .panel-footer {
  background: #ffa1a1;
  color: #a10000;
  border-color: #ff5454;
}
/* Chat Widget starts */

.chats{
	list-style-type: none;
	margin: 0px;
}

.chats li{
	margin-bottom: 8px;
	padding-bottom: 8px;
}

.chats .by-me img{
	margin-top: 5px;
	margin-right:10px;
	padding: 1px;
	background:#fff;
	border: 1px solid #ccc;
}

.chats .by-me .chat-meta{
	font-size: 11px;
	color: #999;
}

.chats .by-me .chat-content{
	margin-left: 60px;
	position: relative;
	background: #fff;
	border: 1px solid #ddd;
	padding: 7px 10px;
	border-radius: 5px;
	font-size: 13px;
}

.chats .by-me .chat-content:after, .chats .by-me .chat-content:before {
	right: 100%;
	border: solid transparent;
	content: " ";
	height: 0;
	width: 0;
	position: absolute;
	pointer-events: none;
}

.chats .by-me .chat-content:after {
	border-color: rgba(255, 255, 255, 0);
	border-right-color: #fff;
	border-width: 10px;
	top: 30%;
	margin-top: -10px;
}

.chats .by-me .chat-content:before {
	border-color: rgba(238, 238, 238, 0);
	border-right-color: #ccc;
	border-width: 11px;
	top: 30%;
	margin-top: -11px;
}

.chats .by-other img{
	margin-top: 5px;
	margin-left:10px;
	padding: 1px;
	background:#fff;
	border: 1px solid #ccc;
}

.chats .by-other .chat-meta{
	font-size: 11px;
	color: #999;
}

.chats .by-other .chat-content{
	margin-right: 60px;
	position: relative;
	background: #fff;
	border: 1px solid #ddd;
	padding: 7px 10px;
	border-radius: 5px;
	font-size: 13px;
}

.chats .by-other .chat-content:after, .chats .by-other .chat-content:before {
	left: 100%;
	border: solid transparent;
	content: " ";
	height: 0;
	width: 0;
	position: absolute;
	pointer-events: none;
}

.chats .by-other .chat-content:after {
	border-color: rgba(255, 255, 255, 0);
	border-left-color: #fff;
	border-width: 10px;
	top: 30%;
	margin-top: -10px;
}

.chats .by-other .chat-content:before {
	border-color: rgba(238, 238, 238, 0);
	border-left-color: #ccc;
	border-width: 11px;
	top: 30%;
	margin-top: -11px;
}

/* Chat widget ends */
.portlets{
  min-height:50px;
}

.portlets .widget-head{
  cursor:move;
}
/* Just Gage - Demo Charts
=================================================================== */
.sz1 {
  width: 200px;
  height: 160px;
}
.sz0 {
  margin: 2em 0 0 0;
}
.sz0 {
  width: 100px;
  height: 80px;
}
/**
 * Nestable
 */
.dd {
  position: relative;
  display: block;
  margin: 0;
  padding: 0;
  list-style: none;
  font-size: 13px;
  line-height: 20px;
}
.dd-list {
  display: block;
  position: relative;
  margin: 0;
  padding: 0;
  list-style: none;
}
.dd-list .dd-list {
  padding-left: 30px;
}
.dd-collapsed .dd-list {
  display: none;
}
.dd-item,
.dd-empty,
.dd-placeholder {
  display: block;
  position: relative;
  margin: 0;
  padding: 0;
  min-height: 20px;
  font-size: 13px;
  line-height: 20px;
}
.dd-handle {
  display: block;
  height: 30px;
  margin: 5px 0;
  padding: 4px 10px;
  text-decoration: none;
  border: 1px solid #d4d4d4;
  background: #eeeeee;
  -webkit-border-radius: 1px;
  -moz-border-radius: 1px;
  border-radius: 1px;
  -webkit-box-sizing: border-box;
  -moz-box-sizing: border-box;
  box-sizing: border-box;
}
.dd-handle:hover {
  color: #20a8d8;
  background: white;
}
.dd-handle .icon {
  float: right;
  font-size: 16px;
  margin-left: 10px;
}
.dd-handle .icon:hover {
  text-decoration: none;
}
.dd-item > button {
  display: block;
  position: relative;
  cursor: pointer;
  float: left;
  width: 25px;
  height: 20px;
  margin: 5px 0;
  padding: 0;
  text-indent: 100%;
  white-space: nowrap;
  overflow: hidden;
  border: 0;
  background: transparent;
  font-size: 12px;
  line-height: 1;
  text-align: center;
  font-weight: bold;
}
.dd-item > button:before {
  content: '+';
  display: block;
  position: absolute;
  width: 100%;
  text-align: center;
  text-indent: 0;
}
.dd-item > button[data-action="collapse"]:before {
  content: '-';
}
.dd-placeholder,
.dd-empty {
  margin: 5px 0;
  padding: 0;
  min-height: 30px;
  background: #f2fbff;
  border: 1px dashed #b6bcbf;
  -webkit-box-sizing: border-box;
  -moz-box-sizing: border-box;
  box-sizing: border-box;
}
.dd-empty {
  border: 1px dashed #bbb;
  min-height: 100px;
  background-color: #e5e5e5;
  background-size: 60px 60px;
  background-position: 0 0, 30px 30px;
}
.dd-dragel {
  position: absolute;
  pointer-events: none;
  z-index: 9999;
}
.dd-dragel > .dd-item .dd-handle {
  margin-top: 0;
}
.dd-dragel .dd-handle {
  -webkit-box-shadow: 2px 4px 6px 0 rgba(0, 0, 0, 0.1);
  -moz-box-shadow: 2px 4px 6px 0 rgba(0, 0, 0, 0.1);
  box-shadow: 2px 4px 6px 0 rgba(0, 0, 0, 0.1);
}
* /Widget-Content */

.widget-content .error .form-inline button{
	margin-left:-2px;
	padding:8px 12px;
}

.chats{
	padding-left:0px;
	margin-left:0px;
}

.recent{
	padding-left:0px;
	margin-left:0px;
}

.widget-foot .form-inline button {
	margin-left: -3px;
	padding:7px 12px;
}

.widget-content .form-inline button {
	margin-left: 0px;
	padding:7px 12px;
}

.buttons button{
	margin-top:10px;
}

.widget-content ol#slist{
	padding:0px;
}
.widget .widget-head,.modal-header{
  background-color: #f8f8f8;
  background: -webkit-gradient(linear, left top, left bottom, from(#f8f8f8), to(#f2f2f2));
  background: -webkit-linear-gradient(top, #f8f8f8, #f2f2f2);
  background: -moz-linear-gradient(top, #f8f8f8, #f2f2f2);
  background: -ms-linear-gradient(top, #f8f8f8, #f2f2f2);
  background: -o-linear-gradient(top, #f8f8f8, #f2f2f2);
  background: linear-gradient(top, #f8f8f8, #f2f2f2);
  border-top-right-radius: 3px;
  border-top-left-radius: 3px;
  text-shadow:0px 1px #fff;
  border-bottom: 1px solid #ccc;
  border-top: 1px solid #fff;
	color: #666;
	font-size: 14px;
	font-weight: bold;
    padding: 8px 15px;
}

.widget.wblack .widget-head{
  background-color: #e8ece9;
  background: -webkit-gradient(linear, left top, left bottom, from(#e8ece9), to(#111));
  background: -webkit-linear-gradient(top, #e8ece9, #111);
  background: -moz-linear-gradient(top, #e8ece9, #111);
  background: -ms-linear-gradient(top, #e8ece9, #111);
  background: -o-linear-gradient(top, #e8ece9, #111);
  background: linear-gradient(top, #e8ece9, #111);
  text-shadow:0px 1px #000;
  border-bottom: 1px solid #555;
  border-top: 1px solid #666;
  box-shadow: inset 0px 1px 1px #444;
	color: #ccc;
}

.widget .widget-head .widget-icons i{
	font-size: 14px;
	margin: 0px 4px;
}

.widget .widget-head .widget-icons a{
	color: #aaa;
}

.widget .widget-head .widget-icons a:hover{
	color: #999;
}

.widget.wblack .widget-head .widget-icons i{
	font-size: 14px;
	margin: 0px 4px;
}

.widget .widget-foot, .modal-footer{
  background-color: #f8f8f8;
  background: -webkit-gradient(linear, left top, left bottom, from(#f8f8f8), to(#f2f2f2));
  background: -webkit-linear-gradient(top, #f8f8f8, #f2f2f2);
  background: -moz-linear-gradient(top, #f8f8f8, #f2f2f2);
  background: -ms-linear-gradient(top, #f8f8f8, #f2f2f2);
  background: -o-linear-gradient(top, #f8f8f8, #f2f2f2);
  background: linear-gradient(top, #f8f8f8, #f2f2f2);
  border-bottom-right-radius: 3px;
  border-bottom-left-radius: 3px;
  text-shadow:0px 1px #fff;
  border-bottom: 1px solid #fff;
  border-top: 1px solid #ccc;
  padding: 8px 15px;
  font-size: 12px;
  color: #555;
  box-shadow: inset 0px 1px 1px #fff;
}
.widget-content .error .form-inline button{
	margin-left:-2px;
	padding:8px 12px;
}

.chats{
	padding-left:0px;
	margin-left:0px;
}

.recent{
	padding-left:0px;
	margin-left:0px;
}

.widget-foot .form-inline button {
	margin-left: -3px;
	padding:7px 12px;
}

.widget-content .form-inline button {
	margin-left: 0px;
	padding:7px 12px;
}
.widget .padd .modal-body{
	padding: 13px 15px;
}

.buttons button{
	margin-top:10px;
}

.widget-content ol#slist{
	padding:0px;
}

.task i {
	display:inline-block;
	width: 30px;
	height: 17px;
	background: #ccc;
	text-align: center;
	border-radius: 50px;
	font-size: 10px;
	line-height: 17px;
}

.pagination li a{
	color:#777;
}
/* Widget white extras */

.widget .nav-tabs > li a {

}

.widget .nav-tabs {
	margin-bottom: 5px;
}

.widget .tab-content{
	margin-bottom: 10px;
}
.widget .padd, .modal-body{
	padding: 13px 15px;
}
.portlets{
  min-height:50px;
}

.portlets .widget-head{
  cursor:move;
}
/*-----	map-----*/
* Google maps */

.gmap iframe{
	width: 100%;
	margin: 0px;
	padding: 0px;
}

/* Google maps ends */
/* Today datas */

.today-datas{
	list-style-type: none;
	padding: 0px;
	margin: 10px 0px;
}

.today-datas li{
	display: inline-block;
	margin-bottom: 5px;
	margin-right: 10px;
  padding: 10px 10px;
  text-shadow:0px 1px 0px #fff;
  max-width: 100%;
  text-align: center;
}

.today-datas li .datas-text{
	font-size: 13px;
	padding: 7px 0px 0px 0px;
	font-weight: normal;
}

/*----*/

.notify-arrow {
    border-style: solid;
    border-width: 0 9px 9px;
    height: 0;
    margin-top: 0;
    opacity: 0;
    position: absolute;
    right: 7px;
    top: -18px;
    transition: all 0.25s ease 0s;
    width: 0;
    z-index: 10;
    margin-top: 10px;
    opacity: 1;
}
.notify-arrow-blue{
    border-color: transparent transparent #688a7e;
    border-bottom-color: #688a7e !important;
    border-top-color: #688a7e !important;
}
.notify-arrow-yellow {
    border-color: transparent transparent #FCB322;
    border-bottom-color: #FCB322 !important;
    border-top-color: #FCB322 !important;
}
.notify-arrow-red {
    border-color: transparent transparent #00a0df;
    border-bottom-color: #00a0df !important;
    border-top-color: #00a0df !important;
}
.notify-arrow-green {
    border-color: transparent transparent #4cd964;
    border-bottom-color: #4cd964 !important;
    border-top-color: #4cd964 !important;
}


/*search*/

.search {
    margin-top: 6px ;
    width: 20px;
    -webkit-transition: all .3s ease;
    -moz-transition: all .3s ease;
    -ms-transition: all .3s ease;
    -o-transition: all .3s ease;
    transition: all .3s ease;
    border: 1px solid #fff;
    box-shadow: none;
    background: url("../img/search-icon.jpg") no-repeat 10px 8px;
    padding:0 5px 0 35px;
    color: #fff;
}

.search:focus {
    margin-top: 5px ;
    width: 180px;
    border: 1px solid #eaeaea;
    box-shadow: none;
    -webkit-transition: all .3s ease;
    -moz-transition: all .3s ease;
    -ms-transition: all .3s ease;
    -o-transition: all .3s ease;
    transition: all .3s ease;
    color: #c8c8c8;
    font-weight: 300;
}

/*--sidebar toggle---*/

.toggle-nav {
    float: left;
    padding-right: 15px;
    margin-top: 20px;
}

.toggle-nav .icon-reorder {
    cursor: pointer;
    display: inline-block;
    font-size: 20px;
}


.sidebar-closed > #sidebar > ul {
    display: none;
}

.sidebar-closed #main-content {
    margin-left: 0px;
}

.sidebar-closed #sidebar {
    margin-left: -180px;
}

/*state overview*/

.state-overview .symbol, .state-overview .value {
    display: inline-block;
    text-align: center;
}

.state-overview .value  {
    float: right;

}

.state-overview .value h1{
    margin: 0;
    padding: 0;
    color: #688a7e;
}
.state-overview .value p  {
    margin: 0;
    padding: 0;
    color: #fed189;
}

.state-overview .value h1 {
    font-weight: 300;
    font-weight: 30px;
}

.state-overview .symbol i {
    color: #688a7e;
    font-size: 30px;
}

.state-overview .symbol {
    width: 30%;
    padding: 25px 15px;
}

.state-overview .value {
    width: 68%;
    padding-top: 21px;
}

.state-overview .terques {
    background: #34AADC;
}

.state-overview .red {
    background: #00a0df;
}

.state-overview .yellow {
    background: #FCB322;
}

.state-overview .blue {
    background: #688a7e;
}


/**/
.state .panel-body{
    padding: 0px;
}
.panel-body.chart-texture {
    background: url("../img/chart-texture.jpg");
    -webkit-border-radius: 4px 4px 0px 0px;
    border-radius: 4px 4px 0px 0px;
    padding: 0px;
}


/*personal task*/

.task-thumb {
    width: 90px;
    float: left;
}

.task-thumb img {
    border-radius: 4px;
    -webkit-border-radius: 4px;
}

.task-thumb-details {
    display: inline-block;
    margin: 25px 0 0 10px;
}

.task-progress {
    float: left;
}

.task-thumb-details h1, .task-thumb-details h1 a, .task-progress h1, .task-progress h1 a {
    color: #688a7e;
    font-size: 18px;
    margin: 0;
    padding: 0;
    font-weight: 300;
}

.task-thumb-details p, .task-progress p {
    padding-top: 5px;
    color: #fed189;
}


.personal-task tbody tr td{
    padding: 11px 15px;
    border-color: #eeeff1;
}

.personal-task tbody tr td i {
    font-size: 16px;
    color: #c7cbd4;
    position: relative;
    right: 6px;
    top: 6px;
}

.personal-task.table-hover > tbody > tr:hover > td,
.table-hover > tbody > tr:hover > th {
    background-color: #f7f8fc;
}

.personal-task.table-hover > tbody > tr:hover > td i{
    color: #688a7e;
}

.personal-task > tbody > tr > td:last-child {
    text-align: right;
}

.task-option {
    float: right;
}

.task-option select{
    height: 35px;
    border: 1px solid #eaeaea;
    border-radius: 4px;
    -webkit-border-radius: 4px;
    padding: 8px;
    color: #a4abbb;
}

.progress-panel {
    padding-bottom: 5px;
}

/*badge*/

.badge.bg-primary {
    background: #688a7e;
}

.badge.bg-success {
    background: #4cd964;
}

.badge.bg-warning {
    background: #FCB322;
}

.badge.bg-important {
    background: #00a0df;
    font-family: 'Lato', sans-serif;
    font-size: 11px;
}

.badge.bg-info {
    background: #34aadc;
}

.badge.bg-inverse {
    background: #797979;
}


/*---revenue----*/

.revenue-head {
    background: #688a7e;
    color: #fff;
    line-height: 50px;
    text-align: center;
}

.revenue-head span {
    /*background: rgba(0,0,0,0.1);*/
    text-align: left;
    line-height: normal;
    padding: 16px;
    font-weight: 300;
}

.revenue-head span i {
    font-size: 18px;
}

.revenue-head h3 {
    display: inline;
    padding: 0 10px;
    font-size: 16px;
    font-weight: 400;
}

.revenue-head span.rev-combo {
    /*background: rgba(0,0,0,0.1);*/
    text-align: right;
    padding: 16px;
    line-height: normal;
    font-weight: 300;
}

/*easy pie chart*/

.easy-pie-chart {
   display: inline-block;
   padding: 30px 0;
}

.chart-info, .chart-info .increase, .chart-info .decrease {
    display: inline-block;
}

.chart-info {
    width: 100%;
    margin-bottom:5px;
}

.chart-position {
    margin-top: 70px;
}

.chart-info span {
    margin: 0 3px;
}

.chart-info .increase {
    background: #688a7e;
    width: 10px;
    height: 10px;
}

.chart-info .decrease {
    background: #f2f2f2;
    width: 10px;
    height: 10px;
}

.panel-footer.revenue-foot {
    background-color: #e6e7ec;
    -webkit-border-radius: 0px 0px 4px 4px;
    border-radius: 0px 0px 4px 4px;
    border: none;
    padding: 0;
    width: 100%;
    display: inline-block;
}

@media screen and (-webkit-min-device-pixel-ratio:0) {
    /* Safari and Chrome */
    .panel-footer.revenue-foot {
        margin-bottom: -4px;
    };
    }


.panel-footer.revenue-foot ul  {
    margin: 0;
    padding: 0;
    width: 100%;
    display: inline-flex;
}

.panel-footer.revenue-foot ul li {
    float: left;
    width: 33.33%;
}

.panel-footer.revenue-foot ul li.first a:hover, .panel-footer.revenue-foot ul li.first a {
    -webkit-border-radius: 0px 0px 0px 4px;
    border-radius: 0px 0px 0px 4px;
}

.panel-footer.revenue-foot ul li.last a:hover, .panel-footer.revenue-foot ul li.last a {
    -webkit-border-radius: 0px 0px 4px 0px;
    border-radius: 0px 0px 4px 0px;
    border-right: none;

}

.panel-footer.revenue-foot ul li a{
    display: inline-block;
    width: 100%;
    padding: 14px 15px;
    text-align: center;
    border-right: 1px solid #d5d8df;
    color: #797979;
}

.panel-footer.revenue-foot ul li a:hover, .panel-footer.revenue-foot ul li.active a {
    background: #fff;
    position: relative;
}

.panel-footer.revenue-foot ul li a i {
    color: #c6cad5;
    display: block;
    font-size: 16px;
}
.panel-footer.revenue-foot ul li a:hover i, .panel-footer.revenue-foot ul li.active a i {
    color: #688a7e;
    display: block;
    font-size: 16px;
}

/*Creative carousel model*/

.flat-carousal {
    background: #00a0df;
    padding: 10px;
    color: #fff;
    position: relative;
}

.flat-carousal h1 {
    text-align: center;
    font-size: 16px;
    margin: 30px 20px;
    line-height: 20px;
    font-weight: 300;
    font-style: italic;
}

a.view-all {
    color: #fff;
    background: rgba(0,0,0,0.1);
    padding: 8px 15px;
    text-align: center;
    border-radius: 25px;
    -webkit-border-radius: 25px;
    margin-bottom: 18px;
    display: inline-block;
    text-transform: uppercase;
    font-size: 12px;
}

ul.ft-link {
    margin: 0;
    padding: 0;
}

ul.ft-link li {
    border-right: 1px solid #E6E7EC;
    display: inline-block;
    line-height: 30px;
    margin: 8px 0;
    text-align: center;
    width: 24%;
}

ul.ft-link li a {
    color: #74829c;
    text-transform: uppercase;
    font-size: 12px;
}

ul.ft-link li a:hover, ul.ft-link li.active a {
    color: #00a0df;
}

ul.ft-link li:last-child {
    border-right: none;
}

ul.ft-link li a i {
    display: block;
}


#owl-slider .item img{
    display: block;
    width: 100%;
    height: auto;
}

.owl-buttons {
    position: absolute;
    top: 70px;
    width: 100%;

}

.owl-prev, .owl-next {
    position: absolute;
}

.owl-next {
    right: 0;
}

.owl-buttons .owl-prev {
    text-indent: -9999px;
    background: url("../img/left-arrow.png") no-repeat;
    width: 6px;
    height: 10px;
    display: inline-block;
}

.owl-buttons .owl-next {
    text-indent: -9999px;
    background: url("../img/right-arrow.png") no-repeat;
    width: 6px;
    height: 10px;
    display: inline-block;
}

/*product post*/

.post-wrap aside {
    display: table-cell;
    float: none;
    height: 100%;
    padding: 0;
    vertical-align: top;
}

.pro-box {
    border-collapse: collapse;
    border-spacing: 0;
    display: table;
    table-layout: fixed;
    width: 100%;
}
.post-info {
    position: relative;
}

.arrow-pro.right:after {
    border-left-color: #FFFFFF;
    border-right-width: 0;
    top: 85px;
    content: " ";
}

.arrow-pro.left:after {
    border-right-color: #FFFFFF;
    border-left-width: 0;
    top: 80px;
    content: " ";
}

.arrow-pro.left {
    left: -8px;
}

.arrow-pro:after {
    border-width: 7px;
    content: "";
}

.arrow-pro, .arrow-pro:after {
    border-color: rgba(0, 0, 0, 0);
    border-style: solid;
    display: block;
    height: 0;
    position: absolute;
    width: 0;
    right: -5px;

}

.post-highlight.yellow {
    background: #FCB322;
}

.post-highlight.terques {
    background: #688a7e;
}

.post-info h1 {
    margin: 0;
    font-size: 18px;
    color: #a19899;
    font-weight: 300;
}

.post-highlight.terques h2 {
    font-size: 16px;
    color: #fff;
    font-style: italic;
    padding: 0 20px;
    line-height: 22px;
    margin: 0;
    font-weight: 300;
}

.post-highlight.terques h2 span, .post-highlight.terques h2 a {
    color: #92faf3;
}

.post-info h1 strong {
    text-transform: uppercase;
    color: #937b7b;
}

.post-info .desk {
    display: inline-block;
}

.post-info .desk  h3{
    font-size: 16px;
}

.post-info .desk.yellow h3 {
    color:#FCB322 ;
}

.post-btn {

}

.post-btn a {
    float: left;
    margin-right: 8px;
    font-size: 18px;
    color: #9a9a9a;
}

.post-btn a:hover {
    color: #727272;
}

.pro-thumb {
    text-align: center;
    display: inline-block;
    border-radius: 50%;
    -webkit-border-radius: 50%;
    border: 10px solid rgba(256,256,256,0.4);
}

.pro-thumb img{
    text-align: center;
    width: 112px;
    height: 112px;
    border-radius: 50%;
    -webkit-border-radius: 50%;

}

.v-align {
    vertical-align: middle !important;
}

.twite h1 {
    margin: 50px 0;
}


.social-footer {
    display: inline;
    text-align: center;
}

.social-footer ul {
    text-align: center;
    margin: 0;
    padding: 0;
}

.social-footer ul li {
    display: inline-block;
    margin: 0 20px;
}

.social-footer ul li a {
    font-size: 25px;
    color: #ceced0;
}

.social-footer ul li a:hover i.icon-facebook, .social-footer ul li.active a i.icon-facebook {
    color: #486eac;
}

.social-footer ul li a:hover i.icon-twitter, .social-footer ul li.active a i.icon-twitter {
    color: #00a0df;
}

.social-footer ul li a:hover i.icon-google-plus, .social-footer ul li.active a i.icon-google-plus {
    color: #4a4a4a;
}

.social-footer ul li a:hover i.icon-pinterest, .social-footer ul li.active a i.icon-pinterest {
    color: #d1282d;
}

/*pie chart */

.pie-foot {
    background: #6b6b6b;
    padding: 18px 15px;
    color: #fff;
    border-radius: 0 0 4px 4px;
    -webkit-border-radius: 0 0 4px 4px;
    text-align: center;
    font-size: 16px;
    font-weight: 300;
}

/*profile-widget*/

.profile-widget {
    color: #fff;
    text-align: center;
}

/*profile-widget image bg*/
.profile-widget-img{
    background: url('../img/backgrounds/bg-11-small.jpg') no-repeat !important;
}
.profile-nav .profile-widget-img .bg-layer {
    background: rgba(0,0,0,0.5) !important;
}
.profile-widget-img .panel-body{
    background: rgba(0,0,0,0.5) !important;
}
.profile-widget-img .profile-widget-foot{
    background: rgba(0,0,0,0.8);
}
.profile-widget p{
    font-weight: 300;
    /*margin-bottom: 15px;*/
}
.profile-widget{
    /*padding-left: 20px 15px 30px 15px;*/
}
.profile-widget .twt-category{
    display: inline-block;
    margin-bottom: 0px;
    margin-top: 10px;
    width: 100%;
    padding: 0px;
}
.profile-widget .twt-category ul li{
    color: #ffffff;
}
.knob-charts{
    margin-top: 10px;

}
.follow-task{
    padding: 5px;
}
.follow-task a{
    color: #ffffff;
    width: 15%;
    display: inline-block;
}
.follow-task a span.badge{
    top: -12px;
    position: relative;
    left: -8px;
    background: #FFFFFF;
    color: #34AADC;

}
.follow-task i{
    font-size: 20px;
}
.profile-widget-foot {
    padding: 8px 5px 5px 5px;
    background: rgba(0,0,0,0.1);
    color: #757575;
    font-weight: 300;
}
.profile-foot {
    padding: 8px 5px 5px 5px;
    background: rgba(0,0,0,0.1);
    color: #ffffff;
    font-weight: 300;
    overflow: hidden;
}
.profile-foot .active{

}
.profile-foot a{
    color: #ffffff;
}
.profile-widget-foot ul {
    padding: 0;
    margin: 0;
}
.profile-widget-foot ul li{
    display: inline-block;
    text-align: center;
    width: 48%;
    line-height: normal;
}

.profile-widget-foot ul li h5{
    margin: 5px 0 0 0;
}
.follow-info{
    text-align: left;
    padding-top: 20px;
	padding-bottom: 10px;


}
.profile-widget h4 {
    margin: 5px;
    font-size: 18px;
    font-weight: 300;
}
.profile-widget h6 {
    margin: 0px;
    font-size: 12px;
    color: rgba(255,255,255,0.9);
    font-weight: 300;
}
.profile-widget h6 span i{
    padding-right: 4px;
}
.profile-widget h6 span{
    padding-right: 8px;
}

.project-team, .panel-title,.progress-panel{
    background: #F7F7F7;
}
.profile-ava img{
    border-radius: 50%;
    -webkit-border-radius: 50%;
    border: 2px solid #688a7e;
    display: inline-block;
}
.profile-ava img.simple{
    border-radius: 50%;
    -webkit-border-radius: 50%;
    border: 2px solid rgba(0,112,255,0.4);
    display: inline-block;
}
.profile-name{
    margin: 0px;
    font-size: 16px;
}
.profile-occupation{
    margin: 0px;
    font-size: 12px;
}
.follow-ava {
    border-radius: 50%;
    -webkit-border-radius: 50%;
    border: 5px solid rgba(0,0,0,0.1);
    display: inline-block;
}
.timeline-ava {
    border-radius: 50%;
    -webkit-border-radius: 50%;
    border: 5px solid #688a7e;
    display: inline-block;
}
.timeline-ava img{
    border-radius: 50%;
   -webkit-border-radius: 50%;
    width: 50px;
    height: 50px;
}
.profile-widget img {
   border-radius: 50%;
   -webkit-border-radius: 50%;
    width: 62px;
    height: 62px;
    /*display: inline-block;*/
}

/* .social-box
=================================================================== */
.social-box {
  min-height: 158px;
  background: white;
  margin-bottom: 30px;
  text-align: center;
}
.social-box i {
  display: block;
  font-size: 40px;
  line-height: 90px;
  background: #f5f5f5;
}
.social-box ul {
  list-style: none;
  padding: 10px 0;
}
.social-box ul li {
  display: block;
  width: 50%;
  float: left;
}
.social-box ul li:first-child {
  border-right: 1px solid #f5f5f5;
}
.social-box ul li strong {
  display: block;
  font-size: 20px;
}
.social-box ul li span {
  color: #d4d4d4;
  font-weight: 500;
  text-transform: uppercase;
  font-size: 10px;
}
.social-box.facebook i {
  background: #3b5998;
  color: white;
  margin: -1px -1px 1px -1px;
}
.social-box.twitter i {
  background: #00aced;
  color: white;
  margin: -1px -1px 1px -1px;
}
.social-box.linkedin i {
  background: #4875b4;
  color: white;
  margin: -1px -1px 1px -1px;
}
.social-box.google-plus i {
  background: #d34836;
  color: white;
  margin: -1px -1px 1px -1px;
}
/*weather*/

.weather-bg {
    background: #34AADC;
    color: #fff;
    text-align: center;
    font-size: 16px;
    font-weight: 300;
}

.weather-bg i {
    font-size: 60px;
    display: block;
}
.weather-bg h3{
    font-weight: 300;
    font-size: 28px;
}
.weather-bg .degree {
    padding-top: 10px;
    font-size: 60px;
}

.weather-category {
    padding: 15px 0;
    color: #ffffff;
}
.weather-info{
    background: #34AADC;
}

.weather-category ul {
    padding:0;
    margin: 0;
    display: inline-block;
    width: 100%;
}

.weather-category ul   {
    display: inline-block;
    width: 100%;
	padding-bottom: 10px;
    text-align: center;
	border-top:1px solid #e6e6e6 ;
	border-left:1px solid #e6e6e6 ;
    border-right:1px solid #e6e6e6 ;
	border-bottom:1px solid #e6e6e6 ;
    display: inline-block;
}
.weather-category ul  li {
    display: inline-block;
    width: 70%;
	padding-top: 10px;
	padding-bottom: 10px;
    text-align: center;


    display: inline-block;
}
.weather-category ul li i  {
    margin-bottom:10px;
}
.weather-category ul li h4 {
    margin: 10px 0 0 0 ;
    text-transform: uppercase;
    font-weight: 300;
}

.weather-days{
    color: #ffffff;
    background: #34AADC;
}

.weather-days ul {
    padding:0;
    margin: 0;
    display: inline-block;
    width: 100%;
}

.weather-days ul li {
    display: inline-block;
    width: 16.6%;
    text-align: center;
    display: inline-block;
    margin-right: -2.9px;
    padding: 5px 0px;
}
.weather-days ul li.day1{
    background: rgba(0,0,0,0.05);
}
.weather-days ul li.day2{
    background: rgba(0,0,0,0.1);
}
.weather-days ul li.day3{
    background: rgba(0,0,0,0.15);
}
.weather-days ul li.day4{
    background: rgba(0,0,0,0.2);
}
.weather-days ul li.day5{
    background: rgba(0,0,0,0.25);
}
.weather-days ul li.day6{
    background: rgba(0,0,0,0.3);
}

.weather-days ul li h5 {
    margin: 0 0 5px 0;
    text-transform: uppercase;
    font-weight: 300;
}

.weather-category ul li a {

}

.weather-category ul li:last-child,.weather-days ul li:last-child  {
    border-right:none ;
}
/*weather widget 2*/
.weather-bg-img {
    background: url(../img/backgrounds/bg-14-small.jpg) no-repeat center center;
    color: #fff;
    text-shadow: 0px 1px 5px #fed189;
    text-align: center;
    font-size: 16px;
    font-weight: 300;
}

.weather-bg-img i {
    font-size: 60px;
    text-shadow: 0px 1px 5px #fed189;
    display: block;
}
.weather-bg-img h3{
    font-weight: 300;
    font-size: 28px;
}
.weather-bg-img .degree {
    padding-top: 10px;
    font-size: 60px;
}

.weather-bg-img .weather-category {
    padding: 15px 0;
    color: #ffffff;
    text-shadow: 0px 1px 5px #fed189;
    background: transparent;
}

.weather-bg-img .weather-category ul {
    padding:0;
    margin: 0;
    display: inline-block;
    width: 100%;
}

.weather-bg-img .weather-category ul li {
    display: inline-block;
    width: 32%;
    text-align: center;
    border-right:1px solid #e6e6e6 ;
    display: inline-block;
}

.weather-bg-img .weather-category ul li h5 {
    margin: 0 0 5px 0;
    text-transform: uppercase;
    font-weight: 300;
    text-shadow: 0px 1px 5px #fed189;
}
.weather-bg-img .panel-body, footer.weather-bg-img ul{
    background: rgba(0,0,0,0.5);
}
.weather-days-img{
    color: #ffffff;
    text-shadow: 0px 1px 5px #fed189;
}
.weather-days-img{
    background: transparent !important;
}

/*fontawesome*/

.fontawesome-icon-list h2 {
    margin-top: 0;
    font-size: 20px;
    font-weight: 300;
}

.fontawesome-icon-list .col-sm-3 {
    margin-bottom: 10px;
}

.fontawesome-icon-list .page-header {
    border-bottom: 1px solid #C9CDD7;
}

.fontawesome-icon-list i {
    font-size: 16px;
    padding-right: 10px;
}

#web-application, #text-editor, #directional, #video-player, #brand, #medical, #currency {
    margin-top: 10px;
}

/*mail inbox*/

.inbox-wrapper {
    border-collapse: collapse;
    border-spacing: 0;
    display: table;
    table-layout: fixed;
    width: 100%;
}

.inbox-wrapper aside {
    display: table-cell;
    float: none;
    height: 100%;
    padding: 0;
    vertical-align: top;
}

.inbox-wrapper .inbox-left {
    width: 20%;
    background: #e5e8ef;
}
.inbox-wrapper .inbox-middle {
    width: 25%;
    background: #fff;
}
.inbox-wrapper .inbox-right {
    width: 65%;
    background: #f5f5f5;
}
.inbox-wrapper .inbox-left .inbox-left-menu {
    background: #688a7e;
}

.table-inbox .icon_star_alt:hover, .starred{
    color: #FCB322;
}
.inbox-wrapper .inbox-left .user-head {
    background: rgba(0,0,0,0.2);
    padding: 10px;
    color: #fff;
    min-height: 80px;
}
.inbox-wrapper .inbox-middle .inbox-mail {
    background: #688a7e;
    padding: 10px;
    color: #fff;
    min-height: 80px;
}

.user-head .inbox-avatar {
    width: 65px;
    float: left;
}

.user-head .inbox-avatar img {
    border-radius: 4px;
    -webkit-border-radius: 4px;
}
.user-head .user-name {
    display: inline-block;
    margin:0 0 0 10px;
}

.user-head .user-name h5 {
    font-size: 14px;
    margin-top: -15px;
    margin-bottom: 0;
    font-weight: 300;
}
.user-head .user-name h5 a {
    color: #fff;
}

.user-head .user-name span a {
    font-size: 12px;
    color: rgba(255,255,255,0.9);
}

a.mail-dropdown {
    background: #80d3d9;
    padding:3px 5px;
    font-size: 10px;
    color: #01a7b3;
    border-radius: 2px;
    margin-top: 20px;
}

.inbox-body {
    padding: 20px;
}

.btn-compose {
    background: #00a0df;
    padding: 12px 0;
    text-align: center;
    width: 100%;
    color: #fff;
}
.btn-compose:hover {
    background: #f5675c;
    color: #fff;
}
ul.mail-nav  {
    display: inline-block;
    width: 100%;
    margin: 0;
    padding: 0;
}

.mail-divider {
    border-bottom: 1px solid #d5d8df;
}

ul.mail-nav li {
    display: inline-block;
    line-height: 20px;
    padding: 10px;
    width: 100%;
    border-right: 1px solid #D7D7D7;
    border-bottom: 1px solid #D7D7D7;
}

ul.mail-nav li a  {
    color: #6a6a6a;
    width: 100%;
    display: inline-block;
    padding: 0 20px;
}
ul.mail-nav .mail-info{
    padding: 5px;
    font-size: 14px;
}
ul.mail-nav p{
    font-size: 12px;
}
ul.mail-nav li:hover, ul.mail-nav li.active, ul.mail-nav li:focus  {
    color: #6a6a6a;
    background: #f5f5f5;
    border-bottom: 1px solid #688a7e;
    border-right: none;
}

ul.mail-nav li a i {
    padding-right: 10px;
    font-size: 16px;
    color: #6a6a6a;
}

ul.mail-nav li a span.label {
   margin-top: 13px;
}
ul.inbox-nav  {
    display: inline-block;
    width: 100%;
    margin: 0;
    padding: 0;
}

.inbox-divider {
    border-bottom: 1px solid #d5d8df;
}

ul.inbox-nav li {
    display: inline-block;
    line-height: 45px;
    width: 100%;
}

ul.inbox-nav li a  {
    color: #6a6a6a;
    line-height: 45px;
    width: 100%;
    display: inline-block;
    padding: 0 20px;
}

ul.inbox-nav li a:hover, ul.inbox-nav li.active a, ul.inbox-nav li a:focus  {
    color: #6a6a6a;
    background: #d5d7de;
}

ul.inbox-nav li a i {
    padding-right: 10px;
    font-size: 16px;
    color: #6a6a6a;
}

ul.inbox-nav li a span.label {
   margin-top: 13px;
}

ul.labels-info li h4 {
    padding-left:15px;
    padding-right:15px;
    padding-top: 5px;
    color: #5c5c5e;
    font-size: 13px;
    text-transform: uppercase;
}

ul.labels-info li  {
   margin: 0;
}

ul.labels-info li a {
    color: #6a6a6a;
    border-radius: 0;
}

ul.labels-info li a:hover, ul.labels-info li a:focus {
    color: #6a6a6a;
    background: #d5d7de;
}

ul.labels-info li a i {
    padding-right: 10px;
}

.nav.nav-pills.nav-stacked.labels-info p {
    margin-bottom: 0;
    padding: 0 22px;
    color: #9d9f9e;
    font-size: 11px;
}

.inbox-head {
    padding:10px;
    background: #688a7e;
    color: #fff;
    border-bottom: 1px solid #D7D7D7;
    min-height: 80px;
}

.inbox-head  h3 {
    margin: 0;
    display: inline-block;
    padding-top: 6px;
    font-weight: 300;
}

.inbox-head  .sr-input {
    height: 40px;
    border: none;
    box-shadow: none;
    padding: 0 10px;
    float: left;
    border-radius: 4px 0 0 4px;
    color: #8a8a8a;
}
.inbox-head  .sr-btn {
    height: 40px;
    border: none;
    background: #00a6b2;
    color: #fff;
    padding: 0 20px;
    border-radius: 0 4px 4px 0;
    -webkit-border-radius: 0 4px 4px 0;
}

.table-inbox {
    border: 1px solid #d3d3d3;
    margin-bottom: 0;
}

.table-inbox tr td{
    padding: 12px !important;
}

.table-inbox tr td:hover{
    cursor: pointer;
}

.table-inbox tr td .icon-star.inbox-started ,.table-inbox tr td .icon-star:hover{
    color: #f78a09;
}

.table-inbox tr td .icon-star{
    color: #d5d5d5;
}

.table-inbox tr.unread td {
    font-weight: 600;
    background: #f7f7f7;
}

ul.inbox-pagination  {
    float: right;
}

ul.inbox-pagination li {
    float: left;
}

.mail-option {
    display: inline-block;
    margin-bottom: 0px;
    width: 100%;
    margin-top: 18px;
}
.open-mail-action i{
    padding-right: 5px;
    font-size: 14px;
}
.inbox-mail .navbar-form{
    margin-top: 15px;
}
.mail-option .chk-all, .mail-option .btn-group {
    margin-right: 5px;
}

.mail-option .chk-all, .mail-option .btn-group a.btn {
    border: 1px solid #e7e7e7;
    padding: 5px 10px;
    display: inline-block;
    background: #ffffff;
    color: #688a7e;
    border-radius: 0px !important;
    -webkit-border-radius: 0px !important;
}
.inbox-pagination a.np-btn  {
    border: 1px solid #e7e7e7;
    padding: 5px 15px;
    display: inline-block;
    background: #fcfcfc;
    color: #afafaf;
    border-radius: 0px !important;
    -webkit-border-radius: 0px !important;
}

.mail-option .chk-all input[type=checkbox] {
    margin-top: 0;
}

.mail-option .btn-group a.all {
    padding: 0;
    border: none;
}

.inbox-pagination a.np-btn {
    margin-left: 5px;
}

.inbox-pagination li span {
    display: inline-block;
    margin-top: 7px;
    margin-right: 5px;
}

.fileinput-button {
    border: 1px solid #e6e6e6;
    background: #eeeeee;
}

.inbox-body .modal .modal-body input, .inbox-body .modal .modal-body textarea{
    border: 1px solid #e6e6e6;
    box-shadow: none;
}

.btn-send, .btn-send:hover {
    background: #00A8B3;
    color: #fff;
}

.btn-send:hover {
    background: #009da7;
}

.modal-header h4.modal-title {
    font-weight: 300;
    font-family: 'Lato', sans-serif;
}

.modal-body label {
    font-weight: 400;
    font-family: 'Lato', sans-serif;
}


/*404 page*/

.page-404{
  position:relative;
  width:350px;
  height:200px;
  margin:100px auto;
  text-align: center;
}

.text-404{
  font-size:138px;
  background:#e9e3dd;
  background-image: url('https://encrypted-tbn3.gstatic.com/images?q=tbn:ANd9GcQTdWeWNteABnbzguiXSBxmfc8Z8nh_HHoWoK35QL81x4HnpVmgvQ');
  background-repeat: no-repeat;
  background-size: 200% 200%;
  background-position: 100% 100%;
  -webkit-animation: square 3s linear infinite;
  -ms-animation: square 3s linear infinite;
  animation: square 3s linear infinite;
  -webkit-background-clip: text;
  color:transparent;
  text-align:center;
  line-height:200px;
  position:relative;
}

.text-404:nth-of-type(2){
  text-shadow:none;
  z-index:2;
  position:absolute;
  top:-139px;
  left:-1px;
}

@-webkit-keyframes square {
  0% { background-position: 0 0; }
  25% { background-position: 100% 0; }
  50% { background-position: 100% 100%; }
  75% { background-position: 0 100%; }
  100% { background-position: 0 0; }
}

@-ms-keyframes square {
  0% { background-position: 0 0; }
  25% { background-position: 100% 0; }
  50% { background-position: 100% 100%; }
  75% { background-position: 0 100%; }
  100% { background-position: 0 0; }
}

@keyframes square {
  0% { background-position: 0 0; }
  25% { background-position: 100% 0; }
  50% { background-position: 100% 100%; }
  75% { background-position: 0 100%; }
  100% { background-position: 0 0; }
}

/*profile*/

.profile-nav .user-heading {
    background: #688a7e;
    color: #fff;
    padding: 30px;
    text-align: center;
}

.profile-nav .user-heading.round a  {
    border-radius: 50%;
    -webkit-border-radius: 50%;
    border: 10px solid rgba(256,256,256,0.3);
    display: inline-block;
}

.profile-nav .user-heading a img {
    width: 112px;
    height: 112px;
    border-radius: 50%;
    -webkit-border-radius: 50%;
}

.profile-nav .user-heading h1 {
    font-size: 22px;
    font-weight: 300;
    margin-bottom: 5px;
}

.profile-nav .user-heading p {
    font-size: 12px;
}

.profile-nav ul {
    margin-top: 1px;
}

.profile-nav ul > li {
    border-bottom: 1px solid #ebeae6;
    margin-top: 0;
    line-height: 30px;
}

.profile-nav ul > li:last-child {
    border-bottom: none;
}

.profile-nav ul > li > a {
    border-radius: 0;
    -webkit-border-radius: 0;
    color: #89817f;
    border-left: 5px solid #fff;
}

.profile-nav ul > li > a:hover, .profile-nav ul > li > a:focus, .profile-nav ul li.active  a {
    background: #f8f7f5 !important;
    border-left: 5px solid #688a7e;
    color: #89817f !important;
}

.profile-nav ul > li:last-child > a:last-child {
    border-radius: 0 0 4px 4px;
    -webkit-border-radius: 0 0 4px 4px;
}

.profile-nav ul > li > a > i{
    font-size: 16px;
    padding-right: 10px;
    color: #bcb3aa;
}

.r-activity {
    margin: 6px 0 0;
    font-size: 12px;
}
/*profile-widget color bg*/
.profile-widget-info{
    background: #324c57 !important;
}
.profile-widget-success{
    background: #4cd964 !important;
}
.profile-widget-primary{
    background: #688a7e !important;
}
.profile-widget-warning{
    background: #ffcc00 !important;
}
.profile-widget-danger{
    background: #00a0df !important;
}
.profile-widget-name{
    padding: 0px;
}

.p-text-area, .p-text-area:focus {
    border: none;
    font-weight: 300;
    box-shadow: none;
    color: #c3c3c3;
    font-size: 16px;
}

.profile-info .panel-footer {
    background-color:#f8f7f5 ;
    border-top: 1px solid #e7ebee;
}

.profile-info .panel-footer ul li a {
    color: #7a7a7a;
}

.bio-graph-heading {
    background: #263a4f;
    color: #fff;
    text-align: center;
    font-style: italic;
    padding: 40px 110px;

    font-size: 16px;
    font-weight: 300;
}

.bio-graph-info {
    color: #89817e;
}

.bio-graph-info h1 {
    font-size: 22px;
    font-weight: 300;
    margin: 0 0 20px;
}

.bio-row {
    width: 50%;
    float: left;
    margin-bottom: 10px;
    padding:0 15px;
}

.bio-row p span {
    width: 100px;
    display: inline-block;
}

.bio-chart, .bio-desk {
    float: left;
}

.bio-chart {
    width: 40%;
}

.bio-desk {
    width: 60%;
}

.bio-desk h4 {
    font-size: 15px;
    font-weight:400;
}

.bio-desk h4.terques {
    color: #34aadc;
}

.bio-desk h4.red {
    color: #e26b7f;
}

.bio-desk h4.green {
    color: #97be4b;
}

.bio-desk h4.purple {
    color: #caa3da;
}

.file-pos {
    margin: 6px 0 10px 0;
}

.profile-activity h5 {
    font-weight: 300;
    margin-top: 0;
    color: #c3c3c3;
}

.summary-head {
    background: #ee7272;
    color: #fff;
    text-align: center;
    border-bottom: 1px solid #ee7272;
}

.summary-head h4 {
    font-weight: 300;
    text-transform: uppercase;
    margin-bottom: 5px;
}

.summary-head p {
    color: rgba(256,256,256,0.6);
}

ul.summary-list {
    display: inline-block;
    padding-left:0 ;
    width: 100%;
    margin-bottom: 0;
}

ul.summary-list > li {
    display: inline-block;
    width: 19.5%;
    text-align: center;
}

ul.summary-list > li > a > i {
    display:block;
    font-size: 18px;
    padding-bottom: 5px;
}

ul.summary-list > li > a {
    padding: 10px 0;
    display: inline-block;
    color: #818181;
}

ul.summary-list > li  {
    border-right: 1px solid #eaeaea;
}

ul.summary-list > li:last-child  {
    border-right: none;
}

.activity {
    width: 100%;
    float: left;
    margin-bottom: 10px;
}

.activity.alt {
    width: 100%;
    float: right;
    margin-bottom: 10px;
}

.activity span {
    float: left;
}

.activity.alt span {
    float: right;
}
/*.activity span, .activity.alt span {
    width: 45px;
    height: 45px;
    line-height: 45px;
    border-radius: 50%;
    -webkit-border-radius: 50%;
    background: #eee;
    text-align: center;
    color: #fff;
    font-size: 16px;
}*/

.activity.terques span {
    background: #8dd7d6;
}

.activity.terques h4 {
    color: #8dd7d6;
}
.activity.purple span {
    background: #b984dc;
}

.activity.purple h4 {
    color: #b984dc;
}
.activity.blue span {
    background: #90b4e6;
}

.activity.blue h4 {
    color: #90b4e6;
}
.activity.green span {
    background: #4cd964;
}

.activity.green h4 {
    color: #4cd964;
}

.activity h4 {
    margin-top:0 ;
    font-size: 16px;
}

.activity p {
    margin-bottom: 0;
    font-size: 13px;
}

.activity .activity-desk i, .activity.alt .activity-desk i {
    float: left;
    font-size: 18px;
    margin-right: 10px;
    color: #bebebe;
}

.activity .activity-desk {
    margin-left: 70px;
    position: relative;
}

.activity.alt .activity-desk {
    margin-right: 70px;
    position: relative;
}

.activity.alt .activity-desk .panel {
    float: right;
    position: relative;
    border-radius: 10px;
    -webkit-border-radius: 10px;
}

.activity .activity-desk .panel {
    background: #F4F4F4 ;
    display: inline-block;
}
.activity.alt .activity-desk .panel {
    background: #688a7e ;
    color: #ffffff;
    display: inline-block;
}


.activity .activity-desk .arrow {
    border-right: 8px solid #F4F4F4 !important;
}
.activity .activity-desk .arrow {
    border-bottom: 8px solid transparent;
    border-top: 8px solid transparent;
    display: block;
    height: 0;
    left: -7px;
    position: absolute;
    top: 13px;
    width: 0;
}

.activity-desk .arrow-alt {
    border-left: 8px solid #688a7e !important;
}

.activity-desk .arrow-alt {
    border-bottom: 8px solid transparent;
    border-top: 8px solid transparent;
    display: block;
    height: 0;
    right: -7px;
    position: absolute;
    top: 13px;
    width: 0;
}

.activity-desk .album {
    display: inline-block;
    margin-top: 10px;
}

.activity-desk .album a{
    margin-right: 10px;
}

.activity-desk .album a:last-child{
    margin-right: 0px;
}

/*invoice*/

.invoice-list  {
    margin-bottom: 30px;
}

.invoice-list h4 {
    font-weight: 300;
    font-size: 16px;
}

.invoice-block {
    text-align: right;
}
.invoice-paid{
    color: #4cd964;
}

ul.amounts li {
    background: #f5f5f5;
    margin-bottom: 5px;
    padding: 10px;
    border-radius: 4px;
    -webkit-border-radius: 4px;
    font-weight: 300;
}

.invoice-btn a{
    font-weight: 300;
    margin: 0 5px;
    font-size: 16px;
}

.company-logo {
    margin: 30px;
}

/*panel heading color*/
.panel-heading,.modal-header{
    background: #F7F7F7;
    color: #688a7e;

}
.panel-heading h3{
    margin: 0px !important;
}
.panel-primary > .panel-heading.navyblue {
    background-color: #2A3542;
    border-color: #2A3542;
    color: #FFFFFF;
}

/*table*/

.table-advance tr td {
    vertical-align: middle !important;
}

.no-border {
    border-bottom: none;
}

.dataTables_length , .dataTables_filter{
    padding:15px;
}
.dataTables_info{
    padding:0 15px;
}

.dataTables_filter {
    float: right;
}

.dataTables_length select {
    width: 65px;
    padding:5px 8px;
}

.dataTables_length label, .dataTables_filter label {
    font-weight: 300;
}

.dataTables_filter label {
    width: 100%;
}

.dataTables_filter label input {
    width: 78%;
}

.border-top {
    border-top: 1px solid #ddd;
}

.dataTables_paginate.paging_bootstrap.pagination li {
    float: left;
    margin: 0 1px;
    border: 1px solid #ddd;
    border-radius: 3px;
    -webkit-border-radius: 3px;
}

.dataTables_paginate.paging_bootstrap.pagination li.disabled a{
    color: #c7c7c7;
}
.dataTables_paginate.paging_bootstrap.pagination li a{
    color: #797979;
    padding: 5px 10px;
    display: inline-block;
}

.dataTables_paginate.paging_bootstrap.pagination li:hover a, .dataTables_paginate.paging_bootstrap.pagination li.active a{
    color: #797979;
    background: #eee;
    border-radius: 3px;
    -webkit-border-radius: 3px;
}

.dataTables_paginate.paging_bootstrap.pagination {
    float: right;
    margin-right: 15px;
    margin-top: -5px;
    margin-bottom: 15px;

}

.dataTable tr:last-child {
    border-bottom: 1px solid #ddd;
}


/*button*/

.btn-row {
    margin-bottom: 10px;
}

/*tabs*/

.tab-head {
    background: #688a7e;
    display: inline-block;
    width: 100%;
    margin-top: 60px;
}

.tab-container {
    margin-top: 10px;
}

.tab-head .nav-tabs > li > a {
    border-radius: 0;
    margin-right: 1px;
    color: #fff;
}

.tab-head .nav-tabs > li.active > a, .tab-head .nav-tabs > li > a:hover, .tab-head .nav-tabs > li.active > a:hover, .tab-head .nav-tabs > li.active > a:focus {
    background-color: #f1f2f7;
    border-color: #f1f2f7;
    color: #797979;
}

/*general page*/

.progress-xs {
    height: 8px;
}

.progress-sm {
    height: 12px;
}

.panel-heading .nav {
    border: medium none;
    font-size: 13px;
    margin: -10px -15px -11px;
}

.tab-bg-primary {
    background: #688a7e;
    border-bottom: none;
}

.tab-bg-info {
    background: #324c57;

    border-bottom: none;
}
.tab-bg-info.panel-heading .nav > li.active > a, .tab-bg-info.panel-heading .nav > li > a:hover{
    color: #36464d;
}
.tab-bg-info.panel-heading .nav{
    margin: -10px 15px -11px;
}
.panel-heading .nav > li > a,
.panel-heading .nav > li.active > a, .panel-heading .nav > li.active > a:hover, .panel-heading .nav > li.active > a:focus {
    border-width: 0;
    border-radius: 0;
}

.panel-heading .nav > li > a {
    color: #fff;
}

.panel-heading .nav > li.active > a, .panel-heading .nav > li > a:hover {
    color: #688a7e;
    background: #fff;
}

.tab-right {
    height: 38px;
}

.panel-heading.tab-right .nav > li:first-child.active > a, .tab-right.panel-heading .nav > li:first-child > a:hover {
    border-radius:  0 ;
    -webkit-border-radius: 0 ;
}

.panel-heading.tab-right .nav > li:last-child.active > a, .tab-right.panel-heading .nav > li:last-child > a:hover {
    border-radius:  0 4px 0 0;
    -webkit-border-radius: 0 4px 0 0;
}

.panel-heading.tab-right .nav-tabs > li > a {
    margin-left: 1px;
    margin-right: 0px;
}

.m-bot20 {
    margin-bottom: 20px;
}

.m-bot-none {
    margin-bottom: 0;
}

.wht-color {
    color: #fff;
}

.close-sm {
    font-size: 14px;
}

/*carousel*/

.carousel-indicators li {
    background:  rgba(0, 0, 0, 0.2) ;
    border:  none;
    transition:background-color 0.25s ease 0s;
    -moz-transition:background-color 0.25s ease 0s;
    -webkit-transition:background-color 0.25s ease 0s;
}

.carousel-indicators .active {
    background:#00a0df;
    height: 10px;
    margin: 1px;
    width: 10px;
}

.carousel-indicators.out {
    bottom: -5px;
}

.carousel-indicators.out {
    bottom: -5px;
}

.carousel-control {
    color: #999999;
    text-shadow: none;
    width: 45px;
}

.carousel-control i {
    display: inline-block;
    height: 25px;
    left: 50%;
    margin-left: -10px;
    margin-top: -10px;
    position: absolute;
    top: 50%;
    width: 20px;
    z-index: 5;
}


.carousel-control.left, .carousel-control.right {
    background: none;
    filter:none;
}

.carousel-control:hover, .carousel-control:focus {
    color: #CCCCCC;
    opacity: 0.9;
    text-decoration: none;
}

.carousel-inner h3 {
    font-weight: 300;
    font-size: 16px;
    margin: 0;
}

.carousel-inner {
    margin-bottom: 15px;
}

/*gritter*/
.gritter-close {
    left: auto !important;
    right: 3px !important;
}


/*form*/


.sm-input {
    width: 175px;
}

.form-horizontal .form-group {
    border-bottom: 1px solid #eff2f7;
    padding-bottom: 15px;
    margin-bottom: 15px;
}

.form-horizontal .form-group:last-child {
    border-bottom: none;
    padding-bottom: 0px;
    margin-bottom: 0px;
}


.form-horizontal .form-group .help-block {
    margin-bottom: 0;
}


.round-input {
    border-radius: 500px;
    -webkit-border-radius: 500px;
}


.m-bot15 {
    margin-bottom: 15px;
}

.form-horizontal .checkbox-inline > input {
    margin-top: 1px;
	border:none;
}


/*form validation*/

.form-validate .form-group label.error {
    display: inline;
    margin: 5px 0;
    color: #00a0df;
    font-weight: 400;
}

input:focus:invalid:focus, textarea:focus:invalid:focus, select:focus:invalid:focus, .form-validate .form-group input.error , .form-validate .form-group textarea.error{
    border-color: #00a0df !important;
}

#register_form label.error {
    display: inline;
    margin:5px 0px;
    width: auto;
    color: #00a0df;
}

.checkbox, .checkbox:hover, .checkbox:focus  {
	border:none;
}


/*slider*/
table.sliders tr td {
    padding: 30px 0;
    border:none;
}

.slider {
    margin-top: 3px;
}

.slider-info {
    padding-top: 10px;
}

.sliders .ui-widget-header {
    background: #688a7e !important;
    border-radius: 15px !important;
    -webkit-border-radius: 15px !important;
}

.ui-corner-all, .ui-corner-bottom, .ui-corner-right, .ui-corner-br {
    border-bottom-right-radius: 0 !important;
}
.ui-corner-all, .ui-corner-bottom, .ui-corner-left, .ui-corner-bl {
    border-bottom-left-radius: 0 !important;
}
.ui-corner-all, .ui-corner-top, .ui-corner-right, .ui-corner-tr {
    border-top-right-radius: 0 !important;
}
.ui-corner-all, .ui-corner-top, .ui-corner-left, .ui-corner-tl {
    border-top-left-radius: 0 !important;
}


#eq span {
    height:120px; float:left; margin:15px
}


.ui-widget-content {
    background: #f0f2f7 !important;
    border: none !important;
    border-radius: 15px !important;
    -webkit-border-radius: 15px !important;
}

.ui-slider-horizontal {
    height: 8px !important;
}

.ui-slider-horizontal .ui-slider-handle {
    top: -0.57em   !important;
}

.ui-state-default, .ui-widget-content .ui-state-default, .ui-widget-header .ui-state-default {
    background: #fff !important;
    /*border: 3px solid #22bacf !important;*/
    box-shadow: 0 0 4px rgba(0, 0, 0, 0.2);
    border-radius: 50% !important;
    -webkit-border-radius: 50% !important;
}

.ui-slider-vertical {
    width: 8px !important;
}

.ui-slider-vertical .ui-slider-handle {
    left: -0.5em  !important;
}

.ui-slider .ui-slider-handle {
    cursor: default;
    height: 1.6em;
    position: absolute;
    width: 1.6em;
    z-index: 2;
}

.bound-s {
    width: 90px;
    margin-bottom: 15px;
}


/*----switch ----*/


.has-switch {
    border-radius: 30px;
    -webkit-border-radius: 30px;
    display: inline-block;
    cursor: pointer;
    line-height: 1.231;
    overflow: hidden;
    position: relative;
    text-align: left;
    width: 80px;
    -webkit-mask: url('../img/mask.png') 0 0 no-repeat;
    mask: url('../img/mask.png') 0 0 no-repeat;
    -webkit-user-select: none;
    -moz-user-select: none;
    -ms-user-select: none;
    -o-user-select: none;
    user-select: none;
}
.has-switch.deactivate {
    opacity: 0.5;
    filter: alpha(opacity=50);
    cursor: default !important;
}
.has-switch.deactivate label,
.has-switch.deactivate span {
    cursor: default !important;
}
.has-switch > div {
    width: 162%;
    position: relative;
    top: 0;
}
.has-switch > div.switch-animate {
    -webkit-transition: left 0.25s ease-out;
    -moz-transition: left 0.25s ease-out;
    -o-transition: left 0.25s ease-out;
    transition: left 0.25s ease-out;
    -webkit-backface-visibility: hidden;
}
.has-switch > div.switch-off {
    left: -63%;
}
.has-switch > div.switch-off label {
    background-color: #7f8c9a;
    border-color: #bdc3c7;
    -webkit-box-shadow: -1px 0 0 rgba(255, 255, 255, 0.5);
    -moz-box-shadow: -1px 0 0 rgba(255, 255, 255, 0.5);
    box-shadow: -1px 0 0 rgba(255, 255, 255, 0.5);
}
.has-switch > div.switch-on {
    left: 0%;
}
.has-switch > div.switch-on label {
    background-color: #34aadc;
}
.has-switch input[type=checkbox] {
    display: none;
}
.has-switch span {
    cursor: pointer;
    font-size: 14.994px;
    font-weight: 700;
    float: left;
    height: 29px;
    line-height: 19px;
    margin: 0;
    padding-bottom: 6px;
    padding-top: 5px;
    position: relative;
    text-align: center;
    width: 50%;
    z-index: 1;
    -webkit-box-sizing: border-box;
    -moz-box-sizing: border-box;
    box-sizing: border-box;
    -webkit-transition: 0.25s ease-out;
    -moz-transition: 0.25s ease-out;
    -o-transition: 0.25s ease-out;
    transition: 0.25s ease-out;
    -webkit-backface-visibility: hidden;
}
.has-switch span.switch-left {
    border-radius: 30px 0 0 30px;
    background-color: #2A3542;
    color: #34aadc;
    border-left: 1px solid transparent;
}
.has-switch span.switch-right {
    border-radius: 0 30px 30px 0;
    background-color: #bdc3c7;
    color: #ffffff;
    text-indent: 7px;
}
.has-switch span.switch-right [class*="fui-"] {
    text-indent: 0;
}
.has-switch label {
    border: 4px solid #2A3542;
    border-radius: 50%;
    -webkit-border-radius: 50%;
    float: left;
    height: 29px;
    margin: 0 -21px 0 -14px;
    padding: 0;
    position: relative;
    vertical-align: middle;
    width: 29px;
    z-index: 100;
    -webkit-transition: 0.25s ease-out;
    -moz-transition: 0.25s ease-out;
    -o-transition: 0.25s ease-out;
    transition: 0.25s ease-out;
    -webkit-backface-visibility: hidden;
}
.switch-square {
    border-radius: 6px;
    -webkit-border-radius: 6px;
    -webkit-mask: url('../img/mask.png') 0 0 no-repeat;
    mask: url('../img/mask.png') 0 0 no-repeat;
}
.switch-square > div.switch-off label {
    border-color: #7f8c9a;
    border-radius: 6px 0 0 6px;
}
.switch-square span.switch-left {
    border-radius: 6px 0 0 6px;
}
.switch-square span.switch-left [class*="fui-"] {
    text-indent: -10px;
}
.switch-square span.switch-right {
    border-radius: 0 6px 6px 0;
}
.switch-square span.switch-right [class*="fui-"] {
    text-indent: 5px;
}
.switch-square label {
    border-radius: 0 6px 6px 0;
    border-color: #34aadc;
}


/*tag input*/

.tagsinput {
    border: 1px solid #e3e6ed;
    border-radius: 6px;
    height: 100px;
    padding: 6px 1px 1px 6px;
    overflow-y: auto;
    text-align: left;
}
.tagsinput .tag {
    border-radius: 4px;
    background-color: #688a7e;
    color: #ffffff;
    cursor: pointer;
    margin-right: 5px;
    margin-bottom: 5px;
    overflow: hidden;
    line-height: 15px;
    padding: 6px 13px 8px 19px;
    position: relative;
    vertical-align: middle;
    display: inline-block;
    zoom: 1;
    *display: inline;
    -webkit-transition: 0.14s linear;
    -moz-transition: 0.14s linear;
    -o-transition: 0.14s linear;
    transition: 0.14s linear;
    -webkit-backface-visibility: hidden;
}
.tagsinput .tag:hover {
    background-color: rgba(0,122,255,0.7);
    color: #ffffff;
    padding-left: 12px;
    padding-right: 20px;
}
.tagsinput .tag:hover .tagsinput-remove-link {
    color: #ffffff;
    opacity: 1;
    display: block\9;
}
.tagsinput input {
    background: transparent;
    border: none;
    color: #34495e;
    font-family: "Lato", sans-serif;
    font-size: 14px;
    margin: 0px;
    padding: 0 0 0 5px;
    outline: 0;
    margin-right: 5px;
    margin-bottom: 5px;
    width: 12px;
}
.tagsinput-remove-link {
    bottom: 0;
    color: #ffffff;
    cursor: pointer;
    font-size: 12px;
    opacity: 0;
    padding: 7px 7px 5px 0;
    position: absolute;
    right: 0;
    text-align: right;
    text-decoration: none;
    top: 0;
    width: 100%;
    z-index: 2;
    display: none\9;
}
.tagsinput-remove-link:before {
    color: #ffffff;
    content: "\f00d";
    font-family: "FontAwesome";
}
.tagsinput-add-container {
    vertical-align: middle;
    display: inline-block;
    zoom: 1;
    *display: inline;
}
.tagsinput-add {
    background-color: #d6dbdf;
    border-radius: 3px;
    color: #ffffff;
    cursor: pointer;
    margin-bottom: 5px;
    padding: 6px 9px;
    display: inline-block;
    zoom: 1;
    *display: inline;
    -webkit-transition: 0.25s;
    -moz-transition: 0.25s;
    -o-transition: 0.25s;
    transition: 0.25s;
    -webkit-backface-visibility: hidden;
}
.tagsinput-add:hover {
    background-color: #688a7e;
}
.tagsinput-add:before {
    content: "\f067";
    font-family: "FontAwesome";
}
.tags_clear {
    clear: both;
    width: 100%;
    height: 0px;
}


/*checkbox & radio style*/


.checkboxes label, .radios label {
    display: block;
    cursor: pointer;
    line-height: 20px;
    padding-bottom: 7px;
    font-weight: 300;
}

.radios {
    padding-top: 18px;
}

.label_check input,
.label_radio input {
    margin-right: 5px;
}

.has-js .label_check,
.has-js .label_radio {
    padding-left: 34px;
}

.has-js .label_radio {
    background: url(../img/checkbox/radio-off.png) no-repeat;
}

.has-js .label_check {
    background: url(../img/checkbox/check-off.png) no-repeat;
}

.has-js label.c_on {
    background: url(../img/checkbox/check-on.png) no-repeat;
}

.has-js label.r_on {
    background: url(../img/checkbox/radio-on.png) no-repeat;
}

.has-js .label_check input,
.has-js .label_radio input {
    position: absolute;
    left: -9999px;
}

/*date picker*/


.add-on {
    border: 1px solid #E2E2E4;
    border-radius: 4px;
    -webkit-border-radius: 4px;
    float: right;
    margin-right: -37px;
    margin-top: -34px;
    padding: 8px;
    text-align: center;
    background: #EEEEEE;
}

.daterangepicker .ranges .range_inputs > div:nth-child(2) {
    margin-bottom: 10px;
    padding-left: 0px;
}

.daterangepicker .ranges label {
    padding-bottom: 0;
    padding-top: 8px;
}


.daterangepicker td.active, .daterangepicker td.active:hover,
.datepicker td.active:hover, .datepicker td.active:hover:hover, .datepicker td.active:active, .datepicker td.active:hover:active, .datepicker td.active.active, .datepicker td.active.active:hover, .datepicker td.active.disabled, .datepicker td.active.disabled:hover, .datepicker td.active[disabled], .datepicker td.active[disabled]:hover,
.datepicker td span.active:hover, .datepicker td span.active:active, .datepicker td span.active.active, .datepicker td span.active.disabled, .datepicker td span.active[disabled]{
    background: #688a7e;
}

.daterangepicker .calendar th, .daterangepicker .calendar td {
    font-family: 'Lato', sans-serif;
    font-weight: 300;
    text-align: center;
    white-space: nowrap;
}

.daterangepicker td.active, .daterangepicker td.active:hover, .datepicker td.active, .datepicker td.active:hover, .datepicker td span.active {
    text-shadow: none;
}

.datepicker th.switch {
    width: 125px;
}

.datepicker td span {
    height: 40px;
    line-height: 40px;
}


/*ck editor*/

.cke_top, .cke_bottom {
    background: #F5F5F5 !important;
    background: -moz-linear-gradient(center top , #F5F5F5, #F5F5F5) repeat scroll 0 0 #F5F5F5 !important;
    background: -webkit-linear-gradient(center top , #F5F5F5, #F5F5F5) repeat scroll 0 0 #F5F5F5 !important;
    background: -o-linear-gradient(center top , #F5F5F5, #F5F5F5) repeat scroll 0 0 #F5F5F5 !important;
    box-shadow: none;
    padding: 6px 8px 2px;
}

.cke_top {
    border-bottom: 1px solid #cccccc !important;
}

.cke_chrome {
    border: 1px solid #cccccc !important;
    box-shadow: none !important;
    display: block;
    padding: 0;
}

/*form wizard*/

.stepy-tab {
    text-align: center;
}

.stepy-tab ul{
    display: inline-block;
}

.stepy-tab ul li {
    float: left;
}

.step legend {
    border: none;
}

.button-back {
    float: left;
}

.button-next, .finish {
    float: right;
}

.button-back, .button-next, .finish {
    cursor: pointer;  text-decoration: none;
}

.step {
    clear: left;
}
.step label {
    display: block;
}


.stepy-titles li {
    color: #757575;
    cursor: pointer;
    float: left;
    margin: 10px 15px;
}

.stepy-titles li span { display: block; }

.stepy-titles li.current-step div {
    color: #fff;
    cursor: auto;
    background: #688a7e;
    border-radius: 50%;
    -webkit-border-radius: 50%;
    width: 80px;
    height: 80px;
    line-height: 80px;
}

.stepy-titles li div{
    font-size:16px;
    font-weight: 300;
    background: #eee;
    border-radius: 50%;
    -webkit-border-radius: 50%;
    width: 80px;
    height: 80px;
    line-height: 80px;
}


/*widget*/

.user-heading.alt {
    display: inline-block;
    width: 100%;
    text-align: left;
}

.alt.green-bg {
    background: #4cd964;
}

.profile-nav.alt.green-border ul > li > a:hover, .profile-nav.alt.green-border ul > li > a:focus, .profile-nav.alt.green-border ul li.active a {
    border-left: 5px solid #4cd964;
}

.user-heading.alt a {
    float: left;
    margin-right: 15px;
    margin-left: -10px;
    display: inline-block;
    border: 5px solid rgba(255, 255, 255, 0.3);
    border-radius: 50%;
    -webkit-border-radius: 50%;
}
.user-heading.alt a img{
    width: 100px;
    height: 100px;
    border-radius: 50%;
    -webkit-border-radius: 50%;
}

.twt-feed {
    border-radius: 4px 4px 0 0;
    -webkit-border-radius: 4px 4px 0 0;
    color: #FFFFFF;
    padding: 10px;
    position: relative;
    text-align: center;
}

.twt-feed.blue-bg {
    background: #00a0df;
}

.twt-feed h1 {
    font-size: 22px;
    font-weight: 300;
    margin-bottom: 5px;
}

.twt-feed a  {
    border: 8px solid #fff;
    border-radius: 50%;
    -webit-border-radius: 50%;
    display: inline-block;
    margin-bottom: -55px;
}

.twt-feed a img {
    height: 112px;
    width: 112px;
    border-radius: 50%;
    -webit-border-radius: 50%;
}

.twt-category {
    display: inline-block;
    margin-bottom: 11px;
    margin-top: 55px;
    width: 100%;
}
.profile-widget-data{
    display: inline-block;
    margin-bottom: 10px;
    margin-top: 15px;
    width: 100%;
}

.twt-category ul li, .profile-widget-data ul li,.profile-nav ul > li{
    color: #89817f;
    font-size: 13px;
    border-bottom: none;
}

.twt-category h5  {
    font-size: 20px;
    font-weight: 300;
}

.twt-write .t-text-area {
    border: 1px solid #eeeeee;
    border-radius: 0;
}

.twt-footer {
    padding: 10px 15px;
}

.btn-space {
    padding-left: 11.6%;
    padding-right: 11%;
}

.p-head {
    color: #f77b6f;
    font-weight: 400;
    font-size: 14px;
}

.cmt-head {
    font-weight: 400;
    font-size: 13px;
}

.p-thumb img {
    width: 50px;
    border-radius: 3px;
    -webkit-border-radius: 3px;
}

.tasi-tab .media-body p {
    /*color: #b8bac6;*/
}


/*Timeline chat*/

.chat-form {
    margin-top: 25px;
    clear: both;
}

.chat-form .input-cont {
    margin-bottom: 10px;
}

.chat-form .input-cont input {
    margin-bottom: 0px;
}

.chat-form .input-cont input{
    border: 1px solid #d3d3d3 !important;
    margin-top:0;
    min-height: 45px;
}

.chat-form .input-cont input {
    background-color: #fff !important;
}

.chat-features a {
    margin-left: 10px;
}

.chat-features a i{
    color: #d0d0d0;
}

.profile-activity:before {
    background: rgba(0, 0, 0, 0.1);
    bottom: 0;
    top: 0;
    width: 2px;
}
/*.profile-activity:before, .act-time:before, .act-time .text:before {
    content: "";
    left: 60px;
    position: absolute;
    top: -2px;
}*/
.profile-activity, .act-time , .profile-activity .act-in, .profile-activity .act-out {
    position: relative;
}


.profile-activity .act-in  .arrow {
    /*border-right: 8px solid #F4F4F4 !important;*/
}
.profile-activity .act-in .arrow {
    border-bottom: 8px solid transparent;
    border-top: 8px solid transparent;
    display: block;
    height: 0;
    left: -8px;
    position: absolute;
    top: 13px;
    width: 0;
}

.profile-activity .act-out  .arrow {
    /*border-right: 8px solid #34aadc !important;*/
}
.profile-activity .act-out .arrow {
    border-bottom: 8px solid transparent;
    border-top: 8px solid transparent;
    display: block;
    height: 0;
    left: -8px;
    position: absolute;
    top: 13px;
    width: 0;
}

.act-time:first-child:before {
    margin-top: 16px;
}
.act-time:before {
    background:#CCCCCC;
    border: 2px solid #FAFAFA;
    border-radius: 100px;
    -moz-border-radius: 100px;
    -webkit-border-radius: 100px;
    height: 14px;
    margin: 23px 0 0 -6px;
    width: 14px;
}
.act-time:hover:before {
    background: #34aadc;
}
.act-time:first-child {
    padding-top: 0;
}
.activity-img {
    float: left;
    margin-right: 30px;
    overflow: hidden;
}
.activity-img img {
    display: block;
    height: 44px;
    width: 44px;
}
.activity-body {
    /*margin-left: 80px;*/
}
.act-time .act-in .text {
    border: 1px solid #e3e6ed;
    padding: 10px;
    border-radius: 4px;
    -webkit-border-radius: 4px;
}

.act-time .act-out .text {
    border: 1px solid #e3e6ed;
    padding: 10px;
    border-radius: 4px;
    -webkit-border-radius: 4px;
}
.act-time p {
    margin: 0;
}
.act-time .attribution {
    font-size: 11px;
    margin: 0px 0 5px;
}
.act-time {
    overflow: hidden;
    padding:8px 0;
}

.act-in a, .act-in a:hover{
    color: #b64c4c;
    text-decoration: none;
    border-radius: 50%;
    -webkit-border-radius: 50%;
    margin-right: 10px;
    font-weight: 400;
    font-size: 13px;
}
.act-out a, .act-out a:hover{
    color: #288f98;
    text-decoration: none;
    border-radius: 4px;
    -webkit-border-radius: 4px;
    margin-right: 10px;
    font-weight: 400;
    font-size: 13px;
}

.messages-wrapper {
  position: relative;
}
.message {
    border-radius: 20px 20px 20px 20px;
    margin: 0 15px 10px;
    padding: 5px 20px;
    position: relative;
}
.message.to {
    background-color: #2095FE;
    color: #fff;
    margin-left: 80px;
}
.message.from {
    background-color: #E5E4E9;
    color: #363636;
    margin-right: 80px;
}
.message.to + .message.to,
.message.from + .message.from {
  margin-top: -7px;
}
.message:before {
    border-color: #2095FE;
    border-radius: 50% 50% 50% 50%;
    border-style: solid;
    border-width: 0 20px;
    bottom: 0;
    clip: rect(20px, 35px, 42px, 0px);
    content: " ";
    height: 40px;
    position: absolute;
    right: -50px;
    width: 30px;
    z-index: -1;
}
.message.from:before {
    border-color: #E5E4E9;
    left: -50px;
    -webkit-transform: rotateY(180deg);
    -moz-transform: rotateY(180deg);
    transform: rotateY(180deg);
}

/*custom select*/

span.customSelect {
    font-size:12px;
    background-color: #ffffff;
    padding:10px;
    border:1px solid #EAEAEA;
    -moz-border-radius: 4px;
    -webkit-border-radius: 4px;
    border-radius: 4px;
    color: #A4AABA;
}
span.customSelect.changed {
    background-color: #fff;
}
.customSelectInner {
    background:url(../img/customSelect-arrow.gif) no-repeat center right;
}
