# Supplementary material for: Constructing marine expert management knowledge graph based on Trellisnet-CRF
Source: PeerJ Comput Sci. 2022 Sep 5;8:e1083. doi: 10.7717/peerj-cs.1083 (PMC9455288; doi:10.7717/peerj-cs.1083)
Supplement: Supplemental Information 3 [file peerj-cs-08-1083-s003.zip › kgocean/static/css/tagcloud.css]

/**
 * tagcloud v1.1.1 - http://tagcloud.congm.in
 * Copyright 2016 @ Cong Min , Inc.
 * MIT License - https://github.com/mcc108/tagcloud
 */
/* base */
.tagcloud {
    visibility: hidden;
    display: block;
    position: relative;
    height: 100%;
    width: 100%;
    margin: 0;
    padding: 0;
}
.tagcloud > a {
    position: absolute;
    top: 0;
    left: 0;
    line-height: 1;
    font-weight: bold;
    text-decoration: none;
    padding: 2px 4px;
    background-color: transparent;
    border: 1px solid transparent;
    color: #333;
}
.tagcloud > a:hover {
    background-color: rgba(180, 180, 180, .15);
    border: 1px solid #666;
    -webkit-border-radius: 2px;
    -moz-border-radius: 2px;
    border-radius: 2px;
}
/* light */
.tagcloud.tagcloud-light > a {
    color: #fff;
}
.tagcloud.tagcloud-light > a:hover {
    background-color: rgba(255, 255, 255, .1);
    border: 1px solid #fff;
}
