# Supplementary material for: Constructing marine expert management knowledge graph based on Trellisnet-CRF
Source: PeerJ Comput Sci. 2022 Sep 5;8:e1083. doi: 10.7717/peerj-cs.1083 (PMC9455288; doi:10.7717/peerj-cs.1083)
Supplement: Supplemental Information 3 [file peerj-cs-08-1083-s003.zip › kgocean/static/css/tree_style.css]

.tree {
    min-height:20px;
    padding:19px;
    margin-bottom:20px;
    background-color:#fbfbfb;
    border:1px solid #999;
    -webkit-border-radius:4px;
    -moz-border-radius:4px;
    border-radius:4px;
    -webkit-box-shadow:inset 0 1px 1px rgba(0, 0, 0, 0.05);
    -moz-box-shadow:inset 0 1px 1px rgba(0, 0, 0, 0.05);
    box-shadow:inset 0 1px 1px rgba(0, 0, 0, 0.05)
}
.tree li {
    list-style-type:none;
    margin:0;
    padding:10px 5px 0 5px;
    position:relative
}
.tree li::before, .tree li::after {
    content:'';
    left:-20px;
    position:absolute;
    right:auto
}
.tree li::before {
    border-left:1px solid #999;
    bottom:50px;
    height:100%;
    top:0;
    width:1px
}
.tree li::after {
    border-top:1px solid #999;
    height:20px;
    top:25px;
    width:25px
}
.tree li span {
    -moz-border-radius:5px;
    -webkit-border-radius:5px;
    border:1px solid #999;
    border-radius:5px;
    display:inline-block;
    padding:3px 8px;
    text-decoration:none
}
.tree li.parent_li>span {
    cursor:pointer
}
.tree>ul>li::before, .tree>ul>li::after {
    border:0
}
.tree li:last-child::before {
    height:25px
}
.tree li.parent_li>span:hover, .tree li.parent_li>span:hover+ul li span {
    background:#eee;
    border:1px solid #94a0b4;
    color:#000
}
