# Supplementary material for: Constructing marine expert management knowledge graph based on Trellisnet-CRF
Source: PeerJ Comput Sci. 2022 Sep 5;8:e1083. doi: 10.7717/peerj-cs.1083 (PMC9455288; doi:10.7717/peerj-cs.1083)
Supplement: Supplemental Information 3 [file peerj-cs-08-1083-s003.zip › kgocean/static/css/widgets.css]

/* Widget css */

/* Chat Widget starts */

.chats{
	list-style-type: none;
	margin: 0px;
}

.chats li{
	margin-bottom: 8px;
	padding-bottom: 8px;
}

.chats .by-me img{
	margin-top: 5px;
	margin-right:10px;
	padding: 1px;
	background:#fff;
	border: 1px solid #ccc;
}

.chats .by-me .chat-meta{
	font-size: 11px;
	color: #999;
}

.chats .by-me .chat-content{
	margin-left: 60px;
	position: relative; 
	background: #fff; 
	border: 1px solid #ddd;
	padding: 7px 10px;
	border-radius: 5px;
	font-size: 13px;
}

.chats .by-me .chat-content:after, .chats .by-me .chat-content:before { 
	right: 100%; 
	border: solid transparent; 
	content: " "; 
	height: 0; 
	width: 0; 
	position: absolute; 
	pointer-events: none; 
} 

.chats .by-me .chat-content:after { 
	border-color: rgba(255, 255, 255, 0); 
	border-right-color: #fff; 
	border-width: 10px; 
	top: 30%; 
	margin-top: -10px; 
} 

.chats .by-me .chat-content:before { 
	border-color: rgba(238, 238, 238, 0); 
	border-right-color: #ccc; 
	border-width: 11px; 
	top: 30%; 
	margin-top: -11px; 
}

.chats .by-other img{
	margin-top: 5px;
	margin-left:10px;
	padding: 1px;
	background:#fff;
	border: 1px solid #ccc;
}

.chats .by-other .chat-meta{
	font-size: 11px;
	color: #999;
}

.chats .by-other .chat-content{
	margin-right: 60px;
	position: relative; 
	background: #fff; 
	border: 1px solid #ddd;
	padding: 7px 10px;
	border-radius: 5px;
	font-size: 13px;
}

.chats .by-other .chat-content:after, .chats .by-other .chat-content:before { 
	left: 100%; 
	border: solid transparent; 
	content: " "; 
	height: 0; 
	width: 0; 
	position: absolute; 
	pointer-events: none; 
} 

.chats .by-other .chat-content:after { 
	border-color: rgba(255, 255, 255, 0); 
	border-left-color: #fff; 
	border-width: 10px; 
	top: 30%; 
	margin-top: -10px; 
} 

.chats .by-other .chat-content:before { 
	border-color: rgba(238, 238, 238, 0); 
	border-left-color: #ccc; 
	border-width: 11px; 
	top: 30%; 
	margin-top: -11px; 
}

/* Chat widget ends */


/* Recent posts & Comments widgets starts */


.recent-content .btn{
	font-size: 11px !important;
	margin-top: 5px;
}

.recent-meta{
	font-size: 11px;
	color: #999;
}

.recent {
	list-style-type: none;
	margin: 0px;
	font-size: 12px;
	line-height: 16px;
}

.recent img{
	margin-top: 5px;
	margin-right:10px;
	padding: 1px;
	background:#fff;
	border: 1px solid #ccc;
}

.recent li{
	margin-bottom: 8px;
	padding-bottom: 8px;
	border-bottom: 1px solid #eee;
}

/* Recent posts and comments widget ends */

/* File upload widget starts */

.file-upload{
	list-style-type: none;
	margin: 0px;
	padding:0px;
}

.file-upload li{
	padding:5px 10px;
  background-color: #fafafa;
  background: -webkit-gradient(linear, left top, left bottom, from(#fafafa), to(#f6f6f6));
  background: -webkit-linear-gradient(top, #fafafa, #f6f6f6);
  background: -moz-linear-gradient(top, #fafafa, #f6f6f6);
  background: -ms-linear-gradient(top, #fafafa, #f6f6f6);
  background: -o-linear-gradient(top, #fafafa, #f6f6f6);
  background: linear-gradient(top, #fafafa, #f6f6f6);	
  border-top: 1px solid #ccc;
}

.file-upload li:first-child{
	border-top: 0px;
}

.file-upload li:hover{
	background: #f0f0f0;
}

.file-upload .file-meta{
	font-size: 11px;
}

.file-upload .progress{
	margin: 5px 0px !important;
}

/* File upload widget ends */


/* Tasks starts */

.task{
	list-style-type: none;
	margin: 0px;
	padding:0px;
}

.task li{
	padding:10px 10px;
  background-color: #fafafa;
  background: -webkit-gradient(linear, left top, left bottom, from(#fafafa), to(#f6f6f6));
  background: -webkit-linear-gradient(top, #fafafa, #f6f6f6);
  background: -moz-linear-gradient(top, #fafafa, #f6f6f6);
  background: -ms-linear-gradient(top, #fafafa, #f6f6f6);
  background: -o-linear-gradient(top, #fafafa, #f6f6f6);
  background: linear-gradient(top, #fafafa, #f6f6f6);	
  border-top: 1px solid #ccc;
}

.task li:first-child{
	border-top: 0px;
}

.task li:hover{
	background: #f0f0f0;
}

.task i{
	width: 17px;
	height: 17px;
	background: #ccc;
	text-align: center;
	border-radius: 50px;
	font-size: 10px;
	line-height: 17px;
}

.task .label{
	margin-left: 5px;
}

.task a{
	color: #999;
}

/* Tasks ends */

/* Referrer - OS and Browser */

.referrer img{
	max-width: 20px;
	width: 20px;
	display: block;
	margin: 0 auto;
}

/* Referrer ends */

/* Latest news */

.latest-news{
	margin: 0px;
	padding: 0px;
	list-style-type: none;
}

.latest-news li{
	border-bottom: 1px solid #ddd;
	padding-bottom: 5px;
	margin-bottom: 5px;
}

.latest-news li:last-child{
	border-bottom: 0px;
	margin-bottom: 0px;
	padding-bottom: 0px;
}

.latest-news h6{
	line-height: 13px;
}

.latest-news h6 span{
	font-weight: normal;
	font-size: 11px;
	color: #666;
}

/* Quick post */

.quick-post{
	margin-top: 20px;
}

/* Project starts */

.project{
	list-style-type: none;
	margin: 0px;
	padding:0px;
}

.project li{
	padding:10px 10px;
  background-color: #fafafa;
  background: -webkit-gradient(linear, left top, left bottom, from(#fafafa), to(#f6f6f6));
  background: -webkit-linear-gradient(top, #fafafa, #f6f6f6);
  background: -moz-linear-gradient(top, #fafafa, #f6f6f6);
  background: -ms-linear-gradient(top, #fafafa, #f6f6f6);
  background: -o-linear-gradient(top, #fafafa, #f6f6f6);
  background: linear-gradient(top, #fafafa, #f6f6f6);	
  border-top: 1px solid #ccc;
}

.project li:first-child{
	border-top: 0px;
}

.project li:hover{
	background: #f0f0f0;
}

.project p{
	font-weight: bold;
	margin: 0px !important;
	padding: 0px !important
}

.project .p-meta{
	font-size: 11px;
	font-weight: normal;
	margin-left: 26px !important;
	margin-bottom: 5px !important;
}

.project .progress{
	margin:0px !important;
	padding: 0px !important;
	margin-left: 26px !important;
}

/* Proejct ends */

/* Recent Activity starts */

.activity{
	list-style-type: none;
	margin: 0px;
	padding:0px;
}

.activity li{
	padding:8px 10px;
  background-color: #fafafa;
  background: -webkit-gradient(linear, left top, left bottom, from(#fafafa), to(#f6f6f6));
  background: -webkit-linear-gradient(top, #fafafa, #f6f6f6);
  background: -moz-linear-gradient(top, #fafafa, #f6f6f6);
  background: -ms-linear-gradient(top, #fafafa, #f6f6f6);
  background: -o-linear-gradient(top, #fafafa, #f6f6f6);
  background: linear-gradient(top, #fafafa, #f6f6f6);	
  border-top: 1px solid #ccc;
}

.activity li:first-child{
	border-top: 0px;
}

.activity li:hover{
	background: #f0f0f0;
}

.activity i{
	margin-right: 5px;
}

/* Recent activity ends */

/* Google maps */

.gmap iframe{
	width: 100%;
	margin: 0px;
	padding: 0px;
}

/* Google maps ends */

/* Users starts */

.user img{
	max-width: 100px;
	border: 1px solid #aaa;
	padding: 1px;
	background: #fff;
	margin-top: 5px;
}

.user .user-pic{
	float: left;
	width: 110px;
}

.user .user-details{
	margin-left: 115px;
}

/* Users ends */
