# Supplementary material for: Constructing marine expert management knowledge graph based on Trellisnet-CRF
Source: PeerJ Comput Sci. 2022 Sep 5;8:e1083. doi: 10.7717/peerj-cs.1083 (PMC9455288; doi:10.7717/peerj-cs.1083)
Supplement: Supplemental Information 3 [file peerj-cs-08-1083-s003.zip › kgocean/static/css/xcharts.min.css]

.xchart .line{stroke-width:3px;fill:none}.xchart .fill{stroke-width:0}.xchart circle{stroke:#FFF;stroke-width:3px}.xchart .axis .domain{fill:none}.xchart .axis .tick line{stroke:#EEE;stroke-width:1px}.xchart .axis text{font-family:Helvetica,Arial,Verdana,sans-serif;fill:#666;font-size:12px}.xchart .color0 .line{stroke:#3880aa}.xchart .color0 .line .fill{pointer-events:none}.xchart .color0 rect,.xchart .color0 circle{fill:#3880aa}.xchart .color0 .fill{fill:rgba(56,128,170,0.1)}.xchart .color0.comp .line{stroke:#89bbd8}.xchart .color0.comp rect{fill:#89bbd8}.xchart .color0.comp .fill{display:none}.xchart .color0.comp circle,.xchart .color0.comp .pointer{fill:#89bbd8}.xchart .color1 .line{stroke:#4da944}.xchart .color1 .line .fill{pointer-events:none}.xchart .color1 rect,.xchart .color1 circle{fill:#4da944}.xchart .color1 .fill{fill:rgba(77,169,68,0.1)}.xchart .color1.comp .line{stroke:#9dd597}.xchart .color1.comp rect{fill:#9dd597}.xchart .color1.comp .fill{display:none}.xchart .color1.comp circle,.xchart .color1.comp .pointer{fill:#9dd597}.xchart .color2 .line{stroke:#f26522}.xchart .color2 .line .fill{pointer-events:none}.xchart .color2 rect,.xchart .color2 circle{fill:#f26522}.xchart .color2 .fill{fill:rgba(242,101,34,0.1)}.xchart .color2.comp .line{stroke:#f9b99a}.xchart .color2.comp rect{fill:#f9b99a}.xchart .color2.comp .fill{display:none}.xchart .color2.comp circle,.xchart .color2.comp .pointer{fill:#f9b99a}.xchart .color3 .line{stroke:#c6080d}.xchart .color3 .line .fill{pointer-events:none}.xchart .color3 rect,.xchart .color3 circle{fill:#c6080d}.xchart .color3 .fill{fill:rgba(198,8,13,0.1)}.xchart .color3.comp .line{stroke:#f8555a}.xchart .color3.comp rect{fill:#f8555a}.xchart .color3.comp .fill{display:none}.xchart .color3.comp circle,.xchart .color3.comp .pointer{fill:#f8555a}.xchart .color4 .line{stroke:#672d8b}.xchart .color4 .line .fill{pointer-events:none}.xchart .color4 rect,.xchart .color4 circle{fill:#672d8b}.xchart .color4 .fill{fill:rgba(103,45,139,0.1)}.xchart .color4.comp .line{stroke:#a869ce}.xchart .color4.comp rect{fill:#a869ce}.xchart .color4.comp .fill{display:none}.xchart .color4.comp circle,.xchart .color4.comp .pointer{fill:#a869ce}.xchart .color5 .line{stroke:#ce1797}.xchart .color5 .line .fill{pointer-events:none}.xchart .color5 rect,.xchart .color5 circle{fill:#ce1797}.xchart .color5 .fill{fill:rgba(206,23,151,0.1)}.xchart .color5.comp .line{stroke:#f075cb}.xchart .color5.comp rect{fill:#f075cb}.xchart .color5.comp .fill{display:none}.xchart .color5.comp circle,.xchart .color5.comp .pointer{fill:#f075cb}.xchart .color6 .line{stroke:#d9ce00}.xchart .color6 .line .fill{pointer-events:none}.xchart .color6 rect,.xchart .color6 circle{fill:#d9ce00}.xchart .color6 .fill{fill:rgba(217,206,0,0.1)}.xchart .color6.comp .line{stroke:#fff75a}.xchart .color6.comp rect{fill:#fff75a}.xchart .color6.comp .fill{display:none}.xchart .color6.comp circle,.xchart .color6.comp .pointer{fill:#fff75a}.xchart .color7 .line{stroke:#754c24}.xchart .color7 .line .fill{pointer-events:none}.xchart .color7 rect,.xchart .color7 circle{fill:#754c24}.xchart .color7 .fill{fill:rgba(117,76,36,0.1)}.xchart .color7.comp .line{stroke:#c98c50}.xchart .color7.comp rect{fill:#c98c50}.xchart .color7.comp .fill{display:none}.xchart .color7.comp circle,.xchart .color7.comp .pointer{fill:#c98c50}.xchart .color8 .line{stroke:#2eb9b4}.xchart .color8 .line .fill{pointer-events:none}.xchart .color8 rect,.xchart .color8 circle{fill:#2eb9b4}.xchart .color8 .fill{fill:rgba(46,185,180,0.1)}.xchart .color8.comp .line{stroke:#86e1de}.xchart .color8.comp rect{fill:#86e1de}.xchart .color8.comp .fill{display:none}.xchart .color8.comp circle,.xchart .color8.comp .pointer{fill:#86e1de}.xchart .color9 .line{stroke:#0e2e42}.xchart .color9 .line .fill{pointer-events:none}.xchart .color9 rect,.xchart .color9 circle{fill:#0e2e42}.xchart .color9 .fill{fill:rgba(14,46,66,0.1)}.xchart .color9.comp .line{stroke:#2477ab}.xchart .color9.comp rect{fill:#2477ab}.xchart .color9.comp .fill{display:none}.xchart .color9.comp circle,.xchart .color9.comp .pointer{fill:#2477ab} .xchart .errorLine path {stroke: #C6080D;stroke-width: 3px;}.ex-tooltip{position:absolute;background:#EEE;-webkit-border-radius:3px;-moz-border-radius:3px;-ms-border-radius:3px;-o-border-radius:3px;border-radius:3px;padding:5px;-webkit-box-shadow:0 1px 3px #000;-moz-box-shadow:0 1px 3px #000;-ms-box-shadow:0 1px 3px #000;-o-box-shadow:0 1px 3px #000;box-shadow:0 1px 3px #000;border-collapse:separate;display:none}
