# Supplementary material for: Constructing marine expert management knowledge graph based on Trellisnet-CRF
Source: PeerJ Comput Sci. 2022 Sep 5;8:e1083. doi: 10.7717/peerj-cs.1083 (PMC9455288; doi:10.7717/peerj-cs.1083)
Supplement: Supplemental Information 3 [file peerj-cs-08-1083-s003.zip › kgocean/static/js/additional-methods.min.js]

/*! jQuery Validation Plugin - v1.11.1 - 3/22/2013\n* https://github.com/jzaefferer/jquery-validation
* Copyright (c) 2013 Jörn Zaefferer; Licensed MIT */(function(){function t(t){return t.replace(/<.[^<>]*?>/g," ").replace(/&nbsp;|&#160;/gi," ").replace(/[.(),;:!?%#$'"_+=\/\-]*/g,"")}jQuery.validator.addMethod("maxWords",function(e,i,a){return this.optional(i)||a>=t(e).match(/\b\w+\b/g).length},jQuery.validator.format("Please enter {0} words or less.")),jQuery.validator.addMethod("minWords",function(e,i,a){return this.optional(i)||t(e).match(/\b\w+\b/g).length>=a},jQuery.validator.format("Please enter at least {0} words.")),jQuery.validator.addMethod("rangeWords",function(e,i,a){var r=t(e),n=/\b\w+\b/g;return this.optional(i)||r.match(n).length>=a[0]&&r.match(n).length<=a[1]},jQuery.validator.format("Please enter between {0} and {1} words."))})(),jQuery.validator.addMethod("letterswithbasicpunc",function(t,e){return this.optional(e)||/^[a-z\-.,()'"\s]+$/i.test(t)},"Letters or punctuation only please"),jQuery.validator.addMethod("alphanumeric",function(t,e){return this.optional(e)||/^\w+$/i.test(t)},"Letters, numbers, and underscores only please"),jQuery.validator.addMethod("lettersonly",function(t,e){return this.optional(e)||/^[a-z]+$/i.test(t)},"Letters only please"),jQuery.validator.addMethod("nowhitespace",function(t,e){return this.optional(e)||/^\S+$/i.test(t)},"No white space please"),jQuery.validator.addMethod("ziprange",function(t,e){return this.optional(e)||/^90[2-5]\d\{2\}-\d{4}$/.test(t)},"Your ZIP-code must be in the range 902xx-xxxx to 905-xx-xxxx"),jQuery.validator.addMethod("zipcodeUS",function(t,e){return this.optional(e)||/\d{5}-\d{4}$|^\d{5}$/.test(t)},"The specified US ZIP Code is invalid"),jQuery.validator.addMethod("integer",function(t,e){return this.optional(e)||/^-?\d+$/.test(t)},"A positive or negative non-decimal number please"),jQuery.validator.addMethod("vinUS",function(t){if(17!==t.length)return!1;var e,i,a,r,n,s,u=["A","B","C","D","E","F","G","H","J","K","L","M","N","P","R","S","T","U","V","W","X","Y","Z"],d=[1,2,3,4,5,6,7,8,1,2,3,4,5,7,9,2,3,4,5,6,7,8,9],o=[8,7,6,5,4,3,2,10,0,9,8,7,6,5,4,3,2],l=0;for(e=0;17>e;e++){if(r=o[e],a=t.slice(e,e+1),8===e&&(s=a),isNaN(a)){for(i=0;u.length>i;i++)if(a.toUpperCase()===u[i]){a=d[i],a*=r,isNaN(s)&&8===i&&(s=u[i]);break}}else a*=r;l+=a}return n=l%11,10===n&&(n="X"),n===s?!0:!1},"The specified vehicle identification number (VIN) is invalid."),jQuery.validator.addMethod("dateITA",function(t,e){var i=!1,a=/^\d{1,2}\/\d{1,2}\/\d{4}$/;if(a.test(t)){var r=t.split("/"),n=parseInt(r[0],10),s=parseInt(r[1],10),u=parseInt(r[2],10),d=new Date(u,s-1,n);i=d.getFullYear()===u&&d.getMonth()===s-1&&d.getDate()===n?!0:!1}else i=!1;return this.optional(e)||i},"Please enter a correct date"),jQuery.validator.addMethod("iban",function(t,e){if(this.optional(e))return!0;if(!/^([a-zA-Z0-9]{4} ){2,8}[a-zA-Z0-9]{1,4}|[a-zA-Z0-9]{12,34}$/.test(t))return!1;var i=t.replace(/ /g,"").toUpperCase(),a=i.substring(0,2),r={AL:"\\d{8}[\\dA-Z]{16}",AD:"\\d{8}[\\dA-Z]{12}",AT:"\\d{16}",AZ:"[\\dA-Z]{4}\\d{20}",BE:"\\d{12}",BH:"[A-Z]{4}[\\dA-Z]{14}",BA:"\\d{16}",BR:"\\d{23}[A-Z][\\dA-Z]",BG:"[A-Z]{4}\\d{6}[\\dA-Z]{8}",CR:"\\d{17}",HR:"\\d{17}",CY:"\\d{8}[\\dA-Z]{16}",CZ:"\\d{20}",DK:"\\d{14}",DO:"[A-Z]{4}\\d{20}",EE:"\\d{16}",FO:"\\d{14}",FI:"\\d{14}",FR:"\\d{10}[\\dA-Z]{11}\\d{2}",GE:"[\\dA-Z]{2}\\d{16}",DE:"\\d{18}",GI:"[A-Z]{4}[\\dA-Z]{15}",GR:"\\d{7}[\\dA-Z]{16}",GL:"\\d{14}",GT:"[\\dA-Z]{4}[\\dA-Z]{20}",HU:"\\d{24}",IS:"\\d{22}",IE:"[\\dA-Z]{4}\\d{14}",IL:"\\d{19}",IT:"[A-Z]\\d{10}[\\dA-Z]{12}",KZ:"\\d{3}[\\dA-Z]{13}",KW:"[A-Z]{4}[\\dA-Z]{22}",LV:"[A-Z]{4}[\\dA-Z]{13}",LB:"\\d{4}[\\dA-Z]{20}",LI:"\\d{5}[\\dA-Z]{12}",LT:"\\d{16}",LU:"\\d{3}[\\dA-Z]{13}",MK:"\\d{3}[\\dA-Z]{10}\\d{2}",MT:"[A-Z]{4}\\d{5}[\\dA-Z]{18}",MR:"\\d{23}",MU:"[A-Z]{4}\\d{19}[A-Z]{3}",MC:"\\d{10}[\\dA-Z]{11}\\d{2}",MD:"[\\dA-Z]{2}\\d{18}",ME:"\\d{18}",NL:"[A-Z]{4}\\d{10}",NO:"\\d{11}",PK:"[\\dA-Z]{4}\\d{16}",PS:"[\\dA-Z]{4}\\d{21}",PL:"\\d{24}",PT:"\\d{21}",RO:"[A-Z]{4}[\\dA-Z]{16}",SM:"[A-Z]\\d{10}[\\dA-Z]{12}",SA:"\\d{2}[\\dA-Z]{18}",RS:"\\d{18}",SK:"\\d{20}",SI:"\\d{15}",ES:"\\d{20}",SE:"\\d{20}",CH:"\\d{5}[\\dA-Z]{12}",TN:"\\d{20}",TR:"\\d{5}[\\dA-Z]{17}",AE:"\\d{3}\\d{16}",GB:"[A-Z]{4}\\d{14}",VG:"[\\dA-Z]{4}\\d{16}"},n=r[a];if(n!==void 0){var s=RegExp("^[A-Z]{2}\\d{2}"+n+"$","");if(!s.test(i))return!1}for(var u,d=i.substring(4,i.length)+i.substring(0,4),o="",l=!0,h=0;d.length>h;h++)u=d.charAt(h),"0"!==u&&(l=!1),l||(o+="0123456789ABCDEFGHIJKLMNOPQRSTUVWXYZ".indexOf(u));for(var F="",c="",m=0;o.length>m;m++){var f=o.charAt(m);c=""+F+f,F=c%97}return 1===F},"Please specify a valid IBAN"),jQuery.validator.addMethod("dateNL",function(t,e){return this.optional(e)||/^(0?[1-9]|[12]\d|3[01])[\.\/\-](0?[1-9]|1[012])[\.\/\-]([12]\d)?(\d\d)$/.test(t)},"Please enter a correct date"),jQuery.validator.addMethod("phoneNL",function(t,e){return this.optional(e)||/^((\+|00(\s|\s?\-\s?)?)31(\s|\s?\-\s?)?(\(0\)[\-\s]?)?|0)[1-9]((\s|\s?\-\s?)?[0-9]){8}$/.test(t)},"Please specify a valid phone number."),jQuery.validator.addMethod("mobileNL",function(t,e){return this.optional(e)||/^((\+|00(\s|\s?\-\s?)?)31(\s|\s?\-\s?)?(\(0\)[\-\s]?)?|0)6((\s|\s?\-\s?)?[0-9]){8}$/.test(t)},"Please specify a valid mobile number"),jQuery.validator.addMethod("postalcodeNL",function(t,e){return this.optional(e)||/^[1-9][0-9]{3}\s?[a-zA-Z]{2}$/.test(t)},"Please specify a valid postal code"),jQuery.validator.addMethod("bankaccountNL",function(t,e){if(this.optional(e))return!0;if(!/^[0-9]{9}|([0-9]{2} ){3}[0-9]{3}$/.test(t))return!1;for(var i=t.replace(/ /g,""),a=0,r=i.length,n=0;r>n;n++){var s=r-n,u=i.substring(n,n+1);a+=s*u}return 0===a%11},"Please specify a valid bank account number"),jQuery.validator.addMethod("giroaccountNL",function(t,e){return this.optional(e)||/^[0-9]{1,7}$/.test(t)},"Please specify a valid giro account number"),jQuery.validator.addMethod("bankorgiroaccountNL",function(t,e){return this.optional(e)||$.validator.methods.bankaccountNL.call(this,t,e)||$.validator.methods.giroaccountNL.call(this,t,e)},"Please specify a valid bank or giro account number"),jQuery.validator.addMethod("time",function(t,e){return this.optional(e)||/^([01]\d|2[0-3])(:[0-5]\d){1,2}$/.test(t)},"Please enter a valid time, between 00:00 and 23:59"),jQuery.validator.addMethod("time12h",function(t,e){return this.optional(e)||/^((0?[1-9]|1[012])(:[0-5]\d){1,2}(\ ?[AP]M))$/i.test(t)},"Please enter a valid time in 12-hour am/pm format"),jQuery.validator.addMethod("phoneUS",function(t,e){return t=t.replace(/\s+/g,""),this.optional(e)||t.length>9&&t.match(/^(\+?1-?)?(\([2-9]\d{2}\)|[2-9]\d{2})-?[2-9]\d{2}-?\d{4}$/)},"Please specify a valid phone number"),jQuery.validator.addMethod("phoneUK",function(t,e){return t=t.replace(/\(|\)|\s+|-/g,""),this.optional(e)||t.length>9&&t.match(/^(?:(?:(?:00\s?|\+)44\s?)|(?:\(?0))(?:\d{2}\)?\s?\d{4}\s?\d{4}|\d{3}\)?\s?\d{3}\s?\d{3,4}|\d{4}\)?\s?(?:\d{5}|\d{3}\s?\d{3})|\d{5}\)?\s?\d{4,5})$/)},"Please specify a valid phone number"),jQuery.validator.addMethod("mobileUK",function(t,e){return t=t.replace(/\(|\)|\s+|-/g,""),this.optional(e)||t.length>9&&t.match(/^(?:(?:(?:00\s?|\+)44\s?|0)7(?:[45789]\d{2}|624)\s?\d{3}\s?\d{3})$/)},"Please specify a valid mobile number"),jQuery.validator.addMethod("phonesUK",function(t,e){return t=t.replace(/\(|\)|\s+|-/g,""),this.optional(e)||t.length>9&&t.match(/^(?:(?:(?:00\s?|\+)44\s?|0)(?:1\d{8,9}|[23]\d{9}|7(?:[45789]\d{8}|624\d{6})))$/)},"Please specify a valid uk phone number"),jQuery.validator.addMethod("postcodeUK",function(t,e){return this.optional(e)||/^((([A-PR-UWYZ][0-9])|([A-PR-UWYZ][0-9][0-9])|([A-PR-UWYZ][A-HK-Y][0-9])|([A-PR-UWYZ][A-HK-Y][0-9][0-9])|([A-PR-UWYZ][0-9][A-HJKSTUW])|([A-PR-UWYZ][A-HK-Y][0-9][ABEHMNPRVWXY]))\s?([0-9][ABD-HJLNP-UW-Z]{2})|(GIR)\s?(0AA))$/i.test(t)},"Please specify a valid UK postcode"),jQuery.validator.addMethod("strippedminlength",function(t,e,i){return jQuery(t).text().length>=i},jQuery.validator.format("Please enter at least {0} characters")),jQuery.validator.addMethod("email2",function(t,e){return this.optional(e)||/^((([a-z]|\d|[!#\$%&'\*\+\-\/=\?\^_`{\|}~]|[\u00A0-\uD7FF\uF900-\uFDCF\uFDF0-\uFFEF])+(\.([a-z]|\d|[!#\$%&'\*\+\-\/=\?\^_`{\|}~]|[\u00A0-\uD7FF\uF900-\uFDCF\uFDF0-\uFFEF])+)*)|((\x22)((((\x20|\x09)*(\x0d\x0a))?(\x20|\x09)+)?(([\x01-\x08\x0b\x0c\x0e-\x1f\x7f]|\x21|[\x23-\x5b]|[\x5d-\x7e]|[\u00A0-\uD7FF\uF900-\uFDCF\uFDF0-\uFFEF])|(\\([\x01-\x09\x0b\x0c\x0d-\x7f]|[\u00A0-\uD7FF\uF900-\uFDCF\uFDF0-\uFFEF]))))*(((\x20|\x09)*(\x0d\x0a))?(\x20|\x09)+)?(\x22)))@((([a-z]|\d|[\u00A0-\uD7FF\uF900-\uFDCF\uFDF0-\uFFEF])|(([a-z]|\d|[\u00A0-\uD7FF\uF900-\uFDCF\uFDF0-\uFFEF])([a-z]|\d|-|\.|_|~|[\u00A0-\uD7FF\uF900-\uFDCF\uFDF0-\uFFEF])*([a-z]|\d|[\u00A0-\uD7FF\uF900-\uFDCF\uFDF0-\uFFEF])))\.)*(([a-z]|[\u00A0-\uD7FF\uF900-\uFDCF\uFDF0-\uFFEF])|(([a-z]|[\u00A0-\uD7FF\uF900-\uFDCF\uFDF0-\uFFEF])([a-z]|\d|-|\.|_|~|[\u00A0-\uD7FF\uF900-\uFDCF\uFDF0-\uFFEF])*([a-z]|[\u00A0-\uD7FF\uF900-\uFDCF\uFDF0-\uFFEF])))\.?$/i.test(t)},jQuery.validator.messages.email),jQuery.validator.addMethod("url2",function(t,e){return this.optional(e)||/^(https?|ftp):\/\/(((([a-z]|\d|-|\.|_|~|[\u00A0-\uD7FF\uF900-\uFDCF\uFDF0-\uFFEF])|(%[\da-f]{2})|[!\$&'\(\)\*\+,;=]|:)*@)?(((\d|[1-9]\d|1\d\d|2[0-4]\d|25[0-5])\.(\d|[1-9]\d|1\d\d|2[0-4]\d|25[0-5])\.(\d|[1-9]\d|1\d\d|2[0-4]\d|25[0-5])\.(\d|[1-9]\d|1\d\d|2[0-4]\d|25[0-5]))|((([a-z]|\d|[\u00A0-\uD7FF\uF900-\uFDCF\uFDF0-\uFFEF])|(([a-z]|\d|[\u00A0-\uD7FF\uF900-\uFDCF\uFDF0-\uFFEF])([a-z]|\d|-|\.|_|~|[\u00A0-\uD7FF\uF900-\uFDCF\uFDF0-\uFFEF])*([a-z]|\d|[\u00A0-\uD7FF\uF900-\uFDCF\uFDF0-\uFFEF])))\.)*(([a-z]|[\u00A0-\uD7FF\uF900-\uFDCF\uFDF0-\uFFEF])|(([a-z]|[\u00A0-\uD7FF\uF900-\uFDCF\uFDF0-\uFFEF])([a-z]|\d|-|\.|_|~|[\u00A0-\uD7FF\uF900-\uFDCF\uFDF0-\uFFEF])*([a-z]|[\u00A0-\uD7FF\uF900-\uFDCF\uFDF0-\uFFEF])))\.?)(:\d*)?)(\/((([a-z]|\d|-|\.|_|~|[\u00A0-\uD7FF\uF900-\uFDCF\uFDF0-\uFFEF])|(%[\da-f]{2})|[!\$&'\(\)\*\+,;=]|:|@)+(\/(([a-z]|\d|-|\.|_|~|[\u00A0-\uD7FF\uF900-\uFDCF\uFDF0-\uFFEF])|(%[\da-f]{2})|[!\$&'\(\)\*\+,;=]|:|@)*)*)?)?(\?((([a-z]|\d|-|\.|_|~|[\u00A0-\uD7FF\uF900-\uFDCF\uFDF0-\uFFEF])|(%[\da-f]{2})|[!\$&'\(\)\*\+,;=]|:|@)|[\uE000-\uF8FF]|\/|\?)*)?(#((([a-z]|\d|-|\.|_|~|[\u00A0-\uD7FF\uF900-\uFDCF\uFDF0-\uFFEF])|(%[\da-f]{2})|[!\$&'\(\)\*\+,;=]|:|@)|\/|\?)*)?$/i.test(t)},jQuery.validator.messages.url),jQuery.validator.addMethod("creditcardtypes",function(t,e,i){if(/[^0-9\-]+/.test(t))return!1;t=t.replace(/\D/g,"");var a=0;return i.mastercard&&(a|=1),i.visa&&(a|=2),i.amex&&(a|=4),i.dinersclub&&(a|=8),i.enroute&&(a|=16),i.discover&&(a|=32),i.jcb&&(a|=64),i.unknown&&(a|=128),i.all&&(a=255),1&a&&/^(5[12345])/.test(t)?16===t.length:2&a&&/^(4)/.test(t)?16===t.length:4&a&&/^(3[47])/.test(t)?15===t.length:8&a&&/^(3(0[012345]|[68]))/.test(t)?14===t.length:16&a&&/^(2(014|149))/.test(t)?15===t.length:32&a&&/^(6011)/.test(t)?16===t.length:64&a&&/^(3)/.test(t)?16===t.length:64&a&&/^(2131|1800)/.test(t)?15===t.length:128&a?!0:!1},"Please enter a valid credit card number."),jQuery.validator.addMethod("ipv4",function(t,e){return this.optional(e)||/^(25[0-5]|2[0-4]\d|[01]?\d\d?)\.(25[0-5]|2[0-4]\d|[01]?\d\d?)\.(25[0-5]|2[0-4]\d|[01]?\d\d?)\.(25[0-5]|2[0-4]\d|[01]?\d\d?)$/i.test(t)},"Please enter a valid IP v4 address."),jQuery.validator.addMethod("ipv6",function(t,e){return this.optional(e)||/^((([0-9A-Fa-f]{1,4}:){7}[0-9A-Fa-f]{1,4})|(([0-9A-Fa-f]{1,4}:){6}:[0-9A-Fa-f]{1,4})|(([0-9A-Fa-f]{1,4}:){5}:([0-9A-Fa-f]{1,4}:)?[0-9A-Fa-f]{1,4})|(([0-9A-Fa-f]{1,4}:){4}:([0-9A-Fa-f]{1,4}:){0,2}[0-9A-Fa-f]{1,4})|(([0-9A-Fa-f]{1,4}:){3}:([0-9A-Fa-f]{1,4}:){0,3}[0-9A-Fa-f]{1,4})|(([0-9A-Fa-f]{1,4}:){2}:([0-9A-Fa-f]{1,4}:){0,4}[0-9A-Fa-f]{1,4})|(([0-9A-Fa-f]{1,4}:){6}((\b((25[0-5])|(1\d{2})|(2[0-4]\d)|(\d{1,2}))\b)\.){3}(\b((25[0-5])|(1\d{2})|(2[0-4]\d)|(\d{1,2}))\b))|(([0-9A-Fa-f]{1,4}:){0,5}:((\b((25[0-5])|(1\d{2})|(2[0-4]\d)|(\d{1,2}))\b)\.){3}(\b((25[0-5])|(1\d{2})|(2[0-4]\d)|(\d{1,2}))\b))|(::([0-9A-Fa-f]{1,4}:){0,5}((\b((25[0-5])|(1\d{2})|(2[0-4]\d)|(\d{1,2}))\b)\.){3}(\b((25[0-5])|(1\d{2})|(2[0-4]\d)|(\d{1,2}))\b))|([0-9A-Fa-f]{1,4}::([0-9A-Fa-f]{1,4}:){0,5}[0-9A-Fa-f]{1,4})|(::([0-9A-Fa-f]{1,4}:){0,6}[0-9A-Fa-f]{1,4})|(([0-9A-Fa-f]{1,4}:){1,7}:))$/i.test(t)},"Please enter a valid IP v6 address."),jQuery.validator.addMethod("pattern",function(t,e,i){return this.optional(e)?!0:("string"==typeof i&&(i=RegExp("^(?:"+i+")$")),i.test(t))},"Invalid format."),jQuery.validator.addMethod("require_from_group",function(t,e,i){var a=this,r=i[1],n=$(r,e.form).filter(function(){return a.elementValue(this)}).length>=i[0];if(!$(e).data("being_validated")){var s=$(r,e.form);s.data("being_validated",!0),s.valid(),s.data("being_validated",!1)}return n},jQuery.format("Please fill at least {0} of these fields.")),jQuery.validator.addMethod("skip_or_fill_minimum",function(t,e,i){var a=this,r=i[0],n=i[1],s=$(n,e.form).filter(function(){return a.elementValue(this)}).length,u=s>=r||0===s;if(!$(e).data("being_validated")){var d=$(n,e.form);d.data("being_validated",!0),d.valid(),d.data("being_validated",!1)}return u},jQuery.format("Please either skip these fields or fill at least {0} of them.")),jQuery.validator.addMethod("accept",function(t,e,i){var a,r,n="string"==typeof i?i.replace(/\s/g,"").replace(/,/g,"|"):"image/*",s=this.optional(e);if(s)return s;if("file"===$(e).attr("type")&&(n=n.replace(/\*/g,".*"),e.files&&e.files.length))for(a=0;e.files.length>a;a++)if(r=e.files[a],!r.type.match(RegExp(".?("+n+")$","i")))return!1;return!0},jQuery.format("Please enter a value with a valid mimetype.")),jQuery.validator.addMethod("extension",function(t,e,i){return i="string"==typeof i?i.replace(/,/g,"|"):"png|jpe?g|gif",this.optional(e)||t.match(RegExp(".("+i+")$","i"))},jQuery.format("Please enter a value with a valid extension."));
