# Supplementary material for: Constructing marine expert management knowledge graph based on Trellisnet-CRF
Source: PeerJ Comput Sci. 2022 Sep 5;8:e1083. doi: 10.7717/peerj-cs.1083 (PMC9455288; doi:10.7717/peerj-cs.1083)
Supplement: Supplemental Information 3 [file peerj-cs-08-1083-s003.zip › kgocean/static/js/bootstrap-wysiwyg-custom.js]

//bootstrap wysiwyg
    $(function(){
        function initToolbarBootstrapBindings() {
          var fonts = ['Serif', 'Sans', 'Arial', 'Arial Black', 'Courier', 
                'Courier New', 'Comic Sans MS', 'Helvetica', 'Impact', 'Lucida Grande', 'Lucida Sans', 'Tahoma', 'Times',
                'Times New Roman', 'Verdana'],
                fontTarget = $('[title=Font]').siblings('.dropdown-menu');
          $.each(fonts, function (idx, fontName) {
              fontTarget.append($('<li><a data-edit="fontName ' + fontName +'" style="font-family:\''+ fontName +'\'">'+fontName + '</a></li>'));
          });
          $('a[title]').tooltip({container:'body'});
            $('.dropdown-menu input').click(function() {return false;})
                .change(function () {$(this).parent('.dropdown-menu').siblings('.dropdown-toggle').dropdown('toggle');})
            .keydown('esc', function () {this.value='';$(this).change();});

          $('[data-role=magic-overlay]').each(function () { 
            var overlay = $(this), target = $(overlay.data('target')); 
            overlay.css('opacity', 0).css('position', 'absolute').offset(target.offset()).width(target.outerWidth()).height(target.outerHeight());
          });
          /* voiceBtn
          if ("onwebkitspeechchange"  in document.createElement("input")) {
            var editorOffset = $('#editor').offset();
            $('#voiceBtn').css('position','absolute').offset({top: editorOffset.top, left: editorOffset.left+$('#editor').innerWidth()-35});
          } else {
            $('#voiceBtn').hide();
          }*/
        };
        function showErrorAlert (reason, detail) {
            var msg='';
            if (reason==='unsupported-file-type') { msg = "Unsupported format " +detail; }
            else {
                console.log("error uploading file", reason, detail);
            }
            $('<div class="alert"> <button type="button" class="close" data-dismiss="alert">&times;</button>'+ 
             '<strong>File upload error</strong> '+msg+' </div>').prependTo('#alerts');
        };
        initToolbarBootstrapBindings();  
        $('#editor').wysiwyg({ fileUploadError: showErrorAlert} );
        window.prettyPrint && prettyPrint();
    });
