# Supplementary material for: Constructing marine expert management knowledge graph based on Trellisnet-CRF
Source: PeerJ Comput Sci. 2022 Sep 5;8:e1083. doi: 10.7717/peerj-cs.1083 (PMC9455288; doi:10.7717/peerj-cs.1083)
Supplement: Supplemental Information 3 [file peerj-cs-08-1083-s003.zip › kgocean/static/js/chartjs-custom.js]

$(document).ready(function() {


    var doughnutData = [
        {
            value: 30,
            color:"#F7464A"
        },
        {
            value : 50,
            color : "#46BFBD"
        },
        {
            value : 100,
            color : "#FDB45C"
        },
        {
            value : 40,
            color : "#949FB1"
        },
        {
            value : 120,
            color : "#4D5360"
        }

    ];
    var lineChartData = {
        labels : ["","","","","","",""],
        datasets : [
            {
                fillColor : "rgba(220,220,220,0.5)",
                strokeColor : "rgba(220,220,220,1)",
                pointColor : "rgba(220,220,220,1)",
                pointStrokeColor : "#fff",
                data : [65,59,90,81,56,55,40]
            },
            {
                fillColor : "rgba(151,187,205,0.5)",
                strokeColor : "rgba(151,187,205,1)",
                pointColor : "rgba(151,187,205,1)",
                pointStrokeColor : "#fff",
                data : [28,48,40,19,96,27,100]
            }
        ]

    };
    var pieData = [
        {
            value: 30,
            color:"#F38630"
        },
        {
            value : 50,
            color : "#E0E4CC"
        },
        {
            value : 100,
            color : "#69D2E7"
        }

    ];
    var barChartData = {
        labels : ["January","February","March","April","May","June","July"],
        datasets : [
            {
                fillColor : "rgba(220,220,220,0.5)",
                strokeColor : "rgba(220,220,220,1)",
                data : [65,59,90,81,56,55,40]
            },
            {
                fillColor : "rgba(151,187,205,0.5)",
                strokeColor : "rgba(151,187,205,1)",
                data : [28,48,40,19,96,27,100]
            }
        ]

    };
    var chartData = [
        {
            value : Math.random(),
            color: "#D97041"
        },
        {
            value : Math.random(),
            color: "#C7604C"
        },
        {
            value : Math.random(),
            color: "#21323D"
        },
        {
            value : Math.random(),
            color: "#9D9B7F"
        },
        {
            value : Math.random(),
            color: "#7D4F6D"
        },
        {
            value : Math.random(),
            color: "#584A5E"
        }
    ];
    var radarChartData = {
        labels : ["","","","","","",""],
        datasets : [
            {
                fillColor : "rgba(220,220,220,0.5)",
                strokeColor : "rgba(220,220,220,1)",
                pointColor : "rgba(220,220,220,1)",
                pointStrokeColor : "#fff",
                data : [65,59,90,81,56,55,40]
            },
            {
                fillColor : "rgba(151,187,205,0.5)",
                strokeColor : "rgba(151,187,205,1)",
                pointColor : "rgba(151,187,205,1)",
                pointStrokeColor : "#fff",
                data : [28,48,40,19,96,27,100]
            }
        ]

    };
    new Chart(document.getElementById("doughnut").getContext("2d")).Doughnut(doughnutData);
    new Chart(document.getElementById("line").getContext("2d")).Line(lineChartData);
    new Chart(document.getElementById("radar").getContext("2d")).Radar(radarChartData);
    new Chart(document.getElementById("polarArea").getContext("2d")).PolarArea(chartData);
    new Chart(document.getElementById("bar").getContext("2d")).Bar(barChartData);
    new Chart(document.getElementById("pie").getContext("2d")).Pie(pieData);


});
