# Supplementary material for: Constructing marine expert management knowledge graph based on Trellisnet-CRF
Source: PeerJ Comput Sci. 2022 Sep 5;8:e1083. doi: 10.7717/peerj-cs.1083 (PMC9455288; doi:10.7717/peerj-cs.1083)
Supplement: Supplemental Information 3 [file peerj-cs-08-1083-s003.zip › kgocean/static/js/charts.js]

/*Sparklines */

/* Sparkline plugin Section starts */

$("#status1").sparkline([5,6,7,9,9,5,9,6,5,6,6,7,7,6,7,8,9,5 ], {
    type: 'line',
    width: '80',
    height: '20',
    lineColor: '#436B91',
    fillColor: '#fff'});

$("#status2").sparkline([5,6,7,4,9,5,9,6,4,6,6,7,8,6,7,4,9,5 ], {
    type: 'line',
    width: '80',
    height: '20',
    lineColor: '#436B91',
    fillColor: '#fff'});

$("#status3").sparkline([9,6,7,5,9,5,9,7,5,6,3,7,7,6,7,8,8,5 ], {
    type: 'line',
    width: '80',
    height: '20',
    lineColor: '#436B91',
    fillColor: '#fff'});

$("#status4").sparkline([5,2,7,9,9,4,9,6,5,9,6,7,5,6,7,8,4,5 ], {
    type: 'line',
    width: '80',
    height: '20',
    lineColor: '#436B91',
    fillColor: '#fff'});

$("#status5").sparkline([7,6,3,9,9,5,4,6,6,9,6,7,7,6,4,8,9,5 ], {
    type: 'line',
    width: '80',
    height: '20',
    lineColor: '#436B91',
    fillColor: '#fff'});

$("#status6").sparkline([4,6,7,8,9,5,3,6,5,6,7,5,7,2,7,8,7,5 ], {
    type: 'line',
    width: '80',
    height: '20',
    lineColor: '#436B91',
    fillColor: '#fff'});

$("#status7").sparkline([3,6,3,9,9,5,4,6,5,6,4,9,7,6,7,8,8,5 ], {
    type: 'line',
    width: '80',
    height: '20',
    lineColor: '#436B91',
    fillColor: '#fff'});

$("#todayspark1").sparkline([8,11,9,12,10,9,13,11,12,11,10,12,11,], {
    type: 'bar',
    height: '30',
    barWidth: 5,
    barColor: '#999'});

$("#todayspark2").sparkline([8,11,9,12,10,9,13,11,12,11,10,12,12,11,10,12,11,], {
    type: 'bar',
    height: '30',
    barWidth: 5,
    barColor: '#C5CED6'});

$("#todayspark3").sparkline([8,11,9,12,10,9,13,11,12,11,10,12,11,12,11,9], {
    type: 'bar',
    height: '30',
    barWidth: 10,
    barColor: '#436B91'});

$("#todayspark4").sparkline([8,11,9,12,10,9,13,11,12,11,10,12,11,12,11,14,13], {
    type: 'bar',
    height: '30',
    barWidth: 10,
    barColor: '#486b60'});

$("#todayspark5").sparkline([3,6,3,9,9,5,4,6,5,6,4,9,7,9,7,4,6,8,9,5,6,7,8,6,7,2,4,6,3,7,8,9,7,5,8,9,5,7,8,8,5 ], {
    type: 'line',
    width: '250',
    height: '30',
    lineColor: '#436B91',
    fillColor: '#efefef'});


/* Sparkline plugin section ends */
