# Supplementary material for: Constructing marine expert management knowledge graph based on Trellisnet-CRF
Source: PeerJ Comput Sci. 2022 Sep 5;8:e1083. doi: 10.7717/peerj-cs.1083 (PMC9455288; doi:10.7717/peerj-cs.1083)
Supplement: Supplemental Information 3 [file peerj-cs-08-1083-s003.zip › kgocean/static/js/dynamic-table.js]

$(document).ready(function() {

        // begin first table
        $('#sample_1').dataTable({
            "sDom": "<'row'<'col-sm-6'l><'col-sm-6'f>r>t<'row'<'col-sm-6'i><'col-sm-6'p>>",
            "sPaginationType": "bootstrap",
            "oLanguage": {
                "sLengthMenu": "_MENU_ records per page",
                "oPaginate": {
                    "sPrevious": "Prev",
                    "sNext": "Next"
                }
            },
            "aoColumnDefs": [{
                'bSortable': false,
                'aTargets': [0]
            }]
        });

        jQuery('#sample_1 .group-checkable').change(function () {
            var set = jQuery(this).attr("data-set");
            var checked = jQuery(this).is(":checked");
            jQuery(set).each(function () {
                if (checked) {
                    $(this).attr("checked", true);
                } else {
                    $(this).attr("checked", false);
                }
            });
            jQuery.uniform.update(set);
        });

        jQuery('#sample_1_wrapper .dataTables_filter input').addClass("form-control"); // modify table search input
        jQuery('#sample_1_wrapper .dataTables_length select').addClass("form-control"); // modify table per page dropdown

        // begin second table
        $('#sample_2').dataTable({
            "sDom": "<'row'<'col-sm-6'l><'col-sm-6'f>r>t<'row'<'col-sm-6'i><'col-sm-6'p>>",
            "sPaginationType": "bootstrap",
            "oLanguage": {
                "sLengthMenu": "_MENU_ per page",
                "oPaginate": {
                    "sPrevious": "Prev",
                    "sNext": "Next"
                }
            },
            "aoColumnDefs": [{
                'bSortable': false,
                'aTargets': [0]
            }]
        });

        jQuery('#sample_2 .group-checkable').change(function () {
            var set = jQuery(this).attr("data-set");
            var checked = jQuery(this).is(":checked");
            jQuery(set).each(function () {
                if (checked) {
                    $(this).attr("checked", true);
                } else {
                    $(this).attr("checked", false);
                }
            });
            jQuery.uniform.update(set);
        });

        jQuery('#sample_2_wrapper .dataTables_filter input').addClass("form-control"); // modify table search input
        jQuery('#sample_2_wrapper .dataTables_length select').addClass("form-control"); // modify table per page dropdown

        // begin: third table
        $('#sample_3').dataTable({
            "sDom": "<'row'<'col-sm-6'l><'col-sm-6'f>r>t<'row'<'col-sm-6'i><'col-sm-6'p>>",
            "sPaginationType": "bootstrap",
            "oLanguage": {
                "sLengthMenu": "_MENU_ per page",
                "oPaginate": {
                    "sPrevious": "Prev",
                    "sNext": "Next"
                }
            },
            "aoColumnDefs": [{
                'bSortable': false,
                'aTargets': [0]
            }]
        });

        jQuery('#sample_3 .group-checkable').change(function () {
            var set = jQuery(this).attr("data-set");
            var checked = jQuery(this).is(":checked");
            jQuery(set).each(function () {
                if (checked) {
                    $(this).attr("checked", true);
                } else {
                    $(this).attr("checked", false);
                }
            });
            jQuery.uniform.update(set);
        });

        jQuery('#sample_3_wrapper .dataTables_filter input').addClass("form-control"); // modify table search input
        jQuery('#sample_3_wrapper .dataTables_length select').addClass("form-control"); // modify table per page dropdown


});
