# Supplementary material for: Constructing marine expert management knowledge graph based on Trellisnet-CRF
Source: PeerJ Comput Sci. 2022 Sep 5;8:e1083. doi: 10.7717/peerj-cs.1083 (PMC9455288; doi:10.7717/peerj-cs.1083)
Supplement: Supplemental Information 3 [file peerj-cs-08-1083-s003.zip › kgocean/static/js/easy-pie-chart.js]

$(document).ready(function() {

    // easy pie chart
    $('.percentage').easyPieChart({
        animate: 1000,
        size: 135,
        barColor:'#FF2D55'
    });
    $('.percentage-light').easyPieChart({
        barColor: function(percent) {
            percent /= 100;
            return "rgb(" + Math.round(255 * (1-percent)) + ", " + Math.round(255 * percent) + ", 0)";
        },
        trackColor: '#666',
        scaleColor: false,
        lineCap: 'butt',
        lineWidth: 15,
        animate: 1000
    });

    $('.update-easy-pie-chart').click(function(){
        $('.easy-pie-chart .percentage').each(function() {
            var newValue = Math.floor(100*Math.random());
            $(this).data('easyPieChart').update(newValue);
            $('span', this).text(newValue);
        });
    });

    $('.updateEasyPieChart').on('click', function(e) {
        e.preventDefault();
        $('.percentage, .percentage-light').each(function() {
            var newValue = Math.round(100*Math.random());
            $(this).data('easyPieChart').update(newValue);
            $('span', this).text(newValue);
        });
    });

});
