# Supplementary material for: Constructing marine expert management knowledge graph based on Trellisnet-CRF
Source: PeerJ Comput Sci. 2022 Sep 5;8:e1083. doi: 10.7717/peerj-cs.1083 (PMC9455288; doi:10.7717/peerj-cs.1083)
Supplement: Supplemental Information 3 [file peerj-cs-08-1083-s003.zip › kgocean/static/js/echarts-all-3.js]

!function(t,e){"object"==typeof exports&&"undefined"!=typeof module?e(exports):"function"==typeof define&&define.amd?define(["exports"],e):e(t.echarts={})}(this,function(t){"use strict";function e(t,e){ey[t]=e}function i(t){if(null==t||"object"!=typeof t)return t;var e=t,n=qv.call(t);if("[object Array]"===n){e=[];for(var o=0,a=t.length;o<a;o++)e[o]=i(t[o])}else if(jv[n]){var r=t.constructor;if(t.constructor.from)e=r.from(t);else{e=new r(t.length);for(var o=0,a=t.length;o<a;o++)e[o]=i(t[o])}}else if(!Xv[n]&&!P(t)&&!S(t)){e={};for(var s in t)t.hasOwnProperty(s)&&(e[s]=i(t[s]))}return e}function n(t,e,o){if(!b(e)||!b(t))return o?i(e):t;for(var a in e)if(e.hasOwnProperty(a)){var r=t[a],s=e[a];!b(s)||!b(r)||y(s)||y(r)||S(s)||S(r)||w(s)||w(r)||P(s)||P(r)?!o&&a in t||(t[a]=i(e[a],!0)):n(r,s,o)}return t}function o(t,e){for(var i=t[0],o=1,a=t.length;o<a;o++)i=n(i,t[o],e);return i}function a(t,e){for(var i in e)e.hasOwnProperty(i)&&(t[i]=e[i]);return t}function r(t,e,i){for(var n in e)e.hasOwnProperty(n)&&(i?null!=e[n]:null==t[n])&&(t[n]=e[n]);return t}function s(){return ny||(ny=iy().getContext("2d")),ny}function l(t,e){if(t){if(t.indexOf)return t.indexOf(e);for(var i=0,n=t.length;i<n;i++)if(t[i]===e)return i}return-1}function h(t,e){function i(){}var n=t.prototype;i.prototype=e.prototype,t.prototype=new i;for(var o in n)t.prototype[o]=n[o];t.prototype.constructor=t,t.superClass=e}function u(t,e,i){r(t="prototype"in t?t.prototype:t,e="prototype"in e?e.prototype:e,i)}function c(t){if(t)return"string"!=typeof t&&"number"==typeof t.length}function d(t,e,i){if(t&&e)if(t.forEach&&t.forEach===$v)t.forEach(e,i);else if(t.length===+t.length)for(var n=0,o=t.length;n<o;n++)e.call(i,t[n],n,t);else for(var a in t)t.hasOwnProperty(a)&&e.call(i,t[a],a,t)}function f(t,e,i){if(t&&e){if(t.map&&t.map===Qv)return t.map(e,i);for(var n=[],o=0,a=t.length;o<a;o++)n.push(e.call(i,t[o],o,t));return n}}function g(t,e,i,n){if(t&&e){if(t.reduce&&t.reduce===ty)return t.reduce(e,i,n);for(var o=0,a=t.length;o<a;o++)i=e.call(n,i,t[o],o,t);return i}}function p(t,e,i){if(t&&e){if(t.filter&&t.filter===Kv)return t.filter(e,i);for(var n=[],o=0,a=t.length;o<a;o++)e.call(i,t[o],o,t)&&n.push(t[o]);return n}}function m(t,e){var i=Jv.call(arguments,2);return function(){return t.apply(e,i.concat(Jv.call(arguments)))}}function v(t){var e=Jv.call(arguments,1);return function(){return t.apply(this,e.concat(Jv.call(arguments)))}}function y(t){return"[object Array]"===qv.call(t)}function x(t){return"function"==typeof t}function _(t){return"[object String]"===qv.call(t)}function b(t){var e=typeof t;return"function"===e||!!t&&"object"==e}function w(t){return!!Xv[qv.call(t)]}function S(t){return"object"==typeof t&&"number"==typeof t.nodeType&&"object"==typeof t.ownerDocument}function M(t){return t!==t}function I(t){for(var e=0,i=arguments.length;e<i;e++)if(null!=arguments[e])return arguments[e]}function T(t,e){return null!=t?t:e}function A(t,e,i){return null!=t?t:null!=e?e:i}function C(){return Function.call.apply(Jv,arguments)}function D(t){if("number"==typeof t)return[t,t,t,t];var e=t.length;return 2===e?[t[0],t[1],t[0],t[1]]:3===e?[t[0],t[1],t[2],t[1]]:t}function L(t,e){if(!t)throw new Error(e)}function k(t){t[oy]=!0}function P(t){return t[oy]}function O(t){t&&d(t,function(t,e){this.set(e,t)},this)}function z(t){return new O(t)}function N(){}function E(t,e){var i=new ry(2);return null==t&&(t=0),null==e&&(e=0),i[0]=t,i[1]=e,i}function R(t,e){return t[0]=e[0],t[1]=e[1],t}function V(t){var e=new ry(2);return e[0]=t[0],e[1]=t[1],e}function B(t,e,i){return t[0]=e,t[1]=i,t}function G(t,e,i){return t[0]=e[0]+i[0],t[1]=e[1]+i[1],t}function W(t,e,i,n){return t[0]=e[0]+i[0]*n,t[1]=e[1]+i[1]*n,t}function H(t,e,i){return t[0]=e[0]-i[0],t[1]=e[1]-i[1],t}function F(t){return Math.sqrt(Z(t))}function Z(t){return t[0]*t[0]+t[1]*t[1]}function U(t,e,i){return t[0]=e[0]*i,t[1]=e[1]*i,t}function X(t,e){var i=F(e);return 0===i?(t[0]=0,t[1]=0):(t[0]=e[0]/i,t[1]=e[1]/i),t}function j(t,e){return Math.sqrt((t[0]-e[0])*(t[0]-e[0])+(t[1]-e[1])*(t[1]-e[1]))}function q(t,e){return(t[0]-e[0])*(t[0]-e[0])+(t[1]-e[1])*(t[1]-e[1])}function Y(t,e,i,n){return t[0]=e[0]+n*(i[0]-e[0]),t[1]=e[1]+n*(i[1]-e[1]),t}function $(t,e,i){var n=e[0],o=e[1];return t[0]=i[0]*n+i[2]*o+i[4],t[1]=i[1]*n+i[3]*o+i[5],t}function K(t,e,i){return t[0]=Math.min(e[0],i[0]),t[1]=Math.min(e[1],i[1]),t}function J(t,e,i){return t[0]=Math.max(e[0],i[0]),t[1]=Math.max(e[1],i[1]),t}function Q(){this.on("mousedown",this._dragStart,this),this.on("mousemove",this._drag,this),this.on("mouseup",this._dragEnd,this),this.on("globalout",this._dragEnd,this)}function tt(t,e){return{target:t,topTarget:e&&e.topTarget}}function et(t,e,i){return{type:t,event:i,target:e.target,topTarget:e.topTarget,cancelBubble:!1,offsetX:i.zrX,offsetY:i.zrY,gestureEvent:i.gestureEvent,pinchX:i.pinchX,pinchY:i.pinchY,pinchScale:i.pinchScale,wheelDelta:i.zrDelta,zrByTouch:i.zrByTouch,which:i.which}}function it(){}function nt(t,e,i){if(t[t.rectHover?"rectContain":"contain"](e,i)){for(var n,o=t;o;){if(o.clipPath&&!o.clipPath.contain(e,i))return!1;o.silent&&(n=!0),o=o.parent}return!n||gy}return!1}function ot(){var t=new vy(6);return at(t),t}function at(t){return t[0]=1,t[1]=0,t[2]=0,t[3]=1,t[4]=0,t[5]=0,t}function rt(t,e){return t[0]=e[0],t[1]=e[1],t[2]=e[2],t[3]=e[3],t[4]=e[4],t[5]=e[5],t}function st(t,e,i){var n=e[0]*i[0]+e[2]*i[1],o=e[1]*i[0]+e[3]*i[1],a=e[0]*i[2]+e[2]*i[3],r=e[1]*i[2]+e[3]*i[3],s=e[0]*i[4]+e[2]*i[5]+e[4],l=e[1]*i[4]+e[3]*i[5]+e[5];return t[0]=n,t[1]=o,t[2]=a,t[3]=r,t[4]=s,t[5]=l,t}function lt(t,e,i){return t[0]=e[0],t[1]=e[1],t[2]=e[2],t[3]=e[3],t[4]=e[4]+i[0],t[5]=e[5]+i[1],t}function ht(t,e,i){var n=e[0],o=e[2],a=e[4],r=e[1],s=e[3],l=e[5],h=Math.sin(i),u=Math.cos(i);return t[0]=n*u+r*h,t[1]=-n*h+r*u,t[2]=o*u+s*h,t[3]=-o*h+u*s,t[4]=u*a+h*l,t[5]=u*l-h*a,t}function ut(t,e,i){var n=i[0],o=i[1];return t[0]=e[0]*n,t[1]=e[1]*o,t[2]=e[2]*n,t[3]=e[3]*o,t[4]=e[4]*n,t[5]=e[5]*o,t}function ct(t,e){var i=e[0],n=e[2],o=e[4],a=e[1],r=e[3],s=e[5],l=i*r-a*n;return l?(l=1/l,t[0]=r*l,t[1]=-a*l,t[2]=-n*l,t[3]=i*l,t[4]=(n*s-r*o)*l,t[5]=(a*o-i*s)*l,t):null}function dt(t){return t>_y||t<-_y}function ft(t){this._target=t.target,this._life=t.life||1e3,this._delay=t.delay||0,this._initialized=!1,this.loop=null!=t.loop&&t.loop,this.gap=t.gap||0,this.easing=t.easing||"Linear",this.onframe=t.onframe,this.ondestroy=t.ondestroy,this.onrestart=t.onrestart,this._pausedTime=0,this._paused=!1}function gt(t){return(t=Math.round(t))<0?0:t>255?255:t}function pt(t){return(t=Math.round(t))<0?0:t>360?360:t}function mt(t){return t<0?0:t>1?1:t}function vt(t){return gt(t.length&&"%"===t.charAt(t.length-1)?parseFloat(t)/100*255:parseInt(t,10))}function yt(t){return mt(t.length&&"%"===t.charAt(t.length-1)?parseFloat(t)/100:parseFloat(t))}function xt(t,e,i){return i<0?i+=1:i>1&&(i-=1),6*i<1?t+(e-t)*i*6:2*i<1?e:3*i<2?t+(e-t)*(2/3-i)*6:t}function _t(t,e,i){return t+(e-t)*i}function bt(t,e,i,n,o){return t[0]=e,t[1]=i,t[2]=n,t[3]=o,t}function wt(t,e){return t[0]=e[0],t[1]=e[1],t[2]=e[2],t[3]=e[3],t}function St(t,e){Py&&wt(Py,e),Py=ky.put(t,Py||e.slice())}function Mt(t,e){if(t){e=e||[];var i=ky.get(t);if(i)return wt(e,i);var n=(t+="").replace(/ /g,"").toLowerCase();if(n in Ly)return wt(e,Ly[n]),St(t,e),e;if("#"!==n.charAt(0)){var o=n.indexOf("("),a=n.indexOf(")");if(-1!==o&&a+1===n.length){var r=n.substr(0,o),s=n.substr(o+1,a-(o+1)).split(","),l=1;switch(r){case"rgba":if(4!==s.length)return void bt(e,0,0,0,1);l=yt(s.pop());case"rgb":return 3!==s.length?void bt(e,0,0,0,1):(bt(e,vt(s[0]),vt(s[1]),vt(s[2]),l),St(t,e),e);case"hsla":return 4!==s.length?void bt(e,0,0,0,1):(s[3]=yt(s[3]),It(s,e),St(t,e),e);case"hsl":return 3!==s.length?void bt(e,0,0,0,1):(It(s,e),St(t,e),e);default:return}}bt(e,0,0,0,1)}else{if(4===n.length)return(h=parseInt(n.substr(1),16))>=0&&h<=4095?(bt(e,(3840&h)>>4|(3840&h)>>8,240&h|(240&h)>>4,15&h|(15&h)<<4,1),St(t,e),e):void bt(e,0,0,0,1);if(7===n.length){var h=parseInt(n.substr(1),16);return h>=0&&h<=16777215?(bt(e,(16711680&h)>>16,(65280&h)>>8,255&h,1),St(t,e),e):void bt(e,0,0,0,1)}}}}function It(t,e){var i=(parseFloat(t[0])%360+360)%360/360,n=yt(t[1]),o=yt(t[2]),a=o<=.5?o*(n+1):o+n-o*n,r=2*o-a;return e=e||[],bt(e,gt(255*xt(r,a,i+1/3)),gt(255*xt(r,a,i)),gt(255*xt(r,a,i-1/3)),1),4===t.length&&(e[3]=t[3]),e}function Tt(t){if(t){var e,i,n=t[0]/255,o=t[1]/255,a=t[2]/255,r=Math.min(n,o,a),s=Math.max(n,o,a),l=s-r,h=(s+r)/2;if(0===l)e=0,i=0;else{i=h<.5?l/(s+r):l/(2-s-r);var u=((s-n)/6+l/2)/l,c=((s-o)/6+l/2)/l,d=((s-a)/6+l/2)/l;n===s?e=d-c:o===s?e=1/3+u-d:a===s&&(e=2/3+c-u),e<0&&(e+=1),e>1&&(e-=1)}var f=[360*e,i,h];return null!=t[3]&&f.push(t[3]),f}}function At(t,e){var i=Mt(t);if(i){for(var n=0;n<3;n++)i[n]=e<0?i[n]*(1-e)|0:(255-i[n])*e+i[n]|0;return Ot(i,4===i.length?"rgba":"rgb")}}function Ct(t){var e=Mt(t);if(e)return((1<<24)+(e[0]<<16)+(e[1]<<8)+ +e[2]).toString(16).slice(1)}function Dt(t,e,i){if(e&&e.length&&t>=0&&t<=1){i=i||[];var n=t*(e.length-1),o=Math.floor(n),a=Math.ceil(n),r=e[o],s=e[a],l=n-o;return i[0]=gt(_t(r[0],s[0],l)),i[1]=gt(_t(r[1],s[1],l)),i[2]=gt(_t(r[2],s[2],l)),i[3]=mt(_t(r[3],s[3],l)),i}}function Lt(t,e,i){if(e&&e.length&&t>=0&&t<=1){var n=t*(e.length-1),o=Math.floor(n),a=Math.ceil(n),r=Mt(e[o]),s=Mt(e[a]),l=n-o,h=Ot([gt(_t(r[0],s[0],l)),gt(_t(r[1],s[1],l)),gt(_t(r[2],s[2],l)),mt(_t(r[3],s[3],l))],"rgba");return i?{color:h,leftIndex:o,rightIndex:a,value:n}:h}}function kt(t,e,i,n){if(t=Mt(t))return t=Tt(t),null!=e&&(t[0]=pt(e)),null!=i&&(t[1]=yt(i)),null!=n&&(t[2]=yt(n)),Ot(It(t),"rgba")}function Pt(t,e){if((t=Mt(t))&&null!=e)return t[3]=mt(e),Ot(t,"rgba")}function Ot(t,e){if(t&&t.length){var i=t[0]+","+t[1]+","+t[2];return"rgba"!==e&&"hsva"!==e&&"hsla"!==e||(i+=","+t[3]),e+"("+i+")"}}function zt(t,e){return t[e]}function Nt(t,e,i){t[e]=i}function Et(t,e,i){return(e-t)*i+t}function Rt(t,e,i){return i>.5?e:t}function Vt(t,e,i,n,o){var a=t.length;if(1==o)for(s=0;s<a;s++)n[s]=Et(t[s],e[s],i);else for(var r=a&&t[0].length,s=0;s<a;s++)for(var l=0;l<r;l++)n[s][l]=Et(t[s][l],e[s][l],i)}function Bt(t,e,i){var n=t.length,o=e.length;if(n!==o)if(n>o)t.length=o;else for(r=n;r<o;r++)t.push(1===i?e[r]:Ey.call(e[r]));for(var a=t[0]&&t[0].length,r=0;r<t.length;r++)if(1===i)isNaN(t[r])&&(t[r]=e[r]);else for(var s=0;s<a;s++)isNaN(t[r][s])&&(t[r][s]=e[r][s])}function Gt(t,e,i){if(t===e)return!0;var n=t.length;if(n!==e.length)return!1;if(1===i){for(a=0;a<n;a++)if(t[a]!==e[a])return!1}else for(var o=t[0].length,a=0;a<n;a++)for(var r=0;r<o;r++)if(t[a][r]!==e[a][r])return!1;return!0}function Wt(t,e,i,n,o,a,r,s,l){var h=t.length;if(1==l)for(c=0;c<h;c++)s[c]=Ht(t[c],e[c],i[c],n[c],o,a,r);else for(var u=t[0].length,c=0;c<h;c++)for(var d=0;d<u;d++)s[c][d]=Ht(t[c][d],e[c][d],i[c][d],n[c][d],o,a,r)}function Ht(t,e,i,n,o,a,r){var s=.5*(i-t),l=.5*(n-e);return(2*(e-i)+s+l)*r+(-3*(e-i)-2*s-l)*a+s*o+e}function Ft(t){if(c(t)){var e=t.length;if(c(t[0])){for(var i=[],n=0;n<e;n++)i.push(Ey.call(t[n]));return i}return Ey.call(t)}return t}function Zt(t){return t[0]=Math.floor(t[0]),t[1]=Math.floor(t[1]),t[2]=Math.floor(t[2]),"rgba("+t.join(",")+")"}function Ut(t){var e=t[t.length-1].value;return c(e&&e[0])?2:1}function Xt(t,e,i,n,o,a){var r=t._getter,s=t._setter,l="spline"===e,h=n.length;if(h){var u,d=c(n[0].value),f=!1,g=!1,p=d?Ut(n):0;n.sort(function(t,e){return t.time-e.time}),u=n[h-1].time;for(var m=[],v=[],y=n[0].value,x=!0,_=0;_<h;_++){m.push(n[_].time/u);var b=n[_].value;if(d&&Gt(b,y,p)||!d&&b===y||(x=!1),y=b,"string"==typeof b){var w=Mt(b);w?(b=w,f=!0):g=!0}v.push(b)}if(a||!x){for(var S=v[h-1],_=0;_<h-1;_++)d?Bt(v[_],S,p):!isNaN(v[_])||isNaN(S)||g||f||(v[_]=S);d&&Bt(r(t._target,o),S,p);var M,I,T,A,C,D,L=0,k=0;if(f)var P=[0,0,0,0];var O=new ft({target:t._target,life:u,loop:t._loop,delay:t._delay,onframe:function(t,e){var i;if(e<0)i=0;else if(e<k){for(i=M=Math.min(L+1,h-1);i>=0&&!(m[i]<=e);i--);i=Math.min(i,h-2)}else{for(i=L;i<h&&!(m[i]>e);i++);i=Math.min(i-1,h-2)}L=i,k=e;var n=m[i+1]-m[i];if(0!==n)if(I=(e-m[i])/n,l)if(A=v[i],T=v[0===i?i:i-1],C=v[i>h-2?h-1:i+1],D=v[i>h-3?h-1:i+2],d)Wt(T,A,C,D,I,I*I,I*I*I,r(t,o),p);else{if(f)a=Wt(T,A,C,D,I,I*I,I*I*I,P,1),a=Zt(P);else{if(g)return Rt(A,C,I);a=Ht(T,A,C,D,I,I*I,I*I*I)}s(t,o,a)}else if(d)Vt(v[i],v[i+1],I,r(t,o),p);else{var a;if(f)Vt(v[i],v[i+1],I,P,1),a=Zt(P);else{if(g)return Rt(v[i],v[i+1],I);a=Et(v[i],v[i+1],I)}s(t,o,a)}},ondestroy:i});return e&&"spline"!==e&&(O.easing=e),O}}}function jt(t,e,i,n){i<0&&(t+=i,i=-i),n<0&&(e+=n,n=-n),this.x=t,this.y=e,this.width=i,this.height=n}function qt(t){for(var e=0;t>=qy;)e|=1&t,t>>=1;return t+e}function Yt(t,e,i,n){var o=e+1;if(o===i)return 1;if(n(t[o++],t[e])<0){for(;o<i&&n(t[o],t[o-1])<0;)o++;$t(t,e,o)}else for(;o<i&&n(t[o],t[o-1])>=0;)o++;return o-e}function $t(t,e,i){for(i--;e<i;){var n=t[e];t[e++]=t[i],t[i--]=n}}function Kt(t,e,i,n,o){for(n===e&&n++;n<i;n++){for(var a,r=t[n],s=e,l=n;s<l;)o(r,t[a=s+l>>>1])<0?l=a:s=a+1;var h=n-s;switch(h){case 3:t[s+3]=t[s+2];case 2:t[s+2]=t[s+1];case 1:t[s+1]=t[s];break;default:for(;h>0;)t[s+h]=t[s+h-1],h--}t[s]=r}}function Jt(t,e,i,n,o,a){var r=0,s=0,l=1;if(a(t,e[i+o])>0){for(s=n-o;l<s&&a(t,e[i+o+l])>0;)r=l,(l=1+(l<<1))<=0&&(l=s);l>s&&(l=s),r+=o,l+=o}else{for(s=o+1;l<s&&a(t,e[i+o-l])<=0;)r=l,(l=1+(l<<1))<=0&&(l=s);l>s&&(l=s);var h=r;r=o-l,l=o-h}for(r++;r<l;){var u=r+(l-r>>>1);a(t,e[i+u])>0?r=u+1:l=u}return l}function Qt(t,e,i,n,o,a){var r=0,s=0,l=1;if(a(t,e[i+o])<0){for(s=o+1;l<s&&a(t,e[i+o-l])<0;)r=l,(l=1+(l<<1))<=0&&(l=s);l>s&&(l=s);var h=r;r=o-l,l=o-h}else{for(s=n-o;l<s&&a(t,e[i+o+l])>=0;)r=l,(l=1+(l<<1))<=0&&(l=s);l>s&&(l=s),r+=o,l+=o}for(r++;r<l;){var u=r+(l-r>>>1);a(t,e[i+u])<0?l=u:r=u+1}return l}function te(t,e){function i(i){var s=a[i],h=r[i],u=a[i+1],c=r[i+1];r[i]=h+c,i===l-3&&(a[i+1]=a[i+2],r[i+1]=r[i+2]),l--;var d=Qt(t[u],t,s,h,0,e);s+=d,0!==(h-=d)&&0!==(c=Jt(t[s+h-1],t,u,c,c-1,e))&&(h<=c?n(s,h,u,c):o(s,h,u,c))}function n(i,n,o,a){var r=0;for(r=0;r<n;r++)h[r]=t[i+r];var l=0,u=o,c=i;if(t[c++]=t[u++],0!=--a)if(1!==n){for(var d,f,g,p=s;;){d=0,f=0,g=!1;do{if(e(t[u],h[l])<0){if(t[c++]=t[u++],f++,d=0,0==--a){g=!0;break}}else if(t[c++]=h[l++],d++,f=0,1==--n){g=!0;break}}while((d|f)<p);if(g)break;do{if(0!==(d=Qt(t[u],h,l,n,0,e))){for(r=0;r<d;r++)t[c+r]=h[l+r];if(c+=d,l+=d,(n-=d)<=1){g=!0;break}}if(t[c++]=t[u++],0==--a){g=!0;break}if(0!==(f=Jt(h[l],t,u,a,0,e))){for(r=0;r<f;r++)t[c+r]=t[u+r];if(c+=f,u+=f,0===(a-=f)){g=!0;break}}if(t[c++]=h[l++],1==--n){g=!0;break}p--}while(d>=Yy||f>=Yy);if(g)break;p<0&&(p=0),p+=2}if((s=p)<1&&(s=1),1===n){for(r=0;r<a;r++)t[c+r]=t[u+r];t[c+a]=h[l]}else{if(0===n)throw new Error;for(r=0;r<n;r++)t[c+r]=h[l+r]}}else{for(r=0;r<a;r++)t[c+r]=t[u+r];t[c+a]=h[l]}else for(r=0;r<n;r++)t[c+r]=h[l+r]}function o(i,n,o,a){var r=0;for(r=0;r<a;r++)h[r]=t[o+r];var l=i+n-1,u=a-1,c=o+a-1,d=0,f=0;if(t[c--]=t[l--],0!=--n)if(1!==a){for(var g=s;;){var p=0,m=0,v=!1;do{if(e(h[u],t[l])<0){if(t[c--]=t[l--],p++,m=0,0==--n){v=!0;break}}else if(t[c--]=h[u--],m++,p=0,1==--a){v=!0;break}}while((p|m)<g);if(v)break;do{if(0!=(p=n-Qt(h[u],t,i,n,n-1,e))){for(n-=p,f=(c-=p)+1,d=(l-=p)+1,r=p-1;r>=0;r--)t[f+r]=t[d+r];if(0===n){v=!0;break}}if(t[c--]=h[u--],1==--a){v=!0;break}if(0!=(m=a-Jt(t[l],h,0,a,a-1,e))){for(a-=m,f=(c-=m)+1,d=(u-=m)+1,r=0;r<m;r++)t[f+r]=h[d+r];if(a<=1){v=!0;break}}if(t[c--]=t[l--],0==--n){v=!0;break}g--}while(p>=Yy||m>=Yy);if(v)break;g<0&&(g=0),g+=2}if((s=g)<1&&(s=1),1===a){for(f=(c-=n)+1,d=(l-=n)+1,r=n-1;r>=0;r--)t[f+r]=t[d+r];t[c]=h[u]}else{if(0===a)throw new Error;for(d=c-(a-1),r=0;r<a;r++)t[d+r]=h[r]}}else{for(f=(c-=n)+1,d=(l-=n)+1,r=n-1;r>=0;r--)t[f+r]=t[d+r];t[c]=h[u]}else for(d=c-(a-1),r=0;r<a;r++)t[d+r]=h[r]}var a,r,s=Yy,l=0,h=[];a=[],r=[],this.mergeRuns=function(){for(;l>1;){var t=l-2;if(t>=1&&r[t-1]<=r[t]+r[t+1]||t>=2&&r[t-2]<=r[t]+r[t-1])r[t-1]<r[t+1]&&t--;else if(r[t]>r[t+1])break;i(t)}},this.forceMergeRuns=function(){for(;l>1;){var t=l-2;t>0&&r[t-1]<r[t+1]&&t--,i(t)}},this.pushRun=function(t,e){a[l]=t,r[l]=e,l+=1}}function ee(t,e,i,n){i||(i=0),n||(n=t.length);var o=n-i;if(!(o<2)){var a=0;if(o<qy)return a=Yt(t,i,n,e),void Kt(t,i,n,i+a,e);var r=new te(t,e),s=qt(o);do{if((a=Yt(t,i,n,e))<s){var l=o;l>s&&(l=s),Kt(t,i,i+l,i+a,e),a=l}r.pushRun(i,a),r.mergeRuns(),o-=a,i+=a}while(0!==o);r.forceMergeRuns()}}function ie(t,e){return t.zlevel===e.zlevel?t.z===e.z?t.z2-e.z2:t.z-e.z:t.zlevel-e.zlevel}function ne(t,e,i){var n=null==e.x?0:e.x,o=null==e.x2?1:e.x2,a=null==e.y?0:e.y,r=null==e.y2?0:e.y2;return e.global||(n=n*i.width+i.x,o=o*i.width+i.x,a=a*i.height+i.y,r=r*i.height+i.y),t.createLinearGradient(n,a,o,r)}function oe(t,e,i){var n=i.width,o=i.height,a=Math.min(n,o),r=null==e.x?.5:e.x,s=null==e.y?.5:e.y,l=null==e.r?.5:e.r;return e.global||(r=r*n+i.x,s=s*o+i.y,l*=a),t.createRadialGradient(r,s,0,r,s,l)}function ae(){return!1}function re(t,e,i){var n=iy(),o=e.getWidth(),a=e.getHeight(),r=n.style;return r.position="absolute",r.left=0,r.top=0,r.width=o+"px",r.height=a+"px",n.width=o*i,n.height=a*i,n.setAttribute("data-zr-dom-id",t),n}function se(t){if("string"==typeof t){var e=ax.get(t);return e&&e.image}return t}function le(t,e,i,n,o){if(t){if("string"==typeof t){if(e&&e.__zrImageSrc===t||!i)return e;var a=ax.get(t),r={hostEl:i,cb:n,cbPayload:o};return a?!ue(e=a.image)&&a.pending.push(r):(!e&&(e=new Image),e.onload=he,ax.put(t,e.__cachedImgObj={image:e,pending:[r]}),e.src=e.__zrImageSrc=t),e}return t}return e}function he(){var t=this.__cachedImgObj;this.onload=this.__cachedImgObj=null;for(var e=0;e<t.pending.length;e++){var i=t.pending[e],n=i.cb;n&&n(this,i.cbPayload),i.hostEl.dirty()}t.pending.length=0}function ue(t){return t&&t.width&&t.height}function ce(t,e){var i=t+":"+(e=e||ux);if(rx[i])return rx[i];for(var n=(t+"").split("\n"),o=0,a=0,r=n.length;a<r;a++)o=Math.max(Se(n[a],e).width,o);return sx>lx&&(sx=0,rx={}),sx++,rx[i]=o,o}function de(t,e,i,n,o,a,r){return a?ge(t,e,i,n,o,a,r):fe(t,e,i,n,o,r)}function fe(t,e,i,n,o,a){var r=Me(t,e,o,a),s=ce(t,e);o&&(s+=o[1]+o[3]);var l=r.outerHeight,h=new jt(pe(0,s,i),me(0,l,n),s,l);return h.lineHeight=r.lineHeight,h}function ge(t,e,i,n,o,a,r){var s=Ie(t,{rich:a,truncate:r,font:e,textAlign:i,textPadding:o}),l=s.outerWidth,h=s.outerHeight;return new jt(pe(0,l,i),me(0,h,n),l,h)}function pe(t,e,i){return"right"===i?t-=e:"center"===i&&(t-=e/2),t}function me(t,e,i){return"middle"===i?t-=e/2:"bottom"===i&&(t-=e),t}function ve(t,e,i){var n=e.x,o=e.y,a=e.height,r=e.width,s=a/2,l="left",h="top";switch(t){case"left":n-=i,o+=s,l="right",h="middle";break;case"right":n+=i+r,o+=s,h="middle";break;case"top":n+=r/2,o-=i,l="center",h="bottom";break;case"bottom":n+=r/2,o+=a+i,l="center";break;case"inside":n+=r/2,o+=s,l="center",h="middle";break;case"insideLeft":n+=i,o+=s,h="middle";break;case"insideRight":n+=r-i,o+=s,l="right",h="middle";break;case"insideTop":n+=r/2,o+=i,l="center";break;case"insideBottom":n+=r/2,o+=a-i,l="center",h="bottom";break;case"insideTopLeft":n+=i,o+=i;break;case"insideTopRight":n+=r-i,o+=i,l="right";break;case"insideBottomLeft":n+=i,o+=a-i,h="bottom";break;case"insideBottomRight":n+=r-i,o+=a-i,l="right",h="bottom"}return{x:n,y:o,textAlign:l,textVerticalAlign:h}}function ye(t,e,i,n,o){if(!e)return"";var a=(t+"").split("\n");o=xe(e,i,n,o);for(var r=0,s=a.length;r<s;r++)a[r]=_e(a[r],o);return a.join("\n")}function xe(t,e,i,n){(n=a({},n)).font=e;var i=T(i,"...");n.maxIterations=T(n.maxIterations,2);var o=n.minChar=T(n.minChar,0);n.cnCharWidth=ce("国",e);var r=n.ascCharWidth=ce("a",e);n.placeholder=T(n.placeholder,"");for(var s=t=Math.max(0,t-1),l=0;l<o&&s>=r;l++)s-=r;var h=ce(i);return h>s&&(i="",h=0),s=t-h,n.ellipsis=i,n.ellipsisWidth=h,n.contentWidth=s,n.containerWidth=t,n}function _e(t,e){var i=e.containerWidth,n=e.font,o=e.contentWidth;if(!i)return"";var a=ce(t,n);if(a<=i)return t;for(var r=0;;r++){if(a<=o||r>=e.maxIterations){t+=e.ellipsis;break}var s=0===r?be(t,o,e.ascCharWidth,e.cnCharWidth):a>0?Math.floor(t.length*o/a):0;a=ce(t=t.substr(0,s),n)}return""===t&&(t=e.placeholder),t}function be(t,e,i,n){for(var o=0,a=0,r=t.length;a<r&&o<e;a++){var s=t.charCodeAt(a);o+=0<=s&&s<=127?i:n}return a}function we(t){return ce("国",t)}function Se(t,e){return cx.measureText(t,e)}function Me(t,e,i,n){null!=t&&(t+="");var o=we(e),a=t?t.split("\n"):[],r=a.length*o,s=r;if(i&&(s+=i[0]+i[2]),t&&n){var l=n.outerHeight,h=n.outerWidth;if(null!=l&&s>l)t="",a=[];else if(null!=h)for(var u=xe(h-(i?i[1]+i[3]:0),e,n.ellipsis,{minChar:n.minChar,placeholder:n.placeholder}),c=0,d=a.length;c<d;c++)a[c]=_e(a[c],u)}return{lines:a,height:r,outerHeight:s,lineHeight:o}}function Ie(t,e){var i={lines:[],width:0,height:0};if(null!=t&&(t+=""),!t)return i;for(var n,o=hx.lastIndex=0;null!=(n=hx.exec(t));){var a=n.index;a>o&&Te(i,t.substring(o,a)),Te(i,n[2],n[1]),o=hx.lastIndex}o<t.length&&Te(i,t.substring(o,t.length));var r=i.lines,s=0,l=0,h=[],u=e.textPadding,c=e.truncate,d=c&&c.outerWidth,f=c&&c.outerHeight;u&&(null!=d&&(d-=u[1]+u[3]),null!=f&&(f-=u[0]+u[2]));for(L=0;L<r.length;L++){for(var g=r[L],p=0,m=0,v=0;v<g.tokens.length;v++){var y=(k=g.tokens[v]).styleName&&e.rich[k.styleName]||{},x=k.textPadding=y.textPadding,_=k.font=y.font||e.font,b=k.textHeight=T(y.textHeight,we(_));if(x&&(b+=x[0]+x[2]),k.height=b,k.lineHeight=A(y.textLineHeight,e.textLineHeight,b),k.textAlign=y&&y.textAlign||e.textAlign,k.textVerticalAlign=y&&y.textVerticalAlign||"middle",null!=f&&s+k.lineHeight>f)return{lines:[],width:0,height:0};k.textWidth=ce(k.text,_);var w=y.textWidth,S=null==w||"auto"===w;if("string"==typeof w&&"%"===w.charAt(w.length-1))k.percentWidth=w,h.push(k),w=0;else{if(S){w=k.textWidth;var M=y.textBackgroundColor,I=M&&M.image;I&&ue(I=se(I))&&(w=Math.max(w,I.width*b/I.height))}var C=x?x[1]+x[3]:0;w+=C;var D=null!=d?d-m:null;null!=D&&D<w&&(!S||D<C?(k.text="",k.textWidth=w=0):(k.text=ye(k.text,D-C,_,c.ellipsis,{minChar:c.minChar}),k.textWidth=ce(k.text,_),w=k.textWidth+C))}m+=k.width=w,y&&(p=Math.max(p,k.lineHeight))}g.width=m,g.lineHeight=p,s+=p,l=Math.max(l,m)}i.outerWidth=i.width=T(e.textWidth,l),i.outerHeight=i.height=T(e.textHeight,s),u&&(i.outerWidth+=u[1]+u[3],i.outerHeight+=u[0]+u[2]);for(var L=0;L<h.length;L++){var k=h[L],P=k.percentWidth;k.width=parseInt(P,10)/100*l}return i}function Te(t,e,i){for(var n=""===e,o=e.split("\n"),a=t.lines,r=0;r<o.length;r++){var s=o[r],l={styleName:i,text:s,isLineHolder:!s&&!n};if(r)a.push({tokens:[l]});else{var h=(a[a.length-1]||(a[0]={tokens:[]})).tokens,u=h.length;1===u&&h[0].isLineHolder?h[0]=l:(s||!u||n)&&h.push(l)}}}function Ae(t){return(t.fontSize||t.fontFamily)&&[t.fontStyle,t.fontWeight,(t.fontSize||12)+"px",t.fontFamily||"sans-serif"].join(" ")||t.textFont||t.font}function Ce(t,e){var i,n,o,a,r=e.x,s=e.y,l=e.width,h=e.height,u=e.r;l<0&&(r+=l,l=-l),h<0&&(s+=h,h=-h),"number"==typeof u?i=n=o=a=u:u instanceof Array?1===u.length?i=n=o=a=u[0]:2===u.length?(i=o=u[0],n=a=u[1]):3===u.length?(i=u[0],n=a=u[1],o=u[2]):(i=u[0],n=u[1],o=u[2],a=u[3]):i=n=o=a=0;var c;i+n>l&&(i*=l/(c=i+n),n*=l/c),o+a>l&&(o*=l/(c=o+a),a*=l/c),n+o>h&&(n*=h/(c=n+o),o*=h/c),i+a>h&&(i*=h/(c=i+a),a*=h/c),t.moveTo(r+i,s),t.lineTo(r+l-n,s),0!==n&&t.quadraticCurveTo(r+l,s,r+l,s+n),t.lineTo(r+l,s+h-o),0!==o&&t.quadraticCurveTo(r+l,s+h,r+l-o,s+h),t.lineTo(r+a,s+h),0!==a&&t.quadraticCurveTo(r,s+h,r,s+h-a),t.lineTo(r,s+i),0!==i&&t.quadraticCurveTo(r,s,r+i,s)}function De(t){return Le(t),d(t.rich,Le),t}function Le(t){if(t){t.font=Ae(t);var e=t.textAlign;"middle"===e&&(e="center"),t.textAlign=null==e||dx[e]?e:"left";var i=t.textVerticalAlign||t.textBaseline;"center"===i&&(i="middle"),t.textVerticalAlign=null==i||fx[i]?i:"top",t.textPadding&&(t.textPadding=D(t.textPadding))}}function ke(t,e,i,n,o){n.rich?Oe(t,e,i,n,o):Pe(t,e,i,n,o)}function Pe(t,e,i,n,o){var a=We(e,"font",n.font||ux),r=n.textPadding,s=t.__textCotentBlock;s&&!t.__dirty||(s=t.__textCotentBlock=Me(i,a,r,n.truncate));var l=s.outerHeight,h=s.lines,u=s.lineHeight,c=Ge(l,n,o),d=c.baseX,f=c.baseY,g=c.textAlign,p=c.textVerticalAlign;Ne(e,n,o,d,f);var m=me(f,l,p),v=d,y=m,x=Re(n);if(x||r){var _=ce(i,a);r&&(_+=r[1]+r[3]);var b=pe(d,_,g);x&&Ve(t,e,n,b,m,_,l),r&&(v=Ue(d,g,r),y+=r[0])}We(e,"textAlign",g||"left"),We(e,"textBaseline","middle"),We(e,"shadowBlur",n.textShadowBlur||0),We(e,"shadowColor",n.textShadowColor||"transparent"),We(e,"shadowOffsetX",n.textShadowOffsetX||0),We(e,"shadowOffsetY",n.textShadowOffsetY||0),y+=u/2;var w=n.textStrokeWidth,S=He(n.textStroke,w),M=Fe(n.textFill);S&&(We(e,"lineWidth",w),We(e,"strokeStyle",S)),M&&We(e,"fillStyle",M);for(var I=0;I<h.length;I++)S&&e.strokeText(h[I],v,y),M&&e.fillText(h[I],v,y),y+=u}function Oe(t,e,i,n,o){var a=t.__textCotentBlock;a&&!t.__dirty||(a=t.__textCotentBlock=Ie(i,n)),ze(t,e,a,n,o)}function ze(t,e,i,n,o){var a=i.width,r=i.outerWidth,s=i.outerHeight,l=n.textPadding,h=Ge(s,n,o),u=h.baseX,c=h.baseY,d=h.textAlign,f=h.textVerticalAlign;Ne(e,n,o,u,c);var g=pe(u,r,d),p=me(c,s,f),m=g,v=p;l&&(m+=l[3],v+=l[0]);var y=m+a;Re(n)&&Ve(t,e,n,g,p,r,s);for(var x=0;x<i.lines.length;x++){for(var _,b=i.lines[x],w=b.tokens,S=w.length,M=b.lineHeight,I=b.width,T=0,A=m,C=y,D=S-1;T<S&&(!(_=w[T]).textAlign||"left"===_.textAlign);)Ee(t,e,_,n,M,v,A,"left"),I-=_.width,A+=_.width,T++;for(;D>=0&&"right"===(_=w[D]).textAlign;)Ee(t,e,_,n,M,v,C,"right"),I-=_.width,C-=_.width,D--;for(A+=(a-(A-m)-(y-C)-I)/2;T<=D;)Ee(t,e,_=w[T],n,M,v,A+_.width/2,"center"),A+=_.width,T++;v+=M}}function Ne(t,e,i,n,o){if(i&&e.textRotation){var a=e.textOrigin;"center"===a?(n=i.width/2+i.x,o=i.height/2+i.y):a&&(n=a[0]+i.x,o=a[1]+i.y),t.translate(n,o),t.rotate(-e.textRotation),t.translate(-n,-o)}}function Ee(t,e,i,n,o,a,r,s){var l=n.rich[i.styleName]||{},h=i.textVerticalAlign,u=a+o/2;"top"===h?u=a+i.height/2:"bottom"===h&&(u=a+o-i.height/2),!i.isLineHolder&&Re(l)&&Ve(t,e,l,"right"===s?r-i.width:"center"===s?r-i.width/2:r,u-i.height/2,i.width,i.height);var c=i.textPadding;c&&(r=Ue(r,s,c),u-=i.height/2-c[2]-i.textHeight/2),We(e,"shadowBlur",A(l.textShadowBlur,n.textShadowBlur,0)),We(e,"shadowColor",l.textShadowColor||n.textShadowColor||"transparent"),We(e,"shadowOffsetX",A(l.textShadowOffsetX,n.textShadowOffsetX,0)),We(e,"shadowOffsetY",A(l.textShadowOffsetY,n.textShadowOffsetY,0)),We(e,"textAlign",s),We(e,"textBaseline","middle"),We(e,"font",i.font||ux);var d=He(l.textStroke||n.textStroke,g),f=Fe(l.textFill||n.textFill),g=T(l.textStrokeWidth,n.textStrokeWidth);d&&(We(e,"lineWidth",g),We(e,"strokeStyle",d),e.strokeText(i.text,r,u)),f&&(We(e,"fillStyle",f),e.fillText(i.text,r,u))}function Re(t){return t.textBackgroundColor||t.textBorderWidth&&t.textBorderColor}function Ve(t,e,i,n,o,a,r){var s=i.textBackgroundColor,l=i.textBorderWidth,h=i.textBorderColor,u=_(s);if(We(e,"shadowBlur",i.textBoxShadowBlur||0),We(e,"shadowColor",i.textBoxShadowColor||"transparent"),We(e,"shadowOffsetX",i.textBoxShadowOffsetX||0),We(e,"shadowOffsetY",i.textBoxShadowOffsetY||0),u||l&&h){e.beginPath();var c=i.textBorderRadius;c?Ce(e,{x:n,y:o,width:a,height:r,r:c}):e.rect(n,o,a,r),e.closePath()}if(u)We(e,"fillStyle",s),e.fill();else if(b(s)){var d=s.image;(d=le(d,null,t,Be,s))&&ue(d)&&e.drawImage(d,n,o,a,r)}l&&h&&(We(e,"lineWidth",l),We(e,"strokeStyle",h),e.stroke())}function Be(t,e){e.image=t}function Ge(t,e,i){var n=e.x||0,o=e.y||0,a=e.textAlign,r=e.textVerticalAlign;if(i){var s=e.textPosition;if(s instanceof Array)n=i.x+Ze(s[0],i.width),o=i.y+Ze(s[1],i.height);else{var l=ve(s,i,e.textDistance);n=l.x,o=l.y,a=a||l.textAlign,r=r||l.textVerticalAlign}var h=e.textOffset;h&&(n+=h[0],o+=h[1])}return{baseX:n,baseY:o,textAlign:a,textVerticalAlign:r}}function We(t,e,i){return t[e]=i,t[e]}function He(t,e){return null==t||e<=0||"transparent"===t||"none"===t?null:t.image||t.colorStops?"#000":t}function Fe(t){return null==t||"none"===t?null:t.image||t.colorStops?"#000":t}function Ze(t,e){return"string"==typeof t?t.lastIndexOf("%")>=0?parseFloat(t)/100*e:parseFloat(t):t}function Ue(t,e,i){return"right"===e?t-i[1]:"center"===e?t+i[3]/2-i[1]/2:t+i[3]}function Xe(t,e){return null!=t&&(t||e.textBackgroundColor||e.textBorderWidth&&e.textBorderColor||e.textPadding)}function je(t){t=t||{},Fy.call(this,t);for(var e in t)t.hasOwnProperty(e)&&"style"!==e&&(this[e]=t[e]);this.style=new Jy(t.style,this),this._rect=null,this.__clipPaths=[]}function qe(t){je.call(this,t)}function Ye(t){return parseInt(t,10)}function $e(t){return!!t&&(!!t.__builtin__||"function"==typeof t.resize&&"function"==typeof t.refresh)}function Ke(t){t.__unusedCount++}function Je(t){1==t.__unusedCount&&t.clear()}function Qe(t,e,i){return mx.copy(t.getBoundingRect()),t.transform&&mx.applyTransform(t.transform),vx.width=e,vx.height=i,!mx.intersect(vx)}function ti(t,e){if(t==e)return!1;if(!t||!e||t.length!==e.length)return!0;for(var i=0;i<t.length;i++)if(t[i]!==e[i])return!0}function ei(t,e){for(var i=0;i<t.length;i++){var n=t[i];n.setTransform(e),e.beginPath(),n.buildPath(e,n.shape),e.clip(),n.restoreTransform(e)}}function ii(t,e){var i=document.createElement("div");return i.style.cssText=["position:relative","overflow:hidden","width:"+t+"px","height:"+e+"px","padding:0","margin:0","border-width:0"].join(";")+";",i}function ni(t){return t.getBoundingClientRect?t.getBoundingClientRect():{left:0,top:0}}function oi(t,e,i,n){return i=i||{},n||!Uv.canvasSupported?ai(t,e,i):Uv.browser.firefox&&null!=e.layerX&&e.layerX!==e.offsetX?(i.zrX=e.layerX,i.zrY=e.layerY):null!=e.offsetX?(i.zrX=e.offsetX,i.zrY=e.offsetY):ai(t,e,i),i}function ai(t,e,i){var n=ni(t);i.zrX=e.clientX-n.left,i.zrY=e.clientY-n.top}function ri(t,e,i){if(null!=(e=e||window.event).zrX)return e;var n=e.type;if(n&&n.indexOf("touch")>=0){var o="touchend"!=n?e.targetTouches[0]:e.changedTouches[0];o&&oi(t,o,e,i)}else oi(t,e,e,i),e.zrDelta=e.wheelDelta?e.wheelDelta/120:-(e.detail||0)/3;var a=e.button;return null==e.which&&void 0!==a&&_x.test(e.type)&&(e.which=1&a?1:2&a?3:4&a?2:0),e}function si(t,e,i){xx?t.addEventListener(e,i):t.attachEvent("on"+e,i)}function li(t,e,i){xx?t.removeEventListener(e,i):t.detachEvent("on"+e,i)}function hi(t){return t.which>1}function ui(t){var e=t[1][0]-t[0][0],i=t[1][1]-t[0][1];return Math.sqrt(e*e+i*i)}function ci(t){return[(t[0][0]+t[1][0])/2,(t[0][1]+t[1][1])/2]}function di(t){return"mousewheel"===t&&Uv.browser.firefox?"DOMMouseScroll":t}function fi(t,e,i){var n=t._gestureMgr;"start"===i&&n.clear();var o=n.recognize(e,t.handler.findHover(e.zrX,e.zrY,null).target,t.dom);if("end"===i&&n.clear(),o){var a=o.type;e.gestureEvent=a,t.handler.dispatchToElement({target:o.target},a,o.event)}}function gi(t){t._touching=!0,clearTimeout(t._touchTimer),t._touchTimer=setTimeout(function(){t._touching=!1},700)}function pi(t){var e=t.pointerType;return"pen"===e||"touch"===e}function mi(t){function e(t,e){return function(){if(!e._touching)return t.apply(e,arguments)}}d(Tx,function(e){t._handlers[e]=m(Dx[e],t)}),d(Cx,function(e){t._handlers[e]=m(Dx[e],t)}),d(Ix,function(i){t._handlers[i]=e(Dx[i],t)})}function vi(t){function e(e,i){d(e,function(e){si(t,di(e),i._handlers[e])},i)}fy.call(this),this.dom=t,this._touching=!1,this._touchTimer,this._gestureMgr=new Sx,this._handlers={},mi(this),Uv.pointerEventsSupported?e(Cx,this):(Uv.touchEventsSupported&&e(Tx,this),e(Ix,this))}function yi(t,e){var i=new zx(Fv(),t,e);return Ox[i.id]=i,i}function xi(t,e){Px[t]=e}function _i(t){delete Ox[t]}function bi(t){return t.replace(/^\s+/,"").replace(/\s+$/,"")}function wi(t,e,i,n){var o=e[1]-e[0],a=i[1]-i[0];if(0===o)return 0===a?i[0]:(i[0]+i[1])/2;if(n)if(o>0){if(t<=e[0])return i[0];if(t>=e[1])return i[1]}else{if(t>=e[0])return i[0];if(t<=e[1])return i[1]}else{if(t===e[0])return i[0];if(t===e[1])return i[1]}return(t-e[0])/o*a+i[0]}function Si(t,e){switch(t){case"center":case"middle":t="50%";break;case"left":case"top":t="0%";break;case"right":case"bottom":t="100%"}return"string"==typeof t?bi(t).match(/%$/)?parseFloat(t)/100*e:parseFloat(t):null==t?NaN:+t}function Mi(t,e,i){return null==e&&(e=10),e=Math.min(Math.max(0,e),20),t=(+t).toFixed(e),i?t:+t}function Ii(t){return t.sort(function(t,e){return t-e}),t}function Ti(t){if(t=+t,isNaN(t))return 0;for(var e=1,i=0;Math.round(t*e)/e!==t;)e*=10,i++;return i}function Ai(t){var e=t.toString(),i=e.indexOf("e");if(i>0){var n=+e.slice(i+1);return n<0?-n:0}var o=e.indexOf(".");return o<0?0:e.length-1-o}function Ci(t,e){var i=Math.log,n=Math.LN10,o=Math.floor(i(t[1]-t[0])/n),a=Math.round(i(Math.abs(e[1]-e[0]))/n),r=Math.min(Math.max(-o+a,0),20);return isFinite(r)?r:20}function Di(t,e,i){if(!t[e])return 0;var n=g(t,function(t,e){return t+(isNaN(e)?0:e)},0);if(0===n)return 0;for(var o=Math.pow(10,i),a=f(t,function(t){return(isNaN(t)?0:t)/n*o*100}),r=100*o,s=f(a,function(t){return Math.floor(t)}),l=g(s,function(t,e){return t+e},0),h=f(a,function(t,e){return t-s[e]});l<r;){for(var u=Number.NEGATIVE_INFINITY,c=null,d=0,p=h.length;d<p;++d)h[d]>u&&(u=h[d],c=d);++s[c],h[c]=0,++l}return s[e]/o}function Li(t){var e=2*Math.PI;return(t%e+e)%e}function ki(t){return t>-Ex&&t<Ex}function Pi(t){if(t instanceof Date)return t;if("string"==typeof t){var e=Vx.exec(t);if(!e)return new Date(NaN);if(e[8]){var i=+e[4]||0;return"Z"!==e[8].toUpperCase()&&(i-=e[8].slice(0,3)),new Date(Date.UTC(+e[1],+(e[2]||1)-1,+e[3]||1,i,+(e[5]||0),+e[6]||0,+e[7]||0))}return new Date(+e[1],+(e[2]||1)-1,+e[3]||1,+e[4]||0,+(e[5]||0),+e[6]||0,+e[7]||0)}return null==t?new Date(NaN):new Date(Math.round(t))}function Oi(t){return Math.pow(10,zi(t))}function zi(t){return Math.floor(Math.log(t)/Math.LN10)}function Ni(t,e){var i,n=zi(t),o=Math.pow(10,n),a=t/o;return i=e?a<1.5?1:a<2.5?2:a<4?3:a<7?5:10:a<1?1:a<2?2:a<3?3:a<5?5:10,t=i*o,n>=-20?+t.toFixed(n<0?-n:0):t}function Ei(t){function e(t,i,n){return t.interval[n]<i.interval[n]||t.interval[n]===i.interval[n]&&(t.close[n]-i.close[n]==(n?-1:1)||!n&&e(t,i,1))}t.sort(function(t,i){return e(t,i,0)?-1:1});for(var i=-1/0,n=1,o=0;o<t.length;){for(var a=t[o].interval,r=t[o].close,s=0;s<2;s++)a[s]<=i&&(a[s]=i,r[s]=s?1:1-n),i=a[s],n=r[s];a[0]===a[1]&&r[0]*r[1]!=1?t.splice(o,1):o++}return t}function Ri(t){return t-parseFloat(t)>=0}function Vi(t){return isNaN(t)?"-":(t=(t+"").split("."))[0].replace(/(\d{1,3})(?=(?:\d{3})+(?!\d))/g,"$1,")+(t.length>1?"."+t[1]:"")}function Bi(t,e){return t=(t||"").toLowerCase().replace(/-(.)/g,function(t,e){return e.toUpperCase()}),e&&t&&(t=t.charAt(0).toUpperCase()+t.slice(1)),t}function Gi(t){return String(t).replace(/&/g,"&amp;").replace(/</g,"&lt;").replace(/>/g,"&gt;").replace(/"/g,"&quot;").replace(/'/g,"&#39;")}function Wi(t,e,i){y(e)||(e=[e]);var n=e.length;if(!n)return"";for(var o=e[0].$vars||[],a=0;a<o.length;a++){var r=Wx[a],s=Hx(r,0);t=t.replace(Hx(r),i?Gi(s):s)}for(var l=0;l<n;l++)for(var h=0;h<o.length;h++){s=e[l][o[h]];t=t.replace(Hx(Wx[h],l),i?Gi(s):s)}return t}function Hi(t,e,i){return d(e,function(e,n){t=t.replace("{"+n+"}",i?Gi(e):e)}),t}function Fi(t,e){return t?'<span style="display:inline-block;margin-right:5px;border-radius:10px;width:9px;height:9px;background-color:'+Gi(t)+";"+(e||"")+'"></span>':""}function Zi(t,e,i){"week"!==t&&"month"!==t&&"quarter"!==t&&"half-year"!==t&&"year"!==t||(t="MM-dd\nyyyy");var n=Pi(e),o=i?"UTC":"",a=n["get"+o+"FullYear"](),r=n["get"+o+"Month"]()+1,s=n["get"+o+"Date"](),l=n["get"+o+"Hours"](),h=n["get"+o+"Minutes"](),u=n["get"+o+"Seconds"]();return t=t.replace("MM",Fx(r)).replace("M",r).replace("yyyy",a).replace("yy",a%100).replace("dd",Fx(s)).replace("d",s).replace("hh",Fx(l)).replace("h",l).replace("mm",Fx(h)).replace("m",h).replace("ss",Fx(u)).replace("s",u)}function Ui(t){return t?t.charAt(0).toUpperCase()+t.substr(1):t}function Xi(t,e,i){return t[Yx+e]=i}function ji(t,e){return t[Yx+e]}function qi(t,e){return t.hasOwnProperty(Yx+e)}function Yi(t){var e={main:"",sub:""};return t&&(t=t.split(jx),e.main=t[0]||"",e.sub=t[1]||""),e}function $i(t){L(/^[a-zA-Z0-9_]+([.][a-zA-Z0-9_]+)?$/.test(t),'componentType "'+t+'" illegal')}function Ki(t,e){t.$constructor=t,t.extend=function(t){var e=this,i=function(){t.$constructor?t.$constructor.apply(this,arguments):e.apply(this,arguments)};return a(i.prototype,t),i.extend=this.extend,i.superCall=Ji,i.superApply=Qi,h(i,this),i.superClass=e,i}}function Ji(t,e){var i=C(arguments,2);return this.superClass.prototype[e].apply(t,i)}function Qi(t,e,i){return this.superClass.prototype[e].apply(t,i)}function tn(t,e){function i(t){var e=n[t.main];return e&&e[qx]||((e=n[t.main]={})[qx]=!0),e}e=e||{};var n={};if(t.registerClass=function(t,e){return e&&($i(e),(e=Yi(e)).sub?e.sub!==qx&&(i(e)[e.sub]=t):n[e.main]=t),t},t.getClass=function(t,e,i){var o=n[t];if(o&&o[qx]&&(o=e?o[e]:null),i&&!o)throw new Error(e?"Component "+t+"."+(e||"")+" not exists. Load it first.":t+".type should be specified.");return o},t.getClassesByMainType=function(t){t=Yi(t);var e=[],i=n[t.main];return i&&i[qx]?d(i,function(t,i){i!==qx&&e.push(t)}):e.push(i),e},t.hasClass=function(t){return t=Yi(t),!!n[t.main]},t.getAllClassMainTypes=function(){var t=[];return d(n,function(e,i){t.push(i)}),t},t.hasSubTypes=function(t){t=Yi(t);var e=n[t.main];return e&&e[qx]},t.parseClassType=Yi,e.registerWhenExtend){var o=t.extend;o&&(t.extend=function(e){var i=o.call(this,e);return t.registerClass(i,e.type)})}return t}function en(t){return t>-n_&&t<n_}function nn(t){return t>n_||t<-n_}function on(t,e,i,n,o){var a=1-o;return a*a*(a*t+3*o*e)+o*o*(o*n+3*a*i)}function an(t,e,i,n,o){var a=1-o;return 3*(((e-t)*a+2*(i-e)*o)*a+(n-i)*o*o)}function rn(t,e,i,n,o,a){var r=n+3*(e-i)-t,s=3*(i-2*e+t),l=3*(e-t),h=t-o,u=s*s-3*r*l,c=s*l-9*r*h,d=l*l-3*s*h,f=0;if(en(u)&&en(c))en(s)?a[0]=0:(M=-l/s)>=0&&M<=1&&(a[f++]=M);else{var g=c*c-4*u*d;if(en(g)){var p=c/u,m=-p/2;(M=-s/r+p)>=0&&M<=1&&(a[f++]=M),m>=0&&m<=1&&(a[f++]=m)}else if(g>0){var v=i_(g),y=u*s+1.5*r*(-c+v),x=u*s+1.5*r*(-c-v);(M=(-s-((y=y<0?-e_(-y,r_):e_(y,r_))+(x=x<0?-e_(-x,r_):e_(x,r_))))/(3*r))>=0&&M<=1&&(a[f++]=M)}else{var _=(2*u*s-3*r*c)/(2*i_(u*u*u)),b=Math.acos(_)/3,w=i_(u),S=Math.cos(b),M=(-s-2*w*S)/(3*r),m=(-s+w*(S+a_*Math.sin(b)))/(3*r),I=(-s+w*(S-a_*Math.sin(b)))/(3*r);M>=0&&M<=1&&(a[f++]=M),m>=0&&m<=1&&(a[f++]=m),I>=0&&I<=1&&(a[f++]=I)}}return f}function sn(t,e,i,n,o){var a=6*i-12*e+6*t,r=9*e+3*n-3*t-9*i,s=3*e-3*t,l=0;if(en(r))nn(a)&&(c=-s/a)>=0&&c<=1&&(o[l++]=c);else{var h=a*a-4*r*s;if(en(h))o[0]=-a/(2*r);else if(h>0){var u=i_(h),c=(-a+u)/(2*r),d=(-a-u)/(2*r);c>=0&&c<=1&&(o[l++]=c),d>=0&&d<=1&&(o[l++]=d)}}return l}function ln(t,e,i,n,o,a){var r=(e-t)*o+t,s=(i-e)*o+e,l=(n-i)*o+i,h=(s-r)*o+r,u=(l-s)*o+s,c=(u-h)*o+h;a[0]=t,a[1]=r,a[2]=h,a[3]=c,a[4]=c,a[5]=u,a[6]=l,a[7]=n}function hn(t,e,i,n,o,a,r,s,l,h,u){var c,d,f,g,p,m=.005,v=1/0;s_[0]=l,s_[1]=h;for(var y=0;y<1;y+=.05)l_[0]=on(t,i,o,r,y),l_[1]=on(e,n,a,s,y),(g=uy(s_,l_))<v&&(c=y,v=g);v=1/0;for(var x=0;x<32&&!(m<o_);x++)d=c-m,f=c+m,l_[0]=on(t,i,o,r,d),l_[1]=on(e,n,a,s,d),g=uy(l_,s_),d>=0&&g<v?(c=d,v=g):(h_[0]=on(t,i,o,r,f),h_[1]=on(e,n,a,s,f),p=uy(h_,s_),f<=1&&p<v?(c=f,v=p):m*=.5);return u&&(u[0]=on(t,i,o,r,c),u[1]=on(e,n,a,s,c)),i_(v)}function un(t,e,i,n){var o=1-n;return o*(o*t+2*n*e)+n*n*i}function cn(t,e,i,n){return 2*((1-n)*(e-t)+n*(i-e))}function dn(t,e,i,n,o){var a=t-2*e+i,r=2*(e-t),s=t-n,l=0;if(en(a))nn(r)&&(c=-s/r)>=0&&c<=1&&(o[l++]=c);else{var h=r*r-4*a*s;if(en(h))(c=-r/(2*a))>=0&&c<=1&&(o[l++]=c);else if(h>0){var u=i_(h),c=(-r+u)/(2*a),d=(-r-u)/(2*a);c>=0&&c<=1&&(o[l++]=c),d>=0&&d<=1&&(o[l++]=d)}}return l}function fn(t,e,i){var n=t+i-2*e;return 0===n?.5:(t-e)/n}function gn(t,e,i,n,o){var a=(e-t)*n+t,r=(i-e)*n+e,s=(r-a)*n+a;o[0]=t,o[1]=a,o[2]=s,o[3]=s,o[4]=r,o[5]=i}function pn(t,e,i,n,o,a,r,s,l){var h,u=.005,c=1/0;s_[0]=r,s_[1]=s;for(var d=0;d<1;d+=.05)l_[0]=un(t,i,o,d),l_[1]=un(e,n,a,d),(m=uy(s_,l_))<c&&(h=d,c=m);c=1/0;for(var f=0;f<32&&!(u<o_);f++){var g=h-u,p=h+u;l_[0]=un(t,i,o,g),l_[1]=un(e,n,a,g);var m=uy(l_,s_);if(g>=0&&m<c)h=g,c=m;else{h_[0]=un(t,i,o,p),h_[1]=un(e,n,a,p);var v=uy(h_,s_);p<=1&&v<c?(h=p,c=v):u*=.5}}return l&&(l[0]=un(t,i,o,h),l[1]=un(e,n,a,h)),i_(c)}function mn(t,e,i){if(0!==t.length){var n,o=t[0],a=o[0],r=o[0],s=o[1],l=o[1];for(n=1;n<t.length;n++)o=t[n],a=u_(a,o[0]),r=c_(r,o[0]),s=u_(s,o[1]),l=c_(l,o[1]);e[0]=a,e[1]=s,i[0]=r,i[1]=l}}function vn(t,e,i,n,o,a){o[0]=u_(t,i),o[1]=u_(e,n),a[0]=c_(t,i),a[1]=c_(e,n)}function yn(t,e,i,n,o,a,r,s,l,h){var u,c=sn,d=on,f=c(t,i,o,r,y_);for(l[0]=1/0,l[1]=1/0,h[0]=-1/0,h[1]=-1/0,u=0;u<f;u++){var g=d(t,i,o,r,y_[u]);l[0]=u_(g,l[0]),h[0]=c_(g,h[0])}for(f=c(e,n,a,s,x_),u=0;u<f;u++){var p=d(e,n,a,s,x_[u]);l[1]=u_(p,l[1]),h[1]=c_(p,h[1])}l[0]=u_(t,l[0]),h[0]=c_(t,h[0]),l[0]=u_(r,l[0]),h[0]=c_(r,h[0]),l[1]=u_(e,l[1]),h[1]=c_(e,h[1]),l[1]=u_(s,l[1]),h[1]=c_(s,h[1])}function xn(t,e,i,n,o,a,r,s){var l=fn,h=un,u=c_(u_(l(t,i,o),1),0),c=c_(u_(l(e,n,a),1),0),d=h(t,i,o,u),f=h(e,n,a,c);r[0]=u_(t,o,d),r[1]=u_(e,a,f),s[0]=c_(t,o,d),s[1]=c_(e,a,f)}function _n(t,e,i,n,o,a,r,s,l){var h=K,u=J,c=Math.abs(o-a);if(c%g_<1e-4&&c>1e-4)return s[0]=t-i,s[1]=e-n,l[0]=t+i,void(l[1]=e+n);if(p_[0]=f_(o)*i+t,p_[1]=d_(o)*n+e,m_[0]=f_(a)*i+t,m_[1]=d_(a)*n+e,h(s,p_,m_),u(l,p_,m_),(o%=g_)<0&&(o+=g_),(a%=g_)<0&&(a+=g_),o>a&&!r?a+=g_:o<a&&r&&(o+=g_),r){var d=a;a=o,o=d}for(var f=0;f<a;f+=Math.PI/2)f>o&&(v_[0]=f_(f)*i+t,v_[1]=d_(f)*n+e,h(s,v_,s),u(l,v_,l))}function bn(t,e,i,n,o,a,r){if(0===o)return!1;var s=o,l=0,h=t;if(r>e+s&&r>n+s||r<e-s&&r<n-s||a>t+s&&a>i+s||a<t-s&&a<i-s)return!1;if(t===i)return Math.abs(a-t)<=s/2;var u=(l=(e-n)/(t-i))*a-r+(h=(t*n-i*e)/(t-i));return u*u/(l*l+1)<=s/2*s/2}function wn(t,e,i,n,o,a,r,s,l,h,u){if(0===l)return!1;var c=l;return!(u>e+c&&u>n+c&&u>a+c&&u>s+c||u<e-c&&u<n-c&&u<a-c&&u<s-c||h>t+c&&h>i+c&&h>o+c&&h>r+c||h<t-c&&h<i-c&&h<o-c&&h<r-c)&&hn(t,e,i,n,o,a,r,s,h,u,null)<=c/2}function Sn(t,e,i,n,o,a,r,s,l){if(0===r)return!1;var h=r;return!(l>e+h&&l>n+h&&l>a+h||l<e-h&&l<n-h&&l<a-h||s>t+h&&s>i+h&&s>o+h||s<t-h&&s<i-h&&s<o-h)&&pn(t,e,i,n,o,a,s,l,null)<=h/2}function Mn(t){return(t%=O_)<0&&(t+=O_),t}function In(t,e,i,n,o,a,r,s,l){if(0===r)return!1;var h=r;s-=t,l-=e;var u=Math.sqrt(s*s+l*l);if(u-h>i||u+h<i)return!1;if(Math.abs(n-o)%z_<1e-4)return!0;if(a){var c=n;n=Mn(o),o=Mn(c)}else n=Mn(n),o=Mn(o);n>o&&(o+=z_);var d=Math.atan2(l,s);return d<0&&(d+=z_),d>=n&&d<=o||d+z_>=n&&d+z_<=o}function Tn(t,e,i,n,o,a){if(a>e&&a>n||a<e&&a<n)return 0;if(n===e)return 0;var r=n<e?1:-1,s=(a-e)/(n-e);return 1!==s&&0!==s||(r=n<e?.5:-.5),s*(i-t)+t>o?r:0}function An(t,e){return Math.abs(t-e)<R_}function Cn(){var t=B_[0];B_[0]=B_[1],B_[1]=t}function Dn(t,e,i,n,o,a,r,s,l,h){if(h>e&&h>n&&h>a&&h>s||h<e&&h<n&&h<a&&h<s)return 0;var u=rn(e,n,a,s,h,V_);if(0===u)return 0;for(var c,d,f=0,g=-1,p=0;p<u;p++){var m=V_[p],v=0===m||1===m?.5:1;on(t,i,o,r,m)<l||(g<0&&(g=sn(e,n,a,s,B_),B_[1]<B_[0]&&g>1&&Cn(),c=on(e,n,a,s,B_[0]),g>1&&(d=on(e,n,a,s,B_[1]))),2==g?m<B_[0]?f+=c<e?v:-v:m<B_[1]?f+=d<c?v:-v:f+=s<d?v:-v:m<B_[0]?f+=c<e?v:-v:f+=s<c?v:-v)}return f}function Ln(t,e,i,n,o,a,r,s){if(s>e&&s>n&&s>a||s<e&&s<n&&s<a)return 0;var l=dn(e,n,a,s,V_);if(0===l)return 0;var h=fn(e,n,a);if(h>=0&&h<=1){for(var u=0,c=un(e,n,a,h),d=0;d<l;d++){f=0===V_[d]||1===V_[d]?.5:1;(g=un(t,i,o,V_[d]))<r||(V_[d]<h?u+=c<e?f:-f:u+=a<c?f:-f)}return u}var f=0===V_[0]||1===V_[0]?.5:1,g=un(t,i,o,V_[0]);return g<r?0:a<e?f:-f}function kn(t,e,i,n,o,a,r,s){if((s-=e)>i||s<-i)return 0;h=Math.sqrt(i*i-s*s);V_[0]=-h,V_[1]=h;var l=Math.abs(n-o);if(l<1e-4)return 0;if(l%E_<1e-4){n=0,o=E_;g=a?1:-1;return r>=V_[0]+t&&r<=V_[1]+t?g:0}if(a){var h=n;n=Mn(o),o=Mn(h)}else n=Mn(n),o=Mn(o);n>o&&(o+=E_);for(var u=0,c=0;c<2;c++){var d=V_[c];if(d+t>r){var f=Math.atan2(s,d),g=a?1:-1;f<0&&(f=E_+f),(f>=n&&f<=o||f+E_>=n&&f+E_<=o)&&(f>Math.PI/2&&f<1.5*Math.PI&&(g=-g),u+=g)}}return u}function Pn(t,e,i,n,o){for(var a=0,r=0,s=0,l=0,h=0,u=0;u<t.length;){var c=t[u++];switch(c===N_.M&&u>1&&(i||(a+=Tn(r,s,l,h,n,o))),1==u&&(l=r=t[u],h=s=t[u+1]),c){case N_.M:r=l=t[u++],s=h=t[u++];break;case N_.L:if(i){if(bn(r,s,t[u],t[u+1],e,n,o))return!0}else a+=Tn(r,s,t[u],t[u+1],n,o)||0;r=t[u++],s=t[u++];break;case N_.C:if(i){if(wn(r,s,t[u++],t[u++],t[u++],t[u++],t[u],t[u+1],e,n,o))return!0}else a+=Dn(r,s,t[u++],t[u++],t[u++],t[u++],t[u],t[u+1],n,o)||0;r=t[u++],s=t[u++];break;case N_.Q:if(i){if(Sn(r,s,t[u++],t[u++],t[u],t[u+1],e,n,o))return!0}else a+=Ln(r,s,t[u++],t[u++],t[u],t[u+1],n,o)||0;r=t[u++],s=t[u++];break;case N_.A:var d=t[u++],f=t[u++],g=t[u++],p=t[u++],m=t[u++],v=t[u++],y=(t[u++],1-t[u++]),x=Math.cos(m)*g+d,_=Math.sin(m)*p+f;u>1?a+=Tn(r,s,x,_,n,o):(l=x,h=_);var b=(n-d)*p/g+d;if(i){if(In(d,f,p,m,m+v,y,e,b,o))return!0}else a+=kn(d,f,p,m,m+v,y,b,o);r=Math.cos(m+v)*g+d,s=Math.sin(m+v)*p+f;break;case N_.R:l=r=t[u++],h=s=t[u++];var x=l+t[u++],_=h+t[u++];if(i){if(bn(l,h,x,h,e,n,o)||bn(x,h,x,_,e,n,o)||bn(x,_,l,_,e,n,o)||bn(l,_,l,h,e,n,o))return!0}else a+=Tn(x,h,x,_,n,o),a+=Tn(l,_,l,h,n,o);break;case N_.Z:if(i){if(bn(r,s,l,h,e,n,o))return!0}else a+=Tn(r,s,l,h,n,o);r=l,s=h}}return i||An(s,h)||(a+=Tn(r,s,l,h,n,o)||0),0!==a}function On(t,e,i){return Pn(t,0,!1,e,i)}function zn(t,e,i,n){return Pn(t,e,!0,i,n)}function Nn(t){je.call(this,t),this.path=null}function En(t,e,i,n,o,a,r,s,l,h,u){var c=l*(J_/180),d=K_(c)*(t-i)/2+$_(c)*(e-n)/2,f=-1*$_(c)*(t-i)/2+K_(c)*(e-n)/2,g=d*d/(r*r)+f*f/(s*s);g>1&&(r*=Y_(g),s*=Y_(g));var p=(o===a?-1:1)*Y_((r*r*(s*s)-r*r*(f*f)-s*s*(d*d))/(r*r*(f*f)+s*s*(d*d)))||0,m=p*r*f/s,v=p*-s*d/r,y=(t+i)/2+K_(c)*m-$_(c)*v,x=(e+n)/2+$_(c)*m+K_(c)*v,_=eb([1,0],[(d-m)/r,(f-v)/s]),b=[(d-m)/r,(f-v)/s],w=[(-1*d-m)/r,(-1*f-v)/s],S=eb(b,w);tb(b,w)<=-1&&(S=J_),tb(b,w)>=1&&(S=0),0===a&&S>0&&(S-=2*J_),1===a&&S<0&&(S+=2*J_),u.addData(h,y,x,r,s,_,S,c,a)}function Rn(t){if(!t)return[];var e,i=t.replace(/-/g," -").replace(/  /g," ").replace(/ /g,",").replace(/,,/g,",");for(e=0;e<q_.length;e++)i=i.replace(new RegExp(q_[e],"g"),"|"+q_[e]);var n,o=i.split("|"),a=0,r=0,s=new P_,l=P_.CMD;for(e=1;e<o.length;e++){var h,u=o[e],c=u.charAt(0),d=0,f=u.slice(1).replace(/e,-/g,"e-").split(",");f.length>0&&""===f[0]&&f.shift();for(var g=0;g<f.length;g++)f[g]=parseFloat(f[g]);for(;d<f.length&&!isNaN(f[d])&&!isNaN(f[0]);){var p,m,v,y,x,_,b,w=a,S=r;switch(c){case"l":a+=f[d++],r+=f[d++],h=l.L,s.addData(h,a,r);break;case"L":a=f[d++],r=f[d++],h=l.L,s.addData(h,a,r);break;case"m":a+=f[d++],r+=f[d++],h=l.M,s.addData(h,a,r),c="l";break;case"M":a=f[d++],r=f[d++],h=l.M,s.addData(h,a,r),c="L";break;case"h":a+=f[d++],h=l.L,s.addData(h,a,r);break;case"H":a=f[d++],h=l.L,s.addData(h,a,r);break;case"v":r+=f[d++],h=l.L,s.addData(h,a,r);break;case"V":r=f[d++],h=l.L,s.addData(h,a,r);break;case"C":h=l.C,s.addData(h,f[d++],f[d++],f[d++],f[d++],f[d++],f[d++]),a=f[d-2],r=f[d-1];break;case"c":h=l.C,s.addData(h,f[d++]+a,f[d++]+r,f[d++]+a,f[d++]+r,f[d++]+a,f[d++]+r),a+=f[d-2],r+=f[d-1];break;case"S":p=a,m=r;var M=s.len(),I=s.data;n===l.C&&(p+=a-I[M-4],m+=r-I[M-3]),h=l.C,w=f[d++],S=f[d++],a=f[d++],r=f[d++],s.addData(h,p,m,w,S,a,r);break;case"s":p=a,m=r;var M=s.len(),I=s.data;n===l.C&&(p+=a-I[M-4],m+=r-I[M-3]),h=l.C,w=a+f[d++],S=r+f[d++],a+=f[d++],r+=f[d++],s.addData(h,p,m,w,S,a,r);break;case"Q":w=f[d++],S=f[d++],a=f[d++],r=f[d++],h=l.Q,s.addData(h,w,S,a,r);break;case"q":w=f[d++]+a,S=f[d++]+r,a+=f[d++],r+=f[d++],h=l.Q,s.addData(h,w,S,a,r);break;case"T":p=a,m=r;var M=s.len(),I=s.data;n===l.Q&&(p+=a-I[M-4],m+=r-I[M-3]),a=f[d++],r=f[d++],h=l.Q,s.addData(h,p,m,a,r);break;case"t":p=a,m=r;var M=s.len(),I=s.data;n===l.Q&&(p+=a-I[M-4],m+=r-I[M-3]),a+=f[d++],r+=f[d++],h=l.Q,s.addData(h,p,m,a,r);break;case"A":v=f[d++],y=f[d++],x=f[d++],_=f[d++],b=f[d++],En(w=a,S=r,a=f[d++],r=f[d++],_,b,v,y,x,h=l.A,s);break;case"a":v=f[d++],y=f[d++],x=f[d++],_=f[d++],b=f[d++],En(w=a,S=r,a+=f[d++],r+=f[d++],_,b,v,y,x,h=l.A,s)}}"z"!==c&&"Z"!==c||(h=l.Z,s.addData(h)),n=h}return s.toStatic(),s}function Vn(t,e){var i=Rn(t);return e=e||{},e.buildPath=function(t){if(t.setData)t.setData(i.data),(e=t.getContext())&&t.rebuildPath(e);else{var e=t;i.rebuildPath(e)}},e.applyTransform=function(t){j_(i,t),this.dirty(!0)},e}function Bn(t,e){return new Nn(Vn(t,e))}function Gn(t,e){return Nn.extend(Vn(t,e))}function Wn(t,e,i,n,o,a,r){var s=.5*(i-t),l=.5*(n-e);return(2*(e-i)+s+l)*r+(-3*(e-i)-2*s-l)*a+s*o+e}function Hn(t,e,i){var n=e.points,o=e.smooth;if(n&&n.length>=2){if(o&&"spline"!==o){var a=hb(n,o,i,e.smoothConstraint);t.moveTo(n[0][0],n[0][1]);for(var r=n.length,s=0;s<(i?r:r-1);s++){var l=a[2*s],h=a[2*s+1],u=n[(s+1)%r];t.bezierCurveTo(l[0],l[1],h[0],h[1],u[0],u[1])}}else{"spline"===o&&(n=lb(n,i)),t.moveTo(n[0][0],n[0][1]);for(var s=1,c=n.length;s<c;s++)t.lineTo(n[s][0],n[s][1])}i&&t.closePath()}}function Fn(t,e,i){var n=t.cpx2,o=t.cpy2;return null===n||null===o?[(i?an:on)(t.x1,t.cpx1,t.cpx2,t.x2,e),(i?an:on)(t.y1,t.cpy1,t.cpy2,t.y2,e)]:[(i?cn:un)(t.x1,t.cpx1,t.x2,e),(i?cn:un)(t.y1,t.cpy1,t.y2,e)]}function Zn(t){return Nn.extend(t)}function Un(t,e,i,n){var o=Bn(t,e),a=o.getBoundingRect();return i&&("center"===n&&(i=jn(i,a)),qn(o,i)),o}function Xn(t,e,i){var n=new qe({style:{image:t,x:e.x,y:e.y,width:e.width,height:e.height},onload:function(t){if("center"===i){var o={width:t.width,height:t.height};n.setStyle(jn(e,o))}}});return n}function jn(t,e){var i,n=e.width/e.height,o=t.height*n;return i=o<=t.width?t.height:(o=t.width)/n,{x:t.x+t.width/2-o/2,y:t.y+t.height/2-i/2,width:o,height:i}}function qn(t,e){if(t.applyTransform){var i=t.getBoundingRect().calculateTransform(e);t.applyTransform(i)}}function Yn(t){var e=t.shape,i=t.style.lineWidth;return bb(2*e.x1)===bb(2*e.x2)&&(e.x1=e.x2=Kn(e.x1,i,!0)),bb(2*e.y1)===bb(2*e.y2)&&(e.y1=e.y2=Kn(e.y1,i,!0)),t}function $n(t){var e=t.shape,i=t.style.lineWidth,n=e.x,o=e.y,a=e.width,r=e.height;return e.x=Kn(e.x,i,!0),e.y=Kn(e.y,i,!0),e.width=Math.max(Kn(n+a,i,!1)-e.x,0===a?0:1),e.height=Math.max(Kn(o+r,i,!1)-e.y,0===r?0:1),t}function Kn(t,e,i){var n=bb(2*t);return(n+bb(e))%2==0?n/2:(n+(i?1:-1))/2}function Jn(t){return null!=t&&"none"!=t}function Qn(t){return"string"==typeof t?At(t,-.1):t}function to(t){if(t.__hoverStlDirty){var e=t.style.stroke,i=t.style.fill,n=t.__hoverStl;n.fill=n.fill||(Jn(i)?Qn(i):null),n.stroke=n.stroke||(Jn(e)?Qn(e):null);var o={};for(var a in n)null!=n[a]&&(o[a]=t.style[a]);t.__normalStl=o,t.__hoverStlDirty=!1}}function eo(t){if(!t.__isHover){if(to(t),t.useHoverLayer)t.__zr&&t.__zr.addHover(t,t.__hoverStl);else{var e=t.style,i=e.insideRollbackOpt;i&&xo(e),e.extendFrom(t.__hoverStl),i&&(yo(e,e.insideOriginalTextPosition,i),null==e.textFill&&(e.textFill=i.autoColor)),t.dirty(!1),t.z2+=1}t.__isHover=!0}}function io(t){if(t.__isHover){var e=t.__normalStl;t.useHoverLayer?t.__zr&&t.__zr.removeHover(t):(e&&t.setStyle(e),t.z2-=1),t.__isHover=!1}}function no(t){"group"===t.type?t.traverse(function(t){"group"!==t.type&&eo(t)}):eo(t)}function oo(t){"group"===t.type?t.traverse(function(t){"group"!==t.type&&io(t)}):io(t)}function ao(t,e){t.__hoverStl=t.hoverStyle||e||{},t.__hoverStlDirty=!0,t.__isHover&&to(t)}function ro(t){this.__hoverSilentOnTouch&&t.zrByTouch||!this.__isEmphasis&&no(this)}function so(t){this.__hoverSilentOnTouch&&t.zrByTouch||!this.__isEmphasis&&oo(this)}function lo(){this.__isEmphasis=!0,no(this)}function ho(){this.__isEmphasis=!1,oo(this)}function uo(t,e,i){t.__hoverSilentOnTouch=i&&i.hoverSilentOnTouch,"group"===t.type?t.traverse(function(t){"group"!==t.type&&ao(t,e)}):ao(t,e),t.on("mouseover",ro).on("mouseout",so),t.on("emphasis",lo).on("normal",ho)}function co(t,e,i,n,o,a,r){var s=(o=o||Mb).labelFetcher,l=o.labelDataIndex,h=o.labelDimIndex,u=i.getShallow("show"),c=n.getShallow("show"),d=u||c?T(s?s.getFormattedLabel(l,"normal",null,h):null,o.defaultText):null,f=u?d:null,g=c?T(s?s.getFormattedLabel(l,"emphasis",null,h):null,d):null;null==f&&null==g||(fo(t,i,a,o),fo(e,n,r,o,!0)),t.text=f,e.text=g}function fo(t,e,i,n,o){return go(t,e,n,o),i&&a(t,i),t.host&&t.host.dirty&&t.host.dirty(!1),t}function go(t,e,i,n){if((i=i||Mb).isRectText){var o=e.getShallow("position")||(n?null:"inside");"outside"===o&&(o="top"),t.textPosition=o,t.textOffset=e.getShallow("offset");var a=e.getShallow("rotate");null!=a&&(a*=Math.PI/180),t.textRotation=a,t.textDistance=T(e.getShallow("distance"),n?null:5)}var r,s=e.ecModel,l=s&&s.option.textStyle,h=po(e);if(h){r={};for(var u in h)if(h.hasOwnProperty(u)){var c=e.getModel(["rich",u]);mo(r[u]={},c,l,i,n)}}return t.rich=r,mo(t,e,l,i,n,!0),i.forceRich&&!i.textStyle&&(i.textStyle={}),t}function po(t){for(var e;t&&t!==t.ecModel;){var i=(t.option||Mb).rich;if(i){e=e||{};for(var n in i)i.hasOwnProperty(n)&&(e[n]=1)}t=t.parentModel}return e}function mo(t,e,i,n,o,a){if(i=!o&&i||Mb,t.textFill=vo(e.getShallow("color"),n)||i.color,t.textStroke=vo(e.getShallow("textBorderColor"),n)||i.textBorderColor,t.textStrokeWidth=T(e.getShallow("textBorderWidth"),i.textBorderWidth),!o){if(a){var r=t.textPosition;t.insideRollback=yo(t,r,n),t.insideOriginalTextPosition=r,t.insideRollbackOpt=n}null==t.textFill&&(t.textFill=n.autoColor)}t.fontStyle=e.getShallow("fontStyle")||i.fontStyle,t.fontWeight=e.getShallow("fontWeight")||i.fontWeight,t.fontSize=e.getShallow("fontSize")||i.fontSize,t.fontFamily=e.getShallow("fontFamily")||i.fontFamily,t.textAlign=e.getShallow("align"),t.textVerticalAlign=e.getShallow("verticalAlign")||e.getShallow("baseline"),t.textLineHeight=e.getShallow("lineHeight"),t.textWidth=e.getShallow("width"),t.textHeight=e.getShallow("height"),t.textTag=e.getShallow("tag"),a&&n.disableBox||(t.textBackgroundColor=vo(e.getShallow("backgroundColor"),n),t.textPadding=e.getShallow("padding"),t.textBorderColor=vo(e.getShallow("borderColor"),n),t.textBorderWidth=e.getShallow("borderWidth"),t.textBorderRadius=e.getShallow("borderRadius"),t.textBoxShadowColor=e.getShallow("shadowColor"),t.textBoxShadowBlur=e.getShallow("shadowBlur"),t.textBoxShadowOffsetX=e.getShallow("shadowOffsetX"),t.textBoxShadowOffsetY=e.getShallow("shadowOffsetY")),t.textShadowColor=e.getShallow("textShadowColor")||i.textShadowColor,t.textShadowBlur=e.getShallow("textShadowBlur")||i.textShadowBlur,t.textShadowOffsetX=e.getShallow("textShadowOffsetX")||i.textShadowOffsetX,t.textShadowOffsetY=e.getShallow("textShadowOffsetY")||i.textShadowOffsetY}function vo(t,e){return"auto"!==t?t:e&&e.autoColor?e.autoColor:null}function yo(t,e,i){var n,o=i.useInsideStyle;return null==t.textFill&&!1!==o&&(!0===o||i.isRectText&&e&&"string"==typeof e&&e.indexOf("inside")>=0)&&(n={textFill:null,textStroke:t.textStroke,textStrokeWidth:t.textStrokeWidth},t.textFill="#fff",null==t.textStroke&&(t.textStroke=i.autoColor,null==t.textStrokeWidth&&(t.textStrokeWidth=2))),n}function xo(t){var e=t.insideRollback;e&&(t.textFill=e.textFill,t.textStroke=e.textStroke,t.textStrokeWidth=e.textStrokeWidth)}function _o(t,e){var i=e||e.getModel("textStyle");return[t.fontStyle||i&&i.getShallow("fontStyle")||"",t.fontWeight||i&&i.getShallow("fontWeight")||"",(t.fontSize||i&&i.getShallow("fontSize")||12)+"px",t.fontFamily||i&&i.getShallow("fontFamily")||"sans-serif"].join(" ")}function bo(t,e,i,n,o,a){if("function"==typeof o&&(a=o,o=null),n&&n.isAnimationEnabled()){var r=t?"Update":"",s=n.getShallow("animationDuration"+r),l=n.getShallow("animationEasing"+r),h=n.getShallow("animationDelay"+r);"function"==typeof h&&(h=h(o,n.getAnimationDelayParams?n.getAnimationDelayParams(e,o):null)),"function"==typeof s&&(s=s(o)),s>0?e.animateTo(i,s,h||0,l,a,!!a):(e.stopAnimation(),e.attr(i),a&&a())}else e.stopAnimation(),e.attr(i),a&&a()}function wo(t,e,i,n,o){bo(!0,t,e,i,n,o)}function So(t,e,i,n,o){bo(!1,t,e,i,n,o)}function Mo(t,e){for(var i=at([]);t&&t!==e;)st(i,t.getLocalTransform(),i),t=t.parent;return i}function Io(t,e,i){return e&&!c(e)&&(e=by.getLocalTransform(e)),i&&(e=ct([],e)),$([],t,e)}function To(t,e,i){var n=0===e[4]||0===e[5]||0===e[0]?1:Math.abs(2*e[4]/e[0]),o=0===e[4]||0===e[5]||0===e[2]?1:Math.abs(2*e[4]/e[2]),a=["left"===t?-n:"right"===t?n:0,"top"===t?-o:"bottom"===t?o:0];return a=Io(a,e,i),Math.abs(a[0])>Math.abs(a[1])?a[0]>0?"right":"left":a[1]>0?"bottom":"top"}function Ao(t,e,i,n){function o(t){var e={position:V(t.position),rotation:t.rotation};return t.shape&&(e.shape=a({},t.shape)),e}if(t&&e){var r=function(t){var e={};return t.traverse(function(t){!t.isGroup&&t.anid&&(e[t.anid]=t)}),e}(t);e.traverse(function(t){if(!t.isGroup&&t.anid){var e=r[t.anid];if(e){var n=o(t);t.attr(o(e)),wo(t,n,i,t.dataIndex)}}})}}function Co(t,e){return f(t,function(t){var i=t[0];i=wb(i,e.x),i=Sb(i,e.x+e.width);var n=t[1];return n=wb(n,e.y),n=Sb(n,e.y+e.height),[i,n]})}function Do(t,e,i){var n=(e=a({rectHover:!0},e)).style={strokeNoScale:!0};if(i=i||{x:-1,y:-1,width:2,height:2},t)return 0===t.indexOf("image://")?(n.image=t.slice(8),r(n,i),new qe(e)):Un(t.replace("path://",""),e,i,"center")}function Lo(t,e,i){this.parentModel=e,this.ecModel=i,this.option=t}function ko(t,e,i){for(var n=0;n<e.length&&(!e[n]||null!=(t=t&&"object"==typeof t?t[e[n]]:null));n++);return null==t&&i&&(t=i.get(e)),t}function Po(t,e){var i=ji(t,"getParent");return i?i.call(t,e):t.parentModel}function Oo(t){return t instanceof Array?t:null==t?[]:[t]}function zo(t,e){if(t)for(var i=t.emphasis=t.emphasis||{},n=t.normal=t.normal||{},o=0,a=e.length;o<a;o++){var r=e[o];!i.hasOwnProperty(r)&&n.hasOwnProperty(r)&&(i[r]=n[r])}}function No(t){return t&&(null==t.value?t:t.value)}function Eo(t){return Ob(t)&&!(t instanceof Array)}function Ro(t,e){var i=e&&e.type;return"ordinal"===i?t:("time"===i&&"number"!=typeof t&&null!=t&&"-"!==t&&(t=+Pi(t)),null==t||""===t?NaN:+t)}function Vo(t,e){e=(e||[]).slice();var i=f(t||[],function(t,e){return{exist:t}});return Pb(e,function(t,n){if(Ob(t)){for(o=0;o<i.length;o++)if(!i[o].option&&null!=t.id&&i[o].exist.id===t.id+"")return i[o].option=t,void(e[n]=null);for(var o=0;o<i.length;o++){var a=i[o].exist;if(!(i[o].option||null!=a.id&&null!=t.id||null==t.name||Go(t)||Go(a)||a.name!==t.name+""))return i[o].option=t,void(e[n]=null)}}}),Pb(e,function(t,e){if(Ob(t)){for(var n=0;n<i.length;n++){var o=i[n].exist;if(!i[n].option&&!Go(o)&&null==t.id){i[n].option=t;break}}n>=i.length&&i.push({option:t})}}),i}function Bo(t){var e=z();Pb(t,function(t,i){var n=t.exist;n&&e.set(n.id,t)}),Pb(t,function(t,i){var n=t.option;L(!n||null==n.id||!e.get(n.id)||e.get(n.id)===t,"id duplicates: "+(n&&n.id)),n&&null!=n.id&&e.set(n.id,t),!t.keyInfo&&(t.keyInfo={})}),Pb(t,function(t,i){var n=t.exist,o=t.option,a=t.keyInfo;if(Ob(o)){if(a.name=null!=o.name?o.name+"":n?n.name:"\0-",n)a.id=n.id;else if(null!=o.id)a.id=o.id+"";else{var r=0;do{a.id="\0"+a.name+"\0"+r++}while(e.get(a.id))}e.set(a.id,t)}})}function Go(t){return Ob(t)&&t.id&&0===(t.id+"").indexOf("\0_ec_\0")}function Wo(t,e){function i(t,e,i){for(var n=0,o=t.length;n<o;n++)for(var a=t[n].seriesId,r=Oo(t[n].dataIndex),s=i&&i[a],l=0,h=r.length;l<h;l++){var u=r[l];s&&s[u]?s[u]=null:(e[a]||(e[a]={}))[u]=1}}function n(t,e){var i=[];for(var o in t)if(t.hasOwnProperty(o)&&null!=t[o])if(e)i.push(+o);else{var a=n(t[o],!0);a.length&&i.push({seriesId:o,dataIndex:a})}return i}var o={},a={};return i(t||[],o),i(e||[],a,o),[n(o),n(a)]}function Ho(t,e){return null!=e.dataIndexInside?e.dataIndexInside:null!=e.dataIndex?y(e.dataIndex)?f(e.dataIndex,function(e){return t.indexOfRawIndex(e)}):t.indexOfRawIndex(e.dataIndex):null!=e.name?y(e.name)?f(e.name,function(e){return t.indexOfName(e)}):t.indexOfName(e.name):void 0}function Fo(t,e,i){if(_(e)){var n={};n[e+"Index"]=0,e=n}var o=i&&i.defaultMainType;!o||jo(e,o+"Index")||jo(e,o+"Id")||jo(e,o+"Name")||(e[o+"Index"]=0);var a={};return Pb(e,function(n,o){var n=e[o];if("dataIndex"!==o&&"dataIndexInside"!==o){var r=o.match(/^(\w+)(Index|Id|Name)$/)||[],s=r[1],h=(r[2]||"").toLowerCase();if(!(!s||!h||null==n||"index"===h&&"none"===n||i&&i.includeMainTypes&&l(i.includeMainTypes,s)<0)){var u={mainType:s};"index"===h&&"all"===n||(u[h]=n);var c=t.queryComponents(u);a[s+"Models"]=c,a[s+"Model"]=c[0]}}else a[o]=n}),a}function Zo(t,e){var i=t.dimensions;e=t.getDimension(e);for(var n=0;n<i.length;n++){var o=t.getDimensionInfo(i[n]);if(o.name===e)return o.coordDim}}function Uo(t,e){var i=[];return Pb(t.dimensions,function(n){var o=t.getDimensionInfo(n);o.coordDim===e&&(i[o.coordDimIndex]=o.name)}),i}function Xo(t,e){var i=[];return Pb(t.dimensions,function(n){var o=t.getDimensionInfo(n),a=o.otherDims[e];null!=a&&!1!==a&&(i[a]=o.name)}),i}function jo(t,e){return t&&t.hasOwnProperty(e)}function qo(t){return[t||"",Rb++,Math.random()].join(Vb)}function Yo(t,e,i,n,o){var a=0,r=0;null==n&&(n=1/0),null==o&&(o=1/0);var s=0;e.eachChild(function(l,h){var u,c,d=l.position,f=l.getBoundingRect(),g=e.childAt(h+1),p=g&&g.getBoundingRect();if("horizontal"===t){var m=f.width+(p?-p.x+f.x:0);(u=a+m)>n||l.newline?(a=0,u=m,r+=s+i,s=f.height):s=Math.max(s,f.height)}else{var v=f.height+(p?-p.y+f.y:0);(c=r+v)>o||l.newline?(a+=s+i,r=0,c=v,s=f.width):s=Math.max(s,f.width)}l.newline||(d[0]=a,d[1]=r,"horizontal"===t?a=u+i:r=c+i)})}function $o(t,e,i){var n=e.width,o=e.height,a=Si(t.x,n),r=Si(t.y,o),s=Si(t.x2,n),l=Si(t.y2,o);return(isNaN(a)||isNaN(parseFloat(t.x)))&&(a=0),(isNaN(s)||isNaN(parseFloat(t.x2)))&&(s=n),(isNaN(r)||isNaN(parseFloat(t.y)))&&(r=0),(isNaN(l)||isNaN(parseFloat(t.y2)))&&(l=o),i=Gx(i||0),{width:Math.max(s-a-i[1]-i[3],0),height:Math.max(l-r-i[0]-i[2],0)}}function Ko(t,e,i){i=Gx(i||0);var n=e.width,o=e.height,a=Si(t.left,n),r=Si(t.top,o),s=Si(t.right,n),l=Si(t.bottom,o),h=Si(t.width,n),u=Si(t.height,o),c=i[2]+i[0],d=i[1]+i[3],f=t.aspect;switch(isNaN(h)&&(h=n-s-d-a),isNaN(u)&&(u=o-l-c-r),null!=f&&(isNaN(h)&&isNaN(u)&&(f>n/o?h=.8*n:u=.8*o),isNaN(h)&&(h=f*u),isNaN(u)&&(u=h/f)),isNaN(a)&&(a=n-s-h-d),isNaN(r)&&(r=o-l-u-c),t.left||t.right){case"center":a=n/2-h/2-i[3];break;case"right":a=n-h-d}switch(t.top||t.bottom){case"middle":case"center":r=o/2-u/2-i[0];break;case"bottom":r=o-u-c}a=a||0,r=r||0,isNaN(h)&&(h=n-d-a-(s||0)),isNaN(u)&&(u=o-c-r-(l||0));var g=new jt(a+i[3],r+i[0],h,u);return g.margin=i,g}function Jo(t,e,i,n,o){var a=!o||!o.hv||o.hv[0],s=!o||!o.hv||o.hv[1],l=o&&o.boundingMode||"all";if(a||s){var h;if("raw"===l)h="group"===t.type?new jt(0,0,+e.width||0,+e.height||0):t.getBoundingRect();else if(h=t.getBoundingRect(),t.needLocalTransform()){var u=t.getLocalTransform();(h=h.clone()).applyTransform(u)}e=Ko(r({width:h.width,height:h.height},e),i,n);var c=t.position,d=a?e.x-h.x:0,f=s?e.y-h.y:0;t.attr("position","raw"===l?[d,f]:[c[0]+d,c[1]+f])}}function Qo(t,e){return null!=t[Wb[e][0]]||null!=t[Wb[e][1]]&&null!=t[Wb[e][2]]}function ta(t,e,i){function n(i,n){var r={},l=0,h={},u=0;if(Bb(i,function(e){h[e]=t[e]}),Bb(i,function(t){o(e,t)&&(r[t]=h[t]=e[t]),a(r,t)&&l++,a(h,t)&&u++}),s[n])return a(e,i[1])?h[i[2]]=null:a(e,i[2])&&(h[i[1]]=null),h;if(2!==u&&l){if(l>=2)return r;for(var c=0;c<i.length;c++){var d=i[c];if(!o(r,d)&&o(t,d)){r[d]=t[d];break}}return r}return h}function o(t,e){return t.hasOwnProperty(e)}function a(t,e){return null!=t[e]&&"auto"!==t[e]}function r(t,e,i){Bb(t,function(t){e[t]=i[t]})}!b(i)&&(i={});var s=i.ignoreSize;!y(s)&&(s=[s,s]);var l=n(Wb[0],0),h=n(Wb[1],1);r(Wb[0],t,l),r(Wb[1],t,h)}function ea(t){return ia({},t)}function ia(t,e){return e&&t&&Bb(Gb,function(i){e.hasOwnProperty(i)&&(t[i]=e[i])}),t}function na(t,e){d(e,function(e,o){Ub.hasClass(o)||("object"==typeof e?t[o]=t[o]?n(t[o],e,!1):i(e):null==t[o]&&(t[o]=e))})}function oa(t){t=t,this.option={},this.option[ew]=1,this._componentsMap=z({series:[]}),this._seriesIndices=null,na(t,this._theme.option),n(t,jb,!1),this.mergeOption(t)}function aa(t,e){y(e)||(e=e?[e]:[]);var i={};return Yb(e,function(e){i[e]=(t.get(e)||[]).slice()}),i}function ra(t,e,i){return e.type?e.type:i?i.subType:Ub.determineSubType(t,e)}function sa(t){return Kb(t,function(t){return t.componentIndex})||[]}function la(t,e){return e.hasOwnProperty("subType")?$b(t,function(t){return t.subType===e.subType}):t}function ha(t){d(nw,function(e){this[e]=m(t[e],t)},this)}function ua(){this._coordinateSystems=[]}function ca(t){this._api=t,this._timelineOptions=[],this._mediaList=[],this._mediaDefault,this._currentMediaIndices=[],this._optionBackup,this._newBaseOption}function da(t,e,i){var n,o,a=[],r=[],s=t.timeline;if(t.baseOption&&(o=t.baseOption),(s||t.options)&&(o=o||{},a=(t.options||[]).slice()),t.media){o=o||{};var l=t.media;aw(l,function(t){t&&t.option&&(t.query?r.push(t):n||(n=t))})}return o||(o=t),o.timeline||(o.timeline=s),aw([o].concat(a).concat(f(r,function(t){return t.option})),function(t){aw(e,function(e){e(t,i)})}),{baseOption:o,timelineOptions:a,mediaDefault:n,mediaList:r}}function fa(t,e,i){var n={width:e,height:i,aspectratio:e/i},o=!0;return d(t,function(t,e){var i=e.match(hw);if(i&&i[1]&&i[2]){var a=i[1],r=i[2].toLowerCase();ga(n[r],t,a)||(o=!1)}}),o}function ga(t,e,i){return"min"===i?t>=e:"max"===i?t<=e:t===e}function pa(t,e){return t.join(",")===e.join(",")}function ma(t,e){aw(e=e||{},function(e,i){if(null!=e){var n=t[i];if(Ub.hasClass(i)){e=Oo(e);var o=Vo(n=Oo(n),e);t[i]=sw(o,function(t){return t.option&&t.exist?lw(t.exist,t.option,!0):t.exist||t.option})}else t[i]=lw(n,e,!0)}})}function va(t){var e=t&&t.itemStyle;if(e)for(var i=0,o=dw.length;i<o;i++){var a=dw[i],r=e.normal,s=e.emphasis;r&&r[a]&&(t[a]=t[a]||{},t[a].normal?n(t[a].normal,r[a]):t[a].normal=r[a],r[a]=null),s&&s[a]&&(t[a]=t[a]||{},t[a].emphasis?n(t[a].emphasis,s[a]):t[a].emphasis=s[a],s[a]=null)}}function ya(t,e){var i=cw(t)&&t[e],n=cw(i)&&i.textStyle;if(n)for(var o=0,a=zb.length;o<a;o++){var e=zb[o];n.hasOwnProperty(e)&&(i[e]=n[e])}}function xa(t){cw(t)&&(ya(t,"normal"),ya(t,"emphasis"))}function _a(t){if(cw(t)){va(t),xa(t.label),xa(t.upperLabel),xa(t.edgeLabel);var e=t.markPoint;va(e),xa(e&&e.label);var i=t.markLine;va(t.markLine),xa(i&&i.label);var n=t.markArea;xa(n&&n.label),ya(t,"axisLabel"),ya(t,"title"),ya(t,"detail");var o=t.data;if(o)for(r=0;r<o.length;r++)va(o[r]),xa(o[r]&&o[r].label);if((e=t.markPoint)&&e.data)for(var a=e.data,r=0;r<a.length;r++)va(a[r]),xa(a[r]&&a[r].label);if((i=t.markLine)&&i.data)for(var s=i.data,r=0;r<s.length;r++)y(s[r])?(va(s[r][0]),xa(s[r][0]&&s[r][0].label),va(s[r][1]),xa(s[r][1]&&s[r][1].label)):(va(s[r]),xa(s[r]&&s[r].label))}}function ba(t){return y(t)?t:t?[t]:[]}function wa(t){return(y(t)?t[0]:t)||{}}function Sa(t,e){e=e.split(",");for(var i=t,n=0;n<e.length&&null!=(i=i&&i[e[n]]);n++);return i}function Ma(t,e,i,n){e=e.split(",");for(var o,a=t,r=0;r<e.length-1;r++)null==a[o=e[r]]&&(a[o]={}),a=a[o];(n||null==a[e[r]])&&(a[e[r]]=i)}function Ia(t){d(gw,function(e){e[0]in t&&!(e[1]in t)&&(t[e[1]]=t[e[0]])})}function Ta(){this.group=new jy,this.uid=qo("viewChart")}function Aa(t,e){if(t&&(t.trigger(e),"group"===t.type))for(var i=0;i<t.childCount();i++)Aa(t.childAt(i),e)}function Ca(t,e,i){var n=Ho(t,e);null!=n?d(Oo(n),function(e){Aa(t.getItemGraphicEl(e),i)}):t.eachItemGraphicEl(function(t){Aa(t,i)})}function Da(t,e,i){function n(){u=(new Date).getTime(),c=null,t.apply(r,s||[])}var o,a,r,s,l,h=0,u=0,c=null;e=e||0;var d=function(){o=(new Date).getTime(),r=this,s=arguments;var t=l||e,d=l||i;l=null,a=o-(d?h:u)-t,clearTimeout(c),d?c=setTimeout(n,t):a>=0?n():c=setTimeout(n,-a),h=o};return d.clear=function(){c&&(clearTimeout(c),c=null)},d.debounceNextCall=function(t){l=t},d}function La(t,e,i,n){var o=t[e];if(o){var a=o[ww]||o,r=o[Mw];if(o[Sw]!==i||r!==n){if(null==i||!n)return t[e]=a;(o=t[e]=Da(a,i,"debounce"===n))[ww]=a,o[Mw]=n,o[Sw]=i}return o}}function ka(t,e){var i=t[e];i&&i[ww]&&(t[e]=i[ww])}function Pa(t){return function(e,i,n){e=e&&e.toLowerCase(),fy.prototype[t].call(this,e,i,n)}}function Oa(){fy.call(this)}function za(t,e,n){function o(t,e){return t.prio-e.prio}n=n||{},"string"==typeof e&&(e=Uw[e]),this.id,this.group,this._dom=t;var a=this._zr=yi(t,{renderer:n.renderer||"canvas",devicePixelRatio:n.devicePixelRatio,width:n.width,height:n.height});this._throttledZrFlush=Da(m(a.flush,a),17),(e=i(e))&&vw(e,!0),this._theme=e,this._chartsViews=[],this._chartsMap={},this._componentsViews=[],this._componentsMap={},this._coordSysMgr=new ua,this._api=$a(this),fy.call(this),this._messageCenter=new Oa,this._initEvents(),this.resize=m(this.resize,this),this._pendingActions=[],ee(Zw,o),ee(Ww,o),a.animation.on("frame",this._onframe,this),k(this)}function Na(t,e,i){var n,o=this._model,a=this._coordSysMgr.getCoordinateSystems();e=Fo(o,e);for(var r=0;r<a.length;r++){var s=a[r];if(s[t]&&null!=(n=s[t](o,e,i)))return n}}function Ea(t,e,i,n,o){function a(n){n&&n.__alive&&n[e]&&n[e](n.__model,r,t._api,i)}var r=t._model;if(n){var s={};s[n+"Id"]=i[n+"Id"],s[n+"Index"]=i[n+"Index"],s[n+"Name"]=i[n+"Name"];var l={mainType:n,query:s};o&&(l.subType=o),r&&r.eachComponent(l,function(e,i){a(t["series"===n?"_chartsMap":"_componentsMap"][e.__viewId])},t)}else Tw(t._componentsViews.concat(t._chartsViews),a)}function Ra(t,e){var i=t.type,n=t.escapeConnect,o=Bw[i],s=o.actionInfo,l=(s.update||"update").split(":"),h=l.pop();l=null!=l[0]&&Aw(l[0]),this[Ow]=!0;var u=[t],c=!1;t.batch&&(c=!0,u=f(t.batch,function(e){return e=r(a({},e),t),e.batch=null,e}));var d,g=[],p="highlight"===i||"downplay"===i;Tw(u,function(t){d=o.action(t,this._model,this._api),(d=d||a({},t)).type=s.event||d.type,g.push(d),p?Ea(this,h,t,"series"):l&&Ea(this,h,t,l.main,l.sub)},this),"none"===h||p||l||(this[zw]?(Rw.prepareAndUpdate.call(this,t),this[zw]=!1):Rw[h].call(this,t)),d=c?{type:s.event||i,escapeConnect:n,batch:g}:g[0],this[Ow]=!1,!e&&this._messageCenter.trigger(d.type,d)}function Va(t){for(var e=this._pendingActions;e.length;){var i=e.shift();Ra.call(this,i,t)}}function Ba(t){!t&&this.trigger("updated")}function Ga(t,e,i){var n=this._api;Tw(this._componentsViews,function(o){var a=o.__model;o[t](a,e,n,i),Ya(a,o)},this),e.eachSeries(function(o,a){var r=this._chartsMap[o.__viewId];r[t](o,e,n,i),Ya(o,r),qa(o,r)},this),ja(this._zr,e),Tw(Fw,function(t){t(e,n)})}function Wa(t,e){for(var i="component"===t,n=i?this._componentsViews:this._chartsViews,o=i?this._componentsMap:this._chartsMap,a=this._zr,r=0;r<n.length;r++)n[r].__alive=!1;e[i?"eachComponent":"eachSeries"](function(t,r){if(i){if("series"===t)return}else r=t;var s="_ec_"+r.id+"_"+r.type,l=o[s];if(!l){var h=Aw(r.type),u=i?xw.getClass(h.main,h.sub):Ta.getClass(h.sub);if(!u)return;(l=new u).init(e,this._api),o[s]=l,n.push(l),a.add(l.group)}r.__viewId=l.__id=s,l.__alive=!0,l.__model=r,l.group.__ecComponentInfo={mainType:r.mainType,index:r.componentIndex}},this);for(r=0;r<n.length;){var s=n[r];s.__alive?r++:(a.remove(s.group),s.dispose(e,this._api),n.splice(r,1),delete o[s.__id],s.__id=s.group.__ecComponentInfo=null)}}function Ha(t,e){Tw(Ww,function(i){i.func(t,e)})}function Fa(t){var e={};t.eachSeries(function(t){var i=t.get("stack"),n=t.getData();if(i&&"list"===n.type){var o=e[i];e.hasOwnProperty(i)&&o&&(n.stackedOn=o),e[i]=n}})}function Za(t,e){var i=this._api;Tw(Zw,function(n){n.isLayout&&n.func(t,i,e)})}function Ua(t,e,i){var n=this._api;t.clearColorPalette(),t.eachSeries(function(t){t.clearColorPalette()}),Tw(Zw,function(o){(!i||!o.isLayout)&&o.func(t,n,e)})}function Xa(t,e){var i=this._api;Tw(this._componentsViews,function(n){var o=n.__model;n.render(o,t,i,e),Ya(o,n)},this),Tw(this._chartsViews,function(t){t.__alive=!1},this),t.eachSeries(function(n,o){var a=this._chartsMap[n.__viewId];a.__alive=!0,a.render(n,t,i,e),a.group.silent=!!n.get("silent"),Ya(n,a),qa(n,a)},this),ja(this._zr,t),Tw(this._chartsViews,function(e){e.__alive||e.remove(t,i)},this)}function ja(t,e){var i=t.storage,n=0;i.traverse(function(t){t.isGroup||n++}),n>e.get("hoverLayerThreshold")&&!Uv.node&&i.traverse(function(t){t.isGroup||(t.useHoverLayer=!0)})}function qa(t,e){var i=0;e.group.traverse(function(t){"group"===t.type||t.ignore||i++});var n=+t.get("progressive"),o=i>t.get("progressiveThreshold")&&n&&!Uv.node;o&&e.group.traverse(function(t){t.isGroup||(t.progressive=o?Math.floor(i++/n):-1,o&&t.stopAnimation(!0))});var a=t.get("blendMode")||null;e.group.traverse(function(t){t.isGroup||t.setStyle("blend",a)})}function Ya(t,e){var i=t.get("z"),n=t.get("zlevel");e.group.traverse(function(t){"group"!==t.type&&(null!=i&&(t.z=i),null!=n&&(t.zlevel=n))})}function $a(t){var e=t._coordSysMgr;return a(new ha(t),{getCoordinateSystems:m(e.getCoordinateSystems,e),getComponentByElement:function(e){for(;e;){var i=e.__ecComponentInfo;if(null!=i)return t._model.getComponent(i.mainType,i.index);e=e.parent}}})}function Ka(t){function e(t,e){for(var n=0;n<t.length;n++)t[n][i]=e}var i="__connectUpdateStatus";d(Gw,function(n,o){t._messageCenter.on(o,function(n){if(qw[t.group]&&0!==t[i]){if(n&&n.escapeConnect)return;var o=t.makeActionFromEvent(n),a=[];d(jw,function(e){e!==t&&e.group===t.group&&a.push(e)}),e(a,0),Tw(a,function(t){1!==t[i]&&t.dispatchAction(o)}),e(a,2)}})})}function Ja(t){qw[t]=!1}function Qa(t){var e;return e=t.getAttribute?t.getAttribute(Kw):t[Kw],jw[e]}function tr(t){Hw.push(t)}function er(t,e){"function"==typeof t&&(e=t,t=Dw),Ww.push({prio:t,func:e})}function ir(t,e,i){"function"==typeof e&&(i=e,e="");var n=b(t)?t.type:[t,t={event:e}][0];t.event=(t.event||n).toLowerCase(),e=t.event,L(Nw.test(n)&&Nw.test(e)),Bw[n]||(Bw[n]={action:i,actionInfo:t}),Gw[e]=n}function nr(t,e){ua.register(t,e)}function or(t,e){"function"==typeof t&&(e=t,t=Lw),Zw.push({prio:t,func:e,isLayout:!0})}function ar(t,e){"function"==typeof t&&(e=t,t=kw),Zw.push({prio:t,func:e})}function rr(t,e){Xw[t]=e}function sr(t){return Ub.extend(t)}function lr(t){return xw.extend(t)}function hr(t){return yw.extend(t)}function ur(t){return Ta.extend(t)}function cr(t){return Jw[t]}function dr(t){return t}function fr(t,e,i,n,o){this._old=t,this._new=e,this._oldKeyGetter=i||dr,this._newKeyGetter=n||dr,this.context=o}function gr(t,e,i,n,o){for(var a=0;a<t.length;a++){var r="_ec_"+o[n](t[a],a),s=e[r];null==s?(i.push(r),e[r]=a):(s.length||(e[r]=s=[s]),s.push(a))}}function pr(t,e){d(oS.concat(e.__wrappedMethods||[]),function(i){e.hasOwnProperty(i)&&(t[i]=e[i])}),t.__wrappedMethods=e.__wrappedMethods}function mr(t){this._array=t||[]}function vr(t){return y(t)||(t=[t]),t}function yr(t,e){var i=t.dimensions,n=new aS(f(i,t.getDimensionInfo,t),t.hostModel);pr(n,t);for(var o=n._storage={},a=t._storage,r=0;r<i.length;r++){var s=i[r],h=a[s];l(e,s)>=0?o[s]=new h.constructor(a[s].length):o[s]=a[s]}return n}function xr(t,e,n){function o(t,e,i){cS[e]?t.otherDims[e]=i:(t.coordDim=e,t.coordDimIndex=i,h.set(e,!0))}function a(t,e,i){if(i||null!=e.get(t)){for(var n=0;null!=e.get(t+n);)n++;t+=n}return e.set(t,!0),t}e=e||[],n=n||{},t=(t||[]).slice();var r=(n.dimsDef||[]).slice(),s=z(n.encodeDef),l=z(),h=z(),u=[],c=n.dimCount;if(null==c){var d=_r(e[0]);c=Math.max(y(d)&&d.length||1,t.length,r.length),lS(t,function(t){var e=t.dimsDef;e&&(c=Math.max(c,e.length))})}for(var f=0;f<c;f++){var g=hS(r[f])?{name:r[f]}:r[f]||{},p=g.name,m=u[f]={otherDims:{}};null!=p&&null==l.get(p)&&(m.name=m.tooltipName=p,l.set(p,f)),null!=g.type&&(m.type=g.type)}s.each(function(t,e){t=s.set(e,Oo(t).slice()),lS(t,function(i,n){hS(i)&&(i=l.get(i)),null!=i&&i<c&&(t[n]=i,o(u[i],e,n))})});var v=0;lS(t,function(t,e){var n,t,a,r;hS(t)?(n=t,t={}):(n=t.name,t=i(t),a=t.dimsDef,r=t.otherDims,t.name=t.coordDim=t.coordDimIndex=t.dimsDef=t.otherDims=null);var l=Oo(s.get(n));if(!l.length)for(var h=0;h<(a&&a.length||1);h++){for(;v<u.length&&null!=u[v].coordDim;)v++;v<u.length&&l.push(v++)}lS(l,function(e,i){var s=u[e];o(uS(s,t),n,i),null==s.name&&a&&(s.name=s.tooltipName=a[i]),r&&uS(s.otherDims,r)})});for(var x=n.extraPrefix||"value",_=0;_<c;_++)null==(m=u[_]=u[_]||{}).coordDim&&(m.coordDim=a(x,h,n.extraFromZero),m.coordDimIndex=0,m.isExtraCoord=!0),null==m.name&&(m.name=a(m.coordDim,l)),null==m.type&&dS(e,_)&&(m.type="ordinal");return u}function _r(t){return y(t)?t:b(t)?t.value:t}function br(t){for(var e=0;e<t.length&&null==t[e];)e++;return t[e]}function wr(t){var e=br(t);return null!=e&&!y(No(e))}function Sr(t,e,i){t=t||[];var n=e.get("coordinateSystem"),o=fS[n],a=ua.get(n),r={encodeDef:e.get("encode"),dimsDef:e.get("dimensions")},s=o&&o(t,e,i,r),h=s&&s.dimensions;h||(h=a&&(a.getDimensionsInfo?a.getDimensionsInfo():a.dimensions.slice())||["x","y"],h=xr(h,t,r));var u=s?s.categoryIndex:-1,c=new aS(h,e),d=Tr(s,t),f={},g=u>=0&&wr(t)?function(t,e,i,n){return Eo(t)&&(c.hasItemOption=!0),n===u?i:Ro(No(t),h[n])}:function(t,e,i,n){var o=No(t),a=Ro(o&&o[n],h[n]);Eo(t)&&(c.hasItemOption=!0);var r=s&&s.categoryAxesModels;return r&&r[e]&&"string"==typeof a&&(f[e]=f[e]||r[e].getCategories(),(a=l(f[e],a))<0&&!isNaN(a)&&(a=+a)),a};return c.hasItemOption=!1,c.initData(t,d,g),c}function Mr(t){return"category"!==t&&"time"!==t}function Ir(t){return"category"===t?"ordinal":"time"===t?"time":"float"}function Tr(t,e){var i,n=[],o=t&&t.dimensions[t.categoryIndex];if(o&&(i=t.categoryAxesModels[o.name]),i){var a=i.getCategories();if(a){var r=e.length;if(y(e[0])&&e[0].length>1){n=[];for(var s=0;s<r;s++)n[s]=a[e[s][t.categoryIndex||0]]}else n=a.slice(0)}}return n}function Ar(t){this._setting=t||{},this._extent=[1/0,-1/0],this._interval=0,this.init&&this.init.apply(this,arguments)}function Cr(t,e,i,n){var o={},a=t[1]-t[0],r=o.interval=Ni(a/e,!0);null!=i&&r<i&&(r=o.interval=i),null!=n&&r>n&&(r=o.interval=n);var s=o.intervalPrecision=Dr(r);return kr(o.niceTickExtent=[mS(Math.ceil(t[0]/r)*r,s),mS(Math.floor(t[1]/r)*r,s)],t),o}function Dr(t){return Ai(t)+2}function Lr(t,e,i){t[e]=Math.max(Math.min(t[e],i[1]),i[0])}function kr(t,e){!isFinite(t[0])&&(t[0]=e[0]),!isFinite(t[1])&&(t[1]=e[1]),Lr(t,0,e),Lr(t,1,e),t[0]>t[1]&&(t[0]=t[1])}function Pr(t,e,i,n){var o=[];if(!t)return o;e[0]<i[0]&&o.push(e[0]);for(var a=i[0];a<=i[1]&&(o.push(a),(a=mS(a+t,n))!==o[o.length-1]);)if(o.length>1e4)return[];return e[1]>(o.length?o[o.length-1]:i[1])&&o.push(e[1]),o}function Or(t,e){return CS(t,AS(e))}function zr(t,e){var i,n,o,a=t.type,r=e.getMin(),s=e.getMax(),l=null!=r,h=null!=s,u=t.getExtent();return"ordinal"===a?i=(e.get("data")||[]).length:(y(n=e.get("boundaryGap"))||(n=[n||0,n||0]),"boolean"==typeof n[0]&&(n=[0,0]),n[0]=Si(n[0],1),n[1]=Si(n[1],1),o=u[1]-u[0]||Math.abs(u[0])),null==r&&(r="ordinal"===a?i?0:NaN:u[0]-n[0]*o),null==s&&(s="ordinal"===a?i?i-1:NaN:u[1]+n[1]*o),"dataMin"===r?r=u[0]:"function"==typeof r&&(r=r({min:u[0],max:u[1]})),"dataMax"===s?s=u[1]:"function"==typeof s&&(s=s({min:u[0],max:u[1]})),(null==r||!isFinite(r))&&(r=NaN),(null==s||!isFinite(s))&&(s=NaN),t.setBlank(M(r)||M(s)),e.getNeedCrossZero()&&(r>0&&s>0&&!l&&(r=0),r<0&&s<0&&!h&&(s=0)),[r,s]}function Nr(t,e){var i=zr(t,e),n=null!=e.getMin(),o=null!=e.getMax(),a=e.get("splitNumber");"log"===t.type&&(t.base=e.get("logBase"));var r=t.type;t.setExtent(i[0],i[1]),t.niceExtent({splitNumber:a,fixMin:n,fixMax:o,minInterval:"interval"===r||"time"===r?e.get("minInterval"):null,maxInterval:"interval"===r||"time"===r?e.get("maxInterval"):null});var s=e.get("interval");null!=s&&t.setInterval&&t.setInterval(s)}function Er(t,e){if(e=e||t.get("type"))switch(e){case"category":return new pS(t.getCategories(),[1/0,-1/0]);case"value":return new yS;default:return(Ar.getClass(e)||yS).create(t)}}function Rr(t,e,i,n,o){var a,r=0,s=0,l=(n-o)/180*Math.PI,h=1;e.length>40&&(h=Math.floor(e.length/40));for(var u=0;u<t.length;u+=h){var c=t[u],d=de(e[u],i,"center","top");d.x+=c*Math.cos(l),d.y+=c*Math.sin(l),d.width*=1.3,d.height*=1.3,a?a.intersect(d)?(s++,r=Math.max(r,s)):(a.union(d),s=0):a=d.clone()}return 0===r&&h>1?h:(r+1)*h-1}function Vr(t,e){var i=t.scale,n=i.getTicksLabels(),o=i.getTicks();return"string"==typeof e?(e=function(t){return function(e){return t.replace("{value}",null!=e?e:"")}}(e),f(n,e)):"function"==typeof e?f(o,function(i,n){return e(Br(t,i),n)},this):n}function Br(t,e){return"category"===t.type?t.scale.getLabel(e):e}function Gr(t){return b(t)&&null!=t.value?t.value:t+""}function Wr(t,e){if("image"!==this.type){var i=this.style,n=this.shape;n&&"line"===n.symbolType?i.stroke=t:this.__isEmptyBrush?(i.stroke=t,i.fill=e||"#fff"):(i.fill&&(i.fill=t),i.stroke&&(i.stroke=t)),this.dirty(!1)}}function Hr(t,e,i,n,o,a,r){var s=0===t.indexOf("empty");s&&(t=t.substr(5,1).toLowerCase()+t.substr(6));var l;return l=0===t.indexOf("image://")?Xn(t.slice(8),new jt(e,i,n,o),r?"center":"cover"):0===t.indexOf("path://")?Un(t.slice(7),{},new jt(e,i,n,o),r?"center":"cover"):new WS({shape:{symbolType:t,x:e,y:i,width:n,height:o}}),l.__isEmptyBrush=s,l.setColor=Wr,l.setColor(a),l}function Fr(t,e){var i=(t[1]-t[0])/e/2;t[0]+=i,t[1]-=i}function Zr(t,e){return Math.abs(t-e)<XS}function Ur(t,e,i){var n=0,o=t[0];if(!o)return!1;for(var a=1;a<t.length;a++){var r=t[a];n+=Tn(o[0],o[1],r[0],r[1],e,i),o=r}var s=t[0];return Zr(o[0],s[0])&&Zr(o[1],s[1])||(n+=Tn(o[0],o[1],s[0],s[1],e,i)),0!==n}function Xr(t,e,i){if(this.name=t,this.geometries=e,i)i=[i[0],i[1]];else{var n=this.getBoundingRect();i=[n.x+n.width/2,n.y+n.height/2]}this.center=i}function jr(t){if(!t.UTF8Encoding)return t;var e=t.UTF8Scale;null==e&&(e=1024);for(var i=t.features,n=0;n<i.length;n++)for(var o=i[n].geometry,a=o.coordinates,r=o.encodeOffsets,s=0;s<a.length;s++){var l=a[s];if("Polygon"===o.type)a[s]=qr(l,r[s],e);else if("MultiPolygon"===o.type)for(var h=0;h<l.length;h++){var u=l[h];l[h]=qr(u,r[s][h],e)}}return t.UTF8Encoding=!1,t}function qr(t,e,i){for(var n=[],o=e[0],a=e[1],r=0;r<t.length;r+=2){var s=t.charCodeAt(r)-64,l=t.charCodeAt(r+1)-64;s=s>>1^-(1&s),l=l>>1^-(1&l),o=s+=o,a=l+=a,n.push([s/i,l/i])}return n}function Yr(t){var e,i=Xo(t,"label");if(i.length)e=i[0];else for(var n,o=t.dimensions.slice();o.length&&(e=o.pop(),"ordinal"===(n=t.getDimensionInfo(e).type)||"time"===n););return e}function $r(t,e){var i=t.getItemVisual(e,"symbolSize");return i instanceof Array?i.slice():[+i,+i]}function Kr(t){return[t[0]/2,t[1]/2]}function Jr(t,e,i){jy.call(this),this.updateData(t,e,i)}function Qr(t,e){this.parent.drift(t,e)}function ts(t){this.group=new jy,this._symbolCtor=t||Jr}function es(t,e,i){var n=t.getItemLayout(e);return n&&!isNaN(n[0])&&!isNaN(n[1])&&!(i&&i(e))&&"none"!==t.getItemVisual(e,"symbol")}function is(t){return t>=0?1:-1}function ns(t,e,i){for(var n,o=t.getBaseAxis(),a=t.getOtherAxis(o),r=o.onZero?0:a.scale.getExtent()[0],s=a.dim,l="x"===s||"radius"===s?1:0,h=e.stackedOn,u=e.get(s,i);h&&is(h.get(s,i))===is(u);){n=h;break}var c=[];return c[l]=e.get(o.dim,i),c[1-l]=n?n.get(s,i,!0):r,t.dataToPoint(c)}function os(t,e){var i=[];return e.diff(t).add(function(t){i.push({cmd:"+",idx:t})}).update(function(t,e){i.push({cmd:"=",idx:e,idx1:t})}).remove(function(t){i.push({cmd:"-",idx:t})}).execute(),i}function as(t){return isNaN(t[0])||isNaN(t[1])}function rs(t,e,i,n,o,a,r,s,l,h,u){for(var c=0,d=i,f=0;f<n;f++){var g=e[d];if(d>=o||d<0)break;if(as(g)){if(u){d+=a;continue}break}if(d===i)t[a>0?"moveTo":"lineTo"](g[0],g[1]),aM(sM,g);else if(l>0){var p=d+a,m=e[p];if(u)for(;m&&as(e[p]);)m=e[p+=a];var v=.5,y=e[c];if(!(m=e[p])||as(m))aM(lM,g);else{as(m)&&!u&&(m=g),H(rM,m,y);var x,_;if("x"===h||"y"===h){var b="x"===h?0:1;x=Math.abs(g[b]-y[b]),_=Math.abs(g[b]-m[b])}else x=hy(g,y),_=hy(g,m);oM(lM,g,rM,-l*(1-(v=_/(_+x))))}iM(sM,sM,s),nM(sM,sM,r),iM(lM,lM,s),nM(lM,lM,r),t.bezierCurveTo(sM[0],sM[1],lM[0],lM[1],g[0],g[1]),oM(sM,g,rM,l*v)}else t.lineTo(g[0],g[1]);c=d,d+=a}return f}function ss(t,e){var i=[1/0,1/0],n=[-1/0,-1/0];if(e)for(var o=0;o<t.length;o++){var a=t[o];a[0]<i[0]&&(i[0]=a[0]),a[1]<i[1]&&(i[1]=a[1]),a[0]>n[0]&&(n[0]=a[0]),a[1]>n[1]&&(n[1]=a[1])}return{min:e?i:n,max:e?n:i}}function ls(t,e){if(t.length===e.length){for(var i=0;i<t.length;i++){var n=t[i],o=e[i];if(n[0]!==o[0]||n[1]!==o[1])return}return!0}}function hs(t){return"number"==typeof t?t:t?.3:0}function us(t){var e=t.getGlobalExtent();if(t.onBand){var i=t.getBandWidth()/2-1,n=e[1]>e[0]?1:-1;e[0]+=n*i,e[1]-=n*i}return e}function cs(t){return t>=0?1:-1}function ds(t,e){var i=t.getBaseAxis(),n=t.getOtherAxis(i),o=0;if(!i.onZero){var a=n.scale.getExtent();a[0]>0?o=a[0]:a[1]<0&&(o=a[1])}var r=n.dim,s="x"===r||"radius"===r?1:0;return e.mapArray([r],function(n,a){for(var l,h=e.stackedOn;h&&cs(h.get(r,a))===cs(n);){l=h;break}var u=[];return u[s]=e.get(i.dim,a),u[1-s]=l?l.get(r,a,!0):o,t.dataToPoint(u)},!0)}function fs(t,e,i){var n=us(t.getAxis("x")),o=us(t.getAxis("y")),a=t.getBaseAxis().isHorizontal(),r=Math.min(n[0],n[1]),s=Math.min(o[0],o[1]),l=Math.max(n[0],n[1])-r,h=Math.max(o[0],o[1])-s,u=i.get("lineStyle.normal.width")||2,c=i.get("clipOverflow")?u/2:Math.max(l,h);a?(s-=c,h+=2*c):(r-=c,l+=2*c);var d=new db({shape:{x:r,y:s,width:l,height:h}});return e&&(d.shape[a?"width":"height"]=0,So(d,{shape:{width:l,height:h}},i)),d}function gs(t,e,i){var n=t.getAngleAxis(),o=t.getRadiusAxis().getExtent(),a=n.getExtent(),r=Math.PI/180,s=new rb({shape:{cx:t.cx,cy:t.cy,r0:o[0],r:o[1],startAngle:-a[0]*r,endAngle:-a[1]*r,clockwise:n.inverse}});return e&&(s.shape.endAngle=-a[0]*r,So(s,{shape:{endAngle:-a[1]*r}},i)),s}function ps(t,e,i){return"polar"===t.type?gs(t,e,i):fs(t,e,i)}function ms(t,e,i){for(var n=e.getBaseAxis(),o="x"===n.dim||"radius"===n.dim?0:1,a=[],r=0;r<t.length-1;r++){var s=t[r+1],l=t[r];a.push(l);var h=[];switch(i){case"end":h[o]=s[o],h[1-o]=l[1-o],a.push(h);break;case"middle":var u=(l[o]+s[o])/2,c=[];h[o]=c[o]=u,h[1-o]=l[1-o],c[1-o]=s[1-o],a.push(h),a.push(c);break;default:h[o]=l[o],h[1-o]=s[1-o],a.push(h)}}return t[r]&&a.push(t[r]),a}function vs(t,e){var i=t.getVisual("visualMeta");if(i&&i.length&&t.count()){for(var n,o=i.length-1;o>=0;o--)if(i[o].dimension<2){n=i[o];break}if(n&&"cartesian2d"===e.type){var a=n.dimension,r=t.dimensions[a],s=e.getAxis(r),l=f(n.stops,function(t){return{coord:s.toGlobalCoord(s.dataToCoord(t.value)),color:t.color}}),h=l.length,u=n.outerColors.slice();h&&l[0].coord>l[h-1].coord&&(l.reverse(),u.reverse());var c=l[0].coord-10,g=l[h-1].coord+10,p=g-c;if(p<.001)return"transparent";d(l,function(t){t.offset=(t.coord-c)/p}),l.push({offset:h?l[h-1].offset:.5,color:u[1]||"transparent"}),l.unshift({offset:h?l[0].offset:.5,color:u[0]||"transparent"});var m=new xb(0,0,0,0,l,!0);return m[r]=c,m[r+"2"]=g,m}}}function ys(t){return this._axes[t]}function xs(t){pM.call(this,t)}function _s(t,e){return e.type||(e.data?"category":"value")}function bs(t,e,i){return t.getCoordSysModel()===e}function ws(t,e){var i=e*Math.PI/180,n=t.plain(),o=n.width,a=n.height,r=o*Math.cos(i)+a*Math.sin(i),s=o*Math.sin(i)+a*Math.cos(i);return new jt(n.x,n.y,r,s)}function Ss(t){var e,i=t.model,n=i.getFormattedLabels(),o=i.getModel("axisLabel"),a=1,r=n.length;r>40&&(a=Math.ceil(r/40));for(var s=0;s<r;s+=a)if(!t.isLabelIgnored(s)){var l=ws(o.getTextRect(n[s]),o.get("rotate")||0);e?e.union(l):e=l}return e}function Ms(t,e,i){this._coordsMap={},this._coordsList=[],this._axesMap={},this._axesList=[],this._initCartesian(t,e,i),this.model=t}function Is(t,e,i){var n=t[e];if(i.onZero){var o=i.onZeroAxisIndex;if(null==o){for(var a in n)if(n.hasOwnProperty(a)){var r=n[a];if(r&&!Ts(r)){o=+a;break}}null==o&&(i.onZero=!1),i.onZeroAxisIndex=o}else(r=n[o])&&Ts(r)&&(i.onZero=!1)}}function Ts(t){return"category"===t.type||"time"===t.type||!MM(t)}function As(t,e){var i=t.getExtent(),n=i[0]+i[1];t.toGlobalCoord="x"===t.dim?function(t){return t+e}:function(t){return n-t+e},t.toLocalCoord="x"===t.dim?function(t){return t-e}:function(t){return n-t+e}}function Cs(t,e){return f(AM,function(e){return t.getReferringComponents(e)[0]})}function Ds(t){return"cartesian2d"===t.get("coordinateSystem")}function Ls(t){var e={componentType:t.mainType};return e[t.mainType+"Index"]=t.componentIndex,e}function ks(t,e,i,n){var o,a,r=Li(i-t.rotation),s=n[0]>n[1],l="start"===e&&!s||"start"!==e&&s;return ki(r-CM/2)?(a=l?"bottom":"top",o="center"):ki(r-1.5*CM)?(a=l?"top":"bottom",o="center"):(a="middle",o=r<1.5*CM&&r>CM/2?l?"left":"right":l?"right":"left"),{rotation:r,textAlign:o,textVerticalAlign:a}}function Ps(t){var e=t.get("tooltip");return t.get("silent")||!(t.get("triggerEvent")||e&&e.show)}function Os(t,e,i){var n=t.get("axisLabel.showMinLabel"),o=t.get("axisLabel.showMaxLabel");e=e||[],i=i||[];var a=e[0],r=e[1],s=e[e.length-1],l=e[e.length-2],h=i[0],u=i[1],c=i[i.length-1],d=i[i.length-2];!1===n?(zs(a),zs(h)):Ns(a,r)&&(n?(zs(r),zs(u)):(zs(a),zs(h))),!1===o?(zs(s),zs(c)):Ns(l,s)&&(o?(zs(l),zs(d)):(zs(s),zs(c)))}function zs(t){t&&(t.ignore=!0)}function Ns(t,e,i){var n=t&&t.getBoundingRect().clone(),o=e&&e.getBoundingRect().clone();if(n&&o){var a=at([]);return ht(a,a,-t.rotation),n.applyTransform(st([],a,t.getLocalTransform())),o.applyTransform(st([],a,e.getLocalTransform())),n.intersect(o)}}function Es(t){return"middle"===t||"center"===t}function Rs(t,e,i){var n=e.axis;if(e.get("axisTick.show")&&!n.scale.isBlank()){for(var o=e.getModel("axisTick"),a=o.getModel("lineStyle"),s=o.get("length"),l=OM(o,i.labelInterval),h=n.getTicksCoords(o.get("alignWithLabel")),u=n.scale.getTicks(),c=e.get("axisLabel.showMinLabel"),d=e.get("axisLabel.showMaxLabel"),f=[],g=[],p=t._transform,m=[],v=h.length,y=0;y<v;y++)if(!PM(n,y,l,v,c,d)){var x=h[y];f[0]=x,f[1]=0,g[0]=x,g[1]=i.tickDirection*s,p&&($(f,f,p),$(g,g,p));var _=new fb(Yn({anid:"tick_"+u[y],shape:{x1:f[0],y1:f[1],x2:g[0],y2:g[1]},style:r(a.getLineStyle(),{stroke:e.get("axisLine.lineStyle.color")}),z2:2,silent:!0}));t.group.add(_),m.push(_)}return m}}function Vs(t,e,i){var n=e.axis;if(I(i.axisLabelShow,e.get("axisLabel.show"))&&!n.scale.isBlank()){var o=e.getModel("axisLabel"),a=o.get("margin"),r=n.scale.getTicks(),s=e.getFormattedLabels(),l=(I(i.labelRotate,o.get("rotate"))||0)*CM/180,h=kM(i.rotation,l,i.labelDirection),u=e.get("data"),c=[],f=Ps(e),g=e.get("triggerEvent"),p=e.get("axisLabel.showMinLabel"),m=e.get("axisLabel.showMaxLabel");return d(r,function(l,d){if(!PM(n,d,i.labelInterval,r.length,p,m)){var v=o;u&&u[l]&&u[l].textStyle&&(v=new Lo(u[l].textStyle,o,e.ecModel));var y=v.getTextColor()||e.get("axisLine.lineStyle.color"),x=[n.dataToCoord(l),i.labelOffset+i.labelDirection*a],_=n.scale.getLabel(l),b=new ib({anid:"label_"+l,position:x,rotation:h.rotation,silent:f,z2:10});fo(b.style,v,{text:s[d],textAlign:v.getShallow("align",!0)||h.textAlign,textVerticalAlign:v.getShallow("verticalAlign",!0)||v.getShallow("baseline",!0)||h.textVerticalAlign,textFill:"function"==typeof y?y("category"===n.type?_:"value"===n.type?l+"":l,d):y}),g&&(b.eventData=Ls(e),b.eventData.targetType="axisLabel",b.eventData.value=_),t._dumbGroup.add(b),b.updateTransform(),c.push(b),t.group.add(b),b.decomposeTransform()}}),c}}function Bs(t,e){var i={axesInfo:{},seriesInvolved:!1,coordSysAxesInfo:{},coordSysMap:{}};return Gs(i,t,e),i.seriesInvolved&&Hs(i,t),i}function Gs(t,e,i){var n=e.getComponent("tooltip"),o=e.getComponent("axisPointer"),a=o.get("link",!0)||[],r=[];zM(i.getCoordinateSystems(),function(i){function s(n,s,l){var c=l.model.getModel("axisPointer",o),d=c.get("show");if(d&&("auto"!==d||n||qs(c))){null==s&&(s=c.get("triggerTooltip"));var f=(c=n?Ws(l,u,o,e,n,s):c).get("snap"),g=Ys(l.model),p=s||f||"category"===l.type,m=t.axesInfo[g]={key:g,axis:l,coordSys:i,axisPointerModel:c,triggerTooltip:s,involveSeries:p,snap:f,useHandle:qs(c),seriesModels:[]};h[g]=m,t.seriesInvolved|=p;var v=Fs(a,l);if(null!=v){var y=r[v]||(r[v]={axesInfo:{}});y.axesInfo[g]=m,y.mapper=a[v].mapper,m.linkGroup=y}}}if(i.axisPointerEnabled){var l=Ys(i.model),h=t.coordSysAxesInfo[l]={};t.coordSysMap[l]=i;var u=i.model.getModel("tooltip",n);if(zM(i.getAxes(),NM(s,!1,null)),i.getTooltipAxes&&n&&u.get("show")){var c="axis"===u.get("trigger"),d="cross"===u.get("axisPointer.type"),f=i.getTooltipAxes(u.get("axisPointer.axis"));(c||d)&&zM(f.baseAxes,NM(s,!d||"cross",c)),d&&zM(f.otherAxes,NM(s,"cross",!1))}}})}function Ws(t,e,n,o,a,s){var l=e.getModel("axisPointer"),h={};zM(["type","snap","lineStyle","shadowStyle","label","animation","animationDurationUpdate","animationEasingUpdate","z"],function(t){h[t]=i(l.get(t))}),h.snap="category"!==t.type&&!!s,"cross"===l.get("type")&&(h.type="line");var u=h.label||(h.label={});if(null==u.show&&(u.show=!1),"cross"===a&&(u.show=!0,!s)){var c=h.lineStyle=l.get("crossStyle");c&&r(u,c.textStyle)}return t.model.getModel("axisPointer",new Lo(h,n,o))}function Hs(t,e){e.eachSeries(function(e){var i=e.coordinateSystem,n=e.get("tooltip.trigger",!0),o=e.get("tooltip.show",!0);i&&"none"!==n&&!1!==n&&"item"!==n&&!1!==o&&!1!==e.get("axisPointer.show",!0)&&zM(t.coordSysAxesInfo[Ys(i.model)],function(t){var n=t.axis;i.getAxis(n.dim)===n&&(t.seriesModels.push(e),null==t.seriesDataCount&&(t.seriesDataCount=0),t.seriesDataCount+=e.getData().count())})},this)}function Fs(t,e){for(var i=e.model,n=e.dim,o=0;o<t.length;o++){var a=t[o]||{};if(Zs(a[n+"AxisId"],i.id)||Zs(a[n+"AxisIndex"],i.componentIndex)||Zs(a[n+"AxisName"],i.name))return o}}function Zs(t,e){return"all"===t||y(t)&&l(t,e)>=0||t===e}function Us(t){var e=Xs(t);if(e){var i=e.axisPointerModel,n=e.axis.scale,o=i.option,a=i.get("status"),r=i.get("value");null!=r&&(r=n.parse(r));var s=qs(i);null==a&&(o.status=s?"show":"hide");var l=n.getExtent().slice();l[0]>l[1]&&l.reverse(),(null==r||r>l[1])&&(r=l[1]),r<l[0]&&(r=l[0]),o.value=r,s&&(o.status=e.axis.scale.isBlank()?"hide":"show")}}function Xs(t){var e=(t.ecModel.getComponent("axisPointer")||{}).coordSysAxesInfo;return e&&e.axesInfo[Ys(t)]}function js(t){var e=Xs(t);return e&&e.axisPointerModel}function qs(t){return!!t.get("handle.show")}function Ys(t){return t.type+"||"+t.id}function $s(t,e,i,n,o,a){var r=EM.getAxisPointerClass(t.axisPointerClass);if(r){var s=js(e);s?(t._axisPointer||(t._axisPointer=new r)).render(e,s,n,a):Ks(t,n)}}function Ks(t,e,i){var n=t._axisPointer;n&&n.dispose(e,i),t._axisPointer=null}function Js(t,e,i){i=i||{};var n=t.coordinateSystem,o=e.axis,a={},r=o.position,s=o.onZero?"onZero":r,l=o.dim,h=n.getRect(),u=[h.x,h.x+h.width,h.y,h.y+h.height],c={left:0,right:1,top:0,bottom:1,onZero:2},d=e.get("offset")||0,f="x"===l?[u[2]-d,u[3]+d]:[u[0]-d,u[1]+d];if(o.onZero){var g=n.getAxis("x"===l?"y":"x",o.onZeroAxisIndex),p=g.toGlobalCoord(g.dataToCoord(0));f[c.onZero]=Math.max(Math.min(p,f[1]),f[0])}a.position=["y"===l?f[c[s]]:u[0],"x"===l?f[c[s]]:u[3]],a.rotation=Math.PI/2*("x"===l?0:1);var m={top:-1,bottom:1,left:-1,right:1};a.labelDirection=a.tickDirection=a.nameDirection=m[r],a.labelOffset=o.onZero?f[c[r]]-f[c.onZero]:0,e.get("axisTick.inside")&&(a.tickDirection=-a.tickDirection),I(i.labelInside,e.get("axisLabel.inside"))&&(a.labelDirection=-a.labelDirection);var v=e.get("axisLabel.rotate");return a.labelRotate="top"===s?-v:v,a.labelInterval=o.getLabelInterval(),a.z2=1,a}function Qs(t){return t.get("stack")||FM+t.seriesIndex}function tl(t){return t.dim+t.index}function el(t,e){return il(f(t,function(t){var e=t.getData(),i=t.coordinateSystem.getBaseAxis(),n=i.getExtent(),o="category"===i.type?i.getBandWidth():Math.abs(n[1]-n[0])/e.count();return{bandWidth:o,barWidth:Si(t.get("barWidth"),o),barMaxWidth:Si(t.get("barMaxWidth"),o),barGap:t.get("barGap"),barCategoryGap:t.get("barCategoryGap"),axisKey:tl(i),stackId:Qs(t)}}),e)}function il(t,e){var i={};d(t,function(t,e){var n=t.axisKey,o=t.bandWidth,a=i[n]||{bandWidth:o,remainedWidth:o,autoWidthCount:0,categoryGap:"20%",gap:"30%",stacks:{}},r=a.stacks;i[n]=a;var s=t.stackId;r[s]||a.autoWidthCount++,r[s]=r[s]||{width:0,maxWidth:0};var l=t.barWidth;l&&!r[s].width&&(r[s].width=l,l=Math.min(a.remainedWidth,l),a.remainedWidth-=l);var h=t.barMaxWidth;h&&(r[s].maxWidth=h);var u=t.barGap;null!=u&&(a.gap=u);var c=t.barCategoryGap;null!=c&&(a.categoryGap=c)});var n={};return d(i,function(t,e){n[e]={};var i=t.stacks,o=t.bandWidth,a=Si(t.categoryGap,o),r=Si(t.gap,1),s=t.remainedWidth,l=t.autoWidthCount,h=(s-a)/(l+(l-1)*r);h=Math.max(h,0),d(i,function(t,e){var i=t.maxWidth;i&&i<h&&(i=Math.min(i,s),t.width&&(i=Math.min(i,t.width)),s-=i,t.width=i,l--)}),h=(s-a)/(l+(l-1)*r),h=Math.max(h,0);var u,c=0;d(i,function(t,e){t.width||(t.width=h),u=t,c+=t.width*(1+r)}),u&&(c-=u.width*r);var f=-c/2;d(i,function(t,i){n[e][i]=n[e][i]||{offset:f,width:t.width},f+=t.width*(1+r)})}),n}function nl(t,e,i){var n=el(p(e.getSeriesByType(t),function(t){return!e.isSeriesFiltered(t)&&t.coordinateSystem&&"cartesian2d"===t.coordinateSystem.type})),o={},a={};e.eachSeriesByType(t,function(t){if("cartesian2d"===t.coordinateSystem.type){var e=t.getData(),i=t.coordinateSystem,r=i.getBaseAxis(),s=Qs(t),l=n[tl(r)][s],h=l.offset,u=l.width,c=i.getOtherAxis(r),d=t.get("barMinHeight")||0,f=r.onZero?c.toGlobalCoord(c.dataToCoord(0)):c.getGlobalExtent()[0],g=[t.coordDimToDataDim("x")[0],t.coordDimToDataDim("y")[0]],p=e.mapArray(g,function(t,e){return i.dataToPoint([t,e])},!0);o[s]=o[s]||[],a[s]=a[s]||[],e.setLayout({offset:h,size:u}),e.each(t.coordDimToDataDim(c.dim)[0],function(t,i){if(!isNaN(t)){o[s][i]||(o[s][i]={p:f,n:f},a[s][i]={p:f,n:f});var n,r,l,g,m=t>=0?"p":"n",v=p[i],y=o[s][i][m],x=a[s][i][m];c.isHorizontal()?(n=y,r=v[1]+h,l=v[0]-x,g=u,a[s][i][m]+=l,Math.abs(l)<d&&(l=(l<0?-1:1)*d),o[s][i][m]+=l):(n=v[0]+h,r=y,l=u,g=v[1]-x,a[s][i][m]+=g,Math.abs(g)<d&&(g=(g<=0?-1:1)*d),o[s][i][m]+=g),e.setItemLayout(i,{x:n,y:r,width:l,height:g})}},!0)}},this)}function ol(t,e,i,n,o,a,r){co(t,e,i.getModel("label.normal"),i.getModel("label.emphasis"),{labelFetcher:o,labelDataIndex:a,defaultText:o.getRawValue(a),isRectText:!0,autoColor:n}),al(t),al(e)}function al(t,e){"outside"===t.textPosition&&(t.textPosition=e)}function rl(t,e,i){i.style.text=null,wo(i,{shape:{width:0}},e,t,function(){i.parent&&i.parent.remove(i)})}function sl(t,e,i){i.style.text=null,wo(i,{shape:{r:i.shape.r0}},e,t,function(){i.parent&&i.parent.remove(i)})}function ll(t,e,i,n,o,a,s,l){var h=e.getItemVisual(i,"color"),u=e.getItemVisual(i,"opacity"),c=n.getModel("itemStyle.normal"),d=n.getModel("itemStyle.emphasis").getBarItemStyle();l||t.setShape("r",c.get("barBorderRadius")||0),t.useStyle(r({fill:h,opacity:u},c.getBarItemStyle()));var f=n.getShallow("cursor");f&&t.attr("cursor",f);var g=s?o.height>0?"bottom":"top":o.width>0?"left":"right";l||ol(t.style,d,n,h,a,i,g),uo(t,d)}function hl(t,e){var i=t.get(jM)||0;return Math.min(i,Math.abs(e.width),Math.abs(e.height))}function ul(t,e,i,n){var o=e.getData(),a=this.dataIndex,r=o.getName(a),s=e.get("selectedOffset");n.dispatchAction({type:"pieToggleSelect",from:t,name:r,seriesId:e.id}),o.each(function(t){cl(o.getItemGraphicEl(t),o.getItemLayout(t),e.isSelected(o.getName(t)),s,i)})}function cl(t,e,i,n,o){var a=(e.startAngle+e.endAngle)/2,r=Math.cos(a),s=Math.sin(a),l=i?n:0,h=[r*l,s*l];o?t.animate().when(200,{position:h}).start("bounceOut"):t.attr("position",h)}function dl(t,e){function i(){a.ignore=a.hoverIgnore,r.ignore=r.hoverIgnore}function n(){a.ignore=a.normalIgnore,r.ignore=r.normalIgnore}jy.call(this);var o=new rb({z2:2}),a=new cb,r=new ib;this.add(o),this.add(a),this.add(r),this.updateData(t,e,!0),this.on("emphasis",i).on("normal",n).on("mouseover",i).on("mouseout",n)}function fl(t,e,i,n,o,a,r){function s(e,i){for(var n=e;n>=0&&(t[n].y-=i,!(n>0&&t[n].y>t[n-1].y+t[n-1].height));n--);}function l(t,e,i,n,o,a){for(var r=e?Number.MAX_VALUE:0,s=0,l=t.length;s<l;s++)if("center"!==t[s].position){var h=Math.abs(t[s].y-n),u=t[s].len,c=t[s].len2,d=h<o+u?Math.sqrt((o+u+c)*(o+u+c)-h*h):Math.abs(t[s].x-i);e&&d>=r&&(d=r-10),!e&&d<=r&&(d=r+10),t[s].x=i+d*a,r=d}}t.sort(function(t,e){return t.y-e.y});for(var h,u=0,c=t.length,d=[],f=[],g=0;g<c;g++)(h=t[g].y-u)<0&&function(e,i,n,o){for(var a=e;a<i;a++)if(t[a].y+=n,a>e&&a+1<i&&t[a+1].y>t[a].y+t[a].height)return void s(a,n/2);s(i-1,n/2)}(g,c,-h),u=t[g].y+t[g].height;r-u<0&&s(c-1,u-r);for(g=0;g<c;g++)t[g].y>=i?f.push(t[g]):d.push(t[g]);l(d,!1,e,i,n,o),l(f,!0,e,i,n,o)}function gl(t,e,i,n,o,a){for(var r=[],s=[],l=0;l<t.length;l++)t[l].x<e?r.push(t[l]):s.push(t[l]);fl(s,e,i,n,1,o,a),fl(r,e,i,n,-1,o,a);for(l=0;l<t.length;l++){var h=t[l].linePoints;if(h){var u=h[1][0]-h[2][0];t[l].x<e?h[2][0]=t[l].x+3:h[2][0]=t[l].x-3,h[1][1]=h[2][1]=t[l].y,h[1][0]=h[2][0]+u}}}function pl(){this.group=new jy,this._symbolEl=new aI({})}function ml(t,e,i){US.call(this,t,e,i),this.type="value",this.angle=0,this.name="",this.model}function vl(t,e,i){this._model=t,this.dimensions=[],this._indicatorAxes=f(t.getIndicatorModels(),function(t,e){var i="indicator_"+e,n=new ml(i,new yS);return n.name=t.get("name"),n.model=t,t.axis=n,this.dimensions.push(i),n},this),this.resize(t,i),this.cx,this.cy,this.r,this.startAngle}function yl(t,e){return r({show:e},t)}function xl(t){return y(t)||(t=[+t,+t]),t}function _l(){by.call(this)}function bl(t){this.name=t,this.zoomLimit,by.call(this),this._roamTransform=new _l,this._viewTransform=new _l,this._center,this._zoom}function wl(t,e,i,n){var o=i.seriesModel,a=o?o.coordinateSystem:null;return a===this?a[t](n):null}function Sl(t,e,i,n,o){bl.call(this,t),this.map=e,this._nameCoordMap=z(),this.loadGeoJson(i,n,o)}function Ml(t,e,i,n){var o=i.geoModel,a=i.seriesModel,r=o?o.coordinateSystem:a?a.coordinateSystem||(a.getReferringComponents("geo")[0]||{}).coordinateSystem:null;return r===this?r[t](n):null}function Il(t,e){var i=t.get("boundingCoords");if(null!=i){var n=i[0],o=i[1];isNaN(n[0])||isNaN(n[1])||isNaN(o[0])||isNaN(o[1])||this.setBoundingRect(n[0],n[1],o[0]-n[0],o[1]-n[1])}var a,r=this.getBoundingRect(),s=t.get("layoutCenter"),l=t.get("layoutSize"),h=e.getWidth(),u=e.getHeight(),c=t.get("aspectScale")||.75,d=r.width/r.height*c,f=!1;s&&l&&(s=[Si(s[0],h),Si(s[1],u)],l=Si(l,Math.min(h,u)),isNaN(s[0])||isNaN(s[1])||isNaN(l)||(f=!0));if(f){var g={};d>1?(g.width=l,g.height=l/d):(g.height=l,g.width=l*d),g.y=s[1]-g.height/2,g.x=s[0]-g.width/2}else(a=t.getBoxLayoutParams()).aspect=d,g=Ko(a,{width:h,height:u});this.setViewRect(g.x,g.y,g.width,g.height),this.setCenter(t.get("center")),this.setZoom(t.get("zoom"))}function Tl(t,e){d(e.get("geoCoord"),function(e,i){t.addGeoCoord(i,e)})}function Al(t,e,i){Ll(t)[e]=i}function Cl(t,e,i){var n=Ll(t);n[e]===i&&(n[e]=null)}function Dl(t,e){return!!Ll(t)[e]}function Ll(t){return t[bI]||(t[bI]={})}function kl(t){this.pointerChecker,this._zr=t,this._opt={};var e=m,n=e(Pl,this),o=e(Ol,this),a=e(zl,this),s=e(Nl,this),l=e(El,this);fy.call(this),this.setPointerChecker=function(t){this.pointerChecker=t},this.enable=function(e,h){this.disable(),this._opt=r(i(h)||{},{zoomOnMouseWheel:!0,moveOnMouseMove:!0,preventDefaultMouseMove:!0}),null==e&&(e=!0),!0!==e&&"move"!==e&&"pan"!==e||(t.on("mousedown",n),t.on("mousemove",o),t.on("mouseup",a)),!0!==e&&"scale"!==e&&"zoom"!==e||(t.on("mousewheel",s),t.on("pinch",l))},this.disable=function(){t.off("mousedown",n),t.off("mousemove",o),t.off("mouseup",a),t.off("mousewheel",s),t.off("pinch",l)},this.dispose=this.disable,this.isDragging=function(){return this._dragging},this.isPinching=function(){return this._pinching}}function Pl(t){if(!(hi(t)||t.target&&t.target.draggable)){var e=t.offsetX,i=t.offsetY;this.pointerChecker&&this.pointerChecker(t,e,i)&&(this._x=e,this._y=i,this._dragging=!0)}}function Ol(t){if(!hi(t)&&Vl(this,"moveOnMouseMove",t)&&this._dragging&&"pinch"!==t.gestureEvent&&!Dl(this._zr,"globalPan")){var e=t.offsetX,i=t.offsetY,n=this._x,o=this._y,a=e-n,r=i-o;this._x=e,this._y=i,this._opt.preventDefaultMouseMove&&bx(t.event),this.trigger("pan",a,r,n,o,e,i)}}function zl(t){hi(t)||(this._dragging=!1)}function Nl(t){if(Vl(this,"zoomOnMouseWheel",t)&&0!==t.wheelDelta){var e=t.wheelDelta>0?1.1:1/1.1;Rl.call(this,t,e,t.offsetX,t.offsetY)}}function El(t){if(!Dl(this._zr,"globalPan")){var e=t.pinchScale>1?1.1:1/1.1;Rl.call(this,t,e,t.pinchX,t.pinchY)}}function Rl(t,e,i,n){this.pointerChecker&&this.pointerChecker(t,i,n)&&(bx(t.event),this.trigger("zoom",e,i,n))}function Vl(t,e,i){var n=t._opt[e];return n&&(!_(n)||i.event[n+"Key"])}function Bl(t,e,i){var n=t.target,o=n.position;o[0]+=e,o[1]+=i,n.dirty()}function Gl(t,e,i,n){var o=t.target,a=t.zoomLimit,r=o.position,s=o.scale,l=t.zoom=t.zoom||1;if(l*=e,a){var h=a.min||0,u=a.max||1/0;l=Math.max(Math.min(u,l),h)}var c=l/t.zoom;t.zoom=l,r[0]-=(i-r[0])*(c-1),r[1]-=(n-r[1])*(c-1),s[0]*=c,s[1]*=c,o.dirty()}function Wl(t,e,i){var n=e.getComponentByElement(t.topTarget),o=n&&n.coordinateSystem;return n&&n!==i&&!wI[n.mainType]&&o&&o.model!==i}function Hl(t,e){var i=t.getItemStyle(),n=t.get("areaColor");return null!=n&&(i.fill=n),i}function Fl(t,e,i,n,o){i.off("click"),i.off("mousedown"),e.get("selectedMode")&&(i.on("mousedown",function(){t._mouseDownFlag=!0}),i.on("click",function(a){if(t._mouseDownFlag){t._mouseDownFlag=!1;for(var r=a.target;!r.__regions;)r=r.parent;if(r){var s={type:("geo"===e.mainType?"geo":"map")+"ToggleSelect",batch:f(r.__regions,function(t){return{name:t.name,from:o.uid}})};s[e.mainType+"Id"]=e.id,n.dispatchAction(s),Zl(e,i)}}}))}function Zl(t,e){e.eachChild(function(e){d(e.__regions,function(i){e.trigger(t.isSelected(i.name)?"emphasis":"normal")})})}function Ul(t,e){var i=new jy;this._controller=new kl(t.getZr()),this._controllerHost={target:e?i:null},this.group=i,this._updateGroup=e,this._mouseDownFlag}function Xl(t,e,i){var n=t.getZoom(),o=t.getCenter(),a=e.zoom,r=t.dataToPoint(o);if(null!=e.dx&&null!=e.dy){r[0]-=e.dx,r[1]-=e.dy;o=t.pointToData(r);t.setCenter(o)}if(null!=a){if(i){var s=i.min||0,l=i.max||1/0;a=Math.max(Math.min(n*a,l),s)/n}t.scale[0]*=a,t.scale[1]*=a;var h=t.position,u=(e.originX-h[0])*(a-1),c=(e.originY-h[1])*(a-1);h[0]-=u,h[1]-=c,t.updateTransform();o=t.pointToData(r);t.setCenter(o),t.setZoom(a*n)}return{center:t.getCenter(),zoom:t.getZoom()}}function jl(t,e){var i={},n=["value"];return d(t,function(t){t.each(n,function(e,n){var o="ec-"+t.getName(n);i[o]=i[o]||[],isNaN(e)||i[o].push(e)})}),t[0].map(n,function(n,o){for(var a="ec-"+t[0].getName(o),r=0,s=1/0,l=-1/0,h=i[a].length,u=0;u<h;u++)s=Math.min(s,i[a][u]),l=Math.max(l,i[a][u]),r+=i[a][u];var c;return c="min"===e?s:"max"===e?l:"average"===e?r/h:r,0===h?NaN:c})}function ql(t){var e=t.mainData,i=t.datas;i||(i={main:e},t.datasAttr={main:"data"}),t.datas=t.mainData=null,th(e,i,t),SI(i,function(i){SI(e.TRANSFERABLE_METHODS,function(e){i.wrapMethod(e,v(Yl,t))})}),e.wrapMethod("cloneShallow",v(Kl,t)),SI(e.CHANGABLE_METHODS,function(i){e.wrapMethod(i,v($l,t))}),L(i[e.dataType]===e)}function Yl(t,e){if(Ql(this)){var i=a({},this[MI]);i[this.dataType]=e,th(e,i,t)}else eh(e,this.dataType,this[II],t);return e}function $l(t,e){return t.struct&&t.struct.update(this),e}function Kl(t,e){return SI(e[MI],function(i,n){i!==e&&eh(i.cloneShallow(),n,e,t)}),e}function Jl(t){var e=this[II];return null==t||null==e?e:e[MI][t]}function Ql(t){return t[II]===t}function th(t,e,i){t[MI]={},SI(e,function(e,n){eh(e,n,t,i)})}function eh(t,e,i,n){i[MI][e]=t,t[II]=i,t.dataType=e,n.struct&&(t[n.structAttr]=n.struct,n.struct[n.datasAttr[e]]=t),t.getLinkedData=Jl}function ih(t,e,i){this.root,this.data,this._nodes=[],this.hostModel=t,this.levelModels=f(e||[],function(e){return new Lo(e,t,t.ecModel)}),this.leavesModel=new Lo(i||{},t,t.ecModel)}function nh(t,e){var i=e.children;t.parentNode!==e&&(i.push(t),t.parentNode=e)}function oh(t){t.hierNode={defaultAncestor:null,ancestor:t,prelim:0,modifier:0,change:0,shift:0,i:0,thread:null};for(var e,i,n=[t];e=n.pop();)if(i=e.children,e.isExpand&&i.length)for(var o=i.length-1;o>=0;o--){var a=i[o];a.hierNode={defaultAncestor:null,ancestor:a,prelim:0,modifier:0,change:0,shift:0,i:o,thread:null},n.push(a)}}function ah(t,e){var i=t.isExpand?t.children:[],n=t.parentNode.children,o=t.hierNode.i?n[t.hierNode.i-1]:null;if(i.length){uh(t);var a=(i[0].hierNode.prelim+i[i.length-1].hierNode.prelim)/2;o?(t.hierNode.prelim=o.hierNode.prelim+e(t,o),t.hierNode.modifier=t.hierNode.prelim-a):t.hierNode.prelim=a}else o&&(t.hierNode.prelim=o.hierNode.prelim+e(t,o));t.parentNode.hierNode.defaultAncestor=ch(t,o,t.parentNode.hierNode.defaultAncestor||n[0],e)}function rh(t){var e=t.hierNode.prelim+t.parentNode.hierNode.modifier;t.setLayout({x:e},!0),t.hierNode.modifier+=t.parentNode.hierNode.modifier}function sh(t){return arguments.length?t:mh}function lh(t,e){var i={};return t-=Math.PI/2,i.x=e*Math.cos(t),i.y=e*Math.sin(t),i}function hh(t,e){return Ko(t.getBoxLayoutParams(),{width:e.getWidth(),height:e.getHeight()})}function uh(t){for(var e=t.children,i=e.length,n=0,o=0;--i>=0;){var a=e[i];a.hierNode.prelim+=n,a.hierNode.modifier+=n,o+=a.hierNode.change,n+=a.hierNode.shift+o}}function ch(t,e,i,n){if(e){for(var o=t,a=t,r=a.parentNode.children[0],s=e,l=o.hierNode.modifier,h=a.hierNode.modifier,u=r.hierNode.modifier,c=s.hierNode.modifier;s=dh(s),a=fh(a),s&&a;){o=dh(o),r=fh(r),o.hierNode.ancestor=t;var d=s.hierNode.prelim+c-a.hierNode.prelim-h+n(s,a);d>0&&(ph(gh(s,t,i),t,d),h+=d,l+=d),c+=s.hierNode.modifier,h+=a.hierNode.modifier,l+=o.hierNode.modifier,u+=r.hierNode.modifier}s&&!dh(o)&&(o.hierNode.thread=s,o.hierNode.modifier+=c-l),a&&!fh(r)&&(r.hierNode.thread=a,r.hierNode.modifier+=h-u,i=t)}return i}function dh(t){var e=t.children;return e.length&&t.isExpand?e[e.length-1]:t.hierNode.thread}function fh(t){var e=t.children;return e.length&&t.isExpand?e[0]:t.hierNode.thread}function gh(t,e,i){return t.hierNode.ancestor.parentNode===e.parentNode?t.hierNode.ancestor:i}function ph(t,e,i){var n=i/(e.hierNode.i-t.hierNode.i);e.hierNode.change-=n,e.hierNode.shift+=i,e.hierNode.modifier+=i,e.hierNode.prelim+=i,t.hierNode.change+=n}function mh(t,e){return t.parentNode===e.parentNode?1:2}function vh(t,e){var i=t.getItemLayout(e);return i&&!isNaN(i.x)&&!isNaN(i.y)&&"none"!==t.getItemVisual(e,"symbol")}function yh(t,e,i){return i.itemModel=e,i.itemStyle=e.getModel("itemStyle.normal").getItemStyle(),i.hoverItemStyle=e.getModel("itemStyle.emphasis").getItemStyle(),i.lineStyle=e.getModel("lineStyle.normal").getLineStyle(),i.labelModel=e.getModel("label.normal"),i.hoverLabelModel=e.getModel("label.emphasis"),!1===t.isExpand&&0!==t.children.length?i.symbolInnerColor=i.itemStyle.fill:i.symbolInnerColor="#fff",i}function xh(t,e,i,n,o,a){var s=!i,l=t.tree.getNodeByDataIndex(e),a=yh(l,l.getModel(),a),h=t.tree.root,u=l.parentNode===h?l:l.parentNode||l,c=t.getItemGraphicEl(u.dataIndex),d=u.getLayout(),f=c?{x:c.position[0],y:c.position[1],rawX:c.__radialOldRawX,rawY:c.__radialOldRawY}:d,g=l.getLayout();s?(i=new Jr(t,e,a)).attr("position",[f.x,f.y]):i.updateData(t,e,a),i.__radialOldRawX=i.__radialRawX,i.__radialOldRawY=i.__radialRawY,i.__radialRawX=g.rawX,i.__radialRawY=g.rawY,n.add(i),t.setItemGraphicEl(e,i),wo(i,{position:[g.x,g.y]},o);var p=i.getSymbolPath();if("radial"===a.layout){var m,v,y=h.children[0],x=y.getLayout(),_=y.children.length;if(g.x===x.x&&!0===l.isExpand){var b={};b.x=(y.children[0].getLayout().x+y.children[_-1].getLayout().x)/2,b.y=(y.children[0].getLayout().y+y.children[_-1].getLayout().y)/2,(m=Math.atan2(b.y-x.y,b.x-x.x))<0&&(m=2*Math.PI+m),(v=b.x<x.x)&&(m-=Math.PI)}else(m=Math.atan2(g.y-x.y,g.x-x.x))<0&&(m=2*Math.PI+m),0===l.children.length||0!==l.children.length&&!1===l.isExpand?(v=g.x<x.x)&&(m-=Math.PI):(v=g.x>x.x)||(m-=Math.PI);var w=v?"left":"right";p.setStyle({textPosition:w,textRotation:-m,textOrigin:"center",verticalAlign:"middle"})}if(l.parentNode&&l.parentNode!==h){var S=i.__edge;S||(S=i.__edge=new pb({shape:bh(a,f,f),style:r({opacity:0},a.lineStyle)})),wo(S,{shape:bh(a,d,g),style:{opacity:1}},o),n.add(S)}}function _h(t,e,i,n,o,a){for(var r,s=t.tree.getNodeByDataIndex(e),l=t.tree.root,a=yh(s,s.getModel(),a),h=s.parentNode===l?s:s.parentNode||s;null==(r=h.getLayout());)h=h.parentNode===l?h:h.parentNode||h;wo(i,{position:[r.x+1,r.y+1]},o,function(){n.remove(i),t.setItemGraphicEl(e,null)}),i.fadeOut(null,{keepLabel:!0});var u=i.__edge;u&&wo(u,{shape:bh(a,r,r),style:{opacity:0}},o,function(){n.remove(u)})}function bh(t,e,i){var n,o,a,r,s=t.orient;if("radial"===t.layout){var l=e.rawX,h=e.rawY,u=i.rawX,c=i.rawY,d=lh(l,h),f=lh(l,h+(c-h)*t.curvature),g=lh(u,c+(h-c)*t.curvature),p=lh(u,c);return{x1:d.x,y1:d.y,x2:p.x,y2:p.y,cpx1:f.x,cpy1:f.y,cpx2:g.x,cpy2:g.y}}var l=e.x,h=e.y,u=i.x,c=i.y;return"horizontal"===s&&(n=l+(u-l)*t.curvature,o=h,a=u+(l-u)*t.curvature,r=c),"vertical"===s&&(n=l,o=h+(c-h)*t.curvature,a=u,r=c+(h-c)*t.curvature),{x1:l,y1:h,x2:u,y2:c,cpx1:n,cpy1:o,cpx2:a,cpy2:r}}function wh(t,e,i){for(var n,o=[t],a=[];n=o.pop();)if(a.push(n),n.isExpand){var r=n.children;if(r.length)for(var s=0;s<r.length;s++)o.push(r[s])}for(;n=a.pop();)e(n,i)}function Sh(t,e){for(var i,n=[t];i=n.pop();)if(e(i),i.isExpand){var o=i.children;if(o.length)for(var a=o.length-1;a>=0;a--)n.push(o[a])}}function Mh(t,e){if(t&&("treemapZoomToNode"===t.type||"treemapRootToNode"===t.type)){var i=e.getData().tree.root,n=t.targetNode;if(n&&i.contains(n))return{node:n};var o=t.targetNodeId;if(null!=o&&(n=i.getNodeById(o)))return{node:n}}}function Ih(t){for(var e=[];t;)(t=t.parentNode)&&e.push(t);return e.reverse()}function Th(t,e){return l(Ih(t),e)>=0}function Ah(t,e){for(var i=[];t;){var n=t.dataIndex;i.push({name:t.name,dataIndex:n,value:e.getRawValue(n)}),t=t.parentNode}return i.reverse(),i}function Ch(t){var e=0;d(t.children,function(t){Ch(t);var i=t.value;y(i)&&(i=i[0]),e+=i});var i=t.value;y(i)&&(i=i[0]),(null==i||isNaN(i))&&(i=e),i<0&&(i=0),y(t.value)?t.value[0]=i:t.value=i}function Dh(t,e){var i=e.get("color");if(i){var n;return d(t=t||[],function(t){var e=new Lo(t),i=e.get("color");(e.get("itemStyle.normal.color")||i&&"none"!==i)&&(n=!0)}),n||((t[0]||(t[0]={})).color=i.slice()),t}}function Lh(t){this.group=new jy,t.add(this.group)}function kh(t,e,i,n,o,a){var r=[[o?t:t-CI,e],[t+i,e],[t+i,e+n],[o?t:t-CI,e+n]];return!a&&r.splice(2,0,[t+i+CI,e+n/2]),!o&&r.push([t,e+n/2]),r}function Ph(t,e,i){t.eventData={componentType:"series",componentSubType:"treemap",seriesIndex:e.componentIndex,seriesName:e.name,seriesType:"treemap",selfType:"breadcrumb",nodeData:{dataIndex:i&&i.dataIndex,name:i&&i.name},treePathInfo:i&&Ah(i,e)}}function Oh(){var t,e=[],i={};return{add:function(t,n,o,a,r){return _(a)&&(r=a,a=0),!i[t.id]&&(i[t.id]=1,e.push({el:t,target:n,time:o,delay:a,easing:r}),!0)},done:function(e){return t=e,this},start:function(){for(var n=e.length,o=0,a=e.length;o<a;o++){var r=e[o];r.el.animateTo(r.target,r.time,r.delay,r.easing,function(){--n||(e.length=0,i={},t&&t())})}return this}}}function zh(t,e,n,o,r,s,l,h,u,c){function d(t,e){b?!t.invisible&&s.push(t):(e(),t.__tmWillVisible||(t.invisible=!1))}function f(e,n,o,a,r,s){var h=l.getModel(),u=I(t.getFormattedLabel(l.dataIndex,"normal",null,null,s?"upperLabel":"label"),h.get("name"));if(!s&&v.isLeafRoot){var c=t.get("drillDownIcon",!0);u=c?c+" "+u:u}var d=h.getModel(s?NI:OI),f=h.getModel(s?EI:zI),g=d.getShallow("show");co(e,n,d,f,{defaultText:g?u:null,autoColor:o,isRectText:!0}),s&&(e.textRect=i(s)),e.truncate=g&&d.get("ellipsis")?{outerWidth:a,outerHeight:r,minChar:2}:null}function g(t,i,o,a){var s=null!=S&&n[t][S],l=r[t];return s?(n[t][S]=null,p(l,s,t)):b||((s=new i({z:Nh(o,a)})).__tmDepth=o,s.__tmStorageName=t,m(l,s,t)),e[t][w]=s}function p(t,e,i){(t[w]={}).old="nodeGroup"===i?e.position.slice():a({},e.shape)}function m(t,e,i){var n=t[w]={},a=l.parentNode;if(a&&(!o||"drillDown"===o.direction)){var s=0,h=0,u=r.background[a.getRawIndex()];!o&&u&&u.old&&(s=u.old.width,h=u.old.height),n.old="nodeGroup"===i?[0,h]:{x:s,y:h,width:0,height:0}}n.fadein="nodeGroup"!==i}if(l){var v=l.getLayout();if(v&&v.isInView){var y=v.width,x=v.height,_=v.borderWidth,b=v.invisible,w=l.getRawIndex(),S=h&&h.getRawIndex(),M=l.viewChildren,T=v.upperHeight,A=M&&M.length,C=l.getModel("itemStyle.normal"),D=l.getModel("itemStyle.emphasis"),L=g("nodeGroup",LI);if(L){if(u.add(L),L.attr("position",[v.x||0,v.y||0]),L.__tmNodeWidth=y,L.__tmNodeHeight=x,v.isAboveViewRoot)return L;var k=g("background",kI,c,VI);if(k&&function(e,i,n){i.dataIndex=l.dataIndex,i.seriesIndex=t.seriesIndex,i.setShape({x:0,y:0,width:y,height:x});var o=l.getVisual("borderColor",!0),a=D.get("borderColor");d(i,function(){var t=WI(C);t.fill=o;var e=GI(D);if(e.fill=a,n){var r=y-2*_;f(t,e,o,r,T,{x:_,y:0,width:r,height:T})}else t.text=e.text=null;i.setStyle(t),uo(i,e)}),e.add(i)}(L,k,A&&v.upperHeight),!A){var P=g("content",kI,c,BI);P&&function(e,i){i.dataIndex=l.dataIndex,i.seriesIndex=t.seriesIndex;var n=Math.max(y-2*_,0),o=Math.max(x-2*_,0);i.culling=!0,i.setShape({x:_,y:_,width:n,height:o});var a=l.getVisual("color",!0);d(i,function(){var t=WI(C);t.fill=a;var e=GI(D);f(t,e,a,n,o),i.setStyle(t),uo(i,e)}),e.add(i)}(L,P)}return L}}}}function Nh(t,e){var i=t*RI+e;return(i-1)/i}function Eh(t){var e=t.pieceList;t.hasSpecialVisual=!1,d(e,function(e,i){e.originIndex=i,null!=e.visual&&(t.hasSpecialVisual=!0)})}function Rh(t){var e=t.categories,i=t.visual,n=t.categoryMap={};if(ZI(e,function(t,e){n[t]=e}),!y(i)){var o=[];b(i)?ZI(i,function(t,e){var i=n[e];o[null!=i?i:XI]=t}):o[XI]=i,i=Xh(t,o)}for(var a=e.length-1;a>=0;a--)null==i[a]&&(delete n[e[a]],e.pop())}function Vh(t,e){var i=t.visual,n=[];b(i)?ZI(i,function(t){n.push(t)}):null!=i&&n.push(i);var o={color:1,symbol:1};e||1!==n.length||o.hasOwnProperty(t.type)||(n[1]=n[0]),Xh(t,n)}function Bh(t){return{applyVisual:function(e,i,n){e=this.mapValueToVisual(e),n("color",t(i("color"),e))},_doMap:Zh([0,1])}}function Gh(t){var e=this.option.visual;return e[Math.round(wi(t,[0,1],[0,e.length-1],!0))]||{}}function Wh(t){return function(e,i,n){n(t,this.mapValueToVisual(e))}}function Hh(t){var e=this.option.visual;return e[this.option.loop&&t!==XI?t%e.length:t]}function Fh(){return this.option.visual[0]}function Zh(t){return{linear:function(e){return wi(e,t,this.option.visual,!0)},category:Hh,piecewise:function(e,i){var n=Uh.call(this,i);return null==n&&(n=wi(e,t,this.option.visual,!0)),n},fixed:Fh}}function Uh(t){var e=this.option,i=e.pieceList;if(e.hasSpecialVisual){var n=i[jI.findPieceIndex(t,i)];if(n&&n.visual)return n.visual[this.type]}}function Xh(t,e){return t.visual=e,"color"===t.type&&(t.parsedVisual=f(e,function(t){return Mt(t)})),e}function jh(t,e,i){return t?e<=i:e<i}function qh(t,e,i,n,o,a){var r=t.getModel(),s=t.getLayout();if(s&&!s.invisible&&s.isInView){var l,h=t.getModel(KI),u=Yh(h,e,i[t.depth],n),c=h.get("borderColor"),f=h.get("borderColorSaturation");null!=f&&(c=Kh(f,l=$h(u))),t.setVisual("borderColor",c);var g=t.viewChildren;if(g&&g.length){var p=Qh(t,r,s,h,u,g);d(g,function(t,e){(t.depth>=o.length||t===o[t.depth])&&qh(t,eu(r,u,t,e,p,a),i,n,o,a)})}else l=$h(u),t.setVisual("color",l)}}function Yh(t,e,i,n){var o=a({},e);return d(["color","colorAlpha","colorSaturation"],function(a){var r=t.get(a,!0);null==r&&i&&(r=i[a]),null==r&&(r=e[a]),null==r&&(r=n.get(a)),null!=r&&(o[a]=r)}),o}function $h(t){var e=Jh(t,"color");if(e){var i=Jh(t,"colorAlpha"),n=Jh(t,"colorSaturation");return n&&(e=kt(e,null,null,n)),i&&(e=Pt(e,i)),e}}function Kh(t,e){return null!=e?kt(e,null,null,t):null}function Jh(t,e){var i=t[e];if(null!=i&&"none"!==i)return i}function Qh(t,e,i,n,o,a){if(a&&a.length){var r=tu(e,"color")||null!=o.color&&"none"!==o.color&&(tu(e,"colorAlpha")||tu(e,"colorSaturation"));if(r){var s=e.get("visualMin"),l=e.get("visualMax"),h=i.dataExtent.slice();null!=s&&s<h[0]&&(h[0]=s),null!=l&&l>h[1]&&(h[1]=l);var u=e.get("colorMappingBy"),c={type:r.name,dataExtent:h,visual:r.range};"color"!==c.type||"index"!==u&&"id"!==u?c.mappingMethod="linear":(c.mappingMethod="category",c.loop=!0);var d=new jI(c);return d.__drColorMappingBy=u,d}}}function tu(t,e){var i=t.get(e);return $I(i)&&i.length?{name:e,range:i}:null}function eu(t,e,i,n,o,r){var s=a({},e);if(o){var l=o.type,h="color"===l&&o.__drColorMappingBy,u="index"===h?n:"id"===h?r.mapIdToIndex(i.getId()):i.getValue(t.get("visualDimension"));s[l]=o.mapValueToVisual(u)}return s}function iu(t,e,i,n){var o,a;if(!t.isRemoved()){var r=t.getLayout();o=r.width,a=r.height;var s=(f=t.getModel()).get(iT),l=f.get(nT)/2,h=du(f),u=Math.max(s,h),c=s-l,d=u-l,f=t.getModel();t.setLayout({borderWidth:s,upperHeight:u,upperLabelHeight:h},!0);var g=(o=JI(o-2*c,0))*(a=JI(a-c-d,0)),p=nu(t,f,g,e,i,n);if(p.length){var m={x:c,y:d,width:o,height:a},v=QI(o,a),y=1/0,x=[];x.area=0;for(var _=0,b=p.length;_<b;){var w=p[_];x.push(w),x.area+=w.getLayout().area;var S=su(x,v,e.squareRatio);S<=y?(_++,y=S):(x.area-=x.pop().getLayout().area,lu(x,v,m,l,!1),v=QI(m.width,m.height),x.length=x.area=0,y=1/0)}if(x.length&&lu(x,v,m,l,!0),!i){var M=f.get("childrenVisibleMin");null!=M&&g<M&&(i=!0)}for(var _=0,b=p.length;_<b;_++)iu(p[_],e,i,n+1)}}}function nu(t,e,i,n,o,a){var r=t.children||[],s=n.sort;"asc"!==s&&"desc"!==s&&(s=null);var l=null!=n.leafDepth&&n.leafDepth<=a;if(o&&!l)return t.viewChildren=[];au(r=p(r,function(t){return!t.isRemoved()}),s);var h=ru(e,r,s);if(0===h.sum)return t.viewChildren=[];if(h.sum=ou(e,i,h.sum,s,r),0===h.sum)return t.viewChildren=[];for(var u=0,c=r.length;u<c;u++){var d=r[u].getValue()/h.sum*i;r[u].setLayout({area:d})}return l&&(r.length&&t.setLayout({isLeafRoot:!0},!0),r.length=0),t.viewChildren=r,t.setLayout({dataExtent:h.dataExtent},!0),r}function ou(t,e,i,n,o){if(!n)return i;for(var a=t.get("visibleMin"),r=o.length,s=r,l=r-1;l>=0;l--){var h=o["asc"===n?r-l-1:l].getValue();h/i*e<a&&(s=l,i-=h)}return"asc"===n?o.splice(0,r-s):o.splice(s,r-s),i}function au(t,e){return e&&t.sort(function(t,i){var n="asc"===e?t.getValue()-i.getValue():i.getValue()-t.getValue();return 0===n?"asc"===e?t.dataIndex-i.dataIndex:i.dataIndex-t.dataIndex:n}),t}function ru(t,e,i){for(var n=0,o=0,a=e.length;o<a;o++)n+=e[o].getValue();var r=t.get("visualDimension");if(e&&e.length)if("value"===r&&i)s=[e[e.length-1].getValue(),e[0].getValue()],"asc"===i&&s.reverse();else{var s=[1/0,-1/0];eT(e,function(t){var e=t.getValue(r);e<s[0]&&(s[0]=e),e>s[1]&&(s[1]=e)})}else s=[NaN,NaN];return{sum:n,dataExtent:s}}function su(t,e,i){for(var n,o=0,a=1/0,r=0,s=t.length;r<s;r++)(n=t[r].getLayout().area)&&(n<a&&(a=n),n>o&&(o=n));var l=t.area*t.area,h=e*e*i;return l?JI(h*o/l,l/(h*a)):1/0}function lu(t,e,i,n,o){var a=e===i.width?0:1,r=1-a,s=["x","y"],l=["width","height"],h=i[s[a]],u=e?t.area/e:0;(o||u>i[l[r]])&&(u=i[l[r]]);for(var c=0,d=t.length;c<d;c++){var f=t[c],g={},p=u?f.getLayout().area/u:0,m=g[l[r]]=JI(u-2*n,0),v=i[s[a]]+i[l[a]]-h,y=c===d-1||v<p?v:p,x=g[l[a]]=JI(y-2*n,0);g[s[r]]=i[s[r]]+QI(n,m/2),g[s[a]]=h+QI(n,x/2),h+=y,f.setLayout(g,!0)}i[s[r]]+=u,i[l[r]]-=u}function hu(t,e,i,n,o){var a=(e||{}).node,r=[n,o];if(!a||a===i)return r;for(var s,l=n*o,h=l*t.option.zoomToNodeRatio;s=a.parentNode;){for(var u=0,c=s.children,d=0,f=c.length;d<f;d++)u+=c[d].getValue();var g=a.getValue();if(0===g)return r;h*=u/g;var p=s.getModel(),m=p.get(iT);(h+=4*m*m+(3*m+Math.max(m,du(p)))*Math.pow(h,.5))>Rx&&(h=Rx),a=s}h<l&&(h=l);var v=Math.pow(h/l,.5);return[n*v,o*v]}function uu(t,e,i){if(e)return{x:e.x,y:e.y};var n={x:0,y:0};if(!i)return n;var o=i.node,a=o.getLayout();if(!a)return n;for(var r=[a.width/2,a.height/2],s=o;s;){var l=s.getLayout();r[0]+=l.x,r[1]+=l.y,s=s.parentNode}return{x:t.width/2-r[0],y:t.height/2-r[1]}}function cu(t,e,i,n,o){var a=t.getLayout(),r=i[o],s=r&&r===t;if(!(r&&!s||o===i.length&&t!==n)){t.setLayout({isInView:!0,invisible:!s&&!e.intersect(a),isAboveViewRoot:s},!0);var l=new jt(e.x-a.x,e.y-a.y,e.width,e.height);eT(t.viewChildren||[],function(t){cu(t,l,i,n,o+1)})}}function du(t){return t.get(oT)?t.get(aT):0}function fu(t){return"_EC_"+t}function gu(t,e){this.id=null==t?"":t,this.inEdges=[],this.outEdges=[],this.edges=[],this.hostGraph,this.dataIndex=null==e?-1:e}function pu(t,e,i){this.node1=t,this.node2=e,this.dataIndex=null==i?-1:i}function mu(t){return isNaN(+t.cpx1)||isNaN(+t.cpy1)}function vu(t){return"_"+t+"Type"}function yu(t,e,i){var n=e.getItemVisual(i,"color"),o=e.getItemVisual(i,t),a=e.getItemVisual(i,t+"Size");if(o&&"none"!==o){y(a)||(a=[a,a]);var r=Hr(o,-a[0]/2,-a[1]/2,a[0],a[1],n);return r.name=t,r}}function xu(t){var e=new fT({name:"line"});return _u(e.shape,t),e}function _u(t,e){var i=e[0],n=e[1],o=e[2];t.x1=i[0],t.y1=i[1],t.x2=n[0],t.y2=n[1],t.percent=1,o?(t.cpx1=o[0],t.cpy1=o[1]):(t.cpx1=NaN,t.cpy1=NaN)}function bu(t,e,i){jy.call(this),this._createLine(t,e,i)}function wu(t){return isNaN(t[0])||isNaN(t[1])}function Su(t){return!wu(t[0])&&!wu(t[1])}function Mu(t){this._ctor=t||bu,this.group=new jy}function Iu(t,e,i){for(var n,o=t[0],a=t[1],r=t[2],s=1/0,l=i*i,h=.1,u=.1;u<=.9;u+=.1)vT[0]=_T(o[0],a[0],r[0],u),vT[1]=_T(o[1],a[1],r[1],u),(f=wT(bT(vT,e)-l))<s&&(s=f,n=u);for(var c=0;c<32;c++){var d=n+h;yT[0]=_T(o[0],a[0],r[0],n),yT[1]=_T(o[1],a[1],r[1],n),xT[0]=_T(o[0],a[0],r[0],d),xT[1]=_T(o[1],a[1],r[1],d);var f=bT(yT,e)-l;if(wT(f)<.01)break;var g=bT(xT,e)-l;h/=2,f<0?g>=0?n+=h:n-=h:g>=0?n-=h:n+=h}return n}function Tu(t,e){return t.getVisual("opacity")||t.getModel().get(e)}function Au(t,e,i){var n=t.getGraphicEl(),o=Tu(t,e);null!=i&&(null==o&&(o=1),o*=i),n.downplay&&n.downplay(),n.traverse(function(t){"group"!==t.type&&t.setStyle("opacity",o)})}function Cu(t,e){var i=Tu(t,e),n=t.getGraphicEl();n.highlight&&n.highlight(),n.traverse(function(t){"group"!==t.type&&t.setStyle("opacity",i)})}function Du(t){return t instanceof Array||(t=[t,t]),t}function Lu(t){var e=t.coordinateSystem;if(!e||"view"===e.type){var i=t.getGraph();i.eachNode(function(t){var e=t.getModel();t.setLayout([+e.get("x"),+e.get("y")])}),ku(i)}}function ku(t){t.eachEdge(function(t){var e=t.getModel().get("lineStyle.normal.curveness")||0,i=V(t.node1.getLayout()),n=V(t.node2.getLayout()),o=[i,n];+e&&o.push([(i[0]+n[0])/2-(i[1]-n[1])*e,(i[1]+n[1])/2-(n[0]-i[0])*e]),t.setLayout(o)})}function Pu(t){var e=t.coordinateSystem;if(!e||"view"===e.type){var i=e.getBoundingRect(),n=t.getData(),o=n.graph,a=0,r=n.getSum("value"),s=2*Math.PI/(r||n.count()),l=i.width/2+i.x,h=i.height/2+i.y,u=Math.min(i.width,i.height)/2;o.eachNode(function(t){var e=t.getValue("value");a+=s*(r?e:1)/2,t.setLayout([u*Math.cos(a)+l,u*Math.sin(a)+h]),a+=s*(r?e:1)/2}),n.setLayout({cx:l,cy:h}),o.eachEdge(function(t){var e,i=t.getModel().get("lineStyle.normal.curveness")||0,n=V(t.node1.getLayout()),o=V(t.node2.getLayout()),a=(n[0]+o[0])/2,r=(n[1]+o[1])/2;+i&&(e=[l*(i*=3)+a*(1-i),h*i+r*(1-i)]),t.setLayout([n,o,e])})}}function Ou(t,e,i){for(var n=i.rect,o=n.width,a=n.height,r=[n.x+o/2,n.y+a/2],s=null==i.gravity?.1:i.gravity,l=0;l<t.length;l++){var h=t[l];h.p||(h.p=E(o*(Math.random()-.5)+r[0],a*(Math.random()-.5)+r[1])),h.pp=V(h.p),h.edges=null}var u=.6;return{warmUp:function(){u=.5},setFixed:function(e){t[e].fixed=!0},setUnfixed:function(e){t[e].fixed=!1},step:function(i){for(var n=[],o=t.length,a=0;a<e.length;a++){var l=e[a],h=l.n1;H(n,(g=l.n2).p,h.p);var c=F(n)-l.d,d=g.w/(h.w+g.w);isNaN(d)&&(d=0),X(n,n),!h.fixed&&TT(h.p,h.p,n,d*c*u),!g.fixed&&TT(g.p,g.p,n,-(1-d)*c*u)}for(a=0;a<o;a++)(v=t[a]).fixed||(H(n,r,v.p),TT(v.p,v.p,n,s*u));for(a=0;a<o;a++)for(var h=t[a],f=a+1;f<o;f++){var g=t[f];H(n,g.p,h.p),0===(c=F(n))&&(B(n,Math.random()-.5,Math.random()-.5),c=1);var p=(h.rep+g.rep)/c/c;!h.fixed&&TT(h.pp,h.pp,n,p),!g.fixed&&TT(g.pp,g.pp,n,-p)}for(var m=[],a=0;a<o;a++){var v=t[a];v.fixed||(H(m,v.p,v.pp),TT(v.p,v.p,m,u),R(v.pp,v.p))}u*=.992,i&&i(t,e,u<.01)}}}function zu(t,e,i){var n=t.getBoxLayoutParams();return n.aspect=i,Ko(n,{width:e.getWidth(),height:e.getHeight()})}function Nu(t,e){var i=t.get("center"),n=e.getWidth(),o=e.getHeight(),a=Math.min(n,o);return{cx:Si(i[0],e.getWidth()),cy:Si(i[1],e.getHeight()),r:Si(t.get("radius"),a/2)}}function Eu(t,e){return e&&("string"==typeof e?t=e.replace("{value}",null!=t?t:""):"function"==typeof e&&(t=e(t))),t}function Ru(t,e){function i(){a.ignore=a.hoverIgnore,r.ignore=r.hoverIgnore}function n(){a.ignore=a.normalIgnore,r.ignore=r.normalIgnore}jy.call(this);var o=new ub,a=new cb,r=new ib;this.add(o),this.add(a),this.add(r),this.updateData(t,e,!0),this.on("emphasis",i).on("normal",n).on("mouseover",i).on("mouseout",n)}function Vu(t,e){return Ko(t.getBoxLayoutParams(),{width:e.getWidth(),height:e.getHeight()})}function Bu(t,e){for(var i=t.mapArray("value",function(t){return t}),n=[],o="ascending"===e,a=0,r=t.count();a<r;a++)n[a]=a;return"function"==typeof e?n.sort(e):"none"!==e&&n.sort(function(t,e){return o?i[t]-i[e]:i[e]-i[t]}),n}function Gu(t){t.each(function(e){var i,n,o,a,r=t.getItemModel(e),s=r.getModel("label.normal").get("position"),l=r.getModel("labelLine.normal"),h=t.getItemLayout(e),u=h.points,c="inner"===s||"inside"===s||"center"===s;if(c)i="center",a=[[n=(u[0][0]+u[1][0]+u[2][0]+u[3][0])/4,o=(u[0][1]+u[1][1]+u[2][1]+u[3][1])/4],[n,o]];else{var d,f,g,p=l.get("length");"left"===s?(d=(u[3][0]+u[0][0])/2,f=(u[3][1]+u[0][1])/2,n=(g=d-p)-5,i="right"):(d=(u[1][0]+u[2][0])/2,f=(u[1][1]+u[2][1])/2,n=(g=d+p)+5,i="left");var m=f;a=[[d,f],[g,m]],o=m}h.label={linePoints:a,x:n,y:o,verticalAlign:"middle",textAlign:i,inside:c}})}function Wu(t){if(!t.parallel){var e=!1;d(t.series,function(t){t&&"parallel"===t.type&&(e=!0)}),e&&(t.parallel=[{}])}}function Hu(t){d(Oo(t.parallelAxis),function(e){if(b(e)){var i=e.parallelIndex||0,o=Oo(t.parallel)[i];o&&o.parallelAxisDefault&&n(e,o.parallelAxisDefault,!1)}})}function Fu(t,e){var i=t[e]-t[1-e];return{span:Math.abs(i),sign:i>0?-1:i<0?1:e?-1:1}}function Zu(t,e){return Math.min(e[1],Math.max(e[0],t))}function Uu(t,e,i){this._axesMap=z(),this._axesLayout={},this.dimensions=t.dimensions,this._rect,this._model=t,this._init(t,e,i)}function Xu(t,e){return NT(ET(t,e[0]),e[1])}function ju(t,e){var i=e.layoutLength/(e.axisCount-1);return{position:i*t,axisNameAvailableWidth:i,axisLabelShow:!0}}function qu(t,e){var i,n,o=e.layoutLength,a=e.axisExpandWidth,r=e.axisCount,s=e.axisCollapseWidth,l=e.winInnerIndices,h=s,u=!1;return t<l[0]?(i=t*s,n=s):t<=l[1]?(i=e.axisExpandWindow0Pos+t*a-e.axisExpandWindow[0],h=a,u=!0):(i=o-(r-1-t)*s,n=s),{position:i,axisNameAvailableWidth:h,axisLabelShow:u,nameTruncateMaxWidth:n}}function Yu(t){fy.call(this),this._zr=t,this.group=new jy,this._brushType,this._brushOption,this._panels,this._track=[],this._dragging,this._covers=[],this._creatingCover,this._creatingPanel,this._enableGlobalPan,this._uid="brushController_"+iA++,this._handlers={},ZT(nA,function(t,e){this._handlers[e]=m(t,this)},this)}function $u(t,e){var o=t._zr;t._enableGlobalPan||Al(o,JT,t._uid),ZT(t._handlers,function(t,e){o.on(e,t)}),t._brushType=e.brushType,t._brushOption=n(i(eA),e,!0)}function Ku(t){var e=t._zr;Cl(e,JT,t._uid),ZT(t._handlers,function(t,i){e.off(i,t)}),t._brushType=t._brushOption=null}function Ju(t,e){var i=oA[e.brushType].createCover(t,e);return i.__brushOption=e,ec(i,e),t.group.add(i),i}function Qu(t,e){var i=nc(e);return i.endCreating&&(i.endCreating(t,e),ec(e,e.__brushOption)),e}function tc(t,e){var i=e.__brushOption;nc(e).updateCoverShape(t,e,i.range,i)}function ec(t,e){var i=e.z;null==i&&(i=YT),t.traverse(function(t){t.z=i,t.z2=i})}function ic(t,e){nc(e).updateCommon(t,e),tc(t,e)}function nc(t){return oA[t.__brushOption.brushType]}function oc(t,e,i){var n=t._panels;if(!n)return!0;var o,a=t._transform;return ZT(n,function(t){t.isTargetByCursor(e,i,a)&&(o=t)}),o}function ac(t,e){var i=t._panels;if(!i)return!0;var n=e.__brushOption.panelId;return null==n||i[n]}function rc(t){var e=t._covers,i=e.length;return ZT(e,function(e){t.group.remove(e)},t),e.length=0,!!i}function sc(t,e){var n=UT(t._covers,function(t){var e=t.__brushOption,n=i(e.range);return{brushType:e.brushType,panelId:e.panelId,range:n}});t.trigger("brush",n,{isEnd:!!e.isEnd,removeOnClick:!!e.removeOnClick})}function lc(t){var e=t._track;if(!e.length)return!1;var i=e[e.length-1],n=e[0],o=i[0]-n[0],a=i[1]-n[1];return qT(o*o+a*a,.5)>$T}function hc(t){var e=t.length-1;return e<0&&(e=0),[t[0],t[e]]}function uc(t,e,i,n){var o=new jy;return o.add(new db({name:"main",style:gc(i),silent:!0,draggable:!0,cursor:"move",drift:FT(t,e,o,"nswe"),ondragend:FT(sc,e,{isEnd:!0})})),ZT(n,function(i){o.add(new db({name:i,style:{opacity:0},draggable:!0,silent:!0,invisible:!0,drift:FT(t,e,o,i),ondragend:FT(sc,e,{isEnd:!0})}))}),o}function cc(t,e,i,n){var o=n.brushStyle.lineWidth||0,a=jT(o,KT),r=i[0][0],s=i[1][0],l=r-o/2,h=s-o/2,u=i[0][1],c=i[1][1],d=u-a+o/2,f=c-a+o/2,g=u-r,p=c-s,m=g+o,v=p+o;fc(t,e,"main",r,s,g,p),n.transformable&&(fc(t,e,"w",l,h,a,v),fc(t,e,"e",d,h,a,v),fc(t,e,"n",l,h,m,a),fc(t,e,"s",l,f,m,a),fc(t,e,"nw",l,h,a,a),fc(t,e,"ne",d,h,a,a),fc(t,e,"sw",l,f,a,a),fc(t,e,"se",d,f,a,a))}function dc(t,e){var i=e.__brushOption,n=i.transformable,o=e.childAt(0);o.useStyle(gc(i)),o.attr({silent:!n,cursor:n?"move":"default"}),ZT(["w","e","n","s","se","sw","ne","nw"],function(i){var o=e.childOfName(i),a=vc(t,i);o&&o.attr({silent:!n,invisible:!n,cursor:n?tA[a]+"-resize":null})})}function fc(t,e,i,n,o,a,r){var s=e.childOfName(i);s&&s.setShape(wc(bc(t,e,[[n,o],[n+a,o+r]])))}function gc(t){return r({strokeNoScale:!0},t.brushStyle)}function pc(t,e,i,n){var o=[XT(t,i),XT(e,n)],a=[jT(t,i),jT(e,n)];return[[o[0],a[0]],[o[1],a[1]]]}function mc(t){return Mo(t.group)}function vc(t,e){if(e.length>1)return("e"===(n=[vc(t,(e=e.split(""))[0]),vc(t,e[1])])[0]||"w"===n[0])&&n.reverse(),n.join("");var i={left:"w",right:"e",top:"n",bottom:"s"},n=To({w:"left",e:"right",n:"top",s:"bottom"}[e],mc(t));return i[n]}function yc(t,e,i,n,o,a,r,s){var l=n.__brushOption,h=t(l.range),u=_c(i,a,r);ZT(o.split(""),function(t){var e=QT[t];h[e[0]][e[1]]+=u[e[0]]}),l.range=e(pc(h[0][0],h[1][0],h[0][1],h[1][1])),ic(i,n),sc(i,{isEnd:!1})}function xc(t,e,i,n,o){var a=e.__brushOption.range,r=_c(t,i,n);ZT(a,function(t){t[0]+=r[0],t[1]+=r[1]}),ic(t,e),sc(t,{isEnd:!1})}function _c(t,e,i){var n=t.group,o=n.transformCoordToLocal(e,i),a=n.transformCoordToLocal(0,0);return[o[0]-a[0],o[1]-a[1]]}function bc(t,e,n){var o=ac(t,e);return o&&!0!==o?o.clipPath(n,t._transform):i(n)}function wc(t){var e=XT(t[0][0],t[1][0]),i=XT(t[0][1],t[1][1]);return{x:e,y:i,width:jT(t[0][0],t[1][0])-e,height:jT(t[0][1],t[1][1])-i}}function Sc(t,e,i){if(t._brushType){var n=t._zr,o=t._covers,a=oc(t,e,i);if(!t._dragging)for(var r=0;r<o.length;r++){var s=o[r].__brushOption;if(a&&(!0===a||s.panelId===a.panelId)&&oA[s.brushType].contain(o[r],i[0],i[1]))return}a&&n.setCursorStyle("crosshair")}}function Mc(t){var e=t.event;e.preventDefault&&e.preventDefault()}function Ic(t,e,i){return t.childOfName("main").contain(e,i)}function Tc(t,e,n,o){var a,r=t._creatingCover,s=t._creatingPanel,l=t._brushOption;if(t._track.push(n.slice()),lc(t)||r){if(s&&!r){"single"===l.brushMode&&rc(t);var h=i(l);h.brushType=Ac(h.brushType,s),h.panelId=!0===s?null:s.panelId,r=t._creatingCover=Ju(t,h),t._covers.push(r)}if(r){var u=oA[Ac(t._brushType,s)];r.__brushOption.range=u.getCreatingRange(bc(t,r,t._track)),o&&(Qu(t,r),u.updateCommon(t,r)),tc(t,r),a={isEnd:o}}}else o&&"single"===l.brushMode&&l.removeOnClick&&oc(t,e,n)&&rc(t)&&(a={isEnd:o,removeOnClick:!0});return a}function Ac(t,e){return"auto"===t?e.defaultBrushType:t}function Cc(t){if(this._dragging){Mc(t);var e=Tc(this,t,this.group.transformCoordToLocal(t.offsetX,t.offsetY),!0);this._dragging=!1,this._track=[],this._creatingCover=null,e&&sc(this,e)}}function Dc(t){return{createCover:function(e,i){return uc(FT(yc,function(e){var i=[e,[0,100]];return t&&i.reverse(),i},function(e){return e[t]}),e,i,[["w","e"],["n","s"]][t])},getCreatingRange:function(e){var i=hc(e);return[XT(i[0][t],i[1][t]),jT(i[0][t],i[1][t])]},updateCoverShape:function(e,i,n,o){var a,r=ac(e,i);if(!0!==r&&r.getLinearBrushOtherExtent)a=r.getLinearBrushOtherExtent(t,e._transform);else{var s=e._zr;a=[0,[s.getWidth(),s.getHeight()][1-t]]}var l=[n,a];t&&l.reverse(),cc(e,i,l,o)},updateCommon:dc,contain:Ic}}function Lc(t){return t=Oc(t),function(e,i){return Co(e,t)}}function kc(t,e){return t=Oc(t),function(i){var n=null!=e?e:i,o=n?t.width:t.height,a=n?t.x:t.y;return[a,a+(o||0)]}}function Pc(t,e,i){return t=Oc(t),function(n,o,a){return t.contain(o[0],o[1])&&!Wl(n,e,i)}}function Oc(t){return jt.create(t)}function zc(t,e,i){return i&&"axisAreaSelect"===i.type&&e.findComponents({mainType:"parallelAxis",query:i})[0]===t}function Nc(t){var e=t.axis;return f(t.activeIntervals,function(t){return{brushType:"lineX",panelId:"pl",range:[e.dataToCoord(t[0],!0),e.dataToCoord(t[1],!0)]}})}function Ec(t,e){return e.getComponent("parallel",t.get("parallelIndex"))}function Rc(t,e){var i=t._model;return i.get("axisExpandable")&&i.get("axisExpandTriggerOn")===e}function Vc(t,e,i){var n=t.get("data"),o=Bc(e);n&&n.length&&d(i,function(t){if(t){var e=l(n,t[o]);t[o]=e>=0?e:NaN}})}function Bc(t){return+t.replace("dim","")}function Gc(t,e){var i=0;d(t,function(t){var e=Bc(t);e>i&&(i=e)});var n=e[0];n&&n.length-1>i&&(i=n.length-1);for(var o=[],a=0;a<=i;a++)o.push("dim"+a);return o}function Wc(t,e,i){var n=t.model,o=t.getRect(),a=new db({shape:{x:o.x,y:o.y,width:o.width,height:o.height}}),r="horizontal"===n.get("layout")?"width":"height";return a.setShape(r,0),So(a,{shape:{width:o.width,height:o.height}},e,i),a}function Hc(t,e,i,n){for(var o=[],a=0;a<i.length;a++){var r=i[a],s=t.get(r,e);Uc(s,n.getAxis(r).type)||o.push(n.dataToPoint(s,r))}return o}function Fc(t,e,i,n,o){var a=Hc(t,i,n,o),r=new cb({shape:{points:a},silent:!0,z2:10});e.add(r),t.setItemGraphicEl(i,r)}function Zc(t,e){var i=t.hostModel.getModel("lineStyle.normal"),n=i.getLineStyle();t.eachItemGraphicEl(function(o,r){if(t.hasItemOption){var s=t.getItemModel(r).getModel("lineStyle.normal",i);n=s.getLineStyle(["color","stroke"])}o.useStyle(a(n,{fill:null,stroke:t.getItemVisual(r,"color"),opacity:t.getItemVisual(r,"opacity")})),o.shape.smooth=e})}function Uc(t,e){return"category"===e?null==t:null==t||isNaN(t)}function Xc(t,e,i){var n=new db({shape:{x:t.x-10,y:t.y-10,width:0,height:t.height+20}});return So(n,{shape:{width:t.width+20,height:t.height+20}},e,i),n}function jc(){function t(e,n){if(n>=i.length)return e;for(var o=-1,a=e.length,r=i[n++],s={},l={};++o<a;){var h=r(e[o]),u=l[h];u?u.push(e[o]):l[h]=[e[o]]}return d(l,function(e,i){s[i]=t(e,n)}),s}function e(t,o){if(o>=i.length)return t;var a=[],r=n[o++];return d(t,function(t,i){a.push({key:i,values:e(t,o)})}),r?a.sort(function(t,e){return r(t.key,e.key)}):a}var i=[],n=[];return{key:function(t){return i.push(t),this},sortKeys:function(t){return n[i.length-1]=t,this},entries:function(i){return e(t(i,0),0)}}}function qc(t,e){return Ko(t.getBoxLayoutParams(),{width:e.getWidth(),height:e.getHeight()})}function Yc(t,e,i,n,o,a,r){Kc(t,i,o),td(t,e,a,n,r),sd(t)}function $c(t){d(t,function(t){var e=ud(t.outEdges,gd),i=ud(t.inEdges,gd),n=Math.max(e,i);t.setLayout({value:n},!0)})}function Kc(t,e,i){for(var n=t,o=null,a=0;n.length;){o=[];for(var r=0,s=n.length;r<s;r++){var l=n[r];l.setLayout({x:a},!0),l.setLayout({dx:e},!0);for(var h=0,u=l.outEdges.length;h<u;h++)o.push(l.outEdges[h].node2)}n=o,++a}Jc(t,a),Qc(t,(i-e)/(a-1))}function Jc(t,e){d(t,function(t){t.outEdges.length||t.setLayout({x:e-1},!0)})}function Qc(t,e){d(t,function(t){var i=t.getLayout().x*e;t.setLayout({x:i},!0)})}function td(t,e,i,n,o){var a=jc().key(function(t){return t.getLayout().x}).sortKeys(fd).entries(t).map(function(t){return t.values});ed(t,a,e,i,n),id(a,n,i);for(var r=1;o>0;o--)nd(a,r*=.99),id(a,n,i),ad(a,r),id(a,n,i)}function ed(t,e,i,n,o){var a=[];d(e,function(t){var e=t.length,i=0;d(t,function(t){i+=t.getLayout().value});var r=(n-(e-1)*o)/i;a.push(r)}),a.sort(function(t,e){return t-e});var r=a[0];d(e,function(t){d(t,function(t,e){t.setLayout({y:e},!0);var i=t.getLayout().value*r;t.setLayout({dy:i},!0)})}),d(i,function(t){var e=+t.getValue()*r;t.setLayout({dy:e},!0)})}function id(t,e,i){d(t,function(t){var n,o,a,r=0,s=t.length;for(t.sort(dd),a=0;a<s;a++){if(n=t[a],(o=r-n.getLayout().y)>0){l=n.getLayout().y+o;n.setLayout({y:l},!0)}r=n.getLayout().y+n.getLayout().dy+e}if((o=r-e-i)>0){var l=n.getLayout().y-o;for(n.setLayout({y:l},!0),r=n.getLayout().y,a=s-2;a>=0;--a)(o=(n=t[a]).getLayout().y+n.getLayout().dy+e-r)>0&&(l=n.getLayout().y-o,n.setLayout({y:l},!0)),r=n.getLayout().y}})}function nd(t,e){d(t.slice().reverse(),function(t){d(t,function(t){if(t.outEdges.length){var i=ud(t.outEdges,od)/ud(t.outEdges,gd),n=t.getLayout().y+(i-cd(t))*e;t.setLayout({y:n},!0)}})})}function od(t){return cd(t.node2)*t.getValue()}function ad(t,e){d(t,function(t){d(t,function(t){if(t.inEdges.length){var i=ud(t.inEdges,rd)/ud(t.inEdges,gd),n=t.getLayout().y+(i-cd(t))*e;t.setLayout({y:n},!0)}})})}function rd(t){return cd(t.node1)*t.getValue()}function sd(t){d(t,function(t){t.outEdges.sort(ld),t.inEdges.sort(hd)}),d(t,function(t){var e=0,i=0;d(t.outEdges,function(t){t.setLayout({sy:e},!0),e+=t.getLayout().dy}),d(t.inEdges,function(t){t.setLayout({ty:i},!0),i+=t.getLayout().dy})})}function ld(t,e){return t.node2.getLayout().y-e.node2.getLayout().y}function hd(t,e){return t.node1.getLayout().y-e.node1.getLayout().y}function ud(t,e){for(var i=0,n=t.length,o=-1;++o<n;){var a=+e.call(t,t[o],o);isNaN(a)||(i+=a)}return i}function cd(t){return t.getLayout().y+t.getLayout().dy/2}function dd(t,e){return t.getLayout().y-e.getLayout().y}function fd(t,e){return t<e?-1:t>e?1:t===e?0:NaN}function gd(t){return t.getValue()}function pd(t,e,i,n){jy.call(this),this.bodyIndex,this.whiskerIndex,this.styleUpdater=i,this._createContent(t,e,n),this.updateData(t,e,n),this._seriesModel}function md(t,e,i){return f(t,function(t){return t=t.slice(),t[e]=i.initBaseline,t})}function vd(t){var e={};return d(t,function(t,i){e["ends"+i]=t}),e}function yd(t){this.group=new jy,this.styleUpdater=t}function xd(t,e,i){var n=e.getItemModel(i),o=n.getModel(mA),a=e.getItemVisual(i,"color"),r=o.getItemStyle(["borderColor"]),s=t.childAt(t.whiskerIndex);s.style.set(r),s.style.stroke=a,s.dirty();var l=t.childAt(t.bodyIndex);l.style.set(r),l.style.stroke=a,l.dirty(),uo(t,n.getModel(vA).getItemStyle())}function _d(t){var e=[],i=[];return t.eachSeriesByType("boxplot",function(t){var n=t.getBaseAxis(),o=l(i,n);o<0&&(o=i.length,i[o]=n,e[o]={axis:n,seriesModels:[]}),e[o].seriesModels.push(t)}),e}function bd(t){var e,i,n=t.axis,o=t.seriesModels,a=o.length,r=t.boxWidthList=[],s=t.boxOffsetList=[],l=[];if("category"===n.type)i=n.getBandWidth();else{var h=0;xA(o,function(t){h=Math.max(h,t.getData().count())}),e=n.getExtent(),Math.abs(e[1]-e[0])}xA(o,function(t){var e=t.get("boxWidth");y(e)||(e=[e,e]),l.push([Si(e[0],i)||0,Si(e[1],i)||0])});var u=.8*i-2,c=u/a*.3,d=(u-c*(a-1))/a,f=d/2-u/2;xA(o,function(t,e){s.push(f),f+=c+d,r.push(Math.min(Math.max(d,l[e][0]),l[e][1]))})}function wd(t,e,i){var n,o=t.coordinateSystem,a=t.getData(),r=i/2,s=t.get("layout"),l="horizontal"===s?0:1,h=1-l,u=["x","y"],c=[];d(a.dimensions,function(t){var e=a.getDimensionInfo(t).coordDim;e===u[h]?c.push(t):e===u[l]&&(n=t)}),null==n||c.length<5||a.each([n].concat(c),function(){function t(t){var i=[];i[l]=d,i[h]=t;var n;return isNaN(d)||isNaN(t)?n=[NaN,NaN]:(n=o.dataToPoint(i))[l]+=e,n}function i(t,e){var i=t.slice(),n=t.slice();i[l]+=r,n[l]-=r,e?y.push(i,n):y.push(n,i)}function n(t){var e=[t.slice(),t.slice()];e[0][l]-=r,e[1][l]+=r,v.push(e)}var u=arguments,d=u[0],f=u[c.length+1],g=t(u[3]),p=t(u[1]),m=t(u[5]),v=[[p,t(u[2])],[m,t(u[4])]];n(p),n(m),n(g);var y=[];i(v[0][1],0),i(v[1][1],1),a.setItemLayout(f,{chartLayout:s,initBaseline:g[h],median:g,bodyEnds:y,whiskerEnds:v})})}function Sd(t,e,i){var n=e.getItemModel(i),o=n.getModel(_A),a=e.getItemVisual(i,"color"),r=e.getItemVisual(i,"borderColor")||a,s=o.getItemStyle(["color","color0","borderColor","borderColor0"]),l=t.childAt(t.whiskerIndex);l.useStyle(s),l.style.stroke=r;var h=t.childAt(t.bodyIndex);h.useStyle(s),h.style.fill=a,h.style.stroke=r,uo(t,n.getModel(bA).getItemStyle())}function Md(t,e){var i,n=t.getBaseAxis(),o="category"===n.type?n.getBandWidth():(i=n.getExtent(),Math.abs(i[1]-i[0])/e.count()),a=Si(TA(t.get("barMaxWidth"),o),o),r=Si(TA(t.get("barMinWidth"),1),o),s=t.get("barWidth");return null!=s?Si(s,o):Math.max(Math.min(o/2,a),r)}function Id(t){return y(t)||(t=[+t,+t]),t}function Td(t,e){t.eachChild(function(t){t.attr({z:e.z,zlevel:e.zlevel,style:{stroke:"stroke"===e.brushType?e.color:null,fill:"fill"===e.brushType?e.color:null}})})}function Ad(t,e){jy.call(this);var i=new Jr(t,e),n=new jy;this.add(i),this.add(n),n.beforeUpdate=function(){this.attr(i.getScale())},this.updateData(t,e)}function Cd(t){var e=t.data;e&&e[0]&&e[0][0]&&e[0][0].coord&&(t.data=f(e,function(t){var e={coords:[t[0].coord,t[1].coord]};return t[0].name&&(e.fromName=t[0].name),t[1].name&&(e.toName=t[1].name),o([e,t[0],t[1]])}))}function Dd(t,e,i){jy.call(this),this.add(this.createLine(t,e,i)),this._updateEffectSymbol(t,e)}function Ld(t,e,i){jy.call(this),this._createPolyline(t,e,i)}function kd(t,e,i){Dd.call(this,t,e,i),this._lastFrame=0,this._lastFramePercent=0}function Pd(){this.group=new jy,this._lineEl=new PA}function Od(t){return t instanceof Array||(t=[t,t]),t}function zd(){var t=iy();this.canvas=t,this.blurSize=30,this.pointSize=20,this.maxOpacity=1,this.minOpacity=0,this._gradientPixels={}}function Nd(t,e,i){var n=t[1]-t[0],o=(e=f(e,function(e){return{interval:[(e.interval[0]-t[0])/n,(e.interval[1]-t[0])/n]}})).length,a=0;return function(t){for(n=a;n<o;n++)if((r=e[n].interval)[0]<=t&&t<=r[1]){a=n;break}if(n===o)for(var n=a-1;n>=0;n--){var r=e[n].interval;if(r[0]<=t&&t<=r[1]){a=n;break}}return n>=0&&n<o&&i[n]}}function Ed(t,e){var i=t[1]-t[0];return e=[(e[0]-t[0])/i,(e[1]-t[0])/i],function(t){return t>=e[0]&&t<=e[1]}}function Rd(t){var e=t.dimensions;return"lng"===e[0]&&"lat"===e[1]}function Vd(t,e,i,n){var o=t.getItemLayout(e),a=i.get("symbolRepeat"),r=i.get("symbolClip"),s=i.get("symbolPosition")||"start",l=(i.get("symbolRotate")||0)*Math.PI/180||0,h=i.get("symbolPatternSize")||2,u=i.isAnimationEnabled(),c={dataIndex:e,layout:o,itemModel:i,symbolType:t.getItemVisual(e,"symbol")||"circle",color:t.getItemVisual(e,"color"),symbolClip:r,symbolRepeat:a,symbolRepeatDirection:i.get("symbolRepeatDirection"),symbolPatternSize:h,rotation:l,animationModel:u?i:null,hoverAnimation:u&&i.get("hoverAnimation"),z2:i.getShallow("z",!0)||0};Bd(i,a,o,n,c),Wd(t,e,o,a,r,c.boundingLength,c.pxSign,h,n,c),Hd(i,c.symbolScale,l,n,c);var d=c.symbolSize,f=i.get("symbolOffset");return y(f)&&(f=[Si(f[0],d[0]),Si(f[1],d[1])]),Fd(i,d,o,a,r,f,s,c.valueLineWidth,c.boundingLength,c.repeatCutLength,n,c),c}function Bd(t,e,i,n,o){var a,r=n.valueDim,s=t.get("symbolBoundingData"),l=n.coordSys.getOtherAxis(n.coordSys.getBaseAxis()),h=l.toGlobalCoord(l.dataToCoord(0)),u=1-+(i[r.wh]<=0);if(y(s)){var c=[Gd(l,s[0])-h,Gd(l,s[1])-h];c[1]<c[0]&&c.reverse(),a=c[u]}else a=null!=s?Gd(l,s)-h:e?n.coordSysExtent[r.index][u]-h:i[r.wh];o.boundingLength=a,e&&(o.repeatCutLength=i[r.wh]),o.pxSign=a>0?1:a<0?-1:0}function Gd(t,e){return t.toGlobalCoord(t.dataToCoord(t.scale.parse(e)))}function Wd(t,e,i,n,o,a,r,s,l,h){var u=l.valueDim,c=l.categoryDim,d=Math.abs(i[c.wh]),f=t.getItemVisual(e,"symbolSize");y(f)?f=f.slice():(null==f&&(f="100%"),f=[f,f]),f[c.index]=Si(f[c.index],d),f[u.index]=Si(f[u.index],n?d:Math.abs(a)),h.symbolSize=f,(h.symbolScale=[f[0]/s,f[1]/s])[u.index]*=(l.isHorizontal?-1:1)*r}function Hd(t,e,i,n,o){var a=t.get(NA)||0;a&&(RA.attr({scale:e.slice(),rotation:i}),RA.updateTransform(),a/=RA.getLineScale(),a*=e[n.valueDim.index]),o.valueLineWidth=a}function Fd(t,e,i,n,o,r,s,l,h,u,c,d){var f=c.categoryDim,g=c.valueDim,p=d.pxSign,m=Math.max(e[g.index]+l,0),v=m;if(n){var y=Math.abs(h),x=I(t.get("symbolMargin"),"15%")+"",_=!1;x.lastIndexOf("!")===x.length-1&&(_=!0,x=x.slice(0,x.length-1)),x=Si(x,e[g.index]);var b=Math.max(m+2*x,0),w=_?0:2*x,S=Ri(n),M=S?n:sf((y+w)/b);b=m+2*(x=(y-M*m)/2/(_?M:M-1)),w=_?0:2*x,S||"fixed"===n||(M=u?sf((Math.abs(u)+w)/b):0),v=M*b-w,d.repeatTimes=M,d.symbolMargin=x}var T=p*(v/2),A=d.pathPosition=[];A[f.index]=i[f.wh]/2,A[g.index]="start"===s?T:"end"===s?h-T:h/2,r&&(A[0]+=r[0],A[1]+=r[1]);var C=d.bundlePosition=[];C[f.index]=i[f.xy],C[g.index]=i[g.xy];var D=d.barRectShape=a({},i);D[g.wh]=p*Math.max(Math.abs(i[g.wh]),Math.abs(A[g.index]+T)),D[f.wh]=i[f.wh];var L=d.clipShape={};L[f.xy]=-i[f.xy],L[f.wh]=c.ecSize[f.wh],L[g.xy]=0,L[g.wh]=i[g.wh]}function Zd(t){var e=t.symbolPatternSize,i=Hr(t.symbolType,-e/2,-e/2,e,e,t.color);return i.attr({culling:!0}),"image"!==i.type&&i.setStyle({strokeNoScale:!0}),i}function Ud(t,e,i,n){function o(t){var e=l.slice(),n=i.pxSign,o=t;return("start"===i.symbolRepeatDirection?n>0:n<0)&&(o=u-1-t),e[h.index]=d*(o-u/2+.5)+l[h.index],{position:e,scale:i.symbolScale.slice(),rotation:i.rotation}}var a=t.__pictorialBundle,r=i.symbolSize,s=i.valueLineWidth,l=i.pathPosition,h=e.valueDim,u=i.repeatTimes||0,c=0,d=r[e.valueDim.index]+s+2*i.symbolMargin;for(of(t,function(t){t.__pictorialAnimationIndex=c,t.__pictorialRepeatTimes=u,c<u?af(t,null,o(c),i,n):af(t,null,{scale:[0,0]},i,n,function(){a.remove(t)}),Jd(t,i),c++});c<u;c++){var f=Zd(i);f.__pictorialAnimationIndex=c,f.__pictorialRepeatTimes=u,a.add(f);var g=o(c);af(f,{position:g.position,scale:[0,0]},{scale:g.scale,rotation:g.rotation},i,n),f.on("mouseover",function(){of(t,function(t){t.trigger("emphasis")})}).on("mouseout",function(){of(t,function(t){t.trigger("normal")})}),Jd(f,i)}}function Xd(t,e,i,n){var o=t.__pictorialBundle,a=t.__pictorialMainPath;a?af(a,null,{position:i.pathPosition.slice(),scale:i.symbolScale.slice(),rotation:i.rotation},i,n):(a=t.__pictorialMainPath=Zd(i),o.add(a),af(a,{position:i.pathPosition.slice(),scale:[0,0],rotation:i.rotation},{scale:i.symbolScale.slice()},i,n),a.on("mouseover",function(){this.trigger("emphasis")}).on("mouseout",function(){this.trigger("normal")})),Jd(a,i)}function jd(t,e,i){var n=a({},e.barRectShape),o=t.__pictorialBarRect;o?af(o,null,{shape:n},e,i):(o=t.__pictorialBarRect=new db({z2:2,shape:n,silent:!0,style:{stroke:"transparent",fill:"transparent",lineWidth:0}}),t.add(o))}function qd(t,e,i,n){if(i.symbolClip){var o=t.__pictorialClipPath,r=a({},i.clipShape),s=e.valueDim,l=i.animationModel,h=i.dataIndex;if(o)wo(o,{shape:r},l,h);else{r[s.wh]=0,o=new db({shape:r}),t.__pictorialBundle.setClipPath(o),t.__pictorialClipPath=o;var u={};u[s.wh]=i.clipShape[s.wh],Tb[n?"updateProps":"initProps"](o,{shape:u},l,h)}}}function Yd(t,e){var i=t.getItemModel(e);return i.getAnimationDelayParams=$d,i.isAnimationEnabled=Kd,i}function $d(t){return{index:t.__pictorialAnimationIndex,count:t.__pictorialRepeatTimes}}function Kd(){return this.parentModel.isAnimationEnabled()&&!!this.getShallow("animation")}function Jd(t,e){t.off("emphasis").off("normal");var i=e.symbolScale.slice();e.hoverAnimation&&t.on("emphasis",function(){this.animateTo({scale:[1.1*i[0],1.1*i[1]]},400,"elasticOut")}).on("normal",function(){this.animateTo({scale:i.slice()},400,"elasticOut")})}function Qd(t,e,i,n){var o=new jy,a=new jy;return o.add(a),o.__pictorialBundle=a,a.attr("position",i.bundlePosition.slice()),i.symbolRepeat?Ud(o,e,i):Xd(o,e,i),jd(o,i,n),qd(o,e,i,n),o.__pictorialShapeStr=nf(t,i),o.__pictorialSymbolMeta=i,o}function tf(t,e,i){var n=i.animationModel,o=i.dataIndex;wo(t.__pictorialBundle,{position:i.bundlePosition.slice()},n,o),i.symbolRepeat?Ud(t,e,i,!0):Xd(t,e,i,!0),jd(t,i,!0),qd(t,e,i,!0)}function ef(t,e,i,n){var o=n.__pictorialBarRect;o&&(o.style.text=null);var a=[];of(n,function(t){a.push(t)}),n.__pictorialMainPath&&a.push(n.__pictorialMainPath),n.__pictorialClipPath&&(i=null),d(a,function(t){wo(t,{scale:[0,0]},i,e,function(){n.parent&&n.parent.remove(n)})}),t.setItemGraphicEl(e,null)}function nf(t,e){return[t.getItemVisual(e.dataIndex,"symbol")||"none",!!e.symbolRepeat,!!e.symbolClip].join(":")}function of(t,e,i){d(t.__pictorialBundle.children(),function(n){n!==t.__pictorialBarRect&&e.call(i,n)})}function af(t,e,i,n,o,a){e&&t.attr(e),n.symbolClip&&!o?i&&t.attr(i):i&&Tb[o?"updateProps":"initProps"](t,i,n.animationModel,n.dataIndex,a)}function rf(t,e,i){var n=i.color,o=i.dataIndex,a=i.itemModel,s=a.getModel("itemStyle.normal").getItemStyle(["color"]),l=a.getModel("itemStyle.emphasis").getItemStyle(),h=a.getShallow("cursor");of(t,function(t){t.setColor(n),t.setStyle(r({fill:n,opacity:i.opacity},s)),uo(t,l),h&&(t.cursor=h),t.z2=i.z2});var u={},c=e.valueDim.posDesc[+(i.boundingLength>0)],d=t.__pictorialBarRect;ol(d.style,u,a,n,e.seriesModel,o,c),uo(d,u)}function sf(t){var e=Math.round(t);return Math.abs(t-e)<1e-4?e:Math.ceil(t)}function lf(t,e,i){this.dimension="single",this.dimensions=["single"],this._axis=null,this._rect,this._init(t,e,i),this.model=t}function hf(t,e){e=e||{};var i=t.coordinateSystem,n=t.axis,o={},a=n.position,r=n.orient,s=i.getRect(),l=[s.x,s.x+s.width,s.y,s.y+s.height],h={horizontal:{top:l[2],bottom:l[3]},vertical:{left:l[0],right:l[1]}};o.position=["vertical"===r?h.vertical[a]:l[0],"horizontal"===r?h.horizontal[a]:l[3]];var u={horizontal:0,vertical:1};o.rotation=Math.PI/2*u[r];var c={top:-1,bottom:1,right:1,left:-1};o.labelDirection=o.tickDirection=o.nameDirection=c[a],t.get("axisTick.inside")&&(o.tickDirection=-o.tickDirection),I(e.labelInside,t.get("axisLabel.inside"))&&(o.labelDirection=-o.labelDirection);var d=e.rotate;return null==d&&(d=t.get("axisLabel.rotate")),o.labelRotation="top"===a?-d:d,o.labelInterval=n.getLabelInterval(),o.z2=1,o}function uf(t,e,i,n,o){var r=t.axis;if(!r.scale.isBlank()&&r.containData(e))if(t.involveSeries){var s=cf(e,t),l=s.payloadBatch,h=s.snapToValue;l[0]&&null==o.seriesIndex&&a(o,l[0]),!n&&t.snap&&r.containData(h)&&null!=h&&(e=h),i.showPointer(t,e,l,o),i.showTooltip(t,s,h)}else i.showPointer(t,e)}function cf(t,e){var i=e.axis,n=i.dim,o=t,a=[],r=Number.MAX_VALUE,s=-1;return XA(e.seriesModels,function(e,l){var h,u,c=e.coordDimToDataDim(n);if(e.getAxisTooltipData){var d=e.getAxisTooltipData(c,t,i);u=d.dataIndices,h=d.nestestValue}else{if(!(u=e.getData().indicesOfNearest(c[0],t,!1,"category"===i.type?.5:null)).length)return;h=e.getData().get(c[0],u[0])}if(null!=h&&isFinite(h)){var f=t-h,g=Math.abs(f);g<=r&&((g<r||f>=0&&s<0)&&(r=g,s=f,o=h,a.length=0),XA(u,function(t){a.push({seriesIndex:e.seriesIndex,dataIndexInside:t,dataIndex:e.getData().getRawIndex(t)})}))}}),{payloadBatch:a,snapToValue:o}}function df(t,e,i,n){t[e.key]={value:i,payloadBatch:n}}function ff(t,e,i,n){var o=i.payloadBatch,a=e.axis,r=a.model,s=e.axisPointerModel;if(e.triggerTooltip&&o.length){var l=e.coordSys.model,h=Ys(l),u=t.map[h];u||(u=t.map[h]={coordSysId:l.id,coordSysIndex:l.componentIndex,coordSysType:l.type,coordSysMainType:l.mainType,dataByAxis:[]},t.list.push(u)),u.dataByAxis.push({axisDim:a.dim,axisIndex:r.componentIndex,axisType:r.type,axisId:r.id,value:n,valueLabelOpt:{precision:s.get("label.precision"),formatter:s.get("label.formatter")},seriesDataIndices:o.slice()})}}function gf(t,e,i){var n=i.axesInfo=[];XA(e,function(e,i){var o=e.axisPointerModel.option,a=t[i];a?(!e.useHandle&&(o.status="show"),o.value=a.value,o.seriesDataIndices=(a.payloadBatch||[]).slice()):!e.useHandle&&(o.status="hide"),"show"===o.status&&n.push({axisDim:e.axis.dim,axisIndex:e.axis.model.componentIndex,value:o.value})})}function pf(t,e,i,n){if(!xf(e)&&t.list.length){var o=((t.list[0].dataByAxis[0]||{}).seriesDataIndices||[])[0]||{};n({type:"showTip",escapeConnect:!0,x:e[0],y:e[1],tooltipOption:i.tooltipOption,position:i.position,dataIndexInside:o.dataIndexInside,dataIndex:o.dataIndex,seriesIndex:o.seriesIndex,dataByCoordSys:t.list})}else n({type:"hideTip"})}function mf(t,e,i){var n=i.getZr(),o=qA(n).axisPointerLastHighlights||{},a=qA(n).axisPointerLastHighlights={};XA(t,function(t,e){var i=t.axisPointerModel.option;"show"===i.status&&XA(i.seriesDataIndices,function(t){var e=t.seriesIndex+" | "+t.dataIndex;a[e]=t})});var r=[],s=[];d(o,function(t,e){!a[e]&&s.push(t)}),d(a,function(t,e){!o[e]&&r.push(t)}),s.length&&i.dispatchAction({type:"downplay",escapeConnect:!0,batch:s}),r.length&&i.dispatchAction({type:"highlight",escapeConnect:!0,batch:r})}function vf(t,e){for(var i=0;i<(t||[]).length;i++){var n=t[i];if(e.axis.dim===n.axisDim&&e.axis.model.componentIndex===n.axisIndex)return n}}function yf(t){var e=t.axis.model,i={},n=i.axisDim=t.axis.dim;return i.axisIndex=i[n+"AxisIndex"]=e.componentIndex,i.axisName=i[n+"AxisName"]=e.name,i.axisId=i[n+"AxisId"]=e.id,i}function xf(t){return!t||null==t[0]||isNaN(t[0])||null==t[1]||isNaN(t[1])}function _f(t,e,i){if(!Uv.node){var n=e.getZr();YA(n).records||(YA(n).records={}),bf(n,e),(YA(n).records[t]||(YA(n).records[t]={})).handler=i}}function bf(t,e){function i(i,n){t.on(i,function(i){var o=If(e);$A(YA(t).records,function(t){t&&n(t,i,o.dispatchAction)}),wf(o.pendings,e)})}YA(t).initialized||(YA(t).initialized=!0,i("click",v(Mf,"click")),i("mousemove",v(Mf,"mousemove")),i("globalout",Sf))}function wf(t,e){var i,n=t.showTip.length,o=t.hideTip.length;n?i=t.showTip[n-1]:o&&(i=t.hideTip[o-1]),i&&(i.dispatchAction=null,e.dispatchAction(i))}function Sf(t,e,i){t.handler("leave",null,i)}function Mf(t,e,i,n){e.handler(t,i,n)}function If(t){var e={showTip:[],hideTip:[]},i=function(n){var o=e[n.type];o?o.push(n):(n.dispatchAction=i,t.dispatchAction(n))};return{dispatchAction:i,pendings:e}}function Tf(t,e){if(!Uv.node){var i=e.getZr();(YA(i).records||{})[t]&&(YA(i).records[t]=null)}}function Af(){}function Cf(t,e,i,n){Df(JA(i).lastProp,n)||(JA(i).lastProp=n,e?wo(i,n,t):(i.stopAnimation(),i.attr(n)))}function Df(t,e){if(b(t)&&b(e)){var i=!0;return d(e,function(e,n){i=i&&Df(t[n],e)}),!!i}return t===e}function Lf(t,e){t[e.get("label.show")?"show":"hide"]()}function kf(t){return{position:t.position.slice(),rotation:t.rotation||0}}function Pf(t,e,i){var n=e.get("z"),o=e.get("zlevel");t&&t.traverse(function(t){"group"!==t.type&&(null!=n&&(t.z=n),null!=o&&(t.zlevel=o),t.silent=i)})}function Of(t){var e,i=t.get("type"),n=t.getModel(i+"Style");return"line"===i?(e=n.getLineStyle()).fill=null:"shadow"===i&&((e=n.getAreaStyle()).stroke=null),e}function zf(t,e,i,n,o){var a=Ef(i.get("value"),e.axis,e.ecModel,i.get("seriesDataIndices"),{precision:i.get("label.precision"),formatter:i.get("label.formatter")}),r=i.getModel("label"),s=Gx(r.get("padding")||0),l=r.getFont(),h=de(a,l),u=o.position,c=h.width+s[1]+s[3],d=h.height+s[0]+s[2],f=o.align;"right"===f&&(u[0]-=c),"center"===f&&(u[0]-=c/2);var g=o.verticalAlign;"bottom"===g&&(u[1]-=d),"middle"===g&&(u[1]-=d/2),Nf(u,c,d,n);var p=r.get("backgroundColor");p&&"auto"!==p||(p=e.get("axisLine.lineStyle.color")),t.label={shape:{x:0,y:0,width:c,height:d,r:r.get("borderRadius")},position:u.slice(),style:{text:a,textFont:l,textFill:r.getTextColor(),textPosition:"inside",fill:p,stroke:r.get("borderColor")||"transparent",lineWidth:r.get("borderWidth")||0,shadowBlur:r.get("shadowBlur"),shadowColor:r.get("shadowColor"),shadowOffsetX:r.get("shadowOffsetX"),shadowOffsetY:r.get("shadowOffsetY")},z2:10}}function Nf(t,e,i,n){var o=n.getWidth(),a=n.getHeight();t[0]=Math.min(t[0]+e,o)-e,t[1]=Math.min(t[1]+i,a)-i,t[0]=Math.max(t[0],0),t[1]=Math.max(t[1],0)}function Ef(t,e,i,n,o){var a=e.scale.getLabel(t,{precision:o.precision}),r=o.formatter;if(r){var s={value:Br(e,t),seriesData:[]};d(n,function(t){var e=i.getSeriesByIndex(t.seriesIndex),n=t.dataIndexInside,o=e&&e.getDataParams(n);o&&s.seriesData.push(o)}),_(r)?a=r.replace("{value}",a):x(r)&&(a=r(s))}return a}function Rf(t,e,i){var n=ot();return ht(n,n,i.rotation),lt(n,n,i.position),Io([t.dataToCoord(e),(i.labelOffset||0)+(i.labelDirection||1)*(i.labelMargin||0)],n)}function Vf(t,e,i,n,o,a){var r=DM.innerTextLayout(i.rotation,0,i.labelDirection);i.labelMargin=o.get("label.margin"),zf(e,n,o,a,{position:Rf(n.axis,t,i),align:r.textAlign,verticalAlign:r.textVerticalAlign})}function Bf(t,e,i){return i=i||0,{x1:t[i],y1:t[1-i],x2:e[i],y2:e[1-i]}}function Gf(t,e,i){return i=i||0,{x:t[i],y:t[1-i],width:e[i],height:e[1-i]}}function Wf(t,e,i,n,o,a){return{cx:t,cy:e,r0:i,r:n,startAngle:o,endAngle:a,clockwise:!0}}function Hf(t,e){var i={};return i[e.dim+"AxisIndex"]=e.index,t.getCartesian(i)}function Ff(t){return"x"===t.dim?0:1}function Zf(t){return t.isHorizontal()?0:1}function Uf(t,e){var i=t.getRect();return[i[nC[e]],i[nC[e]]+i[oC[e]]]}function Xf(t,e,i){var n=new db({shape:{x:t.x-10,y:t.y-10,width:0,height:t.height+20}});return So(n,{shape:{width:t.width+20,height:t.height+20}},e,i),n}function jf(t,e,i){if(t.count())for(var n,o=e.coordinateSystem,a=e.getLayerSeries(),r=f(a,function(e){return f(e.indices,function(e){var i=o.dataToPoint(t.get("time",e));return i[1]=t.get("value",e),i})}),s=qf(r),l=s.y0,h=i/s.max,u=a.length,c=a[0].indices.length,d=0;d<c;++d){n=l[d]*h,t.setItemLayout(a[0].indices[d],{layerIndex:0,x:r[0][d][0],y0:n,y:r[0][d][1]*h});for(var g=1;g<u;++g)n+=r[g-1][d][1]*h,t.setItemLayout(a[g].indices[d],{layerIndex:g,x:r[g][d][0],y0:n,y:r[g][d][1]*h})}}function qf(t){for(var e=t.length,i=t[0].length,n=[],o=[],a=0,r={},s=0;s<i;++s){for(var l=0,h=0;l<e;++l)h+=t[l][s][1];h>a&&(a=h),n.push(h)}for(var u=0;u<i;++u)o[u]=(a-n[u])/2;a=0;for(var c=0;c<i;++c){var d=n[c]+o[c];d>a&&(a=d)}return r.y0=o,r.max=a,r}function Yf(t,e){return e=e||[0,0],f(["x","y"],function(i,n){var o=this.getAxis(i),a=e[n],r=t[n]/2;return"category"===o.type?o.getBandWidth():Math.abs(o.dataToCoord(a-r)-o.dataToCoord(a+r))},this)}function $f(t,e){return e=e||[0,0],f([0,1],function(i){var n=e[i],o=t[i]/2,a=[],r=[];return a[i]=n-o,r[i]=n+o,a[1-i]=r[1-i]=e[1-i],Math.abs(this.dataToPoint(a)[i]-this.dataToPoint(r)[i])},this)}function Kf(t,e){var i=this.getAxis(),n=e instanceof Array?e[0]:e,o=(t instanceof Array?t[0]:t)/2;return"category"===i.type?i.getBandWidth():Math.abs(i.dataToCoord(n-o)-i.dataToCoord(n+o))}function Jf(t,e){return f(["Radius","Angle"],function(i,n){var o=this["get"+i+"Axis"](),a=e[n],r=t[n]/2,s="dataTo"+i,l="category"===o.type?o.getBandWidth():Math.abs(o[s](a-r)-o[s](a+r));return"Angle"===i&&(l=l*Math.PI/180),l},this)}function Qf(t){var e,i=t.type;if("path"===i){var n=t.shape;(e=Un(n.pathData,null,{x:n.x||0,y:n.y||0,width:n.width||0,height:n.height||0},"center")).__customPathData=t.pathData}else"image"===i?(e=new qe({})).__customImagePath=t.style.image:"text"===i?(e=new ib({})).__customText=t.style.text:e=new(0,Tb[i.charAt(0).toUpperCase()+i.slice(1)]);return e.__customGraphicType=i,e.name=t.name,e}function tg(t,e,n,o,a,r){var s={},l=n.style||{};if(n.shape&&(s.shape=i(n.shape)),n.position&&(s.position=n.position.slice()),n.scale&&(s.scale=n.scale.slice()),n.origin&&(s.origin=n.origin.slice()),n.rotation&&(s.rotation=n.rotation),"image"===t.type&&n.style){h=s.style={};d(["x","y","width","height"],function(e){eg(e,h,l,t.style,r)})}if("text"===t.type&&n.style){var h=s.style={};d(["x","y"],function(e){eg(e,h,l,t.style,r)}),!l.hasOwnProperty("textFill")&&l.fill&&(l.textFill=l.fill),!l.hasOwnProperty("textStroke")&&l.stroke&&(l.textStroke=l.stroke)}if("group"!==t.type&&(t.useStyle(l),r)){t.style.opacity=0;var u=l.opacity;null==u&&(u=1),So(t,{style:{opacity:u}},o,e)}r?t.attr(s):wo(t,s,o,e),t.attr({z2:n.z2||0,silent:n.silent}),!1!==n.styleEmphasis&&uo(t,n.styleEmphasis)}function eg(t,e,i,n,o){null==i[t]||o||(e[t]=i[t],i[t]=n[t])}function ig(t,e,i,n){function o(t){null==t&&(t=u),y&&(c=e.getItemModel(t),d=c.getModel(uC),f=c.getModel(cC),g=Yr(e),p=e.getItemVisual(t,"color"),y=!1)}var s=t.get("renderItem"),l=t.coordinateSystem,h={};l&&(h=l.prepareCustoms?l.prepareCustoms():fC[l.type](l));var u,c,d,f,g,p,m=r({getWidth:n.getWidth,getHeight:n.getHeight,getZr:n.getZr,getDevicePixelRatio:n.getDevicePixelRatio,value:function(t,i){return null==i&&(i=u),e.get(e.getDimension(t||0),i)},style:function(i,n){null==n&&(n=u),o(n);var r=c.getModel(lC).getItemStyle();null!=p&&(r.fill=p);var s=e.getItemVisual(n,"opacity");return null!=s&&(r.opacity=s),null!=g&&(fo(r,d,null,{autoColor:p,isRectText:!0}),r.text=d.getShallow("show")?T(t.getFormattedLabel(n,"normal"),e.get(g,n)):null),i&&a(r,i),r},styleEmphasis:function(i,n){null==n&&(n=u),o(n);var r=c.getModel(hC).getItemStyle();return null!=g&&(fo(r,f,null,{isRectText:!0},!0),r.text=f.getShallow("show")?A(t.getFormattedLabel(n,"emphasis"),t.getFormattedLabel(n,"normal"),e.get(g,n)):null),i&&a(r,i),r},visual:function(t,i){return null==i&&(i=u),e.getItemVisual(i,t)},barLayout:function(t){if(l.getBaseAxis){var e=l.getBaseAxis();return nl.getLayoutOnAxis(r({axis:e},t),n)}},currentSeriesIndices:function(){return i.getCurrentSeriesIndices()},font:function(t){return _o(t,i)}},h.api||{}),v={context:{},seriesId:t.id,seriesName:t.name,seriesIndex:t.seriesIndex,coordSys:h.coordSys,dataInsideLength:e.count(),encode:ng(t.getData())},y=!0;return function(t){return u=t,y=!0,s&&s(r({dataIndexInside:t,dataIndex:e.getRawIndex(t)},v),m)||{}}}function ng(t){var e={};return d(t.dimensions,function(i,n){var o=t.getDimensionInfo(i);if(!o.isExtraCoord){var a=o.coordDim;(e[a]=e[a]||[])[o.coordDimIndex]=n}}),e}function og(t,e,i,n,o,a){(t=ag(t,e,i,n,o,a))&&a.setItemGraphicEl(e,t)}function ag(t,e,i,n,o,a){var r=i.type;if(!t||r===t.__customGraphicType||"path"===r&&i.pathData===t.__customPathData||"image"===r&&i.style.image===t.__customImagePath||"text"===r&&i.style.text===t.__customText||(o.remove(t),t=null),null!=r){var s=!t;if(!t&&(t=Qf(i)),tg(t,e,i,n,a,s),"group"===r){var l=t.children()||[],h=i.children||[];if(i.diffChildrenByName)rg({oldChildren:l,newChildren:h,dataIndex:e,animatableModel:n,group:t,data:a});else{for(var u=0;u<h.length;u++)ag(t.childAt(u),e,h[u],n,t,a);for(;u<l.length;u++)l[u]&&t.remove(l[u])}}return o.add(t),t}}function rg(t){new fr(t.oldChildren,t.newChildren,sg,sg,t).add(lg).update(lg).remove(hg).execute()}function sg(t,e){var i=t&&t.name;return null!=i?i:dC+e}function lg(t,e){var i=this.context,n=null!=t?i.newChildren[t]:null;ag(null!=e?i.oldChildren[e]:null,i.dataIndex,n,i.animatableModel,i.group,i.data)}function hg(t){var e=this.context,i=e.oldChildren[t];i&&e.group.remove(i)}function ug(t,e,i,n){var o=i.type,a=new(0,Tb[o.charAt(0).toUpperCase()+o.slice(1)])(i);e.add(a),n.set(t,a),a.__ecGraphicId=t}function cg(t,e){var i=t&&t.parent;i&&("group"===t.type&&t.traverse(function(t){cg(t,e)}),e.removeKey(t.__ecGraphicId),i.remove(t))}function dg(t){return t=a({},t),d(["id","parentId","$action","hv","bounding"].concat(Gb),function(e){delete t[e]}),t}function fg(t,e){var i;return d(e,function(e){null!=t[e]&&"auto"!==t[e]&&(i=!0)}),i}function gg(t,e){var i=t.exist;if(e.id=t.keyInfo.id,!e.type&&i&&(e.type=i.type),null==e.parentId){var n=e.parentOption;n?e.parentId=n.id:i&&(e.parentId=i.parentId)}e.parentOption=null}function pg(t,e,i){var o=a({},i),r=t[e],s=i.$action||"merge";"merge"===s?r?(n(r,o,!0),ta(r,o,{ignoreSize:!0}),ia(i,r)):t[e]=o:"replace"===s?t[e]=o:"remove"===s&&r&&(t[e]=null)}function mg(t,e){t&&(t.hv=e.hv=[fg(e,["left","right"]),fg(e,["top","bottom"])],"group"===t.type&&(null==t.width&&(t.width=e.width=0),null==t.height&&(t.height=e.height=0)))}function vg(t,e,i){var n,o={},a="toggleSelected"===t;return i.eachComponent("legend",function(i){a&&null!=n?i[n?"select":"unSelect"](e.name):(i[t](e.name),n=i.isSelected(e.name)),d(i.getData(),function(t){var e=t.get("name");if("\n"!==e&&""!==e){var n=i.isSelected(e);o.hasOwnProperty(e)?o[e]=o[e]&&n:o[e]=n}})}),{name:e.name,selected:o}}function yg(t,e,i){var n=e.getBoxLayoutParams(),o=e.get("padding"),a={width:i.getWidth(),height:i.getHeight()},r=Ko(n,a,o);Hb(e.get("orient"),t,e.get("itemGap"),r.width,r.height),Jo(t,n,a,o)}function xg(t,e){var i=Gx(e.get("padding")),n=e.getItemStyle(["color","opacity"]);return n.fill=e.get("backgroundColor"),t=new db({shape:{x:t.x-i[3],y:t.y-i[0],width:t.width+i[1]+i[3],height:t.height+i[0]+i[2],r:e.get("borderRadius")},style:n,silent:!0,z2:-1})}function _g(t,e){e.dispatchAction({type:"legendToggleSelect",name:t})}function bg(t,e,i){var n=i.getZr().storage.getDisplayList()[0];n&&n.useHoverLayer||t.get("legendHoverLink")&&i.dispatchAction({type:"highlight",seriesName:t.name,name:e})}function wg(t,e,i){var n=i.getZr().storage.getDisplayList()[0];n&&n.useHoverLayer||t.get("legendHoverLink")&&i.dispatchAction({type:"downplay",seriesName:t.name,name:e})}function Sg(t,e,i){var n=[1,1];n[t.getOrient().index]=0,ta(e,i,{type:"box",ignoreSize:n})}function Mg(t){var e="left "+t+"s cubic-bezier(0.23, 1, 0.32, 1),top "+t+"s cubic-bezier(0.23, 1, 0.32, 1)";return f(AC,function(t){return t+"transition:"+e}).join(";")}function Ig(t){var e=[],i=t.get("fontSize"),n=t.getTextColor();return n&&e.push("color:"+n),e.push("font:"+t.getFont()),i&&e.push("line-height:"+Math.round(3*i/2)+"px"),IC(["decoration","align"],function(i){var n=t.get(i);n&&e.push("text-"+i+":"+n)}),e.join(";")}function Tg(t){var e=[],i=t.get("transitionDuration"),n=t.get("backgroundColor"),o=t.getModel("textStyle"),a=t.get("padding");return i&&e.push(Mg(i)),n&&(Uv.canvasSupported?e.push("background-Color:"+n):(e.push("background-Color:#"+Ct(n)),e.push("filter:alpha(opacity=70)"))),IC(["width","color","radius"],function(i){var n="border-"+i,o=TC(n),a=t.get(o);null!=a&&e.push(n+":"+a+("color"===i?"":"px"))}),e.push(Ig(o)),null!=a&&e.push("padding:"+Gx(a).join("px ")+"px"),e.join(";")+";"}function Ag(t,e){var i=document.createElement("div"),n=this._zr=e.getZr();this.el=i,this._x=e.getWidth()/2,this._y=e.getHeight()/2,t.appendChild(i),this._container=t,this._show=!1,this._hideTimeout;var o=this;i.onmouseenter=function(){o._enterable&&(clearTimeout(o._hideTimeout),o._show=!0),o._inContent=!0},i.onmousemove=function(e){if(e=e||window.event,!o._enterable){var i=n.handler;ri(t,e,!0),i.dispatch("mousemove",e)}},i.onmouseleave=function(){o._enterable&&o._show&&o.hideLater(o._hideDelay),o._inContent=!1}}function Cg(t){for(var e=t.pop();t.length;){var i=t.pop();i&&(i instanceof Lo&&(i=i.get("tooltip",!0)),"string"==typeof i&&(i={formatter:i}),e=new Lo(i,e,e.ecModel))}return e}function Dg(t,e){return t.dispatchAction||m(e.dispatchAction,e)}function Lg(t,e,i,n,o,a,r){var s=Pg(i),l=s.width,h=s.height;return null!=a&&(t+l+a>n?t-=l+a:t+=a),null!=r&&(e+h+r>o?e-=h+r:e+=r),[t,e]}function kg(t,e,i,n,o){var a=Pg(i),r=a.width,s=a.height;return t=Math.min(t+r,n)-r,e=Math.min(e+s,o)-s,t=Math.max(t,0),e=Math.max(e,0),[t,e]}function Pg(t){var e=t.clientWidth,i=t.clientHeight;if(document.defaultView&&document.defaultView.getComputedStyle){var n=document.defaultView.getComputedStyle(t);n&&(e+=parseInt(n.paddingLeft,10)+parseInt(n.paddingRight,10)+parseInt(n.borderLeftWidth,10)+parseInt(n.borderRightWidth,10),i+=parseInt(n.paddingTop,10)+parseInt(n.paddingBottom,10)+parseInt(n.borderTopWidth,10)+parseInt(n.borderBottomWidth,10))}return{width:e,height:i}}function Og(t,e,i){var n=i[0],o=i[1],a=0,r=0,s=e.width,l=e.height;switch(t){case"inside":a=e.x+s/2-n/2,r=e.y+l/2-o/2;break;case"top":a=e.x+s/2-n/2,r=e.y-o-5;break;case"bottom":a=e.x+s/2-n/2,r=e.y+l+5;break;case"left":a=e.x-n-5,r=e.y+l/2-o/2;break;case"right":a=e.x+s+5,r=e.y+l/2-o/2}return[a,r]}function zg(t){return"center"===t||"middle"===t}function Ng(t){return t.get("stack")||"__ec_stack_"+t.seriesIndex}function Eg(t){return t.dim}function Rg(t,e){var i={};d(t,function(t,e){var n=t.getData(),o=t.coordinateSystem.getBaseAxis(),a=o.getExtent(),r="category"===o.type?o.getBandWidth():Math.abs(a[1]-a[0])/n.count(),s=i[Eg(o)]||{bandWidth:r,remainedWidth:r,autoWidthCount:0,categoryGap:"20%",gap:"30%",stacks:{}},l=s.stacks;i[Eg(o)]=s;var h=Ng(t);l[h]||s.autoWidthCount++,l[h]=l[h]||{width:0,maxWidth:0};var u=Si(t.get("barWidth"),r),c=Si(t.get("barMaxWidth"),r),d=t.get("barGap"),f=t.get("barCategoryGap");u&&!l[h].width&&(u=Math.min(s.remainedWidth,u),l[h].width=u,s.remainedWidth-=u),c&&(l[h].maxWidth=c),null!=d&&(s.gap=d),null!=f&&(s.categoryGap=f)});var n={};return d(i,function(t,e){n[e]={};var i=t.stacks,o=t.bandWidth,a=Si(t.categoryGap,o),r=Si(t.gap,1),s=t.remainedWidth,l=t.autoWidthCount,h=(s-a)/(l+(l-1)*r);h=Math.max(h,0),d(i,function(t,e){var i=t.maxWidth;i&&i<h&&(i=Math.min(i,s),t.width&&(i=Math.min(i,t.width)),s-=i,t.width=i,l--)}),h=(s-a)/(l+(l-1)*r),h=Math.max(h,0);var u,c=0;d(i,function(t,e){t.width||(t.width=h),u=t,c+=t.width*(1+r)}),u&&(c-=u.width*r);var f=-c/2;d(i,function(t,i){n[e][i]=n[e][i]||{offset:f,width:t.width},f+=t.width*(1+r)})}),n}function Vg(t,e){US.call(this,"radius",t,e),this.type="category"}function Bg(t,e){e=e||[0,360],US.call(this,"angle",t,e),this.type="category"}function Gg(t,e){return e.type||(e.data?"category":"value")}function Wg(t,e,i){var n=e.get("center"),o=i.getWidth(),a=i.getHeight();t.cx=Si(n[0],o),t.cy=Si(n[1],a);var r=t.getRadiusAxis(),s=Math.min(o,a)/2,l=Si(e.get("radius"),s);r.inverse?r.setExtent(l,0):r.setExtent(0,l)}function Hg(t,e){var i=this,n=i.getAngleAxis(),o=i.getRadiusAxis();if(n.scale.setExtent(1/0,-1/0),o.scale.setExtent(1/0,-1/0),t.eachSeries(function(t){if(t.coordinateSystem===i){var e=t.getData();o.scale.unionExtentFromData(e,"radius"),n.scale.unionExtentFromData(e,"angle")}}),Nr(n.scale,n.model),Nr(o.scale,o.model),"category"===n.type&&!n.onBand){var a=n.getExtent(),r=360/n.scale.count();n.inverse?a[1]+=r:a[1]-=r,n.setExtent(a[0],a[1])}}function Fg(t,e){if(t.type=e.get("type"),t.scale=Er(e),t.onBand=e.get("boundaryGap")&&"category"===t.type,t.inverse=e.get("inverse"),"angleAxis"===e.mainType){t.inverse^=e.get("clockwise");var i=e.get("startAngle");t.setExtent(i,i+(t.inverse?-360:360))}e.axis=t,t.model=e}function Zg(t,e,i){e[1]>e[0]&&(e=e.slice().reverse());var n=t.coordToPoint([e[0],i]),o=t.coordToPoint([e[1],i]);return{x1:n[0],y1:n[1],x2:o[0],y2:o[1]}}function Ug(t){return t.getRadiusAxis().inverse?0:1}function Xg(t,e,i){return{position:[t.cx,t.cy],rotation:i/180*Math.PI,labelDirection:-1,tickDirection:-1,nameDirection:1,labelRotate:e.getModel("axisLabel").get("rotate"),z2:1}}function jg(t,e,i,n,o){var a=e.axis,r=a.dataToCoord(t),s=n.getAngleAxis().getExtent()[0];s=s/180*Math.PI;var l,h,u,c=n.getRadiusAxis().getExtent();if("radius"===a.dim){var d=ot();ht(d,d,s),lt(d,d,[n.cx,n.cy]),l=Io([r,-o],d);var f=e.getModel("axisLabel").get("rotate")||0,g=DM.innerTextLayout(s,f*Math.PI/180,-1);h=g.textAlign,u=g.textVerticalAlign}else{var p=c[1];l=n.coordToPoint([p+o,r]);var m=n.cx,v=n.cy;h=Math.abs(l[0]-m)/p<.3?"center":l[0]>m?"left":"right",u=Math.abs(l[1]-v)/p<.3?"middle":l[1]>v?"top":"bottom"}return{position:l,align:h,verticalAlign:u}}function qg(t,e){e.update="updateView",ir(e,function(e,i){var n={};return i.eachComponent({mainType:"geo",query:e},function(i){i[t](e.name),d(i.coordinateSystem.regions,function(t){n[t.name]=i.isSelected(t.name)||!1})}),{selected:n,name:e.name}})}function Yg(t){var e={};d(t,function(t){e[t]=1}),t.length=0,d(e,function(e,i){t.push(i)})}function $g(t){if(t)for(var e in t)if(t.hasOwnProperty(e))return!0}function Kg(t,e,n){function o(){var t=function(){};return t.prototype.__hidden=t.prototype,new t}var a={};return HC(e,function(e){var r=a[e]=o();HC(t[e],function(t,o){if(jI.isValidType(o)){var a={type:o,visual:t};n&&n(a,e),r[o]=new jI(a),"opacity"===o&&((a=i(a)).type="colorAlpha",r.__hidden.__alphaForOpacity=new jI(a))}})}),a}function Jg(t,e,n){var o;d(n,function(t){e.hasOwnProperty(t)&&$g(e[t])&&(o=!0)}),o&&d(n,function(n){e.hasOwnProperty(n)&&$g(e[n])?t[n]=i(e[n]):delete t[n]})}function Qg(t,e,i,n,o,a){function r(t){return i.getItemVisual(u,t)}function s(t,e){i.setItemVisual(u,t,e)}function l(t,l){u=null==a?t:l;var c=i.getRawDataItem(u);if(!c||!1!==c.visualMap)for(var d=n.call(o,t),f=e[d],g=h[d],p=0,m=g.length;p<m;p++){var v=g[p];f[v]&&f[v].applyVisual(t,r,s)}}var h={};d(t,function(t){var i=jI.prepareVisualTypes(e[t]);h[t]=i});var u;null==a?i.each(l,!0):i.each([a],l,!0)}function tp(t){var e=["x","y"],i=["width","height"];return{point:function(e,i,n){if(e){var o=n.range;return ep(e[t],o)}},rect:function(n,o,a){if(n){var r=a.range,s=[n[e[t]],n[e[t]]+n[i[t]]];return s[1]<s[0]&&s.reverse(),ep(s[0],r)||ep(s[1],r)||ep(r[0],s)||ep(r[1],s)}}}}function ep(t,e){return e[0]<=t&&t<=e[1]}function ip(t,e,i,n,o){for(var a=0,r=o[o.length-1];a<o.length;a++){var s=o[a];if(np(t,e,i,n,s[0],s[1],r[0],r[1]))return!0;r=s}}function np(t,e,i,n,o,a,r,s){var l=ap(i-t,o-r,n-e,a-s);if(op(l))return!1;var h=ap(o-t,o-r,a-e,a-s)/l;if(h<0||h>1)return!1;var u=ap(i-t,o-t,n-e,a-e)/l;return!(u<0||u>1)}function op(t){return t<=1e-6&&t>=-1e-6}function ap(t,e,i,n){return t*n-e*i}function rp(t,e,i){var n=this._targetInfoList=[],o={},a=lp(e,t);ZC($C,function(t,e){(!i||!i.include||UC(i.include,e)>=0)&&t(a,n,o)})}function sp(t){return t[0]>t[1]&&t.reverse(),t}function lp(t,e){return Fo(t,e,{includeMainTypes:qC})}function hp(t,e,i,n){var o=i.getAxis(["x","y"][t]),a=sp(f([0,1],function(t){return e?o.coordToData(o.toLocalCoord(n[t])):o.toGlobalCoord(o.dataToCoord(n[t]))})),r=[];return r[t]=a,r[1-t]=[NaN,NaN],{values:a,xyMinMax:r}}function up(t,e,i,n){return[e[0]-n[t]*i[0],e[1]-n[t]*i[1]]}function cp(t,e){var i=dp(t),n=dp(e),o=[i[0]/n[0],i[1]/n[1]];return isNaN(o[0])&&(o[0]=1),isNaN(o[1])&&(o[1]=1),o}function dp(t){return t?[t[0][1]-t[0][0],t[1][1]-t[1][0]]:[NaN,NaN]}function fp(t,e,i,n,o){if(o){var a=t.getZr();a[nD]||(a[iD]||(a[iD]=gp),La(a,iD,i,e)(t,n))}}function gp(t,e){if(!t.isDisposed()){var i=t.getZr();i[nD]=!0,t.dispatchAction({type:"brushSelect",batch:e}),i[nD]=!1}}function pp(t,e,i,n){for(var o=0,a=e.length;o<a;o++){var r=e[o];if(t[r.brushType](n,i,r.selectors,r))return!0}}function mp(t){var e=t.brushSelector;if(_(e)){var i=[];return d(FC,function(t,n){i[n]=function(i,n,o,a){var r=n.getItemLayout(i);return t[e](r,o,a)}}),i}if(x(e)){var n={};return d(FC,function(t,i){n[i]=e}),n}return e}function vp(t,e){var i=t.option.seriesIndex;return null!=i&&"all"!==i&&(y(i)?l(i,e)<0:e!==i)}function yp(t){var e=t.selectors={};return d(FC[t.brushType],function(i,n){e[n]=function(n){return i(n,e,t)}}),t}function xp(t){return new jt(t[0][0],t[1][0],t[0][1]-t[0][0],t[1][1]-t[1][0])}function _p(t,e){return n({brushType:t.brushType,brushMode:t.brushMode,transformable:t.transformable,brushStyle:new Lo(t.brushStyle).getItemStyle(),removeOnClick:t.removeOnClick,z:t.z},e,!0)}function bp(t,e,i,n){(!n||n.$from!==t.id)&&this._brushController.setPanels(t.brushTargetManager.makePanelOpts(i)).enableBrush(t.brushOption).updateCovers(t.areas.slice())}function wp(t,e){sD[t]=e}function Sp(t){return sD[t]}function Mp(t,e,i){this.model=t,this.ecModel=e,this.api=i,this._brushType,this._brushMode}function Ip(t,e,i){this._model=t}function Tp(t,e,i,n){var o=i.calendarModel,a=i.seriesModel,r=o?o.coordinateSystem:a?a.coordinateSystem:null;return r===this?r[t](n):null}function Ap(t,e){var i=t.cellSize;y(i)?1===i.length&&(i[1]=i[0]):i=t.cellSize=[i,i];var n=f([0,1],function(t){return Qo(e,t)&&(i[t]="auto"),null!=i[t]&&"auto"!==i[t]});ta(t,e,{type:"box",ignoreSize:n})}function Cp(t){return l(gD,t)>=0}function Dp(t,e,i){function n(t,e){return l(e.nodes,t)>=0}function o(t,n){var o=!1;return e(function(e){d(i(t,e)||[],function(t){n.records[e.name][t]&&(o=!0)})}),o}function a(t,n){n.nodes.push(t),e(function(e){d(i(t,e)||[],function(t){n.records[e.name][t]=!0})})}return function(i){var r={nodes:[],records:{}};if(e(function(t){r.records[t.name]={}}),!i)return r;a(i,r);var s;do{s=!1,t(function(t){!n(t,r)&&o(t,r)&&(a(t,r),s=!0)})}while(s);return r}}function Lp(t,e,i){var n=[1/0,-1/0];return mD(i,function(t){var i=t.getData();i&&mD(t.coordDimToDataDim(e),function(t){var e=i.getDataExtent(t);e[0]<n[0]&&(n[0]=e[0]),e[1]>n[1]&&(n[1]=e[1])})}),n[1]<n[0]&&(n=[NaN,NaN]),kp(t,n),n}function kp(t,e){var i=t.getAxisModel(),n=i.getMin(!0),o="category"===i.get("type"),a=o&&(i.get("data")||[]).length;null!=n&&"dataMin"!==n&&"function"!=typeof n?e[0]=n:o&&(e[0]=a>0?0:NaN);var r=i.getMax(!0);return null!=r&&"dataMax"!==r&&"function"!=typeof r?e[1]=r:o&&(e[1]=a>0?a-1:NaN),i.get("scale",!0)||(e[0]>0&&(e[0]=0),e[1]<0&&(e[1]=0)),e}function Pp(t,e){var i=t.getAxisModel(),n=t._percentWindow,o=t._valueWindow;if(n){var a=Ci(o,[0,500]);a=Math.min(a,20);var r=e||0===n[0]&&100===n[1];i.setRange(r?null:+o[0].toFixed(a),r?null:+o[1].toFixed(a))}}function Op(t){var e=t._minMaxSpan={},i=t._dataZoomModel;mD(["min","max"],function(n){e[n+"Span"]=i.get(n+"Span");var o=i.get(n+"ValueSpan");if(null!=o&&(e[n+"ValueSpan"]=o,null!=(o=t.getAxisModel().axis.scale.parse(o)))){var a=t._dataExtent;e[n+"Span"]=wi(a[0]+o,a,[0,100],!0)}})}function zp(t){var e={};return xD(["start","end","startValue","endValue","throttle"],function(i){t.hasOwnProperty(i)&&(e[i]=t[i])}),e}function Np(t,e){var i=t._rangePropMode,n=t.get("rangeMode");xD([["start","startValue"],["end","endValue"]],function(t,o){var a=null!=e[t[0]],r=null!=e[t[1]];a&&!r?i[o]="percent":!a&&r?i[o]="value":n?i[o]=n[o]:a&&(i[o]="percent")})}function Ep(t){return{x:"y",y:"x",radius:"angle",angle:"radius"}[t]}function Rp(t){return"vertical"===t?"ns-resize":"ew-resize"}function Vp(t,e){var i=Hp(t),n=e.dataZoomId,o=e.coordId;d(i,function(t,i){var a=t.dataZoomInfos;a[n]&&l(e.allCoordIds,o)<0&&(delete a[n],t.count--)}),Zp(i);var a=i[o];a||((a=i[o]={coordId:o,dataZoomInfos:{},count:0}).controller=Fp(t,a),a.dispatchAction=v(qp,t)),!a.dataZoomInfos[n]&&a.count++,a.dataZoomInfos[n]=e;var r=Yp(a.dataZoomInfos);a.controller.enable(r.controlType,r.opt),a.controller.setPointerChecker(e.containsPoint),La(a,"dispatchAction",e.throttleRate,"fixRate")}function Bp(t,e){var i=Hp(t);d(i,function(t){t.controller.dispose();var i=t.dataZoomInfos;i[e]&&(delete i[e],t.count--)}),Zp(i)}function Gp(t,e){if(t&&"dataZoom"===t.type&&t.batch)for(var i=0,n=t.batch.length;i<n;i++)if(t.batch[i].dataZoomId===e)return!1;return!0}function Wp(t){return t.type+"\0_"+t.id}function Hp(t){var e=t.getZr();return e[OD]||(e[OD]={})}function Fp(t,e){var i=new kl(t.getZr());return i.on("pan",PD(Up,e)),i.on("zoom",PD(Xp,e)),i}function Zp(t){d(t,function(e,i){e.count||(e.controller.dispose(),delete t[i])})}function Up(t,e,i,n,o,a,r){jp(t,function(s){return s.panGetRange(t.controller,e,i,n,o,a,r)})}function Xp(t,e,i,n){jp(t,function(o){return o.zoomGetRange(t.controller,e,i,n)})}function jp(t,e){var i=[];d(t.dataZoomInfos,function(t){var n=e(t);!t.disabled&&n&&i.push({dataZoomId:t.dataZoomId,start:n[0],end:n[1]})}),t.dispatchAction(i)}function qp(t,e){t.dispatchAction({type:"dataZoom",batch:e})}function Yp(t){var e,i={},n={true:2,move:1,false:0,undefined:-1};return d(t,function(t){var o=!t.disabled&&(!t.zoomLock||"move");n[o]>n[e]&&(e=o),a(i,t.roamControllerOpt)}),{controlType:e,opt:i}}function $p(t,e,i){i.getAxisProxy(t.name,e).reset(i)}function Kp(t,e,i){i.getAxisProxy(t.name,e).filterData(i)}function Jp(t,e){return t&&t.hasOwnProperty&&t.hasOwnProperty(e)}function Qp(t,e){t.eachTargetSeries(function(e){var i=e.getData();Qg(t.stateList,t.targetVisuals,i,t.getValueState,t,t.getDataDimension(i))})}function tm(t){t.eachSeries(function(e){var i=e.getData(),n=[];t.eachComponent("visualMap",function(t){if(t.isTargetSeries(e)){var o=t.getVisualMeta(m(em,null,e,t))||{stops:[],outerColors:[]};o.dimension=t.getDataDimension(i),n.push(o)}}),e.getData().setVisual("visualMeta",n)})}function em(t,e,i,n){for(var o=e.targetVisuals[n],a=jI.prepareVisualTypes(o),r={color:t.getData().getVisual("color")},s=0,l=a.length;s<l;s++){var h=a[s],u=o["opacity"===h?"__alphaForOpacity":h];u&&u.applyVisual(i,function(t){return r[t]},function(t,e){r[t]=e})}return r.color}function im(t,e,i){if(i[0]===i[1])return i.slice();for(var n=(i[1]-i[0])/200,o=i[0],a=[],r=0;r<=200&&o<i[1];r++)a.push(o),o+=n;return a.push(i[1]),a}function nm(t,e,i){var n=t.option,o=n.align;if(null!=o&&"auto"!==o)return o;for(var a={width:e.getWidth(),height:e.getHeight()},r="horizontal"===n.orient?1:0,s=[["left","right","width"],["top","bottom","height"]],l=s[r],h=[0,null,10],u={},c=0;c<3;c++)u[s[1-r][c]]=h[c],u[l[c]]=2===c?i[0]:n[l[c]];var d=[["x","width",3],["y","height",0]][r],f=Ko(u,a,n.padding);return l[(f.margin[d[2]]||0)+f[d[0]]+.5*f[d[1]]<.5*a[d[1]]?0:1]}function om(t){return d(t||[],function(e){null!=t.dataIndex&&(t.dataIndexInside=t.dataIndex,t.dataIndex=null)}),t}function am(t,e,i,n){return new ub({shape:{points:t},draggable:!!i,cursor:e,drift:i,onmousemove:function(t){bx(t.event)},ondragend:n})}function rm(t,e){return 0===t?[[0,0],[e,0],[e,-e]]:[[0,0],[e,0],[e,e]]}function sm(t,e,i,n){return t?[[0,-eL(e,iL(i,0))],[oL,0],[0,eL(e,iL(n-i,0))]]:[[0,0],[5,-5],[5,5]]}function lm(t,e,i){var n=nL/2,o=t.get("hoverLinkDataSize");return o&&(n=QD(o,e,i,!0)/2),n}function hm(t){var e=t.get("hoverLinkOnHandle");return!!(null==e?t.get("realtime"):e)}function um(t){return"vertical"===t?"ns-resize":"ew-resize"}function cm(t,e){var i=t.inverse;("vertical"===t.orient?!i:i)&&e.reverse()}function dm(t){zo(t.label,["show"])}function fm(t){return!(isNaN(parseFloat(t.x))&&isNaN(parseFloat(t.y)))}function gm(t){return!isNaN(parseFloat(t.x))&&!isNaN(parseFloat(t.y))}function pm(t,e,i){var n=-1;do{n=Math.max(Ti(t.get(e,i)),n),t=t.stackedOn}while(t);return n}function mm(t,e,i,n,o,a){var r=[],s=bm(e,n,t),l=e.indicesOfNearest(n,s,!0)[0];r[o]=e.get(i,l,!0),r[a]=e.get(n,l,!0);var h=pm(e,n,l);return(h=Math.min(h,20))>=0&&(r[a]=+r[a].toFixed(h)),r}function vm(t,e){var n=t.getData(),o=t.coordinateSystem;if(e&&!gm(e)&&!y(e.coord)&&o){var a=o.dimensions,r=ym(e,n,o,t);if((e=i(e)).type&&fL[e.type]&&r.baseAxis&&r.valueAxis){var s=cL(a,r.baseAxis.dim),l=cL(a,r.valueAxis.dim);e.coord=fL[e.type](n,r.baseDataDim,r.valueDataDim,s,l),e.value=e.coord[l]}else{for(var h=[null!=e.xAxis?e.xAxis:e.radiusAxis,null!=e.yAxis?e.yAxis:e.angleAxis],u=0;u<2;u++)if(fL[h[u]]){var c=t.coordDimToDataDim(a[u])[0];h[u]=bm(n,c,h[u])}e.coord=h}}return e}function ym(t,e,i,n){var o={};return null!=t.valueIndex||null!=t.valueDim?(o.valueDataDim=null!=t.valueIndex?e.getDimension(t.valueIndex):t.valueDim,o.valueAxis=i.getAxis(n.dataDimToCoordDim(o.valueDataDim)),o.baseAxis=i.getOtherAxis(o.valueAxis),o.baseDataDim=n.coordDimToDataDim(o.baseAxis.dim)[0]):(o.baseAxis=n.getBaseAxis(),o.valueAxis=i.getOtherAxis(o.baseAxis),o.baseDataDim=n.coordDimToDataDim(o.baseAxis.dim)[0],o.valueDataDim=n.coordDimToDataDim(o.valueAxis.dim)[0]),o}function xm(t,e){return!(t&&t.containData&&e.coord&&!fm(e))||t.containData(e.coord)}function _m(t,e,i,n){return n<2?t.coord&&t.coord[n]:t.value}function bm(t,e,i){if("average"===i){var n=0,o=0;return t.each(e,function(t,e){isNaN(t)||(n+=t,o++)},!0),n/o}return t.getDataExtent(e,!0)["max"===i?1:0]}function wm(t,e,i){var n=e.coordinateSystem;t.each(function(o){var a,r=t.getItemModel(o),s=Si(r.get("x"),i.getWidth()),l=Si(r.get("y"),i.getHeight());if(isNaN(s)||isNaN(l)){if(e.getMarkerPosition)a=e.getMarkerPosition(t.getValues(t.dimensions,o));else if(n){var h=t.get(n.dimensions[0],o),u=t.get(n.dimensions[1],o);a=n.dataToPoint([h,u])}}else a=[s,l];isNaN(s)||(a[0]=s),isNaN(l)||(a[1]=l),t.setItemLayout(o,a)})}function Sm(t,e,i){var n;n=t?f(t&&t.dimensions,function(t){var i=e.getData().getDimensionInfo(e.coordDimToDataDim(t)[0])||{};return i.name=t,i}):[{name:"value",type:"float"}];var o=new aS(n,i),a=f(i.get("data"),v(vm,e));return t&&(a=p(a,v(xm,t))),o.initData(a,null,t?_m:function(t){return t.value}),o}function Mm(t){return!isNaN(t)&&!isFinite(t)}function Im(t,e,i,n){var o=1-t,a=n.dimensions[t];return Mm(e[o])&&Mm(i[o])&&e[t]===i[t]&&n.getAxis(a).containData(e[t])}function Tm(t,e){if("cartesian2d"===t.type){var i=e[0].coord,n=e[1].coord;if(i&&n&&(Im(1,i,n,t)||Im(0,i,n,t)))return!0}return xm(t,e[0])&&xm(t,e[1])}function Am(t,e,i,n,o){var a,r=n.coordinateSystem,s=t.getItemModel(e),l=Si(s.get("x"),o.getWidth()),h=Si(s.get("y"),o.getHeight());if(isNaN(l)||isNaN(h)){if(n.getMarkerPosition)a=n.getMarkerPosition(t.getValues(t.dimensions,e));else{var u=r.dimensions,c=t.get(u[0],e),d=t.get(u[1],e);a=r.dataToPoint([c,d])}if("cartesian2d"===r.type){var f=r.getAxis("x"),g=r.getAxis("y"),u=r.dimensions;Mm(t.get(u[0],e))?a[0]=f.toGlobalCoord(f.getExtent()[i?0:1]):Mm(t.get(u[1],e))&&(a[1]=g.toGlobalCoord(g.getExtent()[i?0:1]))}isNaN(l)||(a[0]=l),isNaN(h)||(a[1]=h)}else a=[l,h];t.setItemLayout(e,a)}function Cm(t,e,i){var n;n=t?f(t&&t.dimensions,function(t){var i=e.getData().getDimensionInfo(e.coordDimToDataDim(t)[0])||{};return i.name=t,i}):[{name:"value",type:"float"}];var o=new aS(n,i),a=new aS(n,i),r=new aS([],i),s=f(i.get("data"),v(pL,e,t,i));t&&(s=p(s,v(Tm,t)));var l=t?_m:function(t){return t.value};return o.initData(f(s,function(t){return t[0]}),null,l),a.initData(f(s,function(t){return t[1]}),null,l),r.initData(f(s,function(t){return t[2]})),r.hasItemOption=!0,{from:o,to:a,line:r}}function Dm(t){return!isNaN(t)&&!isFinite(t)}function Lm(t,e,i,n){var o=1-t;return Dm(e[o])&&Dm(i[o])}function km(t,e){var i=e.coord[0],n=e.coord[1];return!("cartesian2d"!==t.type||!i||!n||!Lm(1,i,n,t)&&!Lm(0,i,n,t))||(xm(t,{coord:i,x:e.x0,y:e.y0})||xm(t,{coord:n,x:e.x1,y:e.y1}))}function Pm(t,e,i,n,o){var a,r=n.coordinateSystem,s=t.getItemModel(e),l=Si(s.get(i[0]),o.getWidth()),h=Si(s.get(i[1]),o.getHeight());if(isNaN(l)||isNaN(h)){if(n.getMarkerPosition)a=n.getMarkerPosition(t.getValues(i,e));else{var u=t.get(i[0],e),c=t.get(i[1],e);a=r.dataToPoint([u,c],!0)}if("cartesian2d"===r.type){var d=r.getAxis("x"),f=r.getAxis("y"),u=t.get(i[0],e),c=t.get(i[1],e);Dm(u)?a[0]=d.toGlobalCoord(d.getExtent()["x0"===i[0]?0:1]):Dm(c)&&(a[1]=f.toGlobalCoord(f.getExtent()["y0"===i[1]?0:1]))}isNaN(l)||(a[0]=l),isNaN(h)||(a[1]=h)}else a=[l,h];return a}function Om(t,e,i){var n,o,a=["x0","y0","x1","y1"];t?(n=f(t&&t.dimensions,function(t){var i=e.getData().getDimensionInfo(e.coordDimToDataDim(t)[0])||{};return i.name=t,i}),o=new aS(f(a,function(t,e){return{name:t,type:n[e%2].type}}),i)):o=new aS(n=[{name:"value",type:"float"}],i);var r=f(i.get("data"),v(mL,e,t,i));t&&(r=p(r,v(km,t)));var s=t?function(t,e,i,n){return t.coord[Math.floor(n/2)][n%2]}:function(t){return t.value};return o.initData(r,null,s),o.hasItemOption=!0,o}function zm(t){var e=t.type,i={number:"value",time:"time"};if(i[e]&&(t.axisType=i[e],delete t.type),Nm(t),Em(t,"controlPosition")){var n=t.controlStyle||(t.controlStyle={});Em(n,"position")||(n.position=t.controlPosition),"none"!==n.position||Em(n,"show")||(n.show=!1,delete n.position),delete t.controlPosition}d(t.data||[],function(t){b(t)&&!y(t)&&(!Em(t,"value")&&Em(t,"name")&&(t.value=t.name),Nm(t))})}function Nm(t){var e=t.itemStyle||(t.itemStyle={}),i=e.emphasis||(e.emphasis={}),n=t.label||t.label||{},o=n.normal||(n.normal={}),a={normal:1,emphasis:1};d(n,function(t,e){a[e]||Em(o,e)||(o[e]=t)}),i.label&&!Em(n,"emphasis")&&(n.emphasis=i.label,delete i.label)}function Em(t,e){return t.hasOwnProperty(e)}function Rm(t,e){return Ko(t.getBoxLayoutParams(),{width:e.getWidth(),height:e.getHeight()},t.get("padding"))}function Vm(t,e,n,o){return Un(t.get(e).replace(/^path:\/\//,""),i(o||{}),new jt(n[0],n[1],n[2],n[3]),"center")}function Bm(t,e,i,o,a,r){var s=e.get("color");a?(a.setColor(s),i.add(a),r&&r.onUpdate(a)):((a=Hr(t.get("symbol"),-1,-1,2,2,s)).setStyle("strokeNoScale",!0),i.add(a),r&&r.onCreate(a));var l=e.getItemStyle(["color","symbol","symbolSize"]);a.setStyle(l),o=n({rectHover:!0,z2:100},o,!0);var h=t.get("symbolSize");(h=h instanceof Array?h.slice():[+h,+h])[0]/=2,h[1]/=2,o.scale=h;var u=t.get("symbolOffset");if(u){var c=o.position=o.position||[0,0];c[0]+=Si(u[0],h[0]),c[1]+=Si(u[1],h[1])}var d=t.get("symbolRotate");return o.rotation=(d||0)*Math.PI/180||0,a.attr(o),a.updateTransform(),a}function Gm(t,e,i,n,o){if(!t.dragging){var a=n.getModel("checkpointStyle"),r=i.dataToCoord(n.getData().get(["value"],e));o||!a.get("animation",!0)?t.attr({position:[r,0]}):(t.stopAnimation(!0),t.animateTo({position:[r,0]},a.get("animationDuration",!0),a.get("animationEasing",!0)))}}function Wm(t){return 0===t.indexOf("my")}function Hm(t){this.model=t}function Fm(t){this.model=t}function Zm(t){var e={},i=[],n=[];return t.eachRawSeries(function(t){var o=t.coordinateSystem;if(!o||"cartesian2d"!==o.type&&"polar"!==o.type)i.push(t);else{var a=o.getBaseAxis();if("category"===a.type){var r=a.dim+"_"+a.index;e[r]||(e[r]={categoryAxis:a,valueAxis:o.getOtherAxis(a),series:[]},n.push({axisDim:a.dim,axisIndex:a.index})),e[r].series.push(t)}else i.push(t)}}),{seriesGroupByCategoryAxis:e,other:i,meta:n}}function Um(t){var e=[];return d(t,function(t,i){var n=t.categoryAxis,o=t.valueAxis.dim,a=[" "].concat(f(t.series,function(t){return t.name})),r=[n.model.getCategories()];d(t.series,function(t){r.push(t.getRawData().mapArray(o,function(t){return t}))});for(var s=[a.join(PL)],l=0;l<r[0].length;l++){for(var h=[],u=0;u<r.length;u++)h.push(r[u][l]);s.push(h.join(PL))}e.push(s.join("\n"))}),e.join("\n\n"+kL+"\n\n")}function Xm(t){return f(t,function(t){var e=t.getRawData(),i=[t.name],n=[];return e.each(e.dimensions,function(){for(var t=arguments.length,o=arguments[t-1],a=e.getName(o),r=0;r<t-1;r++)n[r]=arguments[r];i.push((a?a+PL:"")+n.join(PL))}),i.join("\n")}).join("\n\n"+kL+"\n\n")}function jm(t){var e=Zm(t);return{value:p([Um(e.seriesGroupByCategoryAxis),Xm(e.other)],function(t){return t.replace(/[\n\t\s]/g,"")}).join("\n\n"+kL+"\n\n"),meta:e.meta}}function qm(t){return t.replace(/^\s\s*/,"").replace(/\s\s*$/,"")}function Ym(t){if(t.slice(0,t.indexOf("\n")).indexOf(PL)>=0)return!0}function $m(t){for(var e=t.split(/\n+/g),i=[],n=f(qm(e.shift()).split(OL),function(t){return{name:t,data:[]}}),o=0;o<e.length;o++){var a=qm(e[o]).split(OL);i.push(a.shift());for(var r=0;r<a.length;r++)n[r]&&(n[r].data[o]=a[r])}return{series:n,categories:i}}function Km(t){for(var e=t.split(/\n+/g),i=qm(e.shift()),n=[],o=0;o<e.length;o++){var a,r=qm(e[o]).split(OL),s="",l=!1;isNaN(r[0])?(l=!0,s=r[0],r=r.slice(1),n[o]={name:s,value:[]},a=n[o].value):a=n[o]=[];for(var h=0;h<r.length;h++)a.push(+r[h]);1===a.length&&(l?n[o].value=a[0]:n[o]=a[0])}return{name:i,data:n}}function Jm(t,e){var i={series:[]};return d(t.split(new RegExp("\n*"+kL+"\n*","g")),function(t,n){if(Ym(t)){var o=$m(t),a=e[n],r=a.axisDim+"Axis";a&&(i[r]=i[r]||[],i[r][a.axisIndex]={data:o.categories},i.series=i.series.concat(o.series))}else{o=Km(t);i.series.push(o)}}),i}function Qm(t){this._dom=null,this.model=t}function tv(t,e){return f(t,function(t,i){var n=e&&e[i];return b(n)&&!y(n)?(b(t)&&!y(t)&&(t=t.value),r({value:t},n)):t})}function ev(t,e){var i=av(t);zL(e,function(e,n){for(var o=i.length-1;o>=0&&!i[o][n];o--);if(o<0){var a=t.queryComponents({mainType:"dataZoom",subType:"select",id:n})[0];if(a){var r=a.getPercentRange();i[0][n]={dataZoomId:n,start:r[0],end:r[1]}}}}),i.push(e)}function iv(t){var e=av(t),i=e[e.length-1];e.length>1&&e.pop();var n={};return zL(i,function(t,i){for(var o=e.length-1;o>=0;o--)if(t=e[o][i]){n[i]=t;break}}),n}function nv(t){t[NL]=null}function ov(t){return av(t).length}function av(t){var e=t[NL];return e||(e=t[NL]=[{}]),e}function rv(t,e,i){(this._brushController=new Yu(i.getZr())).on("brush",m(this._onBrush,this)).mount(),this._isZoomActive}function sv(t){var e={};return d(["xAxisIndex","yAxisIndex"],function(i){e[i]=t[i],null==e[i]&&(e[i]="all"),(!1===e[i]||"none"===e[i])&&(e[i]=[])}),e}function lv(t,e){t.setIconStatus("back",ov(e)>1?"emphasis":"normal")}function hv(t,e,i,n,o){var a=i._isZoomActive;n&&"takeGlobalCursor"===n.type&&(a="dataZoomSelect"===n.key&&n.dataZoomSelectActive),i._isZoomActive=a,t.setIconStatus("zoom",a?"emphasis":"normal");var r=new rp(sv(t.option),e,{include:["grid"]});i._brushController.setPanels(r.makePanelOpts(o,function(t){return t.xAxisDeclared&&!t.yAxisDeclared?"lineX":!t.xAxisDeclared&&t.yAxisDeclared?"lineY":"rect"})).enableBrush(!!a&&{brushType:"auto",brushStyle:{lineWidth:0,fill:"rgba(0,0,0,0.2)"}})}function uv(t){this.model=t}function cv(t){return HL(t)}function dv(){if(!UL&&XL){UL=!0;var t=XL.styleSheets;t.length<31?XL.createStyleSheet().addRule(".zrvml","behavior:url(#default#VML)"):t[0].addRule(".zrvml","behavior:url(#default#VML)")}}function fv(t){return parseInt(t,10)}function gv(t,e){dv(),this.root=t,this.storage=e;var i=document.createElement("div"),n=document.createElement("div");i.style.cssText="display:inline-block;overflow:hidden;position:relative;width:300px;height:150px;",n.style.cssText="position:absolute;left:0;top:0;",t.appendChild(i),this._vmlRoot=n,this._vmlViewport=i,this.resize();var o=e.delFromStorage,a=e.addToStorage;e.delFromStorage=function(t){o.call(e,t),t&&t.onRemove&&t.onRemove(n)},e.addToStorage=function(t){t.onAdd&&t.onAdd(n),a.call(e,t)},this._firstPaint=!0}function pv(t){return function(){Wy('In IE8.0 VML mode painter not support method "'+t+'"')}}function mv(t){return document.createElementNS(Tk,t)}function vv(t){return Lk(1e4*t)/1e4}function yv(t){return t<Ek&&t>-Ek}function xv(t,e){var i=e?t.textFill:t.fill;return null!=i&&i!==Dk}function _v(t,e){var i=e?t.textStroke:t.stroke;return null!=i&&i!==Dk}function bv(t,e){e&&wv(t,"transform","matrix("+Ck.call(e,",")+")")}function wv(t,e,i){(!i||"linear"!==i.type&&"radial"!==i.type)&&t.setAttribute(e,i)}function Sv(t,e,i){t.setAttributeNS("http://www.w3.org/1999/xlink",e,i)}function Mv(t,e,i){if(xv(e,i)){var n=i?e.textFill:e.fill;n="transparent"===n?Dk:n,"none"!==t.getAttribute("clip-path")&&n===Dk&&(n="rgba(0, 0, 0, 0.002)"),wv(t,"fill",n),wv(t,"fill-opacity",e.opacity)}else wv(t,"fill",Dk);if(_v(e,i)){var o=i?e.textStroke:e.stroke;wv(t,"stroke",o="transparent"===o?Dk:o),wv(t,"stroke-width",(i?e.textStrokeWidth:e.lineWidth)/(e.strokeNoScale?e.host.getLineScale():1)),wv(t,"paint-order","stroke"),wv(t,"stroke-opacity",e.opacity),e.lineDash?(wv(t,"stroke-dasharray",e.lineDash.join(",")),wv(t,"stroke-dashoffset",Lk(e.lineDashOffset||0))):wv(t,"stroke-dasharray",""),e.lineCap&&wv(t,"stroke-linecap",e.lineCap),e.lineJoin&&wv(t,"stroke-linejoin",e.lineJoin),e.miterLimit&&wv(t,"stroke-miterlimit",e.miterLimit)}else wv(t,"stroke",Dk)}function Iv(t){for(var e=[],i=t.data,n=t.len(),o=0;o<n;){var a="",r=0;switch(i[o++]){case Ak.M:a="M",r=2;break;case Ak.L:a="L",r=2;break;case Ak.Q:a="Q",r=4;break;case Ak.C:a="C",r=6;break;case Ak.A:var s=i[o++],l=i[o++],h=i[o++],u=i[o++],c=i[o++],d=i[o++],f=i[o++],g=i[o++],p=Math.abs(d),m=yv(p%zk)&&!yv(p),v=!1;v=p>=zk||!yv(p)&&(d>-Ok&&d<0||d>Ok)==!!g;var y=vv(s+h*Pk(c)),x=vv(l+u*kk(c));m&&(d=g?zk-1e-4:1e-4-zk,v=!0,9===o&&e.push("M",y,x));var _=vv(s+h*Pk(c+d)),b=vv(l+u*kk(c+d));e.push("A",vv(h),vv(u),Lk(f*Nk),+v,+g,_,b);break;case Ak.Z:a="Z";break;case Ak.R:var _=vv(i[o++]),b=vv(i[o++]),w=vv(i[o++]),S=vv(i[o++]);e.push("M",_,b,"L",_+w,b,"L",_+w,b+S,"L",_,b+S,"L",_,b)}a&&e.push(a);for(var M=0;M<r;M++)e.push(vv(i[o++]))}return e.join(" ")}function Tv(t){return"middle"===t?"middle":"bottom"===t?"baseline":"hanging"}function Av(){}function Cv(t,e,i,n){for(var o=0,a=e.length,r=0,s=0;o<a;o++){var l=e[o];if(l.removed){for(var h=[],u=s;u<s+l.count;u++)h.push(u);l.indices=h,s+=l.count}else{for(var h=[],u=r;u<r+l.count;u++)h.push(u);l.indices=h,r+=l.count,l.added||(s+=l.count)}}return e}function Dv(t){return{newPos:t.newPos,components:t.components.slice(0)}}function Lv(t,e,i){this._svgRoot=t,this._tagNames="string"==typeof e?[e]:e,this._markLabel=i,this.nextId=0}function kv(t){Lv.call(this,t,["linearGradient","radialGradient"],"__gradient_in_use__")}function Pv(t){Lv.call(this,t,"clipPath","__clippath_in_use__")}function Ov(t){return parseInt(t,10)}function zv(t){return t instanceof Nn?Rk:t instanceof qe?Vk:t instanceof ib?Bk:Rk}function Nv(t,e){return e&&t&&e.parentNode!==t}function Ev(t,e,i){if(Nv(t,e)&&i){var n=i.nextSibling;n?t.insertBefore(e,n):t.appendChild(e)}}function Rv(t,e){if(Nv(t,e)){var i=t.firstChild;i?t.insertBefore(e,i):t.appendChild(e)}}function Vv(t,e){e&&t&&e.parentNode===t&&t.removeChild(e)}function Bv(t){return t.__textSvgEl}function Gv(t){return t.__svgEl}function Wv(t){return function(){Wy('In SVG mode painter not support method "'+t+'"')}}var Hv=2311,Fv=function(){return Hv++},Zv={},Uv=Zv="undefined"==typeof navigator?{browser:{},os:{},node:!0,canvasSupported:!0,svgSupported:!0}:function(t){var e={},i={},n=t.match(/Firefox\/([\d.]+)/),o=t.match(/MSIE\s([\d.]+)/)||t.match(/Trident\/.+?rv:(([\d.]+))/),a=t.match(/Edge\/([\d.]+)/),r=/micromessenger/i.test(t);return n&&(i.firefox=!0,i.version=n[1]),o&&(i.ie=!0,i.version=o[1]),a&&(i.edge=!0,i.version=a[1]),r&&(i.weChat=!0),{browser:i,os:e,node:!1,canvasSupported:!!document.createElement("canvas").getContext,svgSupported:"undefined"!=typeof SVGRect,touchEventsSupported:"ontouchstart"in window&&!i.ie&&!i.edge,pointerEventsSupported:"onpointerdown"in window&&(i.edge||i.ie&&i.version>=11)}}(navigator.userAgent),Xv={"[object Function]":1,"[object RegExp]":1,"[object Date]":1,"[object Error]":1,"[object CanvasGradient]":1,"[object CanvasPattern]":1,"[object Image]":1,"[object Canvas]":1},jv={"[object Int8Array]":1,"[object Uint8Array]":1,"[object Uint8ClampedArray]":1,"[object Int16Array]":1,"[object Uint16Array]":1,"[object Int32Array]":1,"[object Uint32Array]":1,"[object Float32Array]":1,"[object Float64Array]":1},qv=Object.prototype.toString,Yv=Array.prototype,$v=Yv.forEach,Kv=Yv.filter,Jv=Yv.slice,Qv=Yv.map,ty=Yv.reduce,ey={},iy=function(){return ey.createCanvas()};ey.createCanvas=function(){return document.createElement("canvas")};var ny,oy="__ec_primitive__";O.prototype={constructor:O,get:function(t){return this["_ec_"+t]},set:function(t,e){return this["_ec_"+t]=e,e},each:function(t,e){void 0!==e&&(t=m(t,e));for(var i in this)this.hasOwnProperty(i)&&t(this[i],i.slice(4))},removeKey:function(t){delete this["_ec_"+t]}};var ay=(Object.freeze||Object)({$override:e,clone:i,merge:n,mergeAll:o,extend:a,defaults:r,createCanvas:iy,getContext:s,indexOf:l,inherits:h,mixin:u,isArrayLike:c,each:d,map:f,reduce:g,filter:p,find:function(t,e,i){if(t&&e)for(var n=0,o=t.length;n<o;n++)if(e.call(i,t[n],n,t))return t[n]},bind:m,curry:v,isArray:y,isFunction:x,isString:_,isObject:b,isBuiltInObject:w,isDom:S,eqNaN:M,retrieve:I,retrieve2:T,retrieve3:A,slice:C,normalizeCssArray:D,assert:L,setAsPrimitive:k,isPrimitive:P,createHashMap:z,noop:N}),ry="undefined"==typeof Float32Array?Array:Float32Array,sy=F,ly=Z,hy=j,uy=q,cy=(Object.freeze||Object)({create:E,copy:R,clone:V,set:B,add:G,scaleAndAdd:W,sub:H,len:F,length:sy,lenSquare:Z,lengthSquare:ly,mul:function(t,e,i){return t[0]=e[0]*i[0],t[1]=e[1]*i[1],t},div:function(t,e,i){return t[0]=e[0]/i[0],t[1]=e[1]/i[1],t},dot:function(t,e){return t[0]*e[0]+t[1]*e[1]},scale:U,normalize:X,distance:j,dist:hy,distanceSquare:q,distSquare:uy,negate:function(t,e){return t[0]=-e[0],t[1]=-e[1],t},lerp:Y,applyTransform:$,min:K,max:J});Q.prototype={constructor:Q,_dragStart:function(t){var e=t.target;e&&e.draggable&&(this._draggingTarget=e,e.dragging=!0,this._x=t.offsetX,this._y=t.offsetY,this.dispatchToElement(tt(e,t),"dragstart",t.event))},_drag:function(t){var e=this._draggingTarget;if(e){var i=t.offsetX,n=t.offsetY,o=i-this._x,a=n-this._y;this._x=i,this._y=n,e.drift(o,a,t),this.dispatchToElement(tt(e,t),"drag",t.event);var r=this.findHover(i,n,e).target,s=this._dropTarget;this._dropTarget=r,e!==r&&(s&&r!==s&&this.dispatchToElement(tt(s,t),"dragleave",t.event),r&&r!==s&&this.dispatchToElement(tt(r,t),"dragenter",t.event))}},_dragEnd:function(t){var e=this._draggingTarget;e&&(e.dragging=!1),this.dispatchToElement(tt(e,t),"dragend",t.event),this._dropTarget&&this.dispatchToElement(tt(this._dropTarget,t),"drop",t.event),this._draggingTarget=null,this._dropTarget=null}};var dy=Array.prototype.slice,fy=function(){this._$handlers={}};fy.prototype={constructor:fy,one:function(t,e,i){var n=this._$handlers;if(!e||!t)return this;n[t]||(n[t]=[]);for(var o=0;o<n[t].length;o++)if(n[t][o].h===e)return this;return n[t].push({h:e,one:!0,ctx:i||this}),this},on:function(t,e,i){var n=this._$handlers;if(!e||!t)return this;n[t]||(n[t]=[]);for(var o=0;o<n[t].length;o++)if(n[t][o].h===e)return this;return n[t].push({h:e,one:!1,ctx:i||this}),this},isSilent:function(t){var e=this._$handlers;return e[t]&&e[t].length},off:function(t,e){var i=this._$handlers;if(!t)return this._$handlers={},this;if(e){if(i[t]){for(var n=[],o=0,a=i[t].length;o<a;o++)i[t][o].h!=e&&n.push(i[t][o]);i[t]=n}i[t]&&0===i[t].length&&delete i[t]}else delete i[t];return this},trigger:function(t){if(this._$handlers[t]){var e=arguments,i=e.length;i>3&&(e=dy.call(e,1));for(var n=this._$handlers[t],o=n.length,a=0;a<o;){switch(i){case 1:n[a].h.call(n[a].ctx);break;case 2:n[a].h.call(n[a].ctx,e[1]);break;case 3:n[a].h.call(n[a].ctx,e[1],e[2]);break;default:n[a].h.apply(n[a].ctx,e)}n[a].one?(n.splice(a,1),o--):a++}}return this},triggerWithContext:function(t){if(this._$handlers[t]){var e=arguments,i=e.length;i>4&&(e=dy.call(e,1,e.length-1));for(var n=e[e.length-1],o=this._$handlers[t],a=o.length,r=0;r<a;){switch(i){case 1:o[r].h.call(n);break;case 2:o[r].h.call(n,e[1]);break;case 3:o[r].h.call(n,e[1],e[2]);break;default:o[r].h.apply(n,e)}o[r].one?(o.splice(r,1),a--):r++}}return this}};var gy="silent";it.prototype.dispose=function(){};var py=["click","dblclick","mousewheel","mouseout","mouseup","mousedown","mousemove","contextmenu"],my=function(t,e,i,n){fy.call(this),this.storage=t,this.painter=e,this.painterRoot=n,i=i||new it,this.proxy=i,i.handler=this,this._hovered={},this._lastTouchMoment,this._lastX,this._lastY,Q.call(this),d(py,function(t){i.on&&i.on(t,this[t],this)},this)};my.prototype={constructor:my,mousemove:function(t){var e=t.zrX,i=t.zrY,n=this._hovered,o=n.target;o&&!o.__zr&&(o=(n=this.findHover(n.x,n.y)).target);var a=this._hovered=this.findHover(e,i),r=a.target,s=this.proxy;s.setCursor&&s.setCursor(r?r.cursor:"default"),o&&r!==o&&this.dispatchToElement(n,"mouseout",t),this.dispatchToElement(a,"mousemove",t),r&&r!==o&&this.dispatchToElement(a,"mouseover",t)},mouseout:function(t){this.dispatchToElement(this._hovered,"mouseout",t);var e,i=t.toElement||t.relatedTarget;do{i=i&&i.parentNode}while(i&&9!=i.nodeType&&!(e=i===this.painterRoot));!e&&this.trigger("globalout",{event:t})},resize:function(t){this._hovered={}},dispatch:function(t,e){var i=this[t];i&&i.call(this,e)},dispose:function(){this.proxy.dispose(),this.storage=this.proxy=this.painter=null},setCursorStyle:function(t){var e=this.proxy;e.setCursor&&e.setCursor(t)},dispatchToElement:function(t,e,i){var n=(t=t||{}).target;if(!n||!n.silent){for(var o="on"+e,a=et(e,t,i);n&&(n[o]&&(a.cancelBubble=n[o].call(n,a)),n.trigger(e,a),n=n.parent,!a.cancelBubble););a.cancelBubble||(this.trigger(e,a),this.painter&&this.painter.eachOtherLayer(function(t){"function"==typeof t[o]&&t[o].call(t,a),t.trigger&&t.trigger(e,a)}))}},findHover:function(t,e,i){for(var n=this.storage.getDisplayList(),o={x:t,y:e},a=n.length-1;a>=0;a--){var r;if(n[a]!==i&&!n[a].ignore&&(r=nt(n[a],t,e))&&(!o.topTarget&&(o.topTarget=n[a]),r!==gy)){o.target=n[a];break}}return o}},d(["click","mousedown","mouseup","mousewheel","dblclick","contextmenu"],function(t){my.prototype[t]=function(e){var i=this.findHover(e.zrX,e.zrY),n=i.target;if("mousedown"===t)this._downEl=n,this._downPoint=[e.zrX,e.zrY],this._upEl=n;else if("mosueup"===t)this._upEl=n;else if("click"===t){if(this._downEl!==this._upEl||!this._downPoint||hy(this._downPoint,[e.zrX,e.zrY])>4)return;this._downPoint=null}this.dispatchToElement(i,t,e)}}),u(my,fy),u(my,Q);var vy="undefined"==typeof Float32Array?Array:Float32Array,yy=(Object.freeze||Object)({create:ot,identity:at,copy:rt,mul:st,translate:lt,rotate:ht,scale:ut,invert:ct}),xy=at,_y=5e-5,by=function(t){(t=t||{}).position||(this.position=[0,0]),null==t.rotation&&(this.rotation=0),t.scale||(this.scale=[1,1]),this.origin=this.origin||null},wy=by.prototype;wy.transform=null,wy.needLocalTransform=function(){return dt(this.rotation)||dt(this.position[0])||dt(this.position[1])||dt(this.scale[0]-1)||dt(this.scale[1]-1)},wy.updateTransform=function(){var t=this.parent,e=t&&t.transform,i=this.needLocalTransform(),n=this.transform;i||e?(n=n||ot(),i?this.getLocalTransform(n):xy(n),e&&(i?st(n,t.transform,n):rt(n,t.transform)),this.transform=n,this.invTransform=this.invTransform||ot(),ct(this.invTransform,n)):n&&xy(n)},wy.getLocalTransform=function(t){return by.getLocalTransform(this,t)},wy.setTransform=function(t){var e=this.transform,i=t.dpr||1;e?t.setTransform(i*e[0],i*e[1],i*e[2],i*e[3],i*e[4],i*e[5]):t.setTransform(i,0,0,i,0,0)},wy.restoreTransform=function(t){var e=t.dpr||1;t.setTransform(e,0,0,e,0,0)};var Sy=[];wy.decomposeTransform=function(){if(this.transform){var t=this.parent,e=this.transform;t&&t.transform&&(st(Sy,t.invTransform,e),e=Sy);var i=e[0]*e[0]+e[1]*e[1],n=e[2]*e[2]+e[3]*e[3],o=this.position,a=this.scale;dt(i-1)&&(i=Math.sqrt(i)),dt(n-1)&&(n=Math.sqrt(n)),e[0]<0&&(i=-i),e[3]<0&&(n=-n),o[0]=e[4],o[1]=e[5],a[0]=i,a[1]=n,this.rotation=Math.atan2(-e[1]/n,e[0]/i)}},wy.getGlobalScale=function(){var t=this.transform;if(!t)return[1,1];var e=Math.sqrt(t[0]*t[0]+t[1]*t[1]),i=Math.sqrt(t[2]*t[2]+t[3]*t[3]);return t[0]<0&&(e=-e),t[3]<0&&(i=-i),[e,i]},wy.transformCoordToLocal=function(t,e){var i=[t,e],n=this.invTransform;return n&&$(i,i,n),i},wy.transformCoordToGlobal=function(t,e){var i=[t,e],n=this.transform;return n&&$(i,i,n),i},by.getLocalTransform=function(t,e){xy(e=e||[]);var i=t.origin,n=t.scale||[1,1],o=t.rotation||0,a=t.position||[0,0];return i&&(e[4]-=i[0],e[5]-=i[1]),ut(e,e,n),o&&ht(e,e,o),i&&(e[4]+=i[0],e[5]+=i[1]),e[4]+=a[0],e[5]+=a[1],e};var My={linear:function(t){return t},quadraticIn:function(t){return t*t},quadraticOut:function(t){return t*(2-t)},quadraticInOut:function(t){return(t*=2)<1?.5*t*t:-.5*(--t*(t-2)-1)},cubicIn:function(t){return t*t*t},cubicOut:function(t){return--t*t*t+1},cubicInOut:function(t){return(t*=2)<1?.5*t*t*t:.5*((t-=2)*t*t+2)},quarticIn:function(t){return t*t*t*t},quarticOut:function(t){return 1- --t*t*t*t},quarticInOut:function(t){return(t*=2)<1?.5*t*t*t*t:-.5*((t-=2)*t*t*t-2)},quinticIn:function(t){return t*t*t*t*t},quinticOut:function(t){return--t*t*t*t*t+1},quinticInOut:function(t){return(t*=2)<1?.5*t*t*t*t*t:.5*((t-=2)*t*t*t*t+2)},sinusoidalIn:function(t){return 1-Math.cos(t*Math.PI/2)},sinusoidalOut:function(t){return Math.sin(t*Math.PI/2)},sinusoidalInOut:function(t){return.5*(1-Math.cos(Math.PI*t))},exponentialIn:function(t){return 0===t?0:Math.pow(1024,t-1)},exponentialOut:function(t){return 1===t?1:1-Math.pow(2,-10*t)},exponentialInOut:function(t){return 0===t?0:1===t?1:(t*=2)<1?.5*Math.pow(1024,t-1):.5*(2-Math.pow(2,-10*(t-1)))},circularIn:function(t){return 1-Math.sqrt(1-t*t)},circularOut:function(t){return Math.sqrt(1- --t*t)},circularInOut:function(t){return(t*=2)<1?-.5*(Math.sqrt(1-t*t)-1):.5*(Math.sqrt(1-(t-=2)*t)+1)},elasticIn:function(t){var e,i=.1;return 0===t?0:1===t?1:(!i||i<1?(i=1,e=.1):e=.4*Math.asin(1/i)/(2*Math.PI),-i*Math.pow(2,10*(t-=1))*Math.sin((t-e)*(2*Math.PI)/.4))},elasticOut:function(t){var e,i=.1;return 0===t?0:1===t?1:(!i||i<1?(i=1,e=.1):e=.4*Math.asin(1/i)/(2*Math.PI),i*Math.pow(2,-10*t)*Math.sin((t-e)*(2*Math.PI)/.4)+1)},elasticInOut:function(t){var e,i=.1;return 0===t?0:1===t?1:(!i||i<1?(i=1,e=.1):e=.4*Math.asin(1/i)/(2*Math.PI),(t*=2)<1?i*Math.pow(2,10*(t-=1))*Math.sin((t-e)*(2*Math.PI)/.4)*-.5:i*Math.pow(2,-10*(t-=1))*Math.sin((t-e)*(2*Math.PI)/.4)*.5+1)},backIn:function(t){var e=1.70158;return t*t*((e+1)*t-e)},backOut:function(t){var e=1.70158;return--t*t*((e+1)*t+e)+1},backInOut:function(t){var e=2.5949095;return(t*=2)<1?t*t*((e+1)*t-e)*.5:.5*((t-=2)*t*((e+1)*t+e)+2)},bounceIn:function(t){return 1-My.bounceOut(1-t)},bounceOut:function(t){return t<1/2.75?7.5625*t*t:t<2/2.75?7.5625*(t-=1.5/2.75)*t+.75:t<2.5/2.75?7.5625*(t-=2.25/2.75)*t+.9375:7.5625*(t-=2.625/2.75)*t+.984375},bounceInOut:function(t){return t<.5?.5*My.bounceIn(2*t):.5*My.bounceOut(2*t-1)+.5}};ft.prototype={constructor:ft,step:function(t,e){if(this._initialized||(this._startTime=t+this._delay,this._initialized=!0),this._paused)this._pausedTime+=e;else{var i=(t-this._startTime-this._pausedTime)/this._life;if(!(i<0)){i=Math.min(i,1);var n=this.easing,o="string"==typeof n?My[n]:n,a="function"==typeof o?o(i):i;return this.fire("frame",a),1==i?this.loop?(this.restart(t),"restart"):(this._needsRemove=!0,"destroy"):null}}},restart:function(t){var e=(t-this._startTime-this._pausedTime)%this._life;this._startTime=t-e+this.gap,this._pausedTime=0,this._needsRemove=!1},fire:function(t,e){this[t="on"+t]&&this[t](this._target,e)},pause:function(){this._paused=!0},resume:function(){this._paused=!1}};var Iy=function(){this.head=null,this.tail=null,this._len=0},Ty=Iy.prototype;Ty.insert=function(t){var e=new Ay(t);return this.insertEntry(e),e},Ty.insertEntry=function(t){this.head?(this.tail.next=t,t.prev=this.tail,t.next=null,this.tail=t):this.head=this.tail=t,this._len++},Ty.remove=function(t){var e=t.prev,i=t.next;e?e.next=i:this.head=i,i?i.prev=e:this.tail=e,t.next=t.prev=null,this._len--},Ty.len=function(){return this._len},Ty.clear=function(){this.head=this.tail=null,this._len=0};var Ay=function(t){this.value=t,this.next,this.prev},Cy=function(t){this._list=new Iy,this._map={},this._maxSize=t||10,this._lastRemovedEntry=null},Dy=Cy.prototype;Dy.put=function(t,e){var i=this._list,n=this._map,o=null;if(null==n[t]){var a=i.len(),r=this._lastRemovedEntry;if(a>=this._maxSize&&a>0){var s=i.head;i.remove(s),delete n[s.key],o=s.value,this._lastRemovedEntry=s}r?r.value=e:r=new Ay(e),r.key=t,i.insertEntry(r),n[t]=r}return o},Dy.get=function(t){var e=this._map[t],i=this._list;if(null!=e)return e!==i.tail&&(i.remove(e),i.insertEntry(e)),e.value},Dy.clear=function(){this._list.clear(),this._map={}};var Ly={transparent:[0,0,0,0],aliceblue:[240,248,255,1],antiquewhite:[250,235,215,1],aqua:[0,255,255,1],aquamarine:[127,255,212,1],azure:[240,255,255,1],beige:[245,245,220,1],bisque:[255,228,196,1],black:[0,0,0,1],blanchedalmond:[255,235,205,1],blue:[0,0,255,1],blueviolet:[138,43,226,1],brown:[165,42,42,1],burlywood:[222,184,135,1],cadetblue:[95,158,160,1],chartreuse:[127,255,0,1],chocolate:[210,105,30,1],coral:[255,127,80,1],cornflowerblue:[100,149,237,1],cornsilk:[255,248,220,1],crimson:[220,20,60,1],cyan:[0,255,255,1],darkblue:[0,0,139,1],darkcyan:[0,139,139,1],darkgoldenrod:[184,134,11,1],darkgray:[169,169,169,1],darkgreen:[0,100,0,1],darkgrey:[169,169,169,1],darkkhaki:[189,183,107,1],darkmagenta:[139,0,139,1],darkolivegreen:[85,107,47,1],darkorange:[255,140,0,1],darkorchid:[153,50,204,1],darkred:[139,0,0,1],darksalmon:[233,150,122,1],darkseagreen:[143,188,143,1],darkslateblue:[72,61,139,1],darkslategray:[47,79,79,1],darkslategrey:[47,79,79,1],darkturquoise:[0,206,209,1],darkviolet:[148,0,211,1],deeppink:[255,20,147,1],deepskyblue:[0,191,255,1],dimgray:[105,105,105,1],dimgrey:[105,105,105,1],dodgerblue:[30,144,255,1],firebrick:[178,34,34,1],floralwhite:[255,250,240,1],forestgreen:[34,139,34,1],fuchsia:[255,0,255,1],gainsboro:[220,220,220,1],ghostwhite:[248,248,255,1],gold:[255,215,0,1],goldenrod:[218,165,32,1],gray:[128,128,128,1],green:[0,128,0,1],greenyellow:[173,255,47,1],grey:[128,128,128,1],honeydew:[240,255,240,1],hotpink:[255,105,180,1],indianred:[205,92,92,1],indigo:[75,0,130,1],ivory:[255,255,240,1],khaki:[240,230,140,1],lavender:[230,230,250,1],lavenderblush:[255,240,245,1],lawngreen:[124,252,0,1],lemonchiffon:[255,250,205,1],lightblue:[173,216,230,1],lightcoral:[240,128,128,1],lightcyan:[224,255,255,1],lightgoldenrodyellow:[250,250,210,1],lightgray:[211,211,211,1],lightgreen:[144,238,144,1],lightgrey:[211,211,211,1],lightpink:[255,182,193,1],lightsalmon:[255,160,122,1],lightseagreen:[32,178,170,1],lightskyblue:[135,206,250,1],lightslategray:[119,136,153,1],lightslategrey:[119,136,153,1],lightsteelblue:[176,196,222,1],lightyellow:[255,255,224,1],lime:[0,255,0,1],limegreen:[50,205,50,1],linen:[250,240,230,1],magenta:[255,0,255,1],maroon:[128,0,0,1],mediumaquamarine:[102,205,170,1],mediumblue:[0,0,205,1],mediumorchid:[186,85,211,1],mediumpurple:[147,112,219,1],mediumseagreen:[60,179,113,1],mediumslateblue:[123,104,238,1],mediumspringgreen:[0,250,154,1],mediumturquoise:[72,209,204,1],mediumvioletred:[199,21,133,1],midnightblue:[25,25,112,1],mintcream:[245,255,250,1],mistyrose:[255,228,225,1],moccasin:[255,228,181,1],navajowhite:[255,222,173,1],navy:[0,0,128,1],oldlace:[253,245,230,1],olive:[128,128,0,1],olivedrab:[107,142,35,1],orange:[255,165,0,1],orangered:[255,69,0,1],orchid:[218,112,214,1],palegoldenrod:[238,232,170,1],palegreen:[152,251,152,1],paleturquoise:[175,238,238,1],palevioletred:[219,112,147,1],papayawhip:[255,239,213,1],peachpuff:[255,218,185,1],peru:[205,133,63,1],pink:[255,192,203,1],plum:[221,160,221,1],powderblue:[176,224,230,1],purple:[128,0,128,1],red:[255,0,0,1],rosybrown:[188,143,143,1],royalblue:[65,105,225,1],saddlebrown:[139,69,19,1],salmon:[250,128,114,1],sandybrown:[244,164,96,1],seagreen:[46,139,87,1],seashell:[255,245,238,1],sienna:[160,82,45,1],silver:[192,192,192,1],skyblue:[135,206,235,1],slateblue:[106,90,205,1],slategray:[112,128,144,1],slategrey:[112,128,144,1],snow:[255,250,250,1],springgreen:[0,255,127,1],steelblue:[70,130,180,1],tan:[210,180,140,1],teal:[0,128,128,1],thistle:[216,191,216,1],tomato:[255,99,71,1],turquoise:[64,224,208,1],violet:[238,130,238,1],wheat:[245,222,179,1],white:[255,255,255,1],whitesmoke:[245,245,245,1],yellow:[255,255,0,1],yellowgreen:[154,205,50,1]},ky=new Cy(20),Py=null,Oy=Dt,zy=Lt,Ny=(Object.freeze||Object)({parse:Mt,lift:At,toHex:Ct,fastLerp:Dt,fastMapToColor:Oy,lerp:Lt,mapToColor:zy,modifyHSL:kt,modifyAlpha:Pt,stringify:Ot}),Ey=Array.prototype.slice,Ry=function(t,e,i,n){this._tracks={},this._target=t,this._loop=e||!1,this._getter=i||zt,this._setter=n||Nt,this._clipCount=0,this._delay=0,this._doneList=[],this._onframeList=[],this._clipList=[]};Ry.prototype={when:function(t,e){var i=this._tracks;for(var n in e)if(e.hasOwnProperty(n)){if(!i[n]){i[n]=[];var o=this._getter(this._target,n);if(null==o)continue;0!==t&&i[n].push({time:0,value:Ft(o)})}i[n].push({time:t,value:e[n]})}return this},during:function(t){return this._onframeList.push(t),this},pause:function(){for(var t=0;t<this._clipList.length;t++)this._clipList[t].pause();this._paused=!0},resume:function(){for(var t=0;t<this._clipList.length;t++)this._clipList[t].resume();this._paused=!1},isPaused:function(){return!!this._paused},_doneCallback:function(){this._tracks={},this._clipList.length=0;for(var t=this._doneList,e=t.length,i=0;i<e;i++)t[i].call(this)},start:function(t,e){var i,n=this,o=0;for(var a in this._tracks)if(this._tracks.hasOwnProperty(a)){var r=Xt(this,t,function(){--o||n._doneCallback()},this._tracks[a],a,e);r&&(this._clipList.push(r),o++,this.animation&&this.animation.addClip(r),i=r)}if(i){var s=i.onframe;i.onframe=function(t,e){s(t,e);for(var i=0;i<n._onframeList.length;i++)n._onframeList[i](t,e)}}return o||this._doneCallback(),this},stop:function(t){for(var e=this._clipList,i=this.animation,n=0;n<e.length;n++){var o=e[n];t&&o.onframe(this._target,1),i&&i.removeClip(o)}e.length=0},delay:function(t){return this._delay=t,this},done:function(t){return t&&this._doneList.push(t),this},getClips:function(){return this._clipList}};var Vy=1;"undefined"!=typeof window&&(Vy=Math.max(window.devicePixelRatio||1,1));var By=Vy,Gy=function(){},Wy=Gy,Hy=function(){this.animators=[]};Hy.prototype={constructor:Hy,animate:function(t,e){var i,n=!1,o=this,a=this.__zr;if(t){var r=t.split("."),s=o;n="shape"===r[0];for(var h=0,u=r.length;h<u;h++)s&&(s=s[r[h]]);s&&(i=s)}else i=o;if(i){var c=o.animators,d=new Ry(i,e);return d.during(function(t){o.dirty(n)}).done(function(){c.splice(l(c,d),1)}),c.push(d),a&&a.animation.addAnimator(d),d}Wy('Property "'+t+'" is not existed in element '+o.id)},stopAnimation:function(t){for(var e=this.animators,i=e.length,n=0;n<i;n++)e[n].stop(t);return e.length=0,this},animateTo:function(t,e,i,n,o,a){_(i)?(o=n,n=i,i=0):x(n)?(o=n,n="linear",i=0):x(i)?(o=i,i=0):x(e)?(o=e,e=500):e||(e=500),this.stopAnimation(),this._animateToShallow("",this,t,e,i);var r=this.animators.slice(),s=r.length;s||o&&o();for(var l=0;l<r.length;l++)r[l].done(function(){--s||o&&o()}).start(n,a)},_animateToShallow:function(t,e,i,n,o){var a={},r=0;for(var s in i)if(i.hasOwnProperty(s))if(null!=e[s])b(i[s])&&!c(i[s])?this._animateToShallow(t?t+"."+s:s,e[s],i[s],n,o):(a[s]=i[s],r++);else if(null!=i[s])if(t){var l={};l[t]={},l[t][s]=i[s],this.attr(l)}else this.attr(s,i[s]);return r>0&&this.animate(t,!1).when(null==n?500:n,a).delay(o||0),this}};var Fy=function(t){by.call(this,t),fy.call(this,t),Hy.call(this,t),this.id=t.id||Fv()};Fy.prototype={type:"element",name:"",__zr:null,ignore:!1,clipPath:null,drift:function(t,e){switch(this.draggable){case"horizontal":e=0;break;case"vertical":t=0}var i=this.transform;i||(i=this.transform=[1,0,0,1,0,0]),i[4]+=t,i[5]+=e,this.decomposeTransform(),this.dirty(!1)},beforeUpdate:function(){},afterUpdate:function(){},update:function(){this.updateTransform()},traverse:function(t,e){},attrKV:function(t,e){if("position"===t||"scale"===t||"origin"===t){if(e){var i=this[t];i||(i=this[t]=[]),i[0]=e[0],i[1]=e[1]}}else this[t]=e},hide:function(){this.ignore=!0,this.__zr&&this.__zr.refresh()},show:function(){this.ignore=!1,this.__zr&&this.__zr.refresh()},attr:function(t,e){if("string"==typeof t)this.attrKV(t,e);else if(b(t))for(var i in t)t.hasOwnProperty(i)&&this.attrKV(i,t[i]);return this.dirty(!1),this},setClipPath:function(t){var e=this.__zr;e&&t.addSelfToZr(e),this.clipPath&&this.clipPath!==t&&this.removeClipPath(),this.clipPath=t,t.__zr=e,t.__clipTarget=this,this.dirty(!1)},removeClipPath:function(){var t=this.clipPath;t&&(t.__zr&&t.removeSelfFromZr(t.__zr),t.__zr=null,t.__clipTarget=null,this.clipPath=null,this.dirty(!1))},addSelfToZr:function(t){this.__zr=t;var e=this.animators;if(e)for(var i=0;i<e.length;i++)t.animation.addAnimator(e[i]);this.clipPath&&this.clipPath.addSelfToZr(t)},removeSelfFromZr:function(t){this.__zr=null;var e=this.animators;if(e)for(var i=0;i<e.length;i++)t.animation.removeAnimator(e[i]);this.clipPath&&this.clipPath.removeSelfFromZr(t)}},u(Fy,Hy),u(Fy,by),u(Fy,fy);var Zy=$,Uy=Math.min,Xy=Math.max;jt.prototype={constructor:jt,union:function(t){var e=Uy(t.x,this.x),i=Uy(t.y,this.y);this.width=Xy(t.x+t.width,this.x+this.width)-e,this.height=Xy(t.y+t.height,this.y+this.height)-i,this.x=e,this.y=i},applyTransform:function(){var t=[],e=[],i=[],n=[];return function(o){if(o){t[0]=i[0]=this.x,t[1]=n[1]=this.y,e[0]=n[0]=this.x+this.width,e[1]=i[1]=this.y+this.height,Zy(t,t,o),Zy(e,e,o),Zy(i,i,o),Zy(n,n,o),this.x=Uy(t[0],e[0],i[0],n[0]),this.y=Uy(t[1],e[1],i[1],n[1]);var a=Xy(t[0],e[0],i[0],n[0]),r=Xy(t[1],e[1],i[1],n[1]);this.width=a-this.x,this.height=r-this.y}}}(),calculateTransform:function(t){var e=this,i=t.width/e.width,n=t.height/e.height,o=ot();return lt(o,o,[-e.x,-e.y]),ut(o,o,[i,n]),lt(o,o,[t.x,t.y]),o},intersect:function(t){if(!t)return!1;t instanceof jt||(t=jt.create(t));var e=this,i=e.x,n=e.x+e.width,o=e.y,a=e.y+e.height,r=t.x,s=t.x+t.width,l=t.y,h=t.y+t.height;return!(n<r||s<i||a<l||h<o)},contain:function(t,e){var i=this;return t>=i.x&&t<=i.x+i.width&&e>=i.y&&e<=i.y+i.height},clone:function(){return new jt(this.x,this.y,this.width,this.height)},copy:function(t){this.x=t.x,this.y=t.y,this.width=t.width,this.height=t.height},plain:function(){return{x:this.x,y:this.y,width:this.width,height:this.height}}},jt.create=function(t){return new jt(t.x,t.y,t.width,t.height)};var jy=function(t){t=t||{},Fy.call(this,t);for(var e in t)t.hasOwnProperty(e)&&(this[e]=t[e]);this._children=[],this.__storage=null,this.__dirty=!0};jy.prototype={constructor:jy,isGroup:!0,type:"group",silent:!1,children:function(){return this._children.slice()},childAt:function(t){return this._children[t]},childOfName:function(t){for(var e=this._children,i=0;i<e.length;i++)if(e[i].name===t)return e[i]},childCount:function(){return this._children.length},add:function(t){return t&&t!==this&&t.parent!==this&&(this._children.push(t),this._doAdd(t)),this},addBefore:function(t,e){if(t&&t!==this&&t.parent!==this&&e&&e.parent===this){var i=this._children,n=i.indexOf(e);n>=0&&(i.splice(n,0,t),this._doAdd(t))}return this},_doAdd:function(t){t.parent&&t.parent.remove(t),t.parent=this;var e=this.__storage,i=this.__zr;e&&e!==t.__storage&&(e.addToStorage(t),t instanceof jy&&t.addChildrenToStorage(e)),i&&i.refresh()},remove:function(t){var e=this.__zr,i=this.__storage,n=this._children,o=l(n,t);return o<0?this:(n.splice(o,1),t.parent=null,i&&(i.delFromStorage(t),t instanceof jy&&t.delChildrenFromStorage(i)),e&&e.refresh(),this)},removeAll:function(){var t,e,i=this._children,n=this.__storage;for(e=0;e<i.length;e++)t=i[e],n&&(n.delFromStorage(t),t instanceof jy&&t.delChildrenFromStorage(n)),t.parent=null;return i.length=0,this},eachChild:function(t,e){for(var i=this._children,n=0;n<i.length;n++){var o=i[n];t.call(e,o,n)}return this},traverse:function(t,e){for(var i=0;i<this._children.length;i++){var n=this._children[i];t.call(e,n),"group"===n.type&&n.traverse(t,e)}return this},addChildrenToStorage:function(t){for(var e=0;e<this._children.length;e++){var i=this._children[e];t.addToStorage(i),i instanceof jy&&i.addChildrenToStorage(t)}},delChildrenFromStorage:function(t){for(var e=0;e<this._children.length;e++){var i=this._children[e];t.delFromStorage(i),i instanceof jy&&i.delChildrenFromStorage(t)}},dirty:function(){return this.__dirty=!0,this.__zr&&this.__zr.refresh(),this},getBoundingRect:function(t){for(var e=null,i=new jt(0,0,0,0),n=t||this._children,o=[],a=0;a<n.length;a++){var r=n[a];if(!r.ignore&&!r.invisible){var s=r.getBoundingRect(),l=r.getLocalTransform(o);l?(i.copy(s),i.applyTransform(l),(e=e||i.clone()).union(i)):(e=e||s.clone()).union(s)}}return e||i}},h(jy,Fy);var qy=32,Yy=7,$y=function(){this._roots=[],this._displayList=[],this._displayListLen=0};$y.prototype={constructor:$y,traverse:function(t,e){for(var i=0;i<this._roots.length;i++)this._roots[i].traverse(t,e)},getDisplayList:function(t,e){return e=e||!1,t&&this.updateDisplayList(e),this._displayList},updateDisplayList:function(t){this._displayListLen=0;for(var e=this._roots,i=this._displayList,n=0,o=e.length;n<o;n++)this._updateAndAddDisplayable(e[n],null,t);i.length=this._displayListLen,Uv.canvasSupported&&ee(i,ie)},_updateAndAddDisplayable:function(t,e,i){if(!t.ignore||i){t.beforeUpdate(),t.__dirty&&t.update(),t.afterUpdate();var n=t.clipPath;if(n){e=e?e.slice():[];for(var o=n,a=t;o;)o.parent=a,o.updateTransform(),e.push(o),a=o,o=o.clipPath}if(t.isGroup){for(var r=t._children,s=0;s<r.length;s++){var l=r[s];t.__dirty&&(l.__dirty=!0),this._updateAndAddDisplayable(l,e,i)}t.__dirty=!1}else t.__clipPaths=e,this._displayList[this._displayListLen++]=t}},addRoot:function(t){t.__storage!==this&&(t instanceof jy&&t.addChildrenToStorage(this),this.addToStorage(t),this._roots.push(t))},delRoot:function(t){if(null==t){for(i=0;i<this._roots.length;i++){var e=this._roots[i];e instanceof jy&&e.delChildrenFromStorage(this)}return this._roots=[],this._displayList=[],void(this._displayListLen=0)}if(t instanceof Array)for(var i=0,n=t.length;i<n;i++)this.delRoot(t[i]);else{var o=l(this._roots,t);o>=0&&(this.delFromStorage(t),this._roots.splice(o,1),t instanceof jy&&t.delChildrenFromStorage(this))}},addToStorage:function(t){return t.__storage=this,t.dirty(!1),this},delFromStorage:function(t){return t&&(t.__storage=null),this},dispose:function(){this._renderList=this._roots=null},displayableSortFunc:ie};var Ky=[["shadowBlur",0],["shadowOffsetX",0],["shadowOffsetY",0],["shadowColor","#000"],["lineCap","butt"],["lineJoin","miter"],["miterLimit",10]],Jy=function(t,e){this.extendFrom(t,!1),this.host=e};Jy.prototype={constructor:Jy,host:null,fill:"#000",stroke:null,opacity:1,lineDash:null,lineDashOffset:0,shadowBlur:0,shadowOffsetX:0,shadowOffsetY:0,lineWidth:1,strokeNoScale:!1,text:null,font:null,textFont:null,fontStyle:null,fontWeight:null,fontSize:null,fontFamily:null,textTag:null,textFill:"#000",textStroke:null,textWidth:null,textHeight:null,textStrokeWidth:0,textLineHeight:null,textPosition:"inside",textRect:null,textOffset:null,textAlign:null,textVerticalAlign:null,textDistance:5,textShadowColor:"transparent",textShadowBlur:0,textShadowOffsetX:0,textShadowOffsetY:0,textBoxShadowColor:"transparent",textBoxShadowBlur:0,textBoxShadowOffsetX:0,textBoxShadowOffsetY:0,transformText:!1,textRotation:0,textOrigin:null,textBackgroundColor:null,textBorderColor:null,textBorderWidth:0,textBorderRadius:0,textPadding:null,rich:null,truncate:null,blend:null,bind:function(t,e,i){for(var n=this,o=i&&i.style,a=!o,r=0;r<Ky.length;r++){var s=Ky[r],l=s[0];(a||n[l]!==o[l])&&(t[l]=n[l]||s[1])}if((a||n.fill!==o.fill)&&(t.fillStyle=n.fill),(a||n.stroke!==o.stroke)&&(t.strokeStyle=n.stroke),(a||n.opacity!==o.opacity)&&(t.globalAlpha=null==n.opacity?1:n.opacity),(a||n.blend!==o.blend)&&(t.globalCompositeOperation=n.blend||"source-over"),this.hasStroke()){var h=n.lineWidth;t.lineWidth=h/(this.strokeNoScale&&e&&e.getLineScale?e.getLineScale():1)}},hasFill:function(){var t=this.fill;return null!=t&&"none"!==t},hasStroke:function(){var t=this.stroke;return null!=t&&"none"!==t&&this.lineWidth>0},extendFrom:function(t,e){if(t)for(var i in t)!t.hasOwnProperty(i)||!0!==e&&(!1===e?this.hasOwnProperty(i):null==t[i])||(this[i]=t[i])},set:function(t,e){"string"==typeof t?this[t]=e:this.extendFrom(t,!0)},clone:function(){var t=new this.constructor;return t.extendFrom(this,!0),t},getGradient:function(t,e,i){for(var n=("radial"===e.type?oe:ne)(t,e,i),o=e.colorStops,a=0;a<o.length;a++)n.addColorStop(o[a].offset,o[a].color);return n}};for(var Qy=Jy.prototype,tx=0;tx<Ky.length;tx++){var ex=Ky[tx];ex[0]in Qy||(Qy[ex[0]]=ex[1])}Jy.getGradient=Qy.getGradient;var ix=function(t,e){this.image=t,this.repeat=e,this.type="pattern"};ix.prototype.getCanvasPattern=function(t){return t.createPattern(this.image,this.repeat||"repeat")};var nx=function(t,e,i){var n;i=i||By,"string"==typeof t?n=re(t,e,i):b(t)&&(t=(n=t).id),this.id=t,this.dom=n;var o=n.style;o&&(n.onselectstart=ae,o["-webkit-user-select"]="none",o["user-select"]="none",o["-webkit-touch-callout"]="none",o["-webkit-tap-highlight-color"]="rgba(0,0,0,0)",o.padding=0,o.margin=0,o["border-width"]=0),this.domBack=null,this.ctxBack=null,this.painter=e,this.config=null,this.clearColor=0,this.motionBlur=!1,this.lastFrameAlpha=.7,this.dpr=i};nx.prototype={constructor:nx,elCount:0,__dirty:!0,initContext:function(){this.ctx=this.dom.getContext("2d"),this.ctx.__currentValues={},this.ctx.dpr=this.dpr},createBackBuffer:function(){var t=this.dpr;this.domBack=re("back-"+this.id,this.painter,t),this.ctxBack=this.domBack.getContext("2d"),this.ctxBack.__currentValues={},1!=t&&this.ctxBack.scale(t,t)},resize:function(t,e){var i=this.dpr,n=this.dom,o=n.style,a=this.domBack;o.width=t+"px",o.height=e+"px",n.width=t*i,n.height=e*i,a&&(a.width=t*i,a.height=e*i,1!=i&&this.ctxBack.scale(i,i))},clear:function(t){var e=this.dom,i=this.ctx,n=e.width,o=e.height,a=this.clearColor,r=this.motionBlur&&!t,s=this.lastFrameAlpha,l=this.dpr;if(r&&(this.domBack||this.createBackBuffer(),this.ctxBack.globalCompositeOperation="copy",this.ctxBack.drawImage(e,0,0,n/l,o/l)),i.clearRect(0,0,n,o),a){var h;a.colorStops?(h=a.__canvasGradient||Jy.getGradient(i,a,{x:0,y:0,width:n,height:o}),a.__canvasGradient=h):a.image&&(h=ix.prototype.getCanvasPattern.call(a,i)),i.save(),i.fillStyle=h||a,i.fillRect(0,0,n,o),i.restore()}if(r){var u=this.domBack;i.save(),i.globalAlpha=s,i.drawImage(u,0,0,n,o),i.restore()}}};var ox="undefined"!=typeof window&&(window.requestAnimationFrame&&window.requestAnimationFrame.bind(window)||window.msRequestAnimationFrame&&window.msRequestAnimationFrame.bind(window)||window.mozRequestAnimationFrame||window.webkitRequestAnimationFrame)||function(t){setTimeout(t,16)},ax=new Cy(50),rx={},sx=0,lx=5e3,hx=/\{([a-zA-Z0-9_]+)\|([^}]*)\}/g,ux="12px sans-serif",cx={};cx.measureText=function(t,e){var i=s();return i.font=e||ux,i.measureText(t)};var dx={left:1,right:1,center:1},fx={top:1,bottom:1,middle:1},gx=new jt,px=function(){};px.prototype={constructor:px,drawRectText:function(t,e){var i=this.style;e=i.textRect||e,this.__dirty&&De(i);var n=i.text;if(null!=n&&(n+=""),Xe(n,i)){t.save();var o=this.transform;i.transformText?this.setTransform(t):o&&(gx.copy(e),gx.applyTransform(o),e=gx),ke(this,t,n,i,e),t.restore()}}},je.prototype={constructor:je,type:"displayable",__dirty:!0,invisible:!1,z:0,z2:0,zlevel:0,draggable:!1,dragging:!1,silent:!1,culling:!1,cursor:"pointer",rectHover:!1,progressive:-1,beforeBrush:function(t){},afterBrush:function(t){},brush:function(t,e){},getBoundingRect:function(){},contain:function(t,e){return this.rectContain(t,e)},traverse:function(t,e){t.call(e,this)},rectContain:function(t,e){var i=this.transformCoordToLocal(t,e);return this.getBoundingRect().contain(i[0],i[1])},dirty:function(){this.__dirty=!0,this._rect=null,this.__zr&&this.__zr.refresh()},animateStyle:function(t){return this.animate("style",t)},attrKV:function(t,e){"style"!==t?Fy.prototype.attrKV.call(this,t,e):this.style.set(e)},setStyle:function(t,e){return this.style.set(t,e),this.dirty(!1),this},useStyle:function(t){return this.style=new Jy(t,this),this.dirty(!1),this}},h(je,Fy),u(je,px),qe.prototype={constructor:qe,type:"image",brush:function(t,e){var i=this.style,n=i.image;i.bind(t,this,e);var o=this._image=le(n,this._image,this,this.onload);if(o&&ue(o)){var a=i.x||0,r=i.y||0,s=i.width,l=i.height,h=o.width/o.height;if(null==s&&null!=l?s=l*h:null==l&&null!=s?l=s/h:null==s&&null==l&&(s=o.width,l=o.height),this.setTransform(t),i.sWidth&&i.sHeight){var u=i.sx||0,c=i.sy||0;t.drawImage(o,u,c,i.sWidth,i.sHeight,a,r,s,l)}else if(i.sx&&i.sy){var d=s-(u=i.sx),f=l-(c=i.sy);t.drawImage(o,u,c,d,f,a,r,s,l)}else t.drawImage(o,a,r,s,l);this.restoreTransform(t),null!=i.text&&this.drawRectText(t,this.getBoundingRect())}},getBoundingRect:function(){var t=this.style;return this._rect||(this._rect=new jt(t.x||0,t.y||0,t.width||0,t.height||0)),this._rect}},h(qe,je);var mx=new jt(0,0,0,0),vx=new jt(0,0,0,0),yx=function(t,e,i){this.type="canvas";var n=!t.nodeName||"CANVAS"===t.nodeName.toUpperCase();this._opts=i=a({},i||{}),this.dpr=i.devicePixelRatio||By,this._singleCanvas=n,this.root=t;var o=t.style;o&&(o["-webkit-tap-highlight-color"]="transparent",o["-webkit-user-select"]=o["user-select"]=o["-webkit-touch-callout"]="none",t.innerHTML=""),this.storage=e;var r=this._zlevelList=[],s=this._layers={};if(this._layerConfig={},n){null!=i.width&&(t.width=i.width),null!=i.height&&(t.height=i.height);var l=t.width,h=t.height;this._width=l,this._height=h;var u=new nx(t,this,1);u.initContext(),s[0]=u,r.push(0),this._domRoot=t}else{this._width=this._getSize(0),this._height=this._getSize(1);var c=this._domRoot=ii(this._width,this._height);t.appendChild(c)}this._progressiveLayers=[],this._hoverlayer,this._hoverElements=[]};yx.prototype={constructor:yx,getType:function(){return"canvas"},isSingleCanvas:function(){return this._singleCanvas},getViewportRoot:function(){return this._domRoot},getViewportRootOffset:function(){var t=this.getViewportRoot();if(t)return{offsetLeft:t.offsetLeft||0,offsetTop:t.offsetTop||0}},refresh:function(t){var e=this.storage.getDisplayList(!0),i=this._zlevelList;this._paintList(e,t);for(var n=0;n<i.length;n++){var o=i[n],a=this._layers[o];!a.__builtin__&&a.refresh&&a.refresh()}return this.refreshHover(),this._progressiveLayers.length&&this._startProgessive(),this},addHover:function(t,e){if(!t.__hoverMir){var i=new t.constructor({style:t.style,shape:t.shape});i.__from=t,t.__hoverMir=i,i.setStyle(e),this._hoverElements.push(i)}},removeHover:function(t){var e=t.__hoverMir,i=this._hoverElements,n=l(i,e);n>=0&&i.splice(n,1),t.__hoverMir=null},clearHover:function(t){for(var e=this._hoverElements,i=0;i<e.length;i++){var n=e[i].__from;n&&(n.__hoverMir=null)}e.length=0},refreshHover:function(){var t=this._hoverElements,e=t.length,i=this._hoverlayer;if(i&&i.clear(),e){ee(t,this.storage.displayableSortFunc),i||(i=this._hoverlayer=this.getLayer(1e5));var n={};i.ctx.save();for(var o=0;o<e;){var a=t[o],r=a.__from;r&&r.__zr?(o++,r.invisible||(a.transform=r.transform,a.invTransform=r.invTransform,a.__clipPaths=r.__clipPaths,this._doPaintEl(a,i,!0,n))):(t.splice(o,1),r.__hoverMir=null,e--)}i.ctx.restore()}},_startProgessive:function(){function t(){i===e._progressiveToken&&e.storage&&(e._doPaintList(e.storage.getDisplayList()),e._furtherProgressive?(e._progress++,ox(t)):e._progressiveToken=-1)}var e=this;if(e._furtherProgressive){var i=e._progressiveToken=+new Date;e._progress++,ox(t)}},_clearProgressive:function(){this._progressiveToken=-1,this._progress=0,d(this._progressiveLayers,function(t){t.__dirty&&t.clear()})},_paintList:function(t,e){null==e&&(e=!1),this._updateLayerStatus(t),this._clearProgressive(),this.eachBuiltinLayer(Ke),this._doPaintList(t,e),this.eachBuiltinLayer(Je)},_doPaintList:function(t,e){function i(t){var e=a.dpr||1;a.save(),a.globalAlpha=1,a.shadowBlur=0,n.__dirty=!0,a.setTransform(1,0,0,1,0,0),a.drawImage(t.dom,0,0,u*e,c*e),a.restore()}for(var n,o,a,r,s,l,h=0,u=this._width,c=this._height,f=this._progress,g=0,p=t.length;g<p;g++){var m=t[g],v=this._singleCanvas?0:m.zlevel,y=m.__frame;if(y<0&&s&&(i(s),s=null),o!==v&&(a&&a.restore(),r={},o=v,(n=this.getLayer(o)).__builtin__||Wy("ZLevel "+o+" has been used by unkown layer "+n.id),(a=n.ctx).save(),n.__unusedCount=0,(n.__dirty||e)&&n.clear()),n.__dirty||e){if(y>=0){if(!s){if((s=this._progressiveLayers[Math.min(h++,4)]).ctx.save(),s.renderScope={},s&&s.__progress>s.__maxProgress){g=s.__nextIdxNotProg-1;continue}l=s.__progress,s.__dirty||(f=l),s.__progress=f+1}y===f&&this._doPaintEl(m,s,!0,s.renderScope)}else this._doPaintEl(m,n,e,r);m.__dirty=!1}}s&&i(s),a&&a.restore(),this._furtherProgressive=!1,d(this._progressiveLayers,function(t){t.__maxProgress>=t.__progress&&(this._furtherProgressive=!0)},this)},_doPaintEl:function(t,e,i,n){var o=e.ctx,a=t.transform;if((e.__dirty||i)&&!t.invisible&&0!==t.style.opacity&&(!a||a[0]||a[3])&&(!t.culling||!Qe(t,this._width,this._height))){var r=t.__clipPaths;(n.prevClipLayer!==e||ti(r,n.prevElClipPaths))&&(n.prevElClipPaths&&(n.prevClipLayer.ctx.restore(),n.prevClipLayer=n.prevElClipPaths=null,n.prevEl=null),r&&(o.save(),ei(r,o),n.prevClipLayer=e,n.prevElClipPaths=r)),t.beforeBrush&&t.beforeBrush(o),t.brush(o,n.prevEl||null),n.prevEl=t,t.afterBrush&&t.afterBrush(o)}},getLayer:function(t){if(this._singleCanvas)return this._layers[0];var e=this._layers[t];return e||((e=new nx("zr_"+t,this,this.dpr)).__builtin__=!0,this._layerConfig[t]&&n(e,this._layerConfig[t],!0),this.insertLayer(t,e),e.initContext()),e},insertLayer:function(t,e){var i=this._layers,n=this._zlevelList,o=n.length,a=null,r=-1,s=this._domRoot;if(i[t])Wy("ZLevel "+t+" has been used already");else if($e(e)){if(o>0&&t>n[0]){for(r=0;r<o-1&&!(n[r]<t&&n[r+1]>t);r++);a=i[n[r]]}if(n.splice(r+1,0,t),i[t]=e,!e.virtual)if(a){var l=a.dom;l.nextSibling?s.insertBefore(e.dom,l.nextSibling):s.appendChild(e.dom)}else s.firstChild?s.insertBefore(e.dom,s.firstChild):s.appendChild(e.dom)}else Wy("Layer of zlevel "+t+" is not valid")},eachLayer:function(t,e){var i,n,o=this._zlevelList;for(n=0;n<o.length;n++)i=o[n],t.call(e,this._layers[i],i)},eachBuiltinLayer:function(t,e){var i,n,o,a=this._zlevelList;for(o=0;o<a.length;o++)n=a[o],(i=this._layers[n]).__builtin__&&t.call(e,i,n)},eachOtherLayer:function(t,e){var i,n,o,a=this._zlevelList;for(o=0;o<a.length;o++)n=a[o],(i=this._layers[n]).__builtin__||t.call(e,i,n)},getLayers:function(){return this._layers},_updateLayerStatus:function(t){var e=this._layers,i=this._progressiveLayers,n={},o={};this.eachBuiltinLayer(function(t,e){n[e]=t.elCount,t.elCount=0,t.__dirty=!1}),d(i,function(t,e){o[e]=t.elCount,t.elCount=0,t.__dirty=!1});for(var a,r,s=0,l=0,h=0,u=t.length;h<u;h++){var c=t[h],f=e[this._singleCanvas?0:c.zlevel],g=c.progressive;if(f&&(f.elCount++,f.__dirty=f.__dirty||c.__dirty),g>=0){r!==g&&(r=g,l++);var p=c.__frame=l-1;if(!a){var m=Math.min(s,4);(a=i[m])||(a=i[m]=new nx("progressive",this,this.dpr)).initContext(),a.__maxProgress=0}a.__dirty=a.__dirty||c.__dirty,a.elCount++,a.__maxProgress=Math.max(a.__maxProgress,p),a.__maxProgress>=a.__progress&&(f.__dirty=!0)}else c.__frame=-1,a&&(a.__nextIdxNotProg=h,s++,a=null)}a&&(s++,a.__nextIdxNotProg=h),this.eachBuiltinLayer(function(t,e){n[e]!==t.elCount&&(t.__dirty=!0)}),i.length=Math.min(s,5),d(i,function(t,e){o[e]!==t.elCount&&(c.__dirty=!0),t.__dirty&&(t.__progress=0)})},clear:function(){return this.eachBuiltinLayer(this._clearLayer),this},_clearLayer:function(t){t.clear()},configLayer:function(t,e){if(e){var i=this._layerConfig;i[t]?n(i[t],e,!0):i[t]=e;var o=this._layers[t];o&&n(o,i[t],!0)}},delLayer:function(t){var e=this._layers,i=this._zlevelList,n=e[t];n&&(n.dom.parentNode.removeChild(n.dom),delete e[t],i.splice(l(i,t),1))},resize:function(t,e){var i=this._domRoot;i.style.display="none";var n=this._opts;if(null!=t&&(n.width=t),null!=e&&(n.height=e),t=this._getSize(0),e=this._getSize(1),i.style.display="",this._width!=t||e!=this._height){i.style.width=t+"px",i.style.height=e+"px";for(var o in this._layers)this._layers.hasOwnProperty(o)&&this._layers[o].resize(t,e);d(this._progressiveLayers,function(i){i.resize(t,e)}),this.refresh(!0)}return this._width=t,this._height=e,this},clearLayer:function(t){var e=this._layers[t];e&&e.clear()},dispose:function(){this.root.innerHTML="",this.root=this.storage=this._domRoot=this._layers=null},getRenderedCanvas:function(t){function e(t,e){var n=r._zlevelList;null==t&&(t=-1/0);for(var o,a=0;a<n.length;a++){var s=n[a],l=r._layers[s];if(!l.__builtin__&&s>t&&s<e){o=l;break}}o&&o.renderToCanvas&&(i.ctx.save(),o.renderToCanvas(i.ctx),i.ctx.restore())}if(t=t||{},this._singleCanvas)return this._layers[0].dom;var i=new nx("image",this,t.pixelRatio||this.dpr);i.initContext(),i.clearColor=t.backgroundColor,i.clear();for(var n,o=this.storage.getDisplayList(!0),a={},r=this,s=0;s<o.length;s++){var l=o[s];l.zlevel!==n&&(e(n,l.zlevel),n=l.zlevel),this._doPaintEl(l,i,!0,a)}return e(n,1/0),i.dom},getWidth:function(){return this._width},getHeight:function(){return this._height},_getSize:function(t){var e=this._opts,i=["width","height"][t],n=["clientWidth","clientHeight"][t],o=["paddingLeft","paddingTop"][t],a=["paddingRight","paddingBottom"][t];if(null!=e[i]&&"auto"!==e[i])return parseFloat(e[i]);var r=this.root,s=document.defaultView.getComputedStyle(r);return(r[n]||Ye(s[i])||Ye(r.style[i]))-(Ye(s[o])||0)-(Ye(s[a])||0)|0},pathToImage:function(t,e){e=e||this.dpr;var i=document.createElement("canvas"),n=i.getContext("2d"),o=t.getBoundingRect(),a=t.style,r=a.shadowBlur,s=a.shadowOffsetX,l=a.shadowOffsetY,h=a.hasStroke()?a.lineWidth:0,u=Math.max(h/2,-s+r),c=Math.max(h/2,s+r),d=Math.max(h/2,-l+r),f=Math.max(h/2,l+r),g=o.width+u+c,p=o.height+d+f;i.width=g*e,i.height=p*e,n.scale(e,e),n.clearRect(0,0,g,p),n.dpr=e;var m={position:t.position,rotation:t.rotation,scale:t.scale};t.position=[u-o.x,d-o.y],t.rotation=0,t.scale=[1,1],t.updateTransform(),t&&t.brush(n);var v=new qe({style:{x:0,y:0,image:i}});return null!=m.position&&(v.position=t.position=m.position),null!=m.rotation&&(v.rotation=t.rotation=m.rotation),null!=m.scale&&(v.scale=t.scale=m.scale),v}};var xx="undefined"!=typeof window&&!!window.addEventListener,_x=/^(?:mouse|pointer|contextmenu|drag|drop)|click/,bx=xx?function(t){t.preventDefault(),t.stopPropagation(),t.cancelBubble=!0}:function(t){t.returnValue=!1,t.cancelBubble=!0},wx=function(t){t=t||{},this.stage=t.stage||{},this.onframe=t.onframe||function(){},this._clips=[],this._running=!1,this._time,this._pausedTime,this._pauseStart,this._paused=!1,fy.call(this)};wx.prototype={constructor:wx,addClip:function(t){this._clips.push(t)},addAnimator:function(t){t.animation=this;for(var e=t.getClips(),i=0;i<e.length;i++)this.addClip(e[i])},removeClip:function(t){var e=l(this._clips,t);e>=0&&this._clips.splice(e,1)},removeAnimator:function(t){for(var e=t.getClips(),i=0;i<e.length;i++)this.removeClip(e[i]);t.animation=null},_update:function(){for(var t=(new Date).getTime()-this._pausedTime,e=t-this._time,i=this._clips,n=i.length,o=[],a=[],r=0;r<n;r++){var s=i[r],l=s.step(t,e);l&&(o.push(l),a.push(s))}for(r=0;r<n;)i[r]._needsRemove?(i[r]=i[n-1],i.pop(),n--):r++;n=o.length;for(r=0;r<n;r++)a[r].fire(o[r]);this._time=t,this.onframe(e),this.trigger("frame",e),this.stage.update&&this.stage.update()},_startLoop:function(){function t(){e._running&&(ox(t),!e._paused&&e._update())}var e=this;this._running=!0,ox(t)},start:function(){this._time=(new Date).getTime(),this._pausedTime=0,this._startLoop()},stop:function(){this._running=!1},pause:function(){this._paused||(this._pauseStart=(new Date).getTime(),this._paused=!0)},resume:function(){this._paused&&(this._pausedTime+=(new Date).getTime()-this._pauseStart,this._paused=!1)},clear:function(){this._clips=[]},animate:function(t,e){var i=new Ry(t,(e=e||{}).loop,e.getter,e.setter);return this.addAnimator(i),i}},u(wx,fy);var Sx=function(){this._track=[]};Sx.prototype={constructor:Sx,recognize:function(t,e,i){return this._doTrack(t,e,i),this._recognize(t)},clear:function(){return this._track.length=0,this},_doTrack:function(t,e,i){var n=t.touches;if(n){for(var o={points:[],touches:[],target:e,event:t},a=0,r=n.length;a<r;a++){var s=n[a],l=oi(i,s,{});o.points.push([l.zrX,l.zrY]),o.touches.push(s)}this._track.push(o)}},_recognize:function(t){for(var e in Mx)if(Mx.hasOwnProperty(e)){var i=Mx[e](this._track,t);if(i)return i}}};var Mx={pinch:function(t,e){var i=t.length;if(i){var n=(t[i-1]||{}).points,o=(t[i-2]||{}).points||n;if(o&&o.length>1&&n&&n.length>1){var a=ui(n)/ui(o);!isFinite(a)&&(a=1),e.pinchScale=a;var r=ci(n);return e.pinchX=r[0],e.pinchY=r[1],{type:"pinch",target:t[0].target,event:e}}}}},Ix=["click","dblclick","mousewheel","mouseout","mouseup","mousedown","mousemove","contextmenu"],Tx=["touchstart","touchend","touchmove"],Ax={pointerdown:1,pointerup:1,pointermove:1,pointerout:1},Cx=f(Ix,function(t){var e=t.replace("mouse","pointer");return Ax[e]?e:t}),Dx={mousemove:function(t){t=ri(this.dom,t),this.trigger("mousemove",t)},mouseout:function(t){var e=(t=ri(this.dom,t)).toElement||t.relatedTarget;if(e!=this.dom)for(;e&&9!=e.nodeType;){if(e===this.dom)return;e=e.parentNode}this.trigger("mouseout",t)},touchstart:function(t){(t=ri(this.dom,t)).zrByTouch=!0,this._lastTouchMoment=new Date,fi(this,t,"start"),Dx.mousemove.call(this,t),Dx.mousedown.call(this,t),gi(this)},touchmove:function(t){(t=ri(this.dom,t)).zrByTouch=!0,fi(this,t,"change"),Dx.mousemove.call(this,t),gi(this)},touchend:function(t){(t=ri(this.dom,t)).zrByTouch=!0,fi(this,t,"end"),Dx.mouseup.call(this,t),+new Date-this._lastTouchMoment<300&&Dx.click.call(this,t),gi(this)},pointerdown:function(t){Dx.mousedown.call(this,t)},pointermove:function(t){pi(t)||Dx.mousemove.call(this,t)},pointerup:function(t){Dx.mouseup.call(this,t)},pointerout:function(t){pi(t)||Dx.mouseout.call(this,t)}};d(["click","mousedown","mouseup","mousewheel","dblclick","contextmenu"],function(t){Dx[t]=function(e){e=ri(this.dom,e),this.trigger(t,e)}});var Lx=vi.prototype;Lx.dispose=function(){for(var t=Ix.concat(Tx),e=0;e<t.length;e++){var i=t[e];li(this.dom,di(i),this._handlers[i])}},Lx.setCursor=function(t){this.dom.style.cursor=t||"default"},u(vi,fy);var kx=!Uv.canvasSupported,Px={canvas:yx},Ox={},zx=function(t,e,i){i=i||{},this.dom=e,this.id=t;var n=this,o=new $y,a=i.renderer;if(kx){if(!Px.vml)throw new Error("You need to require 'zrender/vml/vml' to support IE8");a="vml"}else a&&Px[a]||(a="canvas");var r=new Px[a](e,o,i);this.storage=o,this.painter=r;var s=Uv.node?null:new vi(r.getViewportRoot());this.handler=new my(o,r,s,r.root),this.animation=new wx({stage:{update:m(this.flush,this)}}),this.animation.start(),this._needsRefresh;var l=o.delFromStorage,h=o.addToStorage;o.delFromStorage=function(t){l.call(o,t),t&&t.removeSelfFromZr(n)},o.addToStorage=function(t){h.call(o,t),t.addSelfToZr(n)}};zx.prototype={constructor:zx,getId:function(){return this.id},add:function(t){this.storage.addRoot(t),this._needsRefresh=!0},remove:function(t){this.storage.delRoot(t),this._needsRefresh=!0},configLayer:function(t,e){this.painter.configLayer(t,e),this._needsRefresh=!0},refreshImmediately:function(){this._needsRefresh=!1,this.painter.refresh(),this._needsRefresh=!1},refresh:function(){this._needsRefresh=!0},flush:function(){this._needsRefresh&&this.refreshImmediately(),this._needsRefreshHover&&this.refreshHoverImmediately()},addHover:function(t,e){this.painter.addHover&&(this.painter.addHover(t,e),this.refreshHover())},removeHover:function(t){this.painter.removeHover&&(this.painter.removeHover(t),this.refreshHover())},clearHover:function(){this.painter.clearHover&&(this.painter.clearHover(),this.refreshHover())},refreshHover:function(){this._needsRefreshHover=!0},refreshHoverImmediately:function(){this._needsRefreshHover=!1,this.painter.refreshHover&&this.painter.refreshHover()},resize:function(t){t=t||{},this.painter.resize(t.width,t.height),this.handler.resize()},clearAnimation:function(){this.animation.clear()},getWidth:function(){return this.painter.getWidth()},getHeight:function(){return this.painter.getHeight()},pathToImage:function(t,e){return this.painter.pathToImage(t,e)},setCursorStyle:function(t){this.handler.setCursorStyle(t)},findHover:function(t,e){return this.handler.findHover(t,e)},on:function(t,e,i){this.handler.on(t,e,i)},off:function(t,e){this.handler.off(t,e)},trigger:function(t,e){this.handler.trigger(t,e)},clear:function(){this.storage.delRoot(),this.painter.clear()},dispose:function(){this.animation.stop(),this.clear(),this.storage.dispose(),this.painter.dispose(),this.handler.dispose(),this.animation=this.storage=this.painter=this.handler=null,_i(this.id)}};var Nx=(Object.freeze||Object)({version:"3.7.3",init:yi,dispose:function(t){if(t)t.dispose();else{for(var e in Ox)Ox.hasOwnProperty(e)&&Ox[e].dispose();Ox={}}return this},getInstance:function(t){return Ox[t]},registerPainter:xi}),Ex=1e-4,Rx=9007199254740991,Vx=/^(?:(\d{4})(?:[-\/](\d{1,2})(?:[-\/](\d{1,2})(?:[T ](\d{1,2})(?::(\d\d)(?::(\d\d)(?:[.,](\d+))?)?)?(Z|[\+\-]\d\d:?\d\d)?)?)?)?)?$/,Bx=(Object.freeze||Object)({linearMap:wi,parsePercent:Si,round:Mi,asc:Ii,getPrecision:Ti,getPrecisionSafe:Ai,getPixelPrecision:Ci,getPercentWithPrecision:Di,MAX_SAFE_INTEGER:Rx,remRadian:Li,isRadianAroundZero:ki,parseDate:Pi,quantity:Oi,nice:Ni,reformIntervals:Ei,isNumeric:Ri}),Gx=D,Wx=["a","b","c","d","e","f","g"],Hx=function(t,e){return"{"+t+(null==e?"":e)+"}"},Fx=function(t){return t<10?"0"+t:t},Zx=ye,Ux=de,Xx=(Object.freeze||Object)({addCommas:Vi,toCamelCase:Bi,normalizeCssArray:Gx,encodeHTML:Gi,formatTpl:Wi,formatTplSimple:Hi,getTooltipMarker:Fi,formatTime:Zi,capitalFirst:Ui,truncateText:Zx,getTextRect:Ux}),jx=".",qx="___EC__COMPONENT__CONTAINER___",Yx="\0ec_\0",$x=function(t){for(var e=0;e<t.length;e++)t[e][1]||(t[e][1]=t[e][0]);return function(e,i,n){for(var o={},a=0;a<t.length;a++){var r=t[a][1];if(!(i&&l(i,r)>=0||n&&l(n,r)<0)){var s=e.getShallow(r);null!=s&&(o[t[a][0]]=s)}}return o}},Kx=$x([["lineWidth","width"],["stroke","color"],["opacity"],["shadowBlur"],["shadowOffsetX"],["shadowOffsetY"],["shadowColor"]]),Jx={getLineStyle:function(t){var e=Kx(this,t),i=this.getLineDash(e.lineWidth);return i&&(e.lineDash=i),e},getLineDash:function(t){null==t&&(t=1);var e=this.get("type"),i=Math.max(t,2),n=4*t;return"solid"===e||null==e?null:"dashed"===e?[n,n]:[i,i]}},Qx=$x([["fill","color"],["shadowBlur"],["shadowOffsetX"],["shadowOffsetY"],["opacity"],["shadowColor"]]),t_={getAreaStyle:function(t,e){return Qx(this,t,e)}},e_=Math.pow,i_=Math.sqrt,n_=1e-8,o_=1e-4,a_=i_(3),r_=1/3,s_=E(),l_=E(),h_=E(),u_=Math.min,c_=Math.max,d_=Math.sin,f_=Math.cos,g_=2*Math.PI,p_=E(),m_=E(),v_=E(),y_=[],x_=[],__={M:1,L:2,C:3,Q:4,A:5,Z:6,R:7},b_=[],w_=[],S_=[],M_=[],I_=Math.min,T_=Math.max,A_=Math.cos,C_=Math.sin,D_=Math.sqrt,L_=Math.abs,k_="undefined"!=typeof Float32Array,P_=function(t){this._saveData=!t,this._saveData&&(this.data=[]),this._ctx=null};P_.prototype={constructor:P_,_xi:0,_yi:0,_x0:0,_y0:0,_ux:0,_uy:0,_len:0,_lineDash:null,_dashOffset:0,_dashIdx:0,_dashSum:0,setScale:function(t,e){this._ux=L_(1/By/t)||0,this._uy=L_(1/By/e)||0},getContext:function(){return this._ctx},beginPath:function(t){return this._ctx=t,t&&t.beginPath(),t&&(this.dpr=t.dpr),this._saveData&&(this._len=0),this._lineDash&&(this._lineDash=null,this._dashOffset=0),this},moveTo:function(t,e){return this.addData(__.M,t,e),this._ctx&&this._ctx.moveTo(t,e),this._x0=t,this._y0=e,this._xi=t,this._yi=e,this},lineTo:function(t,e){var i=L_(t-this._xi)>this._ux||L_(e-this._yi)>this._uy||this._len<5;return this.addData(__.L,t,e),this._ctx&&i&&(this._needsDash()?this._dashedLineTo(t,e):this._ctx.lineTo(t,e)),i&&(this._xi=t,this._yi=e),this},bezierCurveTo:function(t,e,i,n,o,a){return this.addData(__.C,t,e,i,n,o,a),this._ctx&&(this._needsDash()?this._dashedBezierTo(t,e,i,n,o,a):this._ctx.bezierCurveTo(t,e,i,n,o,a)),this._xi=o,this._yi=a,this},quadraticCurveTo:function(t,e,i,n){return this.addData(__.Q,t,e,i,n),this._ctx&&(this._needsDash()?this._dashedQuadraticTo(t,e,i,n):this._ctx.quadraticCurveTo(t,e,i,n)),this._xi=i,this._yi=n,this},arc:function(t,e,i,n,o,a){return this.addData(__.A,t,e,i,i,n,o-n,0,a?0:1),this._ctx&&this._ctx.arc(t,e,i,n,o,a),this._xi=A_(o)*i+t,this._yi=C_(o)*i+t,this},arcTo:function(t,e,i,n,o){return this._ctx&&this._ctx.arcTo(t,e,i,n,o),this},rect:function(t,e,i,n){return this._ctx&&this._ctx.rect(t,e,i,n),this.addData(__.R,t,e,i,n),this},closePath:function(){this.addData(__.Z);var t=this._ctx,e=this._x0,i=this._y0;return t&&(this._needsDash()&&this._dashedLineTo(e,i),t.closePath()),this._xi=e,this._yi=i,this},fill:function(t){t&&t.fill(),this.toStatic()},stroke:function(t){t&&t.stroke(),this.toStatic()},setLineDash:function(t){if(t instanceof Array){this._lineDash=t,this._dashIdx=0;for(var e=0,i=0;i<t.length;i++)e+=t[i];this._dashSum=e}return this},setLineDashOffset:function(t){return this._dashOffset=t,this},len:function(){return this._len},setData:function(t){var e=t.length;this.data&&this.data.length==e||!k_||(this.data=new Float32Array(e));for(var i=0;i<e;i++)this.data[i]=t[i];this._len=e},appendPath:function(t){t instanceof Array||(t=[t]);for(var e=t.length,i=0,n=this._len,o=0;o<e;o++)i+=t[o].len();k_&&this.data instanceof Float32Array&&(this.data=new Float32Array(n+i));for(o=0;o<e;o++)for(var a=t[o].data,r=0;r<a.length;r++)this.data[n++]=a[r];this._len=n},addData:function(t){if(this._saveData){var e=this.data;this._len+arguments.length>e.length&&(this._expandData(),e=this.data);for(var i=0;i<arguments.length;i++)e[this._len++]=arguments[i];this._prevCmd=t}},_expandData:function(){if(!(this.data instanceof Array)){for(var t=[],e=0;e<this._len;e++)t[e]=this.data[e];this.data=t}},_needsDash:function(){return this._lineDash},_dashedLineTo:function(t,e){var i,n,o=this._dashSum,a=this._dashOffset,r=this._lineDash,s=this._ctx,l=this._xi,h=this._yi,u=t-l,c=e-h,d=D_(u*u+c*c),f=l,g=h,p=r.length;for(u/=d,c/=d,a<0&&(a=o+a),f-=(a%=o)*u,g-=a*c;u>0&&f<=t||u<0&&f>=t||0==u&&(c>0&&g<=e||c<0&&g>=e);)f+=u*(i=r[n=this._dashIdx]),g+=c*i,this._dashIdx=(n+1)%p,u>0&&f<l||u<0&&f>l||c>0&&g<h||c<0&&g>h||s[n%2?"moveTo":"lineTo"](u>=0?I_(f,t):T_(f,t),c>=0?I_(g,e):T_(g,e));u=f-t,c=g-e,this._dashOffset=-D_(u*u+c*c)},_dashedBezierTo:function(t,e,i,n,o,a){var r,s,l,h,u,c=this._dashSum,d=this._dashOffset,f=this._lineDash,g=this._ctx,p=this._xi,m=this._yi,v=on,y=0,x=this._dashIdx,_=f.length,b=0;for(d<0&&(d=c+d),d%=c,r=0;r<1;r+=.1)s=v(p,t,i,o,r+.1)-v(p,t,i,o,r),l=v(m,e,n,a,r+.1)-v(m,e,n,a,r),y+=D_(s*s+l*l);for(;x<_&&!((b+=f[x])>d);x++);for(r=(b-d)/y;r<=1;)h=v(p,t,i,o,r),u=v(m,e,n,a,r),x%2?g.moveTo(h,u):g.lineTo(h,u),r+=f[x]/y,x=(x+1)%_;x%2!=0&&g.lineTo(o,a),s=o-h,l=a-u,this._dashOffset=-D_(s*s+l*l)},_dashedQuadraticTo:function(t,e,i,n){var o=i,a=n;i=(i+2*t)/3,n=(n+2*e)/3,t=(this._xi+2*t)/3,e=(this._yi+2*e)/3,this._dashedBezierTo(t,e,i,n,o,a)},toStatic:function(){var t=this.data;t instanceof Array&&(t.length=this._len,k_&&(this.data=new Float32Array(t)))},getBoundingRect:function(){b_[0]=b_[1]=S_[0]=S_[1]=Number.MAX_VALUE,w_[0]=w_[1]=M_[0]=M_[1]=-Number.MAX_VALUE;for(var t=this.data,e=0,i=0,n=0,o=0,a=0;a<t.length;){var r=t[a++];switch(1==a&&(n=e=t[a],o=i=t[a+1]),r){case __.M:e=n=t[a++],i=o=t[a++],S_[0]=n,S_[1]=o,M_[0]=n,M_[1]=o;break;case __.L:vn(e,i,t[a],t[a+1],S_,M_),e=t[a++],i=t[a++];break;case __.C:yn(e,i,t[a++],t[a++],t[a++],t[a++],t[a],t[a+1],S_,M_),e=t[a++],i=t[a++];break;case __.Q:xn(e,i,t[a++],t[a++],t[a],t[a+1],S_,M_),e=t[a++],i=t[a++];break;case __.A:var s=t[a++],l=t[a++],h=t[a++],u=t[a++],c=t[a++],d=t[a++]+c,f=(t[a++],1-t[a++]);1==a&&(n=A_(c)*h+s,o=C_(c)*u+l),_n(s,l,h,u,c,d,f,S_,M_),e=A_(d)*h+s,i=C_(d)*u+l;break;case __.R:vn(n=e=t[a++],o=i=t[a++],n+t[a++],o+t[a++],S_,M_);break;case __.Z:e=n,i=o}K(b_,b_,S_),J(w_,w_,M_)}return 0===a&&(b_[0]=b_[1]=w_[0]=w_[1]=0),new jt(b_[0],b_[1],w_[0]-b_[0],w_[1]-b_[1])},rebuildPath:function(t){for(var e,i,n,o,a,r,s=this.data,l=this._ux,h=this._uy,u=this._len,c=0;c<u;){var d=s[c++];switch(1==c&&(e=n=s[c],i=o=s[c+1]),d){case __.M:e=n=s[c++],i=o=s[c++],t.moveTo(n,o);break;case __.L:a=s[c++],r=s[c++],(L_(a-n)>l||L_(r-o)>h||c===u-1)&&(t.lineTo(a,r),n=a,o=r);break;case __.C:t.bezierCurveTo(s[c++],s[c++],s[c++],s[c++],s[c++],s[c++]),n=s[c-2],o=s[c-1];break;case __.Q:t.quadraticCurveTo(s[c++],s[c++],s[c++],s[c++]),n=s[c-2],o=s[c-1];break;case __.A:var f=s[c++],g=s[c++],p=s[c++],m=s[c++],v=s[c++],y=s[c++],x=s[c++],_=s[c++],b=p>m?p:m,w=p>m?1:p/m,S=p>m?m/p:1,M=v+y;Math.abs(p-m)>.001?(t.translate(f,g),t.rotate(x),t.scale(w,S),t.arc(0,0,b,v,M,1-_),t.scale(1/w,1/S),t.rotate(-x),t.translate(-f,-g)):t.arc(f,g,b,v,M,1-_),1==c&&(e=A_(v)*p+f,i=C_(v)*m+g),n=A_(M)*p+f,o=C_(M)*m+g;break;case __.R:e=n=s[c],i=o=s[c+1],t.rect(s[c++],s[c++],s[c++],s[c++]);break;case __.Z:t.closePath(),n=e,o=i}}}},P_.CMD=__;var O_=2*Math.PI,z_=2*Math.PI,N_=P_.CMD,E_=2*Math.PI,R_=1e-4,V_=[-1,-1,-1],B_=[-1,-1],G_=ix.prototype.getCanvasPattern,W_=Math.abs,H_=new P_(!0);Nn.prototype={constructor:Nn,type:"path",__dirtyPath:!0,strokeContainThreshold:5,brush:function(t,e){var i=this.style,n=this.path||H_,o=i.hasStroke(),a=i.hasFill(),r=i.fill,s=i.stroke,l=a&&!!r.colorStops,h=o&&!!s.colorStops,u=a&&!!r.image,c=o&&!!s.image;if(i.bind(t,this,e),this.setTransform(t),this.__dirty){var d;l&&(d=d||this.getBoundingRect(),this._fillGradient=i.getGradient(t,r,d)),h&&(d=d||this.getBoundingRect(),this._strokeGradient=i.getGradient(t,s,d))}l?t.fillStyle=this._fillGradient:u&&(t.fillStyle=G_.call(r,t)),h?t.strokeStyle=this._strokeGradient:c&&(t.strokeStyle=G_.call(s,t));var f=i.lineDash,g=i.lineDashOffset,p=!!t.setLineDash,m=this.getGlobalScale();n.setScale(m[0],m[1]),this.__dirtyPath||f&&!p&&o?(n.beginPath(t),f&&!p&&(n.setLineDash(f),n.setLineDashOffset(g)),this.buildPath(n,this.shape,!1),this.path&&(this.__dirtyPath=!1)):(t.beginPath(),this.path.rebuildPath(t)),a&&n.fill(t),f&&p&&(t.setLineDash(f),t.lineDashOffset=g),o&&n.stroke(t),f&&p&&t.setLineDash([]),this.restoreTransform(t),null!=i.text&&this.drawRectText(t,this.getBoundingRect())},buildPath:function(t,e,i){},createPathProxy:function(){this.path=new P_},getBoundingRect:function(){var t=this._rect,e=this.style,i=!t;if(i){var n=this.path;n||(n=this.path=new P_),this.__dirtyPath&&(n.beginPath(),this.buildPath(n,this.shape,!1)),t=n.getBoundingRect()}if(this._rect=t,e.hasStroke()){var o=this._rectWithStroke||(this._rectWithStroke=t.clone());if(this.__dirty||i){o.copy(t);var a=e.lineWidth,r=e.strokeNoScale?this.getLineScale():1;e.hasFill()||(a=Math.max(a,this.strokeContainThreshold||4)),r>1e-10&&(o.width+=a/r,o.height+=a/r,o.x-=a/r/2,o.y-=a/r/2)}return o}return t},contain:function(t,e){var i=this.transformCoordToLocal(t,e),n=this.getBoundingRect(),o=this.style;if(t=i[0],e=i[1],n.contain(t,e)){var a=this.path.data;if(o.hasStroke()){var r=o.lineWidth,s=o.strokeNoScale?this.getLineScale():1;if(s>1e-10&&(o.hasFill()||(r=Math.max(r,this.strokeContainThreshold)),zn(a,r/s,t,e)))return!0}if(o.hasFill())return On(a,t,e)}return!1},dirty:function(t){null==t&&(t=!0),t&&(this.__dirtyPath=t,this._rect=null),this.__dirty=!0,this.__zr&&this.__zr.refresh(),this.__clipTarget&&this.__clipTarget.dirty()},animateShape:function(t){return this.animate("shape",t)},attrKV:function(t,e){"shape"===t?(this.setShape(e),this.__dirtyPath=!0,this._rect=null):je.prototype.attrKV.call(this,t,e)},setShape:function(t,e){var i=this.shape;if(i){if(b(t))for(var n in t)t.hasOwnProperty(n)&&(i[n]=t[n]);else i[t]=e;this.dirty(!0)}return this},getLineScale:function(){var t=this.transform;return t&&W_(t[0]-1)>1e-10&&W_(t[3]-1)>1e-10?Math.sqrt(W_(t[0]*t[3]-t[2]*t[1])):1}},Nn.extend=function(t){var e=function(e){Nn.call(this,e),t.style&&this.style.extendFrom(t.style,!1);var i=t.shape;if(i){this.shape=this.shape||{};var n=this.shape;for(var o in i)!n.hasOwnProperty(o)&&i.hasOwnProperty(o)&&(n[o]=i[o])}t.init&&t.init.call(this,e)};h(e,Nn);for(var i in t)"style"!==i&&"shape"!==i&&(e.prototype[i]=t[i]);return e},h(Nn,je);var F_=P_.CMD,Z_=[[],[],[]],U_=Math.sqrt,X_=Math.atan2,j_=function(t,e){var i,n,o,a,r,s,l=t.data,h=F_.M,u=F_.C,c=F_.L,d=F_.R,f=F_.A,g=F_.Q;for(o=0,a=0;o<l.length;){switch(i=l[o++],a=o,n=0,i){case h:case c:n=1;break;case u:n=3;break;case g:n=2;break;case f:var p=e[4],m=e[5],v=U_(e[0]*e[0]+e[1]*e[1]),y=U_(e[2]*e[2]+e[3]*e[3]),x=X_(-e[1]/y,e[0]/v);l[o]*=v,l[o++]+=p,l[o]*=y,l[o++]+=m,l[o++]*=v,l[o++]*=y,l[o++]+=x,l[o++]+=x,a=o+=2;break;case d:s[0]=l[o++],s[1]=l[o++],$(s,s,e),l[a++]=s[0],l[a++]=s[1],s[0]+=l[o++],s[1]+=l[o++],$(s,s,e),l[a++]=s[0],l[a++]=s[1]}for(r=0;r<n;r++)(s=Z_[r])[0]=l[o++],s[1]=l[o++],$(s,s,e),l[a++]=s[0],l[a++]=s[1]}},q_=["m","M","l","L","v","V","h","H","z","Z","c","C","q","Q","t","T","s","S","a","A"],Y_=Math.sqrt,$_=Math.sin,K_=Math.cos,J_=Math.PI,Q_=function(t){return Math.sqrt(t[0]*t[0]+t[1]*t[1])},tb=function(t,e){return(t[0]*e[0]+t[1]*e[1])/(Q_(t)*Q_(e))},eb=function(t,e){return(t[0]*e[1]<t[1]*e[0]?-1:1)*Math.acos(tb(t,e))},ib=function(t){je.call(this,t)};ib.prototype={constructor:ib,type:"text",brush:function(t,e){var i=this.style;this.__dirty&&De(i),i.fill=i.stroke=i.shadowBlur=i.shadowColor=i.shadowOffsetX=i.shadowOffsetY=null;var n=i.text;null!=n&&(n+=""),i.bind(t,this,e),Xe(n,i)&&(this.setTransform(t),ke(this,t,n,i),this.restoreTransform(t))},getBoundingRect:function(){var t=this.style;if(this.__dirty&&De(t),!this._rect){var e=t.text;null!=e?e+="":e="";var i=de(t.text+"",t.font,t.textAlign,t.textVerticalAlign,t.textPadding,t.rich);if(i.x+=t.x||0,i.y+=t.y||0,He(t.textStroke,t.textStrokeWidth)){var n=t.textStrokeWidth;i.x-=n/2,i.y-=n/2,i.width+=n,i.height+=n}this._rect=i}return this._rect}},h(ib,je);var nb=Nn.extend({type:"circle",shape:{cx:0,cy:0,r:0},buildPath:function(t,e,i){i&&t.moveTo(e.cx+e.r,e.cy),t.arc(e.cx,e.cy,e.r,0,2*Math.PI,!0)}}),ob=[["shadowBlur",0],["shadowColor","#000"],["shadowOffsetX",0],["shadowOffsetY",0]],ab=function(t){return Uv.browser.ie&&Uv.browser.version>=11?function(){var e,i=this.__clipPaths,n=this.style;if(i)for(var o=0;o<i.length;o++){var a=i[o],r=a&&a.shape,s=a&&a.type;if(r&&("sector"===s&&r.startAngle===r.endAngle||"rect"===s&&(!r.width||!r.height))){for(l=0;l<ob.length;l++)ob[l][2]=n[ob[l][0]],n[ob[l][0]]=ob[l][1];e=!0;break}}if(t.apply(this,arguments),e)for(var l=0;l<ob.length;l++)n[ob[l][0]]=ob[l][2]}:t},rb=Nn.extend({type:"sector",shape:{cx:0,cy:0,r0:0,r:0,startAngle:0,endAngle:2*Math.PI,clockwise:!0},brush:ab(Nn.prototype.brush),buildPath:function(t,e){var i=e.cx,n=e.cy,o=Math.max(e.r0||0,0),a=Math.max(e.r,0),r=e.startAngle,s=e.endAngle,l=e.clockwise,h=Math.cos(r),u=Math.sin(r);t.moveTo(h*o+i,u*o+n),t.lineTo(h*a+i,u*a+n),t.arc(i,n,a,r,s,!l),t.lineTo(Math.cos(s)*o+i,Math.sin(s)*o+n),0!==o&&t.arc(i,n,o,s,r,l),t.closePath()}}),sb=Nn.extend({type:"ring",shape:{cx:0,cy:0,r:0,r0:0},buildPath:function(t,e){var i=e.cx,n=e.cy,o=2*Math.PI;t.moveTo(i+e.r,n),t.arc(i,n,e.r,0,o,!1),t.moveTo(i+e.r0,n),t.arc(i,n,e.r0,0,o,!0)}}),lb=function(t,e){for(var i=t.length,n=[],o=0,a=1;a<i;a++)o+=j(t[a-1],t[a]);var r=o/2;r=r<i?i:r;for(a=0;a<r;a++){var s,l,h,u=a/(r-1)*(e?i:i-1),c=Math.floor(u),d=u-c,f=t[c%i];e?(s=t[(c-1+i)%i],l=t[(c+1)%i],h=t[(c+2)%i]):(s=t[0===c?c:c-1],l=t[c>i-2?i-1:c+1],h=t[c>i-3?i-1:c+2]);var g=d*d,p=d*g;n.push([Wn(s[0],f[0],l[0],h[0],d,g,p),Wn(s[1],f[1],l[1],h[1],d,g,p)])}return n},hb=function(t,e,i,n){var o,a,r,s,l=[],h=[],u=[],c=[];if(n){r=[1/0,1/0],s=[-1/0,-1/0];for(var d=0,f=t.length;d<f;d++)K(r,r,t[d]),J(s,s,t[d]);K(r,r,n[0]),J(s,s,n[1])}for(var d=0,f=t.length;d<f;d++){var g=t[d];if(i)o=t[d?d-1:f-1],a=t[(d+1)%f];else{if(0===d||d===f-1){l.push(V(t[d]));continue}o=t[d-1],a=t[d+1]}H(h,a,o),U(h,h,e);var p=j(g,o),m=j(g,a),v=p+m;0!==v&&(p/=v,m/=v),U(u,h,-p),U(c,h,m);var y=G([],g,u),x=G([],g,c);n&&(J(y,y,r),K(y,y,s),J(x,x,r),K(x,x,s)),l.push(y),l.push(x)}return i&&l.push(l.shift()),l},ub=Nn.extend({type:"polygon",shape:{points:null,smooth:!1,smoothConstraint:null},buildPath:function(t,e){Hn(t,e,!0)}}),cb=Nn.extend({type:"polyline",shape:{points:null,smooth:!1,smoothConstraint:null},style:{stroke:"#000",fill:null},buildPath:function(t,e){Hn(t,e,!1)}}),db=Nn.extend({type:"rect",shape:{r:0,x:0,y:0,width:0,height:0},buildPath:function(t,e){var i=e.x,n=e.y,o=e.width,a=e.height;e.r?Ce(t,e):t.rect(i,n,o,a),t.closePath()}}),fb=Nn.extend({type:"line",shape:{x1:0,y1:0,x2:0,y2:0,percent:1},style:{stroke:"#000",fill:null},buildPath:function(t,e){var i=e.x1,n=e.y1,o=e.x2,a=e.y2,r=e.percent;0!==r&&(t.moveTo(i,n),r<1&&(o=i*(1-r)+o*r,a=n*(1-r)+a*r),t.lineTo(o,a))},pointAt:function(t){var e=this.shape;return[e.x1*(1-t)+e.x2*t,e.y1*(1-t)+e.y2*t]}}),gb=[],pb=Nn.extend({type:"bezier-curve",shape:{x1:0,y1:0,x2:0,y2:0,cpx1:0,cpy1:0,percent:1},style:{stroke:"#000",fill:null},buildPath:function(t,e){var i=e.x1,n=e.y1,o=e.x2,a=e.y2,r=e.cpx1,s=e.cpy1,l=e.cpx2,h=e.cpy2,u=e.percent;0!==u&&(t.moveTo(i,n),null==l||null==h?(u<1&&(gn(i,r,o,u,gb),r=gb[1],o=gb[2],gn(n,s,a,u,gb),s=gb[1],a=gb[2]),t.quadraticCurveTo(r,s,o,a)):(u<1&&(ln(i,r,l,o,u,gb),r=gb[1],l=gb[2],o=gb[3],ln(n,s,h,a,u,gb),s=gb[1],h=gb[2],a=gb[3]),t.bezierCurveTo(r,s,l,h,o,a)))},pointAt:function(t){return Fn(this.shape,t,!1)},tangentAt:function(t){var e=Fn(this.shape,t,!0);return X(e,e)}}),mb=Nn.extend({type:"arc",shape:{cx:0,cy:0,r:0,startAngle:0,endAngle:2*Math.PI,clockwise:!0},style:{stroke:"#000",fill:null},buildPath:function(t,e){var i=e.cx,n=e.cy,o=Math.max(e.r,0),a=e.startAngle,r=e.endAngle,s=e.clockwise,l=Math.cos(a),h=Math.sin(a);t.moveTo(l*o+i,h*o+n),t.arc(i,n,o,a,r,!s)}}),vb=Nn.extend({type:"compound",shape:{paths:null},_updatePathDirty:function(){for(var t=this.__dirtyPath,e=this.shape.paths,i=0;i<e.length;i++)t=t||e[i].__dirtyPath;this.__dirtyPath=t,this.__dirty=this.__dirty||t},beforeBrush:function(){this._updatePathDirty();for(var t=this.shape.paths||[],e=this.getGlobalScale(),i=0;i<t.length;i++)t[i].path||t[i].createPathProxy(),t[i].path.setScale(e[0],e[1])},buildPath:function(t,e){for(var i=e.paths||[],n=0;n<i.length;n++)i[n].buildPath(t,i[n].shape,!0)},afterBrush:function(){for(var t=this.shape.paths||[],e=0;e<t.length;e++)t[e].__dirtyPath=!1},getBoundingRect:function(){return this._updatePathDirty(),Nn.prototype.getBoundingRect.call(this)}}),yb=function(t){this.colorStops=t||[]};yb.prototype={constructor:yb,addColorStop:function(t,e){this.colorStops.push({offset:t,color:e})}};var xb=function(t,e,i,n,o,a){this.x=null==t?0:t,this.y=null==e?0:e,this.x2=null==i?1:i,this.y2=null==n?0:n,this.type="linear",this.global=a||!1,yb.call(this,o)};xb.prototype={constructor:xb},h(xb,yb);var _b=function(t,e,i,n,o){this.x=null==t?.5:t,this.y=null==e?.5:e,this.r=null==i?.5:i,this.type="radial",this.global=o||!1,yb.call(this,n)};_b.prototype={constructor:_b},h(_b,yb);var bb=Math.round,wb=Math.max,Sb=Math.min,Mb={},Ib=function(t,e){for(var i=[],n=t.length,o=0;o<n;o++){var a=t[o];a.path||a.createPathProxy(),a.__dirtyPath&&a.buildPath(a.path,a.shape,!0),i.push(a.path)}var r=new Nn(e);return r.createPathProxy(),r.buildPath=function(t){t.appendPath(i);var e=t.getContext();e&&t.rebuildPath(e)},r},Tb=(Object.freeze||Object)({extendShape:Zn,extendPath:function(t,e){return Gn(t,e)},makePath:Un,makeImage:Xn,mergePath:Ib,resizePath:qn,subPixelOptimizeLine:Yn,subPixelOptimizeRect:$n,subPixelOptimize:Kn,setHoverStyle:uo,setLabelStyle:co,setTextStyle:fo,setText:function(t,e,i){var n,o={isRectText:!0};!1===i?n=!0:o.autoColor=i,go(t,e,o,n),t.host&&t.host.dirty&&t.host.dirty(!1)},getFont:_o,updateProps:wo,initProps:So,getTransform:Mo,applyTransform:Io,transformDirection:To,groupTransition:Ao,clipPointsByRect:Co,clipRectByRect:function(t,e){var i=wb(t.x,e.x),n=Sb(t.x+t.width,e.x+e.width),o=wb(t.y,e.y),a=Sb(t.y+t.height,e.y+e.height);if(n>=i&&a>=o)return{x:i,y:o,width:n-i,height:a-o}},createIcon:Do,Group:jy,Image:qe,Text:ib,Circle:nb,Sector:rb,Ring:sb,Polygon:ub,Polyline:cb,Rect:db,Line:fb,BezierCurve:pb,Arc:mb,CompoundPath:vb,LinearGradient:xb,RadialGradient:_b,BoundingRect:jt}),Ab=["textStyle","color"],Cb={getTextColor:function(t){var e=this.ecModel;return this.getShallow("color")||(!t&&e?e.get(Ab):null)},getFont:function(){return _o({fontStyle:this.getShallow("fontStyle"),fontWeight:this.getShallow("fontWeight"),fontSize:this.getShallow("fontSize"),fontFamily:this.getShallow("fontFamily")},this.ecModel)},getTextRect:function(t){return de(t,this.getFont(),this.getShallow("align"),this.getShallow("verticalAlign")||this.getShallow("baseline"),this.getShallow("padding"),this.getShallow("rich"),this.getShallow("truncateText"))}},Db=$x([["fill","color"],["stroke","borderColor"],["lineWidth","borderWidth"],["opacity"],["shadowBlur"],["shadowOffsetX"],["shadowOffsetY"],["shadowColor"],["textPosition"],["textAlign"]]),Lb={getItemStyle:function(t,e){var i=Db(this,t,e),n=this.getBorderLineDash();return n&&(i.lineDash=n),i},getBorderLineDash:function(){var t=this.get("borderType");return"solid"===t||null==t?null:"dashed"===t?[5,5]:[1,1]}},kb=u;Lo.prototype={constructor:Lo,init:null,mergeOption:function(t){n(this.option,t,!0)},get:function(t,e){return null==t?this.option:ko(this.option,this.parsePath(t),!e&&Po(this,t))},getShallow:function(t,e){var i=this.option,n=null==i?i:i[t],o=!e&&Po(this,t);return null==n&&o&&(n=o.getShallow(t)),n},getModel:function(t,e){var i,n=null==t?this.option:ko(this.option,t=this.parsePath(t));return e=e||(i=Po(this,t))&&i.getModel(t),new Lo(n,e,this.ecModel)},isEmpty:function(){return null==this.option},restoreData:function(){},clone:function(){return new(0,this.constructor)(i(this.option))},setReadOnly:function(t){},parsePath:function(t){return"string"==typeof t&&(t=t.split(".")),t},customizeGetParent:function(t){Xi(this,"getParent",t)},isAnimationEnabled:function(){if(!Uv.node){if(null!=this.option.animation)return!!this.option.animation;if(this.parentModel)return this.parentModel.isAnimationEnabled()}}},Ki(Lo),kb(Lo,Jx),kb(Lo,t_),kb(Lo,Cb),kb(Lo,Lb);var Pb=d,Ob=b,zb=["fontStyle","fontWeight","fontSize","fontFamily","rich","tag","color","textBorderColor","textBorderWidth","width","height","lineHeight","align","verticalAlign","baseline","shadowColor","shadowBlur","shadowOffsetX","shadowOffsetY","textShadowColor","textShadowBlur","textShadowOffsetX","textShadowOffsetY","backgroundColor","borderColor","borderWidth","borderRadius","padding"],Nb={getDataParams:function(t,e){var i=this.getData(e),n=this.getRawValue(t,e),o=i.getRawIndex(t),a=i.getName(t,!0),r=i.getRawDataItem(t),s=i.getItemVisual(t,"color");return{componentType:this.mainType,componentSubType:this.subType,seriesType:"series"===this.mainType?this.subType:null,seriesIndex:this.seriesIndex,seriesId:this.id,seriesName:this.name,name:a,dataIndex:o,data:r,dataType:e,value:n,color:s,marker:Fi(s),$vars:["seriesName","name","value"]}},getFormattedLabel:function(t,e,i,n,o){e=e||"normal";var a=this.getData(i).getItemModel(t),r=this.getDataParams(t,i);null!=n&&r.value instanceof Array&&(r.value=r.value[n]);var s=a.get([o||"label",e,"formatter"]);return"function"==typeof s?(r.status=e,s(r)):"string"==typeof s?Wi(s,r):void 0},getRawValue:function(t,e){var i=this.getData(e).getRawDataItem(t);if(null!=i)return!Ob(i)||i instanceof Array?i:i.value},formatTooltip:N},Eb=function(){var t=0;return function(){var e="\0__ec_prop_getter_"+t++;return function(t){return t[e]||(t[e]={})}}}(),Rb=0,Vb="_",Bb=d,Gb=["left","right","top","bottom","width","height"],Wb=[["width","left","right"],["height","top","bottom"]],Hb=Yo,Fb=(v(Yo,"vertical"),v(Yo,"horizontal"),{getBoxLayoutParams:function(){return{left:this.get("left"),top:this.get("top"),right:this.get("right"),bottom:this.get("bottom"),width:this.get("width"),height:this.get("height")}}}),Zb=Array.prototype.push,Ub=Lo.extend({type:"component",id:"",name:"",mainType:"",subType:"",componentIndex:0,defaultOption:null,ecModel:null,dependentModels:[],uid:null,layoutMode:null,$constructor:function(t,e,i,n){Lo.call(this,t,e,i,n),this.uid=qo("componentModel")},init:function(t,e,i,n){this.mergeDefaultAndTheme(t,i)},mergeDefaultAndTheme:function(t,e){var i=this.layoutMode,o=i?ea(t):{};n(t,e.getTheme().get(this.mainType)),n(t,this.getDefaultOption()),i&&ta(t,o,i)},mergeOption:function(t,e){n(this.option,t,!0);var i=this.layoutMode;i&&ta(this.option,t,i)},optionUpdated:function(t,e){},getDefaultOption:function(){if(!qi(this,"__defaultOption")){for(var t=[],e=this.constructor;e;){var i=e.prototype.defaultOption;i&&t.push(i),e=e.superClass}for(var o={},a=t.length-1;a>=0;a--)o=n(o,t[a],!0);Xi(this,"__defaultOption",o)}return ji(this,"__defaultOption")},getReferringComponents:function(t){return this.ecModel.queryComponents({mainType:t,index:this.get(t+"Index",!0),id:this.get(t+"Id",!0)})}});tn(Ub,{registerWhenExtend:!0}),function(t){var e={};t.registerSubTypeDefaulter=function(t,i){t=Yi(t),e[t.main]=i},t.determineSubType=function(i,n){var o=n.type;if(!o){var a=Yi(i).main;t.hasSubTypes(i)&&e[a]&&(o=e[a](n))}return o}}(Ub),function(t,e){function i(t){var i={},a=[];return d(t,function(r){var s=n(i,r),h=o(s.originalDeps=e(r),t);s.entryCount=h.length,0===s.entryCount&&a.push(r),d(h,function(t){l(s.predecessor,t)<0&&s.predecessor.push(t);var e=n(i,t);l(e.successor,t)<0&&e.successor.push(r)})}),{graph:i,noEntryList:a}}function n(t,e){return t[e]||(t[e]={predecessor:[],successor:[]}),t[e]}function o(t,e){var i=[];return d(t,function(t){l(e,t)>=0&&i.push(t)}),i}t.topologicalTravel=function(t,e,n,o){function a(t){s[t].entryCount--,0===s[t].entryCount&&l.push(t)}if(t.length){var r=i(e),s=r.graph,l=r.noEntryList,h={};for(d(t,function(t){h[t]=!0});l.length;){var u=l.pop(),c=s[u],f=!!h[u];f&&(n.call(o,u,c.originalDeps.slice()),delete h[u]),d(c.successor,f?function(t){h[t]=!0,a(t)}:a)}d(h,function(){throw new Error("Circle dependency may exists")})}}}(Ub,function(t){var e=[];return d(Ub.getClassesByMainType(t),function(t){Zb.apply(e,t.prototype.dependencies||[])}),f(e,function(t){return Yi(t).main})}),u(Ub,Fb);var Xb="";"undefined"!=typeof navigator&&(Xb=navigator.platform||"");var jb={color:["#c23531","#2f4554","#61a0a8","#d48265","#91c7ae","#749f83","#ca8622","#bda29a","#6e7074","#546570","#c4ccd3"],textStyle:{fontFamily:Xb.match(/^Win/)?"Microsoft YaHei":"sans-serif",fontSize:12,fontStyle:"normal",fontWeight:"normal"},blendMode:null,animation:"auto",animationDuration:1e3,animationDurationUpdate:300,animationEasing:"exponentialOut",animationEasingUpdate:"cubicOut",animationThreshold:2e3,progressiveThreshold:3e3,progressive:400,hoverLayerThreshold:3e3,useUTC:!1},qb={clearColorPalette:function(){Xi(this,"colorIdx",0),Xi(this,"colorNameMap",{})},getColorFromPalette:function(t,e){var i=ji(e=e||this,"colorIdx")||0,n=ji(e,"colorNameMap")||Xi(e,"colorNameMap",{});if(n.hasOwnProperty(t))return n[t];var o=this.get("color",!0)||[];if(o.length){var a=o[i];return t&&(n[t]=a),Xi(e,"colorIdx",(i+1)%o.length),a}}},Yb=d,$b=p,Kb=f,Jb=y,Qb=l,tw=b,ew="\0_ec_inner",iw=Lo.extend({constructor:iw,init:function(t,e,i,n){i=i||{},this.option=null,this._theme=new Lo(i),this._optionManager=n},setOption:function(t,e){L(!(ew in t),"please use chart.getOption()"),this._optionManager.setOption(t,e),this.resetOption(null)},resetOption:function(t){var e=!1,i=this._optionManager;if(!t||"recreate"===t){var n=i.mountOption("recreate"===t);this.option&&"recreate"!==t?(this.restoreData(),this.mergeOption(n)):oa.call(this,n),e=!0}if("timeline"!==t&&"media"!==t||this.restoreData(),!t||"recreate"===t||"timeline"===t){var o=i.getTimelineOption(this);o&&(this.mergeOption(o),e=!0)}if(!t||"recreate"===t||"media"===t){var a=i.getMediaOption(this,this._api);a.length&&Yb(a,function(t){this.mergeOption(t,e=!0)},this)}return e},mergeOption:function(t){var e=this.option,o=this._componentsMap,r=[];Yb(t,function(t,o){null!=t&&(Ub.hasClass(o)?r.push(o):e[o]=null==e[o]?i(t):n(e[o],t,!0))}),Ub.topologicalTravel(r,Ub.getAllClassMainTypes(),function(i,n){var r=Oo(t[i]),s=Vo(o.get(i),r);Bo(s),Yb(s,function(t,e){var n=t.option;tw(n)&&(t.keyInfo.mainType=i,t.keyInfo.subType=ra(i,n,t.exist))});var l=aa(o,n);e[i]=[],o.set(i,[]),Yb(s,function(t,n){var r=t.exist,s=t.option;if(L(tw(s)||r,"Empty component definition"),s){var h=Ub.getClass(i,t.keyInfo.subType,!0);if(r&&r instanceof h)r.name=t.keyInfo.name,r.mergeOption(s,this),r.optionUpdated(s,!1);else{var u=a({dependentModels:l,componentIndex:n},t.keyInfo);a(r=new h(s,this,this,u),u),r.init(s,this,this,u),r.optionUpdated(null,!0)}}else r.mergeOption({},this),r.optionUpdated({},!1);o.get(i)[n]=r,e[i][n]=r.option},this),"series"===i&&(this._seriesIndices=sa(o.get("series")))},this),this._seriesIndices=this._seriesIndices||[]},getOption:function(){var t=i(this.option);return Yb(t,function(e,i){if(Ub.hasClass(i)){for(var n=(e=Oo(e)).length-1;n>=0;n--)Go(e[n])&&e.splice(n,1);t[i]=e}}),delete t[ew],t},getTheme:function(){return this._theme},getComponent:function(t,e){var i=this._componentsMap.get(t);if(i)return i[e||0]},queryComponents:function(t){var e=t.mainType;if(!e)return[];var i=t.index,n=t.id,o=t.name,a=this._componentsMap.get(e);if(!a||!a.length)return[];var r;if(null!=i)Jb(i)||(i=[i]),r=$b(Kb(i,function(t){return a[t]}),function(t){return!!t});else if(null!=n){var s=Jb(n);r=$b(a,function(t){return s&&Qb(n,t.id)>=0||!s&&t.id===n})}else if(null!=o){var l=Jb(o);r=$b(a,function(t){return l&&Qb(o,t.name)>=0||!l&&t.name===o})}else r=a.slice();return la(r,t)},findComponents:function(t){var e=t.query,i=t.mainType,n=function(t){var e=i+"Index",n=i+"Id",o=i+"Name";return!t||null==t[e]&&null==t[n]&&null==t[o]?null:{mainType:i,index:t[e],id:t[n],name:t[o]}}(e);return function(e){return t.filter?$b(e,t.filter):e}(la(n?this.queryComponents(n):this._componentsMap.get(i),t))},eachComponent:function(t,e,i){var n=this._componentsMap;if("function"==typeof t)i=e,e=t,n.each(function(t,n){Yb(t,function(t,o){e.call(i,n,t,o)})});else if(_(t))Yb(n.get(t),e,i);else if(tw(t)){var o=this.findComponents(t);Yb(o,e,i)}},getSeriesByName:function(t){var e=this._componentsMap.get("series");return $b(e,function(e){return e.name===t})},getSeriesByIndex:function(t){return this._componentsMap.get("series")[t]},getSeriesByType:function(t){var e=this._componentsMap.get("series");return $b(e,function(e){return e.subType===t})},getSeries:function(){return this._componentsMap.get("series").slice()},eachSeries:function(t,e){Yb(this._seriesIndices,function(i){var n=this._componentsMap.get("series")[i];t.call(e,n,i)},this)},eachRawSeries:function(t,e){Yb(this._componentsMap.get("series"),t,e)},eachSeriesByType:function(t,e,i){Yb(this._seriesIndices,function(n){var o=this._componentsMap.get("series")[n];o.subType===t&&e.call(i,o,n)},this)},eachRawSeriesByType:function(t,e,i){return Yb(this.getSeriesByType(t),e,i)},isSeriesFiltered:function(t){return l(this._seriesIndices,t.componentIndex)<0},getCurrentSeriesIndices:function(){return(this._seriesIndices||[]).slice()},filterSeries:function(t,e){var i=$b(this._componentsMap.get("series"),t,e);this._seriesIndices=sa(i)},restoreData:function(){var t=this._componentsMap;this._seriesIndices=sa(t.get("series"));var e=[];t.each(function(t,i){e.push(i)}),Ub.topologicalTravel(e,Ub.getAllClassMainTypes(),function(e,i){Yb(t.get(e),function(t){t.restoreData()})})}});u(iw,qb);var nw=["getDom","getZr","getWidth","getHeight","getDevicePixelRatio","dispatchAction","isDisposed","on","off","getDataURL","getConnectedDataURL","getModel","getOption","getViewOfComponentModel","getViewOfSeriesModel"],ow={};ua.prototype={constructor:ua,create:function(t,e){var i=[];d(ow,function(n,o){var a=n.create(t,e);i=i.concat(a||[])}),this._coordinateSystems=i},update:function(t,e){d(this._coordinateSystems,function(i){i.update&&i.update(t,e)})},getCoordinateSystems:function(){return this._coordinateSystems.slice()}},ua.register=function(t,e){ow[t]=e},ua.get=function(t){return ow[t]};var aw=d,rw=i,sw=f,lw=n,hw=/^(min|max)?(.+)$/;ca.prototype={constructor:ca,setOption:function(t,e){t=rw(t,!0);var i=this._optionBackup,n=da.call(this,t,e,!i);this._newBaseOption=n.baseOption,i?(ma(i.baseOption,n.baseOption),n.timelineOptions.length&&(i.timelineOptions=n.timelineOptions),n.mediaList.length&&(i.mediaList=n.mediaList),n.mediaDefault&&(i.mediaDefault=n.mediaDefault)):this._optionBackup=n},mountOption:function(t){var e=this._optionBackup;return this._timelineOptions=sw(e.timelineOptions,rw),this._mediaList=sw(e.mediaList,rw),this._mediaDefault=rw(e.mediaDefault),this._currentMediaIndices=[],rw(t?e.baseOption:this._newBaseOption)},getTimelineOption:function(t){var e,i=this._timelineOptions;if(i.length){var n=t.getComponent("timeline");n&&(e=rw(i[n.getCurrentIndex()],!0))}return e},getMediaOption:function(t){var e=this._api.getWidth(),i=this._api.getHeight(),n=this._mediaList,o=this._mediaDefault,a=[],r=[];if(!n.length&&!o)return r;for(var s=0,l=n.length;s<l;s++)fa(n[s].query,e,i)&&a.push(s);return!a.length&&o&&(a=[-1]),a.length&&!pa(a,this._currentMediaIndices)&&(r=sw(a,function(t){return rw(-1===t?o.option:n[t].option)})),this._currentMediaIndices=a,r}};var uw=d,cw=b,dw=["areaStyle","lineStyle","nodeStyle","linkStyle","chordStyle","label","labelLine"],fw=function(t,e){uw(ba(t.series),function(t){cw(t)&&_a(t)});var i=["xAxis","yAxis","radiusAxis","angleAxis","singleAxis","parallelAxis","radar"];e&&i.push("valueAxis","categoryAxis","logAxis","timeAxis"),uw(i,function(e){uw(ba(t[e]),function(t){t&&(ya(t,"axisLabel"),ya(t.axisPointer,"label"))})}),uw(ba(t.parallel),function(t){var e=t&&t.parallelAxisDefault;ya(e,"axisLabel"),ya(e&&e.axisPointer,"label")}),uw(ba(t.calendar),function(t){ya(t,"dayLabel"),ya(t,"monthLabel"),ya(t,"yearLabel")}),uw(ba(t.radar),function(t){ya(t,"name")}),uw(ba(t.geo),function(t){cw(t)&&(xa(t.label),uw(ba(t.regions),function(t){xa(t.label)}))}),xa(wa(t.timeline).label),ya(wa(t.axisPointer),"label"),ya(wa(t.tooltip).axisPointer,"label")},gw=[["x","left"],["y","top"],["x2","right"],["y2","bottom"]],pw=["grid","geo","parallel","legend","toolbox","title","visualMap","dataZoom","timeline"],mw=["bar","boxplot","candlestick","chord","effectScatter","funnel","gauge","lines","graph","heatmap","line","map","parallel","pie","radar","sankey","scatter","treemap"],vw=function(t,e){fw(t,e),t.series=Oo(t.series),d(t.series,function(t){if(b(t)){var e=t.type;if("pie"!==e&&"gauge"!==e||null!=t.clockWise&&(t.clockwise=t.clockWise),"gauge"===e){var i=Sa(t,"pointer.color");null!=i&&Ma(t,"itemStyle.normal.color",i)}for(var n=0;n<mw.length;n++)if(mw[n]===t.type){Ia(t);break}}}),t.dataRange&&(t.visualMap=t.dataRange),d(pw,function(e){var i=t[e];i&&(y(i)||(i=[i]),d(i,function(t){Ia(t)}))})},yw=Ub.extend({type:"series.__base__",seriesIndex:0,coordinateSystem:null,defaultOption:null,legendDataProvider:null,visualColorAccessPath:"itemStyle.normal.color",layoutMode:null,init:function(t,e,i,n){this.seriesIndex=this.componentIndex,this.mergeDefaultAndTheme(t,i),Xi(this,"dataBeforeProcessed",this.getInitialData(t,i)),this.restoreData()},mergeDefaultAndTheme:function(t,e){var i=this.layoutMode,o=i?ea(t):{},a=this.subType;Ub.hasClass(a)&&(a+="Series"),n(t,e.getTheme().get(this.subType)),n(t,this.getDefaultOption()),zo(t.label,["show"]),this.fillDataTextStyle(t.data),i&&ta(t,o,i)},mergeOption:function(t,e){t=n(this.option,t,!0),this.fillDataTextStyle(t.data);var i=this.layoutMode;i&&ta(this.option,t,i);var o=this.getInitialData(t,e);o&&(Xi(this,"data",o),Xi(this,"dataBeforeProcessed",o.cloneShallow()))},fillDataTextStyle:function(t){if(t)for(var e=["show"],i=0;i<t.length;i++)t[i]&&t[i].label&&zo(t[i].label,e)},getInitialData:function(){},getData:function(t){var e=ji(this,"data");return null==t?e:e.getLinkedData(t)},setData:function(t){Xi(this,"data",t)},getRawData:function(){return ji(this,"dataBeforeProcessed")},coordDimToDataDim:function(t){return Uo(this.getData(),t)},dataDimToCoordDim:function(t){return Zo(this.getData(),t)},getBaseAxis:function(){var t=this.coordinateSystem;return t&&t.getBaseAxis&&t.getBaseAxis()},formatTooltip:function(t,e,i){var n=ji(this,"data"),o=this.getRawValue(t),a=y(o)?function(i){function o(t,i){var o=n.getDimensionInfo(i);if(o&&!1!==o.otherDims.tooltip){var s=o.type,l=(a?"- "+(o.tooltipName||o.name)+": ":"")+("ordinal"===s?t+"":"time"===s?e?"":Zi("yyyy/MM/dd hh:mm:ss",t):Vi(t));l&&r.push(Gi(l))}}var a=g(i,function(t,e,i){var o=n.getDimensionInfo(i);return t|=o&&!1!==o.tooltip&&null!=o.tooltipName},0),r=[],s=Xo(n,"tooltip");return s.length?d(s,function(e){o(n.get(e,t),e)}):d(i,o),(a?"<br/>":"")+r.join(a?"<br/>":", ")}(o):Gi(Vi(o)),r=n.getName(t),s=n.getItemVisual(t,"color");b(s)&&s.colorStops&&(s=(s.colorStops[0]||{}).color);var l=Fi(s=s||"transparent"),h=this.name;return"\0-"===h&&(h=""),h=h?Gi(h)+(e?": ":"<br/>"):"",e?l+h+a:h+l+(r?Gi(r)+": "+a:a)},isAnimationEnabled:function(){if(Uv.node)return!1;var t=this.getShallow("animation");return t&&this.getData().count()>this.getShallow("animationThreshold")&&(t=!1),t},restoreData:function(){Xi(this,"data",ji(this,"dataBeforeProcessed").cloneShallow())},getColorFromPalette:function(t,e){var i=this.ecModel,n=qb.getColorFromPalette.call(this,t,e);return n||(n=i.getColorFromPalette(t,e)),n},getAxisTooltipData:null,getTooltipPosition:null});u(yw,Nb),u(yw,qb);var xw=function(){this.group=new jy,this.uid=qo("viewComponent")};xw.prototype={constructor:xw,init:function(t,e){},render:function(t,e,i,n){},dispose:function(){}};var _w=xw.prototype;_w.updateView=_w.updateLayout=_w.updateVisual=function(t,e,i,n){},Ki(xw),tn(xw,{registerWhenExtend:!0}),Ta.prototype={type:"chart",init:function(t,e){},render:function(t,e,i,n){},highlight:function(t,e,i,n){Ca(t.getData(),n,"emphasis")},downplay:function(t,e,i,n){Ca(t.getData(),n,"normal")},remove:function(t,e){this.group.removeAll()},dispose:function(){}};var bw=Ta.prototype;bw.updateView=bw.updateLayout=bw.updateVisual=function(t,e,i,n){this.render(t,e,i,n)},Ki(Ta),tn(Ta,{registerWhenExtend:!0});var ww="\0__throttleOriginMethod",Sw="\0__throttleRate",Mw="\0__throttleType",Iw=Math.PI,Tw=d,Aw=Ub.parseClassType,Cw={zrender:"3.7.3"},Dw=1e3,Lw=1e3,kw=3e3,Pw={PROCESSOR:{FILTER:Dw,STATISTIC:5e3},VISUAL:{LAYOUT:Lw,GLOBAL:2e3,CHART:kw,COMPONENT:4e3,BRUSH:5e3}},Ow="__flagInMainProcess",zw="__optionUpdated",Nw=/^[a-zA-Z0-9_]+$/;Oa.prototype.on=Pa("on"),Oa.prototype.off=Pa("off"),Oa.prototype.one=Pa("one"),u(Oa,fy);var Ew=za.prototype;Ew._onframe=function(){if(this[zw]){var t=this[zw].silent;this[Ow]=!0,Rw.prepareAndUpdate.call(this),this[Ow]=!1,this[zw]=!1,Va.call(this,t),Ba.call(this,t)}},Ew.getDom=function(){return this._dom},Ew.getZr=function(){return this._zr},Ew.setOption=function(t,e,i){var n;if(b(e)&&(i=e.lazyUpdate,n=e.silent,e=e.notMerge),this[Ow]=!0,!this._model||e){var o=new ca(this._api),a=this._theme;(this._model=new iw(null,null,a,o)).init(null,null,a,o)}this._model.setOption(t,Hw),i?(this[zw]={silent:n},this[Ow]=!1):(Rw.prepareAndUpdate.call(this),this._zr.flush(),this[zw]=!1,this[Ow]=!1,Va.call(this,n),Ba.call(this,n))},Ew.setTheme=function(){console.log("ECharts#setTheme() is DEPRECATED in ECharts 3.0")},Ew.getModel=function(){return this._model},Ew.getOption=function(){return this._model&&this._model.getOption()},Ew.getWidth=function(){return this._zr.getWidth()},Ew.getHeight=function(){return this._zr.getHeight()},Ew.getDevicePixelRatio=function(){return this._zr.painter.dpr||window.devicePixelRatio||1},Ew.getRenderedCanvas=function(t){if(Uv.canvasSupported){(t=t||{}).pixelRatio=t.pixelRatio||1,t.backgroundColor=t.backgroundColor||this._model.get("backgroundColor");var e=this._zr;return d(e.storage.getDisplayList(),function(t){t.stopAnimation(!0)}),e.painter.getRenderedCanvas(t)}},Ew.getSvgDataUrl=function(){if(Uv.svgSupported){var t=this._zr;return d(t.storage.getDisplayList(),function(t){t.stopAnimation(!0)}),t.painter.pathToSvg()}},Ew.getDataURL=function(t){var e=(t=t||{}).excludeComponents,i=this._model,n=[],o=this;Tw(e,function(t){i.eachComponent({mainType:t},function(t){var e=o._componentsMap[t.__viewId];e.group.ignore||(n.push(e),e.group.ignore=!0)})});var a="svg"===this._zr.painter.getType()?this.getSvgDataUrl():this.getRenderedCanvas(t).toDataURL("image/"+(t&&t.type||"png"));return Tw(n,function(t){t.group.ignore=!1}),a},Ew.getConnectedDataURL=function(t){if(Uv.canvasSupported){var e=this.group,n=Math.min,o=Math.max;if(qw[e]){var a=1/0,r=1/0,s=-1/0,l=-1/0,h=[],u=t&&t.pixelRatio||1;d(jw,function(u,c){if(u.group===e){var d=u.getRenderedCanvas(i(t)),f=u.getDom().getBoundingClientRect();a=n(f.left,a),r=n(f.top,r),s=o(f.right,s),l=o(f.bottom,l),h.push({dom:d,left:f.left,top:f.top})}});var c=(s*=u)-(a*=u),f=(l*=u)-(r*=u),g=iy();g.width=c,g.height=f;var p=yi(g);return Tw(h,function(t){var e=new qe({style:{x:t.left*u-a,y:t.top*u-r,image:t.dom}});p.add(e)}),p.refreshImmediately(),g.toDataURL("image/"+(t&&t.type||"png"))}return this.getDataURL(t)}},Ew.convertToPixel=v(Na,"convertToPixel"),Ew.convertFromPixel=v(Na,"convertFromPixel"),Ew.containPixel=function(t,e){var i;return t=Fo(this._model,t),d(t,function(t,n){n.indexOf("Models")>=0&&d(t,function(t){var o=t.coordinateSystem;if(o&&o.containPoint)i|=!!o.containPoint(e);else if("seriesModels"===n){var a=this._chartsMap[t.__viewId];a&&a.containPoint&&(i|=a.containPoint(e,t))}},this)},this),!!i},Ew.getVisual=function(t,e){var i=(t=Fo(this._model,t,{defaultMainType:"series"})).seriesModel.getData(),n=t.hasOwnProperty("dataIndexInside")?t.dataIndexInside:t.hasOwnProperty("dataIndex")?i.indexOfRawIndex(t.dataIndex):null;return null!=n?i.getItemVisual(n,e):i.getVisual(e)},Ew.getViewOfComponentModel=function(t){return this._componentsMap[t.__viewId]},Ew.getViewOfSeriesModel=function(t){return this._chartsMap[t.__viewId]};var Rw={update:function(t){var e=this._model,i=this._api,n=this._coordSysMgr,o=this._zr;if(e){e.restoreData(),n.create(this._model,this._api),Ha.call(this,e,i),Fa.call(this,e),n.update(e,i),Ua.call(this,e,t),Xa.call(this,e,t);var a=e.get("backgroundColor")||"transparent",r=o.painter;if(r.isSingleCanvas&&r.isSingleCanvas())o.configLayer(0,{clearColor:a});else{if(!Uv.canvasSupported){var s=Mt(a);a=Ot(s,"rgb"),0===s[3]&&(a="transparent")}a.colorStops||a.image?(o.configLayer(0,{clearColor:a}),this.__hasGradientOrPatternBg=!0,this._dom.style.background="transparent"):(this.__hasGradientOrPatternBg&&o.configLayer(0,{clearColor:null}),this.__hasGradientOrPatternBg=!1,this._dom.style.background=a)}Tw(Fw,function(t){t(e,i)})}},updateView:function(t){var e=this._model;e&&(e.eachSeries(function(t){t.getData().clearAllVisual()}),Ua.call(this,e,t),Ga.call(this,"updateView",e,t))},updateVisual:function(t){var e=this._model;e&&(e.eachSeries(function(t){t.getData().clearAllVisual()}),Ua.call(this,e,t,!0),Ga.call(this,"updateVisual",e,t))},updateLayout:function(t){var e=this._model;e&&(Za.call(this,e,t),Ga.call(this,"updateLayout",e,t))},prepareAndUpdate:function(t){var e=this._model;Wa.call(this,"component",e),Wa.call(this,"chart",e),Rw.update.call(this,t)}};Ew.resize=function(t){this[Ow]=!0,this._zr.resize(t);var e=this._model&&this._model.resetOption("media");Rw[e?"prepareAndUpdate":"update"].call(this),this._loadingFX&&this._loadingFX.resize(),this[Ow]=!1;var i=t&&t.silent;Va.call(this,i),Ba.call(this,i)},Ew.showLoading=function(t,e){if(b(t)&&(e=t,t=""),t=t||"default",this.hideLoading(),Xw[t]){var i=Xw[t](this._api,e),n=this._zr;this._loadingFX=i,n.add(i)}},Ew.hideLoading=function(){this._loadingFX&&this._zr.remove(this._loadingFX),this._loadingFX=null},Ew.makeActionFromEvent=function(t){var e=a({},t);return e.type=Gw[t.type],e},Ew.dispatchAction=function(t,e){b(e)||(e={silent:!!e}),Bw[t.type]&&this._model&&(this[Ow]?this._pendingActions.push(t):(Ra.call(this,t,e.silent),e.flush?this._zr.flush(!0):!1!==e.flush&&Uv.browser.weChat&&this._throttledZrFlush(),Va.call(this,e.silent),Ba.call(this,e.silent)))},Ew.on=Pa("on"),Ew.off=Pa("off"),Ew.one=Pa("one");var Vw=["click","dblclick","mouseover","mouseout","mousemove","mousedown","mouseup","globalout","contextmenu"];Ew._initEvents=function(){Tw(Vw,function(t){this._zr.on(t,function(e){var i,n=this.getModel(),o=e.target;if("globalout"===t)i={};else if(o&&null!=o.dataIndex){var r=o.dataModel||n.getSeriesByIndex(o.seriesIndex);i=r&&r.getDataParams(o.dataIndex,o.dataType)||{}}else o&&o.eventData&&(i=a({},o.eventData));i&&(i.event=e,i.type=t,this.trigger(t,i))},this)},this),Tw(Gw,function(t,e){this._messageCenter.on(e,function(t){this.trigger(e,t)},this)},this)},Ew.isDisposed=function(){return this._disposed},Ew.clear=function(){this.setOption({series:[]},!0)},Ew.dispose=function(){if(!this._disposed){this._disposed=!0;var t=this._api,e=this._model;Tw(this._componentsViews,function(i){i.dispose(e,t)}),Tw(this._chartsViews,function(i){i.dispose(e,t)}),this._zr.dispose(),delete jw[this.id]}},u(za,fy);var Bw={},Gw={},Ww=[],Hw=[],Fw=[],Zw=[],Uw={},Xw={},jw={},qw={},Yw=new Date-0,$w=new Date-0,Kw="_echarts_instance_",Jw={},Qw=Ja;ar(2e3,function(t){t.eachRawSeries(function(e){var i=(e.visualColorAccessPath||"itemStyle.normal.color").split("."),n=e.getData(),o=e.get(i)||e.getColorFromPalette(e.get("name"));n.setVisual("color",o),t.isSeriesFiltered(e)||("function"!=typeof o||o instanceof yb||n.each(function(t){n.setItemVisual(t,"color",o(e.getDataParams(t)))}),n.each(function(t){var e=n.getItemModel(t).get(i,!0);null!=e&&n.setItemVisual(t,"color",e)}))})}),tr(vw),rr("default",function(t,e){r(e=e||{},{text:"loading",color:"#c23531",textColor:"#000",maskColor:"rgba(255, 255, 255, 0.8)",zlevel:0});var i=new db({style:{fill:e.maskColor},zlevel:e.zlevel,z:1e4}),n=new mb({shape:{startAngle:-Iw/2,endAngle:-Iw/2+.1,r:10},style:{stroke:e.color,lineCap:"round",lineWidth:5},zlevel:e.zlevel,z:10001}),o=new db({style:{fill:"none",text:e.text,textPosition:"right",textDistance:10,textFill:e.textColor},zlevel:e.zlevel,z:10001});n.animateShape(!0).when(1e3,{endAngle:3*Iw/2}).start("circularInOut"),n.animateShape(!0).when(1e3,{startAngle:3*Iw/2}).delay(300).start("circularInOut");var a=new jy;return a.add(n),a.add(o),a.add(i),a.resize=function(){var e=t.getWidth()/2,a=t.getHeight()/2;n.setShape({cx:e,cy:a});var r=n.shape.r;o.setShape({x:e-r,y:a-r,width:2*r,height:2*r}),i.setShape({x:0,y:0,width:t.getWidth(),height:t.getHeight()})},a.resize(),a}),ir({type:"highlight",event:"highlight",update:"highlight"},N),ir({type:"downplay",event:"downplay",update:"downplay"},N);var tS={};fr.prototype={constructor:fr,add:function(t){return this._add=t,this},update:function(t){return this._update=t,this},remove:function(t){return this._remove=t,this},execute:function(){var t=this._old,e=this._new,i={},n=[],o=[];for(gr(t,{},n,"_oldKeyGetter",this),gr(e,i,o,"_newKeyGetter",this),a=0;a<t.length;a++)null!=(s=i[r=n[a]])?((h=s.length)?(1===h&&(i[r]=null),s=s.unshift()):i[r]=null,this._update&&this._update(s,a)):this._remove&&this._remove(a);for(var a=0;a<o.length;a++){var r=o[a];if(i.hasOwnProperty(r)){var s=i[r];if(null==s)continue;if(s.length)for(var l=0,h=s.length;l<h;l++)this._add&&this._add(s[l]);else this._add&&this._add(s)}}}};var eS=b,iS="undefined"==typeof window?global:window,nS={float:void 0===iS.Float64Array?Array:iS.Float64Array,int:void 0===iS.Int32Array?Array:iS.Int32Array,ordinal:Array,number:Array,time:Array},oS=["stackedOn","hasItemOption","_nameList","_idList","_rawData"];mr.prototype.pure=!1,mr.prototype.count=function(){return this._array.length},mr.prototype.getItem=function(t){return this._array[t]};var aS=function(t,e){t=t||["x","y"];for(var i={},n=[],o=0;o<t.length;o++){var a,r={};"string"==typeof t[o]?r={name:a=t[o],coordDim:a,coordDimIndex:0,stackable:!1,type:"number"}:(a=(r=t[o]).name,r.type=r.type||"number",r.coordDim||(r.coordDim=a,r.coordDimIndex=0)),r.otherDims=r.otherDims||{},n.push(a),i[a]=r}this.dimensions=n,this._dimensionInfos=i,this.hostModel=e,this.dataType,this.indices=[],this._storage={},this._nameList=[],this._idList=[],this._optionModels=[],this.stackedOn=null,this._visual={},this._layout={},this._itemVisuals=[],this._itemLayouts=[],this._graphicEls=[],this._rawData,this._extent},rS=aS.prototype;rS.type="list",rS.hasItemOption=!0,rS.getDimension=function(t){return isNaN(t)||(t=this.dimensions[t]||t),t},rS.getDimensionInfo=function(t){return i(this._dimensionInfos[this.getDimension(t)])},rS.initData=function(t,e,i){y(t=t||[])&&(t=new mr(t)),this._rawData=t;var n,o=this._storage={},a=this.indices=[],r=this.dimensions,s=this._dimensionInfos,l=t.count(),h=[],u={};e=e||[];for(v=0;v<r.length;v++){var c=s[r[v]];0===c.otherDims.itemName&&(n=v);var d=nS[c.type];o[r[v]]=new d(l)}var f=this;i||(f.hasItemOption=!1),i=i||function(t,e,i,n){var o=No(t);return Eo(t)&&(f.hasItemOption=!0),Ro(o instanceof Array?o[n]:o,s[e])};for(v=0;v<l;v++){for(var g=t.getItem(v),p=0;p<r.length;p++){var m=r[p];o[m][v]=i(g,m,v,p)}a.push(v)}for(var v=0;v<l;v++){g=t.getItem(v);!e[v]&&g&&(null!=g.name?e[v]=g.name:null!=n&&(e[v]=o[r[n]][v]));var x=e[v]||"",_=g&&g.id;!_&&x&&(u[x]=u[x]||0,_=x,u[x]>0&&(_+="__ec__"+u[x]),u[x]++),_&&(h[v]=_)}this._nameList=e,this._idList=h},rS.count=function(){return this.indices.length},rS.get=function(t,e,i){var n=this._storage,o=this.indices[e];if(null==o||!n[t])return NaN;var a=n[t][o];if(i){var r=this._dimensionInfos[t];if(r&&r.stackable)for(var s=this.stackedOn;s;){var l=s.get(t,e);(a>=0&&l>0||a<=0&&l<0)&&(a+=l),s=s.stackedOn}}return a},rS.getValues=function(t,e,i){var n=[];y(t)||(i=e,e=t,t=this.dimensions);for(var o=0,a=t.length;o<a;o++)n.push(this.get(t[o],e,i));return n},rS.hasValue=function(t){for(var e=this.dimensions,i=this._dimensionInfos,n=0,o=e.length;n<o;n++)if("ordinal"!==i[e[n]].type&&isNaN(this.get(e[n],t)))return!1;return!0},rS.getDataExtent=function(t,e,i){t=this.getDimension(t);var n=this._storage[t],o=this.getDimensionInfo(t);e=o&&o.stackable&&e;var a,r=(this._extent||(this._extent={}))[t+!!e];if(r)return r;if(n){for(var s=1/0,l=-1/0,h=0,u=this.count();h<u;h++)a=this.get(t,h,e),i&&!i(a,t,h)||(a<s&&(s=a),a>l&&(l=a));return this._extent[t+!!e]=[s,l]}return[1/0,-1/0]},rS.getSum=function(t,e){var i=0;if(this._storage[t])for(var n=0,o=this.count();n<o;n++){var a=this.get(t,n,e);isNaN(a)||(i+=a)}return i},rS.indexOf=function(t,e){var i=this._storage[t],n=this.indices;if(i)for(var o=0,a=n.length;o<a;o++)if(i[n[o]]===e)return o;return-1},rS.indexOfName=function(t){for(var e=this.indices,i=this._nameList,n=0,o=e.length;n<o;n++)if(i[e[n]]===t)return n;return-1},rS.indexOfRawIndex=function(t){var e=this.indices,i=e[t];if(null!=i&&i===t)return t;for(var n=0,o=e.length-1;n<=o;){var a=(n+o)/2|0;if(e[a]<t)n=a+1;else{if(!(e[a]>t))return a;o=a-1}}return-1},rS.indicesOfNearest=function(t,e,i,n){var o=[];if(!this._storage[t])return o;null==n&&(n=1/0);for(var a=Number.MAX_VALUE,r=-1,s=0,l=this.count();s<l;s++){var h=e-this.get(t,s,i),u=Math.abs(h);h<=n&&u<=a&&((u<a||h>=0&&r<0)&&(a=u,r=h,o.length=0),o.push(s))}return o},rS.getRawIndex=function(t){var e=this.indices[t];return null==e?-1:e},rS.getRawDataItem=function(t){return this._rawData.getItem(this.getRawIndex(t))},rS.getName=function(t){return this._nameList[this.indices[t]]||""},rS.getId=function(t){return this._idList[this.indices[t]]||this.getRawIndex(t)+""},rS.each=function(t,e,i,n){"function"==typeof t&&(n=i,i=e,e=t,t=[]);var o=[],a=(t=f(vr(t),this.getDimension,this)).length,r=this.indices;n=n||this;for(var s=0;s<r.length;s++)switch(a){case 0:e.call(n,s);break;case 1:e.call(n,this.get(t[0],s,i),s);break;case 2:e.call(n,this.get(t[0],s,i),this.get(t[1],s,i),s);break;default:for(var l=0;l<a;l++)o[l]=this.get(t[l],s,i);o[l]=s,e.apply(n,o)}},rS.filterSelf=function(t,e,i,n){"function"==typeof t&&(n=i,i=e,e=t,t=[]);var o=[],a=[],r=(t=f(vr(t),this.getDimension,this)).length,s=this.indices;n=n||this;for(var l=0;l<s.length;l++){var h;if(r)if(1===r)h=e.call(n,this.get(t[0],l,i),l);else{for(var u=0;u<r;u++)a[u]=this.get(t[u],l,i);a[u]=l,h=e.apply(n,a)}else h=e.call(n,l);h&&o.push(s[l])}return this.indices=o,this._extent={},this},rS.mapArray=function(t,e,i,n){"function"==typeof t&&(n=i,i=e,e=t,t=[]);var o=[];return this.each(t,function(){o.push(e&&e.apply(this,arguments))},i,n),o},rS.map=function(t,e,i,n){var o=yr(this,t=f(vr(t),this.getDimension,this)),a=o.indices=this.indices,r=o._storage,s=[];return this.each(t,function(){var i=arguments[arguments.length-1],n=e&&e.apply(this,arguments);if(null!=n){"number"==typeof n&&(s[0]=n,n=s);for(var o=0;o<n.length;o++){var l=t[o],h=r[l],u=a[i];h&&(h[u]=n[o])}}},i,n),o},rS.downSample=function(t,e,i,n){for(var o=yr(this,[t]),a=this._storage,r=o._storage,s=this.indices,l=o.indices=[],h=[],u=[],c=Math.floor(1/e),d=r[t],f=this.count(),g=0;g<a[t].length;g++)r[t][g]=a[t][g];for(g=0;g<f;g+=c){c>f-g&&(c=f-g,h.length=c);for(var p=0;p<c;p++){var m=s[g+p];h[p]=d[m],u[p]=m}var v=i(h);d[m=u[n(h,v)||0]]=v,l.push(m)}return o},rS.getItemModel=function(t){var e=this.hostModel;return t=this.indices[t],new Lo(this._rawData.getItem(t),e,e&&e.ecModel)},rS.diff=function(t){var e,i=this._idList,n=t&&t._idList;return new fr(t?t.indices:[],this.indices,function(t){return null!=(e=n[t])?e:"e\0\0"+t},function(t){return null!=(e=i[t])?e:"e\0\0"+t})},rS.getVisual=function(t){var e=this._visual;return e&&e[t]},rS.setVisual=function(t,e){if(eS(t))for(var i in t)t.hasOwnProperty(i)&&this.setVisual(i,t[i]);else this._visual=this._visual||{},this._visual[t]=e},rS.setLayout=function(t,e){if(eS(t))for(var i in t)t.hasOwnProperty(i)&&this.setLayout(i,t[i]);else this._layout[t]=e},rS.getLayout=function(t){return this._layout[t]},rS.getItemLayout=function(t){return this._itemLayouts[t]},rS.setItemLayout=function(t,e,i){this._itemLayouts[t]=i?a(this._itemLayouts[t]||{},e):e},rS.clearItemLayouts=function(){this._itemLayouts.length=0},rS.getItemVisual=function(t,e,i){var n=this._itemVisuals[t],o=n&&n[e];return null!=o||i?o:this.getVisual(e)},rS.setItemVisual=function(t,e,i){var n=this._itemVisuals[t]||{};if(this._itemVisuals[t]=n,eS(e))for(var o in e)e.hasOwnProperty(o)&&(n[o]=e[o]);else n[e]=i},rS.clearAllVisual=function(){this._visual={},this._itemVisuals=[]};var sS=function(t){t.seriesIndex=this.seriesIndex,t.dataIndex=this.dataIndex,t.dataType=this.dataType};rS.setItemGraphicEl=function(t,e){var i=this.hostModel;e&&(e.dataIndex=t,e.dataType=this.dataType,e.seriesIndex=i&&i.seriesIndex,"group"===e.type&&e.traverse(sS,e)),this._graphicEls[t]=e},rS.getItemGraphicEl=function(t){return this._graphicEls[t]},rS.eachItemGraphicEl=function(t,e){d(this._graphicEls,function(i,n){i&&t&&t.call(e,i,n)})},rS.cloneShallow=function(){var t=f(this.dimensions,this.getDimensionInfo,this),e=new aS(t,this.hostModel);return e._storage=this._storage,pr(e,this),e.indices=this.indices.slice(),this._extent&&(e._extent=a({},this._extent)),e},rS.wrapMethod=function(t,e){var i=this[t];"function"==typeof i&&(this.__wrappedMethods=this.__wrappedMethods||[],this.__wrappedMethods.push(t),this[t]=function(){var t=i.apply(this,arguments);return e.apply(this,[t].concat(C(arguments)))})},rS.TRANSFERABLE_METHODS=["cloneShallow","downSample","map"],rS.CHANGABLE_METHODS=["filterSelf"];var lS=d,hS=_,uS=r,cS={tooltip:1,label:1,itemName:1},dS=xr.guessOrdinal=function(t,e){for(var i=0,n=t.length;i<n;i++){var o=_r(t[i]);if(!y(o))return!1;if(null!=(o=o[e])&&isFinite(o)&&""!==o)return!1;if(hS(o)&&"-"!==o)return!0}return!1},fS={cartesian2d:function(t,e,i,n){var o=f(["xAxis","yAxis"],function(t){return i.queryComponents({mainType:t,index:e.get(t+"Index"),id:e.get(t+"Id")})[0]}),a=o[0],r=o[1],s=a.get("type"),l=r.get("type"),h=[{name:"x",type:Ir(s),stackable:Mr(s)},{name:"y",type:Ir(l),stackable:Mr(l)}],u="category"===s,c="category"===l;h=xr(h,t,n);var d={};return u&&(d.x=a),c&&(d.y=r),{dimensions:h,categoryIndex:u?0:c?1:-1,categoryAxesModels:d}},singleAxis:function(t,e,i,n){var o=i.queryComponents({mainType:"singleAxis",index:e.get("singleAxisIndex"),id:e.get("singleAxisId")})[0],a=o.get("type"),r="category"===a,s=[{name:"single",type:Ir(a),stackable:Mr(a)}];s=xr(s,t,n);var l={};return r&&(l.single=o),{dimensions:s,categoryIndex:r?0:-1,categoryAxesModels:l}},polar:function(t,e,i,n){var o=i.queryComponents({mainType:"polar",index:e.get("polarIndex"),id:e.get("polarId")})[0],a=o.findAxisModel("angleAxis"),r=o.findAxisModel("radiusAxis"),s=r.get("type"),l=a.get("type"),h=[{name:"radius",type:Ir(s),stackable:Mr(s)},{name:"angle",type:Ir(l),stackable:Mr(l)}],u="category"===l,c="category"===s;h=xr(h,t,n);var d={};return c&&(d.radius=r),u&&(d.angle=a),{dimensions:h,categoryIndex:u?1:c?0:-1,categoryAxesModels:d}},geo:function(t,e,i,n){return{dimensions:xr([{name:"lng"},{name:"lat"}],t,n)}}};Ar.prototype.parse=function(t){return t},Ar.prototype.getSetting=function(t){return this._setting[t]},Ar.prototype.contain=function(t){var e=this._extent;return t>=e[0]&&t<=e[1]},Ar.prototype.normalize=function(t){var e=this._extent;return e[1]===e[0]?.5:(t-e[0])/(e[1]-e[0])},Ar.prototype.scale=function(t){var e=this._extent;return t*(e[1]-e[0])+e[0]},Ar.prototype.unionExtent=function(t){var e=this._extent;t[0]<e[0]&&(e[0]=t[0]),t[1]>e[1]&&(e[1]=t[1])},Ar.prototype.unionExtentFromData=function(t,e){this.unionExtent(t.getDataExtent(e,!0))},Ar.prototype.getExtent=function(){return this._extent.slice()},Ar.prototype.setExtent=function(t,e){var i=this._extent;isNaN(t)||(i[0]=t),isNaN(e)||(i[1]=e)},Ar.prototype.getTicksLabels=function(){for(var t=[],e=this.getTicks(),i=0;i<e.length;i++)t.push(this.getLabel(e[i]));return t},Ar.prototype.isBlank=function(){return this._isBlank},Ar.prototype.setBlank=function(t){this._isBlank=t},Ki(Ar),tn(Ar,{registerWhenExtend:!0});var gS=Ar.prototype,pS=Ar.extend({type:"ordinal",init:function(t,e){this._data=t,this._extent=e||[0,t.length-1]},parse:function(t){return"string"==typeof t?l(this._data,t):Math.round(t)},contain:function(t){return t=this.parse(t),gS.contain.call(this,t)&&null!=this._data[t]},normalize:function(t){return gS.normalize.call(this,this.parse(t))},scale:function(t){return Math.round(gS.scale.call(this,t))},getTicks:function(){for(var t=[],e=this._extent,i=e[0];i<=e[1];)t.push(i),i++;return t},getLabel:function(t){return this._data[t]},count:function(){return this._extent[1]-this._extent[0]+1},unionExtentFromData:function(t,e){this.unionExtent(t.getDataExtent(e,!1))},niceTicks:N,niceExtent:N});pS.create=function(){return new pS};var mS=Mi,vS=Mi,yS=Ar.extend({type:"interval",_interval:0,_intervalPrecision:2,setExtent:function(t,e){var i=this._extent;isNaN(t)||(i[0]=parseFloat(t)),isNaN(e)||(i[1]=parseFloat(e))},unionExtent:function(t){var e=this._extent;t[0]<e[0]&&(e[0]=t[0]),t[1]>e[1]&&(e[1]=t[1]),yS.prototype.setExtent.call(this,e[0],e[1])},getInterval:function(){return this._interval},setInterval:function(t){this._interval=t,this._niceExtent=this._extent.slice(),this._intervalPrecision=Dr(t)},getTicks:function(){return Pr(this._interval,this._extent,this._niceExtent,this._intervalPrecision)},getTicksLabels:function(){for(var t=[],e=this.getTicks(),i=0;i<e.length;i++)t.push(this.getLabel(e[i]));return t},getLabel:function(t,e){if(null==t)return"";var i=e&&e.precision;return null==i?i=Ai(t)||0:"auto"===i&&(i=this._intervalPrecision),t=vS(t,i,!0),Vi(t)},niceTicks:function(t,e,i){t=t||5;var n=this._extent,o=n[1]-n[0];if(isFinite(o)){o<0&&(o=-o,n.reverse());var a=Cr(n,t,e,i);this._intervalPrecision=a.intervalPrecision,this._interval=a.interval,this._niceExtent=a.niceTickExtent}},niceExtent:function(t){var e=this._extent;if(e[0]===e[1])if(0!==e[0]){var i=e[0];t.fixMax?e[0]-=i/2:(e[1]+=i/2,e[0]-=i/2)}else e[1]=1;var n=e[1]-e[0];isFinite(n)||(e[0]=0,e[1]=1),this.niceTicks(t.splitNumber,t.minInterval,t.maxInterval);var o=this._interval;t.fixMin||(e[0]=vS(Math.floor(e[0]/o)*o)),t.fixMax||(e[1]=vS(Math.ceil(e[1]/o)*o))}});yS.create=function(){return new yS};var xS=yS.prototype,_S=Math.ceil,bS=Math.floor,wS=function(t,e,i,n){for(;i<n;){var o=i+n>>>1;t[o][1]<e?i=o+1:n=o}return i},SS=yS.extend({type:"time",getLabel:function(t){var e=this._stepLvl,i=new Date(t);return Zi(e[0],i,this.getSetting("useUTC"))},niceExtent:function(t){var e=this._extent;if(e[0]===e[1]&&(e[0]-=864e5,e[1]+=864e5),e[1]===-1/0&&e[0]===1/0){var i=new Date;e[1]=+new Date(i.getFullYear(),i.getMonth(),i.getDate()),e[0]=e[1]-864e5}this.niceTicks(t.splitNumber,t.minInterval,t.maxInterval);var n=this._interval;t.fixMin||(e[0]=Mi(bS(e[0]/n)*n)),t.fixMax||(e[1]=Mi(_S(e[1]/n)*n))},niceTicks:function(t,e,i){t=t||10;var n=this._extent,o=n[1]-n[0],a=o/t;null!=e&&a<e&&(a=e),null!=i&&a>i&&(a=i);var r=MS.length,s=wS(MS,a,0,r),l=MS[Math.min(s,r-1)],h=l[1];"year"===l[0]&&(h*=Ni(o/h/t,!0));var u=this.getSetting("useUTC")?0:60*new Date(+n[0]||+n[1]).getTimezoneOffset()*1e3,c=[Math.round(_S((n[0]-u)/h)*h+u),Math.round(bS((n[1]-u)/h)*h+u)];kr(c,n),this._stepLvl=l,this._interval=h,this._niceExtent=c},parse:function(t){return+Pi(t)}});d(["contain","normalize"],function(t){SS.prototype[t]=function(e){return xS[t].call(this,this.parse(e))}});var MS=[["hh:mm:ss",1e3],["hh:mm:ss",5e3],["hh:mm:ss",1e4],["hh:mm:ss",15e3],["hh:mm:ss",3e4],["hh:mm\nMM-dd",6e4],["hh:mm\nMM-dd",3e5],["hh:mm\nMM-dd",6e5],["hh:mm\nMM-dd",9e5],["hh:mm\nMM-dd",18e5],["hh:mm\nMM-dd",36e5],["hh:mm\nMM-dd",72e5],["hh:mm\nMM-dd",216e5],["hh:mm\nMM-dd",432e5],["MM-dd\nyyyy",864e5],["MM-dd\nyyyy",1728e5],["MM-dd\nyyyy",2592e5],["MM-dd\nyyyy",3456e5],["MM-dd\nyyyy",432e6],["MM-dd\nyyyy",5184e5],["week",6048e5],["MM-dd\nyyyy",864e6],["week",12096e5],["week",18144e5],["month",26784e5],["week",36288e5],["month",53568e5],["week",36288e5],["quarter",8208e6],["month",107136e5],["month",13392e6],["half-year",16416e6],["month",214272e5],["month",26784e6],["year",32832e6]];SS.create=function(t){return new SS({useUTC:t.ecModel.get("useUTC")})};var IS=Ar.prototype,TS=yS.prototype,AS=Ai,CS=Mi,DS=Math.floor,LS=Math.ceil,kS=Math.pow,PS=Math.log,OS=Ar.extend({type:"log",base:10,$constructor:function(){Ar.apply(this,arguments),this._originalScale=new yS},getTicks:function(){var t=this._originalScale,e=this._extent,i=t.getExtent();return f(TS.getTicks.call(this),function(n){var o=Mi(kS(this.base,n));return o=n===e[0]&&t.__fixMin?Or(o,i[0]):o,o=n===e[1]&&t.__fixMax?Or(o,i[1]):o},this)},getLabel:TS.getLabel,scale:function(t){return t=IS.scale.call(this,t),kS(this.base,t)},setExtent:function(t,e){var i=this.base;t=PS(t)/PS(i),e=PS(e)/PS(i),TS.setExtent.call(this,t,e)},getExtent:function(){var t=this.base,e=IS.getExtent.call(this);e[0]=kS(t,e[0]),e[1]=kS(t,e[1]);var i=this._originalScale,n=i.getExtent();return i.__fixMin&&(e[0]=Or(e[0],n[0])),i.__fixMax&&(e[1]=Or(e[1],n[1])),e},unionExtent:function(t){this._originalScale.unionExtent(t);var e=this.base;t[0]=PS(t[0])/PS(e),t[1]=PS(t[1])/PS(e),IS.unionExtent.call(this,t)},unionExtentFromData:function(t,e){this.unionExtent(t.getDataExtent(e,!0,function(t){return t>0}))},niceTicks:function(t){t=t||10;var e=this._extent,i=e[1]-e[0];if(!(i===1/0||i<=0)){var n=Oi(i);for(t/i*n<=.5&&(n*=10);!isNaN(n)&&Math.abs(n)<1&&Math.abs(n)>0;)n*=10;var o=[Mi(LS(e[0]/n)*n),Mi(DS(e[1]/n)*n)];this._interval=n,this._niceExtent=o}},niceExtent:function(t){TS.niceExtent.call(this,t);var e=this._originalScale;e.__fixMin=t.fixMin,e.__fixMax=t.fixMax}});d(["contain","normalize"],function(t){OS.prototype[t]=function(e){return e=PS(e)/PS(this.base),IS[t].call(this,e)}}),OS.create=function(){return new OS};var zS={getFormattedLabels:function(){return Vr(this.axis,this.get("axisLabel.formatter"))},getCategories:function(){return"category"===this.get("type")&&f(this.get("data"),Gr)},getMin:function(t){var e=this.option,i=t||null==e.rangeStart?e.min:e.rangeStart;return this.axis&&null!=i&&"dataMin"!==i&&"function"!=typeof i&&!M(i)&&(i=this.axis.scale.parse(i)),i},getMax:function(t){var e=this.option,i=t||null==e.rangeEnd?e.max:e.rangeEnd;return this.axis&&null!=i&&"dataMax"!==i&&"function"!=typeof i&&!M(i)&&(i=this.axis.scale.parse(i)),i},getNeedCrossZero:function(){var t=this.option;return null==t.rangeStart&&null==t.rangeEnd&&!t.scale},getCoordSysModel:N,setRange:function(t,e){this.option.rangeStart=t,this.option.rangeEnd=e},resetRange:function(){this.option.rangeStart=this.option.rangeEnd=null}},NS=Zn({type:"triangle",shape:{cx:0,cy:0,width:0,height:0},buildPath:function(t,e){var i=e.cx,n=e.cy,o=e.width/2,a=e.height/2;t.moveTo(i,n-a),t.lineTo(i+o,n+a),t.lineTo(i-o,n+a),t.closePath()}}),ES=Zn({type:"diamond",shape:{cx:0,cy:0,width:0,height:0},buildPath:function(t,e){var i=e.cx,n=e.cy,o=e.width/2,a=e.height/2;t.moveTo(i,n-a),t.lineTo(i+o,n),t.lineTo(i,n+a),t.lineTo(i-o,n),t.closePath()}}),RS=Zn({type:"pin",shape:{x:0,y:0,width:0,height:0},buildPath:function(t,e){var i=e.x,n=e.y,o=e.width/5*3,a=Math.max(o,e.height),r=o/2,s=r*r/(a-r),l=n-a+r+s,h=Math.asin(s/r),u=Math.cos(h)*r,c=Math.sin(h),d=Math.cos(h),f=.6*r,g=.7*r;t.moveTo(i-u,l+s),t.arc(i,l,r,Math.PI-h,2*Math.PI+h),t.bezierCurveTo(i+u-c*f,l+s+d*f,i,n-g,i,n),t.bezierCurveTo(i,n-g,i-u+c*f,l+s+d*f,i-u,l+s),t.closePath()}}),VS=Zn({type:"arrow",shape:{x:0,y:0,width:0,height:0},buildPath:function(t,e){var i=e.height,n=e.width,o=e.x,a=e.y,r=n/3*2;t.moveTo(o,a),t.lineTo(o+r,a+i),t.lineTo(o,a+i/4*3),t.lineTo(o-r,a+i),t.lineTo(o,a),t.closePath()}}),BS={line:function(t,e,i,n,o){o.x1=t,o.y1=e+n/2,o.x2=t+i,o.y2=e+n/2},rect:function(t,e,i,n,o){o.x=t,o.y=e,o.width=i,o.height=n},roundRect:function(t,e,i,n,o){o.x=t,o.y=e,o.width=i,o.height=n,o.r=Math.min(i,n)/4},square:function(t,e,i,n,o){var a=Math.min(i,n);o.x=t,o.y=e,o.width=a,o.height=a},circle:function(t,e,i,n,o){o.cx=t+i/2,o.cy=e+n/2,o.r=Math.min(i,n)/2},diamond:function(t,e,i,n,o){o.cx=t+i/2,o.cy=e+n/2,o.width=i,o.height=n},pin:function(t,e,i,n,o){o.x=t+i/2,o.y=e+n/2,o.width=i,o.height=n},arrow:function(t,e,i,n,o){o.x=t+i/2,o.y=e+n/2,o.width=i,o.height=n},triangle:function(t,e,i,n,o){o.cx=t+i/2,o.cy=e+n/2,o.width=i,o.height=n}},GS={};d({line:fb,rect:db,roundRect:db,square:db,circle:nb,diamond:ES,pin:RS,arrow:VS,triangle:NS},function(t,e){GS[e]=new t});var WS=Zn({type:"symbol",shape:{symbolType:"",x:0,y:0,width:0,height:0},beforeBrush:function(){var t=this.style;"pin"===this.shape.symbolType&&"inside"===t.textPosition&&(t.textPosition=["50%","40%"],t.textAlign="center",t.textVerticalAlign="middle")},buildPath:function(t,e,i){var n=e.symbolType,o=GS[n];"none"!==e.symbolType&&(o||(o=GS[n="rect"]),BS[n](e.x,e.y,e.width,e.height,o.shape),o.buildPath(t,o.shape,i))}}),HS=(Object.freeze||Object)({createList:function(t){return Sr(t.get("data"),t,t.ecModel)},createScale:function(t,e){var i=e;e instanceof Lo||u(i=new Lo(e),zS);var n=Er(i);return n.setExtent(t[0],t[1]),Nr(n,i),n},mixinAxisModelCommonMethods:function(t){u(t,zS)},completeDimensions:xr,createSymbol:Hr}),FS=wi,ZS=[0,1],US=function(t,e,i){this.dim=t,this.scale=e,this._extent=i||[0,0],this.inverse=!1,this.onBand=!1,this._labelInterval};US.prototype={constructor:US,contain:function(t){var e=this._extent,i=Math.min(e[0],e[1]),n=Math.max(e[0],e[1]);return t>=i&&t<=n},containData:function(t){return this.contain(this.dataToCoord(t))},getExtent:function(){return this._extent.slice()},getPixelPrecision:function(t){return Ci(t||this.scale.getExtent(),this._extent)},setExtent:function(t,e){var i=this._extent;i[0]=t,i[1]=e},dataToCoord:function(t,e){var i=this._extent,n=this.scale;return t=n.normalize(t),this.onBand&&"ordinal"===n.type&&Fr(i=i.slice(),n.count()),FS(t,ZS,i,e)},coordToData:function(t,e){var i=this._extent,n=this.scale;this.onBand&&"ordinal"===n.type&&Fr(i=i.slice(),n.count());var o=FS(t,i,ZS,e);return this.scale.scale(o)},pointToData:function(t,e){},getTicksCoords:function(t){if(this.onBand&&!t){for(var e=this.getBands(),i=[],n=0;n<e.length;n++)i.push(e[n][0]);return e[n-1]&&i.push(e[n-1][1]),i}return f(this.scale.getTicks(),this.dataToCoord,this)},getLabelsCoords:function(){return f(this.scale.getTicks(),this.dataToCoord,this)},getBands:function(){for(var t=this.getExtent(),e=[],i=this.scale.count(),n=t[0],o=t[1]-n,a=0;a<i;a++)e.push([o*a/i+n,o*(a+1)/i+n]);return e},getBandWidth:function(){var t=this._extent,e=this.scale.getExtent(),i=e[1]-e[0]+(this.onBand?1:0);0===i&&(i=1);var n=Math.abs(t[1]-t[0]);return Math.abs(n)/i},isHorizontal:null,getRotate:null,getLabelInterval:function(){var t=this._labelInterval;if(!t){var e=this.model,i=e.getModel("axisLabel");t=i.get("interval"),"category"!==this.type||null!=t&&"auto"!==t||(t=Rr(f(this.scale.getTicks(),this.dataToCoord,this),e.getFormattedLabels(),i.getFont(),this.getRotate?this.getRotate():this.isHorizontal&&!this.isHorizontal()?90:0,i.get("rotate"))),this._labelInterval=t}return t}};var XS=1e-8;Xr.prototype={constructor:Xr,properties:null,getBoundingRect:function(){var t=this._rect;if(t)return t;for(var e=Number.MAX_VALUE,i=[e,e],n=[-e,-e],o=[],a=[],r=this.geometries,s=0;s<r.length;s++)"polygon"===r[s].type&&(mn(r[s].exterior,o,a),K(i,i,o),J(n,n,a));return 0===s&&(i[0]=i[1]=n[0]=n[1]=0),this._rect=new jt(i[0],i[1],n[0]-i[0],n[1]-i[1])},contain:function(t){var e=this.getBoundingRect(),i=this.geometries;if(!e.contain(t[0],t[1]))return!1;t:for(var n=0,o=i.length;n<o;n++)if("polygon"===i[n].type){var a=i[n].exterior,r=i[n].interiors;if(Ur(a,t[0],t[1])){for(var s=0;s<(r?r.length:0);s++)if(Ur(r[s]))continue t;return!0}}return!1},transformTo:function(t,e,i,n){var o=this.getBoundingRect(),a=o.width/o.height;i?n||(n=i/a):i=a*n;for(var r=new jt(t,e,i,n),s=o.calculateTransform(r),l=this.geometries,h=0;h<l.length;h++)if("polygon"===l[h].type){for(var u=l[h].exterior,c=l[h].interiors,d=0;d<u.length;d++)$(u[d],u[d],s);for(var f=0;f<(c?c.length:0);f++)for(d=0;d<c[f].length;d++)$(c[f][d],c[f][d],s)}(o=this._rect).copy(r),this.center=[o.x+o.width/2,o.y+o.height/2]}};var jS=function(t){return jr(t),f(p(t.features,function(t){return t.geometry&&t.properties&&t.geometry.coordinates.length>0}),function(t){var e=t.properties,i=t.geometry,n=i.coordinates,o=[];"Polygon"===i.type&&o.push({type:"polygon",exterior:n[0],interiors:n.slice(1)}),"MultiPolygon"===i.type&&d(n,function(t){t[0]&&o.push({type:"polygon",exterior:t[0],interiors:t.slice(1)})});var a=new Xr(e.name,o,e.cp);return a.properties=e,a})},qS={};d(["map","each","filter","indexOf","inherits","reduce","filter","bind","curry","isArray","isString","isObject","isFunction","extend","defaults","clone","merge"],function(t){qS[t]=ay[t]}),yw.extend({type:"series.line",dependencies:["grid","polar"],getInitialData:function(t,e){return Sr(t.data,this,e)},defaultOption:{zlevel:0,z:2,coordinateSystem:"cartesian2d",legendHoverLink:!0,hoverAnimation:!0,clipOverflow:!0,label:{normal:{position:"top"}},lineStyle:{normal:{width:2,type:"solid"}},step:!1,smooth:!1,smoothMonotone:null,symbol:"emptyCircle",symbolSize:4,symbolRotate:null,showSymbol:!0,showAllSymbol:!1,connectNulls:!1,sampling:"none",animationEasing:"linear",progressive:0,hoverLayerThreshold:1/0}});var YS=Jr.prototype;YS._createSymbol=function(t,e,i,n){this.removeAll();var o=Hr(t,-1,-1,2,2,e.getItemVisual(i,"color"));o.attr({z2:100,culling:!0,scale:Kr(n)}),o.drift=Qr,this._symbolType=t,this.add(o)},YS.stopSymbolAnimation=function(t){this.childAt(0).stopAnimation(t)},YS.getSymbolPath=function(){return this.childAt(0)},YS.getScale=function(){return this.childAt(0).scale},YS.highlight=function(){this.childAt(0).trigger("emphasis")},YS.downplay=function(){this.childAt(0).trigger("normal")},YS.setZ=function(t,e){var i=this.childAt(0);i.zlevel=t,i.z=e},YS.setDraggable=function(t){var e=this.childAt(0);e.draggable=t,e.cursor=t?"move":"pointer"},YS.updateData=function(t,e,i){this.silent=!1;var n=t.getItemVisual(e,"symbol")||"circle",o=t.hostModel,a=$r(t,e),r=n!==this._symbolType;if(r?this._createSymbol(n,t,e,a):((s=this.childAt(0)).silent=!1,wo(s,{scale:Kr(a)},o,e)),this._updateCommon(t,e,a,i),r){var s=this.childAt(0),l=i&&i.fadeIn,h={scale:s.scale.slice()};l&&(h.style={opacity:s.style.opacity}),s.scale=[0,0],l&&(s.style.opacity=0),So(s,h,o,e)}this._seriesModel=o};var $S=["itemStyle","normal"],KS=["itemStyle","emphasis"],JS=["label","normal"],QS=["label","emphasis"];YS._updateCommon=function(t,e,i,n){var o=this.childAt(0),r=t.hostModel,s=t.getItemVisual(e,"color");"image"!==o.type&&o.useStyle({strokeNoScale:!0});var l=n&&n.itemStyle,h=n&&n.hoverItemStyle,u=n&&n.symbolRotate,c=n&&n.symbolOffset,d=n&&n.labelModel,f=n&&n.hoverLabelModel,g=n&&n.hoverAnimation,p=n&&n.cursorStyle;if(!n||t.hasItemOption){var m=n&&n.itemModel?n.itemModel:t.getItemModel(e);l=m.getModel($S).getItemStyle(["color"]),h=m.getModel(KS).getItemStyle(),u=m.getShallow("symbolRotate"),c=m.getShallow("symbolOffset"),d=m.getModel(JS),f=m.getModel(QS),g=m.getShallow("hoverAnimation"),p=m.getShallow("cursor")}else h=a({},h);var v=o.style;o.attr("rotation",(u||0)*Math.PI/180||0),c&&o.attr("position",[Si(c[0],i[0]),Si(c[1],i[1])]),p&&o.attr("cursor",p),o.setColor(s,n&&n.symbolInnerColor),o.setStyle(l);var y=t.getItemVisual(e,"opacity");null!=y&&(v.opacity=y);var x=n&&n.useNameLabel,_=!x&&Yr(t);(x||null!=_)&&co(v,h,d,f,{labelFetcher:r,labelDataIndex:e,defaultText:x?t.getName(e):t.get(_,e),isRectText:!0,autoColor:s}),o.off("mouseover").off("mouseout").off("emphasis").off("normal"),o.hoverStyle=h,uo(o);var b=Kr(i);if(g&&r.isAnimationEnabled()){var w=function(){var t=b[1]/b[0];this.animateTo({scale:[Math.max(1.1*b[0],b[0]+3),Math.max(1.1*b[1],b[1]+3*t)]},400,"elasticOut")},S=function(){this.animateTo({scale:b},400,"elasticOut")};o.on("mouseover",w).on("mouseout",S).on("emphasis",w).on("normal",S)}},YS.fadeOut=function(t,e){var i=this.childAt(0);this.silent=i.silent=!0,!(e&&e.keepLabel)&&(i.style.text=null),wo(i,{style:{opacity:0},scale:[0,0]},this._seriesModel,this.dataIndex,t)},h(Jr,jy);var tM=ts.prototype;tM.updateData=function(t,e){var i=this.group,n=t.hostModel,o=this._data,a=this._symbolCtor,r={itemStyle:n.getModel("itemStyle.normal").getItemStyle(["color"]),hoverItemStyle:n.getModel("itemStyle.emphasis").getItemStyle(),symbolRotate:n.get("symbolRotate"),symbolOffset:n.get("symbolOffset"),hoverAnimation:n.get("hoverAnimation"),labelModel:n.getModel("label.normal"),hoverLabelModel:n.getModel("label.emphasis"),cursorStyle:n.get("cursor")};t.diff(o).add(function(n){var o=t.getItemLayout(n);if(es(t,n,e)){var s=new a(t,n,r);s.attr("position",o),t.setItemGraphicEl(n,s),i.add(s)}}).update(function(s,l){var h=o.getItemGraphicEl(l),u=t.getItemLayout(s);es(t,s,e)?(h?(h.updateData(t,s,r),wo(h,{position:u},n)):(h=new a(t,s)).attr("position",u),i.add(h),t.setItemGraphicEl(s,h)):i.remove(h)}).remove(function(t){var e=o.getItemGraphicEl(t);e&&e.fadeOut(function(){i.remove(e)})}).execute(),this._data=t},tM.updateLayout=function(){var t=this._data;t&&t.eachItemGraphicEl(function(e,i){var n=t.getItemLayout(i);e.attr("position",n)})},tM.remove=function(t){var e=this.group,i=this._data;i&&(t?i.eachItemGraphicEl(function(t){t.fadeOut(function(){e.remove(t)})}):e.removeAll())};var eM=function(t,e,i,n,o,a){for(var r=os(t,e),s=[],l=[],h=[],u=[],c=[],d=[],f=[],g=a.dimensions,p=0;p<r.length;p++){var m=r[p],v=!0;switch(m.cmd){case"=":var y=t.getItemLayout(m.idx),x=e.getItemLayout(m.idx1);(isNaN(y[0])||isNaN(y[1]))&&(y=x.slice()),s.push(y),l.push(x),h.push(i[m.idx]),u.push(n[m.idx1]),f.push(e.getRawIndex(m.idx1));break;case"+":_=m.idx;s.push(o.dataToPoint([e.get(g[0],_,!0),e.get(g[1],_,!0)])),l.push(e.getItemLayout(_).slice()),h.push(ns(o,e,_)),u.push(n[_]),f.push(e.getRawIndex(_));break;case"-":var _=m.idx,b=t.getRawIndex(_);b!==_?(s.push(t.getItemLayout(_)),l.push(a.dataToPoint([t.get(g[0],_,!0),t.get(g[1],_,!0)])),h.push(i[_]),u.push(ns(a,t,_)),f.push(b)):v=!1}v&&(c.push(m),d.push(d.length))}d.sort(function(t,e){return f[t]-f[e]});for(var w=[],S=[],M=[],I=[],T=[],p=0;p<d.length;p++){_=d[p];w[p]=s[_],S[p]=l[_],M[p]=h[_],I[p]=u[_],T[p]=c[_]}return{current:w,next:S,stackedOnCurrent:M,stackedOnNext:I,status:T}},iM=K,nM=J,oM=W,aM=R,rM=[],sM=[],lM=[],hM=Nn.extend({type:"ec-polyline",shape:{points:[],smooth:0,smoothConstraint:!0,smoothMonotone:null,connectNulls:!1},style:{fill:null,stroke:"#000"},brush:ab(Nn.prototype.brush),buildPath:function(t,e){var i=e.points,n=0,o=i.length,a=ss(i,e.smoothConstraint);if(e.connectNulls){for(;o>0&&as(i[o-1]);o--);for(;n<o&&as(i[n]);n++);}for(;n<o;)n+=rs(t,i,n,o,o,1,a.min,a.max,e.smooth,e.smoothMonotone,e.connectNulls)+1}}),uM=Nn.extend({type:"ec-polygon",shape:{points:[],stackedOnPoints:[],smooth:0,stackedOnSmooth:0,smoothConstraint:!0,smoothMonotone:null,connectNulls:!1},brush:ab(Nn.prototype.brush),buildPath:function(t,e){var i=e.points,n=e.stackedOnPoints,o=0,a=i.length,r=e.smoothMonotone,s=ss(i,e.smoothConstraint),l=ss(n,e.smoothConstraint);if(e.connectNulls){for(;a>0&&as(i[a-1]);a--);for(;o<a&&as(i[o]);o++);}for(;o<a;){var h=rs(t,i,o,a,a,1,s.min,s.max,e.smooth,r,e.connectNulls);rs(t,n,o+h-1,h,a,-1,l.min,l.max,e.stackedOnSmooth,r,e.connectNulls),o+=h+1,t.closePath()}}});Ta.extend({type:"line",init:function(){var t=new jy,e=new ts;this.group.add(e.group),this._symbolDraw=e,this._lineGroup=t},render:function(t,e,i){var n=t.coordinateSystem,o=this.group,a=t.getData(),s=t.getModel("lineStyle.normal"),l=t.getModel("areaStyle.normal"),h=a.mapArray(a.getItemLayout,!0),u="polar"===n.type,c=this._coordSys,d=this._symbolDraw,f=this._polyline,g=this._polygon,p=this._lineGroup,m=t.get("animation"),v=!l.isEmpty(),y=ds(n,a),x=t.get("showSymbol"),_=x&&!u&&!t.get("showAllSymbol")&&this._getSymbolIgnoreFunc(a,n),b=this._data;b&&b.eachItemGraphicEl(function(t,e){t.__temp&&(o.remove(t),b.setItemGraphicEl(e,null))}),x||d.remove(),o.add(p);var w=!u&&t.get("step");f&&c.type===n.type&&w===this._step?(v&&!g?g=this._newPolygon(h,y,n,m):g&&!v&&(p.remove(g),g=this._polygon=null),p.setClipPath(ps(n,!1,t)),x&&d.updateData(a,_),a.eachItemGraphicEl(function(t){t.stopAnimation(!0)}),ls(this._stackedOnPoints,y)&&ls(this._points,h)||(m?this._updateAnimation(a,y,n,i,w):(w&&(h=ms(h,n,w),y=ms(y,n,w)),f.setShape({points:h}),g&&g.setShape({points:h,stackedOnPoints:y})))):(x&&d.updateData(a,_),w&&(h=ms(h,n,w),y=ms(y,n,w)),f=this._newPolyline(h,n,m),v&&(g=this._newPolygon(h,y,n,m)),p.setClipPath(ps(n,!0,t)));var S=vs(a,n)||a.getVisual("color");f.useStyle(r(s.getLineStyle(),{fill:"none",stroke:S,lineJoin:"bevel"}));var M=t.get("smooth");if(M=hs(t.get("smooth")),f.setShape({smooth:M,smoothMonotone:t.get("smoothMonotone"),connectNulls:t.get("connectNulls")}),g){var I=a.stackedOn,T=0;g.useStyle(r(l.getAreaStyle(),{fill:S,opacity:.7,lineJoin:"bevel"})),I&&(T=hs(I.hostModel.get("smooth"))),g.setShape({smooth:M,stackedOnSmooth:T,smoothMonotone:t.get("smoothMonotone"),connectNulls:t.get("connectNulls")})}this._data=a,this._coordSys=n,this._stackedOnPoints=y,this._points=h,this._step=w},dispose:function(){},highlight:function(t,e,i,n){var o=t.getData(),a=Ho(o,n);if(!(a instanceof Array)&&null!=a&&a>=0){var r=o.getItemGraphicEl(a);if(!r){var s=o.getItemLayout(a);if(!s)return;(r=new Jr(o,a)).position=s,r.setZ(t.get("zlevel"),t.get("z")),r.ignore=isNaN(s[0])||isNaN(s[1]),r.__temp=!0,o.setItemGraphicEl(a,r),r.stopSymbolAnimation(!0),this.group.add(r)}r.highlight()}else Ta.prototype.highlight.call(this,t,e,i,n)},downplay:function(t,e,i,n){var o=t.getData(),a=Ho(o,n);if(null!=a&&a>=0){var r=o.getItemGraphicEl(a);r&&(r.__temp?(o.setItemGraphicEl(a,null),this.group.remove(r)):r.downplay())}else Ta.prototype.downplay.call(this,t,e,i,n)},_newPolyline:function(t){var e=this._polyline;return e&&this._lineGroup.remove(e),e=new hM({shape:{points:t},silent:!0,z2:10}),this._lineGroup.add(e),this._polyline=e,e},_newPolygon:function(t,e){var i=this._polygon;return i&&this._lineGroup.remove(i),i=new uM({shape:{points:t,stackedOnPoints:e},silent:!0}),this._lineGroup.add(i),this._polygon=i,i},_getSymbolIgnoreFunc:function(t,e){var i=e.getAxesByScale("ordinal")[0];if(i&&i.isLabelIgnored)return m(i.isLabelIgnored,i)},_updateAnimation:function(t,e,i,n,o){var a=this._polyline,r=this._polygon,s=t.hostModel,l=eM(this._data,t,this._stackedOnPoints,e,this._coordSys,i),h=l.current,u=l.stackedOnCurrent,c=l.next,d=l.stackedOnNext;o&&(h=ms(l.current,i,o),u=ms(l.stackedOnCurrent,i,o),c=ms(l.next,i,o),d=ms(l.stackedOnNext,i,o)),a.shape.__points=l.current,a.shape.points=h,wo(a,{shape:{points:c}},s),r&&(r.setShape({points:h,stackedOnPoints:u}),wo(r,{shape:{points:c,stackedOnPoints:d}},s));for(var f=[],g=l.status,p=0;p<g.length;p++)if("="===g[p].cmd){var m=t.getItemGraphicEl(g[p].idx1);m&&f.push({el:m,ptIdx:p})}a.animators&&a.animators.length&&a.animators[0].during(function(){for(var t=0;t<f.length;t++)f[t].el.attr("position",a.shape.__points[f[t].ptIdx])})},remove:function(t){var e=this.group,i=this._data;this._lineGroup.removeAll(),this._symbolDraw.remove(!0),i&&i.eachItemGraphicEl(function(t,n){t.__temp&&(e.remove(t),i.setItemGraphicEl(n,null))}),this._polyline=this._polygon=this._coordSys=this._points=this._stackedOnPoints=this._data=null}});var cM=function(t,e,i,n,o){n.eachRawSeriesByType(t,function(t){var o=t.getData(),a=t.get("symbol")||e,r=t.get("symbolSize");o.setVisual({legendSymbol:i||a,symbol:a,symbolSize:r}),n.isSeriesFiltered(t)||("function"==typeof r&&o.each(function(e){var i=t.getRawValue(e),n=t.getDataParams(e);o.setItemVisual(e,"symbolSize",r(i,n))}),o.each(function(t){var e=o.getItemModel(t),i=e.getShallow("symbol",!0),n=e.getShallow("symbolSize",!0);null!=i&&o.setItemVisual(t,"symbol",i),null!=n&&o.setItemVisual(t,"symbolSize",n)}))})},dM=function(t,e){e.eachSeriesByType(t,function(t){var e=t.getData(),i=t.coordinateSystem;if(i){for(var n=[],o=i.dimensions,a=0;a<o.length;a++)n.push(t.coordDimToDataDim(i.dimensions[a])[0]);1===n.length?e.each(n[0],function(t,n){e.setItemLayout(n,isNaN(t)?[NaN,NaN]:i.dataToPoint(t))}):2===n.length&&e.each(n,function(t,n,o){e.setItemLayout(o,isNaN(t)||isNaN(n)?[NaN,NaN]:i.dataToPoint([t,n]))},!0)}})},fM={average:function(t){for(var e=0,i=0,n=0;n<t.length;n++)isNaN(t[n])||(e+=t[n],i++);return 0===i?NaN:e/i},sum:function(t){for(var e=0,i=0;i<t.length;i++)e+=t[i]||0;return e},max:function(t){for(var e=-1/0,i=0;i<t.length;i++)t[i]>e&&(e=t[i]);return e},min:function(t){for(var e=1/0,i=0;i<t.length;i++)t[i]<e&&(e=t[i]);return e},nearest:function(t){return t[0]}},gM=function(t,e){return Math.round(t.length/2)},pM=function(t){this._axes={},this._dimList=[],this.name=t||""};pM.prototype={constructor:pM,type:"cartesian",getAxis:function(t){return this._axes[t]},getAxes:function(){return f(this._dimList,ys,this)},getAxesByScale:function(t){return t=t.toLowerCase(),p(this.getAxes(),function(e){return e.scale.type===t})},addAxis:function(t){var e=t.dim;this._axes[e]=t,this._dimList.push(e)},dataToCoord:function(t){return this._dataCoordConvert(t,"dataToCoord")},coordToData:function(t){return this._dataCoordConvert(t,"coordToData")},_dataCoordConvert:function(t,e){for(var i=this._dimList,n=t instanceof Array?[]:{},o=0;o<i.length;o++){var a=i[o],r=this._axes[a];n[a]=r[e](t[a])}return n}},xs.prototype={constructor:xs,type:"cartesian2d",dimensions:["x","y"],getBaseAxis:function(){return this.getAxesByScale("ordinal")[0]||this.getAxesByScale("time")[0]||this.getAxis("x")},containPoint:function(t){var e=this.getAxis("x"),i=this.getAxis("y");return e.contain(e.toLocalCoord(t[0]))&&i.contain(i.toLocalCoord(t[1]))},containData:function(t){return this.getAxis("x").containData(t[0])&&this.getAxis("y").containData(t[1])},dataToPoint:function(t,e){var i=this.getAxis("x"),n=this.getAxis("y");return[i.toGlobalCoord(i.dataToCoord(t[0],e)),n.toGlobalCoord(n.dataToCoord(t[1],e))]},pointToData:function(t,e){var i=this.getAxis("x"),n=this.getAxis("y");return[i.coordToData(i.toLocalCoord(t[0]),e),n.coordToData(n.toLocalCoord(t[1]),e)]},getOtherAxis:function(t){return this.getAxis("x"===t.dim?"y":"x")}},h(xs,pM);var mM=function(t,e,i,n,o){US.call(this,t,e,i),this.type=n||"value",this.position=o||"bottom"};mM.prototype={constructor:mM,index:0,onZero:!1,model:null,isHorizontal:function(){var t=this.position;return"top"===t||"bottom"===t},getGlobalExtent:function(t){var e=this.getExtent();return e[0]=this.toGlobalCoord(e[0]),e[1]=this.toGlobalCoord(e[1]),t&&e[0]>e[1]&&e.reverse(),e},getOtherAxis:function(){this.grid.getOtherAxis()},isLabelIgnored:function(t){if("category"===this.type){var e=this.getLabelInterval();return"function"==typeof e&&!e(t,this.scale.getLabel(t))||t%(e+1)}},pointToData:function(t,e){return this.coordToData(this.toLocalCoord(t["x"===this.dim?0:1]),e)},toLocalCoord:null,toGlobalCoord:null},h(mM,US);var vM={show:!0,zlevel:0,z:0,inverse:!1,name:"",nameLocation:"end",nameRotate:null,nameTruncate:{maxWidth:null,ellipsis:"...",placeholder:"."},nameTextStyle:{},nameGap:15,silent:!1,triggerEvent:!1,tooltip:{show:!1},axisPointer:{},axisLine:{show:!0,onZero:!0,onZeroAxisIndex:null,lineStyle:{color:"#333",width:1,type:"solid"},symbol:["none","none"],symbolSize:[10,15]},axisTick:{show:!0,inside:!1,length:5,lineStyle:{width:1}},axisLabel:{show:!0,inside:!1,rotate:0,showMinLabel:null,showMaxLabel:null,margin:8,fontSize:12},splitLine:{show:!0,lineStyle:{color:["#ccc"],width:1,type:"solid"}},splitArea:{show:!1,areaStyle:{color:["rgba(250,250,250,0.3)","rgba(200,200,200,0.3)"]}}},yM={};yM.categoryAxis=n({boundaryGap:!0,splitLine:{show:!1},axisTick:{alignWithLabel:!1,interval:"auto"},axisLabel:{interval:"auto"}},vM),yM.valueAxis=n({boundaryGap:[0,0],splitNumber:5},vM),yM.timeAxis=r({scale:!0,min:"dataMin",max:"dataMax"},yM.valueAxis),yM.logAxis=r({scale:!0,logBase:10},yM.valueAxis);var xM=["value","category","time","log"],_M=function(t,e,i,a){d(xM,function(r){e.extend({type:t+"Axis."+r,mergeDefaultAndTheme:function(e,o){var a=this.layoutMode,s=a?ea(e):{};n(e,o.getTheme().get(r+"Axis")),n(e,this.getDefaultOption()),e.type=i(t,e),a&&ta(e,s,a)},defaultOption:o([{},yM[r+"Axis"],a],!0)})}),Ub.registerSubTypeDefaulter(t+"Axis",v(i,t))},bM=Ub.extend({type:"cartesian2dAxis",axis:null,init:function(){bM.superApply(this,"init",arguments),this.resetRange()},mergeOption:function(){bM.superApply(this,"mergeOption",arguments),this.resetRange()},restoreData:function(){bM.superApply(this,"restoreData",arguments),this.resetRange()},getCoordSysModel:function(){return this.ecModel.queryComponents({mainType:"grid",index:this.option.gridIndex,id:this.option.gridId})[0]}});n(bM.prototype,zS);var wM={offset:0};_M("x",bM,_s,wM),_M("y",bM,_s,wM),Ub.extend({type:"grid",dependencies:["xAxis","yAxis"],layoutMode:"box",coordinateSystem:null,defaultOption:{show:!1,zlevel:0,z:0,left:"10%",top:60,right:"10%",bottom:60,containLabel:!1,backgroundColor:"rgba(0,0,0,0)",borderWidth:1,borderColor:"#ccc"}});var SM=d,MM=function(t){var e=t.scale.getExtent(),i=e[0],n=e[1];return!(i>0&&n>0||i<0&&n<0)},IM=Nr,TM=Ms.prototype;TM.type="grid",TM.axisPointerEnabled=!0,TM.getRect=function(){return this._rect},TM.update=function(t,e){var i=this._axesMap;this._updateScale(t,this.model),SM(i.x,function(t){IM(t.scale,t.model)}),SM(i.y,function(t){IM(t.scale,t.model)}),SM(i.x,function(t){Is(i,"y",t)}),SM(i.y,function(t){Is(i,"x",t)}),this.resize(this.model,e)},TM.resize=function(t,e,i){function n(){SM(a,function(t){var e=t.isHorizontal(),i=e?[0,o.width]:[0,o.height],n=t.inverse?1:0;t.setExtent(i[n],i[1-n]),As(t,e?o.x:o.y)})}var o=Ko(t.getBoxLayoutParams(),{width:e.getWidth(),height:e.getHeight()});this._rect=o;var a=this._axesList;n(),!i&&t.get("containLabel")&&(SM(a,function(t){if(!t.model.get("axisLabel.inside")){var e=Ss(t);if(e){var i=t.isHorizontal()?"height":"width",n=t.model.get("axisLabel.margin");o[i]-=e[i]+n,"top"===t.position?o.y+=e.height+n:"left"===t.position&&(o.x+=e.width+n)}}}),n())},TM.getAxis=function(t,e){var i=this._axesMap[t];if(null!=i){if(null==e)for(var n in i)if(i.hasOwnProperty(n))return i[n];return i[e]}},TM.getAxes=function(){return this._axesList.slice()},TM.getCartesian=function(t,e){if(null!=t&&null!=e){var i="x"+t+"y"+e;return this._coordsMap[i]}b(t)&&(e=t.yAxisIndex,t=t.xAxisIndex);for(var n=0,o=this._coordsList;n<o.length;n++)if(o[n].getAxis("x").index===t||o[n].getAxis("y").index===e)return o[n]},TM.getCartesians=function(){return this._coordsList.slice()},TM.convertToPixel=function(t,e,i){var n=this._findConvertTarget(t,e);return n.cartesian?n.cartesian.dataToPoint(i):n.axis?n.axis.toGlobalCoord(n.axis.dataToCoord(i)):null},TM.convertFromPixel=function(t,e,i){var n=this._findConvertTarget(t,e);return n.cartesian?n.cartesian.pointToData(i):n.axis?n.axis.coordToData(n.axis.toLocalCoord(i)):null},TM._findConvertTarget=function(t,e){var i,n,o=e.seriesModel,a=e.xAxisModel||o&&o.getReferringComponents("xAxis")[0],r=e.yAxisModel||o&&o.getReferringComponents("yAxis")[0],s=e.gridModel,h=this._coordsList;return o?l(h,i=o.coordinateSystem)<0&&(i=null):a&&r?i=this.getCartesian(a.componentIndex,r.componentIndex):a?n=this.getAxis("x",a.componentIndex):r?n=this.getAxis("y",r.componentIndex):s&&s.coordinateSystem===this&&(i=this._coordsList[0]),{cartesian:i,axis:n}},TM.containPoint=function(t){var e=this._coordsList[0];if(e)return e.containPoint(t)},TM._initCartesian=function(t,e,i){function n(i){return function(n,s){if(bs(n,t,e)){var l=n.get("position");"x"===i?"top"!==l&&"bottom"!==l&&o[l="bottom"]&&(l="top"===l?"bottom":"top"):"left"!==l&&"right"!==l&&o[l="left"]&&(l="left"===l?"right":"left"),o[l]=!0;var h=new mM(i,Er(n),[0,0],n.get("type"),l),u="category"===h.type;h.onBand=u&&n.get("boundaryGap"),h.inverse=n.get("inverse"),h.onZero=n.get("axisLine.onZero"),h.onZeroAxisIndex=n.get("axisLine.onZeroAxisIndex"),n.axis=h,h.model=n,h.grid=this,h.index=s,this._axesList.push(h),a[i][s]=h,r[i]++}}}var o={left:!1,right:!1,top:!1,bottom:!1},a={x:{},y:{}},r={x:0,y:0};if(e.eachComponent("xAxis",n("x"),this),e.eachComponent("yAxis",n("y"),this),!r.x||!r.y)return this._axesMap={},void(this._axesList=[]);this._axesMap=a,SM(a.x,function(e,i){SM(a.y,function(n,o){var a="x"+i+"y"+o,r=new xs(a);r.grid=this,r.model=t,this._coordsMap[a]=r,this._coordsList.push(r),r.addAxis(e),r.addAxis(n)},this)},this)},TM._updateScale=function(t,e){function i(t,e,i){SM(i.coordDimToDataDim(e.dim),function(i){e.scale.unionExtentFromData(t,i)})}d(this._axesList,function(t){t.scale.setExtent(1/0,-1/0)}),t.eachSeries(function(n){if(Ds(n)){var o=Cs(n),a=o[0],r=o[1];if(!bs(a,e,t)||!bs(r,e,t))return;var s=this.getCartesian(a.componentIndex,r.componentIndex),l=n.getData(),h=s.getAxis("x"),u=s.getAxis("y");"list"===l.type&&(i(l,h,n),i(l,u,n))}},this)},TM.getTooltipAxes=function(t){var e=[],i=[];return SM(this.getCartesians(),function(n){var o=null!=t&&"auto"!==t?n.getAxis(t):n.getBaseAxis(),a=n.getOtherAxis(o);l(e,o)<0&&e.push(o),l(i,a)<0&&i.push(a)}),{baseAxes:e,otherAxes:i}};var AM=["xAxis","yAxis"];Ms.create=function(t,e){var i=[];return t.eachComponent("grid",function(n,o){var a=new Ms(n,t,e);a.name="grid_"+o,a.resize(n,e,!0),n.coordinateSystem=a,i.push(a)}),t.eachSeries(function(t){if(Ds(t)){var e=Cs(t),i=e[0],n=e[1],o=i.getCoordSysModel().coordinateSystem;t.coordinateSystem=o.getCartesian(i.componentIndex,n.componentIndex)}}),i},Ms.dimensions=Ms.prototype.dimensions=xs.prototype.dimensions,ua.register("cartesian2d",Ms);var CM=Math.PI,DM=function(t,e){this.opt=e,this.axisModel=t,r(e,{labelOffset:0,nameDirection:1,tickDirection:1,labelDirection:1,silent:!0}),this.group=new jy;var i=new jy({position:e.position.slice(),rotation:e.rotation});i.updateTransform(),this._transform=i.transform,this._dumbGroup=i};DM.prototype={constructor:DM,hasBuilder:function(t){return!!LM[t]},add:function(t){LM[t].call(this)},getGroup:function(){return this.group}};var LM={axisLine:function(){var t=this.opt,e=this.axisModel;if(e.get("axisLine.show")){var i=this.axisModel.axis.getExtent(),n=this._transform,o=[i[0],0],r=[i[1],0];n&&($(o,o,n),$(r,r,n));var s=a({lineCap:"round"},e.getModel("axisLine.lineStyle").getLineStyle());this.group.add(new fb(Yn({anid:"line",shape:{x1:o[0],y1:o[1],x2:r[0],y2:r[1]},style:s,strokeContainThreshold:t.strokeContainThreshold||5,silent:!0,z2:1})));var l=e.get("axisLine.symbol"),h=e.get("axisLine.symbolSize");if(null!=l){"string"==typeof l&&(l=[l,l]),"string"!=typeof h&&"number"!=typeof h||(h=[h,h]);var u=h[0],c=h[1];d([[t.rotation+Math.PI/2,o],[t.rotation-Math.PI/2,r]],function(t,e){if("none"!==l[e]&&null!=l[e]){var i=Hr(l[e],-u/2,-c/2,u,c,s.stroke,!0);i.attr({rotation:t[0],position:t[1],silent:!0}),this.group.add(i)}},this)}}},axisTickLabel:function(){var t=this.axisModel,e=this.opt,i=Rs(this,t,e);Os(t,Vs(this,t,e),i)},axisName:function(){var t=this.opt,e=this.axisModel,i=I(t.axisName,e.get("name"));if(i){var n,o=e.get("nameLocation"),r=t.nameDirection,s=e.getModel("nameTextStyle"),l=e.get("nameGap")||0,h=this.axisModel.axis.getExtent(),u=h[0]>h[1]?-1:1,c=["start"===o?h[0]-u*l:"end"===o?h[1]+u*l:(h[0]+h[1])/2,Es(o)?t.labelOffset+r*l:0],d=e.get("nameRotate");null!=d&&(d=d*CM/180);var f;Es(o)?n=kM(t.rotation,null!=d?d:t.rotation,r):(n=ks(t,o,d||0,h),null!=(f=t.axisNameAvailableWidth)&&(f=Math.abs(f/Math.sin(n.rotation)),!isFinite(f)&&(f=null)));var g=s.getFont(),p=e.get("nameTruncate",!0)||{},m=p.ellipsis,v=I(t.nameTruncateMaxWidth,p.maxWidth,f),y=null!=m&&null!=v?Zx(i,v,g,m,{minChar:2,placeholder:p.placeholder}):i,x=e.get("tooltip",!0),_=e.mainType,b={componentType:_,name:i,$vars:["name"]};b[_+"Index"]=e.componentIndex;var w=new ib({anid:"name",__fullText:i,__truncatedText:y,position:c,rotation:n.rotation,silent:Ps(e),z2:1,tooltip:x&&x.show?a({content:i,formatter:function(){return i},formatterParams:b},x):null});fo(w.style,s,{text:y,textFont:g,textFill:s.getTextColor()||e.get("axisLine.lineStyle.color"),textAlign:n.textAlign,textVerticalAlign:n.textVerticalAlign}),e.get("triggerEvent")&&(w.eventData=Ls(e),w.eventData.targetType="axisName",w.eventData.name=i),this._dumbGroup.add(w),w.updateTransform(),this.group.add(w),w.decomposeTransform()}}},kM=DM.innerTextLayout=function(t,e,i){var n,o,a=Li(e-t);return ki(a)?(o=i>0?"top":"bottom",n="center"):ki(a-CM)?(o=i>0?"bottom":"top",n="center"):(o="middle",n=a>0&&a<CM?i>0?"right":"left":i>0?"left":"right"),{rotation:a,textAlign:n,textVerticalAlign:o}},PM=DM.ifIgnoreOnTick=function(t,e,i,n,o,a){if(0===e&&o||e===n-1&&a)return!1;var r,s=t.scale;return"ordinal"===s.type&&("function"==typeof i?(r=s.getTicks()[e],!i(r,s.getLabel(r))):e%(i+1))},OM=DM.getInterval=function(t,e){var i=t.get("interval");return null!=i&&"auto"!=i||(i=e),i},zM=d,NM=v,EM=lr({type:"axis",_axisPointer:null,axisPointerClass:null,render:function(t,e,i,n){this.axisPointerClass&&Us(t),EM.superApply(this,"render",arguments),$s(this,t,0,i,0,!0)},updateAxisPointer:function(t,e,i,n,o){$s(this,t,0,i,0,!1)},remove:function(t,e){var i=this._axisPointer;i&&i.remove(e),EM.superApply(this,"remove",arguments)},dispose:function(t,e){Ks(this,e),EM.superApply(this,"dispose",arguments)}}),RM=[];EM.registerAxisPointerClass=function(t,e){RM[t]=e},EM.getAxisPointerClass=function(t){return t&&RM[t]};var VM=DM.ifIgnoreOnTick,BM=DM.getInterval,GM=["axisLine","axisTickLabel","axisName"],WM=["splitArea","splitLine"],HM=EM.extend({type:"cartesianAxis",axisPointerClass:"CartesianAxisPointer",render:function(t,e,i,n){this.group.removeAll();var o=this._axisGroup;if(this._axisGroup=new jy,this.group.add(this._axisGroup),t.get("show")){var a=t.getCoordSysModel(),r=Js(a,t),s=new DM(t,r);d(GM,s.add,s),this._axisGroup.add(s.getGroup()),d(WM,function(e){t.get(e+".show")&&this["_"+e](t,a,r.labelInterval)},this),Ao(o,this._axisGroup,t),HM.superCall(this,"render",t,e,i,n)}},_splitLine:function(t,e,i){var n=t.axis;if(!n.scale.isBlank()){var o=t.getModel("splitLine"),a=o.getModel("lineStyle"),s=a.get("color"),l=BM(o,i);s=y(s)?s:[s];for(var h=e.coordinateSystem.getRect(),u=n.isHorizontal(),c=0,d=n.getTicksCoords(),f=n.scale.getTicks(),g=t.get("axisLabel.showMinLabel"),p=t.get("axisLabel.showMaxLabel"),m=[],v=[],x=a.getLineStyle(),_=0;_<d.length;_++)if(!VM(n,_,l,d.length,g,p)){var b=n.toGlobalCoord(d[_]);u?(m[0]=b,m[1]=h.y,v[0]=b,v[1]=h.y+h.height):(m[0]=h.x,m[1]=b,v[0]=h.x+h.width,v[1]=b);var w=c++%s.length;this._axisGroup.add(new fb(Yn({anid:"line_"+f[_],shape:{x1:m[0],y1:m[1],x2:v[0],y2:v[1]},style:r({stroke:s[w]},x),silent:!0})))}}},_splitArea:function(t,e,i){var n=t.axis;if(!n.scale.isBlank()){var o=t.getModel("splitArea"),a=o.getModel("areaStyle"),s=a.get("color"),l=e.coordinateSystem.getRect(),h=n.getTicksCoords(),u=n.scale.getTicks(),c=n.toGlobalCoord(h[0]),d=n.toGlobalCoord(h[0]),f=0,g=BM(o,i),p=a.getAreaStyle();s=y(s)?s:[s];for(var m=t.get("axisLabel.showMinLabel"),v=t.get("axisLabel.showMaxLabel"),x=1;x<h.length;x++)if(!VM(n,x,g,h.length,m,v)){var _,b,w,S,M=n.toGlobalCoord(h[x]);n.isHorizontal()?(_=c,b=l.y,w=M-_,S=l.height):(_=l.x,b=d,w=l.width,S=M-b);var I=f++%s.length;this._axisGroup.add(new db({anid:"area_"+u[x],shape:{x:_,y:b,width:w,height:S},style:r({fill:s[I]},p),silent:!0})),c=_+w,d=b+S}}}});HM.extend({type:"xAxis"}),HM.extend({type:"yAxis"}),lr({type:"grid",render:function(t,e){this.group.removeAll(),t.get("show")&&this.group.add(new db({shape:t.coordinateSystem.getRect(),style:r({fill:t.get("backgroundColor")},t.getItemStyle()),silent:!0,z2:-1}))}}),tr(function(t){t.xAxis&&t.yAxis&&!t.grid&&(t.grid={})}),ar(v(cM,"line","circle","line")),or(v(dM,"line")),er(Pw.PROCESSOR.STATISTIC,v(function(t,e,i){e.eachSeriesByType(t,function(t){var e=t.getData(),i=t.get("sampling"),n=t.coordinateSystem;if("cartesian2d"===n.type&&i){var o=n.getBaseAxis(),a=n.getOtherAxis(o),r=o.getExtent(),s=r[1]-r[0],l=Math.round(e.count()/s);if(l>1){var h;"string"==typeof i?h=fM[i]:"function"==typeof i&&(h=i),h&&(e=e.downSample(a.dim,1/l,h,gM),t.setData(e))}}},this)},"line"));var FM="__ec_stack_";nl.getLayoutOnAxis=function(t,e){var i=[],n=t.axis;if("category"===n.type){for(var o=n.getBandWidth(),a=0;a<t.count;a++)i.push(r({bandWidth:o,axisKey:"axis0",stackId:FM+a},t));for(var s=il(i),l=[],a=0;a<t.count;a++){var h=s.axis0[FM+a];h.offsetCenter=h.offset+h.width/2,l.push(h)}return l}};var ZM=yw.extend({type:"series.__base_bar__",getInitialData:function(t,e){return Sr(t.data,this,e)},getMarkerPosition:function(t){var e=this.coordinateSystem;if(e){var i=e.dataToPoint(t,!0),n=this.getData(),o=n.getLayout("offset"),a=n.getLayout("size");return i[e.getBaseAxis().isHorizontal()?0:1]+=o+a/2,i}return[NaN,NaN]},defaultOption:{zlevel:0,z:2,coordinateSystem:"cartesian2d",legendHoverLink:!0,barMinHeight:0,barMinAngle:0,itemStyle:{}}});ZM.extend({type:"series.bar",dependencies:["grid","polar"],brushSelector:"rect"});var UM=$x([["fill","color"],["stroke","borderColor"],["lineWidth","borderWidth"],["stroke","barBorderColor"],["lineWidth","barBorderWidth"],["opacity"],["shadowBlur"],["shadowOffsetX"],["shadowOffsetY"],["shadowColor"]]),XM={getBarItemStyle:function(t){var e=UM(this,t);if(this.getBorderLineDash){var i=this.getBorderLineDash();i&&(e.lineDash=i)}return e}},jM=["itemStyle","normal","barBorderWidth"];a(Lo.prototype,XM),ur({type:"bar",render:function(t,e,i){var n=t.get("coordinateSystem");return"cartesian2d"!==n&&"polar"!==n||this._render(t,e,i),this.group},dispose:N,_render:function(t,e,i){var n,o=this.group,a=t.getData(),r=this._data,s=t.coordinateSystem,l=s.getBaseAxis();"cartesian2d"===s.type?n=l.isHorizontal():"polar"===s.type&&(n="angle"===l.dim);var h=t.isAnimationEnabled()?t:null;a.diff(r).add(function(e){if(a.hasValue(e)){var i=a.getItemModel(e),r=YM[s.type](a,e,i),l=qM[s.type](a,e,i,r,n,h);a.setItemGraphicEl(e,l),o.add(l),ll(l,a,e,i,r,t,n,"polar"===s.type)}}).update(function(e,i){var l=r.getItemGraphicEl(i);if(a.hasValue(e)){var u=a.getItemModel(e),c=YM[s.type](a,e,u);l?wo(l,{shape:c},h,e):l=qM[s.type](a,e,u,c,n,h,!0),a.setItemGraphicEl(e,l),o.add(l),ll(l,a,e,u,c,t,n,"polar"===s.type)}else o.remove(l)}).remove(function(t){var e=r.getItemGraphicEl(t);"cartesian2d"===s.type?e&&rl(t,h,e):e&&sl(t,h,e)}).execute(),this._data=a},remove:function(t,e){var i=this.group,n=this._data;t.get("animation")?n&&n.eachItemGraphicEl(function(e){"sector"===e.type?sl(e.dataIndex,t,e):rl(e.dataIndex,t,e)}):i.removeAll()}});var qM={cartesian2d:function(t,e,i,n,o,r,s){var l=new db({shape:a({},n)});if(r){var h=l.shape,u=o?"height":"width",c={};h[u]=0,c[u]=n[u],Tb[s?"updateProps":"initProps"](l,{shape:c},r,e)}return l},polar:function(t,e,i,n,o,r,s){var l=new rb({shape:a({},n)});if(r){var h=l.shape,u=o?"r":"endAngle",c={};h[u]=o?0:n.startAngle,c[u]=n[u],Tb[s?"updateProps":"initProps"](l,{shape:c},r,e)}return l}},YM={cartesian2d:function(t,e,i){var n=t.getItemLayout(e),o=hl(i,n),a=n.width>0?1:-1,r=n.height>0?1:-1;return{x:n.x+a*o/2,y:n.y+r*o/2,width:n.width-a*o,height:n.height-r*o}},polar:function(t,e,i){var n=t.getItemLayout(e);return{cx:n.cx,cy:n.cy,r0:n.r0,r:n.r,startAngle:n.startAngle,endAngle:n.endAngle}}};or(v(nl,"bar")),ar(function(t){t.eachSeriesByType("bar",function(t){t.getData().setVisual("legendSymbol","roundRect")})});var $M={updateSelectedMap:function(t){this._targetList=t.slice(),this._selectTargetMap=g(t||[],function(t,e){return t.set(e.name,e),t},z())},select:function(t,e){var i=null!=e?this._targetList[e]:this._selectTargetMap.get(t);"single"===this.get("selectedMode")&&this._selectTargetMap.each(function(t){t.selected=!1}),i&&(i.selected=!0)},unSelect:function(t,e){var i=null!=e?this._targetList[e]:this._selectTargetMap.get(t);i&&(i.selected=!1)},toggleSelected:function(t,e){var i=null!=e?this._targetList[e]:this._selectTargetMap.get(t);if(null!=i)return this[i.selected?"unSelect":"select"](t,e),i.selected},isSelected:function(t,e){var i=null!=e?this._targetList[e]:this._selectTargetMap.get(t);return i&&i.selected}},KM=hr({type:"series.pie",init:function(t){KM.superApply(this,"init",arguments),this.legendDataProvider=function(){return this.getRawData()},this.updateSelectedMap(t.data),this._defaultLabelLine(t)},mergeOption:function(t){KM.superCall(this,"mergeOption",t),this.updateSelectedMap(this.option.data)},getInitialData:function(t,e){var i=xr(["value"],t.data),n=new aS(i,this);return n.initData(t.data),n},getDataParams:function(t){var e=this.getData(),i=KM.superCall(this,"getDataParams",t),n=[];return e.each("value",function(t){n.push(t)}),i.percent=Di(n,t,e.hostModel.get("percentPrecision")),i.$vars.push("percent"),i},_defaultLabelLine:function(t){zo(t.labelLine,["show"]);var e=t.labelLine.normal,i=t.labelLine.emphasis;e.show=e.show&&t.label.normal.show,i.show=i.show&&t.label.emphasis.show},defaultOption:{zlevel:0,z:2,legendHoverLink:!0,hoverAnimation:!0,center:["50%","50%"],radius:[0,"75%"],clockwise:!0,startAngle:90,minAngle:0,selectedOffset:10,hoverOffset:10,avoidLabelOverlap:!0,percentPrecision:2,stillShowZeroSum:!0,label:{normal:{rotate:!1,show:!0,position:"outer"},emphasis:{}},labelLine:{normal:{show:!0,length:15,length2:15,smooth:!1,lineStyle:{width:1,type:"solid"}}},itemStyle:{normal:{borderWidth:1},emphasis:{}},animationType:"expansion",animationEasing:"cubicOut",data:[]}});u(KM,$M);var JM=dl.prototype;JM.updateData=function(t,e,i){function n(){s.stopAnimation(!0),s.animateTo({shape:{r:u.r+l.get("hoverOffset")}},300,"elasticOut")}function o(){s.stopAnimation(!0),s.animateTo({shape:{r:u.r}},300,"elasticOut")}var s=this.childAt(0),l=t.hostModel,h=t.getItemModel(e),u=t.getItemLayout(e),c=a({},u);c.label=null,i?(s.setShape(c),"scale"===l.getShallow("animationType")?(s.shape.r=u.r0,So(s,{shape:{r:u.r}},l,e)):(s.shape.endAngle=u.startAngle,wo(s,{shape:{endAngle:u.endAngle}},l,e))):wo(s,{shape:c},l,e);var d=h.getModel("itemStyle"),f=t.getItemVisual(e,"color");s.useStyle(r({lineJoin:"bevel",fill:f},d.getModel("normal").getItemStyle())),s.hoverStyle=d.getModel("emphasis").getItemStyle();var g=h.getShallow("cursor");g&&s.attr("cursor",g),cl(this,t.getItemLayout(e),h.get("selected"),l.get("selectedOffset"),l.get("animation")),s.off("mouseover").off("mouseout").off("emphasis").off("normal"),h.get("hoverAnimation")&&l.isAnimationEnabled()&&s.on("mouseover",n).on("mouseout",o).on("emphasis",n).on("normal",o),this._updateLabel(t,e),uo(this)},JM._updateLabel=function(t,e){var i=this.childAt(1),n=this.childAt(2),o=t.hostModel,a=t.getItemModel(e),r=t.getItemLayout(e).label,s=t.getItemVisual(e,"color");wo(i,{shape:{points:r.linePoints||[[r.x,r.y],[r.x,r.y],[r.x,r.y]]}},o,e),wo(n,{style:{x:r.x,y:r.y}},o,e),n.attr({rotation:r.rotation,origin:[r.x,r.y],z2:10});var l=a.getModel("label.normal"),h=a.getModel("label.emphasis"),u=a.getModel("labelLine.normal"),c=a.getModel("labelLine.emphasis"),s=t.getItemVisual(e,"color");co(n.style,n.hoverStyle={},l,h,{labelFetcher:t.hostModel,labelDataIndex:e,defaultText:t.getName(e),autoColor:s,useInsideStyle:!!r.inside},{textAlign:r.textAlign,textVerticalAlign:r.verticalAlign,opacity:t.getItemVisual(e,"opacity")}),n.ignore=n.normalIgnore=!l.get("show"),n.hoverIgnore=!h.get("show"),i.ignore=i.normalIgnore=!u.get("show"),i.hoverIgnore=!c.get("show"),i.setStyle({stroke:s,opacity:t.getItemVisual(e,"opacity")}),i.setStyle(u.getModel("lineStyle").getLineStyle()),i.hoverStyle=c.getModel("lineStyle").getLineStyle();var d=u.get("smooth");d&&!0===d&&(d=.4),i.setShape({smooth:d})},h(dl,jy);Ta.extend({type:"pie",init:function(){var t=new jy;this._sectorGroup=t},render:function(t,e,i,n){if(!n||n.from!==this.uid){var o=t.getData(),a=this._data,r=this.group,s=e.get("animation"),l=!a,h=t.get("animationType"),u=v(ul,this.uid,t,s,i),c=t.get("selectedMode");if(o.diff(a).add(function(t){var e=new dl(o,t);l&&"scale"!==h&&e.eachChild(function(t){t.stopAnimation(!0)}),c&&e.on("click",u),o.setItemGraphicEl(t,e),r.add(e)}).update(function(t,e){var i=a.getItemGraphicEl(e);i.updateData(o,t),i.off("click"),c&&i.on("click",u),r.add(i),o.setItemGraphicEl(t,i)}).remove(function(t){var e=a.getItemGraphicEl(t);r.remove(e)}).execute(),s&&l&&o.count()>0&&"scale"!==h){var d=o.getItemLayout(0),f=Math.max(i.getWidth(),i.getHeight())/2,g=m(r.removeClipPath,r);r.setClipPath(this._createClipPath(d.cx,d.cy,f,d.startAngle,d.clockwise,g,t))}this._data=o}},dispose:function(){},_createClipPath:function(t,e,i,n,o,a,r){var s=new rb({shape:{cx:t,cy:e,r0:0,r:i,startAngle:n,endAngle:n,clockwise:o}});return So(s,{shape:{endAngle:n+(o?1:-1)*Math.PI*2}},r,a),s},containPoint:function(t,e){var i=e.getData().getItemLayout(0);if(i){var n=t[0]-i.cx,o=t[1]-i.cy,a=Math.sqrt(n*n+o*o);return a<=i.r&&a>=i.r0}}});var QM=function(t,e){d(e,function(e){e.update="updateView",ir(e,function(i,n){var o={};return n.eachComponent({mainType:"series",subType:t,query:i},function(t){t[e.method]&&t[e.method](i.name,i.dataIndex);var n=t.getData();n.each(function(e){var i=n.getName(e);o[i]=t.isSelected(i)||!1})}),{name:i.name,selected:o}})})},tI=function(t,e){var i={};e.eachRawSeriesByType(t,function(t){var n=t.getRawData(),o={};if(!e.isSeriesFiltered(t)){var a=t.getData();a.each(function(t){var e=a.getRawIndex(t);o[e]=t}),n.each(function(e){var r=o[e],s=null!=r&&a.getItemVisual(r,"color",!0);if(s)n.setItemVisual(e,"color",s);else{var l=n.getItemModel(e).get("itemStyle.normal.color")||t.getColorFromPalette(n.getName(e),i);n.setItemVisual(e,"color",l),null!=r&&a.setItemVisual(r,"color",l)}})}})},eI=function(t,e,i,n){var o,a,r=t.getData(),s=[],l=!1;r.each(function(i){var n,h,u,c,d=r.getItemLayout(i),f=r.getItemModel(i),g=f.getModel("label.normal"),p=g.get("position")||f.get("label.emphasis.position"),m=f.getModel("labelLine.normal"),v=m.get("length"),y=m.get("length2"),x=(d.startAngle+d.endAngle)/2,_=Math.cos(x),b=Math.sin(x);o=d.cx,a=d.cy;var w="inside"===p||"inner"===p;if("center"===p)n=d.cx,h=d.cy,c="center";else{var S=(w?(d.r+d.r0)/2*_:d.r*_)+o,M=(w?(d.r+d.r0)/2*b:d.r*b)+a;if(n=S+3*_,h=M+3*b,!w){var I=S+_*(v+e-d.r),T=M+b*(v+e-d.r),A=I+(_<0?-1:1)*y,C=T;n=A+(_<0?-5:5),h=C,u=[[S,M],[I,T],[A,C]]}c=w?"center":_>0?"left":"right"}var D=g.getFont(),L=g.get("rotate")?_<0?-x+Math.PI:-x:0,k=de(t.getFormattedLabel(i,"normal")||r.getName(i),D,c,"top");l=!!L,d.label={x:n,y:h,position:p,height:k.height,len:v,len2:y,linePoints:u,textAlign:c,verticalAlign:"middle",rotation:L,inside:w},w||s.push(d.label)}),!l&&t.get("avoidLabelOverlap")&&gl(s,o,a,e,i,n)},iI=2*Math.PI,nI=Math.PI/180,oI=function(t,e){var i=e.findComponents({mainType:"legend"});i&&i.length&&e.eachSeriesByType(t,function(t){var e=t.getData();e.filterSelf(function(t){for(var n=e.getName(t),o=0;o<i.length;o++)if(!i[o].isSelected(n))return!1;return!0},this)},this)};QM("pie",[{type:"pieToggleSelect",event:"pieselectchanged",method:"toggleSelected"},{type:"pieSelect",event:"pieselected",method:"select"},{type:"pieUnSelect",event:"pieunselected",method:"unSelect"}]),ar(v(tI,"pie")),or(v(function(t,e,i,n){e.eachSeriesByType(t,function(t){var e=t.get("center"),n=t.get("radius");y(n)||(n=[0,n]),y(e)||(e=[e,e]);var o=i.getWidth(),a=i.getHeight(),r=Math.min(o,a),s=Si(e[0],o),l=Si(e[1],a),h=Si(n[0],r/2),u=Si(n[1],r/2),c=t.getData(),d=-t.get("startAngle")*nI,f=t.get("minAngle")*nI,g=0;c.each("value",function(t){!isNaN(t)&&g++});var p=c.getSum("value"),m=Math.PI/(p||g)*2,v=t.get("clockwise"),x=t.get("roseType"),_=t.get("stillShowZeroSum"),b=c.getDataExtent("value");b[0]=0;var w=iI,S=0,M=d,I=v?1:-1;if(c.each("value",function(t,e){var i;if(isNaN(t))c.setItemLayout(e,{angle:NaN,startAngle:NaN,endAngle:NaN,clockwise:v,cx:s,cy:l,r0:h,r:x?NaN:u});else{(i="area"!==x?0===p&&_?m:t*m:iI/g)<f?(i=f,w-=f):S+=t;var n=M+I*i;c.setItemLayout(e,{angle:i,startAngle:M,endAngle:n,clockwise:v,cx:s,cy:l,r0:h,r:x?wi(t,b,[h,u]):u}),M=n}},!0),w<iI&&g)if(w<=.001){var T=iI/g;c.each("value",function(t,e){if(!isNaN(t)){var i=c.getItemLayout(e);i.angle=T,i.startAngle=d+I*e*T,i.endAngle=d+I*(e+1)*T}})}else m=w/S,M=d,c.each("value",function(t,e){if(!isNaN(t)){var i=c.getItemLayout(e),n=i.angle===f?f:t*m;i.startAngle=M,i.endAngle=M+I*n,M+=I*n}});eI(t,u,o,a)})},"pie")),er(v(oI,"pie")),yw.extend({type:"series.scatter",dependencies:["grid","polar","geo","singleAxis","calendar"],getInitialData:function(t,e){return Sr(t.data,this,e)},brushSelector:"point",defaultOption:{coordinateSystem:"cartesian2d",zlevel:0,z:2,legendHoverLink:!0,hoverAnimation:!0,symbolSize:10,large:!1,largeThreshold:2e3,itemStyle:{normal:{opacity:.8}}}});var aI=Zn({shape:{points:null,sizes:null},symbolProxy:null,buildPath:function(t,e){for(var i=e.points,n=e.sizes,o=this.symbolProxy,a=o.shape,r=0;r<i.length;r++){var s=i[r];if(!isNaN(s[0])&&!isNaN(s[1])){var l=n[r];l[0]<4?t.rect(s[0]-l[0]/2,s[1]-l[1]/2,l[0],l[1]):(a.x=s[0]-l[0]/2,a.y=s[1]-l[1]/2,a.width=l[0],a.height=l[1],o.buildPath(t,a,!0))}}},findDataIndex:function(t,e){for(var i=this.shape,n=i.points,o=i.sizes,a=n.length-1;a>=0;a--){var r=n[a],s=o[a],l=r[0]-s[0]/2,h=r[1]-s[1]/2;if(t>=l&&e>=h&&t<=l+s[0]&&e<=h+s[1])return a}return-1}}),rI=pl.prototype;rI.updateData=function(t){this.group.removeAll();var e=this._symbolEl,i=t.hostModel;e.setShape({points:t.mapArray(t.getItemLayout),sizes:t.mapArray(function(e){var i=t.getItemVisual(e,"symbolSize");return i instanceof Array||(i=[i,i]),i})}),e.symbolProxy=Hr(t.getVisual("symbol"),0,0,0,0),e.setColor=e.symbolProxy.setColor,e.useStyle(i.getModel("itemStyle.normal").getItemStyle(["color"]));var n=t.getVisual("color");n&&e.setColor(n),e.seriesIndex=i.seriesIndex,e.on("mousemove",function(t){e.dataIndex=null;var i=e.findDataIndex(t.offsetX,t.offsetY);i>=0&&(e.dataIndex=i)}),this.group.add(e)},rI.updateLayout=function(t){var e=t.getData();this._symbolEl.setShape({points:e.mapArray(e.getItemLayout)})},rI.remove=function(){this.group.removeAll()},ur({type:"scatter",init:function(){this._normalSymbolDraw=new ts,this._largeSymbolDraw=new pl},render:function(t,e,i){var n=t.getData(),o=this._largeSymbolDraw,a=this._normalSymbolDraw,r=this.group,s=t.get("large")&&n.count()>t.get("largeThreshold")?o:a;this._symbolDraw=s,s.updateData(n),r.add(s.group),r.remove(s===o?a.group:o.group)},updateLayout:function(t){this._symbolDraw.updateLayout(t)},remove:function(t,e){this._symbolDraw&&this._symbolDraw.remove(e,!0)},dispose:function(){}}),ar(v(cM,"scatter","circle",null)),or(v(dM,"scatter")),h(ml,US),vl.prototype.getIndicatorAxes=function(){return this._indicatorAxes},vl.prototype.dataToPoint=function(t,e){var i=this._indicatorAxes[e];return this.coordToPoint(i.dataToCoord(t),e)},vl.prototype.coordToPoint=function(t,e){var i=this._indicatorAxes[e].angle;return[this.cx+t*Math.cos(i),this.cy-t*Math.sin(i)]},vl.prototype.pointToData=function(t){var e=t[0]-this.cx,i=t[1]-this.cy,n=Math.sqrt(e*e+i*i);e/=n,i/=n;for(var o,a=Math.atan2(-i,e),r=1/0,s=-1,l=0;l<this._indicatorAxes.length;l++){var h=this._indicatorAxes[l],u=Math.abs(a-h.angle);u<r&&(o=h,s=l,r=u)}return[s,+(o&&o.coodToData(n))]},vl.prototype.resize=function(t,e){var i=t.get("center"),n=e.getWidth(),o=e.getHeight(),a=Math.min(n,o)/2;this.cx=Si(i[0],n),this.cy=Si(i[1],o),this.startAngle=t.get("startAngle")*Math.PI/180,this.r=Si(t.get("radius"),a),d(this._indicatorAxes,function(t,e){t.setExtent(0,this.r);var i=this.startAngle+e*Math.PI*2/this._indicatorAxes.length;i=Math.atan2(Math.sin(i),Math.cos(i)),t.angle=i},this)},vl.prototype.update=function(t,e){function i(t){var e=Math.pow(10,Math.floor(Math.log(t)/Math.LN10)),i=t/e;return 2===i?i=5:i*=2,i*e}var n=this._indicatorAxes,o=this._model;d(n,function(t){t.scale.setExtent(1/0,-1/0)}),t.eachSeriesByType("radar",function(e,i){if("radar"===e.get("coordinateSystem")&&t.getComponent("radar",e.get("radarIndex"))===o){var a=e.getData();d(n,function(t){t.scale.unionExtentFromData(a,t.dim)})}},this);var a=o.get("splitNumber");d(n,function(t,e){var n=zr(t.scale,t.model);Nr(t.scale,t.model);var o=t.model,r=t.scale,s=o.getMin(),l=o.getMax(),h=r.getInterval();if(null!=s&&null!=l)r.setExtent(+s,+l),r.setInterval((l-s)/a);else if(null!=s){var u;do{u=s+h*a,r.setExtent(+s,u),r.setInterval(h),h=i(h)}while(u<n[1]&&isFinite(u)&&isFinite(n[1]))}else if(null!=l){var c;do{c=l-h*a,r.setExtent(c,+l),r.setInterval(h),h=i(h)}while(c>n[0]&&isFinite(c)&&isFinite(n[0]))}else{r.getTicks().length-1>a&&(h=i(h));var d=Math.round((n[0]+n[1])/2/h)*h,f=Math.round(a/2);r.setExtent(Mi(d-f*h),Mi(d+(a-f)*h)),r.setInterval(h)}})},vl.dimensions=[],vl.create=function(t,e){var i=[];return t.eachComponent("radar",function(n){var o=new vl(n,t,e);i.push(o),n.coordinateSystem=o}),t.eachSeriesByType("radar",function(t){"radar"===t.get("coordinateSystem")&&(t.coordinateSystem=i[t.get("radarIndex")||0])}),i},ua.register("radar",vl);var sI=yM.valueAxis,lI=(sr({type:"radar",optionUpdated:function(){var t=this.get("boundaryGap"),e=this.get("splitNumber"),o=this.get("scale"),s=this.get("axisLine"),l=this.get("axisTick"),h=this.get("axisLabel"),u=this.get("name"),c=this.get("name.show"),d=this.get("name.formatter"),g=this.get("nameGap"),p=this.get("triggerEvent"),m=f(this.get("indicator")||[],function(f){null!=f.max&&f.max>0&&!f.min?f.min=0:null!=f.min&&f.min<0&&!f.max&&(f.max=0);var m=u;if(null!=f.color&&(m=r({color:f.color},u)),f=n(i(f),{boundaryGap:t,splitNumber:e,scale:o,axisLine:s,axisTick:l,axisLabel:h,name:f.text,nameLocation:"end",nameGap:g,nameTextStyle:m,triggerEvent:p},!1),c||(f.name=""),"string"==typeof d){var v=f.name;f.name=d.replace("{value}",null!=v?v:"")}else"function"==typeof d&&(f.name=d(f.name,f));var y=a(new Lo(f,null,this.ecModel),zS);return y.mainType="radar",y.componentIndex=this.componentIndex,y},this);this.getIndicatorModels=function(){return m}},defaultOption:{zlevel:0,z:0,center:["50%","50%"],radius:"75%",startAngle:90,name:{show:!0},boundaryGap:[0,0],splitNumber:5,nameGap:15,scale:!1,shape:"polygon",axisLine:n({lineStyle:{color:"#bbb"}},sI.axisLine),axisLabel:yl(sI.axisLabel,!1),axisTick:yl(sI.axisTick,!1),splitLine:yl(sI.splitLine,!0),splitArea:yl(sI.splitArea,!0),indicator:[]}}),["axisLine","axisTickLabel","axisName"]);lr({type:"radar",render:function(t,e,i){this.group.removeAll(),this._buildAxes(t),this._buildSplitLineAndArea(t)},_buildAxes:function(t){var e=t.coordinateSystem;d(f(e.getIndicatorAxes(),function(t){return new DM(t.model,{position:[e.cx,e.cy],rotation:t.angle,labelDirection:-1,tickDirection:-1,nameDirection:1})}),function(t){d(lI,t.add,t),this.group.add(t.getGroup())},this)},_buildSplitLineAndArea:function(t){function e(t,e,i){var n=i%e.length;return t[n]=t[n]||[],n}var i=t.coordinateSystem,n=i.getIndicatorAxes();if(n.length){var o=t.get("shape"),a=t.getModel("splitLine"),s=t.getModel("splitArea"),l=a.getModel("lineStyle"),h=s.getModel("areaStyle"),u=a.get("show"),c=s.get("show"),g=l.get("color"),p=h.get("color");g=y(g)?g:[g],p=y(p)?p:[p];var m=[],v=[];if("circle"===o)for(var x=n[0].getTicksCoords(),_=i.cx,b=i.cy,w=0;w<x.length;w++)u&&m[C=e(m,g,w)].push(new nb({shape:{cx:_,cy:b,r:x[w]}})),c&&w<x.length-1&&v[C=e(v,p,w)].push(new sb({shape:{cx:_,cy:b,r0:x[w],r:x[w+1]}}));else for(var S,M=f(n,function(t,e){var n=t.getTicksCoords();return S=null==S?n.length-1:Math.min(n.length-1,S),f(n,function(t){return i.coordToPoint(t,e)})}),I=[],w=0;w<=S;w++){for(var T=[],A=0;A<n.length;A++)T.push(M[A][w]);if(T[0]&&T.push(T[0].slice()),u&&m[C=e(m,g,w)].push(new cb({shape:{points:T}})),c&&I){var C=e(v,p,w-1);v[C].push(new ub({shape:{points:T.concat(I)}}))}I=T.slice().reverse()}var D=l.getLineStyle(),L=h.getAreaStyle();d(v,function(t,e){this.group.add(Ib(t,{style:r({stroke:"none",fill:p[e%p.length]},L),silent:!0}))},this),d(m,function(t,e){this.group.add(Ib(t,{style:r({fill:"none",stroke:g[e%g.length]},D),silent:!0}))},this)}}});var hI=yw.extend({type:"series.radar",dependencies:["radar"],init:function(t){hI.superApply(this,"init",arguments),this.legendDataProvider=function(){return this.getRawData()}},getInitialData:function(t,e){var i=t.data||[],n=xr([],i,{extraPrefix:"indicator_",extraFromZero:!0}),o=new aS(n,this);return o.initData(i),o},formatTooltip:function(t){var e=this.getRawValue(t),i=this.coordinateSystem.getIndicatorAxes(),n=this.getData().getName(t);return Gi(""===n?this.name:n)+"<br/>"+f(i,function(t,i){return Gi(t.name+" : "+e[i])}).join("<br />")},defaultOption:{zlevel:0,z:2,coordinateSystem:"radar",legendHoverLink:!0,radarIndex:0,lineStyle:{normal:{width:2,type:"solid"}},label:{normal:{position:"top"}},symbol:"emptyCircle",symbolSize:4}});ur({type:"radar",render:function(t,e,n){function o(t,e){var i=t.getItemVisual(e,"symbol")||"circle",n=t.getItemVisual(e,"color");if("none"!==i){var o=xl(t.getItemVisual(e,"symbolSize")),a=Hr(i,-1,-1,2,2,n);return a.attr({style:{strokeNoScale:!0},z2:100,scale:[o[0]/2,o[1]/2]}),a}}function a(e,i,n,a,r,s){n.removeAll();for(var l=0;l<i.length-1;l++){var h=o(a,r);h&&(h.__dimIdx=l,e[l]?(h.attr("position",e[l]),Tb[s?"initProps":"updateProps"](h,{position:i[l]},t,r)):h.attr("position",i[l]),n.add(h))}}function s(t){return f(t,function(t){return[l.cx,l.cy]})}var l=t.coordinateSystem,h=this.group,u=t.getData(),c=this._data;u.diff(c).add(function(e){var i=u.getItemLayout(e);if(i){var n=new ub,o=new cb,r={shape:{points:i}};n.shape.points=s(i),o.shape.points=s(i),So(n,r,t,e),So(o,r,t,e);var l=new jy,h=new jy;l.add(o),l.add(n),l.add(h),a(o.shape.points,i,h,u,e,!0),u.setItemGraphicEl(e,l)}}).update(function(e,i){var n=c.getItemGraphicEl(i),o=n.childAt(0),r=n.childAt(1),s=n.childAt(2),l={shape:{points:u.getItemLayout(e)}};l.shape.points&&(a(o.shape.points,l.shape.points,s,u,e,!1),wo(o,l,t),wo(r,l,t),u.setItemGraphicEl(e,n))}).remove(function(t){h.remove(c.getItemGraphicEl(t))}).execute(),u.eachItemGraphicEl(function(t,e){function n(){l.attr("ignore",m)}function o(){l.attr("ignore",p)}var a=u.getItemModel(e),s=t.childAt(0),l=t.childAt(1),c=t.childAt(2),d=u.getItemVisual(e,"color");h.add(t),s.useStyle(r(a.getModel("lineStyle.normal").getLineStyle(),{fill:"none",stroke:d})),s.hoverStyle=a.getModel("lineStyle.emphasis").getLineStyle();var f=a.getModel("areaStyle.normal"),g=a.getModel("areaStyle.emphasis"),p=f.isEmpty()&&f.parentModel.isEmpty(),m=g.isEmpty()&&g.parentModel.isEmpty();m=m&&p,l.ignore=p,l.useStyle(r(f.getAreaStyle(),{fill:d,opacity:.7})),l.hoverStyle=g.getAreaStyle();var v=a.getModel("itemStyle.normal").getItemStyle(["color"]),y=a.getModel("itemStyle.emphasis").getItemStyle(),x=a.getModel("label.normal"),_=a.getModel("label.emphasis");c.eachChild(function(t){t.setStyle(v),t.hoverStyle=i(y),co(t.style,t.hoverStyle,x,_,{labelFetcher:u.hostModel,labelDataIndex:e,labelDimIndex:t.__dimIdx,defaultText:u.get(u.dimensions[t.__dimIdx],e),autoColor:d,isRectText:!0})}),t.off("mouseover").off("mouseout").off("normal").off("emphasis"),t.on("emphasis",n).on("mouseover",n).on("normal",o).on("mouseout",o),uo(t)}),this._data=u},remove:function(){this.group.removeAll(),this._data=null},dispose:function(){}});ar(v(tI,"radar")),ar(v(cM,"radar","circle",null)),or(function(t){t.eachSeriesByType("radar",function(t){var e=t.getData(),i=[],n=t.coordinateSystem;if(n){for(var o=0;o<n.getIndicatorAxes().length;o++){var a=e.dimensions[o];e.each(a,function(t,e){i[e]=i[e]||[],i[e][o]=n.dataToPoint(t,o)})}e.each(function(t){i[t][0]&&i[t].push(i[t][0].slice()),e.setItemLayout(t,i[t])})}})}),er(v(oI,"radar")),tr(function(t){var e=t.polar;if(e){y(e)||(e=[e]);var i=[];d(e,function(e,n){e.indicator?(e.type&&!e.shape&&(e.shape=e.type),t.radar=t.radar||[],y(t.radar)||(t.radar=[t.radar]),t.radar.push(e)):i.push(e)}),t.polar=i}d(t.series,function(t){t&&"radar"===t.type&&t.polarIndex&&(t.radarIndex=t.polarIndex)})});var uI=$;u(_l,by),bl.prototype={constructor:bl,type:"view",dimensions:["x","y"],setBoundingRect:function(t,e,i,n){return this._rect=new jt(t,e,i,n),this._rect},getBoundingRect:function(){return this._rect},setViewRect:function(t,e,i,n){this.transformTo(t,e,i,n),this._viewRect=new jt(t,e,i,n)},transformTo:function(t,e,i,n){var o=this.getBoundingRect(),a=this._viewTransform;a.transform=o.calculateTransform(new jt(t,e,i,n)),a.decomposeTransform(),this._updateTransform()},setCenter:function(t){t&&(this._center=t,this._updateCenterAndZoom())},setZoom:function(t){t=t||1;var e=this.zoomLimit;e&&(null!=e.max&&(t=Math.min(e.max,t)),null!=e.min&&(t=Math.max(e.min,t))),this._zoom=t,this._updateCenterAndZoom()},getDefaultCenter:function(){var t=this.getBoundingRect();return[t.x+t.width/2,t.y+t.height/2]},getCenter:function(){return this._center||this.getDefaultCenter()},getZoom:function(){return this._zoom||1},getRoamTransform:function(){return this._roamTransform},_updateCenterAndZoom:function(){var t=this._viewTransform.getLocalTransform(),e=this._roamTransform,i=this.getDefaultCenter(),n=this.getCenter(),o=this.getZoom();n=$([],n,t),i=$([],i,t),e.origin=n,e.position=[i[0]-n[0],i[1]-n[1]],e.scale=[o,o],this._updateTransform()},_updateTransform:function(){var t=this._roamTransform,e=this._viewTransform;e.parent=t,t.updateTransform(),e.updateTransform(),e.transform&&rt(this.transform||(this.transform=[]),e.transform),this.transform?(this.invTransform=this.invTransform||[],ct(this.invTransform,this.transform)):this.invTransform=null,this.decomposeTransform()},getViewRect:function(){return this._viewRect},getViewRectAfterRoam:function(){var t=this.getBoundingRect().clone();return t.applyTransform(this.transform),t},dataToPoint:function(t){var e=this.transform;return e?uI([],t,e):[t[0],t[1]]},pointToData:function(t){var e=this.invTransform;return e?uI([],t,e):[t[0],t[1]]},convertToPixel:v(wl,"dataToPoint"),convertFromPixel:v(wl,"pointToData"),containPoint:function(t){return this.getViewRectAfterRoam().contain(t[0],t[1])}},u(bl,by);for(var cI=[126,25],dI=[[[0,3.5],[7,11.2],[15,11.9],[30,7],[42,.7],[52,.7],[56,7.7],[59,.7],[64,.7],[64,0],[5,0],[0,3.5]],[[13,16.1],[19,14.7],[16,21.7],[11,23.1],[13,16.1]],[[12,32.2],[14,38.5],[15,38.5],[13,32.2],[12,32.2]],[[16,47.6],[12,53.2],[13,53.2],[18,47.6],[16,47.6]],[[6,64.4],[8,70],[9,70],[8,64.4],[6,64.4]],[[23,82.6],[29,79.8],[30,79.8],[25,82.6],[23,82.6]],[[37,70.7],[43,62.3],[44,62.3],[39,70.7],[37,70.7]],[[48,51.1],[51,45.5],[53,45.5],[50,51.1],[48,51.1]],[[51,35],[51,28.7],[53,28.7],[53,35],[51,35]],[[52,22.4],[55,17.5],[56,17.5],[53,22.4],[52,22.4]],[[58,12.6],[62,7],[63,7],[60,12.6],[58,12.6]],[[0,3.5],[0,93.1],[64,93.1],[64,0],[63,0],[63,92.4],[1,92.4],[1,3.5],[0,3.5]]],fI=0;fI<dI.length;fI++)for(var gI=0;gI<dI[fI].length;gI++)dI[fI][gI][0]/=10.5,dI[fI][gI][1]/=-14,dI[fI][gI][0]+=cI[0],dI[fI][gI][1]+=cI[1];var pI={"南海诸岛":[32,80],"广东":[0,-10],"香港":[10,5],"澳门":[-10,10],"天津":[5,5]},mI={Russia:[100,60],"United States":[-99,38],"United States of America":[-99,38]},vI=[[[123.45165252685547,25.73527164402261],[123.49731445312499,25.73527164402261],[123.49731445312499,25.750734064600884],[123.45165252685547,25.750734064600884],[123.45165252685547,25.73527164402261]]],yI=[function(t){"china"===t.map&&t.regions.push(new Xr("南海诸岛",f(dI,function(t){return{type:"polygon",exterior:t}}),cI))},function(t){d(t.regions,function(t){var e=pI[t.name];if(e){var i=t.center;i[0]+=e[0]/10.5,i[1]+=-e[1]/14}})},function(t){d(t.regions,function(t){var e=mI[t.name];if(e){var i=t.center;i[0]=e[0],i[1]=e[1]}})},function(t){if("china"===t.map)for(var e=0,i=t.regions.length;e<i;++e)"台湾"===t.regions[e].name&&t.regions[e].geometries.push({type:"polygon",exterior:vI[0]})}];Sl.prototype={constructor:Sl,type:"geo",dimensions:["lng","lat"],containCoord:function(t){for(var e=this.regions,i=0;i<e.length;i++)if(e[i].contain(t))return!0;return!1},loadGeoJson:function(t,e,i){try{this.regions=t?jS(t):[]}catch(t){throw"Invalid geoJson format\n"+t.message}e=e||{},i=i||{};for(var n=this.regions,o=z(),a=0;a<n.length;a++){var r=n[a].name;r=i.hasOwnProperty(r)?i[r]:r,n[a].name=r,o.set(r,n[a]),this.addGeoCoord(r,n[a].center);var s=e[r];s&&n[a].transformTo(s.left,s.top,s.width,s.height)}this._regionsMap=o,this._rect=null,d(yI,function(t){t(this)},this)},transformTo:function(t,e,i,n){var o=this.getBoundingRect();(o=o.clone()).y=-o.y-o.height;var a=this._viewTransform;a.transform=o.calculateTransform(new jt(t,e,i,n)),a.decomposeTransform();var r=a.scale;r[1]=-r[1],a.updateTransform(),this._updateTransform()},getRegion:function(t){return this._regionsMap.get(t)},getRegionByCoord:function(t){for(var e=this.regions,i=0;i<e.length;i++)if(e[i].contain(t))return e[i]},addGeoCoord:function(t,e){this._nameCoordMap.set(t,e)},getGeoCoord:function(t){return this._nameCoordMap.get(t)},getBoundingRect:function(){if(this._rect)return this._rect;for(var t,e=this.regions,i=0;i<e.length;i++){var n=e[i].getBoundingRect();(t=t||n.clone()).union(n)}return this._rect=t||new jt(0,0,0,0)},dataToPoint:function(t){if("string"==typeof t&&(t=this.getGeoCoord(t)),t)return bl.prototype.dataToPoint.call(this,t)},convertToPixel:v(Ml,"dataToPoint"),convertFromPixel:v(Ml,"pointToData")},u(Sl,bl);var xI={dimensions:Sl.prototype.dimensions,create:function(t,e){var i=[];t.eachComponent("geo",function(t,n){var o=t.get("map"),a=cr(o),r=new Sl(o+n,o,a&&a.geoJson,a&&a.specialAreas,t.get("nameMap"));r.zoomLimit=t.get("scaleLimit"),i.push(r),Tl(r,t),t.coordinateSystem=r,r.model=t,r.resize=Il,r.resize(t,e)}),t.eachSeries(function(t){if("geo"===t.get("coordinateSystem")){var e=t.get("geoIndex")||0;t.coordinateSystem=i[e]}});var n={};return t.eachSeriesByType("map",function(t){if(!t.getHostGeoModel()){var e=t.getMapType();n[e]=n[e]||[],n[e].push(t)}}),d(n,function(t,n){var a=cr(n),r=f(t,function(t){return t.get("nameMap")}),s=new Sl(n,n,a&&a.geoJson,a&&a.specialAreas,o(r));s.zoomLimit=I.apply(null,f(t,function(t){return t.get("scaleLimit")})),i.push(s),s.resize=Il,s.resize(t[0],e),d(t,function(t){t.coordinateSystem=s,Tl(s,t)})}),i},getFilledRegions:function(t,e,i){var n=(t||[]).slice();i=i||{};var o=cr(e),a=o&&o.geoJson;if(!a)return t;for(var r=z(),s=a.features,l=0;l<n.length;l++)r.set(n[l].name,n[l]);for(l=0;l<s.length;l++){var h=s[l].properties.name;r.get(h)||(i.hasOwnProperty(h)&&(h=i[h]),n.push({name:h}))}return n}};nr("geo",xI);var _I=yw.extend({type:"series.map",dependencies:["geo"],layoutMode:"box",needsDrawMap:!1,seriesGroup:[],init:function(t){this._fillOption(t,this.getMapType()),_I.superApply(this,"init",arguments),this.updateSelectedMap(t.data)},getInitialData:function(t){var e=xr(["value"],t.data||[]),i=new aS(e,this);return i.initData(t.data),i},mergeOption:function(t){this._fillOption(t,this.getMapType()),_I.superApply(this,"mergeOption",arguments),this.updateSelectedMap(this.option.data)},getHostGeoModel:function(){var t=this.option.geoIndex;return null!=t?this.dependentModels.geo[t]:null},getMapType:function(){return(this.getHostGeoModel()||this).option.map},_fillOption:function(t,e){t.data=xI.getFilledRegions(t.data,e,t.nameMap)},getRawValue:function(t){return this.getData().get("value",t)},getRegionModel:function(t){var e=this.getData();return e.getItemModel(e.indexOfName(t))},formatTooltip:function(t){for(var e=this.getData(),i=Vi(this.getRawValue(t)),n=e.getName(t),o=this.seriesGroup,a=[],r=0;r<o.length;r++){var s=o[r].originalData.indexOfName(n);isNaN(o[r].originalData.get("value",s))||a.push(Gi(o[r].name))}return a.join(", ")+"<br />"+Gi(n+" : "+i)},getTooltipPosition:function(t){if(null!=t){var e=this.getData().getName(t),i=this.coordinateSystem,n=i.getRegion(e);return n&&i.dataToPoint(n.center)}},setZoom:function(t){this.option.zoom=t},setCenter:function(t){this.option.center=t},defaultOption:{zlevel:0,z:2,coordinateSystem:"geo",map:"",left:"center",top:"center",aspectScale:.75,showLegendSymbol:!0,dataRangeHoverLink:!0,boundingCoords:null,center:null,zoom:1,scaleLimit:null,label:{normal:{show:!1,color:"#000"},emphasis:{show:!0,color:"rgb(100,0,0)"}},itemStyle:{normal:{borderWidth:.5,borderColor:"#444",areaColor:"#eee"},emphasis:{areaColor:"rgba(255,215,0,0.8)"}}}});u(_I,$M);var bI="\0_ec_interaction_mutex";ir({type:"takeGlobalCursor",event:"globalCursorTaken",update:"update"},function(){}),u(kl,fy);var wI={axisPointer:1,tooltip:1,brush:1};Ul.prototype={constructor:Ul,draw:function(t,e,i,n,o){var a="geo"===t.mainType,r=t.getData&&t.getData();a&&e.eachComponent({mainType:"series",subType:"map"},function(e){r||e.getHostGeoModel()!==t||(r=e.getData())});var s=t.coordinateSystem,l=this.group,h=s.scale,u={position:s.position,scale:h};!l.childAt(0)||o?l.attr(u):wo(l,u,t),l.removeAll();var c=["itemStyle","normal"],f=["itemStyle","emphasis"],g=["label","normal"],p=["label","emphasis"],m=z();d(s.regions,function(e){var i=m.get(e.name)||m.set(e.name,new jy),n=new vb({shape:{paths:[]}});i.add(n);var o,s=(D=t.getRegionModel(e.name)||t).getModel(c),u=D.getModel(f),v=Hl(s),y=Hl(u),x=D.getModel(g),_=D.getModel(p);if(r){o=r.indexOfName(e.name);var b=r.getItemVisual(o,"color",!0);b&&(v.fill=b)}d(e.geometries,function(t){if("polygon"===t.type){n.shape.paths.push(new ub({shape:{points:t.exterior}}));for(var e=0;e<(t.interiors?t.interiors.length:0);e++)n.shape.paths.push(new ub({shape:{points:t.interiors[e]}}))}}),n.setStyle(v),n.style.strokeNoScale=!0,n.culling=!0;var w=x.get("show"),S=_.get("show"),M=r&&isNaN(r.get("value",o)),I=r&&r.getItemLayout(o);if(a||M&&(w||S)||I&&I.showLabel){var T,A=a?e.name:o;(!r||o>=0)&&(T=t);var C=new ib({position:e.center.slice(),scale:[1/h[0],1/h[1]],z2:10,silent:!0});co(C.style,C.hoverStyle={},x,_,{labelFetcher:T,labelDataIndex:A,defaultText:e.name,useInsideStyle:!1},{textAlign:"center",textVerticalAlign:"middle"}),i.add(C)}if(r)r.setItemGraphicEl(o,i);else{var D=t.getRegionModel(e.name);n.eventData={componentType:"geo",geoIndex:t.componentIndex,name:e.name,region:D&&D.option||{}}}(i.__regions||(i.__regions=[])).push(e),uo(i,y,{hoverSilentOnTouch:!!t.get("selectedMode")}),l.add(i)}),this._updateController(t,e,i),Fl(this,t,l,i,n),Zl(t,l)},remove:function(){this.group.removeAll(),this._controller.dispose(),this._controllerHost={}},_updateController:function(t,e,i){function n(){var e={type:"geoRoam",componentType:l};return e[l+"Id"]=t.id,e}var o=t.coordinateSystem,r=this._controller,s=this._controllerHost;s.zoomLimit=t.get("scaleLimit"),s.zoom=o.getZoom(),r.enable(t.get("roam")||!1);var l=t.mainType;r.off("pan").on("pan",function(t,e){this._mouseDownFlag=!1,Bl(s,t,e),i.dispatchAction(a(n(),{dx:t,dy:e}))},this),r.off("zoom").on("zoom",function(t,e,o){if(this._mouseDownFlag=!1,Gl(s,t,e,o),i.dispatchAction(a(n(),{zoom:t,originX:e,originY:o})),this._updateGroup){var r=this.group,l=r.scale;r.traverse(function(t){"text"===t.type&&t.attr("scale",[1/l[0],1/l[1]])})}},this),r.setPointerChecker(function(e,n,a){return o.getViewRectAfterRoam().contain(n,a)&&!Wl(e,i,t)})}},ur({type:"map",render:function(t,e,i,n){if(!n||"mapToggleSelect"!==n.type||n.from!==this.uid){var o=this.group;if(o.removeAll(),!t.getHostGeoModel()){if(n&&"geoRoam"===n.type&&"series"===n.componentType&&n.seriesId===t.id)(a=this._mapDraw)&&o.add(a.group);else if(t.needsDrawMap){var a=this._mapDraw||new Ul(i,!0);o.add(a.group),a.draw(t,e,i,this,n),this._mapDraw=a}else this._mapDraw&&this._mapDraw.remove(),this._mapDraw=null;t.get("showLegendSymbol")&&e.getComponent("legend")&&this._renderSymbols(t,e,i)}}},remove:function(){this._mapDraw&&this._mapDraw.remove(),this._mapDraw=null,this.group.removeAll()},dispose:function(){this._mapDraw&&this._mapDraw.remove(),this._mapDraw=null},_renderSymbols:function(t,e,i){var n=t.originalData,o=this.group;n.each("value",function(e,i){if(!isNaN(e)){var a=n.getItemLayout(i);if(a&&a.point){var r=a.point,s=a.offset,l=new nb({style:{fill:t.getData().getVisual("color")},shape:{cx:r[0]+9*s,cy:r[1],r:3},silent:!0,z2:s?8:10});if(!s){var h=t.mainSeries.getData(),u=n.getName(i),c=h.indexOfName(u),d=n.getItemModel(i),f=d.getModel("label.normal"),g=d.getModel("label.emphasis"),p=h.getItemGraphicEl(c),m=T(t.getFormattedLabel(i,"normal"),u),v=T(t.getFormattedLabel(i,"emphasis"),m),y=function(){var t=fo({},g,{text:g.get("show")?v:null},{isRectText:!0,useInsideStyle:!1},!0);l.style.extendFrom(t),l.__mapOriginalZ2=l.z2,l.z2+=1},x=function(){fo(l.style,f,{text:f.get("show")?m:null,textPosition:f.getShallow("position")||"bottom"},{isRectText:!0,useInsideStyle:!1}),null!=l.__mapOriginalZ2&&(l.z2=l.__mapOriginalZ2,l.__mapOriginalZ2=null)};p.on("mouseover",y).on("mouseout",x).on("emphasis",y).on("normal",x),x()}o.add(l)}}})}}),ir({type:"geoRoam",event:"geoRoam",update:"updateLayout"},function(t,e){var i=t.componentType||"series";e.eachComponent({mainType:i,query:t},function(e){var n=e.coordinateSystem;if("geo"===n.type){var o=Xl(n,t,e.get("scaleLimit"));e.setCenter&&e.setCenter(o.center),e.setZoom&&e.setZoom(o.zoom),"series"===i&&d(e.seriesGroup,function(t){t.setCenter(o.center),t.setZoom(o.zoom)})}})});or(function(t){var e={};t.eachSeriesByType("map",function(i){var n=i.getMapType();if(!i.getHostGeoModel()&&!e[n]){var o={};d(i.seriesGroup,function(e){var i=e.coordinateSystem,n=e.originalData;e.get("showLegendSymbol")&&t.getComponent("legend")&&n.each("value",function(t,e){var a=n.getName(e),r=i.getRegion(a);if(r&&!isNaN(t)){var s=o[a]||0,l=i.dataToPoint(r.center);o[a]=s+1,n.setItemLayout(e,{point:l,offset:s})}})});var a=i.getData();a.each(function(t){var e=a.getName(t),i=a.getItemLayout(t)||{};i.showLabel=!o[e],a.setItemLayout(t,i)}),e[n]=!0}})}),ar(function(t){t.eachSeriesByType("map",function(t){var e=t.get("color"),i=t.getModel("itemStyle.normal"),n=i.get("areaColor"),o=i.get("color")||e[t.seriesIndex%e.length];t.getData().setVisual({areaColor:n,color:o})})}),er(Pw.PROCESSOR.STATISTIC,function(t){var e={};t.eachSeriesByType("map",function(t){var i=t.getHostGeoModel(),n=i?"o"+i.id:"i"+t.getMapType();(e[n]=e[n]||[]).push(t)}),d(e,function(t,e){for(var i=jl(f(t,function(t){return t.getData()}),t[0].get("mapValueCalculation")),n=0;n<t.length;n++)t[n].originalData=t[n].getData();for(n=0;n<t.length;n++)t[n].seriesGroup=t,t[n].needsDrawMap=0===n&&!t[n].getHostGeoModel(),t[n].setData(i.cloneShallow()),t[n].mainSeries=t[0]})}),tr(function(t){var e=[];d(t.series,function(t){t&&"map"===t.type&&(e.push(t),t.map=t.map||t.mapType,r(t,t.mapLocation))})}),QM("map",[{type:"mapToggleSelect",event:"mapselectchanged",method:"toggleSelected"},{type:"mapSelect",event:"mapselected",method:"select"},{type:"mapUnSelect",event:"mapunselected",method:"unSelect"}]);var SI=d,MI="\0__link_datas",II="\0__link_mainData",TI=function(t,e){this.name=t||"",this.depth=0,this.height=0,this.parentNode=null,this.dataIndex=-1,this.children=[],this.viewChildren=[],this.hostTree=e};TI.prototype={constructor:TI,isRemoved:function(){return this.dataIndex<0},eachNode:function(t,e,i){"function"==typeof t&&(i=e,e=t,t=null),_(t=t||{})&&(t={order:t});var n,o=t.order||"preorder",a=this[t.attr||"children"];"preorder"===o&&(n=e.call(i,this));for(var r=0;!n&&r<a.length;r++)a[r].eachNode(t,e,i);"postorder"===o&&e.call(i,this)},updateDepthAndHeight:function(t){var e=0;this.depth=t;for(var i=0;i<this.children.length;i++){var n=this.children[i];n.updateDepthAndHeight(t+1),n.height>e&&(e=n.height)}this.height=e+1},getNodeById:function(t){if(this.getId()===t)return this;for(var e=0,i=this.children,n=i.length;e<n;e++){var o=i[e].getNodeById(t);if(o)return o}},contains:function(t){if(t===this)return!0;for(var e=0,i=this.children,n=i.length;e<n;e++){var o=i[e].contains(t);if(o)return o}},getAncestors:function(t){for(var e=[],i=t?this:this.parentNode;i;)e.push(i),i=i.parentNode;return e.reverse(),e},getValue:function(t){var e=this.hostTree.data;return e.get(e.getDimension(t||"value"),this.dataIndex)},setLayout:function(t,e){this.dataIndex>=0&&this.hostTree.data.setItemLayout(this.dataIndex,t,e)},getLayout:function(){return this.hostTree.data.getItemLayout(this.dataIndex)},getModel:function(t){if(!(this.dataIndex<0)){var e,i=this.hostTree,n=i.data.getItemModel(this.dataIndex),o=this.getLevelModel();return o||0!==this.children.length&&(0===this.children.length||!1!==this.isExpand)||(e=this.getLeavesModel()),n.getModel(t,(o||e||i.hostModel).getModel(t))}},getLevelModel:function(){return(this.hostTree.levelModels||[])[this.depth]},getLeavesModel:function(){return this.hostTree.leavesModel},setVisual:function(t,e){this.dataIndex>=0&&this.hostTree.data.setItemVisual(this.dataIndex,t,e)},getVisual:function(t,e){return this.hostTree.data.getItemVisual(this.dataIndex,t,e)},getRawIndex:function(){return this.hostTree.data.getRawIndex(this.dataIndex)},getId:function(){return this.hostTree.data.getId(this.dataIndex)}},ih.prototype={constructor:ih,type:"tree",eachNode:function(t,e,i){this.root.eachNode(t,e,i)},getNodeByDataIndex:function(t){var e=this.data.getRawIndex(t);return this._nodes[e]},getNodeByName:function(t){return this.root.getNodeByName(t)},update:function(){for(var t=this.data,e=this._nodes,i=0,n=e.length;i<n;i++)e[i].dataIndex=-1;for(var i=0,n=t.count();i<n;i++)e[t.getRawIndex(i)].dataIndex=i},clearLayouts:function(){this.data.clearItemLayouts()}},ih.createTree=function(t,e,i){function n(t,e){var i=t.value;r=Math.max(r,y(i)?i.length:1),a.push(t);var s=new TI(t.name,o);e?nh(s,e):o.root=s,o._nodes.push(s);var l=t.children;if(l)for(var h=0;h<l.length;h++)n(l[h],s)}var o=new ih(e,i.levels,i.leaves),a=[],r=1;n(t),o.root.updateDepthAndHeight(0);var s=xr([{name:"value"}],a,{dimCount:r}),l=new aS(s,e);return l.initData(a),ql({mainData:l,struct:o,structAttr:"tree"}),o.update(),o},yw.extend({type:"series.tree",layoutInfo:null,layoutMode:"box",getInitialData:function(t){var e={name:t.name,children:t.data},i=t.leaves||{},n={};n.leaves=i;var o=ih.createTree(e,this,n),a=0;o.eachNode("preorder",function(t){t.depth>a&&(a=t.depth)});var r=t.expandAndCollapse&&t.initialTreeDepth>=0?t.initialTreeDepth:a;return o.root.eachNode("preorder",function(t){var e=t.hostTree.data.getRawDataItem(t.dataIndex);t.isExpand=e&&null!=e.collapsed?!e.collapsed:t.depth<=r}),o.data},formatTooltip:function(t){for(var e=this.getData().tree,i=e.root.children[0],n=e.getNodeByDataIndex(t),o=n.getValue(),a=n.name;n&&n!==i;)a=n.parentNode.name+"."+a,n=n.parentNode;return Gi(a+(isNaN(o)||null==o?"":" : "+o))},defaultOption:{zlevel:0,z:2,left:"12%",top:"12%",right:"12%",bottom:"12%",layout:"orthogonal",orient:"horizontal",symbol:"emptyCircle",symbolSize:7,expandAndCollapse:!0,initialTreeDepth:2,lineStyle:{normal:{color:"#ccc",width:1.5,curveness:.5}},itemStyle:{normal:{color:"lightsteelblue",borderColor:"#c23531",borderWidth:1.5}},label:{normal:{show:!0,color:"#555"}},leaves:{label:{normal:{show:!0}}},animationEasing:"linear",animationDuration:700,animationDurationUpdate:1e3}}),ur({type:"tree",init:function(t,e){this._oldTree,this._mainGroup=new jy,this.group.add(this._mainGroup)},render:function(t,e,i,n){var o=t.getData(),a=t.layoutInfo,r=this._mainGroup,s=t.get("layout");"radial"===s?r.attr("position",[a.x+a.width/2,a.y+a.height/2]):r.attr("position",[a.x,a.y]);var l=this._data,h={expandAndCollapse:t.get("expandAndCollapse"),layout:s,orient:t.get("orient"),curvature:t.get("lineStyle.normal.curveness"),symbolRotate:t.get("symbolRotate"),symbolOffset:t.get("symbolOffset"),hoverAnimation:t.get("hoverAnimation"),useNameLabel:!0,fadeIn:!0};o.diff(l).add(function(e){vh(o,e)&&xh(o,e,null,r,t,h)}).update(function(e,i){var n=l.getItemGraphicEl(i);vh(o,e)?xh(o,e,n,r,t,h):n&&_h(o,e,n,r,t,h)}).remove(function(e){var i=l.getItemGraphicEl(e);_h(o,e,i,r,t,h)}).execute(),!0===h.expandAndCollapse&&o.eachItemGraphicEl(function(e,n){e.off("click").on("click",function(){i.dispatchAction({type:"treeExpandAndCollapse",seriesId:t.id,dataIndex:n})})}),this._data=o},dispose:function(){},remove:function(){this._mainGroup.removeAll(),this._data=null}}),ir({type:"treeExpandAndCollapse",event:"treeExpandAndCollapse",update:"update"},function(t,e){e.eachComponent({mainType:"series",subType:"tree",query:t},function(e){var i=t.dataIndex,n=e.getData().tree.getNodeByDataIndex(i);n.isExpand=!n.isExpand})});var AI=function(t,e){var i=hh(t,e);t.layoutInfo=i;var n=t.get("layout"),o=0,a=0,r=null;"radial"===n?(o=2*Math.PI,a=Math.min(i.height,i.width)/2,r=sh(function(t,e){return(t.parentNode===e.parentNode?1:2)/t.depth})):(o=i.width,a=i.height,r=sh());var s=t.getData().tree.root,l=s.children[0];oh(s),wh(l,ah,r),s.hierNode.modifier=-l.hierNode.prelim,Sh(l,rh);var h=l,u=l,c=l;Sh(l,function(t){var e=t.getLayout().x;e<h.getLayout().x&&(h=t),e>u.getLayout().x&&(u=t),t.depth>c.depth&&(c=t)});var d=h===u?1:r(h,u)/2,f=d-h.getLayout().x,g=0,p=0,m=0,v=0;"radial"===n?(g=o/(u.getLayout().x+d+f),p=a/(c.depth-1||1),Sh(l,function(t){m=(t.getLayout().x+f)*g,v=(t.depth-1)*p;var e=lh(m,v);t.setLayout({x:e.x,y:e.y,rawX:m,rawY:v},!0)})):"horizontal"===t.get("orient")?(p=a/(u.getLayout().x+d+f),g=o/(c.depth-1||1),Sh(l,function(t){v=(t.getLayout().x+f)*p,m=(t.depth-1)*g,t.setLayout({x:m,y:v},!0)})):(g=o/(u.getLayout().x+d+f),p=a/(c.depth-1||1),Sh(l,function(t){m=(t.getLayout().x+f)*g,v=(t.depth-1)*p,t.setLayout({x:m,y:v},!0)}))};ar(v(cM,"tree","circle",null)),or(function(t,e){t.eachSeriesByType("tree",function(t){AI(t,e)})}),or(function(t,e){t.eachSeriesByType("tree",function(t){AI(t,e)})}),yw.extend({type:"series.treemap",layoutMode:"box",dependencies:["grid","polar"],_viewRoot:null,defaultOption:{progressive:0,hoverLayerThreshold:1/0,left:"center",top:"middle",right:null,bottom:null,width:"80%",height:"80%",sort:!0,clipWindow:"origin",squareRatio:.5*(1+Math.sqrt(5)),leafDepth:null,drillDownIcon:"▶",zoomToNodeRatio:.1024,roam:!0,nodeClick:"zoomToNode",animation:!0,animationDurationUpdate:900,animationEasing:"quinticInOut",breadcrumb:{show:!0,height:22,left:"center",top:"bottom",emptyItemWidth:25,itemStyle:{normal:{color:"rgba(0,0,0,0.7)",borderColor:"rgba(255,255,255,0.7)",borderWidth:1,shadowColor:"rgba(150,150,150,1)",shadowBlur:3,shadowOffsetX:0,shadowOffsetY:0,textStyle:{color:"#fff"}},emphasis:{textStyle:{}}}},label:{normal:{show:!0,distance:0,padding:5,position:"inside",color:"#fff",ellipsis:!0}},upperLabel:{normal:{show:!1,position:[0,"50%"],height:20,color:"#fff",ellipsis:!0,verticalAlign:"middle"},emphasis:{show:!0,position:[0,"50%"],color:"#fff",ellipsis:!0,verticalAlign:"middle"}},itemStyle:{normal:{color:null,colorAlpha:null,colorSaturation:null,borderWidth:0,gapWidth:0,borderColor:"#fff",borderColorSaturation:null},emphasis:{}},visualDimension:0,visualMin:null,visualMax:null,color:[],colorAlpha:null,colorSaturation:null,colorMappingBy:"index",visibleMin:10,childrenVisibleMin:null,levels:[]},getInitialData:function(t,e){var i={name:t.name,children:t.data};Ch(i);var n=t.levels||[];n=t.levels=Dh(n,e);var o={};return o.levels=n,ih.createTree(i,this,o).data},optionUpdated:function(){this.resetViewRoot()},formatTooltip:function(t){var e=this.getData(),i=this.getRawValue(t),n=Vi(y(i)?i[0]:i);return Gi(e.getName(t)+": "+n)},getDataParams:function(t){var e=yw.prototype.getDataParams.apply(this,arguments),i=this.getData().tree.getNodeByDataIndex(t);return e.treePathInfo=Ah(i,this),e},setLayoutInfo:function(t){this.layoutInfo=this.layoutInfo||{},a(this.layoutInfo,t)},mapIdToIndex:function(t){var e=this._idIndexMap;e||(e=this._idIndexMap=z(),this._idIndexMapCount=0);var i=e.get(t);return null==i&&e.set(t,i=this._idIndexMapCount++),i},getViewRoot:function(){return this._viewRoot},resetViewRoot:function(t){t?this._viewRoot=t:t=this._viewRoot;var e=this.getData().tree.root;t&&(t===e||e.contains(t))||(this._viewRoot=e)}});var CI=5;Lh.prototype={constructor:Lh,render:function(t,e,i,n){var o=t.getModel("breadcrumb"),a=this.group;if(a.removeAll(),o.get("show")&&i){var r=o.getModel("itemStyle.normal"),s=r.getModel("textStyle"),l={pos:{left:o.get("left"),right:o.get("right"),top:o.get("top"),bottom:o.get("bottom")},box:{width:e.getWidth(),height:e.getHeight()},emptyItemWidth:o.get("emptyItemWidth"),totalWidth:0,renderList:[]};this._prepare(i,l,s),this._renderContent(t,l,r,s,n),Jo(a,l.pos,l.box)}},_prepare:function(t,e,i){for(var n=t;n;n=n.parentNode){var o=n.getModel().get("name"),a=i.getTextRect(o),r=Math.max(a.width+16,e.emptyItemWidth);e.totalWidth+=r+8,e.renderList.push({node:n,text:o,width:r})}},_renderContent:function(t,e,i,n,o){for(var a=0,s=e.emptyItemWidth,l=t.get("breadcrumb.height"),h=$o(e.pos,e.box),u=e.totalWidth,c=e.renderList,d=c.length-1;d>=0;d--){var f=c[d],g=f.node,p=f.width,m=f.text;u>h.width&&(u-=p-s,p=s,m=null);var y=new ub({shape:{points:kh(a,0,p,l,d===c.length-1,0===d)},style:r(i.getItemStyle(),{lineJoin:"bevel",text:m,textFill:n.getTextColor(),textFont:n.getFont()}),z:10,onclick:v(o,g)});this.group.add(y),Ph(y,t,g),a+=p+8}},remove:function(){this.group.removeAll()}};var DI=m,LI=jy,kI=db,PI=d,OI=["label","normal"],zI=["label","emphasis"],NI=["upperLabel","normal"],EI=["upperLabel","emphasis"],RI=10,VI=1,BI=2,GI=$x([["fill","color"],["stroke","strokeColor"],["lineWidth","strokeWidth"],["shadowBlur"],["shadowOffsetX"],["shadowOffsetY"],["shadowColor"]]),WI=function(t){var e=GI(t);return e.stroke=e.fill=e.lineWidth=null,e};ur({type:"treemap",init:function(t,e){this._containerGroup,this._storage={nodeGroup:[],background:[],content:[]},this._oldTree,this._breadcrumb,this._controller,this._state="ready"},render:function(t,e,i,n){if(!(l(e.findComponents({mainType:"series",subType:"treemap",query:n}),t)<0)){this.seriesModel=t,this.api=i,this.ecModel=e;var o=Mh(n,t),a=n&&n.type,r=t.layoutInfo,s=!this._oldTree,h=this._storage,u="treemapRootToNode"===a&&o&&h?{rootNodeGroup:h.nodeGroup[o.node.getRawIndex()],direction:n.direction}:null,c=this._giveContainerGroup(r),d=this._doRender(c,t,u);s||a&&"treemapZoomToNode"!==a&&"treemapRootToNode"!==a?d.renderFinally():this._doAnimation(c,d,t,u),this._resetController(i),this._renderBreadcrumb(t,i,o)}},_giveContainerGroup:function(t){var e=this._containerGroup;return e||(e=this._containerGroup=new LI,this._initEvents(e),this.group.add(e)),e.attr("position",[t.x,t.y]),e},_doRender:function(t,e,i){function n(t,e,i,o,a){function r(t){return t.getId()}function s(r,s){var l=null!=r?t[r]:null,h=null!=s?e[s]:null,c=u(l,h,i,a);c&&n(l&&l.viewChildren||[],h&&h.viewChildren||[],c,o,a+1)}o?(e=t,PI(t,function(t,e){!t.isRemoved()&&s(e,e)})):new fr(e,t,r,r).add(s).update(s).remove(v(s,null)).execute()}var o=e.getData().tree,a=this._oldTree,r={nodeGroup:[],background:[],content:[]},s={nodeGroup:[],background:[],content:[]},l=this._storage,h=[],u=v(zh,e,s,l,i,r,h);n(o.root?[o.root]:[],a&&a.root?[a.root]:[],t,o===a||!a,0);var c=function(t){var e={nodeGroup:[],background:[],content:[]};return t&&PI(t,function(t,i){var n=e[i];PI(t,function(t){t&&(n.push(t),t.__tmWillDelete=1)})}),e}(l);return this._oldTree=o,this._storage=s,{lastsForAnimation:r,willDeleteEls:c,renderFinally:function(){PI(c,function(t){PI(t,function(t){t.parent&&t.parent.remove(t)})}),PI(h,function(t){t.invisible=!0,t.dirty()})}}},_doAnimation:function(t,e,i,n){if(i.get("animation")){var o=i.get("animationDurationUpdate"),r=i.get("animationEasing"),s=Oh();PI(e.willDeleteEls,function(t,e){PI(t,function(t,i){if(!t.invisible){var a,l=t.parent;if(n&&"drillDown"===n.direction)a=l===n.rootNodeGroup?{shape:{x:0,y:0,width:l.__tmNodeWidth,height:l.__tmNodeHeight},style:{opacity:0}}:{style:{opacity:0}};else{var h=0,u=0;l.__tmWillDelete||(h=l.__tmNodeWidth/2,u=l.__tmNodeHeight/2),a="nodeGroup"===e?{position:[h,u],style:{opacity:0}}:{shape:{x:h,y:u,width:0,height:0},style:{opacity:0}}}a&&s.add(t,a,o,r)}})}),PI(this._storage,function(t,i){PI(t,function(t,n){var l=e.lastsForAnimation[i][n],h={};l&&("nodeGroup"===i?l.old&&(h.position=t.position.slice(),t.attr("position",l.old)):(l.old&&(h.shape=a({},t.shape),t.setShape(l.old)),l.fadein?(t.setStyle("opacity",0),h.style={opacity:1}):1!==t.style.opacity&&(h.style={opacity:1})),s.add(t,h,o,r))})},this),this._state="animating",s.done(DI(function(){this._state="ready",e.renderFinally()},this)).start()}},_resetController:function(t){var e=this._controller;e||((e=this._controller=new kl(t.getZr())).enable(this.seriesModel.get("roam")),e.on("pan",DI(this._onPan,this)),e.on("zoom",DI(this._onZoom,this)));var i=new jt(0,0,t.getWidth(),t.getHeight());e.setPointerChecker(function(t,e,n){return i.contain(e,n)})},_clearController:function(){var t=this._controller;t&&(t.dispose(),t=null)},_onPan:function(t,e){if("animating"!==this._state&&(Math.abs(t)>3||Math.abs(e)>3)){var i=this.seriesModel.getData().tree.root;if(!i)return;var n=i.getLayout();if(!n)return;this.api.dispatchAction({type:"treemapMove",from:this.uid,seriesId:this.seriesModel.id,rootRect:{x:n.x+t,y:n.y+e,width:n.width,height:n.height}})}},_onZoom:function(t,e,i){if("animating"!==this._state){var n=this.seriesModel.getData().tree.root;if(!n)return;var o=n.getLayout();if(!o)return;var a=new jt(o.x,o.y,o.width,o.height),r=this.seriesModel.layoutInfo;e-=r.x,i-=r.y;var s=ot();lt(s,s,[-e,-i]),ut(s,s,[t,t]),lt(s,s,[e,i]),a.applyTransform(s),this.api.dispatchAction({type:"treemapRender",from:this.uid,seriesId:this.seriesModel.id,rootRect:{x:a.x,y:a.y,width:a.width,height:a.height}})}},_initEvents:function(t){t.on("click",function(t){if("ready"===this._state){var e=this.seriesModel.get("nodeClick",!0);if(e){var i=this.findTarget(t.offsetX,t.offsetY);if(i){var n=i.node;if(n.getLayout().isLeafRoot)this._rootToNode(i);else if("zoomToNode"===e)this._zoomToNode(i);else if("link"===e){var o=n.hostTree.data.getItemModel(n.dataIndex),a=o.get("link",!0),r=o.get("target",!0)||"blank";a&&window.open(a,r)}}}}},this)},_renderBreadcrumb:function(t,e,i){i||(i=null!=t.get("leafDepth",!0)?{node:t.getViewRoot()}:this.findTarget(e.getWidth()/2,e.getHeight()/2))||(i={node:t.getData().tree.root}),(this._breadcrumb||(this._breadcrumb=new Lh(this.group))).render(t,e,i.node,DI(function(e){"animating"!==this._state&&(Th(t.getViewRoot(),e)?this._rootToNode({node:e}):this._zoomToNode({node:e}))},this))},remove:function(){this._clearController(),this._containerGroup&&this._containerGroup.removeAll(),this._storage={nodeGroup:[],background:[],content:[]},this._state="ready",this._breadcrumb&&this._breadcrumb.remove()},dispose:function(){this._clearController()},_zoomToNode:function(t){this.api.dispatchAction({type:"treemapZoomToNode",from:this.uid,seriesId:this.seriesModel.id,targetNode:t.node})},_rootToNode:function(t){this.api.dispatchAction({type:"treemapRootToNode",from:this.uid,seriesId:this.seriesModel.id,targetNode:t.node})},findTarget:function(t,e){var i;return this.seriesModel.getViewRoot().eachNode({attr:"viewChildren",order:"preorder"},function(n){var o=this._storage.background[n.getRawIndex()];if(o){var a=o.transformCoordToLocal(t,e),r=o.shape;if(!(r.x<=a[0]&&a[0]<=r.x+r.width&&r.y<=a[1]&&a[1]<=r.y+r.height))return!1;i={node:n,offsetX:a[0],offsetY:a[1]}}},this),i}});for(var HI=["treemapZoomToNode","treemapRender","treemapMove"],FI=0;FI<HI.length;FI++)ir({type:HI[FI],update:"updateView"},function(){});ir({type:"treemapRootToNode",update:"updateView"},function(t,e){e.eachComponent({mainType:"series",subType:"treemap",query:t},function(e,i){var n=Mh(t,e);if(n){var o=e.getViewRoot();o&&(t.direction=Th(o,n.node)?"rollUp":"drillDown"),e.resetViewRoot(n.node)}})});var ZI=d,UI=b,XI=-1,jI=function(t){var e=t.mappingMethod,n=t.type,o=this.option=i(t);this.type=n,this.mappingMethod=e,this._normalizeData=YI[e];var a=qI[n];this.applyVisual=a.applyVisual,this.getColorMapper=a.getColorMapper,this._doMap=a._doMap[e],"piecewise"===e?(Vh(o),Eh(o)):"category"===e?o.categories?Rh(o):Vh(o,!0):(L("linear"!==e||o.dataExtent),Vh(o))};jI.prototype={constructor:jI,mapValueToVisual:function(t){var e=this._normalizeData(t);return this._doMap(e,t)},getNormalizer:function(){return m(this._normalizeData,this)}};var qI=jI.visualHandlers={color:{applyVisual:Wh("color"),getColorMapper:function(){var t=this.option;return m("category"===t.mappingMethod?function(t,e){return!e&&(t=this._normalizeData(t)),Hh.call(this,t)}:function(e,i,n){var o=!!n;return!i&&(e=this._normalizeData(e)),n=Dt(e,t.parsedVisual,n),o?n:Ot(n,"rgba")},this)},_doMap:{linear:function(t){return Ot(Dt(t,this.option.parsedVisual),"rgba")},category:Hh,piecewise:function(t,e){var i=Uh.call(this,e);return null==i&&(i=Ot(Dt(t,this.option.parsedVisual),"rgba")),i},fixed:Fh}},colorHue:Bh(function(t,e){return kt(t,e)}),colorSaturation:Bh(function(t,e){return kt(t,null,e)}),colorLightness:Bh(function(t,e){return kt(t,null,null,e)}),colorAlpha:Bh(function(t,e){return Pt(t,e)}),opacity:{applyVisual:Wh("opacity"),_doMap:Zh([0,1])},symbol:{applyVisual:function(t,e,i){var n=this.mapValueToVisual(t);if(_(n))i("symbol",n);else if(UI(n))for(var o in n)n.hasOwnProperty(o)&&i(o,n[o])},_doMap:{linear:Gh,category:Hh,piecewise:function(t,e){var i=Uh.call(this,e);return null==i&&(i=Gh.call(this,t)),i},fixed:Fh}},symbolSize:{applyVisual:Wh("symbolSize"),_doMap:Zh([0,1])}},YI={linear:function(t){return wi(t,this.option.dataExtent,[0,1],!0)},piecewise:function(t){var e=this.option.pieceList,i=jI.findPieceIndex(t,e,!0);if(null!=i)return wi(i,[0,e.length-1],[0,1],!0)},category:function(t){var e=this.option.categories?this.option.categoryMap[t]:t;return null==e?XI:e},fixed:N};jI.listVisualTypes=function(){var t=[];return d(qI,function(e,i){t.push(i)}),t},jI.addVisualHandler=function(t,e){qI[t]=e},jI.isValidType=function(t){return qI.hasOwnProperty(t)},jI.eachVisual=function(t,e,i){b(t)?d(t,e,i):e.call(i,t)},jI.mapVisual=function(t,e,i){var n,o=y(t)?[]:b(t)?{}:(n=!0,null);return jI.eachVisual(t,function(t,a){var r=e.call(i,t,a);n?o=r:o[a]=r}),o},jI.retrieveVisuals=function(t){var e,i={};return t&&ZI(qI,function(n,o){t.hasOwnProperty(o)&&(i[o]=t[o],e=!0)}),e?i:null},jI.prepareVisualTypes=function(t){if(UI(t)){var e=[];ZI(t,function(t,i){e.push(i)}),t=e}else{if(!y(t))return[];t=t.slice()}return t.sort(function(t,e){return"color"===e&&"color"!==t&&0===t.indexOf("color")?1:-1}),t},jI.dependsOn=function(t,e){return"color"===e?!(!t||0!==t.indexOf(e)):t===e},jI.findPieceIndex=function(t,e,i){function n(e,i){var n=Math.abs(e-t);n<a&&(a=n,o=i)}for(var o,a=1/0,r=0,s=e.length;r<s;r++){var l=e[r].value;if(null!=l){if(l===t||"string"==typeof l&&l===t+"")return r;i&&n(l,r)}}for(var r=0,s=e.length;r<s;r++){var h=e[r],u=h.interval,c=h.close;if(u){if
[truncated: 246,754 more chars]
