# Supplementary material for: Constructing marine expert management knowledge graph based on Trellisnet-CRF
Source: PeerJ Comput Sci. 2022 Sep 5;8:e1083. doi: 10.7717/peerj-cs.1083 (PMC9455288; doi:10.7717/peerj-cs.1083)
Supplement: Supplemental Information 3 [file peerj-cs-08-1083-s003.zip › kgocean/static/js/footable.min.js]

/*
* FooTable v3 - FooTable is a jQuery plugin that aims to make HTML tables on smaller devices look awesome.
* @version 3.1.6
* @link http://fooplugins.com
* @copyright Steven Usher & Brad Vincent 2015
* @license Released under the GPLv3 license.
*/
!function(a,b){window.console=window.console||{log:function(){},error:function(){}},a.fn.footable=function(a,c){return a=a||{},this.filter("table").each(function(d,e){b.init(e,a,c)})};var c={events:[]};b.__debug__=JSON.parse(localStorage.getItem("footable_debug"))||!1,b.__debug_options__=JSON.parse(localStorage.getItem("footable_debug_options"))||c,b.debug=function(d,e){return b.is["boolean"](d)?(b.__debug__=d,void(b.__debug__?(localStorage.setItem("footable_debug",JSON.stringify(b.__debug__)),b.__debug_options__=a.extend(!0,{},c,e||{}),b.is.hash(e)&&localStorage.setItem("footable_debug_options",JSON.stringify(b.__debug_options__))):(localStorage.removeItem("footable_debug"),localStorage.removeItem("footable_debug_options")))):b.__debug__},b.get=function(b){return a(b).first().data("__FooTable__")},b.init=function(a,c,d){var e=b.get(a);return e instanceof b.Table&&e.destroy(),new b.Table(a,c,d)},b.getRow=function(b){var c=a(b).closest("tr");return c.hasClass("footable-detail-row")&&(c=c.prev()),c.data("__FooTableRow__")}}(jQuery,FooTable=window.FooTable||{}),function(a){var b=function(){return!0};a.arr={},a.arr.each=function(b,c){if(a.is.array(b)&&a.is.fn(c))for(var d=0,e=b.length;e>d&&c(b[d],d)!==!1;d++);},a.arr.get=function(b,c){var d=[];if(!a.is.array(b))return d;if(!a.is.fn(c))return b;for(var e=0,f=b.length;f>e;e++)c(b[e],e)&&d.push(b[e]);return d},a.arr.any=function(c,d){if(!a.is.array(c))return!1;d=a.is.fn(d)?d:b;for(var e=0,f=c.length;f>e;e++)if(d(c[e],e))return!0;return!1},a.arr.contains=function(b,c){if(!a.is.array(b)||a.is.undef(c))return!1;for(var d=0,e=b.length;e>d;d++)if(b[d]==c)return!0;return!1},a.arr.first=function(c,d){if(!a.is.array(c))return null;d=a.is.fn(d)?d:b;for(var e=0,f=c.length;f>e;e++)if(d(c[e],e))return c[e];return null},a.arr.map=function(b,c){var d=[],e=null;if(!a.is.array(b)||!a.is.fn(c))return d;for(var f=0,g=b.length;g>f;f++)null!=(e=c(b[f],f))&&d.push(e);return d},a.arr.remove=function(b,c){var d=[],e=[];if(!a.is.array(b)||!a.is.fn(c))return e;for(var f=0,g=b.length;g>f;f++)c(b[f],f,e)&&(d.push(f),e.push(b[f]));for(d.sort(function(a,b){return b-a}),f=0,g=d.length;g>f;f++){var h=d[f]-f;b.splice(h,1)}return e},a.arr["delete"]=function(b,c){var d=-1,e=null;if(!a.is.array(b)||a.is.undef(c))return e;for(var f=0,g=b.length;g>f;f++)if(b[f]==c){d=f,e=b[f];break}return-1!=d&&b.splice(d,1),e},a.arr.replace=function(a,b,c){var d=a.indexOf(b);-1!==d&&(a[d]=c)}}(FooTable),function(a){a.is={},a.is.type=function(a,b){return typeof a===b},a.is.defined=function(a){return"undefined"!=typeof a},a.is.undef=function(a){return"undefined"==typeof a},a.is.array=function(a){return"[object Array]"===Object.prototype.toString.call(a)},a.is.date=function(a){return"[object Date]"===Object.prototype.toString.call(a)&&!isNaN(a.getTime())},a.is["boolean"]=function(a){return"[object Boolean]"===Object.prototype.toString.call(a)},a.is.string=function(a){return"[object String]"===Object.prototype.toString.call(a)},a.is.number=function(a){return"[object Number]"===Object.prototype.toString.call(a)&&!isNaN(a)},a.is.fn=function(b){return a.is.defined(window)&&b===window.alert||"[object Function]"===Object.prototype.toString.call(b)},a.is.error=function(a){return"[object Error]"===Object.prototype.toString.call(a)},a.is.object=function(a){return"[object Object]"===Object.prototype.toString.call(a)},a.is.hash=function(b){return a.is.object(b)&&b.constructor===Object&&!b.nodeType&&!b.setInterval},a.is.element=function(a){return"object"==typeof HTMLElement?a instanceof HTMLElement:a&&"object"==typeof a&&null!==a&&1===a.nodeType&&"string"==typeof a.nodeName},a.is.promise=function(b){return a.is.object(b)&&a.is.fn(b.then)&&a.is.fn(b.promise)},a.is.jq=function(b){return a.is.defined(window.jQuery)&&b instanceof jQuery&&b.length>0},a.is.moment=function(b){return a.is.defined(window.moment)&&a.is.object(b)&&a.is["boolean"](b._isAMomentObject)},a.is.emptyObject=function(b){if(!a.is.hash(b))return!1;for(var c in b)if(b.hasOwnProperty(c))return!1;return!0},a.is.emptyArray=function(b){return a.is.array(b)?0===b.length:!0},a.is.emptyString=function(b){return a.is.string(b)?0===b.length:!0}}(FooTable),function(a){a.str={},a.str.contains=function(b,c,d){return a.is.emptyString(b)||a.is.emptyString(c)?!1:c.length<=b.length&&-1!==(d?b.toUpperCase().indexOf(c.toUpperCase()):b.indexOf(c))},a.str.containsExact=function(b,c,d){return a.is.emptyString(b)||a.is.emptyString(c)||c.length>b.length?!1:new RegExp("\\b"+a.str.escapeRegExp(c)+"\\b",d?"i":"").test(b)},a.str.containsWord=function(b,c,d){if(a.is.emptyString(b)||a.is.emptyString(c)||b.length<c.length)return!1;for(var e=b.split(/\W/),f=0,g=e.length;g>f;f++)if(d?e[f].toUpperCase()==c.toUpperCase():e[f]==c)return!0;return!1},a.str.from=function(b,c){return a.is.emptyString(b)?b:a.str.contains(b,c)?b.substring(b.indexOf(c)+1):b},a.str.startsWith=function(b,c){return a.is.emptyString(b)?b==c:b.slice(0,c.length)==c},a.str.toCamelCase=function(b){return a.is.emptyString(b)?b:b.toUpperCase()===b?b.toLowerCase():b.replace(/^([A-Z])|[-\s_](\w)/g,function(b,c,d){return a.is.string(d)?d.toUpperCase():c.toLowerCase()})},a.str.random=function(b){return b=a.is.emptyString(b)?"":b,b+Math.random().toString(36).substr(2,9)},a.str.escapeRegExp=function(b){return a.is.emptyString(b)?b:b.replace(/[.*+?^${}()|[\]\\]/g,"\\$&")}}(FooTable),function(a){"use strict";function b(){}Object.create||(Object.create=function(){var b=function(){};return function(c){if(arguments.length>1)throw Error("Second argument not supported");if(!a.is.object(c))throw TypeError("Argument must be an object");b.prototype=c;var d=new b;return b.prototype=null,d}}());var c=/xyz/.test(function(){xyz})?/\b_super\b/:/.*/;b.__extend__=function(b,d,e,f){b[d]=a.is.fn(f)&&c.test(e)?function(a,b){return function(){var a,c;return a=this._super,this._super=f,c=b.apply(this,arguments),this._super=a,c}}(d,e):e},b.extend=function(d,e){function f(b,d,e,f){b[d]=a.is.fn(f)&&c.test(e)?function(a,b,c){return function(){var a,d;return a=this._super,this._super=c,d=b.apply(this,arguments),this._super=a,d}}(d,e,f):e}var g=Array.prototype.slice.call(arguments);if(d=g.shift(),e=g.shift(),a.is.hash(d)){var h=Object.create(this.prototype),i=this.prototype;for(var j in d)"__ctor__"!==j&&f(h,j,d[j],i[j]);var k=a.is.fn(h.__ctor__)?h.__ctor__:function(){if(!a.is.fn(this.construct))throw new SyntaxError('FooTable class objects must be constructed with the "new" keyword.');this.construct.apply(this,arguments)};return h.construct=a.is.fn(h.construct)?h.construct:function(){},k.prototype=h,h.constructor=k,k.extend=b.extend,k}a.is.string(d)&&a.is.fn(e)&&f(this.prototype,d,e,this.prototype[d])},a.Class=b,a.ClassFactory=a.Class.extend({construct:function(){this.registered={}},contains:function(b){return a.is.defined(this.registered[b])},names:function(){var a,b=[];for(a in this.registered)this.registered.hasOwnProperty(a)&&b.push(a);return b},register:function(b,c,d){if(a.is.string(b)&&a.is.fn(c)){var e=this.registered[b];this.registered[b]={name:b,klass:c,priority:a.is.number(d)?d:a.is.defined(e)?e.priority:0}}},load:function(b,c,d){var e,f,g=this,h=Array.prototype.slice.call(arguments),i=[],j=[];b=h.shift()||{};for(e in g.registered)if(g.registered.hasOwnProperty(e)){var k=g.registered[e];b.hasOwnProperty(e)&&(f=b[e],a.is.string(f)&&(f=a.getFnPointer(b[e])),a.is.fn(f)&&(k={name:e,klass:f,priority:g.registered[e].priority})),i.push(k)}for(e in b)b.hasOwnProperty(e)&&!g.registered.hasOwnProperty(e)&&(f=b[e],a.is.string(f)&&(f=a.getFnPointer(b[e])),a.is.fn(f)&&i.push({name:e,klass:f,priority:0}));return i.sort(function(a,b){return b.priority-a.priority}),a.arr.each(i,function(b){a.is.fn(b.klass)&&j.push(g._make(b.klass,h))}),j},make:function(b,c,d){var e,f=this,g=Array.prototype.slice.call(arguments);return b=g.shift(),e=f.registered[b],a.is.fn(e.klass)?f._make(e.klass,g):null},_make:function(a,b){function c(){return a.apply(this,b)}return c.prototype=a.prototype,new c}})}(FooTable),function(a,b){b.css2json=function(c){if(b.is.emptyString(c))return{};for(var d,e,f,g={},h=c.split(";"),i=0,j=h.length;j>i;i++)b.is.emptyString(h[i])||(d=h[i].split(":"),b.is.emptyString(d[0])||b.is.emptyString(d[1])||(e=b.str.toCamelCase(a.trim(d[0])),f=a.trim(d[1]),g[e]=f));return g},b.getFnPointer=function(a){if(b.is.emptyString(a))return null;var c=window,d=a.split(".");return b.arr.each(d,function(a){c[a]&&(c=c[a])}),b.is.fn(c)?c:null},b.checkFnValue=function(a,c,d){function e(a,c,d){return b.is.fn(c)?function(){return c.apply(a,arguments)}:d}return d=b.is.fn(d)?d:null,b.is.fn(c)?e(a,c,d):b.is.type(c,"string")?e(a,b.getFnPointer(c),d):d}}(jQuery,FooTable),function(a,b){b.Cell=b.Class.extend({construct:function(a,b,c,d){this.ft=a,this.row=b,this.column=c,this.created=!1,this.define(d)},define:function(c){this.$el=b.is.element(c)||b.is.jq(c)?a(c):null,this.$detail=null;var d=b.is.hash(c)&&b.is.hash(c.options)&&b.is.defined(c.value);this.value=this.column.parser.call(this.column,b.is.jq(this.$el)?this.$el:d?c.value:c,this.ft.o),this.o=a.extend(!0,{classes:null,style:null},d?c.options:{}),this.classes=b.is.jq(this.$el)&&this.$el.attr("class")?this.$el.attr("class").match(/\S+/g):b.is.array(this.o.classes)?this.o.classes:b.is.string(this.o.classes)?this.o.classes.match(/\S+/g):[],this.style=b.is.jq(this.$el)&&this.$el.attr("style")?b.css2json(this.$el.attr("style")):b.is.hash(this.o.style)?this.o.style:b.is.string(this.o.style)?b.css2json(this.o.style):{}},$create:function(){this.created||((this.$el=b.is.jq(this.$el)?this.$el:a("<td/>")).data("value",this.value).contents().detach().end().append(this.format(this.value)),this._setClasses(this.$el),this._setStyle(this.$el),this.$detail=a("<tr/>").addClass(this.row.classes.join(" ")).data("__FooTableCell__",this).append(a("<th/>")).append(a("<td/>")),this.created=!0)},collapse:function(){this.created&&(this.$detail.children("th").html(this.column.title),this.$el.clone().attr("id",this.$el.attr("id")?this.$el.attr("id")+"-detail":void 0).css("display","table-cell").html("").append(this.$el.contents().detach()).replaceAll(this.$detail.children("td").first()),b.is.jq(this.$detail.parent())||this.$detail.appendTo(this.row.$details.find(".footable-details > tbody")))},restore:function(){if(this.created){if(b.is.jq(this.$detail.parent())){var a=this.$detail.children("td").first();this.$el.attr("class",a.attr("class")).attr("style",a.attr("style")).css("display",this.column.hidden||!this.column.visible?"none":"table-cell").append(a.contents().detach())}this.$detail.detach()}},parse:function(){return this.column.parser.call(this.column,this.$el,this.ft.o)},format:function(a){return this.column.formatter.call(this.column,a,this.ft.o,this.row.value)},val:function(c,d,e){if(b.is.undef(c))return this.value;var f=this,g=b.is.hash(c)&&b.is.hash(c.options)&&b.is.defined(c.value);if(this.o=a.extend(!0,{classes:f.classes,style:f.style},g?c.options:{}),this.value=g?c.value:c,this.classes=b.is.array(this.o.classes)?this.o.classes:b.is.string(this.o.classes)?this.o.classes.match(/\S+/g):[],this.style=b.is.hash(this.o.style)?this.o.style:b.is.string(this.o.style)?b.css2json(this.o.style):{},e=b.is["boolean"](e)?e:!0,this.created&&e){this.$el.data("value",this.value).empty();var h=this.$detail.children("td").first().empty(),i=b.is.jq(this.$detail.parent())?h:this.$el;i.append(this.format(this.value)),this._setClasses(i),this._setStyle(i),(b.is["boolean"](d)?d:!0)&&this.row.draw()}},_setClasses:function(a){var c=!b.is.emptyArray(this.column.classes),d=!b.is.emptyArray(this.classes),e=null;a.removeAttr("class"),(c||d)&&(c&&d?e=this.classes.concat(this.column.classes).join(" "):c?e=this.column.classes.join(" "):d&&(e=this.classes.join(" ")),b.is.emptyString(e)||a.addClass(e))},_setStyle:function(c){var d=!b.is.emptyObject(this.column.style),e=!b.is.emptyObject(this.style),f=null;c.removeAttr("style"),(d||e)&&(d&&e?f=a.extend({},this.column.style,this.style):d?f=this.column.style:e&&(f=this.style),b.is.hash(f)&&c.css(f))}})}(jQuery,FooTable),function(a,b){b.Column=b.Class.extend({construct:function(a,c,d){this.ft=a,this.type=b.is.emptyString(d)?"text":d,this.virtual=b.is["boolean"](c.virtual)?c.virtual:!1,this.$el=b.is.jq(c.$el)?c.$el:null,this.index=b.is.number(c.index)?c.index:-1,this.internal=!1,this.define(c),this.$create()},define:function(a){this.hidden=b.is["boolean"](a.hidden)?a.hidden:!1,this.visible=b.is["boolean"](a.visible)?a.visible:!0,this.name=b.is.string(a.name)?a.name:null,null==this.name&&(this.name="col"+(a.index+1)),this.title=b.is.string(a.title)?a.title:null,!this.virtual&&null==this.title&&b.is.jq(this.$el)&&(this.title=this.$el.html()),null==this.title&&(this.title="Column "+(a.index+1)),this.style=b.is.hash(a.style)?a.style:b.is.string(a.style)?b.css2json(a.style):{},this.classes=b.is.array(a.classes)?a.classes:b.is.string(a.classes)?a.classes.match(/\S+/g):[],this.parser=b.checkFnValue(this,a.parser,this.parser),this.formatter=b.checkFnValue(this,a.formatter,this.formatter)},$create:function(){(this.$el=!this.virtual&&b.is.jq(this.$el)?this.$el:a("<th/>")).html(this.title).addClass(this.classes.join(" ")).css(this.style)},parser:function(c){if(b.is.element(c)||b.is.jq(c)){var d=a(c).data("value");return b.is.defined(d)?d:a(c).html()}return b.is.defined(c)&&null!=c?c+"":null},formatter:function(a,b,c){return null==a?"":a},createCell:function(a){var c=b.is.jq(a.$el)?a.$el.children("td,th").get(this.index):null,d=b.is.hash(a.value)?a.value[this.name]:null;return new b.Cell(this.ft,a,this,c||d)}}),b.columns=new b.ClassFactory,b.columns.register("text",b.Column)}(jQuery,FooTable),function(a,b){b.Component=b.Class.extend({construct:function(a,c){if(!(a instanceof b.Table))throw new TypeError("The instance parameter must be an instance of FooTable.Table.");this.ft=a,this.enabled=b.is["boolean"](c)?c:!1},preinit:function(a){},init:function(){},destroy:function(){},predraw:function(){},draw:function(){},postdraw:function(){}}),b.components=new b.ClassFactory}(jQuery,FooTable),function(a,b){b.Defaults=function(){this.stopPropagation=!1,this.on=null},b.defaults=new b.Defaults}(jQuery,FooTable),function(a,b){b.Row=b.Class.extend({construct:function(a,b,c){this.ft=a,this.columns=b,this.created=!1,this.define(c)},define:function(c){this.$el=b.is.element(c)||b.is.jq(c)?a(c):null,this.$toggle=a("<span/>",{"class":"footable-toggle fooicon fooicon-plus"});var d=b.is.hash(c),e=d&&b.is.hash(c.options)&&b.is.hash(c.value);this.value=d?e?c.value:c:null,this.o=a.extend(!0,{expanded:!1,classes:null,style:null},e?c.options:{}),this.expanded=b.is.jq(this.$el)?this.$el.data("expanded")||this.o.expanded:this.o.expanded,this.classes=b.is.jq(this.$el)&&this.$el.attr("class")?this.$el.attr("class").match(/\S+/g):b.is.array(this.o.classes)?this.o.classes:b.is.string(this.o.classes)?this.o.classes.match(/\S+/g):[],this.style=b.is.jq(this.$el)&&this.$el.attr("style")?b.css2json(this.$el.attr("style")):b.is.hash(this.o.style)?this.o.style:b.is.string(this.o.style)?b.css2json(this.o.style):{},this.cells=this.createCells();var f=this;f.value={},b.arr.each(f.cells,function(a){f.value[a.column.name]=a.val()})},$create:function(){if(!this.created){(this.$el=b.is.jq(this.$el)?this.$el:a("<tr/>")).data("__FooTableRow__",this),this._setClasses(this.$el),this._setStyle(this.$el),"last"==this.ft.rows.toggleColumn&&this.$toggle.addClass("last-column"),this.$details=a("<tr/>",{"class":"footable-detail-row"}).append(a("<td/>",{colspan:this.ft.columns.visibleColspan}).append(a("<table/>",{"class":"footable-details "+this.ft.classes.join(" ")}).append("<tbody/>")));var c=this;b.arr.each(c.cells,function(a){a.created||a.$create(),c.$el.append(a.$el)}),c.$el.off("click.ft.row").on("click.ft.row",{self:c},c._onToggle),this.created=!0}},createCells:function(){var a=this;return b.arr.map(a.columns,function(b){return b.createCell(a)})},val:function(c,d,e){var f=this;if(!b.is.hash(c))return b.is.hash(this.value)&&!b.is.emptyObject(this.value)||(this.value={},b.arr.each(this.cells,function(a){a.column.internal||(f.value[a.column.name]=a.val())})),this.value;this.collapse(!1);var g=b.is.hash(c),h=g&&b.is.hash(c.options)&&b.is.hash(c.value);if(this.o=a.extend(!0,{expanded:f.expanded,classes:f.classes,style:f.style},h?c.options:{}),this.expanded=this.o.expanded,this.classes=b.is.array(this.o.classes)?this.o.classes:b.is.string(this.o.classes)?this.o.classes.match(/\S+/g):[],this.style=b.is.hash(this.o.style)?this.o.style:b.is.string(this.o.style)?b.css2json(this.o.style):{},g)if(h&&(c=c.value),b.is.hash(this.value))for(var i in c)c.hasOwnProperty(i)&&(this.value[i]=c[i]);else this.value=c;else this.value=null;e=b.is["boolean"](e)?e:!0,b.arr.each(this.cells,function(a){!a.column.internal&&b.is.defined(f.value[a.column.name])&&a.val(f.value[a.column.name],!1,e)}),this.created&&e&&(this._setClasses(this.$el),this._setStyle(this.$el),(b.is["boolean"](d)?d:!0)&&this.draw())},_setClasses:function(a){var c=!b.is.emptyArray(this.classes),d=null;a.removeAttr("class"),c&&(d=this.classes.join(" "),b.is.emptyString(d)||a.addClass(d))},_setStyle:function(a){var c=!b.is.emptyObject(this.style),d=null;a.removeAttr("style"),c&&(d=this.style,b.is.hash(d)&&a.css(d))},expand:function(){if(this.created){var a=this;a.ft.raise("expand.ft.row",[a]).then(function(){a.__hidden__=b.arr.map(a.cells,function(a){return a.column.hidden&&a.column.visible?a:null}),a.__hidden__.length>0&&(a.$details.insertAfter(a.$el).children("td").first().attr("colspan",a.ft.columns.visibleColspan),b.arr.each(a.__hidden__,function(a){a.collapse()})),a.$el.attr("data-expanded",!0),a.$toggle.removeClass("fooicon-plus").addClass("fooicon-minus"),a.expanded=!0,a.ft.raise("expanded.ft.row",[a])})}},collapse:function(a){if(this.created){var c=this;c.ft.raise("collapse.ft.row",[c]).then(function(){b.arr.each(c.__hidden__,function(a){a.restore()}),c.$details.detach(),c.$el.removeAttr("data-expanded"),c.$toggle.removeClass("fooicon-minus").addClass("fooicon-plus"),(b.is["boolean"](a)?a:!0)&&(c.expanded=!1),c.ft.raise("collapsed.ft.row",[c])})}},predraw:function(a){this.created&&(this.expanded&&this.collapse(!1),this.$toggle.detach(),a=b.is["boolean"](a)?a:!0,a&&this.$el.detach())},draw:function(a){this.created||this.$create(),b.is.jq(a)&&a.append(this.$el);var c=this;b.arr.each(c.cells,function(a){a.$el.css("display",a.column.hidden||!a.column.visible?"none":"table-cell"),c.ft.rows.showToggle&&c.ft.columns.hasHidden&&("first"==c.ft.rows.toggleColumn&&a.column.index==c.ft.columns.firstVisibleIndex||"last"==c.ft.rows.toggleColumn&&a.column.index==c.ft.columns.lastVisibleIndex)&&a.$el.prepend(c.$toggle),a.$el.add(a.column.$el).removeClass("footable-first-visible footable-last-visible"),a.column.index==c.ft.columns.firstVisibleIndex&&a.$el.add(a.column.$el).addClass("footable-first-visible"),a.column.index==c.ft.columns.lastVisibleIndex&&a.$el.add(a.column.$el).addClass("footable-last-visible")}),this.expanded&&this.expand()},toggle:function(){this.created&&this.ft.columns.hasHidden&&(this.expanded?this.collapse():this.expand())},_onToggle:function(b){var c=b.data.self;a(b.target).is(c.ft.rows.toggleSelector)&&c.toggle()}})}(jQuery,FooTable),function(a,b){b.instances=[],b.Table=b.Class.extend({construct:function(c,d,e){this._resizeTimeout=null,this.id=b.instances.push(this),this.initialized=!1,this.$el=(b.is.jq(c)?c:a(c)).first(),this.$loader=a("<div/>",{"class":"footable-loader"}).append(a("<span/>",{"class":"fooicon fooicon-loader"})),this.o=a.extend(!0,{},b.defaults,d),this.data=this.$el.data()||{},this.classes=[],this.components=b.components.load(b.is.hash(this.data.components)?this.data.components:this.o.components,this),this.breakpoints=this.use(FooTable.Breakpoints),this.columns=this.use(FooTable.Columns),this.rows=this.use(FooTable.Rows),this._construct(e)},_construct:function(a){var c=this;return this._preinit().then(function(){return c._init().then(function(){return c.raise("ready.ft.table").then(function(){b.is.fn(a)&&a.call(c,c)})})}).always(function(a){c.$el.show(),b.is.error(a)&&console.error("FooTable: unhandled error thrown during initialization.",a)})},_preinit:function(){var a=this;return this.raise("preinit.ft.table",[a.data]).then(function(){var c=(a.$el.attr("class")||"").match(/\S+/g)||[];a.o.ajax=b.checkFnValue(a,a.data.ajax,a.o.ajax),a.o.stopPropagation=b.is["boolean"](a.data.stopPropagation)?a.data.stopPropagation:a.o.stopPropagation;for(var d=0,e=c.length;e>d;d++)b.str.startsWith(c[d],"footable")||a.classes.push(c[d]);return a.$el.hide().after(a.$loader),a.execute(!1,!1,"preinit",a.data)})},_init:function(){var c=this;return c.raise("init.ft.table").then(function(){var d=c.$el.children("thead"),e=c.$el.children("tbody"),f=c.$el.children("tfoot");return c.$el.addClass("footable footable-"+c.id),b.is.hash(c.o.on)&&c.$el.on(c.o.on),0==f.length&&c.$el.append(f=a("<tfoot/>")),0==e.length&&c.$el.append("<tbody/>"),0==d.length&&c.$el.prepend(d=a("<thead/>")),c.execute(!1,!0,"init").then(function(){return c.$el.data("__FooTable__",c),0==f.children("tr").length&&f.remove(),0==d.children("tr").length&&d.remove(),c.raise("postinit.ft.table").then(function(){return c.draw()}).always(function(){a(window).off("resize.ft"+c.id,c._onWindowResize).on("resize.ft"+c.id,{self:c},c._onWindowResize),c.initialized=!0})})})},destroy:function(){var c=this;return c.raise("destroy.ft.table").then(function(){return c.execute(!0,!0,"destroy").then(function(){c.$el.removeData("__FooTable__").removeClass("footable-"+c.id),b.is.hash(c.o.on)&&c.$el.off(c.o.on),a(window).off("resize.ft"+c.id,c._onWindowResize),c.initialized=!1,b.instances[c.id]=null})}).fail(function(a){b.is.error(a)&&console.error("FooTable: unhandled error thrown while destroying the plugin.",a)})},raise:function(c,d){var e=this,f=b.__debug__&&(b.is.emptyArray(b.__debug_options__.events)||b.arr.any(b.__debug_options__.events,function(a){return b.str.contains(c,a)}));return d=d||[],d.unshift(this),a.Deferred(function(b){var g=a.Event(c);1==e.o.stopPropagation&&e.$el.one(c,function(a){a.stopPropagation()}),f&&console.log("FooTable:"+c+": ",d),e.$el.trigger(g,d),g.isDefaultPrevented()?(f&&console.log('FooTable: default prevented for the "'+c+'" event.'),b.reject(g)):b.resolve(g)})},use:function(a){for(var b=0,c=this.components.length;c>b;b++)if(this.components[b]instanceof a)return this.components[b];return null},draw:function(){var a=this,c=a.$el.clone().insertBefore(a.$el);return a.$el.detach(),a.execute(!1,!0,"predraw").then(function(){return a.raise("predraw.ft.table").then(function(){return a.execute(!1,!0,"draw").then(function(){return a.raise("draw.ft.table").then(function(){return a.execute(!1,!0,"postdraw").then(function(){return a.raise("postdraw.ft.table")})})})})}).fail(function(a){b.is.error(a)&&console.error("FooTable: unhandled error thrown during a draw operation.",a)}).always(function(){c.replaceWith(a.$el),a.$loader.remove()})},execute:function(a,c,d,e,f){var g=this,h=Array.prototype.slice.call(arguments);a=h.shift(),c=h.shift();var i=c?b.arr.get(g.components,function(a){return a.enabled}):g.components.slice(0);return h.unshift(a?i.reverse():i),g._execute.apply(g,h)},_execute:function(c,d,e,f){if(!c||!c.length)return a.when();var g,h=this,i=Array.prototype.slice.call(arguments);return c=i.shift(),d=i.shift(),g=c.shift(),b.is.fn(g[d])?a.Deferred(function(a){try{var c=g[d].apply(g,i);if(b.is.promise(c))return c.then(a.resolve,a.reject);a.resolve(c)}catch(e){a.reject(e)}}).then(function(){return h._execute.apply(h,[c,d].concat(i))}):h._execute.apply(h,[c,d].concat(i))},_onWindowResize:function(a){var b=a.data.self;null!=b._resizeTimeout&&clearTimeout(b._resizeTimeout),b._resizeTimeout=setTimeout(function(){b._resizeTimeout=null,b.raise("resize.ft.table").then(function(){b.breakpoints.check()})},300)}})}(jQuery,FooTable),function(a,b){b.ArrayColumn=b.Column.extend({construct:function(a,b){this._super(a,b,"array")},parser:function(c){if(b.is.element(c)||b.is.jq(c)){var d=a(c),e=d.data("value");if(b.is.array(e))return e;e=d.html();try{e=JSON.parse(e)}catch(f){e=null}return b.is.array(e)?e:null}return b.is.array(c)?c:null},formatter:function(a,c,d){return b.is.array(a)?JSON.stringify(a):""}}),b.columns.register("array",b.ArrayColumn)}(jQuery,FooTable),function(a,b){b.is.undef(window.moment)||(b.DateColumn=b.Column.extend({construct:function(a,c){this._super(a,c,"date"),this.formatString=b.is.string(c.formatString)?c.formatString:"MM-DD-YYYY"},parser:function(c){if(b.is.element(c)||b.is.jq(c)){var d=a(c).data("value");c=b.is.defined(d)?d:a(c).text(),b.is.string(c)&&(c=isNaN(c)?c:+c)}if(b.is.date(c))return moment(c);if(b.is.object(c)&&b.is["boolean"](c._isAMomentObject))return c;if(b.is.string(c)){if(isNaN(c))return moment(c,this.formatString);c=+c}return b.is.number(c)?moment(c):null},formatter:function(a,c,d){return b.is.object(a)&&b.is["boolean"](a._isAMomentObject)&&a.isValid()?a.format(this.formatString):""},filterValue:function(c){if((b.is.element(c)||b.is.jq(c))&&(c=a(c).data("filterValue")||a(c).text()),b.is.hash(c)&&b.is.hash(c.options)&&(b.is.string(c.options.filterValue)&&(c=c.options.filterValue),b.is.defined(c.value)&&(c=c.value)),b.is.object(c)&&b.is["boolean"](c._isAMomentObject))return c.format(this.formatString);if(b.is.string(c)){if(isNaN(c))return c;c=+c}return b.is.number(c)||b.is.date(c)?moment(c).format(this.formatString):b.is.defined(c)&&null!=c?c+"":""}}),b.columns.register("date",b.DateColumn))}(jQuery,FooTable),function(a,b){b.HTMLColumn=b.Column.extend({construct:function(a,b){this._super(a,b,"html")},parser:function(c){if(b.is.string(c)&&(c=a(a.trim(c))),b.is.element(c)&&(c=a(c)),b.is.jq(c)){var d=c.prop("tagName").toLowerCase();if("td"==d||"th"==d){var e=c.data("value");return b.is.defined(e)?e:c.contents()}return c}return null}}),b.columns.register("html",b.HTMLColumn)}(jQuery,FooTable),function(a,b){b.NumberColumn=b.Column.extend({construct:function(a,c){this._super(a,c,"number"),this.decimalSeparator=b.is.string(c.decimalSeparator)?c.decimalSeparator:".",this.thousandSeparator=b.is.string(c.thousandSeparator)?c.thousandSeparator:",",this.decimalSeparatorRegex=new RegExp(b.str.escapeRegExp(this.decimalSeparator),"g"),this.thousandSeparatorRegex=new RegExp(b.str.escapeRegExp(this.thousandSeparator),"g"),this.cleanRegex=new RegExp("[^-0-9"+b.str.escapeRegExp(this.decimalSeparator)+"]","g")},parser:function(c){if(b.is.element(c)||b.is.jq(c)){var d=a(c).data("value");c=b.is.defined(d)?d:a(c).text().replace(this.cleanRegex,"")}return b.is.string(c)&&(c=c.replace(this.thousandSeparatorRegex,"").replace(this.decimalSeparatorRegex,"."),c=parseFloat(c)),b.is.number(c)?c:null},formatter:function(a,b,c){if(null==a)return"";var d=(a+"").split(".");return 2==d.length&&d[0].length>3&&(d[0]=d[0].replace(/\B(?=(?:\d{3})+(?!\d))/g,this.thousandSeparator)),d.join(this.decimalSeparator)}}),b.columns.register("number",b.NumberColumn)}(jQuery,FooTable),function(a,b){b.ObjectColumn=b.Column.extend({construct:function(a,b){this._super(a,b,"object")},parser:function(c){if(b.is.element(c)||b.is.jq(c)){var d=a(c),e=d.data("value");if(b.is.object(e))return e;e=d.html();try{e=JSON.parse(e)}catch(f){e=null}return b.is.object(e)?e:null}return b.is.object(c)?c:null},formatter:function(a,c,d){return b.is.object(a)?JSON.stringify(a):""}}),b.columns.register("object",b.ObjectColumn)}(jQuery,FooTable),function(a,b){b.Breakpoint=b.Class.extend({construct:function(a,b){this.name=a,this.width=b}})}(jQuery,FooTable),function(a,b){b.Breakpoints=b.Component.extend({construct:function(a){this._super(a,!0),this.o=a.o,this.current=null,this.array=[],this.cascade=this.o.cascade,this.useParentWidth=this.o.useParentWidth,this.hidden=null,this._classNames="",this.getWidth=b.checkFnValue(this,this.o.getWidth,this.getWidth)},preinit:function(a){var c=this;return this.ft.raise("preinit.ft.breakpoints",[a]).then(function(){c.cascade=b.is["boolean"](a.cascade)?a.cascade:c.cascade,c.o.breakpoints=b.is.hash(a.breakpoints)?a.breakpoints:c.o.breakpoints,c.getWidth=b.checkFnValue(c,a.getWidth,c.getWidth),null==c.o.breakpoints&&(c.o.breakpoints={xs:480,sm:768,md:992,lg:1200});for(var d in c.o.breakpoints)c.o.breakpoints.hasOwnProperty(d)&&(c.array.push(new b.Breakpoint(d,c.o.breakpoints[d])),c._classNames+="breakpoint-"+d+" ");c.array.sort(function(a,b){return b.width-a.width})})},init:function(){var a=this;return this.ft.raise("init.ft.breakpoints").then(function(){a.current=a.get()})},draw:function(){this.ft.$el.removeClass(this._classNames).addClass("breakpoint-"+this.current.name)},calculate:function(){for(var a,c=this,d=null,e=[],f=null,g=c.getWidth(),h=0,i=c.array.length;i>h;h++)a=c.array[h],(!d&&h==i-1||g>=a.width&&(f instanceof b.Breakpoint?g<f.width:!0))&&(d=a),d||e.push(a.name),f=a;return e.push(d.name),c.hidden=e.join(" "),d},visible:function(a){if(b.is.emptyString(a))return!0;if("all"===a)return!1;for(var c=a.split(" "),d=0,e=c.length;e>d;d++)if(this.cascade?b.str.containsWord(this.hidden,c[d]):c[d]==this.current.name)return!1;return!0},check:function(){var a=this,c=a.get();c instanceof b.Breakpoint&&c!=a.current&&a.ft.raise("before.ft.breakpoints",[a.current,c]).then(function(){var b=a.current;return a.current=c,a.ft.draw().then(function(){a.ft.raise("after.ft.breakpoints",[a.current,b])})})},get:function(a){return b.is.undef(a)?this.calculate():a instanceof b.Breakpoint?a:b.is.string(a)?b.arr.first(this.array,function(b){return b.name==a}):b.is.number(a)&&a>=0&&a<this.array.length?this.array[a]:null},getWidth:function(){return b.is.fn(this.o.getWidth)?this.o.getWidth(this.ft):1==this.useParentWidth?this.getParentWidth():this.getViewportWidth()},getParentWidth:function(){return this.ft.$el.parent().width()},getViewportWidth:function(){return Math.max(document.documentElement.clientWidth,window.innerWidth,0)}}),b.components.register("breakpoints",b.Breakpoints,1e3)}(jQuery,FooTable),function(a){a.Column.prototype.breakpoints=null,a.Column.prototype.__breakpoints_define__=function(b){this.breakpoints=a.is.emptyString(b.breakpoints)?null:b.breakpoints},a.Column.extend("define",function(a){this._super(a),this.__breakpoints_define__(a)})}(FooTable),function(a){a.Defaults.prototype.breakpoints=null,a.Defaults.prototype.cascade=!1,a.Defaults.prototype.useParentWidth=!1,a.Defaults.prototype.getWidth=null}(FooTable),function(a,b){b.Columns=b.Component.extend({construct:function(a){this._super(a,!0),this.o=a.o,this.array=[],this.$header=null,this.showHeader=a.o.showHeader,this._fromHTML=b.is.emptyArray(a.o.columns)&&!b.is.promise(a.o.columns)},parse:function(c){var d=this;return a.Deferred(function(c){function e(c,d){var e=[];if(0==c.length||0==d.length)e=c.concat(d);else{var f=0;b.arr.each(c.concat(d),function(a){a.index>f&&(f=a.index)}),f++;for(var g,h,i=0;f>i;i++)g={},b.arr.each(c,function(a){return a.index==i?(g=a,!1):void 0}),h={},b.arr.each(d,function(a){return a.index==i?(h=a,!1):void 0}),e.push(a.extend(!0,{},g,h))}return e}var f,g,h=[],i=[],j=d.ft.$el.find("tr.footable-header, thead > tr:last:has([data-breakpoints]), tbody > tr:first:has([data-breakpoints]), thead > tr:last, tbody > tr:first").first();if(j.length>0){var k=j.parent().is("tbody")&&j.children().length==j.children("td").length;k||(d.$header=j.addClass("footable-header")),j.children("td,th").each(function(b,c){f=a(c),g=f.data(),g.index=b,g.$el=f,g.virtual=k,i.push(g)}),k&&(d.showHeader=!1)}b.is.array(d.o.columns)&&!b.is.emptyArray(d.o.columns)?(b.arr.each(d.o.columns,function(a,b){a.index=b,h.push(a)}),d.parseFinalize(c,e(h,i))):b.is.promise(d.o.columns)?d.o.columns.then(function(a){b.arr.each(a,function(a,b){a.index=b,h.push(a)}),d.parseFinalize(c,e(h,i))},function(a){c.reject(Error("Columns ajax request error: "+a.status+" ("+a.statusText+")"))}):d.parseFinalize(c,e(h,i))})},parseFinalize:function(a,c){var d,e=this,f=[];b.arr.each(c,function(a){(d=b.columns.contains(a.type)?b.columns.make(a.type,e.ft,a):new b.Column(e.ft,a))&&f.push(d)}),b.is.emptyArray(f)?a.reject(Error("No columns supplied.")):(f.sort(function(a,b){
return a.index-b.index}),a.resolve(f))},preinit:function(a){var c=this;return c.ft.raise("preinit.ft.columns",[a]).then(function(){return c.parse(a).then(function(d){c.array=d,c.showHeader=b.is["boolean"](a.showHeader)?a.showHeader:c.showHeader})})},init:function(){var a=this;return this.ft.raise("init.ft.columns",[a.array]).then(function(){a.$create()})},destroy:function(){var a=this;this.ft.raise("destroy.ft.columns").then(function(){a._fromHTML||a.$header.remove()})},predraw:function(){var a=this,c=!0;a.visibleColspan=0,a.firstVisibleIndex=0,a.lastVisibleIndex=0,a.hasHidden=!1,b.arr.each(a.array,function(b){b.hidden=!a.ft.breakpoints.visible(b.breakpoints),!b.hidden&&b.visible&&(c&&(a.firstVisibleIndex=b.index,c=!1),a.lastVisibleIndex=b.index,a.visibleColspan++),b.hidden&&(a.hasHidden=!0)}),a.ft.$el.toggleClass("breakpoint",a.hasHidden)},draw:function(){b.arr.each(this.array,function(a){a.$el.css("display",a.hidden||!a.visible?"none":"table-cell")}),!this.showHeader&&b.is.jq(this.$header.parent())&&this.$header.detach()},$create:function(){var c=this;c.$header=b.is.jq(c.$header)?c.$header:a("<tr/>",{"class":"footable-header"}),c.$header.children("th,td").detach(),b.arr.each(c.array,function(a){c.$header.append(a.$el)}),c.showHeader&&!b.is.jq(c.$header.parent())&&c.ft.$el.children("thead").append(c.$header)},get:function(a){return a instanceof b.Column?a:b.is.string(a)?b.arr.first(this.array,function(b){return b.name==a}):b.is.number(a)?b.arr.first(this.array,function(b){return b.index==a}):b.is.fn(a)?b.arr.get(this.array,a):null},ensure:function(a){var c=this,d=[];return b.is.array(a)?(b.arr.each(a,function(a){d.push(c.get(a))}),d):d}}),b.components.register("columns",b.Columns,900)}(jQuery,FooTable),function(a){a.Defaults.prototype.columns=[],a.Defaults.prototype.showHeader=!0}(FooTable),function(a,b){b.Rows=b.Component.extend({construct:function(a){this._super(a,!0),this.o=a.o,this.array=[],this.all=[],this.showToggle=a.o.showToggle,this.toggleSelector=a.o.toggleSelector,this.toggleColumn=a.o.toggleColumn,this.emptyString=a.o.empty,this.expandFirst=a.o.expandFirst,this.expandAll=a.o.expandAll,this.$empty=null,this._fromHTML=b.is.emptyArray(a.o.rows)&&!b.is.promise(a.o.rows)},parse:function(){var c=this;return a.Deferred(function(a){var d=c.ft.$el.children("tbody").children("tr");b.is.array(c.o.rows)&&c.o.rows.length>0?c.parseFinalize(a,c.o.rows):b.is.promise(c.o.rows)?c.o.rows.then(function(b){c.parseFinalize(a,b)},function(b){a.reject(Error("Rows ajax request error: "+b.status+" ("+b.statusText+")"))}):b.is.jq(d)?(c.parseFinalize(a,d),d.detach()):c.parseFinalize(a,[])})},parseFinalize:function(c,d){var e=this,f=a.map(d,function(a){return new b.Row(e.ft,e.ft.columns.array,a)});c.resolve(f)},preinit:function(a){var c=this;return c.ft.raise("preinit.ft.rows",[a]).then(function(){return c.parse().then(function(d){c.all=d,c.array=c.all.slice(0),c.showToggle=b.is["boolean"](a.showToggle)?a.showToggle:c.showToggle,c.toggleSelector=b.is.string(a.toggleSelector)?a.toggleSelector:c.toggleSelector,c.toggleColumn=b.is.string(a.toggleColumn)?a.toggleColumn:c.toggleColumn,"first"!=c.toggleColumn&&"last"!=c.toggleColumn&&(c.toggleColumn="first"),c.emptyString=b.is.string(a.empty)?a.empty:c.emptyString,c.expandFirst=b.is["boolean"](a.expandFirst)?a.expandFirst:c.expandFirst,c.expandAll=b.is["boolean"](a.expandAll)?a.expandAll:c.expandAll})})},init:function(){var a=this;return a.ft.raise("init.ft.rows",[a.all]).then(function(){a.$create()})},destroy:function(){var a=this;this.ft.raise("destroy.ft.rows").then(function(){b.arr.each(a.array,function(b){b.predraw(!a._fromHTML)}),a.all=a.array=[]})},predraw:function(){b.arr.each(this.array,function(a){a.predraw()}),this.array=this.all.slice(0)},$create:function(){this.$empty=a("<tr/>",{"class":"footable-empty"}).append(a("<td/>").text(this.emptyString))},draw:function(){var a=this,c=a.ft.$el.children("tbody"),d=!0;a.array.length>0?(a.$empty.detach(),b.arr.each(a.array,function(b){(a.expandFirst&&d||a.expandAll)&&(b.expanded=!0,d=!1),b.draw(c)})):(a.$empty.children("td").attr("colspan",a.ft.columns.visibleColspan),c.append(a.$empty))},load:function(c,d){var e=this,f=a.map(c,function(a){return new b.Row(e.ft,e.ft.columns.array,a)});b.arr.each(this.array,function(a){a.predraw()}),this.all=(b.is["boolean"](d)?d:!1)?this.all.concat(f):f,this.array=this.all.slice(0),this.ft.draw()},expand:function(){b.arr.each(this.array,function(a){a.expand()})},collapse:function(){b.arr.each(this.array,function(a){a.collapse()})}}),b.components.register("rows",b.Rows,800)}(jQuery,FooTable),function(a){a.Defaults.prototype.rows=[],a.Defaults.prototype.empty="No results",a.Defaults.prototype.showToggle=!0,a.Defaults.prototype.toggleSelector="tr,td,.footable-toggle",a.Defaults.prototype.toggleColumn="first",a.Defaults.prototype.expandFirst=!1,a.Defaults.prototype.expandAll=!1}(FooTable),function(a){a.Table.prototype.loadRows=function(a,b){this.rows.load(a,b)}}(FooTable),function(a){a.Filter=a.Class.extend({construct:function(b,c,d,e,f,g,h){this.name=b,this.space=!a.is.string(e)||"OR"!=e&&"AND"!=e?"AND":e,this.connectors=a.is["boolean"](f)?f:!0,this.ignoreCase=a.is["boolean"](g)?g:!0,this.hidden=a.is["boolean"](h)?h:!1,this.query=c instanceof a.Query?c:new a.Query(c,this.space,this.connectors,this.ignoreCase),this.columns=d},match:function(b){return a.is.string(b)?(a.is.string(this.query)&&(this.query=new a.Query(this.query,this.space,this.connectors,this.ignoreCase)),this.query instanceof a.Query?this.query.match(b):!1):!1},matchRow:function(b){var c=this,d=a.arr.map(b.cells,function(b){return a.arr.contains(c.columns,b.column)?b.filterValue:null}).join(" ");return c.match(d)}})}(FooTable),function(a,b){b.Filtering=b.Component.extend({construct:function(a){this._super(a,a.o.filtering.enabled),this.filters=a.o.filtering.filters,this.delay=a.o.filtering.delay,this.min=a.o.filtering.min,this.space=a.o.filtering.space,this.connectors=a.o.filtering.connectors,this.ignoreCase=a.o.filtering.ignoreCase,this.exactMatch=a.o.filtering.exactMatch,this.placeholder=a.o.filtering.placeholder,this.dropdownTitle=a.o.filtering.dropdownTitle,this.position=a.o.filtering.position,this.focus=a.o.filtering.focus,this.container=a.o.filtering.container,this.$container=null,this.$row=null,this.$cell=null,this.$form=null,this.$dropdown=null,this.$input=null,this.$button=null,this._filterTimeout=null,this._exactRegExp=/^"(.*?)"$/},preinit:function(a){var c=this;return c.ft.raise("preinit.ft.filtering").then(function(){c.ft.$el.hasClass("footable-filtering")&&(c.enabled=!0),c.enabled=b.is["boolean"](a.filtering)?a.filtering:c.enabled,c.enabled&&(c.space=b.is.string(a.filterSpace)?a.filterSpace:c.space,c.min=b.is.number(a.filterMin)?a.filterMin:c.min,c.connectors=b.is["boolean"](a.filterConnectors)?a.filterConnectors:c.connectors,c.ignoreCase=b.is["boolean"](a.filterIgnoreCase)?a.filterIgnoreCase:c.ignoreCase,c.exactMatch=b.is["boolean"](a.filterExactMatch)?a.filterExactMatch:c.exactMatch,c.focus=b.is["boolean"](a.filterFocus)?a.filterFocus:c.focus,c.delay=b.is.number(a.filterDelay)?a.filterDelay:c.delay,c.placeholder=b.is.string(a.filterPlaceholder)?a.filterPlaceholder:c.placeholder,c.dropdownTitle=b.is.string(a.filterDropdownTitle)?a.filterDropdownTitle:c.dropdownTitle,c.container=b.is.string(a.filterContainer)?a.filterContainer:c.container,c.filters=b.is.array(a.filterFilters)?c.ensure(a.filterFilters):c.ensure(c.filters),c.ft.$el.hasClass("footable-filtering-left")&&(c.position="left"),c.ft.$el.hasClass("footable-filtering-center")&&(c.position="center"),c.ft.$el.hasClass("footable-filtering-right")&&(c.position="right"),c.position=b.is.string(a.filterPosition)?a.filterPosition:c.position)},function(){c.enabled=!1})},init:function(){var a=this;return a.ft.raise("init.ft.filtering").then(function(){a.$create()},function(){a.enabled=!1})},destroy:function(){var a=this;return a.ft.raise("destroy.ft.filtering").then(function(){a.ft.$el.removeClass("footable-filtering").find("thead > tr.footable-filtering").remove()})},$create:function(){var c,d=this,e=a("<div/>",{"class":"form-group footable-filtering-search"}).append(a("<label/>",{"class":"sr-only",text:"Search"})),f=a("<div/>",{"class":"input-group"}).appendTo(e),g=a("<div/>",{"class":"input-group-btn"}),h=a("<button/>",{type:"button","class":"btn btn-default dropdown-toggle"}).on("click",{self:d},d._onDropdownToggleClicked).append(a("<span/>",{"class":"caret"}));switch(d.position){case"left":c="footable-filtering-left";break;case"center":c="footable-filtering-center";break;default:c="footable-filtering-right"}d.ft.$el.addClass("footable-filtering").addClass(c),d.$container=null===d.container?a():a(d.container).first(),d.$container.length?d.$container.addClass("footable-filtering-external").addClass(c):(d.$row=a("<tr/>",{"class":"footable-filtering"}).prependTo(d.ft.$el.children("thead")),d.$cell=a("<th/>").attr("colspan",d.ft.columns.visibleColspan).appendTo(d.$row),d.$container=d.$cell),d.$form=a("<form/>",{"class":"form-inline"}).append(e).appendTo(d.$container),d.$input=a("<input/>",{type:"text","class":"form-control",placeholder:d.placeholder}),d.$button=a("<button/>",{type:"button","class":"btn btn-primary"}).on("click",{self:d},d._onSearchButtonClicked).append(a("<span/>",{"class":"fooicon fooicon-search"})),d.$dropdown=a("<ul/>",{"class":"dropdown-menu dropdown-menu-right"}),b.is.emptyString(d.dropdownTitle)||d.$dropdown.append(a("<li/>",{"class":"dropdown-header",text:d.dropdownTitle})),d.$dropdown.append(b.arr.map(d.ft.columns.array,function(b){return b.filterable?a("<li/>").append(a("<a/>",{"class":"checkbox"}).append(a("<label/>",{html:b.title}).prepend(a("<input/>",{type:"checkbox",checked:!0}).data("__FooTableColumn__",b)))):null})),d.delay>0&&(d.$input.on("keypress keyup paste",{self:d},d._onSearchInputChanged),d.$dropdown.on("click",'input[type="checkbox"]',{self:d},d._onSearchColumnClicked)),g.append(d.$button,h,d.$dropdown),f.append(d.$input,g)},predraw:function(){if(!b.is.emptyArray(this.filters)){var c=this;c.ft.rows.array=a.grep(c.ft.rows.array,function(a){return a.filtered(c.filters)})}},draw:function(){b.is.jq(this.$cell)&&this.$cell.attr("colspan",this.ft.columns.visibleColspan);var a=this.find("search");if(a instanceof b.Filter){var c=a.query.val();this.exactMatch&&this._exactRegExp.test(c)&&(c=c.replace(this._exactRegExp,"$1")),this.$input.val(c)}else this.$input.val(null);this.setButton(!b.arr.any(this.filters,function(a){return!a.hidden}))},addFilter:function(a,c,d,e,f,g,h){var i=this.createFilter(a,c,d,e,f,g,h);i instanceof b.Filter&&(this.removeFilter(i.name),this.filters.push(i))},removeFilter:function(a){b.arr.remove(this.filters,function(b){return b.name==a})},filter:function(a){var b=this;return b.filters=b.ensure(b.filters),b.ft.raise("before.ft.filtering",[b.filters]).then(function(){if(b.filters=b.ensure(b.filters),a)var c=b.$input.prop("selectionStart"),d=b.$input.prop("selectionEnd");return b.ft.draw().then(function(){a&&b.$input.focus().prop({selectionStart:c,selectionEnd:d}),b.ft.raise("after.ft.filtering",[b.filters])})})},clear:function(){return this.filters=b.arr.get(this.filters,function(a){return a.hidden}),this.filter(this.focus)},setButton:function(a){a?this.$button.children(".fooicon").removeClass("fooicon-remove").addClass("fooicon-search"):this.$button.children(".fooicon").removeClass("fooicon-search").addClass("fooicon-remove")},find:function(a){return b.arr.first(this.filters,function(b){return b.name==a})},columns:function(){return b.is.jq(this.$dropdown)?this.$dropdown.find("input:checked").map(function(){return a(this).data("__FooTableColumn__")}).get():this.ft.columns.get(function(a){return a.filterable})},ensure:function(a){var c=this,d=[],e=c.columns();return b.is.emptyArray(a)||b.arr.each(a,function(a){a=c._ensure(a,e),a instanceof b.Filter&&d.push(a)}),d},createFilter:function(a,c,d,e,f,g,h){return b.is.string(a)&&(a={name:a,query:c,columns:d,ignoreCase:e,connectors:f,space:g,hidden:h}),this._ensure(a,this.columns())},_ensure:function(a,c){return(b.is.hash(a)||a instanceof b.Filter)&&!b.is.emptyString(a.name)&&(!b.is.emptyString(a.query)||a.query instanceof b.Query)?(a.columns=b.is.emptyArray(a.columns)?c:this.ft.columns.ensure(a.columns),a.ignoreCase=b.is["boolean"](a.ignoreCase)?a.ignoreCase:this.ignoreCase,a.connectors=b.is["boolean"](a.connectors)?a.connectors:this.connectors,a.hidden=b.is["boolean"](a.hidden)?a.hidden:!1,a.space=!b.is.string(a.space)||"AND"!==a.space&&"OR"!==a.space?this.space:a.space,a.query=b.is.string(a.query)?new b.Query(a.query,a.space,a.connectors,a.ignoreCase):a.query,a instanceof b.Filter?a:new b.Filter(a.name,a.query,a.columns,a.space,a.connectors,a.ignoreCase,a.hidden)):null},_onSearchInputChanged:function(a){var c=a.data.self,d="keypress"==a.type&&!b.is.emptyString(String.fromCharCode(a.charCode)),e="keyup"==a.type&&(8==a.which||46==a.which),f="paste"==a.type;(d||e||f)&&(13==a.which&&a.preventDefault(),null!=c._filterTimeout&&clearTimeout(c._filterTimeout),c._filterTimeout=setTimeout(function(){c._filterTimeout=null;var a=c.$input.val();a.length>=c.min?(c.exactMatch&&!c._exactRegExp.test(a)&&(a='"'+a+'"'),c.addFilter("search",a),c.filter(c.focus)):b.is.emptyString(a)&&c.clear()},c.delay))},_onSearchButtonClicked:function(a){a.preventDefault();var b=a.data.self;null!=b._filterTimeout&&clearTimeout(b._filterTimeout);var c=b.$button.children(".fooicon");if(c.hasClass("fooicon-remove"))b.clear();else{var d=b.$input.val();d.length>=b.min&&(b.exactMatch&&!b._exactRegExp.test(d)&&(d='"'+d+'"'),b.addFilter("search",d),b.filter(b.focus))}},_onSearchColumnClicked:function(a){var b=a.data.self;null!=b._filterTimeout&&clearTimeout(b._filterTimeout),b._filterTimeout=setTimeout(function(){b._filterTimeout=null;var a=b.$button.children(".fooicon");a.hasClass("fooicon-remove")&&(a.removeClass("fooicon-remove").addClass("fooicon-search"),b.addFilter("search",b.$input.val()),b.filter())},b.delay)},_onDropdownToggleClicked:function(b){b.preventDefault(),b.stopPropagation();var c=b.data.self;c.$dropdown.parent().toggleClass("open"),c.$dropdown.parent().hasClass("open")?a(document).on("click.footable",{self:c},c._onDocumentClicked):a(document).off("click.footable",c._onDocumentClicked)},_onDocumentClicked:function(b){if(0==a(b.target).closest(".dropdown-menu").length){b.preventDefault();var c=b.data.self;c.$dropdown.parent().removeClass("open"),a(document).off("click.footable",c._onDocumentClicked)}}}),b.components.register("filtering",b.Filtering,500)}(jQuery,FooTable),function(a){a.Query=a.Class.extend({construct:function(b,c,d,e){this._original=null,this._value=null,this.space=!a.is.string(c)||"OR"!=c&&"AND"!=c?"AND":c,this.connectors=a.is["boolean"](d)?d:!0,this.ignoreCase=a.is["boolean"](e)?e:!0,this.left=null,this.right=null,this.parts=[],this.operator=null,this.val(b)},val:function(b){if(a.is.emptyString(b))return this._value;if(a.is.emptyString(this._original))this._original=b;else if(this._original==b)return;this._value=b,this._parse()},match:function(b){return a.is.emptyString(this.operator)||"OR"===this.operator?this._left(b,!1)||this._match(b,!1)||this._right(b,!1):"AND"===this.operator?this._left(b,!0)&&this._match(b,!0)&&this._right(b,!0):void 0},_match:function(b,c){var d=this,e=!1,f=a.is.emptyString(b);return a.is.emptyArray(d.parts)&&d.left instanceof a.Query?c:a.is.emptyArray(d.parts)?e:("OR"===d.space?a.arr.each(d.parts,function(c){if(c.empty&&f){if(e=!0,c.negate)return e=!1}else{var g=(c.exact?a.str.containsExact:a.str.contains)(b,c.query,d.ignoreCase);if(g&&!c.negate&&(e=!0),g&&c.negate)return e=!1}}):(e=!0,a.arr.each(d.parts,function(c){if(c.empty)return(!f&&!c.negate||f&&c.negate)&&(e=!1),e;var g=(c.exact?a.str.containsExact:a.str.contains)(b,c.query,d.ignoreCase);return(!g&&!c.negate||g&&c.negate)&&(e=!1),e})),e)},_left:function(b,c){return this.left instanceof a.Query?this.left.match(b):c},_right:function(b,c){return this.right instanceof a.Query?this.right.match(b):c},_parse:function(){if(!a.is.emptyString(this._value))if(/\sOR\s/.test(this._value)){this.operator="OR";var b=this._value.split(/(?:\sOR\s)(.*)?/);this.left=new a.Query(b[0],this.space,this.connectors,this.ignoreCase),this.right=new a.Query(b[1],this.space,this.connectors,this.ignoreCase)}else if(/\sAND\s/.test(this._value)){this.operator="AND";var c=this._value.split(/(?:\sAND\s)(.*)?/);this.left=new a.Query(c[0],this.space,this.connectors,this.ignoreCase),this.right=new a.Query(c[1],this.space,this.connectors,this.ignoreCase)}else{var d=this;this.parts=a.arr.map(this._value.match(/(?:[^\s"]+|"[^"]*")+/g),function(a){return d._part(a)})}},_part:function(b){var c={query:b,negate:!1,phrase:!1,exact:!1,empty:!1};return a.str.startsWith(c.query,"-")&&(c.query=a.str.from(c.query,"-"),c.negate=!0),/^"(.*?)"$/.test(c.query)?(c.query=c.query.replace(/^"(.*?)"$/,"$1"),c.phrase=!0,c.exact=!0):this.connectors&&/(?:\w)+?([-_\+\.])(?:\w)+?/.test(c.query)&&(c.query=c.query.replace(/(?:\w)+?([-_\+\.])(?:\w)+?/g,function(a,b){return a.replace(b," ")}),c.phrase=!0),c.empty=c.phrase&&a.is.emptyString(c.query),c}})}(FooTable),function(a){a.Cell.prototype.filterValue=null,a.Cell.prototype.__filtering_define__=function(a){this.filterValue=this.column.filterValue.call(this.column,a)},a.Cell.prototype.__filtering_val__=function(b){a.is.defined(b)&&(this.filterValue=this.column.filterValue.call(this.column,b))},a.Cell.extend("define",function(a){this._super(a),this.__filtering_define__(a)}),a.Cell.extend("val",function(a,b,c){var d=this._super(a,b,c);return this.__filtering_val__(a),d})}(FooTable),function(a,b){b.Column.prototype.filterable=!0,b.Column.prototype.filterValue=function(c){if(b.is.element(c)||b.is.jq(c)){var d=a(c).data("filterValue");return b.is.defined(d)?""+d:a(c).text()}if(b.is.hash(c)&&b.is.hash(c.options)){if(b.is.string(c.options.filterValue))return c.options.filterValue;b.is.defined(c.value)&&(c=c.value)}return b.is.defined(c)&&null!=c?c+"":""},b.Column.prototype.__filtering_define__=function(a){this.filterable=b.is["boolean"](a.filterable)?a.filterable:this.filterable,this.filterValue=b.checkFnValue(this,a.filterValue,this.filterValue)},b.Column.extend("define",function(a){this._super(a),this.__filtering_define__(a)})}(jQuery,FooTable),function(a){a.Defaults.prototype.filtering={enabled:!1,filters:[],delay:1200,min:1,space:"AND",placeholder:"Search",dropdownTitle:null,position:"right",connectors:!0,ignoreCase:!0,exactMatch:!1,focus:!0,container:null}}(FooTable),function(a){a.Row.prototype.filtered=function(b){var c=!0,d=this;return a.arr.each(b,function(a){return 0==(c=a.matchRow(d))?!1:void 0}),c}}(FooTable),function(a,b){b.Sorter=b.Class.extend({construct:function(a,b){this.column=a,this.direction=b}})}(jQuery,FooTable),function(a,b){b.Sorting=b.Component.extend({construct:function(a){this._super(a,a.o.sorting.enabled),this.o=a.o.sorting,this.column=null,this.allowed=!0,this.initial=null},preinit:function(a){var c=this;this.ft.raise("preinit.ft.sorting",[a]).then(function(){c.ft.$el.hasClass("footable-sorting")&&(c.enabled=!0),c.enabled=b.is["boolean"](a.sorting)?a.sorting:c.enabled,c.enabled&&(c.column=b.arr.first(c.ft.columns.array,function(a){return a.sorted}))},function(){c.enabled=!1})},init:function(){var c=this;this.ft.raise("init.ft.sorting").then(function(){if(!c.initial){var d=!!c.column;c.initial={isset:d,rows:c.ft.rows.all.slice(0),column:d?c.column.name:null,direction:d?c.column.direction:null}}b.arr.each(c.ft.columns.array,function(b){b.sortable&&b.$el.addClass("footable-sortable").append(a("<span/>",{"class":"fooicon fooicon-sort"}))}),c.ft.$el.on("click.footable",".footable-sortable",{self:c},c._onSortClicked)},function(){c.enabled=!1})},destroy:function(){var a=this;this.ft.raise("destroy.ft.paging").then(function(){a.ft.$el.off("click.footable",".footable-sortable",a._onSortClicked),a.ft.$el.children("thead").children("tr.footable-header").children(".footable-sortable").removeClass("footable-sortable footable-asc footable-desc").find("span.fooicon").remove()})},predraw:function(){if(this.column){var a=this,b=a.column;a.ft.rows.array.sort(function(a,c){return"DESC"==b.direction?b.sorter(c.cells[b.index].sortValue,a.cells[b.index].sortValue):b.sorter(a.cells[b.index].sortValue,c.cells[b.index].sortValue)})}},draw:function(){if(this.column){var a=this,b=a.ft.$el.find("thead > tr > .footable-sortable"),c=a.column.$el;b.removeClass("footable-asc footable-desc").children(".fooicon").removeClass("fooicon-sort fooicon-sort-asc fooicon-sort-desc"),b.not(c).children(".fooicon").addClass("fooicon-sort"),c.addClass("DESC"==a.column.direction?"footable-desc":"footable-asc").children(".fooicon").addClass("DESC"==a.column.direction?"fooicon-sort-desc":"fooicon-sort-asc")}},sort:function(a,b){return this._sort(a,b)},toggleAllowed:function(a){a=b.is["boolean"](a)?a:!this.allowed,this.allowed=a,this.ft.$el.toggleClass("footable-sorting-disabled",!this.allowed)},hasChanged:function(){return!(!this.initial||!this.column||this.column.name===this.initial.column&&(this.column.direction===this.initial.direction||null===this.initial.direction&&"ASC"===this.column.direction))},reset:function(){this.initial&&(this.initial.isset?this.sort(this.initial.column,this.initial.direction):(this.column&&(this.column.$el.removeClass("footable-asc footable-desc"),this.column=null),this.ft.rows.all=this.initial.rows,this.ft.draw()))},_sort:function(c,d){if(!this.allowed)return a.Deferred().reject("sorting disabled");var e=this,f=new b.Sorter(e.ft.columns.get(c),b.Sorting.dir(d));return e.ft.raise("before.ft.sorting",[f]).then(function(){return b.arr.each(e.ft.columns.array,function(a){a!=e.column&&(a.direction=null)}),e.column=e.ft.columns.get(f.column),e.column&&(e.column.direction=b.Sorting.dir(f.direction)),e.ft.draw().then(function(){e.ft.raise("after.ft.sorting",[f])})})},_onSortClicked:function(b){var c=b.data.self,d=a(this).closest("th,td"),e=d.is(".footable-asc, .footable-desc")?d.hasClass("footable-desc")?"ASC":"DESC":"ASC";c._sort(d.index(),e)}}),b.Sorting.dir=function(a){return!b.is.string(a)||"ASC"!=a&&"DESC"!=a?"ASC":a},b.components.register("sorting",b.Sorting,600)}(jQuery,FooTable),function(a){a.Cell.prototype.sortValue=null,a.Cell.prototype.__sorting_define__=function(a){this.sortValue=this.column.sortValue.call(this.column,a)},a.Cell.prototype.__sorting_val__=function(b){a.is.defined(b)&&(this.sortValue=this.column.sortValue.call(this.column,b))},a.Cell.extend("define",function(a){this._super(a),this.__sorting_define__(a)}),a.Cell.extend("val",function(a,b,c){var d=this._super(a,b,c);return this.__sorting_val__(a),d})}(FooTable),function(a,b){b.Column.prototype.direction=null,b.Column.prototype.sortable=!0,b.Column.prototype.sorted=!1,b.Column.prototype.sorter=function(a,b){return"string"==typeof a&&(a=a.toLowerCase()),"string"==typeof b&&(b=b.toLowerCase()),a===b?0:b>a?-1:1},b.Column.prototype.sortValue=function(c){if(b.is.element(c)||b.is.jq(c)){var d=a(c).data("sortValue");return b.is.defined(d)?d:this.parser(c)}if(b.is.hash(c)&&b.is.hash(c.options)){if(b.is.string(c.options.sortValue))return c.options.sortValue;b.is.defined(c.value)&&(c=c.value)}return b.is.defined(c)&&null!=c?c:null},b.Column.prototype.__sorting_define__=function(a){this.sorter=b.checkFnValue(this,a.sorter,this.sorter),this.direction=b.is.type(a.direction,"string")?b.Sorting.dir(a.direction):null,this.sortable=b.is["boolean"](a.sortable)?a.sortable:!0,this.sorted=b.is["boolean"](a.sorted)?a.sorted:!1,this.sortValue=b.checkFnValue(this,a.sortValue,this.sortValue)},b.Column.extend("define",function(a){this._super(a),this.__sorting_define__(a)})}(jQuery,FooTable),function(a){a.Defaults.prototype.sorting={enabled:!1}}(FooTable),function(a,b){b.HTMLColumn.extend("__sorting_define__",function(c){this._super(c),this.sortUse=b.is.string(c.sortUse)&&-1!==a.inArray(c.sortUse,["html","text"])?c.sortUse:"html"}),b.HTMLColumn.prototype.sortValue=function(c){if(b.is.element(c)||b.is.jq(c)){var d=a(c).data("sortValue");return b.is.defined(d)?d:this.parser(c)}if(b.is.hash(c)&&b.is.hash(c.options)){if(b.is.string(c.options.sortValue))return c.options.sortValue;b.is.defined(c.value)&&(c=c.value)}return b.is.defined(c)&&null!=c?c:null}}(jQuery,FooTable),function(a,b){b.NumberColumn.prototype.sortValue=function(c){if(b.is.element(c)||b.is.jq(c)){var d=a(c).data("sortValue");return b.is.number(d)?d:this.parser(c)}if(b.is.hash(c)&&b.is.hash(c.options)){if(b.is.string(c.options.sortValue))return this.parser(c);if(b.is.number(c.options.sortValue))return c.options.sortValue;if(b.is.number(c.value))return c.value}return b.is.string(c)?this.parser(c):b.is.number(c)?c:null}}(jQuery,FooTable),function(a){a.Table.prototype.sort=function(b,c){return this.use(a.Sorting).sort(b,c)}}(FooTable),function(a,b){b.Pager=b.Class.extend({construct:function(a,b,c,d,e){this.total=a,this.current=b,this.size=c,this.page=d,this.forward=e}})}(jQuery,FooTable),function(a,b){b.Paging=b.Component.extend({construct:function(a){this._super(a,a.o.paging.enabled),this.strings=a.o.paging.strings,this.current=a.o.paging.current,this.size=a.o.paging.size,this.limit=a.o.paging.limit,this.position=a.o.paging.position,this.countFormat=a.o.paging.countFormat,this.container=a.o.paging.container,this.total=-1,this.totalRows=0,this.previous=-1,this.formattedCount=null,this.$container=null,this.$wrapper=null,this.$row=null,this.$cell=null,this.$pagination=null,this.$count=null,this.detached=!0,this._createdLinks=0},preinit:function(a){var c=this;this.ft.raise("preinit.ft.paging",[a]).then(function(){c.ft.$el.hasClass("footable-paging")&&(c.enabled=!0),c.enabled=b.is["boolean"](a.paging)?a.paging:c.enabled,c.enabled&&(c.size=b.is.number(a.pagingSize)?a.pagingSize:c.size,c.current=b.is.number(a.pagingCurrent)?a.pagingCurrent:c.current,c.limit=b.is.number(a.pagingLimit)?a.pagingLimit:c.limit,c.ft.$el.hasClass("footable-paging-left")&&(c.position="left"),c.ft.$el.hasClass("footable-paging-center")&&(c.position="center"),c.ft.$el.hasClass("footable-paging-right")&&(c.position="right"),c.position=b.is.string(a.pagingPosition)?a.pagingPosition:c.position,c.countFormat=b.is.string(a.pagingCountFormat)?a.pagingCountFormat:c.countFormat,c.container=b.is.string(a.pagingContainer)?a.pagingContainer:c.container,c.total=Math.ceil(c.ft.rows.all.length/c.size))},function(){c.enabled=!1})},init:function(){var a=this;this.ft.raise("init.ft.paging").then(function(){a.$create()},function(){a.enabled=!1})},destroy:function(){var a=this;this.ft.raise("destroy.ft.paging").then(function(){a.ft.$el.removeClass("footable-paging").find("tfoot > tr.footable-paging").remove(),a.detached=!0,a._createdLinks=0})},predraw:function(){this.total=Math.ceil(this.ft.rows.array.length/this.size),this.current=this.current>this.total?this.total:this.current<1?1:this.current,this.totalRows=this.ft.rows.array.length,this.totalRows>this.size&&(this.ft.rows.array=this.ft.rows.array.splice((this.current-1)*this.size,this.size)),this.formattedCount=this.format(this.countFormat)},draw:function(){if(this.total<=1)this.detached||(this.$row?this.$row.detach():this.$wrapper.detach(),this.detached=!0);else{if(this.detached){if(this.$row){var c=this.ft.$el.children("tfoot");0==c.length&&(c=a("<tfoot/>"),this.ft.$el.append(c)),this.$row.appendTo(c)}else this.$wrapper.appendTo(this.$container);this.detached=!1}b.is.jq(this.$cell)&&this.$cell.attr("colspan",this.ft.columns.visibleColspan),this._createLinks(),this._setVisible(this.current,this.current>this.previous),this._setNavigation(!0),this.$count.text(this.formattedCount)}},$create:function(){this._createdLinks=0;var c="footable-paging-center";switch(this.position){case"left":c="footable-paging-left";break;case"right":c="footable-paging-right"}if(this.ft.$el.addClass("footable-paging").addClass(c),this.$container=null===this.container?null:a(this.container).first(),b.is.jq(this.$container))this.$container.addClass("footable-paging-external").addClass(c);else{var d=this.ft.$el.children("tfoot");0==d.length&&(d=a("<tfoot/>"),this.ft.$el.append(d)),this.$row=a("<tr/>",{"class":"footable-paging"}).prependTo(d),this.$container=this.$cell=a("<td/>").attr("colspan",this.ft.columns.visibleColspan).appendTo(this.$row)}this.$wrapper=a("<div/>",{"class":"footable-pagination-wrapper"}).appendTo(this.$container),this.$pagination=a("<ul/>",{"class":"pagination"}).on("click.footable","a.footable-page-link",{self:this},this._onPageClicked),this.$count=a("<span/>",{"class":"label label-default"}),this.$wrapper.append(this.$pagination,a("<div/>",{"class":"divider"}),this.$count),this.detached=!1},format:function(a){var b=this.size*(this.current-1)+1,c=this.size*this.current;return 0==this.ft.rows.array.length?(b=0,c=0):c=c>this.totalRows?this.totalRows:c,a.replace(/\{CP}/g,this.current).replace(/\{TP}/g,this.total).replace(/\{PF}/g,b).replace(/\{PL}/g,c).replace(/\{TR}/g,this.totalRows)},first:function(){return this._set(1)},prev:function(){return this._set(this.current-1>0?this.current-1:1)},next:function(){return this._set(this.current+1<this.total?this.current+1:this.total)},last:function(){return this._set(this.total)},"goto":function(a){return this._set(a>this.total?this.total:1>a?1:a)},prevPages:function(){var a=this.$pagination.children("li.footable-page.visible:first").data("page")-1;this._setVisible(a,!0),this._setNavigation(!1)},nextPages:function(){var a=this.$pagination.children("li.footable-page.visible:last").data("page")+1;this._setVisible(a,!1),this._setNavigation(!1)},pageSize:function(a){return a=parseInt(a),isNaN(a)?this.size:(this.size=a,this.total=Math.ceil(this.ft.rows.all.length/this.size),b.is.jq(this.$wrapper)&&(this.$container.is("td")?this.$row.remove():this.$wrapper.remove()),this.$create(),void this.ft.draw())},_set:function(c){var d=this,e=new b.Pager(d.total,d.current,d.size,c,c>d.current);return d.ft.raise("before.ft.paging",[e]).then(function(){return e.page=e.page>e.total?e.total:e.page,e.page=e.page<1?1:e.page,d.current==c?a.when():(d.previous=d.current,d.current=e.page,d.ft.draw().then(function(){d.ft.raise("after.ft.paging",[e])}))})},_createLinks:function(){if(this._createdLinks!==this.total){var b=this,c=b.total>1,d=function(b,c,d){return a("<li/>",{"class":d}).attr("data-page",b).append(a("<a/>",{"class":"footable-page-link",href:"#"}).data("page",b).html(c))};b.$pagination.empty(),c&&(b.$pagination.append(d("first",b.strings.first,"footable-page-nav")),b.$pagination.append(d("prev",b.strings.prev,"footable-page-nav")),b.limit>0&&b.limit<b.total&&b.$pagination.append(d("prev-limit",b.strings.prevPages,"footable-page-nav")));for(var e,f=0;f<b.total;f++)e=d(f+1,f+1,"footable-page"),b.$pagination.append(e);c&&(b.limit>0&&b.limit<b.total&&b.$pagination.append(d("next-limit",b.strings.nextPages,"footable-page-nav")),b.$pagination.append(d("next",b.strings.next,"footable-page-nav")),b.$pagination.append(d("last",b.strings.last,"footable-page-nav"))),b._createdLinks=b.total}},_setNavigation:function(a){1==this.current?this.$pagination.children('li[data-page="first"],li[data-page="prev"]').addClass("disabled"):this.$pagination.children('li[data-page="first"],li[data-page="prev"]').removeClass("disabled"),this.current==this.total?this.$pagination.children('li[data-page="next"],li[data-page="last"]').addClass("disabled"):this.$pagination.children('li[data-page="next"],li[data-page="last"]').removeClass("disabled"),1==(this.$pagination.children("li.footable-page.visible:first").data("page")||1)?this.$pagination.children('li[data-page="prev-limit"]').addClass("disabled"):this.$pagination.children('li[data-page="prev-limit"]').removeClass("disabled"),(this.$pagination.children("li.footable-page.visible:last").data("page")||this.limit)==this.total?this.$pagination.children('li[data-page="next-limit"]').addClass("disabled"):this.$pagination.children('li[data-page="next-limit"]').removeClass("disabled"),this.limit>0&&this.total<this.limit?this.$pagination.children('li[data-page="prev-limit"],li[data-page="next-limit"]').css("display","none"):this.$pagination.children('li[data-page="prev-limit"],li[data-page="next-limit"]').css("display",""),
a&&this.$pagination.children("li.footable-page").removeClass("active").filter('li[data-page="'+this.current+'"]').addClass("active")},_setVisible:function(a,b){if(this.limit>0&&this.total>this.limit){if(!this.$pagination.children('li.footable-page[data-page="'+a+'"]').hasClass("visible")){var c=0,d=0;1==b?(d=a>this.total?this.total:a,c=d-this.limit):(c=1>a?0:a-1,d=c+this.limit),0>c&&(c=0,d=this.limit>this.total?this.total:this.limit),d>this.total&&(d=this.total,c=this.total-this.limit<0?0:this.total-this.limit),this.$pagination.children("li.footable-page").removeClass("visible").slice(c,d).addClass("visible")}}else this.$pagination.children("li.footable-page").removeClass("visible").slice(0,this.total).addClass("visible")},_onPageClicked:function(b){if(b.preventDefault(),!a(b.target).closest("li").is(".active,.disabled")){var c=b.data.self,d=a(this).data("page");switch(d){case"first":return void c.first();case"prev":return void c.prev();case"next":return void c.next();case"last":return void c.last();case"prev-limit":return void c.prevPages();case"next-limit":return void c.nextPages();default:return void c._set(d)}}}}),b.components.register("paging",b.Paging,400)}(jQuery,FooTable),function(a){a.Defaults.prototype.paging={enabled:!1,countFormat:"{CP} of {TP}",current:1,limit:5,position:"center",size:10,container:null,strings:{first:"&laquo;",prev:"&lsaquo;",next:"&rsaquo;",last:"&raquo;",prevPages:"...",nextPages:"..."}}}(FooTable),function(a){a.Table.prototype.gotoPage=function(b){return this.use(a.Paging)["goto"](b)},a.Table.prototype.nextPage=function(){return this.use(a.Paging).next()},a.Table.prototype.prevPage=function(){return this.use(a.Paging).prev()},a.Table.prototype.firstPage=function(){return this.use(a.Paging).first()},a.Table.prototype.lastPage=function(){return this.use(a.Paging).last()},a.Table.prototype.nextPages=function(){return this.use(a.Paging).nextPages()},a.Table.prototype.prevPages=function(){return this.use(a.Paging).prevPages()},a.Table.prototype.pageSize=function(b){return this.use(a.Paging).pageSize(b)}}(FooTable),function(a,b){b.Editing=b.Component.extend({construct:function(c){this._super(c,c.o.editing.enabled),this.pageToNew=c.o.editing.pageToNew,this.alwaysShow=c.o.editing.alwaysShow,this.column=a.extend(!0,{},c.o.editing.column,{visible:this.alwaysShow}),this.position=c.o.editing.position,this.showText=c.o.editing.showText,this.hideText=c.o.editing.hideText,this.addText=c.o.editing.addText,this.editText=c.o.editing.editText,this.deleteText=c.o.editing.deleteText,this.viewText=c.o.editing.viewText,this.allowAdd=c.o.editing.allowAdd,this.allowEdit=c.o.editing.allowEdit,this.allowDelete=c.o.editing.allowDelete,this.allowView=c.o.editing.allowView,this._$buttons=null,this.callbacks={addRow:b.checkFnValue(this,c.o.editing.addRow),editRow:b.checkFnValue(this,c.o.editing.editRow),deleteRow:b.checkFnValue(this,c.o.editing.deleteRow),viewRow:b.checkFnValue(this,c.o.editing.viewRow)}},preinit:function(c){var d=this;this.ft.raise("preinit.ft.editing",[c]).then(function(){if(d.ft.$el.hasClass("footable-editing")&&(d.enabled=!0),d.enabled=b.is["boolean"](c.editing)?c.editing:d.enabled,d.enabled){if(d.pageToNew=b.is["boolean"](c.editingPageToNew)?c.editingPageToNew:d.pageToNew,d.alwaysShow=b.is["boolean"](c.editingAlwaysShow)?c.editingAlwaysShow:d.alwaysShow,d.position=b.is.string(c.editingPosition)?c.editingPosition:d.position,d.showText=b.is.string(c.editingShowText)?c.editingShowText:d.showText,d.hideText=b.is.string(c.editingHideText)?c.editingHideText:d.hideText,d.addText=b.is.string(c.editingAddText)?c.editingAddText:d.addText,d.editText=b.is.string(c.editingEditText)?c.editingEditText:d.editText,d.deleteText=b.is.string(c.editingDeleteText)?c.editingDeleteText:d.deleteText,d.viewText=b.is.string(c.editingViewText)?c.editingViewText:d.viewText,d.allowAdd=b.is["boolean"](c.editingAllowAdd)?c.editingAllowAdd:d.allowAdd,d.allowEdit=b.is["boolean"](c.editingAllowEdit)?c.editingAllowEdit:d.allowEdit,d.allowDelete=b.is["boolean"](c.editingAllowDelete)?c.editingAllowDelete:d.allowDelete,d.allowView=b.is["boolean"](c.editingAllowView)?c.editingAllowView:d.allowView,d.column=new b.EditingColumn(d.ft,d,a.extend(!0,{},d.column,c.editingColumn,{visible:d.alwaysShow})),d.ft.$el.hasClass("footable-editing-left")&&(d.position="left"),d.ft.$el.hasClass("footable-editing-right")&&(d.position="right"),"right"===d.position)d.column.index=d.ft.columns.array.length;else{d.column.index=0;for(var e=0,f=d.ft.columns.array.length;f>e;e++)d.ft.columns.array[e].index+=1}d.ft.columns.array.push(d.column),d.ft.columns.array.sort(function(a,b){return a.index-b.index}),d.callbacks.addRow=b.checkFnValue(d,c.editingAddRow,d.callbacks.addRow),d.callbacks.editRow=b.checkFnValue(d,c.editingEditRow,d.callbacks.editRow),d.callbacks.deleteRow=b.checkFnValue(d,c.editingDeleteRow,d.callbacks.deleteRow),d.callbacks.viewRow=b.checkFnValue(d,c.editingViewRow,d.callbacks.viewRow)}},function(){d.enabled=!1})},init:function(){var a=this;this.ft.raise("init.ft.editing").then(function(){a.$create()},function(){a.enabled=!1})},destroy:function(){var a=this;this.ft.raise("destroy.ft.editing").then(function(){a.ft.$el.removeClass("footable-editing footable-editing-always-show footable-editing-no-add footable-editing-no-edit footable-editing-no-delete footable-editing-no-view").off("click.ft.editing").find("tfoot > tr.footable-editing").remove()})},$create:function(){var b=this,c="right"===b.position?"footable-editing-right":"footable-editing-left";b.ft.$el.addClass("footable-editing").addClass(c).on("click.ft.editing",".footable-show",{self:b},b._onShowClick).on("click.ft.editing",".footable-hide",{self:b},b._onHideClick).on("click.ft.editing",".footable-edit",{self:b},b._onEditClick).on("click.ft.editing",".footable-delete",{self:b},b._onDeleteClick).on("click.ft.editing",".footable-view",{self:b},b._onViewClick).on("click.ft.editing",".footable-add",{self:b},b._onAddClick),b.$cell=a("<td/>").attr("colspan",b.ft.columns.visibleColspan).append(b.$buttonShow()),b.allowAdd&&b.$cell.append(b.$buttonAdd()),b.$cell.append(b.$buttonHide()),b.alwaysShow&&b.ft.$el.addClass("footable-editing-always-show"),b.allowAdd||b.ft.$el.addClass("footable-editing-no-add"),b.allowEdit||b.ft.$el.addClass("footable-editing-no-edit"),b.allowDelete||b.ft.$el.addClass("footable-editing-no-delete"),b.allowView||b.ft.$el.addClass("footable-editing-no-view");var d=b.ft.$el.children("tfoot");0==d.length&&(d=a("<tfoot/>"),b.ft.$el.append(d)),b.$row=a("<tr/>",{"class":"footable-editing"}).append(b.$cell).appendTo(d)},$buttonShow:function(){return'<button type="button" class="btn btn-primary footable-show">'+this.showText+"</button>"},$buttonHide:function(){return'<button type="button" class="btn btn-default footable-hide">'+this.hideText+"</button>"},$buttonAdd:function(){return'<button type="button" class="btn btn-primary footable-add">'+this.addText+"</button> "},$buttonEdit:function(){return'<button type="button" class="btn btn-default footable-edit">'+this.editText+"</button> "},$buttonDelete:function(){return'<button type="button" class="btn btn-default footable-delete">'+this.deleteText+"</button>"},$buttonView:function(){return'<button type="button" class="btn btn-default footable-view">'+this.viewText+"</button> "},$rowButtons:function(){return b.is.jq(this._$buttons)?this._$buttons.clone():(this._$buttons=a('<div class="btn-group btn-group-xs" role="group"></div>'),this.allowView&&this._$buttons.append(this.$buttonView()),this.allowEdit&&this._$buttons.append(this.$buttonEdit()),this.allowDelete&&this._$buttons.append(this.$buttonDelete()),this._$buttons)},draw:function(){this.$cell.attr("colspan",this.ft.columns.visibleColspan)},_onEditClick:function(c){c.preventDefault();var d=c.data.self,e=a(this).closest("tr").data("__FooTableRow__");e instanceof b.Row&&d.ft.raise("edit.ft.editing",[e]).then(function(){d.callbacks.editRow.call(d.ft,e)})},_onDeleteClick:function(c){c.preventDefault();var d=c.data.self,e=a(this).closest("tr").data("__FooTableRow__");e instanceof b.Row&&d.ft.raise("delete.ft.editing",[e]).then(function(){d.callbacks.deleteRow.call(d.ft,e)})},_onViewClick:function(c){c.preventDefault();var d=c.data.self,e=a(this).closest("tr").data("__FooTableRow__");e instanceof b.Row&&d.ft.raise("view.ft.editing",[e]).then(function(){d.callbacks.viewRow.call(d.ft,e)})},_onAddClick:function(a){a.preventDefault();var b=a.data.self;b.ft.raise("add.ft.editing").then(function(){b.callbacks.addRow.call(b.ft)})},_onShowClick:function(a){a.preventDefault();var b=a.data.self;b.ft.raise("show.ft.editing").then(function(){b.ft.$el.addClass("footable-editing-show"),b.column.visible=!0,b.ft.draw()})},_onHideClick:function(a){a.preventDefault();var b=a.data.self;b.ft.raise("hide.ft.editing").then(function(){b.ft.$el.removeClass("footable-editing-show"),b.column.visible=!1,b.ft.draw()})}}),b.components.register("editing",b.Editing,850)}(jQuery,FooTable),function(a,b){b.EditingColumn=b.Column.extend({construct:function(a,b,c){this._super(a,c,"editing"),this.editing=b,this.internal=!0},$create:function(){(this.$el=!this.virtual&&b.is.jq(this.$el)?this.$el:a("<th/>",{"class":"footable-editing"})).html(this.title)},parser:function(c){if(b.is.string(c)&&(c=a(a.trim(c))),b.is.element(c)&&(c=a(c)),b.is.jq(c)){var d=c.prop("tagName").toLowerCase();return"td"==d||"th"==d?c.data("value")||c.contents():c}return null},createCell:function(c){var d=this.editing.$rowButtons(),e=a("<td/>").append(d);return b.is.jq(c.$el)&&(0===this.index?e.prependTo(c.$el):e.insertAfter(c.$el.children().eq(this.index-1))),new b.Cell(this.ft,c,this,e||e.html())}}),b.columns.register("editing",b.EditingColumn)}(jQuery,FooTable),function(a,b){b.Defaults.prototype.editing={enabled:!1,pageToNew:!0,position:"right",alwaysShow:!1,addRow:function(){},editRow:function(a){},deleteRow:function(a){},viewRow:function(a){},showText:'<span class="fooicon fooicon-pencil" aria-hidden="true"></span> Edit rows',hideText:"Cancel",addText:"New row",editText:'<span class="fooicon fooicon-pencil" aria-hidden="true"></span>',deleteText:'<span class="fooicon fooicon-trash" aria-hidden="true"></span>',viewText:'<span class="fooicon fooicon-stats" aria-hidden="true"></span>',allowAdd:!0,allowEdit:!0,allowDelete:!0,allowView:!1,column:{classes:"footable-editing",name:"editing",title:"",filterable:!1,sortable:!1}}}(jQuery,FooTable),function(a,b){b.is.defined(b.Paging)&&(b.Paging.prototype.unpaged=[],b.Paging.extend("predraw",function(){this.unpaged=this.ft.rows.array.slice(0),this._super()}))}(jQuery,FooTable),function(a,b){b.Row.prototype.add=function(c){c=b.is["boolean"](c)?c:!0;var d=this;return a.Deferred(function(a){var b=d.ft.rows.all.push(d)-1;return c?d.ft.draw().then(function(){a.resolve(b)}):void a.resolve(b)})},b.Row.prototype["delete"]=function(c){c=b.is["boolean"](c)?c:!0;var d=this;return a.Deferred(function(a){var e=d.ft.rows.all.indexOf(d);return b.is.number(e)&&e>=0&&e<d.ft.rows.all.length&&(d.ft.rows.all.splice(e,1),c)?d.ft.draw().then(function(){a.resolve(d)}):void a.resolve(d)})},b.is.defined(b.Paging)&&b.Row.extend("add",function(a){a=b.is["boolean"](a)?a:!0;var c,d=this,e=this._super(a),f=d.ft.use(b.Editing);return f&&f.pageToNew&&(c=d.ft.use(b.Paging))&&a?e.then(function(){var a=c.unpaged.indexOf(d),b=Math.ceil((a+1)/c.size);return c.current!==b?c["goto"](b):void 0}):e}),b.is.defined(b.Sorting)&&b.Row.extend("val",function(a,c){c=b.is["boolean"](c)?c:!0;var d=this._super(a);if(!b.is.hash(a))return d;var e=this;return c&&e.ft.draw().then(function(){var a,c=e.ft.use(b.Editing);if(b.is.defined(b.Paging)&&c&&c.pageToNew&&(a=e.ft.use(b.Paging))){var d=a.unpaged.indexOf(e),f=Math.ceil((d+1)/a.size);if(a.current!==f)return a["goto"](f)}}),d})}(jQuery,FooTable),function(a){a.Rows.prototype.add=function(b,c){var d=b;a.is.hash(b)&&(d=new FooTable.Row(this.ft,this.ft.columns.array,b)),d instanceof FooTable.Row&&d.add(c)},a.Rows.prototype.update=function(b,c,d){var e=this.ft.rows.all.length,f=b;a.is.number(b)&&b>=0&&e>b&&(f=this.ft.rows.all[b]),f instanceof FooTable.Row&&a.is.hash(c)&&f.val(c,d)},a.Rows.prototype["delete"]=function(b,c){var d=this.ft.rows.all.length,e=b;a.is.number(b)&&b>=0&&d>b&&(e=this.ft.rows.all[b]),e instanceof FooTable.Row&&e["delete"](c)}}(FooTable),function(a,b){var c=0,d=function(a){var b,c,d=2166136261;for(b=0,c=a.length;c>b;b++)d^=a.charCodeAt(b),d+=(d<<1)+(d<<4)+(d<<7)+(d<<8)+(d<<24);return d>>>0}(location.origin+location.pathname);b.State=b.Component.extend({construct:function(a){this._super(a,a.o.state.enabled),this._key="1",this.key=this._key+(b.is.string(a.o.state.key)?a.o.state.key:this._uid()),this.filtering=b.is["boolean"](a.o.state.filtering)?a.o.state.filtering:!0,this.paging=b.is["boolean"](a.o.state.paging)?a.o.state.paging:!0,this.sorting=b.is["boolean"](a.o.state.sorting)?a.o.state.sorting:!0},preinit:function(a){var c=this;this.ft.raise("preinit.ft.state",[a]).then(function(){c.enabled=b.is["boolean"](a.state)?a.state:c.enabled,c.enabled&&(c.key=c._key+(b.is.string(a.stateKey)?a.stateKey:c.key),c.filtering=b.is["boolean"](a.stateFiltering)?a.stateFiltering:c.filtering,c.paging=b.is["boolean"](a.statePaging)?a.statePaging:c.paging,c.sorting=b.is["boolean"](a.stateSorting)?a.stateSorting:c.sorting)},function(){c.enabled=!1})},get:function(a){return JSON.parse(localStorage.getItem(this.key+":"+a))},set:function(a,b){localStorage.setItem(this.key+":"+a,JSON.stringify(b))},remove:function(a){localStorage.removeItem(this.key+":"+a)},read:function(){this.ft.execute(!1,!0,"readState")},write:function(){this.ft.execute(!1,!0,"writeState")},clear:function(){this.ft.execute(!1,!0,"clearState")},_uid:function(){var a=this.ft.$el.attr("id");return d+"_"+(b.is.string(a)?a:++c)}}),b.components.register("state",b.State,700)}(jQuery,FooTable),function(a){a.Component.prototype.readState=function(){},a.Component.prototype.writeState=function(){},a.Component.prototype.clearState=function(){}}(FooTable),function(a){a.Defaults.prototype.state={enabled:!1,filtering:!0,paging:!0,sorting:!0,key:null}}(FooTable),function(a){a.Filtering&&(a.Filtering.prototype.readState=function(){if(this.ft.state.filtering){var b=this.ft.state.get("filtering");a.is.hash(b)&&!a.is.emptyArray(b.filters)&&(this.filters=this.ensure(b.filters))}},a.Filtering.prototype.writeState=function(){if(this.ft.state.filtering){var b=a.arr.map(this.filters,function(b){return{name:b.name,query:b.query instanceof a.Query?b.query.val():b.query,columns:a.arr.map(b.columns,function(a){return a.name}),hidden:b.hidden,space:b.space,connectors:b.connectors,ignoreCase:b.ignoreCase}});this.ft.state.set("filtering",{filters:b})}},a.Filtering.prototype.clearState=function(){this.ft.state.filtering&&this.ft.state.remove("filtering")})}(FooTable),function(a){a.Paging&&(a.Paging.prototype.readState=function(){if(this.ft.state.paging){var b=this.ft.state.get("paging");a.is.hash(b)&&(this.current=b.current,this.size=b.size)}},a.Paging.prototype.writeState=function(){this.ft.state.paging&&this.ft.state.set("paging",{current:this.current,size:this.size})},a.Paging.prototype.clearState=function(){this.ft.state.paging&&this.ft.state.remove("paging")})}(FooTable),function(a){a.Sorting&&(a.Sorting.prototype.readState=function(){if(this.ft.state.sorting){var b=this.ft.state.get("sorting");if(a.is.hash(b)){var c=this.ft.columns.get(b.column);c instanceof a.Column&&(this.column=c,this.column.direction=b.direction)}}},a.Sorting.prototype.writeState=function(){this.ft.state.sorting&&this.column instanceof a.Column&&this.ft.state.set("sorting",{column:this.column.name,direction:this.column.direction})},a.Sorting.prototype.clearState=function(){this.ft.state.sorting&&this.ft.state.remove("sorting")})}(FooTable),function(a){a.Table.extend("_construct",function(a){return this.state=this.use(FooTable.State),this._super(a)}),a.Table.extend("_preinit",function(){var a=this;return a._super().then(function(){a.state.enabled&&a.state.read()})}),a.Table.extend("draw",function(){var a=this;return a._super().then(function(){a.state.enabled&&a.state.write()})})}(FooTable),function(a,b){b.Export=b.Component.extend({construct:function(a){this._super(a,!0),this.snapshot=[]},predraw:function(){this.snapshot=this.ft.rows.array.slice(0)},columns:function(){var a=[];return b.arr.each(this.ft.columns.array,function(b){b.internal||a.push({type:b.type,name:b.name,title:b.title,visible:b.visible,hidden:b.hidden,classes:b.classes,style:b.style})}),a},rows:function(a){a=b.is["boolean"](a)?a:!1;var c=a?this.ft.rows.all:this.snapshot,d=[];return b.arr.each(c,function(a){d.push(a.val())}),d},json:function(a){return JSON.parse(JSON.stringify({columns:this.columns(),rows:this.rows(a)}))},csv:function(a){var c,d,e="",f=this.columns();b.arr.each(f,function(a,b){d='"'+a.title.replace(/"/g,'""')+'"',e+=0===b?d:","+d}),e+="\n";var g=a?this.ft.rows.all:this.snapshot;return b.arr.each(g,function(a){b.arr.each(a.cells,function(a,b){a.column.internal||(c=a.column.stringify.call(a.column,a.value,a.ft.o,a.row.value),d='"'+c.replace(/"/g,'""')+'"',e+=0===b?d:","+d)}),e+="\n"}),e}}),b.components.register("export",b.Export,490)}(jQuery,FooTable),function(a){a.Column.prototype.__export_define__=function(b){this.stringify=a.checkFnValue(this,b.stringify,this.stringify)},a.Column.extend("define",function(a){this._super(a),this.__export_define__(a)}),a.Column.prototype.stringify=function(a,b,c){return a+""},a.is.defined(a.DateColumn)&&(a.DateColumn.prototype.stringify=function(b,c,d){return a.is.object(b)&&a.is["boolean"](b._isAMomentObject)&&b.isValid()?b.format(this.formatString):""}),a.ObjectColumn.prototype.stringify=function(b,c,d){return a.is.object(b)?JSON.stringify(b):""},a.ArrayColumn.prototype.stringify=function(b,c,d){return a.is.array(b)?JSON.stringify(b):""}}(FooTable),function(a){a.Table.prototype.toJSON=function(b){return this.use(a.Export).json(b)},a.Table.prototype.toCSV=function(b){return this.use(a.Export).csv(b)}}(FooTable);
