# Supplementary material for: Constructing marine expert management knowledge graph based on Trellisnet-CRF
Source: PeerJ Comput Sci. 2022 Sep 5;8:e1083. doi: 10.7717/peerj-cs.1083 (PMC9455288; doi:10.7717/peerj-cs.1083)
Supplement: Supplemental Information 3 [file peerj-cs-08-1083-s003.zip › kgocean/static/js/form-component.js]

var Script = function () {


    //checkbox and radio btn

    var d = document;
    var safari = (navigator.userAgent.toLowerCase().indexOf('safari') != -1) ? true : false;
    var gebtn = function(parEl,child) { return parEl.getElementsByTagName(child); };
    onload = function() {

        

        if (!d.getElementById || !d.createTextNode) return;
        var ls = gebtn(d,'label');
        for (var i = 0; i < ls.length; i++) {
            var l = ls[i];
            if (l.className.indexOf('label_') == -1) continue;
            var inp = gebtn(l,'input')[0];
            if (l.className == 'label_check') {
                l.className = (safari && inp.checked == true || inp.checked) ? 'label_check c_on' : 'label_check c_off';
                l.onclick = check_it;
            };
            if (l.className == 'label_radio') {
                l.className = (safari && inp.checked == true || inp.checked) ? 'label_radio r_on' : 'label_radio r_off';
                l.onclick = turn_radio;
            };
        };
    };
    var check_it = function() {
        var inp = gebtn(this,'input')[0];
        if (this.className == 'label_check c_off' || (!safari && inp.checked)) {
            this.className = 'label_check c_on';
            if (safari) inp.click();
        } else {
            this.className = 'label_check c_off';
            if (safari) inp.click();
        };
    };
    var turn_radio = function() {
        var inp = gebtn(this,'input')[0];
        if (this.className == 'label_radio r_off' || inp.checked) {
            var ls = gebtn(this.parentNode,'label');
            for (var i = 0; i < ls.length; i++) {
                var l = ls[i];
                if (l.className.indexOf('label_radio') == -1)  continue;
                l.className = 'label_radio r_off';
            };
            this.className = 'label_radio r_on';
            if (safari) inp.click();
        } else {
            this.className = 'label_radio r_off';
            if (safari) inp.click();
        };
    };


    $(function() {

        // Tags Input
        $(".tagsinput").tagsInput();

        // Switch
        $("[data-toggle='switch']").wrap('<div class="switch" />').parent().bootstrapSwitch();

    });


    //color picker

    $('.cp1').colorpicker({
        format: 'hex'
    });
    $('.cp2').colorpicker();


    //date picker

    if (top.location != location) {
        top.location.href = document.location.href ;
    }
    $(function(){
        window.prettyPrint && prettyPrint();
        $('#dp1').datepicker({
            format: 'mm-dd-yyyy'
        });
        $('#dp2').datepicker();
        $('#dp3').datepicker();
        $('#dp3').datepicker();
        $('#dpYears').datepicker();
        $('#dpMonths').datepicker();


        var startDate = new Date(2012,1,20);
        var endDate = new Date(2012,1,25);
        $('#dp4').datepicker()
            .on('changeDate', function(ev){
                if (ev.date.valueOf() > endDate.valueOf()){
                    $('#alert').show().find('strong').text('The start date can not be greater then the end date');
                } else {
                    $('#alert').hide();
                    startDate = new Date(ev.date);
                    $('#startDate').text($('#dp4').data('date'));
                }
                $('#dp4').datepicker('hide');
            });
        $('#dp5').datepicker()
            .on('changeDate', function(ev){
                if (ev.date.valueOf() < startDate.valueOf()){
                    $('#alert').show().find('strong').text('The end date can not be less then the start date');
                } else {
                    $('#alert').hide();
                    endDate = new Date(ev.date);
                    $('#endDate').text($('#dp5').data('date'));
                }
                $('#dp5').datepicker('hide');
            });

        // disabling dates
        var nowTemp = new Date();
        var now = new Date(nowTemp.getFullYear(), nowTemp.getMonth(), nowTemp.getDate(), 0, 0, 0, 0);

        var checkin = $('#dpd1').datepicker({
            onRender: function(date) {
                return date.valueOf() < now.valueOf() ? 'disabled' : '';
            }
        }).on('changeDate', function(ev) {
                if (ev.date.valueOf() > checkout.date.valueOf()) {
                    var newDate = new Date(ev.date)
                    newDate.setDate(newDate.getDate() + 1);
                    checkout.setValue(newDate);
                }
                checkin.hide();
                $('#dpd2')[0].focus();
            }).data('datepicker');
        var checkout = $('#dpd2').datepicker({
            onRender: function(date) {
                return date.valueOf() <= checkin.date.valueOf() ? 'disabled' : '';
            }
        }).on('changeDate', function(ev) {
                checkout.hide();
            }).data('datepicker');
    });


    //daterange picker

    $('#reservation').daterangepicker();

    $('#reportrange').daterangepicker(
        {
            ranges: {
                'Today': ['today', 'today'],
                'Yesterday': ['yesterday', 'yesterday'],
                'Last 7 Days': [Date.today().add({ days: -6 }), 'today'],
                'Last 30 Days': [Date.today().add({ days: -29 }), 'today'],
                'This Month': [Date.today().moveToFirstDayOfMonth(), Date.today().moveToLastDayOfMonth()],
                'Last Month': [Date.today().moveToFirstDayOfMonth().add({ months: -1 }), Date.today().moveToFirstDayOfMonth().add({ days: -1 })]
            },
            opens: 'left',
            format: 'MM/dd/yyyy',
            separator: ' to ',
            startDate: Date.today().add({ days: -29 }),
            endDate: Date.today(),
            minDate: '01/01/2012',
            maxDate: '12/31/2013',
            locale: {
                applyLabel: 'Submit',
                fromLabel: 'From',
                toLabel: 'To',
                customRangeLabel: 'Custom Range',
                daysOfWeek: ['Su', 'Mo', 'Tu', 'We', 'Th', 'Fr','Sa'],
                monthNames: ['January', 'February', 'March', 'April', 'May', 'June', 'July', 'August', 'September', 'October', 'November', 'December'],
                firstDay: 1
            },
            showWeekNumbers: true,
            buttonClasses: ['btn-danger']
        },
        function(start, end) {
            $('#reportrange span').html(start.toString('MMMM d, yyyy') + ' - ' + end.toString('MMMM d, yyyy'));
        }
    );

    //Set the initial state of the picker label
    $('#reportrange span').html(Date.today().add({ days: -29 }).toString('MMMM d, yyyy') + ' - ' + Date.today().toString('MMMM d, yyyy'));


}();
