# Supplementary material for: Constructing marine expert management knowledge graph based on Trellisnet-CRF
Source: PeerJ Comput Sci. 2022 Sep 5;8:e1083. doi: 10.7717/peerj-cs.1083 (PMC9455288; doi:10.7717/peerj-cs.1083)
Supplement: Supplemental Information 3 [file peerj-cs-08-1083-s003.zip › kgocean/static/js/ga.js]

(function(){var g=void 0,h=!0,i=null,l=!1,aa=encodeURIComponent,ba=Infinity,ca=setTimeout,da=isNaN,m=Math,ea=decodeURIComponent;function ha(a,b){return a.name=b}
var n="push",ia="test",ja="slice",p="replace",ka="load",la="floor",ma="charAt",na="value",q="indexOf",oa="match",pa="port",qa="createElement",ra="path",r="name",u="host",v="toString",w="length",x="prototype",sa="clientWidth",y="split",ta="stopPropagation",ua="scope",z="location",va="search",A="protocol",wa="clientHeight",xa="href",B="substring",ya="apply",za="navigator",C="join",D="toLowerCase",E;function Aa(a,b){switch(b){case 0:return""+a;case 1:return 1*a;case 2:return!!a;case 3:return 1E3*a}return a}function Ba(a){return"function"==typeof a}function Ca(a){return a!=g&&-1<(a.constructor+"")[q]("String")}function F(a,b){return g==a||"-"==a&&!b||""==a}function Da(a){if(!a||""==a)return"";for(;a&&-1<" \n\r\t"[q](a[ma](0));)a=a[B](1);for(;a&&-1<" \n\r\t"[q](a[ma](a[w]-1));)a=a[B](0,a[w]-1);return a}function Ea(){return m.round(2147483647*m.random())}function Fa(){}
function G(a,b){if(aa instanceof Function)return b?encodeURI(a):aa(a);H(68);return escape(a)}function I(a){a=a[y]("+")[C](" ");if(ea instanceof Function)try{return ea(a)}catch(b){H(17)}else H(68);return unescape(a)}var Ga=function(a,b,c,d){a.addEventListener?a.addEventListener(b,c,!!d):a.attachEvent&&a.attachEvent("on"+b,c)},Ha=function(a,b,c,d){a.removeEventListener?a.removeEventListener(b,c,!!d):a.detachEvent&&a.detachEvent("on"+b,c)};
function Ia(a,b){if(a){var c=J[qa]("script");c.type="text/javascript";c.async=h;c.src=a;c.id=b;var d=J.getElementsByTagName("script")[0];d.parentNode.insertBefore(c,d);return c}}function K(a){return a&&0<a[w]?a[0]:""}function L(a){var b=a?a[w]:0;return 0<b?a[b-1]:""}var Ja=function(){this.prefix="ga.";this.R={}};Ja[x].set=function(a,b){this.R[this.prefix+a]=b};Ja[x].get=function(a){return this.R[this.prefix+a]};Ja[x].contains=function(a){return this.get(a)!==g};function Ka(a){0==a[q]("www.")&&(a=a[B](4));return a[D]()}function La(a,b){var c,d={url:a,protocol:"http",host:"",path:"",d:new Ja,anchor:""};if(!a)return d;c=a[q]("://");0<=c&&(d.protocol=a[B](0,c),a=a[B](c+3));c=a[va]("/|\\?|#");if(0<=c)d.host=a[B](0,c)[D](),a=a[B](c);else return d.host=a[D](),d;c=a[q]("#");0<=c&&(d.anchor=a[B](c+1),a=a[B](0,c));c=a[q]("?");0<=c&&(Na(d.d,a[B](c+1)),a=a[B](0,c));d.anchor&&b&&Na(d.d,d.anchor);a&&"/"==a[ma](0)&&(a=a[B](1));d.path=a;return d}
function Oa(a,b){function c(a){var b=(a.hostname||"")[y](":")[0][D](),c=(a[A]||"")[D](),c=1*a[pa]||("http:"==c?80:"https:"==c?443:"");a=a.pathname||"";0==a[q]("/")||(a="/"+a);return[b,""+c,a]}var d=b||J[qa]("a");d.href=J[z][xa];var e=(d[A]||"")[D](),f=c(d),j=d[va]||"",k=e+"//"+f[0]+(f[1]?":"+f[1]:"");0==a[q]("//")?a=e+a:0==a[q]("/")?a=k+a:!a||0==a[q]("?")?a=k+f[2]+(a||j):0>a[y]("/")[0][q](":")&&(a=k+f[2][B](0,f[2].lastIndexOf("/"))+"/"+a);d.href=a;e=c(d);return{protocol:(d[A]||"")[D](),host:e[0],
port:e[1],path:e[2],Oa:d[va]||"",url:a||""}}function Na(a,b){function c(b,c){a.contains(b)||a.set(b,[]);a.get(b)[n](c)}for(var d=Da(b)[y]("&"),e=0;e<d[w];e++)if(d[e]){var f=d[e][q]("=");0>f?c(d[e],"1"):c(d[e][B](0,f),d[e][B](f+1))}}function Pa(a,b){if(F(a)||"["==a[ma](0)&&"]"==a[ma](a[w]-1))return"-";var c=J.domain;return a[q](c+(b&&"/"!=b?b:""))==(0==a[q]("http://")?7:0==a[q]("https://")?8:0)?"0":a};var Qa=0;function Ra(a,b,c){!(1<=Qa)&&!(1<=100*m.random())&&(a=["utmt=error","utmerr="+a,"utmwv=5.3.9","utmn="+Ea(),"utmsp=1"],b&&a[n]("api="+b),c&&a[n]("msg="+G(c[B](0,100))),M.w&&a[n]("aip=1"),Sa(a[C]("&")),Qa++)};var Ta=0,Ua={};function N(a){return Va("x"+Ta++,a)}function Va(a,b){Ua[a]=!!b;return a}
var Wa=N(),Xa=Va("anonymizeIp"),Ya=N(),$a=N(),ab=N(),bb=N(),O=N(),P=N(),cb=N(),db=N(),eb=N(),fb=N(),gb=N(),hb=N(),ib=N(),jb=N(),kb=N(),lb=N(),nb=N(),ob=N(),pb=N(),qb=N(),rb=N(),sb=N(),tb=N(),ub=N(),vb=N(),wb=N(),xb=N(),yb=N(),zb=N(),Ab=N(),Bb=N(),Cb=N(),Db=N(),Eb=N(),Fb=N(h),Gb=Va("currencyCode"),Hb=Va("page"),Ib=Va("title"),Jb=N(),Kb=N(),Lb=N(),Mb=N(),Nb=N(),Ob=N(),Pb=N(),Qb=N(),Rb=N(),Q=N(h),Sb=N(h),Tb=N(h),Ub=N(h),Vb=N(h),Wb=N(h),Zb=N(h),$b=N(h),ac=N(h),bc=N(h),cc=N(h),R=N(h),dc=N(h),ec=N(h),fc=
N(h),gc=N(h),hc=N(h),ic=N(h),jc=N(h),S=N(h),kc=N(h),lc=N(h),mc=N(h),nc=N(h),oc=N(h),pc=N(h),qc=N(h),rc=Va("campaignParams"),sc=N(),tc=Va("hitCallback"),uc=N();N();var vc=N(),wc=N(),xc=N(),yc=N(),zc=N(),Ac=N(),Bc=N(),Cc=N(),Dc=N(),Ec=N(),Fc=N(),Gc=N(),Hc=N(),Ic=N();N();var Mc=N(),Nc=N(),Oc=N();function Pc(a){var b=this.plugins_;if(b)return b.get(a)}var T=function(a,b,c,d){a[b]=function(){try{return d!=g&&H(d),c[ya](this,arguments)}catch(a){throw Ra("exc",b,a&&a[r]),a;}}},Qc=function(a,b,c,d){U[x][a]=function(){try{return H(c),Aa(this.a.get(b),d)}catch(e){throw Ra("exc",a,e&&e[r]),e;}}},V=function(a,b,c,d,e){U[x][a]=function(f){try{H(c),e==g?this.a.set(b,Aa(f,d)):this.a.set(b,e)}catch(j){throw Ra("exc",a,j&&j[r]),j;}}};var Rc=RegExp(/(^|\.)doubleclick\.net$/i),Sc=function(a,b){return Rc[ia](J[z].hostname)?h:"/"!==b?l:(0==a[q]("www.google.")||0==a[q](".google.")||0==a[q]("google."))&&!(-1<a[q]("google.org"))?h:l},Tc=function(a){var b=a.get(bb),c=a.c(P,"/");Sc(b,c)&&a[ta]()};var Zc=function(){var a={},b={},c=new Uc;this.g=function(a,b){c.add(a,b)};var d=new Uc;this.e=function(a,b){d.add(a,b)};var e=l,f=l,j=h;this.T=function(){e=h};this.j=function(a){this[ka]();this.set(sc,a,h);a=new Vc(this);e=l;d.execute(this);e=h;b={};this.n();a.Ja()};this.load=function(){e&&(e=l,this.Ka(),Wc(this),f||(f=h,c.execute(this),Xc(this),Wc(this)),e=h)};this.n=function(){if(e)if(f)e=l,Xc(this),e=h;else this[ka]()};this.get=function(c){Ua[c]&&this[ka]();return b[c]!==g?b[c]:a[c]};this.set=
function(c,d,e){Ua[c]&&this[ka]();e?b[c]=d:a[c]=d;Ua[c]&&this.n()};this.z=function(b){a[b]=this.b(b,0)+1};this.b=function(a,b){var c=this.get(a);return c==g||""===c?b:1*c};this.c=function(a,b){var c=this.get(a);return c==g?b:c+""};this.Ka=function(){if(j){var b=this.c(bb,""),c=this.c(P,"/");Sc(b,c)||(a[O]=a[hb]&&""!=b?Yc(b):1,j=l)}}};Zc[x].stopPropagation=function(){throw"aborted";};
var Vc=function(a){var b=this;this.q=0;var c=a.get(tc);this.Ua=function(){0<b.q&&c&&(b.q--,b.q||c())};this.Ja=function(){!b.q&&c&&ca(c,10)};a.set(uc,b,h)};function $c(a,b){b=b||[];for(var c=0;c<b[w];c++){var d=b[c];if(""+a==d||0==d[q](a+"."))return d}return"-"}
var bd=function(a,b,c){c=c?"":a.c(O,"1");b=b[y](".");if(6!==b[w]||ad(b[0],c))return l;c=1*b[1];var d=1*b[2],e=1*b[3],f=1*b[4];b=1*b[5];if(!(0<=c&&0<d&&0<e&&0<f&&0<=b))return l;a.set(Q,c);a.set(Vb,d);a.set(Wb,e);a.set(Zb,f);a.set($b,b);return h},cd=function(a){var b=a.get(Q),c=a.get(Vb),d=a.get(Wb),e=a.get(Zb),f=a.b($b,1);return[a.b(O,1),b!=g?b:"-",c||"-",d||"-",e||"-",f][C](".")},dd=function(a){return[a.b(O,1),a.b(cc,0),a.b(R,1),a.b(dc,0)][C](".")},ed=function(a,b,c){c=c?"":a.c(O,"1");var d=b[y](".");
if(4!==d[w]||ad(d[0],c))d=i;a.set(cc,d?1*d[1]:0);a.set(R,d?1*d[2]:10);a.set(dc,d?1*d[3]:a.get(ab));return d!=i||!ad(b,c)},fd=function(a,b){var c=G(a.c(Tb,"")),d=[],e=a.get(Fb);if(!b&&e){for(var f=0;f<e[w];f++){var j=e[f];j&&1==j[ua]&&d[n](f+"="+G(j[r])+"="+G(j[na])+"=1")}0<d[w]&&(c+="|"+d[C]("^"))}return c?a.b(O,1)+"."+c:i},gd=function(a,b,c){c=c?"":a.c(O,"1");b=b[y](".");if(2>b[w]||ad(b[0],c))return l;b=b[ja](1)[C](".")[y]("|");0<b[w]&&a.set(Tb,I(b[0]));if(1>=b[w])return h;b=b[1][y](-1==b[1][q](",")?
"^":",");for(c=0;c<b[w];c++){var d=b[c][y]("=");if(4==d[w]){var e={};ha(e,I(d[1]));e.value=I(d[2]);e.scope=1;a.get(Fb)[d[0]]=e}}return h},hd=function(a){var b;b=function(b,e){if(!F(a.get(b))){var f=a.c(b,""),f=f[y](" ")[C]("%20"),f=f[y]("+")[C]("%20");c[n](e+"="+f)}};var c=[];b(ic,"utmcid");b(nc,"utmcsr");b(S,"utmgclid");b(kc,"utmgclsrc");b(lc,"utmdclid");b(mc,"utmdsid");b(jc,"utmccn");b(oc,"utmcmd");b(pc,"utmctr");b(qc,"utmcct");return(b=c[C]("|"))?[a.b(O,1),a.b(ec,0),a.b(fc,1),a.b(gc,1),b][C]("."):
""},id=function(a,b,c){c=c?"":a.c(O,"1");b=b[y](".");if(5>b[w]||ad(b[0],c))return a.set(ec,g),a.set(fc,g),a.set(gc,g),a.set(ic,g),a.set(jc,g),a.set(nc,g),a.set(oc,g),a.set(pc,g),a.set(qc,g),a.set(S,g),a.set(kc,g),a.set(lc,g),a.set(mc,g),l;a.set(ec,1*b[1]);a.set(fc,1*b[2]);a.set(gc,1*b[3]);var d=b[ja](4)[C](".");b=function(a){return(a=d[oa](a+"=(.*?)(?:\\|utm|$)"))&&2==a[w]?a[1]:g};c=function(b,c){c?(c=e?I(c):c[y]("%20")[C](" "),a.set(b,c)):a.set(b,g)};-1==d[q]("=")&&(d=I(d));var e="2"==b("utmcvr");
c(ic,b("utmcid"));c(jc,b("utmccn"));c(nc,b("utmcsr"));c(oc,b("utmcmd"));c(pc,b("utmctr"));c(qc,b("utmcct"));c(S,b("utmgclid"));c(kc,b("utmgclsrc"));c(lc,b("utmdclid"));c(mc,b("utmdsid"));return h},ad=function(a,b){return b?a!=b:!/^\d+$/[ia](a)};var Uc=function(){this.filters=[]};Uc[x].add=function(a,b){this.filters[n]({name:a,s:b})};Uc[x].execute=function(a){try{for(var b=0;b<this.filters[w];b++)this.filters[b].s.call(W,a)}catch(c){}};function jd(a){100!=a.get(vb)&&a.get(Q)%1E4>=100*a.get(vb)&&a[ta]()}function kd(a){ld(a.get(Wa))&&a[ta]()}function md(a){"file:"==J[z][A]&&a[ta]()}function nd(a){a.get(Ib)||a.set(Ib,J.title,h);a.get(Hb)||a.set(Hb,J[z].pathname+J[z][va],h)};var od=new function(){var a=[];this.set=function(b){a[b]=h};this.Xa=function(){for(var b=[],c=0;c<a[w];c++)a[c]&&(b[m[la](c/6)]=b[m[la](c/6)]^1<<c%6);for(c=0;c<b[w];c++)b[c]="ABCDEFGHIJKLMNOPQRSTUVWXYZabcdefghijklmnopqrstuvwxyz0123456789-_"[ma](b[c]||0);return b[C]("")+"~"}};function H(a){od.set(a)};var W=window,J=document,ld=function(a){var b=W._gaUserPrefs;return b&&b.ioo&&b.ioo()||!!a&&W["ga-disable-"+a]===h},pd=function(a){var b=[],c=J.cookie[y](";");a=RegExp("^\\s*"+a+"=\\s*(.*?)\\s*$");for(var d=0;d<c[w];d++){var e=c[d][oa](a);e&&b[n](e[1])}return b},X=function(a,b,c,d,e,f){e=ld(e)?l:Sc(d,c)?l:h;if(e){if(b&&0<=W[za].userAgent[q]("Firefox")){b=b[p](/\n|\r/g," ");e=0;for(var j=b[w];e<j;++e){var k=b.charCodeAt(e)&255;if(10==k||13==k)b=b[B](0,e)+"?"+b[B](e+1)}}b&&2E3<b[w]&&(b=b[B](0,2E3),H(69));
a=a+"="+b+"; path="+c+"; ";f&&(a+="expires="+(new Date((new Date).getTime()+f)).toGMTString()+"; ");d&&(a+="domain="+d+";");J.cookie=a}};var qd,rd,sd=function(){if(!qd){var a={},b=W[za],c=W.screen;a.Q=c?c.width+"x"+c.height:"-";a.P=c?c.colorDepth+"-bit":"-";a.language=(b&&(b.language||b.browserLanguage)||"-")[D]();a.javaEnabled=b&&b.javaEnabled()?1:0;a.characterSet=J.characterSet||J.charset||"-";try{var d;var e=J.documentElement,f=J.body,j=f&&f[sa]&&f[wa],b=[];e&&(e[sa]&&e[wa])&&("CSS1Compat"===J.compatMode||!j)?b=[e[sa],e[wa]]:j&&(b=[f[sa],f[wa]]);d=0>=b[0]||0>=b[1]?"":b[C]("x");a.Wa=d}catch(k){H(135)}qd=a}},td=function(){sd();for(var a=
qd,b=W[za],a=b.appName+b.version+a.language+b.platform+b.userAgent+a.javaEnabled+a.Q+a.P+(J.cookie?J.cookie:"")+(J.referrer?J.referrer:""),b=a[w],c=W.history[w];0<c;)a+=c--^b++;return Yc(a)},ud=function(a){sd();var b=qd;a.set(Lb,b.Q);a.set(Mb,b.P);a.set(Pb,b.language);a.set(Qb,b.characterSet);a.set(Nb,b.javaEnabled);a.set(Rb,b.Wa);if(a.get(ib)&&a.get(jb)){if(!(b=rd)){var c,d,e;d="ShockwaveFlash";if((b=(b=W[za])?b.plugins:g)&&0<b[w])for(c=0;c<b[w]&&!e;c++)d=b[c],-1<d[r][q]("Shockwave Flash")&&(e=d.description[y]("Shockwave Flash ")[1]);
else{d=d+"."+d;try{c=new ActiveXObject(d+".7"),e=c.GetVariable("$version")}catch(f){}if(!e)try{c=new ActiveXObject(d+".6"),e="WIN 6,0,21,0",c.AllowScriptAccess="always",e=c.GetVariable("$version")}catch(j){}if(!e)try{c=new ActiveXObject(d),e=c.GetVariable("$version")}catch(k){}e&&(e=e[y](" ")[1][y](","),e=e[0]+"."+e[1]+" r"+e[2])}b=e?e:"-"}rd=b;a.set(Ob,rd)}else a.set(Ob,"-")};var vd=function(a){if(Ba(a))this.s=a;else{var b=a[0],c=b.lastIndexOf(":"),d=b.lastIndexOf(".");this.h=this.i=this.l="";-1==c&&-1==d?this.h=b:-1==c&&-1!=d?(this.i=b[B](0,d),this.h=b[B](d+1)):-1!=c&&-1==d?(this.l=b[B](0,c),this.h=b[B](c+1)):c>d?(this.i=b[B](0,d),this.l=b[B](d+1,c),this.h=b[B](c+1)):(this.i=b[B](0,d),this.h=b[B](d+1));this.k=a[ja](1);this.Ma=!this.l&&"_require"==this.h;this.J=!this.i&&!this.l&&"_provide"==this.h}},Y=function(){T(Y[x],"push",Y[x][n],5);T(Y[x],"_getPlugin",Pc,121);T(Y[x],
"_createAsyncTracker",Y[x].Sa,33);T(Y[x],"_getAsyncTracker",Y[x].Ta,34);this.I=new Ja;this.p=[]};E=Y[x];E.Na=function(a,b,c){var d=this.I.get(a);if(!Ba(d))return l;b.plugins_=b.plugins_||new Ja;b.plugins_.set(a,new d(b,c||{}));return h};E.push=function(a){var b=Z.Va[ya](this,arguments),b=Z.p.concat(b);for(Z.p=[];0<b[w]&&!Z.O(b[0])&&!(b.shift(),0<Z.p[w]););Z.p=Z.p.concat(b);return 0};E.Va=function(a){for(var b=[],c=0;c<arguments[w];c++)try{var d=new vd(arguments[c]);d.J?this.O(d):b[n](d)}catch(e){}return b};
E.O=function(a){try{if(a.s)a.s[ya](W);else if(a.J)this.I.set(a.k[0],a.k[1]);else{var b="_gat"==a.i?M:"_gaq"==a.i?Z:M.u(a.i);if(a.Ma){if(!this.Na(a.k[0],b,a.k[2])){if(!a.Pa){var c=Oa(""+a.k[1]);var d=c[A],e=J[z][A];var f;if(f="https:"==d||d==e?h:"http:"!=d?l:"http:"==e){var j;a:{var k=Oa(J[z][xa]);if(!(c.Oa||0<=c.url[q]("?")||0<=c[ra][q]("://")||c[u]==k[u]&&c[pa]==k[pa]))for(var s="http:"==c[A]?80:443,t=M.S,b=0;b<t[w];b++)if(c[u]==t[b][0]&&(c[pa]||s)==(t[b][1]||s)&&0==c[ra][q](t[b][2])){j=h;break a}j=
l}f=j&&!ld()}f&&(a.Pa=Ia(c.url))}return h}}else a.l&&(b=b.plugins_.get(a.l)),b[a.h][ya](b,a.k)}}catch(Za){}};E.Sa=function(a,b){return M.r(a,b||"")};E.Ta=function(a){return M.u(a)};var yd=function(){function a(a,b,c,d){g==f[a]&&(f[a]={});g==f[a][b]&&(f[a][b]=[]);f[a][b][c]=d}function b(a,b,c){if(g!=f[a]&&g!=f[a][b])return f[a][b][c]}function c(a,b){if(g!=f[a]&&g!=f[a][b]){f[a][b]=g;var c=h,d;for(d=0;d<j[w];d++)if(g!=f[a][j[d]]){c=l;break}c&&(f[a]=g)}}function d(a){var b="",c=l,d,e;for(d=0;d<j[w];d++)if(e=a[j[d]],g!=e){c&&(b+=j[d]);for(var c=[],f=g,ga=g,ga=0;ga<e[w];ga++)if(g!=e[ga]){f="";ga!=mb&&g==e[ga-1]&&(f+=ga[v]()+Za);for(var Cd=e[ga],Jc="",Yb=g,Kc=g,Lc=g,Yb=0;Yb<Cd[w];Yb++)Kc=
Cd[ma](Yb),Lc=Ma[Kc],Jc+=g!=Lc?Lc:Kc;f+=Jc;c[n](f)}b+=k+c[C](t)+s;c=l}else c=h;return b}var e=this,f=[],j=["k","v"],k="(",s=")",t="*",Za="!",Ma={"'":"'0"};Ma[s]="'1";Ma[t]="'2";Ma[Za]="'3";var mb=1;e.Ra=function(a){return g!=f[a]};e.A=function(){for(var a="",b=0;b<f[w];b++)g!=f[b]&&(a+=b[v]()+d(f[b]));return a};e.Qa=function(a){if(a==g)return e.A();for(var b=a.A(),c=0;c<f[w];c++)g!=f[c]&&!a.Ra(c)&&(b+=c[v]()+d(f[c]));return b};e.f=function(b,c,d){if(!wd(d))return l;a(b,"k",c,d);return h};e.o=function(b,
c,d){if(!xd(d))return l;a(b,"v",c,d[v]());return h};e.getKey=function(a,c){return b(a,"k",c)};e.N=function(a,c){return b(a,"v",c)};e.L=function(a){c(a,"k")};e.M=function(a){c(a,"v")};T(e,"_setKey",e.f,89);T(e,"_setValue",e.o,90);T(e,"_getKey",e.getKey,87);T(e,"_getValue",e.N,88);T(e,"_clearKey",e.L,85);T(e,"_clearValue",e.M,86)};function wd(a){return"string"==typeof a}function xd(a){return"number"!=typeof a&&(g==Number||!(a instanceof Number))||m.round(a)!=a||da(a)||a==ba?l:h};var zd=function(a){var b=W.gaGlobal;a&&!b&&(W.gaGlobal=b={});return b},Ad=function(){var a=zd(h).hid;a==i&&(a=Ea(),zd(h).hid=a);return a},Dd=function(a){a.set(Kb,Ad());var b=zd();if(b&&b.dh==a.get(O)){var c=b.sid;c&&("0"==c&&H(112),a.set(Zb,c),a.get(Sb)&&a.set(Wb,c));b=b.vid;a.get(Sb)&&b&&(b=b[y]("."),1*b[1]||H(112),a.set(Q,1*b[0]),a.set(Vb,1*b[1]))}};var Ed,Fd=function(a,b,c,d){var e=a.c(bb,""),f=a.c(P,"/");d=d!=g?d:a.b(cb,0);a=a.c(Wa,"");X(b,c,f,e,a,d)},Xc=function(a){var b=a.c(bb,"");a.b(O,1);var c=a.c(P,"/"),d=a.c(Wa,"");X("__utma",cd(a),c,b,d,a.get(cb));X("__utmb",dd(a),c,b,d,a.get(db));X("__utmc",""+a.b(O,1),c,b,d);var e=hd(a,h);e?X("__utmz",e,c,b,d,a.get(eb)):X("__utmz","",c,b,"",-1);(e=fd(a,l))?X("__utmv",e,c,b,d,a.get(cb)):X("__utmv","",c,b,"",-1)},Wc=function(a){var b=a.b(O,1);if(!bd(a,$c(b,pd("__utma"))))return a.set(Ub,h),l;var c=!ed(a,
$c(b,pd("__utmb")));a.set(bc,c);id(a,$c(b,pd("__utmz")));gd(a,$c(b,pd("__utmv")));Ed=!c;return h},Gd=function(a){!Ed&&!(0<pd("__utmb")[w])&&(X("__utmd","1",a.c(P,"/"),a.c(bb,""),a.c(Wa,""),1E4),0==pd("__utmd")[w]&&a[ta]())};var Jd=function(a){a.get(Q)==g?Hd(a):a.get(Ub)&&!a.get(Mc)?Hd(a):a.get(bc)&&Id(a)},Kd=function(a){a.get(hc)&&!a.get(ac)&&(Id(a),a.set(fc,a.get($b)))},Hd=function(a){var b=a.get(ab);a.set(Sb,h);a.set(Q,Ea()^td(a)&2147483647);a.set(Tb,"");a.set(Vb,b);a.set(Wb,b);a.set(Zb,b);a.set($b,1);a.set(ac,h);a.set(cc,0);a.set(R,10);a.set(dc,b);a.set(Fb,[]);a.set(Ub,l);a.set(bc,l)},Id=function(a){a.set(Wb,a.get(Zb));a.set(Zb,a.get(ab));a.z($b);a.set(ac,h);a.set(cc,0);a.set(R,10);a.set(dc,a.get(ab));a.set(bc,l)};var Ld="daum:q eniro:search_word naver:query pchome:q images.google:q google:q yahoo:p yahoo:q msn:q bing:q aol:query aol:q lycos:q lycos:query ask:q netscape:query cnn:query about:terms mamma:q voila:rdata virgilio:qs live:q baidu:wd alice:qs yandex:text najdi:q seznam:q rakuten:qt biglobe:q goo.ne:MT wp:szukaj onet:qt yam:k kvasir:q ozu:q terra:query rambler:query conduit:q babylon:q search-results:q avg:q comcast:q incredimail:q startsiden:q go.mail.ru:q search.centrum.cz:q 360.cn:q".split(" "),
Sd=function(a){if(a.get(kb)&&!a.get(Mc)){for(var b=!F(a.get(ic))||!F(a.get(nc))||!F(a.get(S))||!F(a.get(lc)),c={},d=0;d<Md[w];d++){var e=Md[d];c[e]=a.get(e)}(d=a.get(rc))?(H(149),e=new Ja,Na(e,d),d=e):d=La(J[z][xa],a.get(gb)).d;if(!("1"==L(d.get(a.get(ub)))&&b)){var f=d,j=function(b,c){c=c||"-";var d=L(f.get(a.get(b)));return d&&"-"!=d?I(d):c},d=L(f.get(a.get(nb)))||"-",e=L(f.get(a.get(qb)))||"-",k=L(f.get(a.get(pb)))||"-",s=L(f.get("gclsrc"))||"-",t=L(f.get("dclid"))||"-",Za=j(ob,"(not set)"),Ma=
j(rb,"(not set)"),mb=j(sb),j=j(tb);if(F(d)&&F(k)&&F(t)&&F(e))d=l;else{var Xb=!F(k)&&!F(s),Xb=F(e)&&(!F(t)||Xb),Bd=F(mb);if(Xb||Bd){var fa=Nd(a),fa=La(fa,h);if((fa=Od(a,fa))&&!F(fa[1]&&!fa[2]))Xb&&(e=fa[0]),Bd&&(mb=fa[1])}Pd(a,d,e,k,s,t,Za,Ma,mb,j);d=h}d=d||Qd(a);!d&&(!b&&a.get(ac))&&(Pd(a,g,"(direct)",g,g,g,"(direct)","(none)",g,g),d=h);if(d&&(a.set(hc,Rd(a,c)),b="(direct)"==a.get(nc)&&"(direct)"==a.get(jc)&&"(none)"==a.get(oc),a.get(hc)||a.get(ac)&&!b))a.set(ec,a.get(ab)),a.set(fc,a.get($b)),a.z(gc)}}},
Qd=function(a){var b=Nd(a),c=La(b,h);if(!(b!=g&&b!=i&&""!=b&&"0"!=b&&"-"!=b&&0<=b[q]("://"))||c&&-1<c[u][q]("google")&&c.d.contains("q")&&"cse"==c[ra])return l;if((b=Od(a,c))&&!b[2])return Pd(a,g,b[0],g,g,g,"(organic)","organic",b[1],g),h;if(b||!a.get(ac))return l;a:{for(var b=a.get(Bb),d=Ka(c[u]),e=0;e<b[w];++e)if(-1<d[q](b[e])){a=l;break a}Pd(a,g,d,g,g,g,"(referral)","referral",g,"/"+c[ra]);a=h}return a},Od=function(a,b){for(var c=a.get(zb),d=0;d<c[w];++d){var e=c[d][y](":");if(-1<b[u][q](e[0][D]())){var f=
b.d.get(e[1]);if(f&&(f=K(f),!f&&-1<b[u][q]("google.")&&(f="(not provided)"),!e[3]||-1<b.url[q](e[3]))){a:{for(var c=f,d=a.get(Ab),c=I(c)[D](),j=0;j<d[w];++j)if(c==d[j]){c=h;break a}c=l}return[e[2]||e[0],f,c]}}}return i},Pd=function(a,b,c,d,e,f,j,k,s,t){a.set(ic,b);a.set(nc,c);a.set(S,d);a.set(kc,e);a.set(lc,f);a.set(jc,j);a.set(oc,k);a.set(pc,s);a.set(qc,t)},Md=[jc,ic,S,lc,nc,oc,pc,qc],Rd=function(a,b){function c(a){a=(""+a)[y]("+")[C]("%20");return a=a[y](" ")[C]("%20")}function d(c){var d=""+(a.get(c)||
"");c=""+(b[c]||"");return 0<d[w]&&d==c}if(d(S)||d(lc))return H(131),l;for(var e=0;e<Md[w];e++){var f=Md[e],j=b[f]||"-",f=a.get(f)||"-";if(c(j)!=c(f))return h}return l},Td=RegExp(/^https:\/\/(www\.)?google(\.com?)?(\.[a-z]{2}t?)?\/?$/i),Nd=function(a){a=Pa(a.get(Jb),a.get(P));try{if(Td[ia](a))return H(136),a+"?q="}catch(b){H(145)}return a};var Ud,Vd,Wd=function(a){Ud=a.c(S,"");Vd=a.c(kc,"")},Xd=function(a){var b=a.c(S,""),c=a.c(kc,"");b!=Ud&&(-1<c[q]("ds")?a.set(mc,g):!F(Ud)&&-1<Vd[q]("ds")&&a.set(mc,Ud))};var Zd=function(a){Yd(a,J[z][xa])?(a.set(Mc,h),H(12)):a.set(Mc,l)},Yd=function(a,b){if(!a.get(fb))return l;var c=La(b,a.get(gb)),d=K(c.d.get("__utma")),e=K(c.d.get("__utmb")),f=K(c.d.get("__utmc")),j=K(c.d.get("__utmx")),k=K(c.d.get("__utmz")),s=K(c.d.get("__utmv")),c=K(c.d.get("__utmk"));if(Yc(""+d+e+f+j+k+s)!=c){d=I(d);e=I(e);f=I(f);j=I(j);f=$d(d+e+f+j,k,s,c);if(!f)return l;k=f[0];s=f[1]}if(!bd(a,d,h))return l;ed(a,e,h);id(a,k,h);gd(a,s,h);ae(a,j,h);return h},ce=function(a,b,c){var d;d=cd(a)||"-";
var e=dd(a)||"-",f=""+a.b(O,1)||"-",j=be(a)||"-",k=hd(a,l)||"-";a=fd(a,l)||"-";var s=Yc(""+d+e+f+j+k+a),t=[];t[n]("__utma="+d);t[n]("__utmb="+e);t[n]("__utmc="+f);t[n]("__utmx="+j);t[n]("__utmz="+k);t[n]("__utmv="+a);t[n]("__utmk="+s);d=t[C]("&");if(!d)return b;e=b[q]("#");if(c)return 0>e?b+"#"+d:b+"&"+d;c="";f=b[q]("?");0<e&&(c=b[B](e),b=b[B](0,e));return 0>f?b+"?"+d+c:b+"&"+d+c},$d=function(a,b,c,d){for(var e=0;3>e;e++){for(var f=0;3>f;f++){if(d==Yc(a+b+c))return H(127),[b,c];var j=b[p](/ /g,"%20"),
k=c[p](/ /g,"%20");if(d==Yc(a+j+k))return H(128),[j,k];j=j[p](/\+/g,"%20");k=k[p](/\+/g,"%20");if(d==Yc(a+j+k))return H(129),[j,k];try{var s=b[oa]("utmctr=(.*?)(?:\\|utm|$)");if(s&&2==s[w]&&(j=b[p](s[1],G(I(s[1]))),d==Yc(a+j+c)))return H(139),[j,c]}catch(t){}b=I(b)}c=I(c)}};var de="|",fe=function(a,b,c,d,e,f,j,k,s){var t=ee(a,b);t||(t={},a.get(Cb)[n](t));t.id_=b;t.affiliation_=c;t.total_=d;t.tax_=e;t.shipping_=f;t.city_=j;t.state_=k;t.country_=s;t.items_=t.items_||[];return t},ge=function(a,b,c,d,e,f,j){a=ee(a,b)||fe(a,b,"",0,0,0,"","","");var k;a:{if(a&&a.items_){k=a.items_;for(var s=0;s<k[w];s++)if(k[s].sku_==c){k=k[s];break a}}k=i}s=k||{};s.transId_=b;s.sku_=c;s.name_=d;s.category_=e;s.price_=f;s.quantity_=j;k||a.items_[n](s);return s},ee=function(a,b){for(var c=
a.get(Cb),d=0;d<c[w];d++)if(c[d].id_==b)return c[d];return i};var he,ie=function(a){if(!he){var b;b=J[z].hash;var c=W[r],d=/^#?gaso=([^&]*)/;if(c=(b=(b=b&&b[oa](d)||c&&c[oa](d))?b[1]:K(pd("GASO")))&&b[oa](/^(?:!([-0-9a-z.]{1,40})!)?([-.\w]{10,1200})$/i))Fd(a,"GASO",""+b,0),M._gasoDomain=a.get(bb),M._gasoCPath=a.get(P),a=c[1],Ia("https://www.google.com/analytics/web/inpage/pub/inpage.js?"+(a?"prefix="+a+"&":"")+Ea(),"_gasojs");he=h}};var ae=function(a,b,c){c&&(b=I(b));c=a.b(O,1);b=b[y](".");!(2>b[w])&&/^\d+$/[ia](b[0])&&(b[0]=""+c,Fd(a,"__utmx",b[C]("."),g))},be=function(a,b){var c=$c(a.get(O),pd("__utmx"));"-"==c&&(c="");return b?G(c):c};var ke=function(a,b){var c=m.min(a.b(Dc,0),100);if(a.b(Q,0)%100>=c)return l;a:{if(c=(c=W.performance||W.webkitPerformance)&&c.timing){var d=c.navigationStart;if(0==d)H(133);else{c=[c.loadEventStart-d,c.domainLookupEnd-c.domainLookupStart,c.connectEnd-c.connectStart,c.responseStart-c.requestStart,c.responseEnd-c.responseStart,c.fetchStart-d,c.domInteractive-d,c.domContentLoadedEventStart-d];break a}}c=g}c||(W.top!=W?c=g:(d=(c=W.external)&&c.onloadT,c&&!c.isValidLoadTime&&(d=g),2147483648<d&&(d=g),
0<d&&c.setPageReadyTime(),c=d==g?g:[d]));if(c==g)return l;d=c[0];if(d==g||d==ba||da(d))return l;if(0<d){a:{for(d=1;d<c[w];d++)if(da(c[d])||c[d]==ba||0>c[d]){d=l;break a}d=h}d?b(je(c)):b(je(c[ja](0,1)))}else Ga(W,"load",function(){ke(a,b)},l);return h},me=function(a,b,c,d){var e=new yd;e.f(14,90,b[B](0,500));e.f(14,91,a[B](0,150));e.f(14,92,""+le(c));d!=g&&e.f(14,93,d[B](0,500));e.o(14,90,c);return e},le=function(a){return da(a)||0>a?0:5E3>a?10*m[la](a/10):5E4>a?100*m[la](a/100):41E5>a?1E3*m[la](a/
1E3):41E5},je=function(a){for(var b=new yd,c=0;c<a[w];c++)b.f(14,c+1,""+le(a[c])),b.o(14,c+1,a[c]);return b};var U=function(a,b,c){function d(a){return function(b){if((b=b.get(Nc)[a])&&b[w])for(var c={type:a,target:e,stopPropagation:function(){throw"aborted";}},d=0;d<b[w];d++)b[d].call(e,c)}}var e=this;this.a=new Zc;this.get=function(a){return this.a.get(a)};this.set=function(a,b,c){this.a.set(a,b,c)};this.set(Wa,b||"UA-XXXXX-X");this.set($a,a||"");this.set(Ya,c||"");this.set(ab,m.round((new Date).getTime()/1E3));this.set(P,"/");this.set(cb,63072E6);this.set(eb,15768E6);this.set(db,18E5);this.set(fb,l);
this.set(yb,50);this.set(gb,l);this.set(hb,h);this.set(ib,h);this.set(jb,h);this.set(kb,h);this.set(lb,h);this.set(ob,"utm_campaign");this.set(nb,"utm_id");this.set(pb,"gclid");this.set(qb,"utm_source");this.set(rb,"utm_medium");this.set(sb,"utm_term");this.set(tb,"utm_content");this.set(ub,"utm_nooverride");this.set(vb,100);this.set(Dc,1);this.set(Ec,l);this.set(wb,"/__utm.gif");this.set(xb,1);this.set(Cb,[]);this.set(Fb,[]);this.set(zb,Ld[ja](0));this.set(Ab,[]);this.set(Bb,[]);this.B("auto");this.set(Jb,
J.referrer);a=this.a;try{var f=La(J[z][xa],l),j=ea(L(f.d.get("utm_referrer")))||"";j&&a.set(Jb,j);var k=W.gaData&&W.gaData.expId;k||(k=ea(K(f.d.get("utm_expid")))||"");k&&a.set(Oc,""+k)}catch(s){H(146)}this.set(Nc,{hit:[],load:[]});this.a.g("0",Zd);this.a.g("1",Wd);this.a.g("2",Jd);this.a.g("3",Sd);this.a.g("4",Xd);this.a.g("5",Kd);this.a.g("6",d("load"));this.a.g("7",ie);this.a.e("A",kd);this.a.e("B",md);this.a.e("C",Jd);this.a.e("D",jd);this.a.e("E",Tc);this.a.e("F",ne);this.a.e("G",Gd);this.a.e("H",
nd);this.a.e("I",ud);this.a.e("J",Dd);this.a.e("K",d("hit"));this.a.e("L",oe);this.a.e("M",pe);0===this.get(ab)&&H(111);this.a.T();this.H=g};E=U[x];E.m=function(){var a=this.get(Db);a||(a=new yd,this.set(Db,a));return a};E.La=function(a){for(var b in a){var c=a[b];a.hasOwnProperty(b)&&this.set(b,c,h)}};E.K=function(a){if(this.get(Ec))return l;var b=this,c=ke(this.a,function(c){b.set(Hb,a,h);b.t(c)});this.set(Ec,c);return c};
E.Fa=function(a){a&&Ca(a)?(H(13),this.set(Hb,a,h)):"object"===typeof a&&a!==i&&this.La(a);this.H=a=this.get(Hb);this.a.j("page");this.K(a)};E.F=function(a,b,c,d,e){if(""==a||(!wd(a)||""==b||!wd(b))||c!=g&&!wd(c)||d!=g&&!xd(d))return l;this.set(wc,a,h);this.set(xc,b,h);this.set(yc,c,h);this.set(zc,d,h);this.set(vc,!!e,h);this.a.j("event");return h};
E.Ha=function(a,b,c,d,e){var f=this.a.b(Dc,0);1*e===e&&(f=e);if(this.a.b(Q,0)%100>=f)return l;c=1*(""+c);if(""==a||(!wd(a)||""==b||!wd(b)||!xd(c)||da(c)||0>c||0>f||100<f)||d!=g&&(""==d||!wd(d)))return l;this.t(me(a,b,c,d));return h};E.Ga=function(a,b,c,d){if(!a||!b)return l;this.set(Ac,a,h);this.set(Bc,b,h);this.set(Cc,c||J[z][xa],h);d&&this.set(Hb,d,h);this.a.j("social");return h};E.Ea=function(){this.set(Dc,10);this.K(this.H)};E.Ia=function(){this.a.j("trans")};
E.t=function(a){this.set(Eb,a,h);this.a.j("event")};E.ia=function(a){this.v();var b=this;return{_trackEvent:function(c,d,e){H(91);b.F(a,c,d,e)}}};E.ma=function(a){return this.get(a)};E.xa=function(a,b){if(a)if(Ca(a))this.set(a,b);else if("object"==typeof a)for(var c in a)a.hasOwnProperty(c)&&this.set(c,a[c])};E.addEventListener=function(a,b){var c=this.get(Nc)[a];c&&c[n](b)};E.removeEventListener=function(a,b){for(var c=this.get(Nc)[a],d=0;c&&d<c[w];d++)if(c[d]==b){c.splice(d,1);break}};E.qa=function(){return"5.3.9"};
E.B=function(a){this.get(hb);a="auto"==a?Ka(J.domain):!a||"-"==a||"none"==a?"":a[D]();this.set(bb,a)};E.va=function(a){this.set(hb,!!a)};E.na=function(a,b){return ce(this.a,a,b)};E.link=function(a,b){if(this.a.get(fb)&&a){var c=ce(this.a,a,b);J[z].href=c}};E.ua=function(a,b){this.a.get(fb)&&(a&&a.action)&&(a.action=ce(this.a,a.action,b))};
E.za=function(){this.v();var a=this.a,b=J.getElementById?J.getElementById("utmtrans"):J.utmform&&J.utmform.utmtrans?J.utmform.utmtrans:i;if(b&&b[na]){a.set(Cb,[]);for(var b=b[na][y]("UTM:"),c=0;c<b[w];c++){b[c]=Da(b[c]);for(var d=b[c][y](de),e=0;e<d[w];e++)d[e]=Da(d[e]);"T"==d[0]?fe(a,d[1],d[2],d[3],d[4],d[5],d[6],d[7],d[8]):"I"==d[0]&&ge(a,d[1],d[2],d[3],d[4],d[5],d[6])}}};E.$=function(a,b,c,d,e,f,j,k){return fe(this.a,a,b,c,d,e,f,j,k)};E.Y=function(a,b,c,d,e,f){return ge(this.a,a,b,c,d,e,f)};
E.Aa=function(a){de=a||"|"};E.ea=function(){this.set(Cb,[])};E.wa=function(a,b,c,d){var e=this.a;if(0>=a||a>e.get(yb))a=l;else if(!b||!c||128<b[w]+c[w])a=l;else{1!=d&&2!=d&&(d=3);var f={};ha(f,b);f.value=c;f.scope=d;e.get(Fb)[a]=f;a=h}a&&this.a.n();return a};E.ka=function(a){this.a.get(Fb)[a]=g;this.a.n()};E.ra=function(a){return(a=this.a.get(Fb)[a])&&1==a[ua]?a[na]:g};E.Ca=function(a,b,c){this.m().f(a,b,c)};E.Da=function(a,b,c){this.m().o(a,b,c)};E.sa=function(a,b){return this.m().getKey(a,b)};
E.ta=function(a,b){return this.m().N(a,b)};E.fa=function(a){this.m().L(a)};E.ga=function(a){this.m().M(a)};E.ja=function(){return new yd};E.W=function(a){a&&this.get(Ab)[n](a[D]())};E.ba=function(){this.set(Ab,[])};E.X=function(a){a&&this.get(Bb)[n](a[D]())};E.ca=function(){this.set(Bb,[])};E.Z=function(a,b,c,d,e){if(a&&b){a=[a,b[D]()][C](":");if(d||e)a=[a,d,e][C](":");d=this.get(zb);d.splice(c?0:d[w],0,a)}};E.da=function(){this.set(zb,[])};
E.ha=function(a){this.a[ka]();var b=this.get(P),c=be(this.a);this.set(P,a);this.a.n();ae(this.a,c);this.set(P,b)};E.ya=function(a,b){if(0<a&&5>=a&&Ca(b)&&""!=b){var c=this.get(Fc)||[];c[a]=b;this.set(Fc,c)}};E.V=function(a){a=""+a;if(a[oa](/^[A-Za-z0-9]{1,5}$/)){var b=this.get(Ic)||[];b[n](a);this.set(Ic,b)}};E.v=function(){this.a[ka]()};E.Ba=function(a){a&&""!=a&&(this.set(Tb,a),this.a.j("var"))};var ne=function(a){"trans"!==a.get(sc)&&500<=a.b(cc,0)&&a[ta]();if("event"===a.get(sc)){var b=(new Date).getTime(),c=a.b(dc,0),d=a.b(Zb,0),c=m[la](1*((b-(c!=d?c:1E3*c))/1E3));0<c&&(a.set(dc,b),a.set(R,m.min(10,a.b(R,0)+c)));0>=a.b(R,0)&&a[ta]()}},pe=function(a){"event"===a.get(sc)&&a.set(R,m.max(0,a.b(R,10)-1))};var qe=function(){var a=[];this.add=function(b,c,d){d&&(c=G(""+c));a[n](b+"="+c)};this.toString=function(){return a[C]("&")}},re=function(a,b){(b||2!=a.get(xb))&&a.z(cc)},se=function(a,b){b.add("utmwv","5.3.9");b.add("utms",a.get(cc));b.add("utmn",Ea());var c=J[z].hostname;F(c)||b.add("utmhn",c,h);c=a.get(vb);100!=c&&b.add("utmsp",c,h)},te=function(a,b){b.add("utmac",Da(a.get(Wa)));a.get(Oc)&&b.add("utmxkey",a.get(Oc),h);a.get(vc)&&b.add("utmni",1);var c=a.get(Ic);c&&0<c[w]&&b.add("utmdid",c[C]("."));
var c=function(a,b){b&&d[n](a+"="+b+";")},d=[];c("__utma",cd(a));c("__utmz",hd(a,l));c("__utmv",fd(a,h));c("__utmx",be(a));b.add("utmcc",d[C]("+"),h);a.get(Xa)!==l&&(a.get(Xa)||M.w)&&b.add("aip",1);b.add("utmu",od.Xa())},ue=function(a,b){for(var c=a.get(Fc)||[],d=[],e=1;e<c[w];e++)c[e]&&d[n](e+":"+G(c[e][p](/%/g,"%25")[p](/:/g,"%3A")[p](/,/g,"%2C")));d[w]&&b.add("utmpg",d[C](","))},ve=function(a,b){a.get(ib)&&(b.add("utmcs",a.get(Qb),h),b.add("utmsr",a.get(Lb)),a.get(Rb)&&b.add("utmvp",a.get(Rb)),
b.add("utmsc",a.get(Mb)),b.add("utmul",a.get(Pb)),b.add("utmje",a.get(Nb)),b.add("utmfl",a.get(Ob),h))},we=function(a,b){a.get(lb)&&a.get(Ib)&&b.add("utmdt",a.get(Ib),h);b.add("utmhid",a.get(Kb));b.add("utmr",Pa(a.get(Jb),a.get(P)),h);b.add("utmp",G(a.get(Hb),h),h)},xe=function(a,b){for(var c=a.get(Db),d=a.get(Eb),e=a.get(Fb)||[],f=0;f<e[w];f++){var j=e[f];j&&(c||(c=new yd),c.f(8,f,j[r]),c.f(9,f,j[na]),3!=j[ua]&&c.f(11,f,""+j[ua]))}!F(a.get(wc))&&!F(a.get(xc),h)&&(c||(c=new yd),c.f(5,1,a.get(wc)),
c.f(5,2,a.get(xc)),e=a.get(yc),e!=g&&c.f(5,3,e),e=a.get(zc),e!=g&&c.o(5,1,e));c?b.add("utme",c.Qa(d),h):d&&b.add("utme",d.A(),h)},ye=function(a,b,c){var d=new qe;re(a,c);se(a,d);d.add("utmt","tran");d.add("utmtid",b.id_,h);d.add("utmtst",b.affiliation_,h);d.add("utmtto",b.total_,h);d.add("utmttx",b.tax_,h);d.add("utmtsp",b.shipping_,h);d.add("utmtci",b.city_,h);d.add("utmtrg",b.state_,h);d.add("utmtco",b.country_,h);xe(a,d);ve(a,d);we(a,d);(b=a.get(Gb))&&d.add("utmcu",b,h);c||(ue(a,d),te(a,d));return d[v]()},
ze=function(a,b,c){var d=new qe;re(a,c);se(a,d);d.add("utmt","item");d.add("utmtid",b.transId_,h);d.add("utmipc",b.sku_,h);d.add("utmipn",b.name_,h);d.add("utmiva",b.category_,h);d.add("utmipr",b.price_,h);d.add("utmiqt",b.quantity_,h);xe(a,d);ve(a,d);we(a,d);(b=a.get(Gb))&&d.add("utmcu",b,h);c||(ue(a,d),te(a,d));return d[v]()},Ae=function(a,b){var c=a.get(sc);if("page"==c)c=new qe,re(a,b),se(a,c),xe(a,c),ve(a,c),we(a,c),b||(ue(a,c),te(a,c)),c=[c[v]()];else if("event"==c)c=new qe,re(a,b),se(a,c),
c.add("utmt","event"),xe(a,c),ve(a,c),we(a,c),b||(ue(a,c),te(a,c)),c=[c[v]()];else if("var"==c)c=new qe,re(a,b),se(a,c),c.add("utmt","var"),!b&&te(a,c),c=[c[v]()];else if("trans"==c)for(var c=[],d=a.get(Cb),e=0;e<d[w];++e){c[n](ye(a,d[e],b));for(var f=d[e].items_,j=0;j<f[w];++j)c[n](ze(a,f[j],b))}else"social"==c?b?c=[]:(c=new qe,re(a,b),se(a,c),c.add("utmt","social"),c.add("utmsn",a.get(Ac),h),c.add("utmsa",a.get(Bc),h),c.add("utmsid",a.get(Cc),h),xe(a,c),ve(a,c),we(a,c),ue(a,c),te(a,c),c=[c[v]()]):
"feedback"==c?b?c=[]:(c=new qe,re(a,b),se(a,c),c.add("utmt","feedback"),c.add("utmfbid",a.get(Gc),h),c.add("utmfbpr",a.get(Hc),h),xe(a,c),ve(a,c),we(a,c),ue(a,c),te(a,c),c=[c[v]()]):c=[];return c},oe=function(a){var b,c=a.get(xb),d=a.get(uc),e=d&&d.Ua,f=0;if(0==c||2==c){var j=a.get(wb)+"?";b=Ae(a,h);for(var k=0,s=b[w];k<s;k++)Sa(b[k],e,j,h),f++}if(1==c||2==c){b=Ae(a);k=0;for(s=b[w];k<s;k++)try{Sa(b[k],e),f++}catch(t){t&&Ra(t[r],g,t.message)}}d&&(d.q=f)};var Be=function(){return"https:"==J[z][A]||M.G?"https://ssl.google-analytics.com":"http://www.google-analytics.com"},Ce=function(a){ha(this,"len");this.message=a+"-8192"},De=function(a){ha(this,"ff2post");this.message=a+"-2036"},Sa=function(a,b,c,d){b=b||Fa;if(d||2036>=a[w]){var e=b;b=c||Be()+"/__utm.gif?";var f=new Image(1,1);f.src=b+a;f.onload=function(){f.onload=i;f.onerror=i;e()};f.onerror=function(){f.onload=i;f.onerror=i;e()}}else if(8192>=a[w]){var j=b;if(0<=W[za].userAgent[q]("Firefox")&&
![].reduce)throw new De(a[w]);var k;b=Be()+"/p/__utm.gif";if(c=W.XDomainRequest)k=new c,k.open("POST",b);else if(c=W.XMLHttpRequest)c=new c,"withCredentials"in c&&(k=c,k.open("POST",b,h),k.setRequestHeader("Content-Type","text/plain"));k?(k.onreadystatechange=function(){4==k.readyState&&(j(),k=i)},k.send(a),b=h):b=g;b||Ee(a,j)}else throw new Ce(a[w]);},Ee=function(a,b){if(J.body){a=aa(a);try{var c=J[qa]('<iframe name="'+a+'"></iframe>')}catch(d){c=J[qa]("iframe"),ha(c,a)}c.height="0";c.width="0";
c.style.display="none";c.style.visibility="hidden";var e=J[z],e=Be()+"/u/post_iframe.html#"+aa(e[A]+"//"+e[u]+"/favicon.ico"),f=function(){c.src="";c.parentNode&&c.parentNode.removeChild(c)};Ga(W,"beforeunload",f);var j=l,k=0,s=function(){if(!j){try{if(9<k||c.contentWindow[z][u]==J[z][u]){j=h;f();Ha(W,"beforeunload",f);b();return}}catch(a){}k++;ca(s,200)}};Ga(c,"load",s);J.body.appendChild(c);c.src=e}else ca(function(){Ee(a,b)},100)};var $=function(){this.G=this.w=l;this.C={};this.D=[];this.U=0;this.S=[["www.google-analytics.com","","/plugins/"]];this._gasoCPath=this._gasoDomain=g;var a=function(a,c,d){T($[x],a,c,d)};a("_createTracker",$[x].r,55);a("_getTracker",$[x].oa,0);a("_getTrackerByName",$[x].u,51);a("_getTrackers",$[x].pa,130);a("_anonymizeIp",$[x].aa,16);a("_forceSSL",$[x].la,125);a("_getPlugin",Pc,120);a=function(a,c,d){T(U[x],a,c,d)};Qc("_getName",$a,58);Qc("_getAccount",Wa,64);Qc("_visitCode",Q,54);Qc("_getClientInfo",
ib,53,1);Qc("_getDetectTitle",lb,56,1);Qc("_getDetectFlash",jb,65,1);Qc("_getLocalGifPath",wb,57);Qc("_getServiceMode",xb,59);V("_setClientInfo",ib,66,2);V("_setAccount",Wa,3);V("_setNamespace",Ya,48);V("_setAllowLinker",fb,11,2);V("_setDetectFlash",jb,61,2);V("_setDetectTitle",lb,62,2);V("_setLocalGifPath",wb,46,0);V("_setLocalServerMode",xb,92,g,0);V("_setRemoteServerMode",xb,63,g,1);V("_setLocalRemoteServerMode",xb,47,g,2);V("_setSampleRate",vb,45,1);V("_setCampaignTrack",kb,36,2);V("_setAllowAnchor",
gb,7,2);V("_setCampNameKey",ob,41);V("_setCampContentKey",tb,38);V("_setCampIdKey",nb,39);V("_setCampMediumKey",rb,40);V("_setCampNOKey",ub,42);V("_setCampSourceKey",qb,43);V("_setCampTermKey",sb,44);V("_setCampCIdKey",pb,37);V("_setCookiePath",P,9,0);V("_setMaxCustomVariables",yb,0,1);V("_setVisitorCookieTimeout",cb,28,1);V("_setSessionCookieTimeout",db,26,1);V("_setCampaignCookieTimeout",eb,29,1);V("_setReferrerOverride",Jb,49);V("_setSiteSpeedSampleRate",Dc,132);a("_trackPageview",U[x].Fa,1);a("_trackEvent",
U[x].F,4);a("_trackPageLoadTime",U[x].Ea,100);a("_trackSocial",U[x].Ga,104);a("_trackTrans",U[x].Ia,18);a("_sendXEvent",U[x].t,78);a("_createEventTracker",U[x].ia,74);a("_getVersion",U[x].qa,60);a("_setDomainName",U[x].B,6);a("_setAllowHash",U[x].va,8);a("_getLinkerUrl",U[x].na,52);a("_link",U[x].link,101);a("_linkByPost",U[x].ua,102);a("_setTrans",U[x].za,20);a("_addTrans",U[x].$,21);a("_addItem",U[x].Y,19);a("_clearTrans",U[x].ea,105);a("_setTransactionDelim",U[x].Aa,82);a("_setCustomVar",U[x].wa,
10);a("_deleteCustomVar",U[x].ka,35);a("_getVisitorCustomVar",U[x].ra,50);a("_setXKey",U[x].Ca,83);a("_setXValue",U[x].Da,84);a("_getXKey",U[x].sa,76);a("_getXValue",U[x].ta,77);a("_clearXKey",U[x].fa,72);a("_clearXValue",U[x].ga,73);a("_createXObj",U[x].ja,75);a("_addIgnoredOrganic",U[x].W,15);a("_clearIgnoredOrganic",U[x].ba,97);a("_addIgnoredRef",U[x].X,31);a("_clearIgnoredRef",U[x].ca,32);a("_addOrganic",U[x].Z,14);a("_clearOrganic",U[x].da,70);a("_cookiePathCopy",U[x].ha,30);a("_get",U[x].ma,
106);a("_set",U[x].xa,107);a("_addEventListener",U[x].addEventListener,108);a("_removeEventListener",U[x].removeEventListener,109);a("_addDevId",U[x].V);a("_getPlugin",Pc,122);a("_setPageGroup",U[x].ya,126);a("_trackTiming",U[x].Ha,124);a("_initData",U[x].v,2);a("_setVar",U[x].Ba,22);V("_setSessionTimeout",db,27,3);V("_setCookieTimeout",eb,25,3);V("_setCookiePersistence",cb,24,1);a("_setAutoTrackOutbound",Fa,79);a("_setTrackOutboundSubdomains",Fa,81);a("_setHrefExamineLimit",Fa,80)};E=$[x];
E.oa=function(a,b){return this.r(a,g,b)};E.r=function(a,b,c){b&&H(23);c&&H(67);b==g&&(b="~"+M.U++);a=new U(b,a,c);M.C[b]=a;M.D[n](a);return a};E.u=function(a){a=a||"";return M.C[a]||M.r(g,a)};E.pa=function(){return M.D[ja](0)};E.aa=function(){this.w=h};E.la=function(){this.G=h};var Fe=function(a){if("prerender"==J.webkitVisibilityState)return l;a();return h};var M=new $;var Ge=W._gat;Ge&&Ba(Ge._getTracker)?M=Ge:W._gat=M;var Z=new Y;var He=function(){var a=W._gaq,b=l;if(a&&Ba(a[n])&&(b="[object Array]"==Object[x][v].call(Object(a)),!b)){Z=a;return}W._gaq=Z;b&&Z[n][ya](Z,a)};if(!Fe(He)){H(123);var Ie=l,Je=function(){!Ie&&Fe(He)&&(Ie=h,Ha(J,"webkitvisibilitychange",Je))};Ga(J,"webkitvisibilitychange",Je)};function Yc(a){var b=1,c=0,d;if(a){b=0;for(d=a[w]-1;0<=d;d--)c=a.charCodeAt(d),b=(b<<6&268435455)+c+(c<<14),c=b&266338304,b=0!=c?b^c>>21:b}return b};})();
