# Supplementary material for: Constructing marine expert management knowledge graph based on Trellisnet-CRF
Source: PeerJ Comput Sci. 2022 Sep 5;8:e1083. doi: 10.7717/peerj-cs.1083 (PMC9455288; doi:10.7717/peerj-cs.1083)
Supplement: Supplemental Information 3 [file peerj-cs-08-1083-s003.zip › kgocean/static/js/gdp-data.js]

var gdpData = {
  "AF": 16.63,
  "AL": 11.58,
  "DZ": 158.97,
  "AO": 85.81,
  "AG": 1.1,
  "AR": 351.02,
  "AM": 8.83,
  "AU": 1219.72,
  "AT": 366.26,
  "AZ": 52.17,
  "BS": 7.54,
  "BH": 21.73,
  "BD": 105.4,
  "BB": 3.96,
  "BY": 52.89,
  "BE": 461.33,
  "BZ": 1.43,
  "BJ": 6.49,
  "BT": 1.4,
  "BO": 19.18,
  "BA": 16.2,
  "BW": 12.5,
  "BR": 2023.53,
  "BN": 11.96,
  "BG": 44.84,
  "BF": 8.67,
  "BI": 1.47,
  "KH": 11.36,
  "CM": 21.88,
  "CA": 1563.66,
  "CV": 1.57,
  "CF": 2.11,
  "TD": 7.59,
  "CL": 199.18,
  "CN": 5745.13,
  "CO": 283.11,
  "KM": 0.56,
  "CD": 12.6,
  "CG": 11.88,
  "CR": 35.02,
  "CI": 22.38,
  "HR": 59.92,
  "CY": 22.75,
  "CZ": 195.23,
  "DK": 304.56,
  "DJ": 1.14,
  "DM": 0.38,
  "DO": 50.87,
  "EC": 61.49,
  "EG": 216.83,
  "SV": 21.8,
  "GQ": 14.55,
  "ER": 2.25,
  "EE": 19.22,
  "ET": 30.94,
  "FJ": 3.15,
  "FI": 231.98,
  "FR": 2555.44,
  "GA": 12.56,
  "GM": 1.04,
  "GE": 11.23,
  "DE": 3305.9,
  "GH": 18.06,
  "GR": 305.01,
  "GD": 0.65,
  "GT": 40.77,
  "GN": 4.34,
  "GW": 0.83,
  "GY": 2.2,
  "HT": 6.5,
  "HN": 15.34,
  "HK": 226.49,
  "HU": 132.28,
  "IS": 12.77,
  "IN": 1430.02,
  "ID": 695.06,
  "IR": 337.9,
  "IQ": 84.14,
  "IE": 204.14,
  "IL": 201.25,
  "IT": 2036.69,
  "JM": 13.74,
  "JP": 5390.9,
  "JO": 27.13,
  "KZ": 129.76,
  "KE": 32.42,
  "KI": 0.15,
  "KR": 986.26,
  "UNDEFINED": 5.73,
  "KW": 117.32,
  "KG": 4.44,
  "LA": 6.34,
  "LV": 23.39,
  "LB": 39.15,
  "LS": 1.8,
  "LR": 0.98,
  "LY": 77.91,
  "LT": 35.73,
  "LU": 52.43,
  "MK": 9.58,
  "MG": 8.33,
  "MW": 5.04,
  "MY": 218.95,
  "MV": 1.43,
  "ML": 9.08,
  "MT": 7.8,
  "MR": 3.49,
  "MU": 9.43,
  "MX": 1004.04,
  "MD": 5.36,
  "MN": 5.81,
  "ME": 3.88,
  "MA": 91.7,
  "MZ": 10.21,
  "MM": 35.65,
  "NA": 11.45,
  "NP": 15.11,
  "NL": 770.31,
  "NZ": 138,
  "NI": 6.38,
  "NE": 5.6,
  "NG": 206.66,
  "NO": 413.51,
  "OM": 53.78,
  "PK": 174.79,
  "PA": 27.2,
  "PG": 8.81,
  "PY": 17.17,
  "PE": 153.55,
  "PH": 189.06,
  "PL": 438.88,
  "PT": 223.7,
  "QA": 126.52,
  "RO": 158.39,
  "RU": 1476.91,
  "RW": 5.69,
  "WS": 0.55,
  "ST": 0.19,
  "SA": 434.44,
  "SN": 12.66,
  "RS": 38.92,
  "SC": 0.92,
  "SL": 1.9,
  "SG": 217.38,
  "SK": 86.26,
  "SI": 46.44,
  "SB": 0.67,
  "ZA": 354.41,
  "ES": 1374.78,
  "LK": 48.24,
  "KN": 0.56,
  "LC": 1,
  "VC": 0.58,
  "SD": 65.93,
  "SR": 3.3,
  "SZ": 3.17,
  "SE": 444.59,
  "CH": 522.44,
  "SY": 59.63,
  "TW": 426.98,
  "TJ": 5.58,
  "TZ": 22.43,
  "TH": 312.61,
  "TL": 0.62,
  "TG": 3.07,
  "TO": 0.3,
  "TT": 21.2,
  "TN": 43.86,
  "TR": 729.05,
  "TM": 0,
  "UG": 17.12,
  "UA": 136.56,
  "AE": 239.65,
  "GB": 2258.57,
  "US": 14624.18,
  "UY": 40.71,
  "UZ": 37.72,
  "VU": 0.72,
  "VE": 285.21,
  "VN": 101.99,
  "YE": 30.02,
  "ZM": 15.69,
  "ZW": 5.57
};
