# Supplementary material for: Constructing marine expert management knowledge graph based on Trellisnet-CRF
Source: PeerJ Comput Sci. 2022 Sep 5;8:e1083. doi: 10.7717/peerj-cs.1083 (PMC9455288; doi:10.7717/peerj-cs.1083)
Supplement: Supplemental Information 3 [file peerj-cs-08-1083-s003.zip › kgocean/static/js/jquery-jvectormap-1.2.2.min.js]

/**
 * jVectorMap version 1.2.2
 *
 * Copyright 2011-2013, Kirill Lebedev
 * Licensed under the MIT license.
 *
 */(function(e){var t={set:{colors:1,values:1,backgroundColor:1,scaleColors:1,normalizeFunction:1,focus:1},get:{selectedRegions:1,selectedMarkers:1,mapObject:1,regionName:1}};e.fn.vectorMap=function(e){var n,r,i,n=this.children(".jvectormap-container").data("mapObject");if(e==="addMap")jvm.WorldMap.maps[arguments[1]]=arguments[2];else{if(!(e!=="set"&&e!=="get"||!t[e][arguments[1]]))return r=arguments[1].charAt(0).toUpperCase()+arguments[1].substr(1),n[e+r].apply(n,Array.prototype.slice.call(arguments,2));e=e||{},e.container=this,n=new jvm.WorldMap(e)}return this}})(jQuery),function(e){function r(t){var n=t||window.event,r=[].slice.call(arguments,1),i=0,s=!0,o=0,u=0;return t=e.event.fix(n),t.type="mousewheel",n.wheelDelta&&(i=n.wheelDelta/120),n.detail&&(i=-n.detail/3),u=i,n.axis!==undefined&&n.axis===n.HORIZONTAL_AXIS&&(u=0,o=-1*i),n.wheelDeltaY!==undefined&&(u=n.wheelDeltaY/120),n.wheelDeltaX!==undefined&&(o=-1*n.wheelDeltaX/120),r.unshift(t,i,o,u),(e.event.dispatch||e.event.handle).apply(this,r)}var t=["DOMMouseScroll","mousewheel"];if(e.event.fixHooks)for(var n=t.length;n;)e.event.fixHooks[t[--n]]=e.event.mouseHooks;e.event.special.mousewheel={setup:function(){if(this.addEventListener)for(var e=t.length;e;)this.addEventListener(t[--e],r,!1);else this.onmousewheel=r},teardown:function(){if(this.removeEventListener)for(var e=t.length;e;)this.removeEventListener(t[--e],r,!1);else this.onmousewheel=null}},e.fn.extend({mousewheel:function(e){return e?this.bind("mousewheel",e):this.trigger("mousewheel")},unmousewheel:function(e){return this.unbind("mousewheel",e)}})}(jQuery);var jvm={inherits:function(e,t){function n(){}n.prototype=t.prototype,e.prototype=new n,e.prototype.constructor=e,e.parentClass=t},mixin:function(e,t){var n;for(n in t.prototype)t.prototype.hasOwnProperty(n)&&(e.prototype[n]=t.prototype[n])},min:function(e){var t=Number.MAX_VALUE,n;if(e instanceof Array)for(n=0;n<e.length;n++)e[n]<t&&(t=e[n]);else for(n in e)e[n]<t&&(t=e[n]);return t},max:function(e){var t=Number.MIN_VALUE,n;if(e instanceof Array)for(n=0;n<e.length;n++)e[n]>t&&(t=e[n]);else for(n in e)e[n]>t&&(t=e[n]);return t},keys:function(e){var t=[],n;for(n in e)t.push(n);return t},values:function(e){var t=[],n,r;for(r=0;r<arguments.length;r++){e=arguments[r];for(n in e)t.push(e[n])}return t}};jvm.$=jQuery,jvm.AbstractElement=function(e,t){this.node=this.createElement(e),this.name=e,this.properties={},t&&this.set(t)},jvm.AbstractElement.prototype.set=function(e,t){var n;if(typeof e=="object")for(n in e)this.properties[n]=e[n],this.applyAttr(n,e[n]);else this.properties[e]=t,this.applyAttr(e,t)},jvm.AbstractElement.prototype.get=function(e){return this.properties[e]},jvm.AbstractElement.prototype.applyAttr=function(e,t){this.node.setAttribute(e,t)},jvm.AbstractElement.prototype.remove=function(){jvm.$(this.node).remove()},jvm.AbstractCanvasElement=function(e,t,n){this.container=e,this.setSize(t,n),this.rootElement=new jvm[this.classPrefix+"GroupElement"],this.node.appendChild(this.rootElement.node),this.container.appendChild(this.node)},jvm.AbstractCanvasElement.prototype.add=function(e,t){t=t||this.rootElement,t.add(e),e.canvas=this},jvm.AbstractCanvasElement.prototype.addPath=function(e,t,n){var r=new jvm[this.classPrefix+"PathElement"](e,t);return this.add(r,n),r},jvm.AbstractCanvasElement.prototype.addCircle=function(e,t,n){var r=new jvm[this.classPrefix+"CircleElement"](e,t);return this.add(r,n),r},jvm.AbstractCanvasElement.prototype.addGroup=function(e){var t=new jvm[this.classPrefix+"GroupElement"];return e?e.node.appendChild(t.node):this.node.appendChild(t.node),t.canvas=this,t},jvm.AbstractShapeElement=function(e,t,n){this.style=n||{},this.style.current={},this.isHovered=!1,this.isSelected=!1,this.updateStyle()},jvm.AbstractShapeElement.prototype.setHovered=function(e){this.isHovered!==e&&(this.isHovered=e,this.updateStyle())},jvm.AbstractShapeElement.prototype.setSelected=function(e){this.isSelected!==e&&(this.isSelected=e,this.updateStyle(),jvm.$(this.node).trigger("selected",[e]))},jvm.AbstractShapeElement.prototype.setStyle=function(e,t){var n={};typeof e=="object"?n=e:n[e]=t,jvm.$.extend(this.style.current,n),this.updateStyle()},jvm.AbstractShapeElement.prototype.updateStyle=function(){var e={};jvm.AbstractShapeElement.mergeStyles(e,this.style.initial),jvm.AbstractShapeElement.mergeStyles(e,this.style.current),this.isHovered&&jvm.AbstractShapeElement.mergeStyles(e,this.style.hover),this.isSelected&&(jvm.AbstractShapeElement.mergeStyles(e,this.style.selected),this.isHovered&&jvm.AbstractShapeElement.mergeStyles(e,this.style.selectedHover)),this.set(e)},jvm.AbstractShapeElement.mergeStyles=function(e,t){var n;t=t||{};for(n in t)t[n]===null?delete e[n]:e[n]=t[n]},jvm.SVGElement=function(e,t){jvm.SVGElement.parentClass.apply(this,arguments)},jvm.inherits(jvm.SVGElement,jvm.AbstractElement),jvm.SVGElement.svgns="http://www.w3.org/2000/svg",jvm.SVGElement.prototype.createElement=function(e){return document.createElementNS(jvm.SVGElement.svgns,e)},jvm.SVGElement.prototype.addClass=function(e){this.node.setAttribute("class",e)},jvm.SVGElement.prototype.getElementCtr=function(e){return jvm["SVG"+e]},jvm.SVGElement.prototype.getBBox=function(){return this.node.getBBox()},jvm.SVGGroupElement=function(){jvm.SVGGroupElement.parentClass.call(this,"g")},jvm.inherits(jvm.SVGGroupElement,jvm.SVGElement),jvm.SVGGroupElement.prototype.add=function(e){this.node.appendChild(e.node)},jvm.SVGCanvasElement=function(e,t,n){this.classPrefix="SVG",jvm.SVGCanvasElement.parentClass.call(this,"svg"),jvm.AbstractCanvasElement.apply(this,arguments)},jvm.inherits(jvm.SVGCanvasElement,jvm.SVGElement),jvm.mixin(jvm.SVGCanvasElement,jvm.AbstractCanvasElement),jvm.SVGCanvasElement.prototype.setSize=function(e,t){this.width=e,this.height=t,this.node.setAttribute("width",e),this.node.setAttribute("height",t)},jvm.SVGCanvasElement.prototype.applyTransformParams=function(e,t,n){this.scale=e,this.transX=t,this.transY=n,this.rootElement.node.setAttribute("transform","scale("+e+") translate("+t+", "+n+")")},jvm.SVGShapeElement=function(e,t,n){jvm.SVGShapeElement.parentClass.call(this,e,t),jvm.AbstractShapeElement.apply(this,arguments)},jvm.inherits(jvm.SVGShapeElement,jvm.SVGElement),jvm.mixin(jvm.SVGShapeElement,jvm.AbstractShapeElement),jvm.SVGPathElement=function(e,t){jvm.SVGPathElement.parentClass.call(this,"path",e,t),this.node.setAttribute("fill-rule","evenodd")},jvm.inherits(jvm.SVGPathElement,jvm.SVGShapeElement),jvm.SVGCircleElement=function(e,t){jvm.SVGCircleElement.parentClass.call(this,"circle",e,t)},jvm.inherits(jvm.SVGCircleElement,jvm.SVGShapeElement),jvm.VMLElement=function(e,t){jvm.VMLElement.VMLInitialized||jvm.VMLElement.initializeVML(),jvm.VMLElement.parentClass.apply(this,arguments)},jvm.inherits(jvm.VMLElement,jvm.AbstractElement),jvm.VMLElement.VMLInitialized=!1,jvm.VMLElement.initializeVML=function(){try{document.namespaces.rvml||document.namespaces.add("rvml","urn:schemas-microsoft-com:vml"),jvm.VMLElement.prototype.createElement=function(e){return document.createElement("<rvml:"+e+' class="rvml">')}}catch(e){jvm.VMLElement.prototype.createElement=function(e){return document.createElement("<"+e+' xmlns="urn:schemas-microsoft.com:vml" class="rvml">')}}document.createStyleSheet().addRule(".rvml","behavior:url(#default#VML)"),jvm.VMLElement.VMLInitialized=!0},jvm.VMLElement.prototype.getElementCtr=function(e){return jvm["VML"+e]},jvm.VMLElement.prototype.addClass=function(e){jvm.$(this.node).addClass(e)},jvm.VMLElement.prototype.applyAttr=function(e,t){this.node[e]=t},jvm.VMLElement.prototype.getBBox=function(){var e=jvm.$(this.node);return{x:e.position().left/this.canvas.scale,y:e.position().top/this.canvas.scale,width:e.width()/this.canvas.scale,height:e.height()/this.canvas.scale}},jvm.VMLGroupElement=function(){jvm.VMLGroupElement.parentClass.call(this,"group"),this.node.style.left="0px",this.node.style.top="0px",this.node.coordorigin="0 0"},jvm.inherits(jvm.VMLGroupElement,jvm.VMLElement),jvm.VMLGroupElement.prototype.add=function(e){this.node.appendChild(e.node)},jvm.VMLCanvasElement=function(e,t,n){this.classPrefix="VML",jvm.VMLCanvasElement.parentClass.call(this,"group"),jvm.AbstractCanvasElement.apply(this,arguments),this.node.style.position="absolute"},jvm.inherits(jvm.VMLCanvasElement,jvm.VMLElement),jvm.mixin(jvm.VMLCanvasElement,jvm.AbstractCanvasElement),jvm.VMLCanvasElement.prototype.setSize=function(e,t){var n,r,i,s;this.width=e,this.height=t,this.node.style.width=e+"px",this.node.style.height=t+"px",this.node.coordsize=e+" "+t,this.node.coordorigin="0 0";if(this.rootElement){n=this.rootElement.node.getElementsByTagName("shape");for(i=0,s=n.length;i<s;i++)n[i].coordsize=e+" "+t,n[i].style.width=e+"px",n[i].style.height=t+"px";r=this.node.getElementsByTagName("group");for(i=0,s=r.length;i<s;i++)r[i].coordsize=e+" "+t,r[i].style.width=e+"px",r[i].style.height=t+"px"}},jvm.VMLCanvasElement.prototype.applyTransformParams=function(e,t,n){this.scale=e,this.transX=t,this.transY=n,this.rootElement.node.coordorigin=this.width-t-this.width/100+","+(this.height-n-this.height/100),this.rootElement.node.coordsize=this.width/e+","+this.height/e},jvm.VMLShapeElement=function(e,t){jvm.VMLShapeElement.parentClass.call(this,e,t),this.fillElement=new jvm.VMLElement("fill"),this.strokeElement=new jvm.VMLElement("stroke"),this.node.appendChild(this.fillElement.node),this.node.appendChild(this.strokeElement.node),this.node.stroked=!1,jvm.AbstractShapeElement.apply(this,arguments)},jvm.inherits(jvm.VMLShapeElement,jvm.VMLElement),jvm.mixin(jvm.VMLShapeElement,jvm.AbstractShapeElement),jvm.VMLShapeElement.prototype.applyAttr=function(e,t){switch(e){case"fill":this.node.fillcolor=t;break;case"fill-opacity":this.fillElement.node.opacity=Math.round(t*100)+"%";break;case"stroke":t==="none"?this.node.stroked=!1:this.node.stroked=!0,this.node.strokecolor=t;break;case"stroke-opacity":this.strokeElement.node.opacity=Math.round(t*100)+"%";break;case"stroke-width":parseInt(t,10)===0?this.node.stroked=!1:this.node.stroked=!0,this.node.strokeweight=t;break;case"d":this.node.path=jvm.VMLPathElement.pathSvgToVml(t);break;default:jvm.VMLShapeElement.parentClass.prototype.applyAttr.apply(this,arguments)}},jvm.VMLPathElement=function(e,t){var n=new jvm.VMLElement("skew");jvm.VMLPathElement.parentClass.call(this,"shape",e,t),this.node.coordorigin="0 0",n.node.on=!0,n.node.matrix="0.01,0,0,0.01,0,0",n.node.offset="0,0",this.node.appendChild(n.node)},jvm.inherits(jvm.VMLPathElement,jvm.VMLShapeElement),jvm.VMLPathElement.prototype.applyAttr=function(e,t){e==="d"?this.node.path=jvm.VMLPathElement.pathSvgToVml(t):jvm.VMLShapeElement.prototype.applyAttr.call(this,e,t)},jvm.VMLPathElement.pathSvgToVml=function(e){var t="",n=0,r=0,i,s;return e=e.replace(/(-?\d+)e(-?\d+)/g,"0"),e.replace(/([MmLlHhVvCcSs])\s*((?:-?\d*(?:\.\d+)?\s*,?\s*)+)/g,function(e,t,o,u){o=o.replace(/(\d)-/g,"$1,-").replace(/^\s+/g,"").replace(/\s+$/g,"").replace(/\s+/g,",").split(","),o[0]||o.shift();for(var a=0,f=o.length;a<f;a++)o[a]=Math.round(100*o[a]);switch(t){case"m":return n+=o[0],r+=o[1],"t"+o.join(",");case"M":return n=o[0],r=o[1],"m"+o.join(",");case"l":return n+=o[0],r+=o[1],"r"+o.join(",");case"L":return n=o[0],r=o[1],"l"+o.join(",");case"h":return n+=o[0],"r"+o[0]+",0";case"H":return n=o[0],"l"+n+","+r;case"v":return r+=o[0],"r0,"+o[0];case"V":return r=o[0],"l"+n+","+r;case"c":return i=n+o[o.length-4],s=r+o[o.length-3],n+=o[o.length-2],r+=o[o.length-1],"v"+o.join(",");case"C":return i=o[o.length-4],s=o[o.length-3],n=o[o.length-2],r=o[o.length-1],"c"+o.join(",");case"s":return o.unshift(r-s),o.unshift(n-i),i=n+o[o.length-4],s=r+o[o.length-3],n+=o[o.length-2],r+=o[o.length-1],"v"+o.join(",");case"S":return o.unshift(r+r-s),o.unshift(n+n-i),i=o[o.length-4],s=o[o.length-3],n=o[o.length-2],r=o[o.length-1],"c"+o.join(",")}return""}).replace(/z/g,"e")},jvm.VMLCircleElement=function(e,t){jvm.VMLCircleElement.parentClass.call(this,"oval",e,t)},jvm.inherits(jvm.VMLCircleElement,jvm.VMLShapeElement),jvm.VMLCircleElement.prototype.applyAttr=function(e,t){switch(e){case"r":this.node.style.width=t*2+"px",this.node.style.height=t*2+"px",this.applyAttr("cx",this.get("cx")||0),this.applyAttr("cy",this.get("cy")||0);break;case"cx":if(!t)return;this.node.style.left=t-(this.get("r")||0)+"px";break;case"cy":if(!t)return;this.node.style.top=t-(this.get("r")||0)+"px";break;default:jvm.VMLCircleElement.parentClass.prototype.applyAttr.call(this,e,t)}},jvm.VectorCanvas=function(e,t,n){return this.mode=window.SVGAngle?"svg":"vml",this.mode=="svg"?this.impl=new jvm.SVGCanvasElement(e,t,n):this.impl=new jvm.VMLCanvasElement(e,t,n),this.impl},jvm.SimpleScale=function(e){this.scale=e},jvm.SimpleScale.prototype.getValue=function(e){return e},jvm.OrdinalScale=function(e){this.scale=e},jvm.OrdinalScale.prototype.getValue=function(e){return this.scale[e]},jvm.NumericScale=function(e,t,n,r){this.scale=[],t=t||"linear",e&&this.setScale(e),t&&this.setNormalizeFunction(t),n&&this.setMin(n),r&&this.setMax(r)},jvm.NumericScale.prototype={setMin:function(e){this.clearMinValue=e,typeof this.normalize=="function"?this.minValue=this.normalize(e):this.minValue=e},setMax:function(e){this.clearMaxValue=e,typeof this.normalize=="function"?this.maxValue=this.normalize(e):this.maxValue=e},setScale:function(e){var t;for(t=0;t<e.length;t++)this.scale[t]=[e[t]]},setNormalizeFunction:function(e){e==="polynomial"?this.normalize=function(e){return Math.pow(e,.2)}:e==="linear"?delete this.normalize:this.normalize=e,this.setMin(this.clearMinValue),this.setMax(this.clearMaxValue)},getValue:function(e){var t=[],n=0,r,i=0,s;typeof this.normalize=="function"&&(e=this.normalize(e));for(i=0;i<this.scale.length-1;i++)r=this.vectorLength(this.vectorSubtract(this.scale[i+1],this.scale[i])),t.push(r),n+=r;s=(this.maxValue-this.minValue)/n;for(i=0;i<t.length;i++)t[i]*=s;i=0,e-=this.minValue;while(e-t[i]>=0)e-=t[i],i++;return i==this.scale.length-1?e=this.vectorToNum(this.scale[i]):e=this.vectorToNum(this.vectorAdd(this.scale[i],this.vectorMult(this.vectorSubtract(this.scale[i+1],this.scale[i]),e/t[i]))),e},vectorToNum:function(e){var t=0,n;for(n=0;n<e.length;n++)t+=Math.round(e[n])*Math.pow(256,e.length-n-1);return t},vectorSubtract:function(e,t){var n=[],r;for(r=0;r<e.length;r++)n[r]=e[r]-t[r];return n},vectorAdd:function(e,t){var n=[],r;for(r=0;r<e.length;r++)n[r]=e[r]+t[r];return n},vectorMult:function(e,t){var n=[],r;for(r=0;r<e.length;r++)n[r]=e[r]*t;return n},vectorLength:function(e){var t=0,n;for(n=0;n<e.length;n++)t+=e[n]*e[n];return Math.sqrt(t)}},jvm.ColorScale=function(e,t,n,r){jvm.ColorScale.parentClass.apply(this,arguments)},jvm.inherits(jvm.ColorScale,jvm.NumericScale),jvm.ColorScale.prototype.setScale=function(e){var t;for(t=0;t<e.length;t++)this.scale[t]=jvm.ColorScale.rgbToArray(e[t])},jvm.ColorScale.prototype.getValue=function(e){return jvm.ColorScale.numToRgb(jvm.ColorScale.parentClass.prototype.getValue.call(this,e))},jvm.ColorScale.arrayToRgb=function(e){var t="#",n,r;for(r=0;r<e.length;r++)n=e[r].toString(16),t+=n.length==1?"0"+n:n;return t},jvm.ColorScale.numToRgb=function(e){e=e.toString(16);while(e.length<6)e="0"+e;return"#"+e},jvm.ColorScale.rgbToArray=function(e){return e=e.substr(1),[parseInt(e.substr(0,2),16),parseInt(e.substr(2,2),16),parseInt(e.substr(4,2),16)]},jvm.DataSeries=function(e,t){var n;e=e||{},e.attribute=e.attribute||"fill",this.elements=t,this.params=e,e.attributes&&this.setAttributes(e.attributes),jvm.$.isArray(e.scale)?(n=e.attribute==="fill"||e.attribute==="stroke"?jvm.ColorScale:jvm.NumericScale,this.scale=new n(e.scale,e.normalizeFunction,e.min,e.max)):e.scale?this.scale=new jvm.OrdinalScale(e.scale):this.scale=new jvm.SimpleScale(e.scale),this.values=e.values||{},this.setValues(this.values)},jvm.DataSeries.prototype={setAttributes:function(e,t){var n=e,r;if(typeof e=="string")this.elements[e]&&this.elements[e].setStyle(this.params.attribute,t);else for(r in n)this.elements[r]&&this.elements[r].element.setStyle(this.params.attribute,n[r])},setValues:function(e){var t=Number.MIN_VALUE,n=Number.MAX_VALUE,r,i,s={};if(this.scale instanceof jvm.OrdinalScale||this.scale instanceof jvm.SimpleScale)for(i in e)e[i]?s[i]=this.scale.getValue(e[i]):s[i]=this.elements[i].element.style.initial[this.params.attribute];else{if(!this.params.min||!this.params.max){for(i in e)r=parseFloat(e[i]),r>t&&(t=e[i]),r<n&&(n=r);this.params.min||this.scale.setMin(n),this.params.max||this.scale.setMax(t),this.params.min=n,this.params.max=t}for(i in e)r=parseFloat(e[i]),isNaN(r)?s[i]=this.elements[i].element.style.initial[this.params.attribute]:s[i]=this.scale.getValue(r)}this.setAttributes(s),jvm.$.extend(this.values,e)},clear:function(){var e,t={};for(e in this.values)this.elements[e]&&(t[e]=this.elements[e].element.style.initial[this.params.attribute]);this.setAttributes(t),this.values={}},setScale:function(e){this.scale.setScale(e),this.values&&this.setValues(this.values)},setNormalizeFunction:function(e){this.scale.setNormalizeFunction(e),this.values&&this.setValues(this.values)}},jvm.Proj={degRad:180/Math.PI,radDeg:Math.PI/180,radius:6381372,sgn:function(e){return e>0?1:e<0?-1:e},mill:function(e,t,n){return{x:this.radius*(t-n)*this.radDeg,y:-this.radius*Math.log(Math.tan((45+.4*e)*this.radDeg))/.8}},mill_inv:function(e,t,n){return{lat:(2.5*Math.atan(Math.exp(.8*t/this.radius))-5*Math.PI/8)*this.degRad,lng:(n*this.radDeg+e/this.radius)*this.degRad}},merc:function(e,t,n){return{x:this.radius*(t-n)*this.radDeg,y:-this.radius*Math.log(Math.tan(Math.PI/4+e*Math.PI/360))}},merc_inv:function(e,t,n){return{lat:(2*Math.atan(Math.exp(t/this.radius))-Math.PI/2)*this.degRad,lng:(n*this.radDeg+e/this.radius)*this.degRad}},aea:function(e,t,n){var r=0,i=n*this.radDeg,s=29.5*this.radDeg,o=45.5*this.radDeg,u=e*this.radDeg,a=t*this.radDeg,f=(Math.sin(s)+Math.sin(o))/2,l=Math.cos(s)*Math.cos(s)+2*f*Math.sin(s),c=f*(a-i),h=Math.sqrt(l-2*f*Math.sin(u))/f,p=Math.sqrt(l-2*f*Math.sin(r))/f;return{x:h*Math.sin(c)*this.radius,y:-(p-h*Math.cos(c))*this.radius}},aea_inv:function(e,t,n){var r=e/this.radius,i=t/this.radius,s=0,o=n*this.radDeg,u=29.5*this.radDeg,a=45.5*this.radDeg,f=(Math.sin(u)+Math.sin(a))/2,l=Math.cos(u)*Math.cos(u)+2*f*Math.sin(u),c=Math.sqrt(l-2*f*Math.sin(s))/f,h=Math.sqrt(r*r+(c-i)*(c-i)),p=Math.atan(r/(c-i));return{lat:Math.asin((l-h*h*f*f)/(2*f))*this.degRad,lng:(o+p/f)*this.degRad}},lcc:function(e,t,n){var r=0,i=n*this.radDeg,s=t*this.radDeg,o=33*this.radDeg,u=45*this.radDeg,a=e*this.radDeg,f=Math.log(Math.cos(o)*(1/Math.cos(u)))/Math.log(Math.tan(Math.PI/4+u/2)*(1/Math.tan(Math.PI/4+o/2))),l=Math.cos(o)*Math.pow(Math.tan(Math.PI/4+o/2),f)/f,c=l*Math.pow(1/Math.tan(Math.PI/4+a/2),f),h=l*Math.pow(1/Math.tan(Math.PI/4+r/2),f);return{x:c*Math.sin(f*(s-i))*this.radius,y:-(h-c*Math.cos(f*(s-i)))*this.radius}},lcc_inv:function(e,t,n){var r=e/this.radius,i=t/this.radius,s=0,o=n*this.radDeg,u=33*this.radDeg,a=45*this.radDeg,f=Math.log(Math.cos(u)*(1/Math.cos(a)))/Math.log(Math.tan(Math.PI/4+a/2)*(1/Math.tan(Math.PI/4+u/2))),l=Math.cos(u)*Math.pow(Math.tan(Math.PI/4+u/2),f)/f,c=l*Math.pow(1/Math.tan(Math.PI/4+s/2),f),h=this.sgn(f)*Math.sqrt(r*r+(c-i)*(c-i)),p=Math.atan(r/(c-i));return{lat:(2*Math.atan(Math.pow(l/h,1/f))-Math.PI/2)*this.degRad,lng:(o+p/f)*this.degRad}}},jvm.WorldMap=function(e){var t=this,n;this.params=jvm.$.extend(!0,{},jvm.WorldMap.defaultParams,e);if(!jvm.WorldMap.maps[this.params.map])throw new Error("Attempt to use map which was not loaded: "+this.params.map);this.mapData=jvm.WorldMap.maps[this.params.map],this.markers={},this.regions={},this.regionsColors={},this.regionsData={},this.container=jvm.$("<div>").css({width:"100%",height:"100%"}).addClass("jvectormap-container"),this.params.container.append(this.container),this.container.data("mapObject",this),this.container.css({position:"relative",overflow:"hidden"}),this.defaultWidth=this.mapData.width,this.defaultHeight=this.mapData.height,this.setBackgroundColor(this.params.backgroundColor),this.onResize=function(){t.setSize()},jvm.$(window).resize(this.onResize);for(n in jvm.WorldMap.apiEvents)this.params[n]&&this.container.bind(jvm.WorldMap.apiEvents[n]+".jvectormap",this.params[n]);this.canvas=new jvm.VectorCanvas(this.container[0],this.width,this.height),"ontouchstart"in window||window.DocumentTouch&&document instanceof DocumentTouch?this.params.bindTouchEvents&&this.bindContainerTouchEvents():this.bindContainerEvents(),this.bindElementEvents(),this.createLabel(),this.params.zoomButtons&&this.bindZoomButtons(),this.createRegions(),this.createMarkers(this.params.markers||{}),this.setSize(),this.params.focusOn&&(typeof this.params.focusOn=="object"?this.setFocus.call(this,this.params.focusOn.scale,this.params.focusOn.x,this.params.focusOn.y):this.setFocus.call(this,this.params.focusOn)),this.params.selectedRegions&&this.setSelectedRegions(this.params.selectedRegions),this.params.selectedMarkers&&this.setSelectedMarkers(this.params.selectedMarkers),this.params.series&&this.createSeries()},jvm.WorldMap.prototype={transX:0,transY:0,scale:1,baseTransX:0,baseTransY:0,baseScale:1,width:0,height:0,setBackgroundColor:function(e){this.container.css("background-color",e)},resize:function(){var e=this.baseScale;this.width/this.height>this.defaultWidth/this.defaultHeight?(this.baseScale=this.height/this.defaultHeight,this.baseTransX=Math.abs(this.width-this.defaultWidth*this.baseScale)/(2*this.baseScale)):(this.baseScale=this.width/this.defaultWidth,this.baseTransY=Math.abs(this.height-this.defaultHeight*this.baseScale)/(2*this.baseScale)),this.scale*=this.baseScale/e,this.transX*=this.baseScale/e,this.transY*=this.baseScale/e},setSize:function(){this.width=this.container.width(),this.height=this.container.height(),this.resize(),this.canvas.setSize(this.width,this.height),this.applyTransform()},reset:function(){var e,t;for(e in this.series)for(t=0;t<this.series[e].length;t++)this.series[e][t].clear();this.scale=this.baseScale,this.transX=this.baseTransX,this.transY=this.baseTransY,this.applyTransform()},applyTransform:function(){var e,t,n,r;this.defaultWidth*this.scale<=this.width?(e=(this.width-this.defaultWidth*this.scale)/(2*this.scale),n=(this.width-this.defaultWidth*this.scale)/(2*this.scale)):(e=0,n=(this.width-this.defaultWidth*this.scale)/this.scale),this.defaultHeight*this.scale<=this.height?(t=(this.height-this.defaultHeight*this.scale)/(2*this.scale),r=(this.height-this.defaultHeight*this.scale)/(2*this.scale)):(t=0,r=(this.height-this.defaultHeight*this.scale)/this.scale),this.transY>t?this.transY=t:this.transY<r&&(this.transY=r),this.transX>e?this.transX=e:this.transX<n&&(this.transX=n),this.canvas.applyTransformParams(this.scale,this.transX,this.transY),this.markers&&this.repositionMarkers(),this.container.trigger("viewportChange",[this.scale/this.baseScale,this.transX,this.transY])},bindContainerEvents:function(){var e=!1,t,n,r=this;this.container.mousemove(function(i){return e&&(r.transX-=(t-i.pageX)/r.scale,r.transY-=(n-i.pageY)/r.scale,r.applyTransform(),t=i.pageX,n=i.pageY),!1}).mousedown(function(r){return e=!0,t=r.pageX,n=r.pageY,!1}),jvm.$("body").mouseup(function(){e=!1}),this.params.zoomOnScroll&&this.container.mousewheel(function(e,t,n,i){var s=jvm.$(r.container).offset(),o=e.pageX-s.left,u=e.pageY-s.top,a=Math.pow(1.3,i);r.label.hide(),r.setScale(r.scale*a,o,u),e.preventDefault()})},bindContainerTouchEvents:function(){var e,t,n=this,r,i,s,o,u,a=function(a){var f=a.originalEvent.touches,l,c,h,p;a.type=="touchstart"&&(u=0),f.length==1?(u==1&&(h=n.transX,p=n.transY,n.transX-=(r-f[0].pageX)/n.scale,n.transY-=(i-f[0].pageY)/n.scale,n.applyTransform(),n.label.hide(),(h!=n.transX||p!=n.transY)&&a.preventDefault()),r=f[0].pageX,i=f[0].pageY):f.length==2&&(u==2?(c=Math.sqrt(Math.pow(f[0].pageX-f[1].pageX,2)+Math.pow(f[0].pageY-f[1].pageY,2))/t,n.setScale(e*c,s,o),n.label.hide(),a.preventDefault()):(l=jvm.$(n.container).offset(),f[0].pageX>f[1].pageX?s=f[1].pageX+(f[0].pageX-f[1].pageX)/2:s=f[0].pageX+(f[1].pageX-f[0].pageX)/2,f[0].pageY>f[1].pageY?o=f[1].pageY+(f[0].pageY-f[1].pageY)/2:o=f[0].pageY+(f[1].pageY-f[0].pageY)/2,s-=l.left,o-=l.top,e=n.scale,t=Math.sqrt(Math.pow(f[0].pageX-f[1].pageX,2)+Math.pow(f[0].pageY-f[1].pageY,2)))),u=f.length};jvm.$(this.container).bind("touchstart",a),jvm.$(this.container).bind("touchmove",a)},bindElementEvents:function(){var e=this,t;this.container.mousemove(function(){t=!0}),this.container.delegate("[class~='jvectormap-element']","mouseover mouseout",function(t){var n=this,r=jvm.$(this).attr("class").baseVal?jvm.$(this).attr("class").baseVal:jvm.$(this).attr("class"),i=r.indexOf("jvectormap-region")===-1?"marker":"region",s=i=="region"?jvm.$(this).attr("data-code"):jvm.$(this).attr("data-index"),o=i=="region"?e.regions[s].element:e.markers[s].element,u=i=="region"?e.mapData.paths[s].name:e.markers[s].config.name||"",a=jvm.$.Event(i+"LabelShow.jvectormap"),f=jvm.$.Event(i+"Over.jvectormap");t.type=="mouseover"?(e.container.trigger(f,[s]),f.isDefaultPrevented()||o.setHovered(!0),e.label.text(u),e.container.trigger(a,[e.label,s]),a.isDefaultPrevented()||(e.label.show(),e.labelWidth=e.label.width(),e.labelHeight=e.label.height())):(o.setHovered(!1),e.label.hide(),e.container.trigger(i+"Out.jvectormap",[s]))}),this.container.delegate("[class~='jvectormap-element']","mousedown",function(e){t=!1}),this.container.delegate("[class~='jvectormap-element']","mouseup",function(n){var r=this,i=jvm.$(this).attr("class").baseVal?jvm.$(this).attr("class").baseVal:jvm.$(this).attr("class"),s=i.indexOf("jvectormap-region")===-1?"marker":"region",o=s=="region"?jvm.$(this).attr("data-code"):jvm.$(this).attr("data-index"),u=jvm.$.Event(s+"Click.jvectormap"),a=s=="region"?e.regions[o].element:e.markers[o].element;if(!t){e.container.trigger(u,[o]);if(s==="region"&&e.params.regionsSelectable||s==="marker"&&e.params.markersSelectable)u.isDefaultPrevented()||(e.params[s+"sSelectableOne"]&&e.clearSelected(s+"s"),a.setSelected(!a.isSelected))}})},bindZoomButtons:function(){var e=this;jvm.$("<div/>").addClass("jvectormap-zoomin").text("+").appendTo(this.container),jvm.$("<div/>").addClass("jvectormap-zoomout").html("&#x2212;").appendTo(this.container),this.container.find(".jvectormap-zoomin").click(function(){e.setScale(e.scale*e.params.zoomStep,e.width/2,e.height/2)}),this.container.find(".jvectormap-zoomout").click(function(){e.setScale(e.scale/e.params.zoomStep,e.width/2,e.height/2)})},createLabel:function(){var e=this;this.label=jvm.$("<div/>").addClass("jvectormap-label").appendTo(jvm.$("body")),this.container.mousemove(function(t){var n=t.pageX-15-e.labelWidth,r=t.pageY-15-e.labelHeight;n<5&&(n=t.pageX+15),r<5&&(r=t.pageY+15),e.label.is(":visible")&&e.label.css({left:n,top:r})})},setScale:function(e,t,n,r){var i,s=jvm.$.Event("zoom.jvectormap");e>this.params.zoomMax*this.baseScale?e=this.params.zoomMax*this.baseScale:e<this.params.zoomMin*this.baseScale&&(e=this.params.zoomMin*this.baseScale),typeof t!="undefined"&&typeof n!="undefined"&&(i=e/this.scale,r?(this.transX=t+this.defaultWidth*(this.width/(this.defaultWidth*e))/2,this.transY=n+this.defaultHeight*(this.height/(this.defaultHeight*e))/2):(this.transX-=(i-1)/e*t,this.transY-=(i-1)/e*n)),this.scale=e,this.applyTransform(),this.container.trigger(s,[e/this.baseScale])},setFocus:function(e,t,n){var r,i,s,o,u;if(jvm.$.isArray(e)||this.regions[e]){jvm.$.isArray(e)?o=e:o=[e];for(u=0;u<o.length;u++)this.regions[o[u]]&&(i=this.regions[o[u]].element.getBBox(),i&&(typeof r=="undefined"?r=i:(s={x:Math.min(r.x,i.x),y:Math.min(r.y,i.y),width:Math.max(r.x+r.width,i.x+i.width)-Math.min(r.x,i.x),height:Math.max(r.y+r.height,i.y+i.height)-Math.min(r.y,i.y)},r=s)));this.setScale(Math.min(this.width/r.width,this.height/r.height),-(r.x+r.width/2),-(r.y+r.height/2),!0)}else e*=this.baseScale,this.setScale(e,-t*this.defaultWidth,-n*this.defaultHeight,!0)},getSelected:function(e){var t,n=[];for(t in this[e])this[e][t].element.isSelected&&n.push(t);return n},getSelectedRegions:function(){return this.getSelected("regions")},getSelectedMarkers:function(){return this.getSelected("markers")},setSelected:function(e,t){var n;typeof t!="object"&&(t=[t]);if(jvm.$.isArray(t))for(n=0;n<t.length;n++)this[e][t[n]].element.setSelected(!0);else for(n in t)this[e][n].element.setSelected(!!t[n])},setSelectedRegions:function(e){this.setSelected("regions",e)},setSelectedMarkers:function(e){this.setSelected("markers",e)},clearSelected:function(e){var t={},n=this.getSelected(e),r;for(r=0;r<n.length;r++)t[n[r]]=!1;this.setSelected(e,t)},clearSelectedRegions:function(){this.clearSelected("regions")},clearSelectedMarkers:function(){this.clearSelected("markers")},getMapObject:function(){return this},getRegionName:function(e){return this.mapData.paths[e].name},createRegions:function(){var e,t,n=this;for(e in this.mapData.paths)t=this.canvas.addPath({d:this.mapData.paths[e].path,"data-code":e},jvm.$.extend(!0,{},this.params.regionStyle)),jvm.$(t.node).bind("selected",function(e,t){n.container.trigger("regionSelected.jvectormap",[jvm.$(this).attr("data-code"),t,n.getSelectedRegions()])}),t.addClass("jvectormap-region jvectormap-element"),this.regions[e]={element:t,config:this.mapData.paths[e]}},createMarkers:function(e){var t,n,r,i,s,o=this;this.markersGroup=this.markersGroup||this.canvas.addGroup();if(jvm.$.isArray(e)){s=e.slice(),e={};for(t=0;t<s.length;t++)e[t]=s[t]}for(t in e)i=e[t]instanceof Array?{latLng:e[t]}:e[t],r=this.getMarkerPosition(i),r!==!1&&(n=this.canvas.addCircle({"data-index":t,cx:r.x,cy:r.y},jvm.$.extend(!0,{},this.params.markerStyle,{initial:i.style||{}}),this.markersGroup),n.addClass("jvectormap-marker jvectormap-element"),jvm.$(n.node).bind("selected",function(e,t){o.container.trigger("markerSelected.jvectormap",[jvm.$(this).attr("data-index"),t,o.getSelectedMarkers()])}),this.markers[t]&&this.removeMarkers([t]),this.markers[t]={element:n,config:i})},repositionMarkers:function(){var e,t;for(e in this.markers)t=this.getMarkerPosition(this.markers[e].config),t!==!1&&this.markers[e].element.setStyle({cx:t.x,cy:t.y})},getMarkerPosition:function(e){return jvm.WorldMap.maps[this.params.map].projection?this.latLngToPoint.apply(this,e.latLng||[0,0]):{x:e.coords[0]*this.scale+this.transX*this.scale,y:e.coords[1]*this.scale+this.transY*this.scale}},addMarker:function(e,t,n){var r={},i=[],s,o,n=n||[];r[e]=t;for(o=0;o<n.length;o++)s={},s[e]=n[o],i.push(s);this.addMarkers(r,i)},addMarkers:function(e,t){var n;t=t||[],this.createMarkers(e);for(n=0;n<t.length;n++)this.series.markers[n].setValues(t[n]||{})},removeMarkers:function(e){var t;for(t=0;t<e.length;t++)this.markers[e[t]].element.remove(),delete this.markers[e[t]]},removeAllMarkers:function(){var e,t=[];for(e in this.markers)t.push(e);this.removeMarkers(t)},latLngToPoint:function(e,t){var n,r=jvm.WorldMap.maps[this.params.map].projection,i=r.centralMeridian,s=this.width-this.baseTransX*2*this.baseScale,o=this.height-this.baseTransY*2*this.baseScale,u,a,f=this.scale/this.baseScale;return t<-180+i&&(t+=360),n=jvm.Proj[r.type](e,t,i),u=this.getInsetForPoint(n.x,n.y),u?(a=u.bbox,n.x=(n.x-a[0].x)/(a[1].x-a[0].x)*u.width*this.scale,n.y=(n.y-a[0].y)/(a[1].y-a[0].y)*u.height*this.scale,{x:n.x+this.transX*this.scale+u.left*this.scale,y:n.y+this.transY*this.scale+u.top*this.scale}):!1},pointToLatLng:function(e,t){var n=jvm.WorldMap.maps[this.params.map].projection,r=n.centralMeridian,i=jvm.WorldMap.maps[this.params.map].insets,s,o,u,a,f;for(s=0;s<i.length;s++){o=i[s],u=o.bbox,a=e-(this.transX*this.scale+o.left*this.scale),f=t-(this.transY*this.scale+o.top*this.scale),a=a/(o.width*this.scale)*(u[1].x-u[0].x)+u[0].x,f=f/(o.height*this.scale)*(u[1].y-u[0].y)+u[0].y;if(a>u[0].x&&a<u[1].x&&f>u[0].y&&f<u[1].y)return jvm.Proj[n.type+"_inv"](a,-f,r)}return!1},getInsetForPoint:function(e,t){var n=jvm.WorldMap.maps[this.params.map].insets,r,i;for(r=0;r<n.length;r++){i=n[r].bbox;if(e>i[0].x&&e<i[1].x&&t>i[0].y&&t<i[1].y)return n[r]}},createSeries:function(){var e,t;this.series={markers:[],regions:[]};for(t in this.params.series)for(e=0;e<this.params.series[t].length;e++)this.series[t][e]=new jvm.DataSeries(this.params.series[t][e],this[t])},remove:function(){this.label.remove(),this.container.remove(),jvm.$(window).unbind("resize",this.onResize)}},jvm.WorldMap.maps={},jvm.WorldMap.defaultParams={map:"world_mill_en",backgroundColor:"#505050",zoomButtons:!0,zoomOnScroll:!0,zoomMax:8,zoomMin:1,zoomStep:1.6,regionsSelectable:!1,markersSelectable:!1,bindTouchEvents:!0,regionStyle:{initial:{fill:"white","fill-opacity":1,stroke:"none","stroke-width":0,"stroke-opacity":1},hover:{"fill-opacity":.8},selected:{fill:"yellow"},selectedHover
:{}},markerStyle:{initial:{fill:"grey",stroke:"#505050","fill-opacity":1,"stroke-width":1,"stroke-opacity":1,r:5},hover:{stroke:"black","stroke-width":2},selected:{fill:"blue"},selectedHover:{}}},jvm.WorldMap.apiEvents={onRegionLabelShow:"regionLabelShow",onRegionOver:"regionOver",onRegionOut:"regionOut",onRegionClick:"regionClick",onRegionSelected:"regionSelected",onMarkerLabelShow:"markerLabelShow",onMarkerOver:"markerOver",onMarkerOut:"markerOut",onMarkerClick:"markerClick",onMarkerSelected:"markerSelected",onViewportChange:"viewportChange"};
