# Supplementary material for: Constructing marine expert management knowledge graph based on Trellisnet-CRF
Source: PeerJ Comput Sci. 2022 Sep 5;8:e1083. doi: 10.7717/peerj-cs.1083 (PMC9455288; doi:10.7717/peerj-cs.1083)
Supplement: Supplemental Information 3 [file peerj-cs-08-1083-s003.zip › kgocean/static/js/jquery-jvectormap-world-mill-en.js]

$.fn.vectorMap('addMap', 'world_mill_en',{"insets": [{"width": 900.0, "top": 0, "height": 440.7063107441331, "bbox": [{"y": -12671671.123330014, "x": -20004297.151525836}, {"y": 6930392.025135122, "x": 20026572.394749384}], "left": 0}], "paths": {"BD": {"path": "M652.71,228.85l-0.04,1.38l-0.46,-0.21l-0.42,0.3l0.05,0.65l-0.17,-1.37l-0.48,-1.26l-1.08,-1.6l-0.23,-0.13l-2.31,-0.11l-0.31,0.36l0.21,0.98l-0.6,1.11l-0.8,-0.4l-0.37,0.09l-0.23,0.3l-0.54,-0.21l-0.78,-0.19l-0.38,-2.04l-0.83,-1.89l0.4,-1.5l-0.16,-0.35l-1.24,-0.57l0.36,-0.62l1.5,-0.95l0.02,-0.49l-1.62,-1.26l0.64,-1.31l1.7,1.0l0.12,0.04l0.96,0.11l0.19,1.62l0.25,0.26l2.38,0.37l2.32,-0.04l1.06,0.33l-0.92,1.79l-0.97,0.13l-0.23,0.16l-0.77,1.51l0.05,0.35l1.37,1.37l0.5,-0.14l0.35,-1.46l0.24,-0.0l1.24,3.92Z", "name": "Bangladesh"}, "BE": {"path": "M429.28,143.95l1.76,0.25l0.13,-0.01l2.16,-0.64l1.46,1.34l1.26,0.71l-0.23,1.8l-0.44,0.08l-0.24,0.25l-0.2,1.36l-1.8,-1.22l-0.23,-0.05l-1.14,0.23l-1.62,-1.43l-1.15,-1.31l-0.21,-0.1l-0.95,-0.04l-0.21,-0.68l1.66,-0.54Z", "name": "Belgium"}, "BF": {"path": "M413.48,260.21l-1.22,-0.46l-0.13,-0.02l-1.17,0.1l-0.15,0.06l-0.73,0.53l-0.87,-0.41l-0.39,-0.75l-0.13,-0.13l-0.98,-0.48l-0.14,-1.2l0.63,-0.99l0.05,-0.18l-0.05,-0.73l1.9,-2.01l0.08,-0.14l0.35,-1.65l0.49,-0.44l1.05,0.3l0.21,-0.02l1.05,-0.52l0.13,-0.13l0.3,-0.58l1.87,-1.1l0.11,-0.1l0.43,-0.72l2.23,-1.01l1.21,-0.32l0.51,0.4l0.19,0.06l1.25,-0.01l-0.14,0.89l0.01,0.13l0.34,1.16l0.06,0.11l1.35,1.59l0.07,1.13l0.24,0.28l2.64,0.53l-0.05,1.39l-0.42,0.59l-1.11,0.21l-0.22,0.17l-0.46,0.99l-0.69,0.23l-2.12,-0.05l-1.14,-0.2l-0.19,0.03l-0.72,0.36l-1.07,-0.17l-4.35,0.12l-0.29,0.29l-0.06,1.44l0.25,1.45Z", "name": "Burkina Faso"}, "BG": {"path": "M477.63,166.84l0.51,0.9l0.33,0.14l0.9,-0.21l1.91,0.47l3.68,0.16l0.17,-0.05l1.2,-0.75l2.78,-0.67l1.72,1.05l1.02,0.24l-0.97,0.97l-0.91,2.17l0.0,0.24l0.56,1.19l-1.58,-0.3l-0.16,0.01l-2.55,0.95l-0.2,0.28l-0.02,1.23l-1.92,0.24l-1.68,-0.99l-0.27,-0.02l-1.94,0.8l-1.52,-0.07l-0.15,-1.72l-0.12,-0.21l-0.99,-0.76l0.18,-0.18l0.02,-0.39l-0.17,-0.22l0.33,-0.75l0.91,-0.91l0.01,-0.42l-1.16,-1.25l-0.18,-0.89l0.24,-0.27Z", "name": "Bulgaria"}, "BA": {"path": "M468.39,164.66l0.16,0.04l0.43,-0.0l-0.43,0.93l0.06,0.34l1.08,1.06l-0.28,1.09l-0.5,0.13l-0.47,0.28l-0.86,0.74l-0.1,0.16l-0.28,1.29l-1.81,-0.94l-0.9,-1.22l-1.0,-0.73l-1.1,-1.1l-0.55,-0.96l-1.11,-1.3l0.3,-0.75l0.59,0.46l0.42,-0.04l0.46,-0.54l1.0,-0.06l2.11,0.5l1.72,-0.03l1.06,0.64Z", "name": "Bosnia and Herzegovina"}, "BN": {"path": "M707.34,273.57l0.76,-0.72l1.59,-1.03l-0.18,1.93l-0.9,-0.06l-0.28,0.14l-0.31,0.51l-0.68,-0.78Z", "name": "Brunei"}, "BO": {"path": "M263.83,340.79l-0.23,-0.12l-2.86,-0.11l-0.28,0.17l-0.77,1.67l-1.17,-1.51l-0.18,-0.11l-3.28,-0.64l-0.28,0.1l-2.02,2.3l-1.43,0.29l-0.91,-3.35l-1.31,-2.88l0.75,-2.41l-0.09,-0.32l-1.23,-1.03l-0.31,-1.76l-0.05,-0.12l-1.12,-1.6l1.49,-2.62l0.01,-0.28l-1.0,-2.0l0.48,-0.72l0.02,-0.29l-0.37,-0.78l0.87,-1.13l0.06,-0.18l0.05,-2.17l0.12,-1.71l0.5,-0.8l0.01,-0.3l-1.9,-3.58l1.3,0.15l1.34,-0.05l0.23,-0.12l0.51,-0.7l2.12,-0.99l1.31,-0.93l2.81,-0.37l-0.21,1.51l0.01,0.13l0.29,0.91l-0.19,1.64l0.11,0.27l2.72,2.27l0.15,0.07l2.71,0.41l0.92,0.88l0.12,0.07l1.64,0.49l1.0,0.71l0.18,0.06l1.5,-0.02l1.24,0.64l0.1,1.31l0.05,0.14l0.44,0.68l0.02,0.73l-0.44,0.03l-0.27,0.39l0.96,2.99l0.28,0.21l4.43,0.1l-0.28,1.12l0.0,0.15l0.27,1.02l0.15,0.19l1.27,0.67l0.52,1.42l-0.42,1.91l-0.66,1.1l-0.04,0.2l0.21,1.3l-0.19,0.13l-0.01,-0.27l-0.15,-0.24l-2.33,-1.33l-0.14,-0.04l-2.38,-0.03l-4.36,0.76l-0.21,0.16l-1.2,2.29l-0.03,0.13l-0.06,1.37l-0.79,2.53l-0.05,-0.08Z", "name": "Bolivia"}, "JP": {"path": "M781.17,166.78l1.8,0.67l0.28,-0.04l1.38,-1.01l0.43,2.67l-3.44,0.77l-0.18,0.12l-2.04,2.79l-3.71,-1.94l-0.42,0.15l-1.29,3.11l-2.32,0.04l-0.3,-2.63l1.12,-2.1l2.51,-0.16l0.28,-0.25l0.73,-4.22l0.58,-1.9l2.59,2.84l2.0,1.1ZM773.66,187.36l-0.92,2.24l-0.01,0.2l0.4,1.3l-1.18,1.81l-3.06,1.28l-4.35,0.17l-0.19,0.08l-3.4,3.06l-1.36,-0.87l-0.1,-1.95l-0.34,-0.28l-4.35,0.62l-2.99,1.33l-2.87,0.05l-0.28,0.2l0.09,0.33l2.37,1.93l-1.57,4.44l-1.35,0.97l-0.9,-0.79l0.57,-2.32l-0.15,-0.34l-1.5,-0.77l-0.81,-1.53l2.04,-0.75l0.14,-0.1l1.28,-1.72l2.47,-1.43l1.84,-1.92l4.83,-0.82l2.62,0.57l0.33,-0.16l2.45,-4.77l1.38,1.14l0.38,0.0l5.1,-4.02l0.09,-0.11l1.57,-3.57l0.02,-0.16l-0.42,-3.22l0.94,-1.67l2.27,-0.47l1.26,3.82l-0.07,2.23l-2.26,2.86l-0.06,0.19l0.04,2.93ZM757.85,196.18l0.22,0.66l-1.11,1.33l-0.8,-0.7l-0.33,-0.04l-1.28,0.65l-0.14,0.15l-0.54,1.34l-1.17,-0.57l0.02,-1.03l1.2,-1.45l1.24,0.28l0.29,-0.1l0.9,-1.03l1.51,0.5Z", "name": "Japan"}, "BI": {"path": "M494.7,295.83l-0.14,-2.71l-0.04,-0.13l-0.34,-0.62l0.93,0.12l0.3,-0.16l0.67,-1.25l0.9,0.11l0.11,0.76l0.08,0.16l0.46,0.48l0.02,0.56l-0.55,0.48l-0.96,1.29l-0.82,0.82l-0.61,0.07Z", "name": "Burundi"}, "BJ": {"path": "M427.4,268.94l-1.58,0.22l-0.52,-1.45l0.11,-5.73l-0.08,-0.21l-0.43,-0.44l-0.09,-1.13l-0.09,-0.19l-1.52,-1.52l0.24,-1.01l0.7,-0.23l0.18,-0.16l0.45,-0.97l1.07,-0.21l0.19,-0.12l0.53,-0.73l0.73,-0.65l0.68,-0.0l1.69,1.3l-0.08,0.67l0.02,0.14l0.52,1.38l-0.44,0.9l-0.01,0.24l0.2,0.52l-1.1,1.42l-0.76,0.76l-0.08,0.13l-0.47,1.59l0.05,1.69l-0.13,3.79Z", "name": "Benin"}, "BT": {"path": "M650.38,213.78l0.88,0.75l-0.13,1.24l-1.77,0.07l-2.1,-0.18l-1.57,0.4l-2.02,-0.91l-0.02,-0.24l1.54,-1.87l1.18,-0.6l1.67,0.59l1.32,0.08l1.01,0.67Z", "name": "Bhutan"}, "JM": {"path": "M226.67,238.37l1.64,0.23l1.2,0.56l0.11,0.19l-1.25,0.03l-0.14,0.04l-0.65,0.37l-1.24,-0.37l-1.17,-0.77l0.11,-0.22l0.86,-0.15l0.52,0.08Z", "name": "Jamaica"}, "BW": {"path": "M484.91,331.96l0.53,0.52l0.82,1.53l2.83,2.86l0.14,0.08l0.85,0.22l0.03,0.81l0.74,1.66l0.21,0.17l1.87,0.39l1.17,0.87l-3.13,1.71l-2.3,2.01l-0.07,0.1l-0.82,1.74l-0.66,0.88l-1.24,0.19l-0.24,0.2l-0.65,1.98l-1.4,0.55l-1.9,-0.12l-1.2,-0.74l-1.06,-0.32l-0.22,0.02l-1.22,0.62l-0.14,0.14l-0.58,1.21l-1.16,0.79l-1.18,1.13l-1.5,0.23l-0.4,-0.68l0.22,-1.53l-0.04,-0.19l-1.48,-2.54l-0.11,-0.11l-0.53,-0.31l-0.0,-7.25l2.18,-0.08l0.29,-0.3l0.07,-9.0l1.63,-0.08l3.69,-0.86l0.84,0.93l0.38,0.05l1.53,-0.97l0.79,-0.03l1.3,-0.53l0.23,0.1l0.92,1.96Z", "name": "Botswana"}, "BR": {"path": "M259.49,274.87l1.42,0.25l1.97,0.62l0.28,-0.05l0.67,-0.55l1.76,-0.38l2.8,-0.94l0.12,-0.08l0.92,-0.96l0.05,-0.33l-0.15,-0.32l0.73,-0.06l0.36,0.35l-0.27,0.93l0.17,0.36l0.76,0.34l0.44,0.9l-0.58,0.73l-0.06,0.13l-0.4,2.13l0.03,0.19l0.62,1.22l0.17,1.11l0.11,0.19l1.54,1.18l0.15,0.06l1.23,0.12l0.29,-0.15l0.2,-0.36l0.71,-0.11l1.13,-0.44l0.79,-0.63l1.25,0.19l0.65,-0.08l1.32,0.2l0.32,-0.18l0.23,-0.51l-0.05,-0.31l-0.31,-0.37l0.11,-0.31l0.75,0.17l0.13,0.0l1.1,-0.24l1.34,0.5l1.08,0.51l0.33,-0.05l0.67,-0.58l0.27,0.05l0.28,0.57l0.31,0.17l1.2,-0.18l0.17,-0.08l1.03,-1.05l0.76,-1.82l1.39,-2.16l0.49,-0.07l0.52,1.17l1.4,4.37l0.2,0.2l1.14,0.35l0.05,1.39l-1.8,1.97l0.01,0.42l0.78,0.75l0.18,0.08l4.16,0.37l0.08,2.25l0.5,0.22l1.78,-1.54l2.98,0.85l4.07,1.5l1.07,1.28l-0.37,1.23l0.36,0.38l2.83,-0.75l4.8,1.3l3.75,-0.09l3.6,2.02l3.27,2.84l1.93,0.72l2.13,0.11l0.76,0.66l1.22,4.56l-0.96,4.03l-1.22,1.58l-3.52,3.51l-1.63,2.91l-1.75,2.09l-0.5,0.04l-0.26,0.19l-0.72,1.99l0.18,4.76l-0.95,5.56l-0.74,0.96l-0.06,0.15l-0.43,3.39l-2.49,3.34l-0.06,0.13l-0.4,2.56l-1.9,1.07l-0.13,0.16l-0.51,1.38l-2.59,0.0l-3.94,1.01l-1.82,1.19l-2.85,0.81l-3.01,2.17l-2.12,2.65l-0.06,0.13l-0.36,2.0l0.01,0.13l0.4,1.42l-0.45,2.63l-0.53,1.23l-1.76,1.53l-2.76,4.79l-2.16,2.15l-1.69,1.29l-0.09,0.12l-1.12,2.6l-1.3,1.26l-0.45,-1.02l0.99,-1.18l0.01,-0.37l-1.5,-1.95l-1.98,-1.54l-2.58,-1.77l-0.2,-0.05l-0.81,0.07l-2.42,-2.05l-0.25,-0.07l-0.77,0.14l2.75,-3.07l2.8,-2.61l1.67,-1.09l2.11,-1.49l0.13,-0.24l0.05,-2.15l-0.07,-0.2l-1.26,-1.54l-0.35,-0.09l-0.64,0.27l0.3,-0.95l0.34,-1.57l0.01,-1.52l-0.16,-0.26l-0.9,-0.48l-0.27,-0.01l-0.86,0.39l-0.65,-0.08l-0.23,-0.8l-0.23,-2.39l-0.04,-0.12l-0.47,-0.79l-0.14,-0.12l-1.69,-0.71l-0.25,0.01l-0.93,0.47l-2.29,-0.44l0.15,-3.3l-0.03,-0.15l-0.62,-1.22l0.57,-0.39l0.13,-0.3l-0.22,-1.37l0.67,-1.13l0.44,-2.04l-0.01,-0.17l-0.59,-1.61l-0.14,-0.16l-1.25,-0.66l-0.22,-0.82l0.35,-1.41l-0.28,-0.37l-4.59,-0.1l-0.78,-2.41l0.34,-0.02l0.28,-0.31l-0.03,-1.1l-0.05,-0.16l-0.45,-0.68l-0.1,-1.4l-0.16,-0.24l-1.45,-0.76l-0.14,-0.03l-1.48,0.02l-1.04,-0.73l-1.62,-0.48l-0.93,-0.9l-0.16,-0.08l-2.72,-0.41l-2.53,-2.12l0.18,-1.54l-0.01,-0.13l-0.29,-0.91l0.26,-1.83l-0.34,-0.34l-3.28,0.43l-0.14,0.05l-1.3,0.93l-2.16,1.01l-0.12,0.09l-0.47,0.65l-1.12,0.05l-1.84,-0.21l-0.12,0.01l-1.33,0.41l-0.82,-0.21l0.16,-3.6l-0.48,-0.26l-1.97,1.43l-1.96,-0.06l-0.86,-1.23l-0.22,-0.13l-1.23,-0.11l0.34,-0.69l-0.05,-0.33l-1.36,-1.5l-0.92,-2.0l0.45,-0.32l0.13,-0.25l-0.0,-0.87l1.34,-0.64l0.17,-0.32l-0.23,-1.23l0.56,-0.77l0.05,-0.13l0.16,-1.03l2.7,-1.61l2.01,-0.47l0.16,-0.09l0.24,-0.27l2.11,0.11l0.31,-0.25l1.13,-6.87l0.06,-1.12l-0.4,-1.53l-0.1,-0.15l-1.0,-0.82l0.01,-1.45l1.08,-0.32l0.39,0.2l0.44,-0.24l0.08,-0.96l-0.25,-0.32l-1.22,-0.22l-0.02,-1.01l4.57,0.05l0.22,-0.09l0.6,-0.63l0.44,0.5l0.47,1.42l0.45,0.16l0.27,-0.18l1.21,1.16l0.23,0.08l1.95,-0.16l0.23,-0.14l0.43,-0.67l1.76,-0.55l1.05,-0.42l0.18,-0.2l0.25,-0.92l1.65,-0.66l0.18,-0.35l-0.14,-0.53l-0.26,-0.22l-1.91,-0.19l-0.29,-1.33l0.1,-1.64l-0.15,-0.28l-0.44,-0.25Z", "name": "Brazil"}, "BS": {"path": "M227.51,216.69l0.3,0.18l-0.24,1.07l0.03,-1.04l-0.09,-0.21ZM226.5,224.03l-0.13,0.03l-0.54,-1.3l-0.09,-0.12l-0.78,-0.64l0.4,-1.26l0.33,0.05l0.79,2.0l0.01,1.24ZM225.76,216.5l-2.16,0.34l-0.07,-0.41l0.85,-0.16l1.36,0.07l0.02,0.16Z", "name": "The Bahamas"}, "BY": {"path": "M480.08,135.28l2.09,0.02l0.13,-0.03l2.72,-1.3l0.16,-0.19l0.55,-1.83l1.94,-1.06l0.15,-0.31l-0.2,-1.33l1.33,-0.52l2.58,-1.3l2.39,0.8l0.3,0.75l0.37,0.17l1.22,-0.39l2.18,0.75l0.2,1.36l-0.48,0.85l0.01,0.32l1.57,2.26l0.92,0.6l-0.1,0.41l0.19,0.35l1.61,0.57l0.48,0.6l-0.64,0.49l-1.91,-0.11l-0.18,0.05l-0.48,0.32l-0.1,0.39l0.57,1.1l0.51,1.78l-1.79,0.17l-0.18,0.08l-0.77,0.73l-0.09,0.19l-0.13,1.31l-0.75,-0.22l-2.11,0.15l-0.56,-0.66l-0.39,-0.06l-0.8,0.49l-0.79,-0.4l-0.13,-0.03l-1.94,-0.07l-2.76,-0.79l-2.58,-0.27l-1.98,0.07l-0.15,0.05l-1.31,0.86l-0.8,0.09l-0.04,-1.16l-0.03,-0.12l-0.63,-1.28l1.22,-0.56l0.17,-0.27l0.01,-1.35l-0.04,-0.15l-0.66,-1.24l-0.08,-1.12Z", "name": "Belarus"}, "BZ": {"path": "M198.03,239.7l0.28,0.19l0.43,-0.1l0.82,-1.42l0.0,0.07l0.29,0.29l0.16,0.0l-0.02,0.35l-0.39,1.08l0.02,0.25l0.16,0.29l-0.23,0.8l0.04,0.24l0.09,0.14l-0.25,1.12l-0.38,0.53l-0.33,0.06l-0.21,0.15l-0.41,0.74l-0.25,0.0l0.17,-2.58l0.01,-2.2Z", "name": "Belize"}, "RU": {"path": "M688.57,38.85l0.63,2.39l0.44,0.19l2.22,-1.23l7.18,0.07l5.54,2.49l1.85,1.77l-0.55,2.34l-2.64,1.42l-6.57,2.76l-1.95,1.5l0.12,0.53l3.09,0.68l3.69,1.23l0.21,-0.01l1.98,-0.81l1.16,2.84l0.5,0.08l1.03,-1.18l3.86,-0.74l7.79,0.78l0.56,2.05l0.27,0.22l10.47,0.71l0.32,-0.29l0.13,-3.34l4.98,0.8l3.96,-0.02l3.88,2.43l1.06,2.79l-1.38,1.83l0.01,0.38l3.15,3.64l0.1,0.08l3.94,1.86l0.4,-0.14l2.28,-4.56l3.75,1.94l0.22,0.02l4.18,-1.22l4.76,1.4l0.26,-0.04l1.74,-1.23l3.98,0.63l0.32,-0.41l-1.71,-4.1l3.0,-1.86l22.39,3.04l2.06,2.67l0.1,0.08l6.55,3.51l0.17,0.03l10.08,-0.86l4.86,0.73l1.91,1.72l-0.29,3.13l0.18,0.31l3.08,1.26l0.19,0.01l3.32,-0.9l4.37,-0.11l4.78,0.87l4.61,-0.48l4.26,3.82l0.32,0.05l3.1,-1.4l0.12,-0.45l-1.91,-2.67l0.92,-1.64l7.78,1.22l5.22,-0.26l7.12,2.1l9.6,5.22l6.4,4.15l-0.2,2.44l0.14,0.28l1.69,1.04l0.45,-0.31l-0.51,-2.66l6.31,0.58l4.52,3.61l-2.1,1.52l-4.02,0.42l-0.27,0.29l-0.06,3.83l-0.81,0.67l-2.14,-0.11l-1.91,-1.39l-3.19,-1.13l-0.51,-1.63l-0.21,-0.2l-2.54,-0.67l-0.13,-0.0l-2.69,0.5l-1.12,-1.19l0.48,-1.36l-0.38,-0.39l-3.0,0.98l-0.17,0.44l1.02,1.76l-1.27,1.55l-3.09,1.71l-3.15,-0.29l-0.3,0.18l0.07,0.34l2.22,2.1l1.47,3.22l1.15,1.09l0.25,1.41l-0.48,0.76l-4.47,-0.81l-0.17,0.02l-6.97,2.9l-2.2,0.44l-0.11,0.05l-3.83,2.68l-3.63,2.32l-0.1,0.11l-0.76,1.4l-3.3,-2.4l-0.3,-0.03l-6.31,2.85l-0.99,-1.21l-0.4,-0.06l-2.32,1.54l-3.23,-0.49l-0.33,0.2l-0.79,2.39l-2.97,3.51l-0.07,0.21l0.09,1.47l0.22,0.27l2.62,0.74l-0.3,4.7l-2.06,0.12l-0.26,0.2l-1.07,2.94l0.04,0.27l0.83,1.19l-4.03,1.63l-0.18,0.21l-0.83,3.72l-3.55,0.79l-0.23,0.23l-0.73,3.32l-3.22,2.76l-0.76,-1.88l-1.07,-4.88l-1.39,-7.59l1.17,-4.76l2.05,-2.08l0.09,-0.19l0.11,-1.46l3.67,-0.77l0.15,-0.08l4.47,-4.61l4.29,-3.82l4.48,-3.01l0.11,-0.14l2.01,-5.43l-0.31,-0.4l-3.04,0.33l-0.24,0.17l-1.47,3.11l-5.98,3.94l-1.91,-4.36l-0.33,-0.17l-6.46,1.3l-0.15,0.08l-6.27,6.33l-0.01,0.41l1.7,1.87l-5.04,0.87l-3.51,0.34l0.16,-2.32l-0.26,-0.32l-3.89,-0.56l-0.19,0.04l-3.02,1.77l-7.63,-0.63l-8.24,1.1l-0.16,0.07l-8.11,7.09l-9.6,8.31l0.16,0.52l3.79,0.42l1.16,2.03l0.17,0.14l2.43,0.76l0.31,-0.08l1.5,-1.61l2.49,0.2l3.46,3.6l0.08,2.67l-1.91,3.26l-0.04,0.14l-0.21,3.91l-1.11,5.09l-3.73,4.55l-0.87,2.21l-6.73,7.14l-1.59,1.77l-3.23,1.72l-1.38,0.03l-1.48,-1.39l-0.37,-0.03l-3.36,2.22l-0.11,0.14l-0.16,0.42l-0.01,-1.09l1.0,-0.06l0.28,-0.27l0.36,-3.6l-0.61,-2.51l1.85,-0.94l2.94,0.53l0.32,-0.15l1.71,-3.1l0.84,-3.38l0.97,-1.18l1.32,-2.88l-0.34,-0.42l-4.14,0.95l-2.18,1.25l-3.51,-0.0l-0.95,-2.81l-0.1,-0.14l-2.97,-2.3l-0.11,-0.05l-4.19,-1.0l-0.89,-3.08l-0.87,-2.03l-0.95,-1.46l-1.54,-3.37l-0.12,-0.14l-2.27,-1.28l-3.83,-1.02l-3.37,0.1l-3.11,0.61l-0.13,0.06l-2.07,1.69l0.04,0.49l1.23,0.72l0.03,1.53l-1.34,1.05l-2.26,3.51l-0.05,0.17l0.02,1.27l-3.25,1.9l-2.87,-1.17l-0.14,-0.02l-2.86,0.26l-1.22,-1.02l-0.12,-0.06l-1.5,-0.35l-0.23,0.04l-3.62,2.27l-3.24,0.53l-2.28,0.79l-3.08,-0.51l-2.24,0.03l-1.49,-1.61l-2.45,-1.57l-0.11,-0.04l-2.6,-0.43l-3.17,0.43l-2.31,0.59l-3.31,-1.28l-0.45,-2.31l-0.21,-0.23l-2.94,-0.85l-2.26,-0.39l-2.77,-1.36l-0.37,0.09l-2.59,3.45l-0.03,0.32l0.91,1.74l-2.15,2.01l-3.47,-0.79l-2.44,-0.12l-1.59,-1.46l-0.2,-0.08l-2.55,-0.05l-2.12,-0.98l-0.24,-0.01l-3.85,1.57l-4.74,2.79l-2.59,0.55l-0.79,0.21l-1.21,-1.81l-0.29,-0.13l-3.05,0.41l-0.96,-1.25l-0.14,-0.1l-1.65,-0.6l-1.15,-1.82l-0.13,-0.12l-1.38,-0.6l-0.19,-0.02l-3.49,0.82l-3.35,-1.85l-0.38,0.08l-1.08,1.4l-5.36,-8.17l-3.02,-2.52l0.72,-0.85l0.01,-0.38l-0.37,-0.08l-6.22,3.21l-1.98,0.16l0.17,-1.51l-0.2,-0.31l-3.22,-1.17l-0.19,-0.0l-2.3,0.74l-0.72,-3.27l-0.24,-0.23l-4.5,-0.75l-0.21,0.04l-2.2,1.42l-6.21,1.27l-0.11,0.05l-1.16,0.81l-9.3,1.19l-0.18,0.09l-1.15,1.17l-0.02,0.39l1.56,2.01l-2.02,0.74l-0.16,0.42l0.35,0.68l-2.18,1.49l0.02,0.51l3.83,2.16l-0.45,1.13l-3.31,-0.13l-0.25,0.12l-0.57,0.77l-2.97,-1.59l-0.15,-0.04l-3.97,0.07l-0.13,0.03l-2.53,1.32l-2.84,-1.28l-5.52,-2.3l-0.12,-0.02l-3.91,0.09l-0.16,0.05l-5.17,3.6l-0.13,0.21l-0.25,1.89l-2.17,-1.6l-0.44,0.1l-2.0,3.59l0.06,0.37l0.55,0.5l-1.32,2.23l0.04,0.36l2.13,2.17l0.23,0.09l1.7,-0.08l1.42,1.89l-0.23,1.5l0.19,0.32l0.94,0.38l-0.89,1.44l-2.3,0.49l-0.17,0.11l-2.49,3.2l0.0,0.37l2.2,2.81l-0.23,1.93l0.06,0.22l2.56,3.32l-1.27,1.02l-0.4,0.66l-0.8,-0.15l-1.65,-1.75l-0.18,-0.09l-0.66,-0.09l-1.45,-0.64l-0.72,-1.16l-0.18,-0.13l-2.34,-0.63l-0.17,0.0l-1.32,0.41l-0.31,-0.4l-0.12,-0.09l-3.49,-1.48l-3.67,-0.49l-2.1,-0.52l-0.3,0.1l-0.12,0.14l-2.96,-2.4l-2.89,-1.19l-1.69,-1.42l1.27,-0.35l0.16,-0.1l2.08,-2.61l-0.04,-0.41l-1.02,-0.9l3.21,-1.12l0.2,-0.31l-0.07,-0.69l-0.37,-0.26l-1.86,0.42l0.05,-0.86l1.11,-0.76l2.35,-0.23l0.25,-0.19l0.39,-1.07l0.0,-0.19l-0.51,-1.64l0.95,-1.58l0.04,-0.16l-0.03,-0.95l-0.22,-0.28l-3.69,-1.06l-1.43,0.02l-1.45,-1.44l-0.29,-0.08l-1.83,0.49l-2.88,-1.04l0.04,-0.42l-0.04,-0.18l-0.89,-1.43l-0.23,-0.14l-1.77,-0.14l-0.13,-0.66l0.52,-0.56l0.01,-0.4l-1.6,-1.9l-0.27,-0.1l-2.55,0.32l-0.71,-0.16l-0.3,0.1l-0.53,0.63l-0.58,-0.08l-0.56,-1.97l-0.48,-0.94l0.17,-0.11l1.92,0.11l0.2,-0.06l0.97,-0.74l0.05,-0.42l-0.72,-0.91l-0.13,-0.1l-1.43,-0.51l0.09,-0.36l-0.13,-0.33l-0.97,-0.59l-1.43,-2.06l0.44,-0.77l0.04,-0.19l-0.25,-1.64l-0.2,-0.24l-2.45,-0.84l-0.19,-0.0l-1.05,0.34l-0.25,-0.62l-0.18,-0.17l-2.5,-0.84l-0.74,-1.93l-0.21,-1.7l-0.13,-0.21l-0.92,-0.63l0.83,-0.89l0.07,-0.27l-0.71,-3.26l1.69,-2.01l0.03,-0.34l-0.24,-0.41l2.63,-1.9l-0.01,-0.49l-2.31,-1.57l5.08,-4.61l2.33,-2.24l1.01,-2.08l-0.09,-0.37l-3.52,-2.56l0.94,-2.38l-0.04,-0.29l-2.14,-2.86l1.61,-3.35l-0.01,-0.29l-2.81,-4.58l2.19,-3.04l-0.06,-0.42l-3.7,-2.76l0.32,-2.67l1.87,-0.38l4.26,-1.77l2.46,-1.47l3.96,2.58l0.12,0.05l6.81,1.04l9.37,4.87l1.81,1.92l0.15,2.55l-2.61,2.06l-3.95,1.07l-11.1,-3.15l-0.17,0.0l-1.84,0.53l-0.1,0.53l3.97,2.97l0.15,1.77l0.16,4.14l0.19,0.27l3.21,1.22l1.94,1.03l0.44,-0.22l0.32,-1.94l-0.07,-0.25l-1.32,-1.52l1.25,-1.2l5.87,2.45l0.24,-0.01l2.11,-0.98l0.13,-0.42l-1.55,-2.75l5.52,-3.84l2.13,0.22l2.28,1.42l0.43,-0.12l1.46,-2.87l-0.04,-0.33l-1.97,-2.37l1.14,-2.38l-0.02,-0.3l-1.42,-2.07l6.15,1.22l1.14,1.92l-2.74,0.46l-0.25,0.3l0.02,2.36l0.12,0.24l1.97,1.44l0.25,0.05l3.87,-0.91l0.22,-0.23l0.58,-2.55l5.09,-1.98l8.67,-3.69l1.22,0.14l-2.06,2.2l0.18,0.5l3.11,0.45l0.23,-0.07l1.71,-1.41l4.59,-0.12l0.12,-0.03l3.53,-1.72l2.7,2.48l0.42,-0.01l2.85,-2.88l-0.0,-0.43l-2.42,-2.35l1.0,-1.13l7.2,1.31l3.42,1.36l9.06,4.97l0.39,-0.08l1.67,-2.27l-0.04,-0.4l-2.46,-2.23l-0.06,-0.82l-0.26,-0.27l-2.64,-0.38l0.69,-1.76l0.0,-0.22l-1.32,-3.47l-0.07,-1.27l4.52,-4.09l0.08,-0.11l1.6,-4.18l1.67,-0.84l6.33,1.2l0.46,2.31l-2.31,3.67l0.05,0.38l1.49,1.41l0.77,3.04l-0.56,6.05l0.09,0.24l2.62,2.54l-0.99,2.65l-4.87,5.96l0.17,0.48l2.86,0.61l0.31,-0.13l0.94,-1.42l2.67,-1.04l0.18,-0.19l0.64,-2.01l2.11,-1.98l0.05,-0.37l-1.38,-2.32l1.11,-2.74l-0.24,-0.41l-2.53,-0.33l-0.53,-2.16l1.96,-4.42l-0.05,-0.32l-3.03,-3.48l4.21,-2.94l0.12,-0.3l-0.52,-3.04l0.72,-0.06l1.18,2.35l-0.97,4.39l0.2,0.35l2.68,0.84l0.37,-0.38l-1.05,-3.07l3.89,-1.71l5.05,-0.24l4.55,2.62l0.36,-0.05l0.05,-0.36l-2.19,-3.84l-0.23,-4.78l4.07,-0.92l5.98,0.21l5.47,-0.64l0.2,-0.48l-1.88,-2.37l2.65,-2.99l2.75,-0.13l0.12,-0.03l4.82,-2.48l6.56,-0.67l0.23,-0.14l0.76,-1.27l6.33,-0.46l1.97,1.11l0.28,0.01l5.55,-2.71l4.53,0.08l0.29,-0.21l0.67,-2.18l2.29,-2.15l5.75,-2.13l3.48,1.4l-2.7,1.03l-0.19,0.31l0.26,0.26l5.47,0.78ZM871.83,65.73l0.25,-0.15l1.99,0.01l3.3,1.2l-0.08,0.22l-2.41,1.03l-5.73,0.49l-0.31,-1.0l2.99,-1.8ZM797.64,48.44l-2.22,1.51l-3.85,-0.43l-4.35,-1.85l0.42,-1.13l4.42,0.72l5.59,1.17ZM783.82,46.06l-1.71,3.25l-9.05,-0.14l-4.11,1.15l-4.64,-3.04l1.21,-3.13l3.11,-0.91l6.53,0.22l8.66,2.59ZM780.37,145.71l2.28,5.23l-3.09,-0.89l-0.37,0.19l-1.54,4.65l0.04,0.27l2.38,3.17l-0.05,1.4l-1.41,-1.41l-0.46,0.04l-1.23,1.81l-0.33,-1.86l0.28,-3.1l-0.28,-3.41l0.58,-2.46l0.11,-4.39l-0.03,-0.13l-1.44,-3.2l0.21,-4.39l2.19,-1.49l0.09,-0.41l-0.81,-1.3l0.48,-0.21l0.56,1.94l0.86,3.23l-0.05,3.36l1.03,3.35ZM780.16,57.18l-3.4,0.03l-5.06,-0.53l1.97,-1.59l2.95,-0.42l3.35,1.75l0.18,0.77ZM683.84,31.18l-13.29,1.97l4.16,-6.56l1.88,-0.58l1.77,0.34l6.08,3.02l-0.6,1.8ZM670.94,28.02l-5.18,0.65l-6.89,-1.58l-4.03,-2.07l-1.88,-3.98l-0.18,-0.16l-2.8,-0.93l5.91,-3.62l5.25,-1.29l4.73,2.88l5.63,5.44l-0.57,4.66ZM564.37,68.98l-0.85,0.23l-7.93,-0.57l-0.6,-1.84l-0.21,-0.2l-4.34,-1.18l-0.3,-2.08l2.34,-0.92l0.19,-0.29l-0.08,-2.43l4.85,-4.0l-0.12,-0.52l-1.68,-0.43l5.47,-3.94l0.11,-0.33l-0.6,-2.02l5.36,-2.55l8.22,-3.27l8.29,-0.96l4.34,-1.94l4.67,-0.65l1.45,1.72l-1.43,1.37l-8.8,2.52l-7.65,2.42l-7.92,4.84l-3.73,4.75l-3.92,4.58l-0.07,0.23l0.51,3.88l0.11,0.2l4.32,3.39ZM548.86,18.57l-3.28,0.75l-2.25,0.44l-0.22,0.19l-0.3,0.81l-2.67,0.86l-2.27,-1.14l1.2,-1.51l-0.23,-0.49l-3.14,-0.1l2.48,-0.54l3.55,-0.07l0.44,1.36l0.49,0.12l1.4,-1.35l2.2,-0.9l3.13,1.08l-0.54,0.49ZM477.5,133.25l-4.21,0.05l-2.69,-0.34l0.39,-1.03l3.24,-1.06l2.51,0.58l0.85,0.43l-0.2,0.71l-0.0,0.15l0.12,0.52Z", "name": "Russia"}, "RW": {"path": "M497.03,288.12l0.78,1.11l-0.12,1.19l-0.49,0.21l-1.25,-0.15l-0.3,0.16l-0.67,1.24l-1.01,-0.13l0.16,-0.92l0.22,-0.12l0.15,-0.24l0.09,-1.37l0.49,-0.48l0.42,0.18l0.25,-0.01l1.26,-0.65Z", "name": "Rwanda"}, "RS": {"path": "M469.75,168.65l0.21,-0.21l0.36,-1.44l-0.08,-0.29l-1.06,-1.03l0.54,-1.16l-0.28,-0.43l-0.26,0.0l0.55,-0.67l-0.01,-0.39l-0.77,-0.86l-0.45,-0.89l1.56,-0.67l1.39,0.12l1.22,1.1l0.26,0.91l0.16,0.19l1.38,0.66l0.17,1.12l0.14,0.21l1.46,0.9l0.35,-0.03l0.62,-0.54l0.09,0.06l-0.28,0.25l-0.03,0.42l0.29,0.34l-0.44,0.5l-0.07,0.26l0.22,1.12l0.07,0.14l1.02,1.1l-0.81,0.84l-0.42,0.96l0.04,0.3l0.12,0.15l-0.15,0.16l-1.04,0.04l-0.39,0.08l0.33,-0.81l-0.29,-0.41l-0.21,0.01l-0.39,-0.45l-0.13,-0.09l-0.32,-0.11l-0.27,-0.4l-0.14,-0.11l-0.4,-0.16l-0.31,-0.37l-0.34,-0.09l-0.45,0.17l-0.18,0.18l-0.29,0.84l-0.96,-0.65l-0.81,-0.33l-0.32,-0.37l-0.22,-0.18Z", "name": "Republic of Serbia"}, "LT": {"path": "M478.13,133.31l-0.14,-0.63l0.25,-0.88l-0.15,-0.35l-1.17,-0.58l-2.43,-0.57l-0.45,-2.51l2.58,-0.97l4.14,0.22l2.3,-0.32l0.26,0.54l0.22,0.17l1.26,0.22l2.25,1.6l0.19,1.23l-1.87,1.01l-0.14,0.18l-0.54,1.83l-2.54,1.21l-2.18,-0.02l-0.52,-0.91l-0.18,-0.14l-1.11,-0.32Z", "name": "Lithuania"}, "LU": {"path": "M435.95,147.99l0.33,0.49l-0.11,1.07l-0.39,0.04l-0.29,-0.15l0.21,-1.4l0.25,-0.05Z", "name": "Luxembourg"}, "LR": {"path": "M401.37,273.67l-0.32,0.01l-2.48,-1.15l-2.24,-1.89l-2.14,-1.38l-1.47,-1.42l0.44,-0.59l0.05,-0.13l0.12,-0.65l1.07,-1.3l1.08,-1.09l0.52,-0.07l0.43,-0.18l0.84,1.24l-0.15,0.89l0.07,0.25l0.49,0.54l0.22,0.1l0.71,0.01l0.27,-0.16l0.42,-0.83l0.19,0.02l-0.06,0.52l0.23,1.12l-0.5,1.03l0.06,0.35l0.73,0.69l0.14,0.08l0.71,0.15l0.92,0.91l0.06,0.76l-0.17,0.22l-0.06,0.15l-0.17,1.8Z", "name": "Liberia"}, "RO": {"path": "M477.94,155.19l1.02,-0.64l1.49,0.33l1.52,0.01l1.09,0.73l0.32,0.01l0.81,-0.46l1.8,-0.3l0.18,-0.1l0.54,-0.64l0.86,0.0l0.64,0.26l0.71,0.87l0.8,1.35l1.39,1.81l0.07,1.25l-0.26,1.3l0.01,0.15l0.45,1.42l0.15,0.18l1.12,0.57l0.25,0.01l1.05,-0.45l0.86,0.4l0.03,0.43l-0.92,0.51l-0.63,-0.24l-0.4,0.22l-0.64,3.41l-1.12,-0.24l-1.78,-1.09l-0.23,-0.04l-2.95,0.71l-1.25,0.77l-3.55,-0.16l-1.89,-0.47l-0.14,-0.0l-0.75,0.17l-0.61,-1.07l-0.3,-0.36l0.36,-0.32l-0.04,-0.48l-0.62,-0.38l-0.36,0.03l-0.62,0.54l-1.15,-0.71l-0.18,-1.14l-0.17,-0.22l-1.4,-0.67l-0.24,-0.86l-0.09,-0.14l-0.96,-0.87l1.49,-0.44l0.16,-0.11l1.51,-2.14l1.15,-2.09l1.44,-0.63Z", "name": "Romania"}, "GW": {"path": "M383.03,256.73l-1.12,-0.88l-0.14,-0.06l-0.94,-0.15l-0.43,-0.54l0.01,-0.27l-0.13,-0.26l-0.68,-0.48l-0.05,-0.16l0.99,-0.31l0.77,0.08l0.15,-0.02l0.61,-0.26l4.25,0.1l-0.02,0.44l-0.19,0.18l-0.08,0.29l0.17,0.66l-0.17,0.14l-0.44,0.0l-0.16,0.05l-0.57,0.37l-0.66,-0.04l-0.24,0.1l-0.92,1.03Z", "name": "Guinea Bissau"}, "GT": {"path": "M195.13,249.89l-1.05,-0.35l-1.5,-0.04l-1.06,-0.47l-1.19,-0.93l0.04,-0.53l0.27,-0.55l-0.03,-0.31l-0.24,-0.32l1.02,-1.77l3.04,-0.01l0.3,-0.28l0.06,-0.88l-0.19,-0.3l-0.3,-0.11l-0.23,-0.45l-0.11,-0.12l-0.9,-0.58l-0.35,-0.33l0.37,-0.0l0.3,-0.3l0.0,-1.15l4.05,0.02l-0.02,1.74l-0.2,2.89l0.3,0.32l0.67,-0.0l0.75,0.42l0.4,-0.11l-0.62,0.53l-1.17,0.7l-0.13,0.16l-0.18,0.49l0.0,0.21l0.14,0.34l-0.35,0.44l-0.49,0.13l-0.2,0.41l0.03,0.06l-0.27,0.16l-0.86,0.64l-0.12,0.22ZM199.35,245.38l0.07,-0.13l0.05,0.02l-0.13,0.11Z", "name": "Guatemala"}, "GR": {"path": "M487.2,174.55l-0.64,1.54l-0.43,0.24l-1.41,-0.08l-1.28,-0.28l-0.14,0.0l-3.03,0.77l-0.13,0.51l1.39,1.34l-0.78,0.29l-1.2,0.0l-1.23,-1.42l-0.47,0.02l-0.47,0.65l-0.04,0.27l0.56,1.76l0.06,0.11l1.02,1.12l-0.66,0.45l-0.04,0.46l1.39,1.35l1.15,0.79l0.02,1.06l-1.91,-0.63l-0.36,0.42l0.56,1.12l-1.2,0.23l-0.22,0.4l0.8,2.14l-1.15,0.02l-1.89,-1.15l-0.89,-2.19l-0.43,-1.91l-0.05,-0.11l-0.98,-1.35l-1.24,-1.62l-0.13,-0.63l1.07,-1.32l0.06,-0.14l0.13,-0.81l0.68,-0.36l0.16,-0.25l0.03,-0.54l1.4,-0.23l0.12,-0.05l0.87,-0.6l1.26,0.05l0.25,-0.11l0.34,-0.43l0.33,-0.07l1.81,0.08l0.13,-0.02l1.87,-0.77l1.64,0.97l0.19,0.04l2.28,-0.28l0.26,-0.29l0.02,-0.95l0.56,0.36ZM480.44,192.0l1.05,0.74l0.01,0.0l-1.26,-0.23l0.2,-0.51ZM481.76,192.79l1.86,-0.15l1.53,0.17l-0.02,0.19l0.34,0.3l-2.28,0.15l0.01,-0.13l-0.25,-0.31l-1.19,-0.22ZM485.65,193.28l0.65,-0.16l-0.05,0.12l-0.6,0.04Z", "name": "Greece"}, "GQ": {"path": "M444.81,282.04l-0.21,-0.17l0.74,-2.4l3.56,0.05l0.02,2.42l-3.34,-0.02l-0.76,0.13Z", "name": "Equatorial Guinea"}, "GY": {"path": "M271.34,264.25l1.43,0.81l1.44,1.53l0.06,1.19l0.28,0.28l0.84,0.05l2.13,1.92l-0.34,1.93l-1.37,0.59l-0.17,0.34l0.12,0.51l-0.43,1.21l0.03,0.26l1.11,1.82l0.26,0.14l0.56,0.0l0.32,1.29l1.25,1.78l-0.08,0.01l-1.34,-0.21l-0.24,0.06l-0.78,0.64l-1.06,0.41l-0.76,0.1l-0.22,0.15l-0.18,0.32l-0.95,-0.1l-1.38,-1.05l-0.19,-1.13l-0.6,-1.18l0.37,-1.96l0.65,-0.83l0.03,-0.32l-0.57,-1.17l-0.15,-0.14l-0.62,-0.27l0.25,-0.85l-0.08,-0.3l-0.58,-0.58l-0.24,-0.09l-1.15,0.1l-1.41,-1.58l0.48,-0.49l0.09,-0.22l-0.04,-0.92l1.31,-0.34l0.73,-0.52l0.04,-0.44l-0.75,-0.82l0.16,-0.66l1.74,-1.3Z", "name": "Guyana"}, "GE": {"path": "M525.41,174.19l0.26,-0.88l-0.0,-0.17l-0.63,-2.06l-0.1,-0.15l-1.45,-1.12l-0.11,-0.05l-1.31,-0.33l-0.66,-0.69l1.97,0.48l3.65,0.49l3.3,1.41l0.39,0.5l0.33,0.1l1.43,-0.45l2.14,0.58l0.7,1.14l0.13,0.12l1.06,0.47l-0.18,0.11l-0.08,0.43l1.08,1.41l-0.06,0.06l-1.16,-0.15l-1.82,-0.84l-0.31,0.04l-0.55,0.44l-3.29,0.44l-2.32,-1.41l-0.17,-0.04l-2.25,0.12Z", "name": "Georgia"}, "GB": {"path": "M412.82,118.6l-2.31,3.4l-0.0,0.33l0.31,0.13l2.52,-0.49l2.34,0.02l-0.56,2.51l-2.22,3.13l0.22,0.47l2.43,0.21l2.35,4.35l0.17,0.14l1.58,0.51l1.49,3.78l0.73,1.37l0.2,0.15l2.76,0.59l-0.25,1.75l-1.18,0.91l-0.08,0.39l0.87,1.49l-1.96,1.51l-3.31,-0.02l-4.15,0.88l-1.07,-0.59l-0.35,0.04l-1.55,1.44l-2.17,-0.35l-0.22,0.05l-1.61,1.15l-0.78,-0.38l3.31,-3.12l2.18,-0.7l0.21,-0.31l-0.26,-0.27l-3.78,-0.54l-0.48,-0.9l2.3,-0.92l0.13,-0.46l-1.29,-1.71l0.39,-1.83l3.46,0.29l0.32,-0.24l0.37,-1.99l-0.06,-0.24l-1.71,-2.17l-0.18,-0.11l-2.91,-0.58l-0.43,-0.68l0.82,-1.4l-0.03,-0.35l-0.82,-0.97l-0.46,0.01l-0.85,1.05l-0.11,-2.6l-0.05,-0.16l-1.19,-1.7l0.86,-3.53l1.81,-2.75l1.88,0.26l2.38,-0.24ZM406.39,132.84l-1.09,1.92l-1.65,-0.62l-1.26,0.02l0.41,-1.46l0.0,-0.16l-0.42,-1.51l1.62,-0.11l2.39,1.92Z", "name": "United Kingdom"}, "GA": {"path": "M448.76,294.47l-2.38,-2.34l-1.63,-2.04l-1.46,-2.48l0.06,-0.66l0.54,-0.81l0.61,-1.82l0.46,-1.69l0.63,-0.11l3.62,0.03l0.3,-0.3l-0.02,-2.75l0.88,-0.12l1.47,0.32l0.13,0.0l1.39,-0.3l-0.13,0.87l0.03,0.19l0.7,1.29l0.3,0.16l1.74,-0.19l0.36,0.29l-1.01,2.7l0.05,0.29l1.13,1.42l0.25,1.82l-0.3,1.56l-0.64,0.99l-1.93,-0.09l-1.26,-1.13l-0.5,0.17l-0.16,0.91l-1.48,0.27l-0.12,0.05l-0.86,0.63l-0.08,0.39l0.81,1.42l-1.48,1.08Z", "name": "Gabon"}, "GN": {"path": "M399.83,265.31l-0.69,-0.06l-0.3,0.16l-0.43,0.85l-0.39,-0.01l-0.3,-0.33l0.14,-0.87l-0.05,-0.22l-1.05,-1.54l-0.37,-0.11l-0.61,0.27l-0.84,0.12l0.02,-0.54l-0.04,-0.17l-0.35,-0.57l0.07,-0.63l-0.03,-0.17l-0.57,-1.11l-0.7,-0.9l-0.24,-0.12l-2.0,-0.0l-0.19,0.07l-0.51,0.42l-0.6,0.05l-0.21,0.11l-0.43,0.55l-0.3,0.7l-1.04,0.86l-0.91,-1.24l-1.0,-1.02l-0.69,-0.37l-0.52,-0.42l-0.3,-1.11l-0.37,-0.56l-0.1,-0.1l-0.4,-0.23l0.77,-0.85l0.62,0.04l0.18,-0.05l0.58,-0.38l0.46,-0.0l0.19,-0.07l0.39,-0.34l0.1,-0.3l-0.17,-0.67l0.15,-0.14l0.09,-0.2l0.03,-0.57l0.87,0.02l1.76,0.6l0.13,0.01l0.55,-0.06l0.22,-0.13l0.08,-0.12l1.18,0.17l0.17,-0.02l0.09,0.56l0.3,0.25l0.4,-0.0l0.14,-0.03l0.56,-0.29l0.23,0.05l0.63,0.59l0.15,0.07l1.07,0.2l0.24,-0.06l0.65,-0.52l0.77,-0.32l0.55,-0.32l0.3,0.04l0.44,0.45l0.34,0.74l0.84,0.87l-0.35,0.45l-0.06,0.15l-0.1,0.82l0.42,0.31l0.35,-0.16l0.05,0.04l-0.1,0.59l0.09,0.27l0.42,0.4l-0.06,0.02l-0.18,0.21l-0.2,0.86l0.03,0.21l0.56,1.02l0.52,1.71l-0.65,0.21l-0.15,0.12l-0.24,0.35l-0.03,0.28l0.16,0.41l-0.1,0.76l-0.12,0.0Z", "name": "Guinea"}, "GM": {"path": "M379.18,251.48l0.15,-0.55l2.51,-0.07l0.21,-0.09l0.48,-0.52l0.58,-0.03l0.91,0.58l0.16,0.05l0.78,0.01l0.14,-0.03l0.59,-0.31l0.16,0.24l-0.71,0.38l-0.94,-0.04l-1.02,-0.51l-0.3,0.01l-0.86,0.55l-0.37,0.02l-0.14,0.04l-0.53,0.31l-1.81,-0.04Z", "name": "Gambia"}, "GL": {"path": "M304.13,6.6l8.19,-3.63l8.72,0.28l0.19,-0.06l3.12,-2.28l8.75,-0.61l19.94,0.8l14.93,4.75l-3.92,2.01l-9.52,0.27l-13.48,0.6l-0.27,0.2l0.09,0.33l1.26,1.09l0.22,0.07l8.81,-0.67l7.49,2.07l0.19,-0.01l4.68,-1.78l1.76,1.84l-2.59,3.26l-0.01,0.36l0.34,0.11l6.35,-2.2l12.09,-2.32l7.31,1.14l1.17,2.13l-9.9,4.05l-1.43,1.32l-7.91,0.98l-0.26,0.31l0.29,0.29l5.25,0.25l-2.63,3.72l-2.02,3.61l-0.04,0.15l0.08,6.05l0.07,0.19l2.61,3.0l-3.4,0.2l-4.12,1.66l-0.04,0.54l4.5,2.67l0.53,3.9l-2.39,0.42l-0.19,0.48l2.91,3.83l-5.0,0.32l-0.27,0.22l0.12,0.33l2.69,1.84l-0.65,1.35l-3.36,0.71l-3.46,0.01l-0.21,0.51l3.05,3.15l0.02,1.53l-4.54,-1.79l-0.32,0.06l-1.29,1.26l0.11,0.5l3.33,1.15l3.17,2.74l0.85,3.29l-4.0,0.78l-1.83,-1.66l-3.1,-2.64l-0.36,-0.02l-0.13,0.33l0.8,2.92l-2.76,2.26l-0.09,0.33l0.28,0.2l6.59,0.19l2.47,0.18l-5.86,3.38l-6.76,3.43l-7.26,1.48l-2.73,0.02l-0.16,0.05l-2.67,1.72l-3.44,4.42l-5.28,2.86l-1.73,0.18l-3.33,1.01l-3.59,0.96l-0.15,0.1l-2.15,2.52l-0.07,0.19l-0.03,2.76l-1.21,2.49l-4.03,3.1l-0.1,0.33l0.98,2.94l-2.31,6.57l-3.21,0.21l-3.6,-3.0l-0.19,-0.07l-4.9,-0.02l-2.29,-1.97l-1.69,-3.78l-4.31,-4.86l-1.23,-2.52l-0.34,-3.58l-0.08,-0.17l-3.35,-3.67l0.85,-2.92l-0.09,-0.31l-1.5,-1.34l2.33,-4.7l3.67,-1.57l0.15,-0.13l1.02,-1.93l0.52,-3.47l-0.44,-0.31l-2.85,1.57l-1.33,0.64l-2.12,0.59l-2.81,-1.32l-0.15,-2.79l0.88,-2.17l2.09,-0.06l5.07,1.2l0.34,-0.17l-0.11,-0.37l-4.3,-2.9l-2.24,-1.58l-0.25,-0.05l-2.38,0.62l-1.7,-0.93l2.62,-4.1l-0.03,-0.36l-1.51,-1.75l-1.97,-3.3l-3.01,-5.21l-0.1,-0.11l-3.04,-1.85l0.03,-1.94l-0.18,-0.28l-6.82,-3.01l-5.35,-0.38l-6.69,0.21l-6.03,0.37l-2.81,-1.59l-3.84,-2.9l5.94,-1.5l5.01,-0.28l0.28,-0.29l-0.26,-0.31l-10.68,-1.38l-5.38,-2.1l0.27,-1.68l9.3,-2.6l9.18,-2.68l0.19,-0.16l0.97,-2.05l-0.18,-0.42l-6.29,-1.91l1.81,-1.9l8.58,-4.05l3.6,-0.63l0.23,-0.4l-0.92,-2.37l5.59,-1.5l7.66,-0.95l7.58,-0.05l2.65,1.84l0.31,0.02l6.52,-3.29l5.85,2.24l3.55,0.49l5.17,1.95l0.38,-0.16l-0.13,-0.39l-5.77,-3.16l0.29,-2.26Z", "name": "Greenland"}, "KW": {"path": "M540.87,207.81l0.41,0.94l-0.18,0.51l0.0,0.21l0.65,1.66l-1.15,0.05l-0.54,-1.12l-0.24,-0.17l-1.73,-0.2l1.44,-2.06l1.33,0.18Z", "name": "Kuwait"}, "GH": {"path": "M423.16,269.88l-3.58,1.34l-1.41,0.87l-2.13,0.69l-1.91,-0.61l0.09,-0.75l-0.03,-0.17l-1.04,-2.07l0.62,-2.7l1.04,-2.08l0.03,-0.19l-1.0,-5.46l0.05,-1.12l4.04,-0.11l1.08,0.18l0.18,-0.03l0.72,-0.36l0.75,0.13l-0.11,0.48l0.06,0.26l0.98,1.22l-0.0,1.77l0.24,1.99l0.05,0.13l0.55,0.81l-0.52,2.14l0.19,1.37l0.69,1.66l0.38,0.62Z", "name": "Ghana"}, "OM": {"path": "M568.16,231.0l-0.08,0.1l-0.84,1.61l-0.93,-0.11l-0.27,0.11l-0.58,0.73l-0.4,1.32l-0.01,0.14l0.29,1.61l-0.07,0.09l-1.0,-0.01l-0.16,0.04l-1.56,0.97l-0.14,0.2l-0.23,1.17l-0.41,0.4l-1.44,-0.02l-0.17,0.05l-0.98,0.65l-0.13,0.25l0.01,0.87l-0.97,0.57l-1.27,-0.22l-0.19,0.03l-1.63,0.84l-0.88,0.11l-2.55,-5.57l7.2,-2.49l0.19,-0.19l1.67,-5.23l-0.03,-0.25l-1.1,-1.78l0.05,-0.89l0.68,-1.03l0.05,-0.16l0.01,-0.89l0.96,-0.44l0.07,-0.5l-0.32,-0.26l0.16,-1.31l0.85,-0.01l1.03,1.67l0.09,0.09l1.4,0.96l0.11,0.05l1.82,0.34l1.37,0.45l1.75,2.32l0.13,0.1l0.7,0.26l-0.0,0.3l-1.25,2.19l-1.01,0.8ZM561.88,218.47l-0.01,0.02l-0.15,-0.29l0.3,-0.38l-0.14,0.65Z", "name": "Oman"}, "_3": {"path": "M543.2,261.06l-1.07,1.46l-1.65,1.99l-1.91,0.01l-8.08,-2.95l-0.89,-0.84l-0.9,-1.19l-0.81,-1.23l0.44,-0.73l0.76,-1.12l0.49,0.28l0.52,1.05l1.13,1.06l0.2,0.08l1.24,0.01l2.42,-0.65l2.77,-0.31l2.17,-0.78l1.31,-0.19l0.84,-0.43l1.03,-0.06l-0.01,4.54Z", "name": "Somaliland"}, "_2": {"path": "M384.23,230.37l0.07,-0.06l0.28,-0.89l0.99,-1.13l0.07,-0.13l0.8,-3.54l3.4,-2.8l0.09,-0.13l0.76,-2.17l0.07,5.5l-2.07,0.21l-0.24,0.17l-0.61,1.36l-0.02,0.16l0.43,3.46l-4.01,-0.01ZM391.82,218.2l0.07,-0.06l0.75,-1.93l1.86,-0.25l0.94,0.34l1.14,0.0l0.18,-0.06l0.73,-0.56l1.41,-0.08l-0.0,2.72l-7.08,-0.12Z", "name": "Western Sahara"}, "_1": {"path": "M472.71,172.84l-0.07,-0.43l-0.16,-0.22l-0.53,-0.27l-0.38,-0.58l0.3,-0.43l0.51,-0.19l0.18,-0.18l0.3,-0.87l0.12,-0.04l0.22,0.26l0.12,0.09l0.38,0.15l0.28,0.41l0.15,0.12l0.34,0.12l0.43,0.5l0.15,0.07l-0.12,0.3l-0.27,0.32l-0.03,0.18l-0.31,0.06l-1.48,0.47l-0.15,0.17Z", "name": "Kosovo"}, "_0": {"path": "M503.54,192.92l0.09,-0.17l0.41,0.01l-0.08,0.01l-0.42,0.15ZM504.23,192.76l1.02,0.02l0.4,-0.13l-0.09,0.29l0.03,0.08l-0.35,0.16l-0.24,-0.04l-0.06,-0.1l-0.18,-0.17l-0.19,-0.08l-0.33,-0.02Z", "name": "Northern Cyprus"}, "JO": {"path": "M510.26,200.93l0.28,-0.57l2.53,1.0l0.27,-0.02l4.57,-2.77l0.84,2.84l-0.28,0.25l-4.95,1.37l-0.14,0.49l2.24,2.48l-0.5,0.28l-0.13,0.14l-0.35,0.78l-1.76,0.35l-0.2,0.14l-0.57,0.94l-0.94,0.73l-2.45,-0.38l-0.03,-0.12l1.23,-4.32l-0.04,-1.1l0.34,-0.75l0.03,-0.12l0.0,-1.63Z", "name": "Jordan"}, "HR": {"path": "M455.49,162.73l1.53,0.09l0.24,-0.1l0.29,-0.34l0.64,0.38l0.14,0.04l0.98,0.06l0.32,-0.3l-0.01,-0.66l0.67,-0.25l0.19,-0.22l0.21,-1.11l1.72,-0.72l0.65,0.32l1.94,1.37l2.07,0.6l0.22,-0.02l0.67,-0.33l0.47,0.94l0.67,0.76l-0.63,0.77l-0.91,-0.55l-0.16,-0.04l-1.69,0.04l-2.2,-0.51l-1.17,0.07l-0.21,0.11l-0.36,0.42l-0.67,-0.53l-0.46,0.12l-0.52,1.29l0.05,0.31l1.21,1.42l0.58,0.99l1.15,1.14l0.95,0.68l0.92,1.23l0.1,0.09l1.75,0.91l-1.87,-0.89l-1.5,-1.11l-2.23,-0.88l-1.77,-1.9l0.12,-0.06l0.1,-0.47l-1.07,-1.22l-0.04,-0.94l-0.21,-0.27l-1.61,-0.49l-0.35,0.14l-0.53,0.93l-0.41,-0.57l0.04,-0.73Z", "name": "Croatia"}, "HT": {"path": "M237.82,234.68l1.35,0.1l1.95,0.37l0.18,1.15l-0.16,0.83l-0.51,0.37l-0.06,0.44l0.57,0.68l-0.02,0.22l-1.31,-0.35l-1.26,0.17l-1.49,-0.18l-0.15,0.02l-1.03,0.43l-1.02,-0.61l0.09,-0.36l2.04,0.32l1.9,0.21l0.19,-0.05l0.9,-0.58l0.05,-0.47l-1.05,-1.03l0.02,-0.86l-0.23,-0.3l-1.13,-0.29l0.18,-0.23Z", "name": "Haiti"}, "HU": {"path": "M461.96,157.92l0.68,-1.66l-0.03,-0.29l-0.15,-0.22l0.84,-0.0l0.3,-0.26l0.12,-0.84l0.88,0.57l0.98,0.38l0.16,0.01l2.1,-0.39l0.23,-0.21l0.14,-0.45l0.88,-0.1l1.06,-0.43l0.13,0.1l0.28,0.04l1.18,-0.4l0.14,-0.1l0.52,-0.67l0.63,-0.15l2.6,0.95l0.26,-0.03l0.38,-0.23l1.12,0.7l0.1,0.49l-1.31,0.57l-0.14,0.13l-1.18,2.14l-1.44,2.04l-1.85,0.55l-1.51,-0.13l-0.14,0.02l-1.92,0.82l-0.85,0.42l-1.91,-0.55l-1.83,-1.31l-0.74,-0.37l-0.44,-0.97l-0.26,-0.18Z", "name": "Hungary"}, "HN": {"path": "M202.48,251.87l-0.33,-0.62l-0.18,-0.14l-0.5,-0.15l0.13,-0.76l-0.11,-0.28l-0.34,-0.28l-0.6,-0.23l-0.18,-0.01l-0.81,0.22l-0.16,-0.24l-0.72,-0.39l-0.51,-0.48l-0.12,-0.07l-0.31,-0.09l0.24,-0.3l0.04,-0.3l-0.16,-0.4l0.1,-0.28l1.14,-0.69l1.0,-0.86l0.09,0.04l0.3,-0.05l0.47,-0.39l0.49,-0.03l0.14,0.13l0.29,0.06l0.31,-0.1l1.16,0.22l1.24,-0.08l0.81,-0.28l0.29,-0.25l0.63,0.1l0.69,0.18l0.65,-0.06l0.49,-0.2l1.04,0.32l0.38,0.06l0.7,0.44l0.71,0.56l0.92,0.41l0.1,0.11l-0.11,-0.01l-0.23,0.09l-0.3,0.3l-0.76,0.29l-0.58,0.0l-0.15,0.04l-0.45,0.26l-0.31,-0.07l-0.37,-0.34l-0.28,-0.07l-0.26,0.07l-0.18,0.15l-0.23,0.43l-0.04,-0.0l-0.33,0.28l-0.03,0.4l-0.76,0.61l-0.45,0.3l-0.15,0.16l-0.51,-0.36l-0.41,0.06l-0.45,0.56l-0.41,-0.01l-0.59,0.06l-0.27,0.31l0.04,0.96l-0.07,0.0l-0.25,0.16l-0.24,0.45l-0.42,0.06Z", "name": "Honduras"}, "LV": {"path": "M473.99,127.16l0.07,-2.15l1.15,-2.11l2.05,-1.07l1.84,2.48l0.25,0.12l2.01,-0.07l0.29,-0.25l0.45,-2.58l1.85,-0.56l0.98,0.4l2.13,1.33l0.16,0.05l1.97,0.01l1.02,0.7l0.21,1.67l0.71,1.84l-2.44,1.23l-1.36,0.53l-2.28,-1.62l-0.12,-0.05l-1.18,-0.2l-0.28,-0.6l-0.31,-0.17l-2.43,0.35l-4.17,-0.23l-0.12,0.02l-2.45,0.93Z", "name": "Latvia"}, "PR": {"path": "M254.95,238.31l1.15,0.21l0.2,0.23l-0.36,0.36l-1.76,-0.01l-1.2,0.07l-0.09,-0.69l0.17,-0.18l1.89,0.01Z", "name": "Puerto Rico"}, "PS": {"path": "M509.66,201.06l-0.0,1.44l-0.29,0.63l-0.59,0.19l0.02,-0.11l0.52,-0.31l-0.02,-0.53l-0.41,-0.2l0.36,-1.28l0.41,0.17Z", "name": "West Bank"}, "PT": {"path": "M398.65,173.6l0.75,-0.63l0.7,-0.3l0.51,1.2l0.28,0.18l1.48,-0.0l0.2,-0.08l0.33,-0.3l1.16,0.08l0.52,1.11l-0.95,0.66l-0.13,0.24l-0.03,2.2l-0.33,0.35l-0.08,0.18l-0.08,1.17l-0.86,0.19l-0.2,0.44l0.93,1.64l-0.64,1.79l0.07,0.31l0.72,0.72l-0.24,0.56l-0.9,1.05l-0.07,0.26l0.17,0.77l-0.73,0.54l-1.18,-0.36l-0.16,-0.0l-0.85,0.21l0.31,-1.81l-0.23,-1.87l-0.23,-0.25l-0.99,-0.24l-0.49,-0.91l0.18,-1.72l0.93,-0.99l0.08,-0.16l0.17,-1.17l0.52,-1.76l-0.04,-1.36l-0.51,-1.14l-0.09,-0.8Z", "name": "Portugal"}, "PY": {"path": "M264.33,341.43l0.93,-2.96l0.07,-1.42l1.1,-2.1l4.19,-0.73l2.22,0.04l2.12,1.21l0.07,0.76l0.7,1.38l-0.16,3.48l0.24,0.31l2.64,0.5l0.19,-0.03l0.9,-0.45l1.47,0.62l0.38,0.64l0.23,2.35l0.3,1.07l0.25,0.21l0.93,0.12l0.16,-0.02l0.8,-0.37l0.61,0.33l-0.0,1.25l-0.33,1.53l-0.5,1.57l-0.39,2.26l-2.14,1.94l-1.85,0.4l-2.74,-0.4l-2.13,-0.62l2.26,-3.75l0.03,-0.24l-0.36,-1.18l-0.17,-0.19l-2.55,-1.03l-3.04,-1.95l-2.07,-0.43l-4.4,-4.12Z", "name": "Paraguay"}, "PA": {"path": "M213.65,263.79l0.18,-0.43l0.02,-0.18l-0.06,-0.28l0.23,-0.18l-0.01,-0.48l-0.4,-0.29l-0.01,-0.62l0.57,-0.13l0.68,0.69l-0.04,0.39l0.26,0.33l1.0,0.11l0.27,-0.1l0.49,0.44l0.24,0.07l1.34,-0.22l1.04,-0.62l1.49,-0.5l0.86,-0.73l0.99,0.11l0.18,0.28l1.35,0.08l1.02,0.4l0.78,0.72l0.71,0.53l-0.1,0.12l-0.05,0.3l0.53,1.34l-0.28,0.44l-0.6,-0.13l-0.36,0.22l-0.2,0.76l-0.41,-0.36l-0.44,-1.12l0.49,-0.53l-0.14,-0.49l-0.51,-0.14l-0.41,-0.72l-0.11,-0.11l-1.25,-0.7l-0.19,-0.04l-1.1,0.16l-0.22,0.15l-0.47,0.81l-0.9,0.56l-0.49,0.08l-0.22,0.17l-0.25,0.52l0.05,0.32l0.93,1.07l-0.41,0.21l-0.29,0.3l-0.81,0.09l-0.36,-1.26l-0.53,-0.1l-0.21,0.28l-0.5,-0.09l-0.44,-0.88l-0.22,-0.16l-0.99,-0.16l-0.61,-0.28l-0.13,-0.03l-1.0,0.0Z", "name": "Panama"}, "PG": {"path": "M808.4,298.6l0.62,0.46l1.19,1.56l1.04,0.77l-0.18,0.37l-0.42,0.15l-0.92,-0.82l-1.05,-1.53l-0.27,-0.96ZM804.09,296.06l-0.3,0.26l-0.36,-1.11l-0.66,-1.06l-2.55,-1.89l-1.42,-0.59l0.17,-0.15l1.16,0.6l0.85,0.55l1.01,0.58l0.97,1.02l0.9,0.76l0.24,1.03ZM796.71,297.99l0.15,0.82l0.34,0.24l1.43,-0.19l0.19,-0.11l0.68,-0.82l1.36,-0.87l0.13,-0.31l-0.21,-1.13l1.04,-0.03l0.3,0.25l-0.04,1.17l-0.74,1.34l-1.17,0.18l-0.22,0.15l-0.35,0.62l-2.51,1.13l-1.21,-0.0l-1.99,-0.71l-1.19,-0.58l0.07,-0.28l1.98,0.32l1.46,-0.2l0.24,-0.21l0.25,-0.79ZM789.24,303.52l0.11,0.15l2.19,1.62l1.6,2.62l0.27,0.14l1.09,-0.06l-0.07,0.77l0.23,0.32l1.23,0.27l-0.14,0.09l0.05,0.53l2.39,0.95l-0.11,0.28l-1.33,0.14l-0.51,-0.55l-0.18,-0.09l-4.59,-0.65l-1.87,-1.55l-1.38,-1.35l-1.28,-2.17l-0.16,-0.13l-3.27,-1.1l-0.19,0.0l-2.12,0.72l-1.58,0.85l-0.15,0.31l0.28,1.63l-1.65,0.73l-1.37,-0.4l-2.3,-0.09l-0.08,-15.65l3.95,1.57l4.58,1.42l1.67,1.25l1.32,1.19l0.36,1.39l0.19,0.21l4.06,1.51l0.39,0.85l-1.9,0.22l-0.25,0.39l0.55,1.68Z", "name": "Papua New Guinea"}, "PE": {"path": "M246.44,329.21l-0.63,1.25l-1.05,0.54l-2.25,-1.33l-0.19,-0.93l-0.16,-0.21l-4.95,-2.58l-4.46,-2.79l-1.87,-1.52l-0.94,-1.91l0.33,-0.6l-0.01,-0.31l-2.11,-3.33l-2.46,-4.66l-2.36,-5.02l-1.04,-1.18l-0.77,-1.81l-0.08,-0.11l-1.95,-1.64l-1.54,-0.88l0.61,-0.85l0.02,-0.31l-1.15,-2.27l0.69,-1.56l1.59,-1.26l0.12,0.42l-0.56,0.47l-0.11,0.25l0.07,0.92l0.36,0.27l0.97,-0.19l0.85,0.23l0.99,1.19l0.41,0.05l1.42,-1.03l0.11,-0.16l0.46,-1.64l1.45,-2.06l2.92,-0.96l0.11,-0.07l2.73,-2.62l0.84,-1.72l0.02,-0.18l-0.3,-1.65l0.28,-0.1l1.49,1.06l0.77,1.14l0.1,0.09l1.08,0.6l1.43,2.55l0.21,0.15l1.86,0.31l0.18,-0.03l1.25,-0.6l0.77,0.37l0.17,0.03l1.4,-0.2l1.57,0.96l-1.45,2.29l0.23,0.46l0.63,0.05l0.66,0.7l-1.51,-0.08l-0.24,0.1l-0.27,0.31l-1.96,0.46l-2.95,1.74l-0.14,0.21l-0.17,1.1l-0.6,0.82l-0.05,0.23l0.21,1.13l-1.31,0.63l-0.17,0.27l0.0,0.91l-0.53,0.37l-0.1,0.37l1.04,2.27l1.31,1.46l-0.44,0.9l0.24,0.43l1.52,0.13l0.87,1.23l0.24,0.13l2.21,0.07l0.18,-0.06l1.55,-1.13l-0.14,3.22l0.23,0.3l1.14,0.29l0.16,-0.0l1.18,-0.36l1.97,3.71l-0.45,0.71l-0.04,0.14l-0.12,1.8l-0.05,2.07l-0.92,1.2l-0.03,0.31l0.38,0.8l-0.48,0.72l-0.02,0.3l1.01,2.02l-1.5,2.64Z", "name": "Peru"}, "PK": {"path": "M609.08,187.76l1.66,1.21l0.71,2.11l0.2,0.19l3.62,1.01l-1.98,1.95l-2.65,0.4l-3.75,-0.68l-0.26,0.08l-1.23,1.22l-0.07,0.31l0.89,2.46l0.88,1.92l0.1,0.12l1.67,1.14l-1.8,1.35l-0.12,0.25l0.04,1.85l-2.35,2.67l-1.59,2.79l-2.5,2.72l-2.76,-0.2l-0.24,0.09l-2.76,2.83l0.04,0.45l1.54,1.13l0.27,1.94l0.09,0.17l1.34,1.29l0.4,1.83l-5.14,-0.01l-0.22,0.09l-1.53,1.63l-1.52,-0.56l-0.76,-1.88l-1.93,-2.03l-0.25,-0.09l-4.6,0.5l-4.05,0.05l-3.1,0.33l0.77,-2.53l3.48,-1.33l0.19,-0.33l-0.21,-1.24l-0.19,-0.23l-1.01,-0.37l-0.06,-2.18l-0.17,-0.26l-2.32,-1.16l-0.96,-1.57l-0.56,-0.65l3.16,1.05l0.14,0.01l2.45,-0.4l1.44,0.33l0.3,-0.1l0.4,-0.47l1.58,0.22l0.14,-0.01l3.25,-1.14l0.2,-0.27l0.08,-2.23l1.23,-1.38l1.73,0.0l0.28,-0.2l0.22,-0.61l1.68,-0.32l0.86,0.24l0.27,-0.05l0.98,-0.78l0.11,-0.26l-0.13,-1.57l0.96,-1.52l1.51,-0.67l0.14,-0.41l-0.74,-1.4l1.86,0.07l0.26,-0.13l0.69,-1.01l0.05,-0.2l-0.09,-0.94l1.14,-1.09l0.09,-0.28l-0.29,-1.41l-0.51,-1.07l1.23,-1.05l2.6,-0.58l2.86,-0.33l1.33,-0.54l1.3,-0.29Z", "name": "Pakistan"}, "PH": {"path": "M737.11,263.82l0.25,1.66l0.14,1.34l-0.54,1.46l-0.64,-1.79l-0.5,-0.1l-1.17,1.28l-0.05,0.32l0.74,1.71l-0.49,0.81l-2.6,-1.28l-0.61,-1.57l0.68,-1.07l-0.07,-0.4l-1.59,-1.19l-0.42,0.06l-0.69,0.91l-1.01,-0.08l-0.21,0.06l-1.58,1.2l-0.17,-0.3l0.87,-1.88l1.48,-0.66l1.18,-0.81l0.71,0.92l0.34,0.1l1.9,-0.69l0.18,-0.18l0.34,-0.94l1.57,-0.06l0.29,-0.32l-0.1,-1.38l1.41,0.83l0.36,2.06ZM734.94,254.42l0.56,2.24l-1.41,-0.49l-0.4,0.3l0.07,0.94l0.51,1.3l-0.54,0.26l-0.08,-1.34l-0.25,-0.28l-0.56,-0.1l-0.23,-0.91l1.03,0.14l0.34,-0.31l-0.03,-0.96l-0.06,-0.18l-1.14,-1.44l1.62,0.04l0.57,0.78ZM724.68,238.33l1.48,0.71l0.33,-0.04l0.44,-0.38l0.05,0.13l-0.37,0.97l0.01,0.23l0.81,1.75l-0.59,1.92l-1.37,0.79l-0.14,0.2l-0.39,2.07l0.01,0.14l0.56,2.04l0.23,0.21l1.33,0.28l0.14,-0.0l1.0,-0.27l2.82,1.28l-0.2,1.16l0.12,0.29l0.66,0.5l-0.13,0.56l-1.54,-0.99l-0.89,-1.29l-0.49,0.0l-0.44,0.65l-1.34,-1.28l-0.26,-0.08l-2.18,0.36l-0.96,-0.44l0.09,-0.72l0.69,-0.57l-0.01,-0.47l-0.75,-0.59l-0.47,0.14l-0.15,0.43l-0.86,-1.02l-0.34,-1.02l-0.07,-1.74l0.49,0.41l0.49,-0.21l0.26,-3.99l0.73,-2.1l1.23,0.0ZM731.12,258.92l-0.82,0.75l-0.83,1.64l-0.52,0.5l-1.17,-1.33l0.36,-0.47l0.62,-0.7l0.07,-0.15l0.24,-1.35l0.73,-0.08l-0.31,1.29l0.16,0.34l0.37,-0.09l1.21,-1.6l-0.12,1.24ZM726.66,255.58l0.85,0.45l0.14,0.03l1.28,-0.0l-0.03,0.62l-1.04,0.96l-1.15,0.55l-0.05,-0.71l0.17,-1.26l-0.01,-0.13l-0.16,-0.51ZM724.92,252.06l-0.45,1.5l-0.7,-0.83l-0.95,-1.43l1.44,0.06l0.67,0.7ZM717.48,261.28l-1.87,1.35l0.21,-0.3l1.81,-1.57l1.5,-1.75l0.97,-1.84l0.23,1.08l-1.56,1.33l-1.29,1.7Z", "name": "Philippines"}, "PL": {"path": "M458.8,144.25l-0.96,-1.98l0.18,-1.06l-0.01,-0.15l-0.62,-1.8l-0.82,-1.11l0.56,-0.73l0.05,-0.28l-0.51,-1.51l1.48,-0.87l3.88,-1.58l3.06,-1.14l2.23,0.52l0.15,0.66l0.29,0.23l2.4,0.04l3.11,0.39l4.56,-0.05l1.12,0.32l0.51,0.89l0.1,1.45l0.03,0.12l0.66,1.23l-0.01,1.08l-1.33,0.61l-0.14,0.41l0.74,1.5l0.07,1.53l1.22,2.79l-0.19,0.66l-1.09,0.33l-0.14,0.09l-2.27,2.72l-0.04,0.31l0.35,0.8l-2.22,-1.16l-0.21,-0.02l-1.72,0.44l-1.1,-0.31l-0.21,0.02l-1.3,0.61l-1.11,-1.02l-0.32,-0.05l-0.81,0.35l-1.15,-1.61l-0.21,-0.12l-1.65,-0.17l-0.19,-0.82l-0.23,-0.23l-1.72,-0.37l-0.34,0.17l-0.25,0.56l-0.88,-0.44l0.12,-0.69l-0.25,-0.35l-1.78,-0.27l-1.08,-0.97Z", "name": "Poland"}, "ZM": {"path": "M502.81,308.32l1.09,1.04l0.58,1.94l-0.39,0.66l-0.5,2.05l-0.0,0.14l0.45,1.95l-0.69,0.77l-0.06,0.11l-0.76,2.37l0.15,0.36l0.62,0.31l-6.85,1.9l-0.22,0.33l0.2,1.54l-1.62,0.3l-0.12,0.05l-1.43,1.02l-0.11,0.15l-0.25,0.73l-0.73,0.17l-0.14,0.08l-2.18,2.12l-1.33,1.6l-0.65,0.05l-0.83,-0.29l-2.75,-0.28l-0.24,-0.1l-0.15,-0.27l-0.99,-0.58l-0.12,-0.04l-1.73,-0.14l-1.88,0.54l-1.5,-1.48l-1.61,-2.01l0.11,-7.73l4.92,0.03l0.29,-0.37l-0.19,-0.79l0.34,-0.86l0.0,-0.21l-0.41,-1.11l0.26,-1.14l-0.01,-0.16l-0.12,-0.36l0.18,0.01l0.1,0.56l0.31,0.25l1.14,-0.06l1.44,0.21l0.76,1.05l0.19,0.12l2.01,0.35l0.19,-0.03l1.24,-0.65l0.44,1.03l0.22,0.18l1.81,0.34l0.85,0.99l1.02,1.39l0.24,0.12l1.92,0.02l0.3,-0.32l-0.21,-2.74l-0.47,-0.23l-0.53,0.36l-1.58,-0.89l-0.51,-0.34l0.29,-2.36l0.44,-2.99l-0.03,-0.18l-0.5,-0.99l0.61,-1.38l0.53,-0.24l3.26,-0.41l0.89,0.23l1.01,0.62l1.04,0.44l1.6,0.43l1.35,0.72Z", "name": "Zambia"}, "EE": {"path": "M482.19,120.88l0.23,-1.68l-0.43,-0.31l-0.75,0.37l-1.34,-1.1l-0.18,-1.75l2.92,-0.95l3.07,-0.53l2.66,0.6l2.48,-0.1l0.18,0.31l-1.65,1.96l-0.06,0.26l0.71,3.25l-0.88,0.94l-1.85,-0.01l-2.08,-1.3l-1.14,-0.47l-0.2,-0.01l-1.69,0.51Z", "name": "Estonia"}, "EG": {"path": "M508.07,208.8l-0.66,1.06l-0.53,2.03l-0.64,1.32l-0.32,0.26l-1.74,-1.85l-1.77,-3.86l-0.48,-0.09l-0.26,0.25l-0.07,0.32l1.04,2.88l1.55,2.76l1.89,4.18l0.94,1.48l0.83,1.54l2.08,2.73l-0.3,0.28l-0.1,0.23l0.08,1.72l0.11,0.22l2.91,2.37l-28.78,0.0l0.0,-19.06l-0.73,-2.2l0.61,-1.59l0.0,-0.2l-0.34,-1.04l0.73,-1.08l3.13,-0.04l2.36,0.72l2.48,0.81l1.15,0.43l0.23,-0.01l1.93,-0.87l1.02,-0.78l2.08,-0.21l1.59,0.31l0.62,1.24l0.52,0.03l0.46,-0.71l1.86,0.59l1.95,0.16l0.17,-0.04l0.92,-0.52l1.48,4.24Z", "name": "Egypt"}, "ZA": {"path": "M467.06,373.27l-0.13,-0.29l0.01,-1.58l-0.02,-0.12l-0.71,-1.64l0.59,-0.37l0.14,-0.26l-0.07,-2.13l-0.05,-0.15l-1.63,-2.58l-1.25,-2.31l-1.71,-3.37l0.88,-0.98l0.7,0.52l0.39,1.08l0.23,0.19l1.1,0.19l1.55,0.51l0.14,0.01l1.35,-0.2l0.11,-0.04l2.24,-1.39l0.14,-0.25l0.0,-9.4l0.16,0.09l1.39,2.38l-0.22,1.53l0.04,0.19l0.56,0.94l0.3,0.14l1.79,-0.27l0.16,-0.08l1.23,-1.18l1.17,-0.79l0.1,-0.12l0.57,-1.19l1.02,-0.52l0.9,0.28l1.16,0.73l0.14,0.05l2.04,0.13l0.13,-0.02l1.6,-0.62l0.18,-0.19l0.63,-1.93l1.18,-0.19l0.19,-0.12l0.78,-1.05l0.81,-1.71l2.18,-1.91l3.44,-1.88l0.89,0.02l1.17,0.43l0.21,-0.0l0.76,-0.29l1.07,0.21l1.15,3.55l0.63,1.82l-0.44,2.9l0.1,0.52l-0.74,-0.29l-0.18,-0.01l-0.72,0.19l-0.21,0.2l-0.22,0.74l-0.66,0.97l-0.05,0.18l0.02,0.93l0.09,0.21l1.49,1.46l0.27,0.08l1.47,-0.29l0.22,-0.18l0.43,-1.01l1.29,0.02l-0.51,1.63l-0.29,2.2l-0.59,1.12l-2.2,1.78l-1.06,1.39l-0.72,1.44l-1.39,1.93l-2.81,2.84l-1.75,1.65l-1.85,1.24l-2.55,1.06l-1.23,0.14l-0.24,0.18l-0.22,0.54l-1.27,-0.35l-0.2,0.01l-1.15,0.5l-2.62,-0.52l-0.12,0.0l-1.46,0.33l-0.98,-0.14l-0.16,0.02l-2.55,1.1l-2.11,0.44l-1.59,1.07l-0.93,0.06l-0.97,-0.92l-0.19,-0.08l-0.72,-0.04l-1.0,-1.16l-0.25,0.05ZM493.72,359.24l-1.12,-0.86l-0.31,-0.03l-1.23,0.59l-1.36,1.07l-1.39,1.78l0.01,0.38l1.88,2.11l0.31,0.09l0.9,-0.27l0.18,-0.15l0.4,-0.77l1.28,-0.39l0.18,-0.16l0.42,-0.88l0.76,-1.32l-0.05,-0.37l-0.87,-0.82Z", "name": "South Africa"}, "EC": {"path": "M220.2,293.48l1.25,-1.76l0.02,-0.31l-0.54,-1.09l-0.5,-0.06l-0.78,0.94l-1.03,-0.75l0.33,-0.46l0.05,-0.23l-0.38,-2.04l0.66,-0.28l0.17,-0.19l0.45,-1.52l0.93,-1.58l0.04,-0.2l-0.13,-0.78l1.19,-0.47l1.57,-0.91l2.35,1.34l0.17,0.04l0.28,-0.02l0.52,0.91l0.21,0.15l2.12,0.35l0.2,-0.03l0.55,-0.31l1.08,0.73l0.97,0.54l0.31,1.67l-0.71,1.49l-2.64,2.54l-2.95,0.97l-0.15,0.11l-1.53,2.18l-0.49,1.68l-1.1,0.8l-0.87,-1.05l-0.15,-0.1l-1.01,-0.27l-0.13,-0.0l-0.7,0.14l-0.03,-0.43l0.6,-0.5l0.1,-0.31l-0.26,-0.91Z", "name": "Ecuador"}, "AL": {"path": "M470.27,171.7l0.38,0.19l0.45,-0.18l0.4,0.61l0.11,0.1l0.46,0.24l0.13,0.87l-0.3,0.95l-0.0,0.17l0.36,1.28l0.12,0.17l0.9,0.63l-0.03,0.44l-0.67,0.35l-0.16,0.22l-0.14,0.88l-0.96,1.18l-0.06,-0.03l-0.04,-0.48l-0.12,-0.22l-1.28,-0.92l-0.19,-1.25l0.2,-1.96l0.33,-0.89l-0.06,-0.3l-0.36,-0.41l-0.13,-0.75l0.66,-0.9Z", "name": "Albania"}, "AO": {"path": "M461.62,299.93l0.55,1.67l0.73,1.54l1.56,2.18l0.28,0.12l1.66,-0.2l0.81,-0.34l1.28,0.33l0.33,-0.14l0.39,-0.67l0.56,-1.3l1.37,-0.09l0.27,-0.21l0.07,-0.23l0.67,-0.01l-0.13,0.53l0.29,0.37l2.74,-0.02l0.04,1.29l0.03,0.13l0.46,0.87l-0.35,1.52l0.18,1.55l0.07,0.16l0.75,0.85l-0.13,2.89l0.41,0.29l0.56,-0.21l1.11,0.05l1.5,-0.37l0.9,0.12l0.18,0.53l-0.27,1.15l0.01,0.17l0.4,1.08l-0.33,0.85l-0.01,0.18l0.12,0.51l-4.83,-0.03l-0.3,0.3l-0.12,8.13l0.07,0.19l1.69,2.1l1.27,1.25l-4.03,0.92l-5.93,-0.36l-1.66,-1.19l-0.18,-0.06l-10.15,0.11l-0.34,0.13l-1.35,-1.05l-0.17,-0.06l-1.62,-0.08l-1.6,0.45l-0.88,0.36l-0.17,-1.2l0.34,-2.19l0.85,-2.32l0.14,-1.13l0.79,-2.24l0.57,-1.0l1.42,-1.64l0.82,-1.15l0.05,-0.13l0.26,-1.88l-0.13,-1.51l-0.07,-0.16l-0.72,-0.87l-1.23,-2.91l0.09,-0.37l0.73,-0.95l0.05,-0.27l-1.27,-4.12l-1.19,-1.54l0.1,-0.2l0.86,-0.28l0.78,0.03l0.83,-0.29l7.12,0.03ZM451.81,298.94l-0.17,0.07l-0.5,-1.42l0.85,-0.92l0.53,-0.29l0.48,0.44l-0.56,0.32l-0.1,0.1l-0.41,0.65l-0.05,0.14l-0.07,0.91Z", "name": "Angola"}, "KZ": {"path": "M598.42,172.08l-1.37,0.54l-3.3,2.09l-0.11,0.12l-1.01,1.97l-0.56,0.01l-0.6,-1.24l-0.26,-0.17l-2.95,-0.09l-0.46,-2.22l-0.29,-0.24l-0.91,-0.02l0.17,-2.72l-0.12,-0.26l-3.0,-2.22l-0.2,-0.06l-4.29,0.24l-2.8,0.42l-2.36,-2.7l-6.4,-3.65l-0.23,-0.03l-6.45,1.83l-0.22,0.29l0.1,10.94l-0.84,0.1l-1.65,-2.21l-0.11,-0.09l-1.69,-0.84l-0.2,-0.02l-2.84,0.63l-0.14,0.07l-0.71,0.64l-0.02,-0.11l0.57,-1.17l0.0,-0.26l-0.48,-1.05l-0.17,-0.16l-2.78,-0.99l-1.08,-2.62l-0.13,-0.15l-1.24,-0.7l-0.04,-0.48l2.07,0.25l0.34,-0.29l0.09,-2.03l1.84,-0.44l2.12,0.45l0.36,-0.25l0.45,-3.04l-0.45,-2.06l-0.31,-0.23l-2.44,0.15l-2.07,-0.75l-0.23,0.01l-2.88,1.38l-2.21,0.62l-0.96,-0.38l0.22,-1.39l-0.06,-0.23l-1.6,-2.12l-0.25,-0.12l-1.72,0.08l-1.87,-1.91l1.33,-2.24l-0.06,-0.38l-0.55,-0.5l1.72,-3.08l2.3,1.7l0.48,-0.2l0.29,-2.26l4.99,-3.48l3.76,-0.08l5.46,2.27l2.96,1.33l0.26,-0.01l2.59,-1.36l3.82,-0.06l3.13,1.67l0.38,-0.09l0.63,-0.85l3.36,0.14l0.29,-0.19l0.63,-1.57l-0.13,-0.37l-3.64,-2.05l2.0,-1.36l0.1,-0.38l-0.32,-0.62l2.09,-0.76l0.13,-0.47l-1.65,-2.13l0.89,-0.91l9.27,-1.18l0.13,-0.05l1.17,-0.82l6.2,-1.27l2.26,-1.43l4.19,0.7l0.74,3.39l0.38,0.22l2.52,-0.81l2.9,1.06l-0.18,1.63l0.32,0.33l2.52,-0.23l5.0,-2.58l0.03,0.39l3.16,2.62l5.57,8.48l0.49,0.02l1.18,-1.53l3.22,1.78l0.21,0.03l3.5,-0.83l1.21,0.52l1.16,1.82l0.15,0.12l1.67,0.61l1.01,1.32l0.28,0.11l3.04,-0.41l1.1,1.64l-1.68,1.89l-1.97,0.28l-0.26,0.29l-0.12,3.09l-1.2,1.23l-4.81,-1.01l-0.35,0.2l-1.77,5.51l-1.14,0.62l-4.92,1.23l-0.2,0.41l2.14,5.06l-1.45,0.67l-0.17,0.31l0.15,1.28l-1.05,-0.3l-1.21,-1.04l-0.17,-0.07l-3.73,-0.32l-4.15,-0.08l-0.92,0.31l-3.46,-1.24l-0.22,0.01l-1.42,0.63l-0.17,0.21l-0.32,1.49l-3.82,-0.97l-0.15,0.0l-1.65,0.43l-0.2,0.17l-0.51,1.21Z", "name": "Kazakhstan"}, "ET": {"path": "M516.0,247.63l1.21,0.92l0.3,0.04l1.3,-0.53l0.46,0.41l0.19,0.08l1.65,0.03l2.05,0.96l0.67,0.88l1.07,0.79l1.0,1.45l0.7,0.68l-0.72,0.92l-0.85,1.19l-0.04,0.25l0.19,0.67l0.04,0.74l0.29,0.28l1.4,0.04l0.55,-0.15l0.23,0.19l-0.41,0.67l0.01,0.32l0.92,1.39l0.93,1.23l0.99,0.94l0.1,0.06l8.19,2.99l1.51,0.01l-6.51,6.95l-3.14,0.11l-0.18,0.06l-2.15,1.71l-1.51,0.04l-0.22,0.1l-0.6,0.69l-1.46,-0.0l-0.93,-0.78l-0.32,-0.04l-2.29,1.05l-0.12,0.1l-0.64,0.9l-1.44,-0.17l-0.51,-0.26l-0.17,-0.03l-0.56,0.07l-0.68,-0.02l-3.1,-2.08l-0.17,-0.05l-1.62,0.0l-0.68,-0.65l0.0,-1.28l-0.21,-0.29l-1.19,-0.38l-1.42,-2.63l-0.13,-0.12l-1.05,-0.53l-0.46,-1.0l-1.27,-1.23l-0.17,-0.08l-1.08,-0.13l0.53,-0.9l1.17,-0.05l0.26,-0.17l0.37,-0.77l0.03,-0.14l-0.03,-2.23l0.7,-2.49l1.08,-0.65l0.14,-0.19l0.24,-1.0l1.03,-1.85l1.47,-1.22l0.09,-0.12l1.02,-2.51l0.36,-1.96l2.62,0.48l0.33,-0.18l0.63,-1.55Z", "name": "Ethiopia"}, "ZW": {"path": "M498.95,341.2l-1.16,-0.23l-0.16,0.01l-0.74,0.28l-1.11,-0.41l-1.02,-0.04l-1.52,-1.13l-0.12,-0.05l-1.79,-0.37l-0.65,-1.46l-0.01,-0.86l-0.22,-0.29l-0.99,-0.26l-2.74,-2.77l-0.77,-1.46l-0.52,-0.5l-0.72,-1.54l2.24,0.23l0.78,0.28l0.12,0.02l0.85,-0.06l0.21,-0.11l1.38,-1.66l2.11,-2.05l0.81,-0.18l0.22,-0.2l0.27,-0.8l1.29,-0.93l1.53,-0.28l0.11,0.66l0.3,0.25l2.02,-0.05l1.04,0.48l0.5,0.59l0.18,0.1l1.13,0.18l1.11,0.7l0.01,3.06l-0.49,1.82l-0.11,1.94l0.03,0.16l0.35,0.68l-0.24,1.3l-0.27,0.17l-0.12,0.15l-0.64,1.83l-2.49,2.8Z", "name": "Zimbabwe"}, "ES": {"path": "M398.67,172.8l0.09,-1.45l-0.06,-0.2l-0.82,-1.05l3.16,-1.96l3.01,0.54l3.33,-0.02l2.64,0.52l2.14,-0.15l3.9,0.1l0.91,1.08l0.14,0.09l4.61,1.38l0.26,-0.04l0.77,-0.55l2.66,1.29l0.17,0.03l2.59,-0.35l0.1,1.28l-2.2,1.85l-3.13,0.62l-0.23,0.23l-0.21,0.92l-1.54,1.68l-0.97,2.4l0.02,0.26l0.85,1.46l-1.27,1.14l-0.09,0.14l-0.5,1.73l-1.73,0.53l-0.15,0.1l-1.68,2.1l-3.03,0.04l-2.38,-0.05l-0.17,0.05l-1.57,1.01l-0.9,1.01l-0.96,-0.19l-0.82,-0.86l-0.69,-1.6l-0.22,-0.18l-2.14,-0.41l-0.13,-0.62l0.83,-0.97l0.39,-0.86l-0.06,-0.33l-0.73,-0.73l0.63,-1.74l-0.02,-0.25l-0.8,-1.41l0.69,-0.15l0.23,-0.27l0.09,-1.29l0.33,-0.36l0.08,-0.2l0.03,-2.16l1.03,-0.72l0.1,-0.37l-0.7,-1.5l-0.25,-0.17l-1.46,-0.11l-0.22,0.07l-0.34,0.3l-1.17,0.0l-0.55,-1.29l-0.39,-0.16l-1.02,0.44l-0.45,0.36Z", "name": "Spain"}, "ER": {"path": "M527.15,253.05l-0.77,-0.74l-1.01,-1.47l-1.14,-0.86l-0.62,-0.84l-0.11,-0.09l-2.18,-1.02l-0.12,-0.03l-1.61,-0.03l-0.52,-0.46l-0.31,-0.05l-1.31,0.54l-1.38,-1.06l-0.46,0.12l-0.69,1.68l-2.49,-0.46l-0.2,-0.76l1.06,-3.69l0.24,-1.65l0.66,-0.66l1.76,-0.4l0.16,-0.1l0.97,-1.13l1.24,2.55l0.68,2.34l0.09,0.14l1.4,1.27l3.39,2.4l1.37,1.43l2.14,2.34l0.94,0.6l-0.32,0.26l-0.85,-0.17Z", "name": "Eritrea"}, "ME": {"path": "M469.05,172.9l-0.57,-0.8l-0.1,-0.09l-0.82,-0.46l0.16,-0.33l0.35,-1.57l0.72,-0.62l0.27,-0.16l0.48,0.38l0.35,0.4l0.12,0.08l0.79,0.32l0.66,0.43l-0.43,0.62l-0.28,0.11l-0.07,-0.25l-0.53,-0.1l-1.09,1.49l-0.05,0.23l0.06,0.32Z", "name": "Montenegro"}, "MD": {"path": "M488.2,153.75l0.14,-0.11l1.49,-0.28l1.75,0.95l1.06,0.14l0.92,0.7l-0.15,0.9l0.15,0.31l0.8,0.46l0.33,1.2l0.09,0.14l0.72,0.66l-0.11,0.28l0.1,0.33l-0.06,0.02l-1.25,-0.08l-0.17,-0.29l-0.39,-0.12l-0.52,0.25l-0.16,0.36l0.13,0.42l-0.6,0.88l-0.43,1.03l-0.22,0.12l-0.32,-1.0l0.25,-1.34l-0.08,-1.38l-0.06,-0.17l-1.43,-1.87l-0.81,-1.36l-0.78,-0.95l-0.12,-0.09l-0.29,-0.12Z", "name": "Moldova"}, "MG": {"path": "M544.77,316.45l0.64,1.04l0.6,1.62l0.4,3.04l0.63,1.21l-0.22,1.07l-0.15,0.26l-0.59,-1.05l-0.52,-0.01l-0.47,0.76l-0.04,0.23l0.46,1.84l-0.19,0.92l-0.61,0.53l-0.1,0.21l-0.16,2.15l-0.97,2.98l-1.24,3.59l-1.55,4.97l-0.96,3.67l-1.08,2.93l-1.94,0.61l-2.05,1.06l-3.2,-1.53l-0.62,-1.26l-0.18,-2.39l-0.87,-2.07l-0.22,-1.8l0.4,-1.69l1.01,-0.4l0.19,-0.28l0.01,-0.79l1.15,-1.91l0.04,-0.11l0.23,-1.66l-0.03,-0.17l-0.57,-1.21l-0.46,-1.58l-0.19,-2.25l0.82,-1.36l0.33,-1.51l1.11,-0.1l1.4,-0.53l0.9,-0.45l1.03,-0.03l0.21,-0.09l1.41,-1.45l2.12,-1.65l0.75,-1.29l0.03,-0.24l-0.17,-0.56l0.53,0.15l0.32,-0.1l1.38,-1.77l0.06,-0.18l0.04,-1.44l0.54,-0.74l0.62,0.77Z", "name": "Madagascar"}, "MA": {"path": "M378.66,230.13l0.07,-0.75l0.93,-0.72l0.82,-1.37l0.04,-0.21l-0.14,-0.8l0.8,-1.74l1.33,-1.61l0.79,-0.4l0.14,-0.15l0.66,-1.55l0.08,-1.46l0.83,-1.52l1.6,-0.94l0.11,-0.11l1.56,-2.71l1.2,-0.99l2.24,-0.29l0.17,-0.08l1.95,-1.83l1.3,-0.77l2.09,-2.28l0.07,-0.26l-0.61,-3.34l0.92,-2.3l0.33,-1.44l1.52,-1.79l2.48,-1.27l1.86,-1.16l0.1,-0.11l1.67,-2.93l0.72,-1.59l1.54,0.01l1.43,1.14l0.21,0.06l2.33,-0.19l2.55,0.62l0.97,0.03l0.83,1.6l0.15,1.71l0.86,2.96l0.09,0.14l0.5,0.45l-0.31,0.73l-3.11,0.44l-0.16,0.07l-1.07,0.97l-1.36,0.23l-0.25,0.28l-0.1,1.85l-2.74,1.02l-0.14,0.11l-0.9,1.3l-1.93,0.69l-2.56,0.44l-4.04,2.01l-0.17,0.27l0.02,2.91l-0.08,0.0l-0.3,0.31l0.05,1.15l-1.25,0.07l-0.16,0.06l-0.73,0.55l-0.98,0.0l-0.85,-0.33l-0.15,-0.02l-2.11,0.29l-0.24,0.19l-0.76,1.95l-0.63,0.16l-0.21,0.19l-1.15,3.29l-3.42,2.81l-0.1,0.17l-0.81,3.57l-0.98,1.12l-0.3,0.85l-5.13,0.19Z", "name": "Morocco"}, "UZ": {"path": "M587.83,186.48l0.06,-1.46l-0.19,-0.29l-3.31,-1.24l-2.57,-1.4l-1.63,-1.38l-2.79,-1.98l-1.2,-2.98l-0.12,-0.14l-0.84,-0.54l-0.18,-0.05l-2.61,0.13l-0.76,-0.48l-0.25,-2.25l-0.17,-0.24l-3.37,-1.6l-0.32,0.04l-2.08,1.73l-2.11,1.02l-0.16,0.35l0.31,1.14l-2.14,0.03l-0.09,-10.68l6.1,-1.74l6.25,3.57l2.36,2.72l0.27,0.1l2.92,-0.44l4.17,-0.23l2.78,2.06l-0.18,2.87l0.29,0.32l0.98,0.02l0.46,2.22l0.28,0.24l3.0,0.09l0.61,1.25l0.28,0.17l0.93,-0.02l0.26,-0.16l1.06,-2.06l3.21,-2.03l1.3,-0.5l0.19,0.08l-1.75,1.62l0.05,0.48l1.85,1.12l0.27,0.02l1.65,-0.69l2.4,1.27l-2.69,1.79l-1.79,-0.27l-0.89,0.06l-0.22,-0.52l0.48,-1.26l-0.34,-0.4l-3.35,0.69l-0.22,0.18l-0.78,1.87l-1.07,1.47l-1.93,-0.13l-0.29,0.16l-0.65,1.29l0.16,0.42l1.69,0.64l0.48,1.91l-1.25,2.6l-1.64,-0.53l-1.18,-0.03Z", "name": "Uzbekistan"}, "MM": {"path": "M670.1,233.39l-1.46,1.11l-1.68,0.11l-0.26,0.19l-1.1,2.7l-0.95,0.42l-0.14,0.42l1.21,2.27l1.61,1.92l0.94,1.55l-0.82,1.99l-0.77,0.42l-0.13,0.39l0.64,1.35l1.62,1.97l0.26,1.32l-0.04,1.15l0.02,0.13l0.92,2.18l-1.3,2.23l-0.79,1.69l-0.1,-0.77l0.74,-1.87l-0.02,-0.26l-0.8,-1.42l0.2,-2.68l-0.06,-0.2l-0.98,-1.27l-0.8,-2.98l-0.45,-3.22l-1.11,-2.22l-0.45,-0.1l-1.64,1.28l-2.74,1.76l-1.26,-0.2l-1.27,-0.49l0.79,-2.93l0.0,-0.14l-0.52,-2.42l-1.93,-2.97l0.26,-0.8l-0.22,-0.39l-1.37,-0.31l-1.65,-1.98l-0.12,-1.5l0.41,0.19l0.42,-0.26l0.05,-1.7l1.08,-0.54l0.16,-0.34l-0.24,-1.0l0.5,-0.79l0.05,-0.15l0.08,-2.35l1.58,0.49l0.36,-0.15l1.12,-2.19l0.15,-1.34l1.35,-2.18l0.04,-0.17l-0.07,-1.35l2.97,-1.71l1.67,0.45l0.38,-0.33l-0.18,-1.46l0.7,-0.4l0.15,-0.32l-0.13,-0.72l0.94,-0.13l0.74,1.41l0.11,0.12l0.95,0.56l0.07,1.89l-0.09,2.08l-2.28,2.15l-0.09,0.19l-0.3,3.15l0.35,0.32l2.37,-0.39l0.53,2.17l0.2,0.21l1.3,0.42l-0.63,1.9l0.14,0.36l1.86,0.99l1.1,0.49l0.24,0.0l1.45,-0.6l0.04,0.51l-2.01,1.6l-0.56,0.96l-1.34,0.56Z", "name": "Myanmar"}, "ML": {"path": "M390.79,248.2l0.67,-0.37l0.14,-0.18l0.36,-1.31l0.51,-0.04l1.68,0.69l0.21,0.0l1.34,-0.48l0.89,0.16l0.3,-0.13l0.29,-0.44l9.89,-0.04l0.29,-0.21l0.56,-1.8l-0.11,-0.33l-0.33,-0.24l-2.37,-22.1l3.41,-0.04l8.37,5.73l8.38,5.68l0.56,1.15l0.14,0.14l1.56,0.75l0.99,0.36l0.03,1.45l0.33,0.29l2.45,-0.22l0.01,5.52l-1.3,1.64l-0.06,0.15l-0.18,1.37l-1.99,0.36l-3.4,0.22l-0.19,0.09l-0.85,0.83l-1.48,0.09l-1.49,0.01l-0.54,-0.43l-0.26,-0.05l-1.38,0.36l-2.39,1.08l-0.13,0.12l-0.44,0.73l-1.88,1.11l-0.11,0.12l-0.3,0.57l-0.86,0.42l-1.1,-0.31l-0.28,0.07l-0.69,0.62l-0.09,0.16l-0.35,1.66l-1.93,2.04l-0.08,0.23l0.05,0.76l-0.63,0.99l-0.04,0.19l0.14,1.23l-0.81,0.29l-0.32,0.17l-0.27,-0.75l-0.39,-0.18l-0.65,0.26l-0.36,-0.04l-0.29,0.14l-0.37,0.6l-1.69,-0.02l-0.63,-0.34l-0.32,0.02l-0.12,0.09l-0.47,-0.45l0.1,-0.6l-0.09,-0.27l-0.31,-0.3l-0.33,-0.05l-0.05,0.02l0.02,-0.21l0.46,-0.59l-0.02,-0.39l-0.99,-1.02l-0.34,-0.74l-0.56,-0.56l-0.17,-0.09l-0.5,-0.07l-0.19,0.04l-0.58,0.35l-0.79,0.33l-0.65,0.51l-0.85,-0.16l-0.63,-0.59l-0.14,-0.07l-0.41,-0.08l-0.2,0.03l-0.59,0.31l-0.07,0.0l-0.1,-0.63l0.11,-0.85l-0.21,-0.98l-0.11,-0.17l-0.86,-0.66l-0.45,-1.34l-0.1,-1.36Z", "name": "Mali"}, "MN": {"path": "M641.06,150.59l2.41,-0.53l4.76,-2.8l3.67,-1.49l2.06,0.96l0.12,0.03l2.5,0.05l1.59,1.45l0.19,0.08l2.47,0.12l3.59,0.81l0.27,-0.07l2.43,-2.28l0.06,-0.36l-0.93,-1.77l2.33,-3.1l2.66,1.3l2.26,0.39l2.75,0.8l0.44,2.3l0.19,0.22l3.56,1.38l0.18,0.01l2.35,-0.6l3.1,-0.42l2.4,0.41l2.37,1.52l1.49,1.63l0.23,0.1l2.29,-0.03l3.13,0.52l0.15,-0.01l2.28,-0.79l3.27,-0.53l0.11,-0.04l3.56,-2.23l1.31,0.31l1.26,1.05l0.22,0.07l2.45,-0.22l-0.98,1.96l-1.77,3.21l-0.01,0.28l0.64,1.31l0.35,0.16l1.35,-0.38l2.4,0.48l0.22,-0.04l1.78,-1.09l1.82,0.92l2.11,2.07l-0.17,0.68l-1.79,-0.31l-3.74,0.45l-1.85,0.96l-1.78,2.01l-3.74,1.18l-2.46,1.61l-2.45,-0.6l-1.42,-0.28l-0.31,0.13l-1.31,1.99l0.0,0.33l0.78,1.15l0.3,0.74l-1.58,0.93l-1.75,1.59l-2.83,1.03l-3.77,0.12l-4.05,1.05l-2.81,1.54l-0.95,-0.8l-0.19,-0.07l-2.96,0.0l-3.64,-1.8l-2.55,-0.48l-3.38,0.41l-5.13,-0.67l-2.66,0.06l-1.35,-1.65l-1.12,-2.78l-0.21,-0.18l-1.5,-0.33l-2.98,-1.89l-0.12,-0.04l-3.37,-0.43l-2.84,-0.51l-0.75,-1.13l0.93,-3.54l-0.04,-0.24l-1.73,-2.55l-0.15,-0.12l-3.52,-1.18l-1.99,-1.61l-0.54,-1.85Z", "name": "Mongolia"}, "MK": {"path": "M472.73,173.87l0.08,0.01l0.32,-0.25l0.08,-0.44l1.29,-0.41l1.37,-0.28l1.03,-0.04l1.06,0.82l0.14,1.59l-0.22,0.04l-0.17,0.11l-0.32,0.4l-1.2,-0.05l-0.18,0.05l-0.9,0.61l-1.45,0.23l-0.85,-0.59l-0.3,-1.09l0.22,-0.71Z", "name": "Macedonia"}, "MW": {"path": "M507.18,313.84l-0.67,1.85l-0.01,0.16l0.7,3.31l0.31,0.24l0.75,-0.03l0.78,0.71l0.99,1.75l0.2,3.03l-0.91,0.45l-0.14,0.15l-0.59,1.38l-1.24,-1.21l-0.17,-1.62l0.49,-1.12l0.02,-0.16l-0.15,-1.03l-0.13,-0.21l-0.99,-0.65l-0.26,-0.03l-0.53,0.18l-1.31,-1.12l-1.15,-0.59l0.66,-2.06l0.75,-0.84l0.07,-0.27l-0.47,-2.04l0.48,-1.94l0.4,-0.65l0.03,-0.24l-0.64,-2.15l-0.08,-0.13l-0.44,-0.42l1.34,0.26l1.25,1.73l0.67,3.3Z", "name": "Malawi"}, "MR": {"path": "M390.54,247.66l-1.48,-1.58l-1.51,-1.88l-0.12,-0.09l-1.64,-0.67l-1.17,-0.74l-0.17,-0.05l-1.4,0.03l-0.12,0.03l-1.14,0.52l-1.15,-0.21l-0.26,0.08l-0.44,0.43l-0.11,-0.72l0.68,-1.29l0.31,-2.43l-0.28,-2.63l-0.29,-1.27l0.24,-1.24l-0.03,-0.2l-0.65,-1.24l-1.19,-1.05l0.32,-0.51l9.64,0.02l0.3,-0.34l-0.46,-3.71l0.51,-1.12l2.17,-0.22l0.27,-0.3l-0.08,-6.5l7.91,0.13l0.31,-0.3l0.01,-3.5l8.17,5.63l-2.89,0.04l-0.29,0.33l2.42,22.56l0.12,0.21l0.26,0.19l-0.43,1.38l-9.83,0.04l-0.25,0.13l-0.27,0.41l-0.77,-0.14l-0.15,0.01l-1.3,0.47l-1.64,-0.67l-0.14,-0.02l-0.79,0.06l-0.27,0.22l-0.39,1.39l-0.53,0.29Z", "name": "Mauritania"}, "UG": {"path": "M500.74,287.17l-2.84,-0.02l-0.92,0.32l-1.37,0.71l-0.29,-0.12l0.02,-1.6l0.54,-0.89l0.04,-0.13l0.14,-1.96l0.49,-1.09l0.91,-1.24l0.97,-0.68l0.8,-0.89l-0.13,-0.49l-0.79,-0.27l0.13,-2.55l0.78,-0.52l1.45,0.51l0.18,0.01l1.97,-0.57l1.72,0.01l0.18,-0.06l1.29,-0.97l0.98,1.44l0.29,1.24l1.05,2.75l-0.84,1.68l-1.94,2.66l-0.06,0.18l0.02,2.36l-4.8,0.18Z", "name": "Uganda"}, "MY": {"path": "M717.6,273.52l-1.51,0.7l-2.13,-0.41l-2.88,-0.0l-0.29,0.21l-0.84,2.77l-0.9,0.82l-0.08,0.12l-1.23,3.34l-1.81,0.47l-2.29,-0.68l-0.14,-0.01l-1.2,0.22l-0.14,0.07l-1.36,1.18l-1.47,-0.17l-0.12,0.01l-1.46,0.46l-1.51,-1.25l-0.24,-0.97l1.26,0.59l0.2,0.02l1.93,-0.47l0.22,-0.22l0.47,-1.98l0.9,-0.4l2.97,-0.54l0.17,-0.09l1.8,-1.98l1.02,-1.32l0.9,1.03l0.48,-0.04l0.43,-0.7l1.02,0.07l0.32,-0.27l0.25,-2.72l1.84,-1.67l1.23,-1.89l0.73,-0.01l1.12,1.11l0.1,0.99l0.18,0.24l1.66,0.71l1.85,0.67l-0.09,0.51l-1.45,0.11l-0.26,0.4l0.35,0.97ZM673.78,269.53l0.17,1.14l0.35,0.25l1.65,-0.3l0.18,-0.11l0.68,-0.86l0.31,0.13l1.41,1.45l0.99,1.59l0.13,1.57l-0.26,1.09l0.0,0.15l0.24,0.84l0.18,1.46l0.11,0.2l0.82,0.64l0.92,2.08l-0.03,0.52l-1.4,0.13l-2.29,-1.79l-2.86,-1.92l-0.27,-1.16l-0.07,-0.13l-1.39,-1.61l-0.33,-1.99l-0.05,-0.12l-0.84,-1.27l0.26,-1.72l-0.03,-0.18l-0.45,-0.87l0.13,-0.13l1.71,0.92Z", "name": "Malaysia"}, "MX": {"path": "M133.41,213.83l0.61,0.09l0.27,-0.09l0.93,-1.01l0.08,-0.18l0.09,-1.22l-0.09,-0.23l-1.93,-1.94l-1.46,-0.77l-2.96,-5.62l-0.86,-2.1l2.44,-0.18l2.68,-0.25l-0.03,0.08l0.17,0.4l3.79,1.35l5.81,1.97l6.96,-0.02l0.3,-0.3l0.0,-0.84l3.91,0.0l0.87,0.93l1.27,0.87l1.44,1.17l0.79,1.37l0.62,1.49l0.12,0.14l1.35,0.85l2.08,0.82l0.35,-0.1l1.49,-2.04l1.81,-0.05l1.63,1.01l1.21,1.8l0.86,1.58l1.47,1.55l0.53,1.82l0.73,1.32l0.14,0.13l1.98,0.84l1.78,0.59l0.61,-0.03l-0.78,1.89l-0.45,1.96l-0.19,3.58l-0.24,1.27l0.01,0.14l0.43,1.43l0.78,1.31l0.49,1.98l0.06,0.12l1.63,1.9l0.61,1.51l0.98,1.28l0.16,0.11l2.58,0.67l0.98,1.02l0.31,0.08l2.17,-0.71l1.91,-0.26l1.87,-0.47l1.67,-0.49l1.59,-1.06l0.11,-0.14l0.6,-1.52l0.22,-2.21l0.35,-0.62l1.58,-0.64l2.59,-0.59l2.18,0.09l1.43,-0.2l0.39,0.36l-0.07,1.02l-1.28,1.48l-0.65,1.68l0.07,0.32l0.33,0.32l-0.79,2.49l-0.28,-0.3l-0.24,-0.09l-1.0,0.08l-0.24,0.15l-0.74,1.28l-0.19,-0.13l-0.28,-0.03l-0.3,0.12l-0.19,0.29l0.0,0.06l-4.34,-0.02l-0.3,0.3l-0.0,1.16l-0.83,0.0l-0.28,0.19l0.08,0.33l0.93,0.86l0.9,0.58l0.24,0.48l0.16,0.15l0.2,0.08l-0.03,0.38l-2.94,0.01l-0.26,0.15l-1.21,2.09l0.02,0.33l0.25,0.33l-0.21,0.44l-0.04,0.22l-2.42,-2.35l-1.36,-0.87l-2.04,-0.67l-0.13,-0.01l-1.4,0.19l-2.07,0.98l-1.14,0.23l-1.72,-0.66l-1.85,-0.48l-2.31,-1.16l-1.92,-0.38l-2.79,-1.18l-2.04,-1.2l-0.6,-0.66l-0.19,-0.1l-1.37,-0.15l-2.45,-0.78l-1.07,-1.18l-2.63,-1.44l-1.2,-1.56l-0.44,-0.93l0.5,-0.15l0.2,-0.39l-0.2,-0.58l0.46,-0.55l0.07,-0.19l0.01,-0.91l-0.06,-0.18l-0.81,-1.13l-0.25,-1.08l-0.86,-1.36l-2.21,-2.63l-2.53,-2.09l-1.2,-1.63l-0.11,-0.09l-2.08,-1.06l-0.34,-0.48l0.35,-1.53l-0.16,-0.34l-1.24,-0.61l-1.39,-1.23l-0.6,-1.81l-0.24,-0.2l-1.25,-0.2l-1.38,-1.35l-1.11,-1.25l-0.1,-0.76l-0.05,-0.13l-1.33,-2.04l-0.85,-2.02l0.04,-0.99l-0.14,-0.27l-1.81,-1.1l-0.2,-0.04l-0.74,0.11l-1.34,-0.72l-0.42,0.16l-0.4,1.12l-0.0,0.19l0.41,1.3l0.24,2.04l0.06,0.15l0.88,1.16l1.84,1.86l0.4,0.61l0.12,0.1l0.27,0.14l0.29,0.82l0.31,0.2l0.2,-0.02l0.43,1.51l0.09,0.14l0.72,0.65l0.51,0.91l1.58,1.4l0.8,2.42l0.77,1.23l0.66,1.19l0.13,1.34l0.28,0.27l1.08,0.08l0.92,1.1l0.83,1.08l-0.03,0.24l-0.88,0.81l-0.13,-0.0l-0.59,-1.42l-0.07,-0.11l-1.67,-1.53l-1.81,-1.28l-1.15,-0.61l0.07,-1.85l-0.38,-1.45l-0.12,-0.17l-2.91,-2.03l-0.39,0.04l-0.11,0.11l-0.42,-0.46l-0.11,-0.08l-1.49,-0.63l-1.09,-1.16Z", "name": "Mexico"}, "VU": {"path": "M839.92,325.66l0.78,0.73l-0.18,0.07l-0.6,-0.8ZM839.13,322.74l0.27,1.36l-0.13,-0.06l-0.21,-0.02l-0.29,0.08l-0.22,-0.43l-0.03,-1.32l0.61,0.4Z", "name": "Vanuatu"}, "FR": {"path": "M444.58,172.63l-0.68,1.92l-0.72,-0.38l-0.51,-1.79l0.43,-0.95l1.15,-0.83l0.33,2.04ZM429.71,147.03l1.77,1.57l0.26,0.07l1.16,-0.23l2.12,1.44l0.56,0.28l0.16,0.03l0.61,-0.06l1.09,0.78l0.13,0.05l3.18,0.53l-1.09,1.94l-0.3,2.16l-0.48,0.38l-1.0,-0.26l-0.37,0.32l0.07,0.66l-1.73,1.68l-0.09,0.21l-0.04,1.42l0.41,0.29l0.96,-0.4l0.67,1.07l-0.09,0.78l0.04,0.19l0.61,0.97l-0.71,0.78l-0.07,0.28l0.65,2.39l0.21,0.21l1.09,0.31l-0.2,0.95l-2.08,1.58l-4.81,-0.8l-0.13,0.01l-3.65,0.99l-0.22,0.24l-0.25,1.6l-2.59,0.35l-2.74,-1.33l-0.31,0.03l-0.79,0.57l-4.38,-1.31l-0.79,-0.94l1.16,-1.64l0.05,-0.15l0.48,-6.17l-0.06,-0.21l-2.58,-3.3l-1.89,-1.65l-0.11,-0.06l-3.64,-1.17l-0.2,-1.88l2.92,-0.63l4.14,0.82l0.35,-0.36l-0.65,-3.0l1.77,1.05l0.27,0.02l5.83,-2.54l0.17,-0.19l0.71,-2.54l1.75,-0.53l0.27,0.88l0.27,0.21l1.04,0.05l1.08,1.23ZM289.1,278.45l-0.85,0.84l-0.88,0.13l-0.25,-0.51l-0.21,-0.16l-0.56,-0.1l-0.25,0.07l-0.63,0.55l-0.62,-0.29l0.5,-0.88l0.21,-1.11l0.42,-1.05l-0.03,-0.28l-0.93,-1.42l-0.18,-1.54l1.13,-1.87l2.42,0.78l2.55,2.04l0.33,0.81l-1.4,2.16l-0.77,1.84Z", "name": "France"}, "FI": {"path": "M492.26,76.42l-0.38,3.12l0.12,0.28l3.6,2.69l-2.14,2.96l-0.01,0.33l2.83,4.61l-1.61,3.36l0.03,0.31l2.15,2.87l-0.96,2.44l0.1,0.35l3.51,2.55l-0.81,1.72l-2.28,2.19l-5.28,4.79l-4.51,0.31l-4.39,1.37l-3.87,0.75l-1.34,-1.89l-0.11,-0.09l-2.23,-1.14l0.53,-3.54l-0.01,-0.14l-1.17,-3.37l1.12,-2.13l2.23,-2.44l5.69,-4.33l1.65,-0.84l0.16,-0.31l-0.26,-1.73l-0.15,-0.22l-3.4,-1.91l-0.77,-1.47l-0.07,-6.45l-0.12,-0.24l-3.91,-2.94l-3.0,-1.92l0.97,-0.76l2.6,2.17l0.21,0.07l3.2,-0.21l2.63,1.03l0.3,-0.05l2.39,-1.94l0.09,-0.13l1.18,-3.12l3.63,-1.42l2.87,1.59l-0.98,2.87Z", "name": "Finland"}, "FJ": {"path": "M869.98,327.07l-1.31,0.44l-0.14,-0.41l0.96,-0.41l0.85,-0.17l1.43,-0.78l-0.16,0.65l-1.64,0.67ZM867.58,329.12l0.54,0.47l-0.31,1.0l-1.32,0.3l-1.13,-0.26l-0.17,-0.78l0.72,-0.66l0.98,0.27l0.25,-0.04l0.43,-0.29Z", "name": "Fiji"}, "FK": {"path": "M268.15,427.89l2.6,-1.73l1.98,0.77l0.31,-0.05l1.32,-1.17l1.58,1.18l-0.54,0.84l-3.1,0.92l-1.0,-1.04l-0.39,-0.04l-1.9,1.35l-0.86,-1.04Z", "name": "Falkland Islands"}, "NI": {"path": "M202.1,252.6l0.23,-0.0l0.12,-0.11l0.68,-0.09l0.22,-0.15l0.23,-0.43l0.2,-0.01l0.28,-0.31l-0.04,-0.97l0.29,-0.03l0.5,0.02l0.25,-0.11l0.37,-0.46l0.51,0.35l0.4,-0.06l0.23,-0.28l0.45,-0.29l0.87,-0.7l0.11,-0.21l0.02,-0.26l0.23,-0.12l0.25,-0.48l0.29,0.27l0.14,0.07l0.5,0.12l0.22,-0.03l0.48,-0.28l0.66,-0.02l0.87,-0.33l0.36,-0.32l0.21,0.01l-0.11,0.48l0.0,0.14l0.22,0.8l-0.54,0.85l-0.27,1.03l-0.09,1.18l0.14,0.72l0.05,0.95l-0.24,0.15l-0.13,0.19l-0.23,1.09l0.0,0.14l0.14,0.53l-0.42,0.53l-0.06,0.24l0.12,0.69l0.08,0.15l0.18,0.19l-0.26,0.23l-0.49,-0.11l-0.35,-0.44l-0.16,-0.1l-0.79,-0.21l-0.23,0.03l-0.45,0.26l-1.51,-0.62l-0.31,0.05l-0.17,0.15l-1.81,-1.62l-0.6,-0.9l-1.04,-0.79l-0.77,-0.71Z", "name": "Nicaragua"}, "NL": {"path": "M436.22,136.65l1.82,0.08l0.36,0.89l-0.6,2.96l-0.53,1.06l-1.32,0.0l-0.3,0.34l0.35,2.89l-0.83,-0.47l-1.56,-1.43l-0.29,-0.07l-2.26,0.67l-1.02,-0.15l0.68,-0.48l0.1,-0.12l2.14,-4.84l3.25,-1.35Z", "name": "Netherlands"}, "NO": {"path": "M491.45,67.31l7.06,3.0l-2.52,0.94l-0.11,0.49l2.43,2.49l-3.82,1.59l-1.48,0.3l0.89,-2.61l-0.14,-0.36l-3.21,-1.78l-0.25,-0.02l-3.89,1.52l-0.17,0.17l-1.2,3.17l-2.19,1.78l-2.53,-0.99l-0.13,-0.02l-3.15,0.21l-2.69,-2.25l-0.38,-0.01l-1.43,1.11l-1.47,0.17l-0.26,0.26l-0.33,2.57l-4.42,-0.65l-0.33,0.22l-0.6,2.19l-2.17,-0.01l-0.27,0.16l-4.15,7.68l-3.88,5.76l-0.0,0.33l0.81,1.23l-0.7,1.27l-2.3,-0.06l-0.28,0.18l-1.63,3.72l-0.02,0.13l0.15,5.17l0.07,0.18l1.51,1.84l-0.79,4.24l-2.04,2.5l-0.92,1.75l-1.39,-1.88l-0.44,-0.05l-4.89,4.21l-3.16,0.81l-3.24,-1.74l-0.86,-3.82l-0.78,-8.6l2.18,-2.36l6.56,-3.28l5.0,-4.16l4.63,-5.74l5.99,-8.09l4.17,-3.23l6.84,-5.49l5.39,-1.92l4.06,0.24l0.23,-0.09l3.72,-3.67l4.51,0.19l4.4,-0.89ZM484.58,19.95l4.42,1.82l-3.25,2.68l-7.14,0.65l-7.16,-0.91l-0.39,-1.37l-0.28,-0.22l-3.48,-0.1l-2.25,-2.15l7.09,-1.48l3.55,1.36l0.28,-0.03l2.42,-1.66l6.18,1.41ZM481.99,33.92l-4.73,1.85l-3.76,-1.06l1.27,-1.02l0.04,-0.43l-1.18,-1.35l4.46,-0.94l0.89,1.83l0.17,0.15l2.83,0.96ZM466.5,23.95l7.64,3.87l-5.63,1.94l-0.19,0.19l-1.35,3.88l-2.08,0.96l-0.16,0.19l-1.14,4.18l-2.71,0.18l-4.94,-2.95l1.95,-1.63l-0.08,-0.51l-3.7,-1.54l-4.79,-4.54l-1.78,-4.01l6.29,-1.88l1.25,1.81l0.25,0.13l3.57,-0.08l0.26,-0.17l0.87,-1.79l3.41,-0.18l3.08,1.94Z", "name": "Norway"}, "NA": {"path": "M461.88,357.98l-1.61,-1.77l-0.94,-1.9l-0.54,-2.58l-0.62,-1.95l-0.83,-4.05l-0.06,-3.13l-0.33,-1.5l-0.07,-0.14l-0.95,-1.06l-1.27,-2.12l-1.3,-3.1l-0.59,-1.71l-1.98,-2.46l-0.13,-1.67l0.99,-0.4l1.44,-0.42l1.48,0.07l1.42,1.11l0.31,0.03l0.32,-0.15l9.99,-0.11l1.66,1.18l0.16,0.06l6.06,0.37l4.69,-1.06l2.01,-0.57l1.5,0.14l0.63,0.37l-1.0,0.41l-0.7,0.01l-0.16,0.05l-1.38,0.88l-0.79,-0.88l-0.29,-0.09l-3.83,0.9l-1.84,0.08l-0.29,0.3l-0.07,8.99l-2.18,0.08l-0.29,0.3l-0.0,17.47l-2.04,1.27l-1.21,0.18l-1.51,-0.49l-0.99,-0.18l-0.36,-1.0l-0.1,-0.14l-0.99,-0.74l-0.4,0.04l-0.98,1.09Z", "name": "Namibia"}, "NC": {"path": "M835.87,338.68l2.06,1.63l1.01,0.94l-0.49,0.32l-1.21,-0.62l-1.76,-1.16l-1.58,-1.36l-1.61,-1.79l-0.16,-0.41l0.54,0.02l1.32,0.83l1.08,0.87l0.79,0.73Z", "name": "New Caledonia"}, "NE": {"path": "M426.67,254.17l0.03,-1.04l-0.24,-0.3l-2.66,-0.53l-0.06,-1.0l-0.07,-0.17l-1.37,-1.62l-0.3,-1.04l0.15,-0.94l1.37,-0.09l0.19,-0.09l0.85,-0.83l3.34,-0.22l2.22,-0.41l0.24,-0.26l0.2,-1.5l1.32,-1.65l0.07,-0.19l-0.01,-5.74l3.4,-1.13l7.24,-5.12l8.46,-4.95l3.76,1.08l1.35,1.39l0.36,0.05l1.39,-0.77l0.55,3.66l0.12,0.2l0.82,0.6l0.03,0.69l0.1,0.21l0.87,0.74l-0.47,0.99l-0.96,5.26l-0.13,3.25l-3.08,2.34l-0.1,0.15l-1.08,3.37l0.08,0.31l0.94,0.86l-0.01,1.51l0.29,0.3l1.25,0.05l-0.14,0.66l-0.51,0.11l-0.24,0.26l-0.06,0.57l-0.04,0.0l-1.59,-2.62l-0.21,-0.14l-0.59,-0.1l-0.23,0.05l-1.83,1.33l-1.79,-0.68l-1.42,-0.17l-0.17,0.03l-0.65,0.32l-1.39,-0.07l-0.19,0.06l-1.4,1.03l-1.12,0.05l-2.97,-1.29l-0.26,0.01l-1.12,0.59l-1.08,-0.04l-0.85,-0.88l-0.11,-0.07l-2.51,-0.95l-0.14,-0.02l-2.69,0.3l-0.16,0.07l-0.65,0.55l-0.1,0.16l-0.34,1.41l-0.69,0.98l-0.05,0.15l-0.13,1.72l-1.47,-1.13l-0.18,-0.06l-0.9,0.01l-0.2,0.08l-0.32,0.28Z", "name": "Niger"}, "NG": {"path": "M442.0,272.7l-2.4,0.83l-0.88,-0.12l-0.19,0.04l-0.89,0.52l-1.78,-0.05l-1.23,-1.44l-0.88,-1.87l-1.77,-1.66l-0.21,-0.08l-3.78,0.03l0.13,-3.75l-0.06,-1.58l0.44,-1.47l0.74,-0.75l1.21,-1.56l0.04,-0.29l-0.22,-0.56l0.44,-0.9l0.01,-0.24l-0.54,-1.44l0.26,-2.97l0.72,-1.06l0.33,-1.37l0.51,-0.43l2.53,-0.28l2.38,0.9l0.89,0.91l0.2,0.09l1.28,0.04l0.15,-0.03l1.06,-0.56l2.9,1.26l0.13,0.02l1.28,-0.06l0.16,-0.06l1.39,-1.02l1.36,0.07l0.15,-0.03l0.64,-0.32l1.22,0.13l1.9,0.73l0.28,-0.04l1.86,-1.35l0.33,0.06l1.62,2.67l0.29,0.14l0.32,-0.04l0.73,0.74l-0.19,0.37l-0.12,0.74l-2.03,1.89l-0.07,0.11l-0.66,1.62l-0.35,1.28l-0.48,0.51l-0.07,0.12l-0.48,1.67l-1.26,0.98l-0.1,0.15l-0.38,1.24l-0.58,1.07l-0.2,0.91l-1.43,0.7l-1.26,-0.93l-0.19,-0.06l-0.95,0.04l-0.2,0.09l-1.41,1.39l-0.61,0.02l-0.26,0.17l-1.19,2.42l-0.61,1.67Z", "name": "Nigeria"}, "NZ": {"path": "M857.9,379.62l1.85,3.1l0.33,0.14l0.22,-0.28l0.04,-1.41l0.57,0.4l0.35,2.06l0.17,0.22l2.02,0.94l1.78,0.26l0.22,-0.06l1.31,-1.01l0.84,0.22l-0.53,2.27l-0.67,1.5l-1.71,-0.05l-0.25,0.12l-0.67,0.89l-0.05,0.23l0.21,1.15l-0.31,0.46l-2.15,3.57l-1.6,0.99l-0.28,-0.51l-0.15,-0.13l-0.72,-0.3l1.27,-2.15l0.01,-0.29l-0.82,-1.63l-0.15,-0.14l-2.5,-1.09l0.05,-0.69l1.67,-0.94l0.15,-0.21l0.42,-2.24l-0.11,-1.95l-0.03,-0.12l-0.97,-1.85l0.05,-0.41l-0.09,-0.25l-1.18,-1.17l-1.94,-2.49l-0.86,-1.64l0.38,-0.09l1.24,1.43l0.12,0.08l1.81,0.68l0.67,2.39ZM853.93,393.55l0.57,1.24l0.44,0.12l1.51,-1.03l0.52,0.91l0.0,1.09l-0.88,1.31l-1.62,2.2l-1.26,1.2l-0.05,0.38l0.64,1.02l-1.4,0.03l-0.14,0.04l-2.14,1.16l-0.14,0.17l-0.67,2.0l-1.38,3.06l-3.07,2.19l-2.12,-0.06l-1.55,-0.99l-0.14,-0.05l-2.53,-0.2l-0.31,-0.84l1.25,-2.15l3.07,-2.97l1.62,-0.59l1.81,-1.17l2.18,-1.63l1.55,-1.65l1.08,-2.18l0.9,-0.72l0.11,-0.17l0.35,-1.56l1.37,-1.07l0.4,0.91Z", "name": "New Zealand"}, "NP": {"path": "M641.26,213.53l-0.14,0.95l0.32,1.64l-0.21,0.78l-1.83,0.04l-2.98,-0.62l-1.86,-0.25l-1.37,-1.3l-0.18,-0.08l-3.38,-0.34l-3.21,-1.49l-2.38,-1.34l-2.16,-0.92l0.84,-2.2l1.51,-1.18l0.89,-0.57l1.83,0.77l2.5,1.76l1.39,0.41l0.78,1.21l0.17,0.13l1.91,0.53l2.0,1.17l2.92,0.66l2.63,0.24Z", "name": "Nepal"}, "CI": {"path": "M413.53,272.08l-0.83,0.02l-1.79,-0.49l-1.64,0.03l-3.04,0.46l-1.73,0.72l-2.4,0.89l-0.12,-0.02l0.16,-1.7l0.19,-0.25l0.06,-0.2l-0.08,-0.99l-0.09,-0.19l-1.06,-1.05l-0.15,-0.08l-0.71,-0.15l-0.51,-0.48l0.45,-0.92l0.02,-0.19l-0.24,-1.16l0.07,-0.43l0.14,-0.0l0.3,-0.26l0.15,-1.1l-0.02,-0.15l-0.13,-0.34l0.09,-0.13l0.83,-0.27l0.19,-0.37l-0.62,-2.02l-0.55,-1.0l0.14,-0.59l0.35,-0.14l0.24,-0.16l0.53,0.29l0.14,0.04l1.93,0.02l0.26,-0.14l0.36,-0.58l0.39,0.01l0.43,-0.17l0.28,0.79l0.43,0.16l0.56,-0.31l0.89,-0.32l0.92,0.45l0.39,0.75l0.14,0.13l1.13,0.53l0.3,-0.03l0.81,-0.59l1.02,-0.08l1.49,0.57l0.62,3.33l-1.03,2.09l-0.65,2.84l0.02,0.2l1.05,2.08l-0.07,0.64Z", "name": "Ivory Coast"}, "CH": {"path": "M444.71,156.27l0.05,0.3l-0.34,0.69l0.13,0.4l1.13,0.58l1.07,0.1l-0.12,0.81l-0.87,0.42l-1.75,-0.37l-0.34,0.18l-0.47,1.1l-0.86,0.07l-0.33,-0.38l-0.41,-0.04l-1.34,1.01l-1.02,0.13l-0.93,-0.58l-0.82,-1.32l-0.37,-0.12l-0.77,0.32l0.02,-0.84l1.74,-1.69l0.09,-0.25l-0.04,-0.38l0.73,0.19l0.26,-0.06l0.6,-0.48l2.02,0.02l0.24,-0.12l0.38,-0.51l2.31,0.84Z", "name": "Switzerland"}, "CO": {"path": "M232.24,284.95l-0.94,-0.52l-1.22,-0.82l-0.31,-0.01l-0.62,0.35l-1.88,-0.31l-0.54,-0.95l-0.29,-0.15l-0.37,0.03l-2.34,-1.33l-0.15,-0.35l0.57,-0.11l0.24,-0.32l-0.1,-1.15l0.46,-0.71l1.11,-0.15l0.21,-0.13l1.05,-1.57l0.95,-1.31l-0.08,-0.43l-0.73,-0.47l0.4,-1.24l0.01,-0.16l-0.53,-2.15l0.44,-0.54l0.06,-0.24l-0.4,-2.13l-0.06,-0.13l-0.93,-1.22l0.21,-0.8l0.52,0.12l0.32,-0.13l0.47,-0.75l0.03,-0.27l-0.52,-1.32l0.09,-0.11l1.14,0.07l0.22,-0.08l1.82,-1.71l0.96,-0.25l0.22,-0.28l0.02,-0.81l0.43,-2.01l1.28,-1.04l1.48,-0.05l0.27,-0.19l0.12,-0.31l1.73,0.19l0.2,-0.05l1.96,-1.28l0.97,-0.56l1.16,-1.16l0.64,0.11l0.43,0.44l-0.31,0.55l-1.49,0.39l-0.19,0.16l-0.6,1.2l-0.97,0.74l-0.73,0.94l-0.06,0.13l-0.3,1.76l-0.68,1.44l0.23,0.43l1.1,0.14l0.27,0.97l0.08,0.13l0.49,0.49l0.17,0.85l-0.27,0.86l-0.01,0.14l0.09,0.53l0.2,0.23l0.52,0.18l0.54,0.79l0.27,0.13l3.18,-0.24l1.31,0.29l1.7,2.08l0.31,0.1l0.96,-0.26l1.75,0.13l1.41,-0.27l0.56,0.27l-0.36,1.07l-0.54,0.81l-0.05,0.13l-0.2,1.8l0.51,1.79l0.07,0.12l0.65,0.68l0.05,0.32l-1.16,1.14l0.05,0.47l0.86,0.52l0.6,0.79l0.31,1.01l-0.7,-0.81l-0.44,-0.01l-0.74,0.77l-4.75,-0.05l-0.3,0.31l0.03,1.57l0.25,0.29l1.2,0.21l-0.02,0.24l-0.1,-0.05l-0.22,-0.02l-1.41,0.41l-0.22,0.29l-0.01,1.82l0.11,0.23l1.04,0.85l0.35,1.3l-0.06,1.02l-1.02,6.26l-0.84,-0.89l-0.19,-0.09l-0.25,-0.02l1.35,-2.13l-0.1,-0.42l-1.92,-1.17l-0.2,-0.04l-1.41,0.2l-0.82,-0.39l-0.26,0.0l-1.29,0.62l-1.63,-0.27l-1.4,-2.5l-0.12,-0.12l-1.1,-0.61l-0.83,-1.2l-1.67,-1.19l-0.27,-0.04l-0.54,0.19Z", "name": "Colombia"}, "CN": {"path": "M740.32,148.94l0.22,0.21l4.3,1.03l2.84,2.2l0.99,2.92l0.28,0.2l3.8,0.0l0.15,-0.04l2.13,-1.24l3.5,-0.8l-1.05,2.29l-0.95,1.13l-0.06,0.12l-0.85,3.41l-1.56,2.81l-2.83,-0.51l-0.19,0.03l-2.15,1.09l-0.15,0.34l0.65,2.59l-0.33,3.3l-1.03,0.07l-0.28,0.3l0.01,0.75l-1.09,-1.2l-0.48,0.05l-0.94,1.6l-3.76,1.26l-0.2,0.36l0.29,1.19l-1.67,-0.08l-1.11,-0.88l-0.42,0.05l-1.69,2.08l-2.71,1.57l-2.04,1.88l-3.42,0.84l-0.11,0.05l-1.8,1.34l-1.54,0.46l0.52,-0.53l0.06,-0.33l-0.44,-0.96l1.84,-1.84l0.02,-0.41l-1.32,-1.56l-0.36,-0.08l-2.23,1.08l-2.83,2.06l-1.52,1.85l-2.32,0.13l-0.2,0.09l-1.28,1.37l-0.03,0.37l1.32,1.97l0.18,0.13l1.83,0.43l0.07,1.08l0.18,0.26l1.98,0.84l0.3,-0.03l2.66,-1.96l2.06,1.04l0.12,0.03l1.4,0.07l0.27,1.0l-3.24,0.73l-0.17,0.11l-1.13,1.5l-2.38,1.4l-0.1,0.1l-1.29,1.99l0.1,0.42l2.6,1.5l0.97,2.72l1.52,2.56l1.66,2.08l-0.03,1.76l-1.4,0.67l-0.15,0.38l0.6,1.47l0.13,0.15l1.29,0.75l-0.35,2.0l-0.58,1.96l-1.22,0.21l-0.2,0.14l-1.83,2.93l-2.02,3.51l-2.29,3.13l-3.4,2.42l-3.42,2.18l-2.75,0.3l-0.15,0.06l-1.32,1.01l-0.68,-0.67l-0.41,-0.01l-1.37,1.27l-3.42,1.28l-2.62,0.4l-0.24,0.21l-0.8,2.57l-0.95,0.11l-0.53,-1.54l0.52,-0.89l-0.19,-0.44l-3.36,-0.84l-0.17,0.01l-1.09,0.4l-2.36,-0.64l-1.0,-0.9l0.35,-1.34l-0.23,-0.37l-2.22,-0.47l-1.15,-0.94l-0.36,-0.02l-2.08,1.37l-2.35,0.29l-1.98,-0.01l-0.13,0.03l-1.32,0.63l-1.28,0.38l-0.21,0.33l0.33,2.65l-0.78,-0.04l-0.14,-0.39l-0.07,-1.04l-0.41,-0.26l-1.72,0.71l-0.96,-0.43l-1.63,-0.86l0.65,-1.95l-0.19,-0.38l-1.43,-0.46l-0.56,-2.27l-0.34,-0.22l-2.26,0.38l0.25,-2.65l2.29,-2.15l0.09,-0.2l0.1,-2.21l-0.07,-2.09l-0.15,-0.25l-1.02,-0.6l-0.8,-1.52l-0.31,-0.16l-1.42,0.2l-2.16,-0.32l0.55,-0.74l0.01,-0.35l-1.17,-1.7l-0.41,-0.08l-1.67,1.07l-1.97,-0.63l-0.25,0.03l-2.89,1.73l-2.26,1.99l-1.82,0.3l-1.0,-0.66l-0.15,-0.05l-1.28,-0.06l-1.75,-0.61l-0.24,0.02l-1.35,0.69l-0.1,0.08l-1.2,1.45l-0.14,-1.41l-0.4,-0.25l-1.46,0.55l-2.83,-0.26l-2.77,-0.61l-1.99,-1.17l-1.91,-0.54l-0.78,-1.21l-0.17,-0.13l-1.36,-0.38l-2.54,-1.79l-2.01,-0.84l-0.28,0.02l-0.89,0.56l-3.31,-1.83l-2.35,-1.67l-0.57,-2.49l1.34,0.28l0.36,-0.28l0.08,-1.42l-0.05,-0.19l-0.93,-1.34l0.24,-2.18l-0.07,-0.22l-2.69,-3.32l-0.15,-0.1l-3.97,-1.11l-0.69,-2.05l-0.11,-0.15l-1.79,-1.3l-0.39,-0.73l-0.36,-1.57l0.08,-1.09l-0.18,-0.3l-1.52,-0.66l-0.22,-0.01l-0.51,0.18l-0.52,-2.21l0.59,-0.55l0.06,-0.35l-0.22,-0.44l2.12,-1.24l1.63,-0.55l2.58,0.39l0.31,-0.16l0.87,-1.75l3.05,-0.34l0.21,-0.12l0.84,-1.12l3.87,-1.59l0.15,-0.14l0.35,-0.68l0.03,-0.17l-0.17,-1.51l1.52,-0.7l0.15,-0.39l-2.12,-5.0l4.62,-1.15l1.35,-0.72l0.14,-0.17l1.72,-5.37l4.7,0.99l0.28,-0.08l1.39,-1.43l0.08,-0.2l0.11,-2.95l1.83,-0.26l0.18,-0.1l1.85,-2.08l0.61,-0.17l0.57,1.97l0.1,0.15l2.2,1.75l3.48,1.17l1.59,2.36l-0.93,3.53l0.04,0.24l0.9,1.35l0.2,0.13l2.98,0.53l3.32,0.43l2.97,1.89l1.49,0.35l1.08,2.67l1.52,1.88l0.24,0.11l2.74,-0.07l5.15,0.67l3.36,-0.41l2.39,0.43l3.67,1.81l0.13,0.03l2.92,-0.0l1.02,0.86l0.34,0.03l2.88,-1.59l3.98,-1.03l3.81,-0.13l3.02,-1.12l1.77,-1.61l1.73,-1.01l0.13,-0.37l-0.41,-1.01l-0.72,-1.07l1.09,-1.66l1.21,0.24l2.57,0.63l0.24,-0.04l2.46,-1.62l3.78,-1.19l0.13,-0.09l1.8,-2.03l1.66,-0.84l3.54,-0.41l1.93,0.35l0.34,-0.22l0.27,-1.12l-0.08,-0.29l-2.27,-2.22l-2.08,-1.07l-0.29,0.01l-1.82,1.12l-2.36,-0.47l-0.14,0.01l-1.18,0.34l-0.46,-0.94l1.69,-3.08l1.1,-2.21l2.75,1.12l0.26,-0.02l3.53,-2.06l0.15,-0.26l-0.02,-1.35l2.18,-3.39l1.35,-1.04l0.12,-0.24l-0.03,-1.85l-0.15,-0.25l-1.0,-0.58l1.68,-1.37l3.01,-0.59l3.25,-0.09l3.67,0.99l2.08,1.18l1.51,3.3l0.95,1.45l0.85,1.99l0.92,3.19ZM697.0,237.37l-1.95,1.12l-1.74,-0.68l-0.06,-1.9l1.08,-1.03l2.62,-0.7l1.23,0.05l0.37,0.65l-1.01,1.08l-0.54,1.4Z", "name": "China"}, "CM": {"path": "M453.76,278.92l-0.26,-0.11l-0.18,-0.02l-1.42,0.31l-1.56,-0.33l-1.17,0.16l-3.7,-0.05l0.3,-1.63l-0.04,-0.21l-0.98,-1.66l-0.15,-0.13l-1.03,-0.38l-0.46,-1.01l-0.13,-0.14l-0.48,-0.27l0.02,-0.46l0.62,-1.72l1.1,-2.25l0.54,-0.02l0.2,-0.09l1.41,-1.39l0.73,-0.03l1.32,0.97l0.31,0.03l1.72,-0.85l0.16,-0.2l0.22,-1.0l0.57,-1.03l0.36,-1.18l1.26,-0.98l0.1,-0.15l0.49,-1.7l0.48,-0.51l0.07,-0.13l0.35,-1.3l0.63,-1.54l2.06,-1.92l0.09,-0.17l0.12,-0.79l0.24,-0.41l-0.04,-0.36l-0.89,-0.91l0.04,-0.45l0.28,-0.06l0.85,1.39l0.16,1.59l-0.09,1.66l0.04,0.17l1.09,1.84l-0.86,-0.02l-0.72,0.17l-1.07,-0.24l-0.34,0.17l-0.54,1.19l0.06,0.34l1.48,1.47l1.06,0.44l0.32,0.94l0.73,1.6l-0.32,0.57l-1.23,2.49l-0.54,0.41l-0.12,0.21l-0.19,1.95l0.24,1.08l-0.18,0.67l0.07,0.28l1.13,1.25l0.24,0.93l0.92,1.29l1.1,0.8l0.1,1.01l0.26,0.73l-0.12,0.93l-1.65,-0.49l-2.02,-0.66l-3.19,-0.11Z", "name": "Cameroon"}, "CL": {"path": "M246.8,429.1l-1.14,0.78l-2.25,1.21l-0.16,0.23l-0.37,2.94l-0.75,0.06l-2.72,-1.07l-2.83,-2.34l-3.06,-1.9l-0.71,-1.92l0.67,-1.84l-0.02,-0.25l-1.22,-2.13l-0.31,-5.41l1.02,-2.95l2.59,-2.4l-0.13,-0.51l-3.32,-0.8l2.06,-2.4l0.07,-0.15l0.79,-4.77l2.44,0.95l0.4,-0.22l1.31,-6.31l-0.16,-0.33l-1.68,-0.8l-0.42,0.21l-0.72,3.47l-1.01,-0.27l0.74,-4.06l0.85,-5.46l1.12,-1.96l0.03,-0.22l-0.71,-2.82l-0.19,-2.94l0.76,-0.07l0.26,-0.2l1.53,-4.62l1.73,-4.52l1.07,-4.2l-0.56,-4.2l0.73,-2.2l0.01,-0.12l-0.29,-3.3l1.46,-3.34l0.45,-5.19l0.8,-5.52l0.78,-5.89l-0.18,-4.33l-0.49,-3.47l1.1,-0.56l0.13,-0.13l0.44,-0.88l0.9,1.29l0.32,1.8l0.1,0.18l1.16,0.97l-0.73,2.33l0.01,0.21l1.33,2.91l0.97,3.6l0.35,0.22l1.57,-0.31l0.16,0.34l-0.79,2.51l-2.61,1.25l-0.17,0.28l0.08,4.36l-0.48,0.79l0.01,0.33l0.6,0.84l-1.62,1.55l-1.67,2.6l-0.89,2.47l-0.02,0.13l0.23,2.56l-1.5,2.76l-0.03,0.21l1.15,4.8l0.11,0.17l0.54,0.42l-0.01,2.37l-1.4,2.7l-0.03,0.15l0.06,2.25l-1.8,1.78l-0.09,0.21l0.02,2.73l0.71,2.63l-1.33,0.94l-0.12,0.17l-0.67,2.64l-0.59,3.03l0.4,3.55l-0.84,0.51l-0.14,0.31l0.58,3.5l0.08,0.16l0.96,0.99l-0.7,1.08l0.11,0.43l1.04,0.55l0.19,0.8l-0.89,0.48l-0.16,0.31l0.26,1.77l-0.89,4.06l-1.31,2.67l-0.03,0.19l0.28,1.53l-0.73,1.88l-1.85,1.37l-0.12,0.26l0.22,3.46l0.06,0.16l0.88,1.19l0.28,0.12l1.32,-0.17l-0.04,2.13l0.04,0.15l1.04,1.95l0.24,0.16l5.94,0.44ZM248.79,430.71l0.0,7.41l0.3,0.3l2.67,0.0l1.01,0.06l-0.54,0.91l-1.99,1.01l-1.13,-0.1l-1.42,-0.27l-1.87,-1.06l-2.57,-0.49l-3.09,-1.9l-2.52,-1.83l-2.65,-2.93l0.93,0.32l3.54,2.29l3.32,1.23l0.34,-0.09l1.29,-1.57l0.83,-2.32l2.11,-1.28l1.43,0.32Z", "name": "Chile"}, "CA": {"path": "M280.14,145.66l-1.66,2.88l0.06,0.37l0.37,0.03l1.5,-1.01l1.17,0.49l-0.64,0.83l0.13,0.46l2.22,0.89l0.28,-0.03l1.02,-0.7l2.09,0.83l-0.69,2.1l0.37,0.38l1.43,-0.45l0.27,1.43l0.74,1.88l-0.95,2.5l-0.88,0.09l-1.34,-0.48l0.49,-2.34l-0.14,-0.32l-0.7,-0.4l-0.36,0.04l-2.81,2.66l-0.63,-0.05l1.2,-1.01l-0.1,-0.52l-2.4,-0.77l-2.79,0.18l-4.65,-0.09l-0.22,-0.54l1.37,-0.99l0.01,-0.48l-0.82,-0.65l1.91,-1.79l2.57,-5.17l1.49,-1.81l2.04,-1.07l0.63,0.08l-0.27,0.51l-1.33,2.07ZM193.92,74.85l-0.01,4.24l0.19,0.28l0.33,-0.07l3.14,-3.22l2.65,2.5l-0.71,3.04l0.06,0.26l2.42,2.88l0.46,0.0l2.66,-3.14l1.83,-3.74l0.03,-0.12l0.13,-4.53l3.23,0.31l3.63,0.64l3.18,2.08l0.13,1.91l-1.79,2.22l-0.0,0.37l1.69,2.2l-0.28,1.8l-4.74,2.84l-3.33,0.62l-2.5,-1.21l-0.41,0.17l-0.73,2.05l-2.39,3.44l-0.74,1.78l-2.78,2.61l-3.48,0.26l-0.17,0.07l-1.98,1.68l-0.1,0.21l-0.15,2.33l-2.68,0.45l-0.17,0.09l-3.1,3.2l-2.75,4.38l-0.99,3.06l-0.14,4.31l0.25,0.31l3.5,0.58l1.07,3.24l1.18,2.76l0.34,0.18l3.43,-0.69l4.55,1.52l2.45,1.32l1.76,1.65l0.12,0.07l3.11,0.96l2.63,1.46l0.13,0.04l4.12,0.2l2.41,0.3l-0.36,2.81l0.8,3.51l1.81,3.78l0.08,0.1l3.73,3.17l0.34,0.03l1.93,-1.08l0.13,-0.15l1.35,-3.44l0.01,-0.18l-1.31,-5.38l-0.08,-0.14l-1.46,-1.5l3.68,-1.51l2.84,-2.46l1.45,-2.55l0.04,-0.17l-0.2,-2.39l-0.04,-0.12l-1.7,-3.07l-2.9,-2.64l2.79,-3.66l0.05,-0.27l-1.08,-3.38l-0.8,-5.75l1.45,-0.75l4.18,1.03l2.6,0.38l0.18,-0.03l1.93,-0.95l2.18,1.23l3.01,2.18l0.73,1.42l0.25,0.16l4.18,0.27l-0.06,2.95l0.83,4.7l0.22,0.24l2.19,0.55l1.75,2.08l0.38,0.07l3.63,-2.03l0.11,-0.11l2.38,-4.06l1.36,-1.43l1.76,3.01l3.26,4.68l2.68,4.19l-0.94,2.09l0.12,0.38l3.31,1.98l2.23,1.98l0.13,0.07l3.94,0.89l1.48,1.02l0.96,2.82l0.22,0.2l1.85,0.43l0.88,1.13l0.17,3.53l-1.68,1.16l-1.76,1.14l-4.08,1.17l-0.11,0.06l-3.08,2.65l-4.11,0.52l-5.35,-0.69l-3.76,-0.02l-2.62,0.23l-0.2,0.1l-2.05,2.29l-3.13,1.41l-0.11,0.08l-3.6,4.24l-2.87,2.92l-0.05,0.36l0.33,0.14l2.13,-0.52l0.15,-0.08l3.98,-4.15l5.16,-2.63l3.58,-0.31l1.82,1.3l-2.09,1.91l-0.09,0.29l0.8,3.46l0.82,2.37l0.15,0.17l3.25,1.56l0.16,0.03l4.14,-0.45l0.21,-0.12l2.03,-2.86l0.11,1.46l0.13,0.22l1.26,0.88l-2.7,1.78l-5.51,1.83l-2.52,1.26l-2.75,2.16l-1.52,-0.18l-0.08,-2.16l4.19,-2.47l0.14,-0.34l-0.3,-0.22l-4.01,0.1l-2.66,0.36l-1.45,-1.56l0.0,-4.16l-0.11,-0.23l-1.11,-0.91l-0.28,-0.05l-1.5,0.48l-0.7,-0.7l-0.45,0.02l-1.91,2.39l-0.8,2.5l-0.82,1.31l-0.95,0.43l-0.77,0.15l-0.23,0.2l-0.18,0.56l-8.2,0.02l-0.13,0.03l-1.19,0.61l-2.95,2.45l-0.78,1.13l-4.6,0.01l-0.12,0.02l-1.13,0.48l-0.13,0.44l0.37,0.55l0.2,0.82l-0.01,0.09l-3.1,1.42l-2.63,0.5l-2.84,1.57l-0.47,0.0l-0.72,-0.4l-0.18,-0.27l0.03,-0.15l0.52,-1.0l1.2,-1.71l0.73,-1.8l0.02,-0.17l-1.03,-5.47l-0.15,-0.21l-2.35,-1.32l0.16,-0.29l-0.05,-0.35l-0.37,-0.38l-0.22,-0.09l-0.56,0.0l-0.35,-0.34l-0.11,-0.65l-0.46,-0.2l-0.39,0.26l-0.2,-0.03l-0.11,-0.33l-0.48,-0.25l-0.21,-0.71l-0.15,-0.18l-3.97,-2.07l-4.8,-2.39l-0.25,-0.01l-2.19,0.89l-0.72,0.03l-3.04,-0.82l-0.14,-0.0l-1.94,0.4l-2.4,-0.98l-2.56,-0.51l-1.7,-0.19l-0.62,-0.44l-0.42,-1.67l-0.3,-0.23l-0.85,0.02l-0.29,0.3l-0.01,0.95l-69.26,-0.01l-4.77,-3.14l-1.78,-1.41l-4.51,-1.38l-1.3,-2.73l0.34,-1.96l-0.17,-0.33l-3.06,-1.37l-0.41,-2.58l-0.11,-0.18l-2.92,-2.4l-0.05,-1.53l1.32,-1.59l0.07,-0.2l-0.07,-2.21l-0.16,-0.26l-4.19,-2.22l-2.52,-4.02l-1.56,-2.6l-0.08,-0.09l-2.28,-1.64l-1.65,-1.48l-1.31,-1.89l-0.38,-0.1l-2.51,1.21l-2.28,1.92l-2.03,-2.22l-1.85,-1.71l-2.44,-1.04l-2.28,-0.12l0.03,-37.72l4.27,0.98l4.0,2.13l2.61,0.4l0.24,-0.07l2.17,-1.81l2.92,-1.33l3.63,0.53l0.18,-0.03l3.72,-1.94l3.89,-1.06l1.6,1.72l0.37,0.06l1.87,-1.04l0.14,-0.19l0.48,-1.83l1.37,0.38l4.18,3.96l0.41,0.0l2.89,-2.62l0.28,2.79l0.37,0.26l3.08,-0.73l0.17,-0.12l0.85,-1.16l2.81,0.24l3.83,1.86l5.86,1.61l3.46,0.75l2.44,-0.26l2.89,1.89l-3.12,1.89l-0.14,0.31l0.24,0.24l4.53,0.92l6.84,-0.5l2.04,-0.71l2.54,2.44l0.39,0.02l2.72,-2.16l-0.01,-0.48l-2.26,-1.61l1.27,-1.16l2.94,-0.19l1.94,-0.42l1.89,0.97l2.49,2.32l0.24,0.08l2.71,-0.33l4.35,1.9l0.17,0.02l3.86,-0.67l3.62,0.1l0.31,-0.33l-0.26,-2.44l1.9,-0.65l3.58,1.36l-0.01,3.84l0.23,0.29l0.34,-0.17l1.51,-3.23l1.81,0.1l0.31,-0.22l1.13,-4.37l-0.08,-0.29l-2.68,-2.73l-2.83,-1.76l0.19,-4.73l2.77,-3.15l3.06,0.69l2.44,1.97l3.24,4.88l-2.05,2.02l0.15,0.51l4.41,0.85ZM265.85,150.7l-0.84,0.04l-3.15,-0.99l-1.77,-1.17l0.19,-0.06l3.17,0.79l2.39,1.27l0.01,0.12ZM249.41,3.71l6.68,0.49l5.34,0.79l4.34,1.6l-0.08,1.24l-5.91,2.56l-6.03,1.21l-2.36,1.38l-0.14,0.34l0.29,0.22l4.37,-0.02l-4.96,3.01l-4.06,1.64l-0.11,0.08l-4.21,4.62l-5.07,0.92l-0.12,0.05l-1.53,1.1l-7.5,0.59l-0.28,0.28l0.24,0.31l2.67,0.54l-1.04,0.6l-0.09,0.44l1.89,2.49l-2.11,1.66l-3.83,1.52l-0.15,0.13l-1.14,2.01l-3.41,1.55l-0.16,0.36l0.35,1.19l0.3,0.22l3.98,-0.19l0.03,0.78l-6.42,2.99l-6.44,-1.41l-7.41,0.79l-3.72,-0.62l-4.48,-0.26l-0.25,-2.0l4.37,-1.13l0.21,-0.38l-1.14,-3.55l1.13,-0.28l6.61,2.29l0.35,-0.12l-0.04,-0.37l-3.41,-3.45l-0.14,-0.08l-3.57,-0.92l1.62,-1.7l4.36,-1.3l0.2,-0.18l0.71,-1.94l-0.12,-0.36l-3.45,-2.15l-0.88,-2.43l6.36,0.23l1.94,0.61l0.23,-0.02l3.91,-2.1l0.15,-0.32l-0.26,-0.24l-5.69,-0.67l-8.69,0.37l-4.3,-1.92l-2.12,-2.39l-2.82,-1.68l-0.44,-1.65l3.41,-1.06l2.93,-0.2l4.91,-0.99l3.69,-2.28l2.93,0.31l2.64,1.68l0.42,-0.1l1.84,-3.23l3.17,-0.96l4.45,-0.69l7.56,-0.26l1.26,0.64l0.18,0.03l7.2,-1.06l10.81,0.8ZM203.94,57.59l0.01,0.32l1.97,2.97l0.51,-0.01l2.26,-3.75l6.05,-1.89l4.08,4.72l-0.36,2.95l0.38,0.33l4.95,-1.36l0.11,-0.05l2.23,-1.77l5.37,2.31l3.32,2.14l0.3,1.89l0.36,0.25l4.48,-1.01l2.49,2.8l0.14,0.09l5.99,1.78l2.09,1.74l2.18,3.83l-4.29,1.91l-0.01,0.54l5.9,2.83l3.95,0.94l3.54,3.84l0.2,0.1l3.58,0.25l-0.67,2.51l-4.18,4.54l-2.84,-1.61l-3.91,-3.95l-0.26,-0.09l-3.24,0.52l-0.25,0.26l-0.32,2.37l0.1,0.26l2.63,2.38l3.42,1.89l0.96,1.0l1.57,3.8l-0.74,2.43l-2.85,-0.96l-6.26,-3.15l-0.38,0.09l0.04,0.39l3.54,3.4l2.55,2.31l0.23,0.78l-6.26,-1.43l-5.33,-2.25l-2.73,-1.73l0.67,-0.86l-0.09,-0.45l-7.38,-4.01l-0.44,0.27l0.03,0.89l-6.85,0.61l-1.8,-1.17l1.43,-2.6l4.56,-0.07l5.15,-0.52l0.23,-0.45l-0.76,-1.34l0.8,-1.89l3.21,-4.06l0.05,-0.29l-0.72,-1.95l-0.97,-1.47l-0.11,-0.1l-3.84,-2.1l-4.53,-1.33l1.09,-0.75l0.05,-0.45l-2.65,-2.75l-0.18,-0.09l-2.12,-0.24l-1.91,-1.47l-0.39,0.02l-1.27,1.25l-4.4,0.56l-9.06,-0.99l-5.28,-1.31l-4.01,-0.67l-1.72,-1.31l2.32,-1.85l0.1,-0.33l-0.28,-0.2l-3.3,-0.02l-0.74,-4.36l1.86,-4.09l2.46,-1.88l5.74,-1.15l-1.5,2.55ZM261.28,159.28l0.19,0.14l1.82,0.42l1.66,-0.05l-0.66,0.68l-0.75,0.16l-3.0,-1.25l-0.46,-0.77l0.51,-0.52l0.68,1.19ZM230.87,84.48l-2.48,0.19l-0.52,-1.74l0.96,-2.17l2.03,-0.53l1.71,1.04l0.02,1.6l-0.22,0.46l-1.5,1.16ZM229.52,58.19l0.14,0.82l-4.99,-0.22l-2.73,0.63l-0.59,-0.23l-2.61,-2.4l0.08,-1.38l0.94,-0.25l5.61,0.51l4.14,2.54ZM222.12,105.0l-0.79,1.63l-0.75,-0.22l-0.52,-0.91l0.04,-0.09l0.84,-1.01l0.74,0.06l0.44,0.55ZM183.77,38.22l2.72,1.65l0.16,0.04l4.83,-0.01l1.92,1.52l-0.51,1.75l0.18,0.36l2.84,1.14l1.56,1.19l0.16,0.06l3.37,0.22l3.65,0.42l4.07,-1.1l5.05,-0.43l3.96,0.35l2.53,1.8l0.48,1.79l-1.37,1.16l-3.6,1.03l-3.22,-0.59l-7.17,0.76l-5.1,0.09l-4.0,-0.6l-6.48,-1.56l-0.81,-2.57l-0.3,-2.49l-0.1,-0.19l-2.51,-2.25l-0.16,-0.07l-5.12,-0.63l-2.61,-1.45l0.75,-1.71l4.88,0.32ZM207.46,91.26l0.42,1.62l0.42,0.19l1.12,-0.55l1.35,0.99l2.74,1.39l2.73,1.2l0.2,1.74l0.35,0.26l1.72,-0.29l1.31,0.97l-1.72,0.96l-3.68,-0.9l-1.34,-1.71l-0.43,-0.04l-2.46,2.1l-3.23,1.85l-0.74,-1.98l-0.31,-0.19l-2.47,0.28l1.49,-1.34l0.1,-0.19l0.32,-3.15l0.79,-3.45l1.34,0.25ZM215.59,102.66l-2.73,2.0l-1.49,-0.08l-0.37,-0.7l1.61,-1.56l3.0,0.03l-0.02,0.3ZM202.79,24.07l0.11,0.12l2.54,1.53l-3.01,1.47l-4.55,4.07l-4.3,0.38l-5.07,-0.68l-2.51,-2.09l0.03,-1.72l1.86,-1.4l0.1,-0.34l-0.29,-0.2l-4.49,0.04l-2.63,-1.79l-1.45,-2.36l1.61,-2.38l1.65,-1.69l2.47,-0.4l0.19,-0.48l-0.72,-0.89l5.1,-0.26l3.1,3.05l0.13,0.07l4.21,1.25l3.99,1.06l1.92,3.65ZM187.5,59.3l-0.15,0.1l-2.59,3.4l-2.5,-0.15l-1.47,-3.92l0.04,-2.24l1.22,-1.92l2.34,-1.26l5.11,0.17l4.28,1.06l-3.36,3.86l-2.9,0.9ZM186.19,48.8l-1.15,1.63l-3.42,-0.35l-2.68,-1.15l1.11,-1.88l3.34,-1.27l2.01,1.63l0.79,1.38ZM185.78,35.41l-0.95,0.13l-4.48,-0.33l-0.4,-0.91l4.5,0.07l1.45,0.82l-0.1,0.21ZM180.76,32.56l-3.43,1.03l-1.85,-1.14l-1.01,-1.92l-0.16,-1.87l2.87,0.2l1.39,0.35l2.75,1.75l-0.55,1.6ZM181.03,76.32l-1.21,1.2l-3.19,-1.26l-0.18,-0.01l-1.92,0.45l-2.88,-1.67l1.84,-1.16l1.6,-1.77l2.45,1.17l1.45,0.77l2.05,2.28ZM169.72,54.76l2.83,0.97l0.14,0.01l4.25,-0.58l0.47,1.01l-2.19,2.16l0.07,0.48l3.61,1.95l-0.41,3.84l-3.87,1.68l-2.23,-0.36l-1.73,-1.75l-6.07,-3.53l0.03,-1.01l4.79,0.55l0.3,-0.16l-0.04,-0.34l-2.55,-2.89l2.59,-2.05ZM174.44,40.56l1.49,1.87l0.07,2.48l-1.07,3.52l-3.87,0.48l-2.41,-0.72l0.05,-2.72l-0.33,-0.3l-3.79,0.36l-0.13,-3.31l2.36,0.14l0.15,-0.03l3.7,-1.74l3.44,0.29l0.31,-0.22l0.03,-0.12ZM170.14,31.5l0.75,1.74l-3.52,-0.52l-4.19,-1.77l-4.65,-0.17l1.65,-1.11l-0.05,-0.52l-2.86,-1.26l-0.13,-1.58l4.52,0.7l6.66,1.99l1.84,2.5ZM134.64,58.08l-1.08,1.93l0.34,0.44l5.44,-1.41l3.37,2.32l0.37,-0.02l2.66,-2.28l2.03,1.38l2.01,4.53l0.53,0.04l1.26,-1.93l0.03,-0.27l-1.67,-4.55l1.82,-0.58l2.36,0.73l2.69,1.84l1.53,4.46l0.77,3.24l0.15,0.19l4.22,2.26l4.32,2.04l-0.21,1.51l-3.87,0.34l-0.19,0.5l1.45,1.54l-0.65,1.23l-4.3,-0.65l-4.4,-1.19l-2.97,0.28l-4.67,1.48l-6.31,0.65l-4.27,0.39l-1.26,-1.91l-0.15,-0.12l-3.42,-1.2l-0.16,-0.01l-2.05,0.45l-2.66,-3.02l1.2,-0.34l3.82,-0.76l3.58,0.19l3.27,-0.78l0.23,-0.29l-0.24,-0.29l-4.84,-1.06l-5.42,0.35l-3.4,-0.09l-0.97,-1.22l5.39,-1.7l0.21,-0.33l-0.3,-0.25l-3.82,0.06l-3.95,-1.1l1.88,-3.13l1.68,-1.81l6.54,-2.84l2.11,0.77ZM158.85,56.58l-1.82,2.62l-3.38,-2.9l0.49,-0.39l3.17,-0.18l1.54,0.86ZM149.71,42.7l1.0,1.87l0.37,0.14l2.17,-0.83l2.33,0.2l0.38,2.16l-1.38,2.17l-8.33,0.76l-6.34,2.15l-3.51,0.1l-0.22,-1.13l4.98,-2.12l0.17,-0.34l-0.31,-0.23l-11.27,0.6l-3.04,-0.78l3.14,-4.57l2.2,-1.35l6.87,1.7l4.4,3.0l0.14,0.05l4.37,0.39l0.27,-0.48l-3.41,-4.68l1.96,-1.62l2.28,0.53l0.79,2.32ZM145.44,29.83l-2.18,0.77l-3.79,-0.0l0.02,-0.31l2.34,-1.5l1.2,0.23l2.42,0.83ZM144.83,34.5l-4.44,1.46l-3.18,-1.48l1.6,-1.36l3.51,-0.53l3.1,0.75l-0.6,1.16ZM119.02,65.87l-6.17,2.07l-1.19,-1.82l-0.13,-0.11l-5.48,-2.32l0.92,-1.7l1.73,-3.44l2.16,-3.15l-0.02,-0.36l-2.09,-2.56l7.84,-0.71l3.59,1.02l6.32,0.27l2.35,1.37l2.25,1.71l-2.68,1.04l-6.21,3.41l-3.1,3.28l-0.08,0.21l0.0,1.81ZM129.66,35.4l-0.3,3.55l-1.77,1.67l-2.34,0.27l-4.62,2.2l-3.89,0.76l-2.83,-0.93l3.85,-3.52l5.04,-3.36l3.75,0.07l3.11,-0.7ZM111.24,152.74l-0.82,0.29l-3.92,-1.39l-0.7,-1.06l-0.12,-0.1l-2.15,-1.09l-0.41,-0.84l-0.2,-0.16l-2.44,-0.56l-0.84,-1.56l0.1,-0.36l2.34,0.64l1.53,0.5l2.28,0.34l0.78,1.04l1.24,1.55l0.09,0.08l2.42,1.3l0.81,1.39ZM88.54,134.82l0.14,0.02l2.0,-0.23l-0.67,3.48l0.06,0.24l1.78,2.22l-0.24,-0.0l-1.4,-1.42l-0.91,-1.53l-1.26,-1.08l-0.42,-1.35l0.09,-0.66l0.82,0.31Z", "name": "Canada"}, "CG": {"path": "M453.66,296.61l-0.9,-0.82l-0.35,-0.04l-0.83,0.48l-0.77,0.83l-1.65,-2.13l1.66,-1.2l0.08,-0.39l-0.81,-1.43l0.59,-0.43l1.62,-0.29l0.24,-0.24l0.1,-0.58l0.94,0.84l0.19,0.08l2.21,0.11l0.27,-0.14l0.81,-1.29l0.32,-1.76l-0.27,-1.96l-0.06,-0.15l-1.08,-1.35l1.02,-2.74l-0.09,-0.34l-0.62,-0.5l-0.22,-0.06l-1.66,0.18l-0.55,-1.03l0.12,-0.73l2.85,0.09l1.98,0.65l2.0,0.59l0.38,-0.25l0.17,-1.3l1.26,-2.24l1.34,-1.19l1.54,0.38l1.35,0.12l-0.11,1.15l-0.74,1.34l-0.5,1.61l-0.31,2.22l0.12,1.41l-0.4,0.9l-0.06,0.88l-0.24,0.67l-1.57,1.15l-1.24,1.41l-1.09,2.43l-0.03,0.13l0.08,1.95l-0.55,0.69l-1.46,1.23l-1.32,1.41l-0.61,-0.29l-0.13,-0.57l-0.29,-0.23l-1.36,-0.02l-0.23,0.1l-0.72,0.81l-0.41,-0.16Z", "name": "Republic of the Congo"}, "CF": {"path": "M459.41,266.56l1.9,-0.17l0.22,-0.12l0.36,-0.5l0.14,0.02l0.55,0.51l0.29,0.07l3.15,-0.96l0.12,-0.07l1.05,-0.97l1.29,-0.87l0.12,-0.33l-0.17,-0.61l0.38,-0.12l2.36,0.15l0.15,-0.03l2.36,-1.17l0.12,-0.1l1.78,-2.72l1.18,-0.96l1.23,-0.34l0.21,0.79l0.07,0.13l1.37,1.5l0.01,0.86l-0.39,1.0l-0.01,0.17l0.16,0.78l0.1,0.17l0.91,0.76l1.89,1.09l1.24,0.92l0.02,0.67l0.12,0.23l1.67,1.3l0.99,1.03l0.61,1.46l0.14,0.15l1.79,0.95l0.2,0.4l-0.44,0.14l-1.54,-0.06l-1.98,-0.26l-0.93,0.22l-0.19,0.14l-0.3,0.48l-0.57,0.05l-0.91,-0.49l-0.26,-0.01l-2.7,1.21l-1.04,-0.23l-0.21,0.03l-0.34,0.19l-0.12,0.13l-0.64,1.3l-1.67,-0.43l-1.77,-0.24l-1.58,-0.91l-2.06,-0.85l-0.27,0.02l-1.42,0.88l-0.97,1.27l-0.06,0.14l-0.19,1.46l-1.3,-0.11l-1.67,-0.42l-0.27,0.07l-1.55,1.41l-0.99,1.76l-0.14,-1.18l-0.13,-0.22l-1.1,-0.78l-0.86,-1.2l-0.2,-0.84l-0.07,-0.13l-1.07,-1.19l0.16,-0.59l0.0,-0.15l-0.24,-1.01l0.18,-1.77l0.5,-0.38l0.09,-0.11l1.18,-2.4Z", "name": "Central African Republic"}, "CD": {"path": "M497.85,276.25l-0.14,2.77l0.2,0.3l0.57,0.19l-0.47,0.52l-1.0,0.71l-0.96,1.31l-0.56,1.22l-0.16,2.04l-0.54,0.89l-0.04,0.15l-0.02,1.76l-0.63,0.61l-0.09,0.2l-0.08,1.33l-0.2,0.11l-0.15,0.21l-0.23,1.37l0.03,0.2l0.6,1.08l0.16,2.96l0.44,2.29l-0.24,1.25l0.01,0.15l0.5,1.46l0.07,0.12l1.41,1.37l1.09,2.56l-0.51,-0.11l-3.45,0.45l-0.67,0.3l-0.15,0.15l-0.71,1.61l0.01,0.26l0.52,1.03l-0.43,2.9l-0.31,2.55l0.13,0.29l0.7,0.46l1.75,0.99l0.31,-0.01l0.26,-0.17l0.15,1.9l-1.44,-0.02l-0.94,-1.28l-0.94,-1.1l-0.17,-0.1l-1.76,-0.33l-0.5,-1.18l-0.42,-0.15l-1.44,0.75l-1.79,-0.32l-0.77,-1.05l-0.2,-0.12l-1.59,-0.23l-0.97,0.04l-0.1,-0.53l-0.27,-0.25l-0.86,-0.06l-1.13,-0.15l-1.62,0.37l-1.04,-0.06l-0.32,0.09l0.11,-2.56l-0.08,-0.21l-0.77,-0.87l-0.17,-1.41l0.36,-1.47l-0.03,-0.21l-0.48,-0.91l-0.04,-1.52l-0.3,-0.29l-2.65,0.02l0.13,-0.53l-0.29,-0.37l-1.28,0.01l-0.28,0.21l-0.07,0.24l-1.35,0.09l-0.26,0.18l-0.62,1.45l-0.25,0.42l-1.17,-0.3l-0.19,0.01l-0.79,0.34l-1.44,0.18l-1.41,-1.96l-0.7,-1.47l-0.61,-1.86l-0.28,-0.21l-7.39,-0.03l-0.92,0.3l-0.78,-0.03l-0.78,0.25l-0.11,-0.25l0.35,-0.15l0.18,-0.26l0.07,-1.02l0.33,-0.52l0.72,-0.42l0.52,0.2l0.33,-0.08l0.76,-0.86l0.99,0.02l0.11,0.48l0.16,0.2l0.94,0.44l0.35,-0.07l1.46,-1.56l1.44,-1.21l0.68,-0.85l0.06,-0.2l-0.08,-1.99l1.04,-2.33l1.1,-1.23l1.62,-1.19l0.11,-0.14l0.29,-0.8l0.08,-0.94l0.38,-0.82l0.03,-0.16l-0.13,-1.38l0.3,-2.16l0.47,-1.51l0.73,-1.31l0.04,-0.12l0.15,-1.51l0.21,-1.66l0.89,-1.16l1.16,-0.7l1.9,0.79l1.69,0.95l1.81,0.24l1.85,0.48l0.35,-0.16l0.71,-1.43l0.16,-0.09l1.03,0.23l0.19,-0.02l2.65,-1.19l0.86,0.46l0.17,0.03l0.81,-0.08l0.23,-0.14l0.31,-0.5l0.75,-0.17l1.83,0.26l1.64,0.06l0.72,-0.21l1.39,1.9l0.16,0.11l1.12,0.3l0.24,-0.04l0.58,-0.36l1.05,0.15l0.15,-0.02l1.15,-0.44l0.47,0.84l0.08,0.09l2.08,1.57Z", "name": "Democratic Republic of the Congo"}, "CZ": {"path": "M463.29,152.22l-0.88,-0.47l-0.18,-0.03l-1.08,0.15l-1.86,-0.94l-0.21,-0.02l-0.88,0.24l-0.13,0.07l-1.25,1.17l-1.63,-0.91l-1.38,-1.36l-1.22,-0.75l-0.24,-1.24l-0.33,-0.75l1.53,-0.6l0.98,-0.84l1.74,-0.62l0.11,-0.07l0.47,-0.47l0.46,0.27l0.24,0.03l0.96,-0.3l1.06,0.95l0.15,0.07l1.57,0.24l-0.1,0.6l0.16,0.32l1.36,0.68l0.41,-0.15l0.28,-0.62l1.29,0.28l0.19,0.84l0.26,0.23l1.73,0.18l0.74,1.02l-0.17,0.0l-0.25,0.13l-0.32,0.49l-0.46,0.11l-0.22,0.23l-0.13,0.57l-0.32,0.1l-0.2,0.22l-0.03,0.14l-0.65,0.25l-1.05,-0.05l-0.28,0.17l-0.22,0.43Z", "name": "Czech Republic"}, "CY": {"path": "M505.03,193.75l-1.51,0.68l-1.0,-0.3l-0.32,-0.63l0.69,-0.06l0.41,0.13l0.19,-0.0l0.62,-0.22l0.31,0.02l0.06,0.22l0.49,0.17l0.06,-0.01Z", "name": "Cyprus"}, "CR": {"path": "M213.0,263.84l-0.98,-0.4l-0.3,-0.31l0.16,-0.24l0.05,-0.21l-0.09,-0.56l-0.1,-0.18l-0.76,-0.65l-0.99,-0.5l-0.74,-0.28l-0.13,-0.58l-0.12,-0.18l-0.66,-0.45l-0.34,-0.0l-0.13,0.31l0.13,0.59l-0.17,0.21l-0.34,-0.42l-0.14,-0.1l-0.7,-0.22l-0.23,-0.34l0.01,-0.62l0.31,-0.74l-0.14,-0.38l-0.3,-0.15l0.47,-0.4l1.48,0.6l0.26,-0.02l0.47,-0.27l0.58,0.15l0.35,0.44l0.17,0.11l0.74,0.17l0.27,-0.07l0.3,-0.27l0.52,1.09l0.97,1.02l0.77,0.71l-0.41,0.1l-0.23,0.3l0.01,1.02l0.12,0.24l0.2,0.14l-0.07,0.05l-0.11,0.3l0.08,0.37l-0.23,0.63Z", "name": "Costa Rica"}, "CU": {"path": "M215.01,226.09l2.08,0.18l1.94,0.03l2.24,0.86l0.95,0.92l0.25,0.08l2.22,-0.28l0.79,0.55l3.68,2.81l0.19,0.06l0.77,-0.03l1.18,0.42l-0.12,0.47l0.27,0.37l1.78,0.1l1.59,0.9l-0.11,0.22l-1.5,0.3l-1.64,0.13l-1.75,-0.2l-2.69,0.19l1.0,-0.86l-0.03,-0.48l-1.02,-0.68l-0.13,-0.05l-1.52,-0.16l-0.74,-0.64l-0.57,-1.42l-0.3,-0.19l-1.36,0.1l-2.23,-0.67l-0.71,-0.52l-0.14,-0.06l-3.2,-0.4l-0.42,-0.25l0.56,-0.39l0.12,-0.33l-0.27,-0.22l-2.46,-0.13l-0.2,0.06l-1.72,1.31l-0.94,0.03l-0.25,0.15l-0.29,0.53l-1.04,0.24l-0.29,-0.07l0.7,-0.43l0.1,-0.11l0.5,-0.87l1.04,-0.54l1.23,-0.49l1.86,-0.25l0.62,-0.28Z", "name": "Cuba"}, "SZ": {"path": "M500.95,353.41l-0.41,0.97l-1.16,0.23l-1.29,-1.26l-0.02,-0.71l0.63,-0.93l0.23,-0.7l0.47,-0.12l1.04,0.4l0.32,1.05l0.2,1.08Z", "name": "Swaziland"}, "SY": {"path": "M510.84,199.83l0.09,-0.11l0.07,-0.2l-0.04,-1.08l0.56,-1.4l1.3,-1.01l0.1,-0.34l-0.41,-1.11l-0.24,-0.19l-0.89,-0.11l-0.2,-1.84l0.55,-1.05l1.3,-1.22l0.09,-0.19l0.09,-1.09l0.39,0.27l0.25,0.04l2.66,-0.77l1.35,0.52l2.06,-0.01l2.93,-1.08l1.35,0.04l2.14,-0.34l-0.83,1.16l-1.31,0.68l-0.16,0.3l0.23,2.03l-0.9,3.25l-5.43,2.87l-4.79,2.91l-2.32,-0.92Z", "name": "Syria"}, "KG": {"path": "M599.04,172.15l0.38,-0.9l1.43,-0.37l4.04,1.02l0.37,-0.23l0.36,-1.64l1.17,-0.52l3.45,1.24l0.2,-0.0l0.86,-0.31l4.09,0.08l3.61,0.31l1.18,1.02l0.11,0.06l1.19,0.34l-0.13,0.26l-3.84,1.58l-0.13,0.1l-0.81,1.08l-3.08,0.34l-0.24,0.16l-0.85,1.7l-2.43,-0.37l-0.14,0.01l-1.79,0.61l-2.39,1.4l-0.12,0.39l0.25,0.49l-0.48,0.45l-4.57,0.43l-3.04,-0.94l-2.45,0.18l0.14,-1.02l2.42,0.44l0.27,-0.08l0.81,-0.81l1.76,0.27l0.21,-0.05l3.21,-2.14l-0.03,-0.51l-2.97,-1.57l-0.26,-0.01l-1.64,0.69l-1.38,-0.84l1.81,-1.67l-0.09,-0.5l-0.46,-0.18Z", "name": "Kyrgyzstan"}, "KE": {"path": "M523.3,287.04l0.06,0.17l1.29,1.8l-1.46,0.84l-0.11,0.11l-0.55,0.93l-0.81,0.16l-0.24,0.24l-0.34,1.69l-0.81,1.06l-0.46,1.58l-0.76,0.63l-3.3,-2.3l-0.16,-1.32l-0.15,-0.23l-9.35,-5.28l-0.02,-2.4l1.92,-2.63l0.91,-1.83l0.01,-0.24l-1.09,-2.86l-0.29,-1.24l-1.09,-1.63l2.93,-2.85l0.92,0.3l0.0,1.19l0.09,0.22l0.86,0.83l0.21,0.08l1.65,0.0l3.09,2.08l0.16,0.05l0.79,0.03l0.54,-0.06l0.58,0.28l1.67,0.2l0.28,-0.12l0.69,-0.98l2.04,-0.94l0.86,0.73l0.19,0.07l1.1,0.0l-1.82,2.36l-0.06,0.18l0.03,9.12Z", "name": "Kenya"}, "SS": {"path": "M505.7,261.39l0.02,1.64l-0.27,0.55l-1.15,0.05l-0.24,0.15l-0.85,1.44l0.22,0.45l1.44,0.17l1.15,1.12l0.42,0.95l0.14,0.15l1.06,0.54l1.33,2.45l-3.06,2.98l-1.44,1.08l-1.75,0.01l-1.92,0.56l-1.5,-0.53l-0.27,0.03l-0.85,0.57l-1.98,-1.5l-0.56,-1.02l-0.37,-0.13l-1.32,0.5l-1.08,-0.15l-0.2,0.04l-0.56,0.35l-0.9,-0.24l-1.44,-1.97l-0.39,-0.77l-0.13,-0.13l-1.78,-0.94l-0.65,-1.5l-1.08,-1.12l-1.57,-1.22l-0.02,-0.68l-0.12,-0.23l-1.37,-1.02l-1.17,-0.68l0.2,-0.08l0.86,-0.48l0.14,-0.18l0.63,-2.22l0.6,-1.02l1.47,-0.28l0.35,0.56l1.29,1.48l0.14,0.09l0.69,0.22l0.22,-0.02l0.83,-0.4l1.58,0.08l0.26,0.39l0.25,0.13l2.49,0.0l0.3,-0.25l0.06,-0.35l1.13,-0.42l0.18,-0.18l0.22,-0.63l0.68,-0.38l1.95,1.37l0.23,0.05l1.29,-0.26l0.19,-0.12l1.23,-1.8l1.36,-1.37l0.08,-0.25l-0.21,-1.52l-0.06,-0.15l-0.25,-0.3l0.94,-0.08l0.26,-0.21l0.1,-0.32l0.6,0.09l-0.25,1.67l0.3,1.83l0.11,0.19l1.22,0.94l0.25,0.73l-0.04,1.2l0.26,0.31l0.09,0.01Z", "name": "South Sudan"}, "SR": {"path": "M278.1,270.26l2.71,0.45l0.31,-0.14l0.19,-0.32l1.82,-0.16l2.25,0.56l-1.09,1.81l-0.04,0.19l0.2,1.72l0.05,0.13l0.9,1.35l-0.39,0.99l-0.21,1.09l-0.48,0.8l-1.2,-0.44l-0.17,-0.01l-1.12,0.24l-0.95,-0.21l-0.35,0.2l-0.25,0.73l0.05,0.29l0.3,0.35l-0.06,0.13l-1.01,-0.15l-1.42,-2.03l-0.32,-1.36l-0.29,-0.23l-0.63,-0.0l-0.95,-1.56l0.41,-1.16l0.01,-0.17l-0.08,-0.35l1.29,-0.56l0.18,-0.22l0.35,-1.97Z", "name": "Suriname"}, "KH": {"path": "M680.28,257.89l-0.93,-1.2l-1.24,-2.56l-0.56,-2.9l1.45,-1.92l3.07,-0.46l2.26,0.35l2.03,0.98l0.38,-0.11l1.0,-1.55l1.86,0.79l0.52,1.51l-0.28,2.82l-4.05,1.88l-0.12,0.45l0.79,1.1l-2.2,0.17l-2.08,0.98l-1.89,-0.33Z", "name": "Cambodia"}, "SV": {"path": "M197.02,248.89l0.18,-0.05l0.59,0.17l0.55,0.51l0.64,0.35l0.06,0.22l0.37,0.21l1.01,-0.28l0.38,0.13l0.16,0.13l-0.14,0.81l-0.18,0.38l-1.22,-0.03l-0.84,-0.23l-1.11,-0.52l-1.31,-0.15l-0.49,-0.38l0.02,-0.08l0.76,-0.57l0.46,-0.27l0.11,-0.35Z", "name": "El Salvador"}, "SK": {"path": "M468.01,150.02l0.05,0.07l0.36,0.1l0.85,-0.37l1.12,1.02l0.33,0.05l1.38,-0.65l1.07,0.3l0.16,0.0l1.69,-0.43l1.95,1.02l-0.51,0.64l-0.45,1.2l-0.32,0.2l-2.55,-0.93l-0.17,-0.01l-0.82,0.2l-0.17,0.11l-0.53,0.68l-0.94,0.32l-0.14,-0.11l-0.29,-0.04l-1.18,0.48l-0.95,0.09l-0.26,0.21l-0.15,0.47l-1.84,0.34l-0.82,-0.31l-1.14,-0.73l-0.2,-0.89l0.42,-0.84l0.91,0.05l0.12,-0.02l0.86,-0.33l0.18,-0.21l0.03,-0.13l0.32,-0.1l0.2,-0.22l0.12,-0.55l0.39,-0.1l0.18,-0.13l0.3,-0.45l0.43,-0.0Z", "name": "Slovakia"}, "KR": {"path": "M737.31,185.72l0.84,0.08l0.27,-0.12l0.89,-1.2l1.63,-0.13l1.1,-0.2l0.21,-0.16l0.12,-0.24l1.86,2.95l0.59,1.79l0.02,3.17l-0.84,1.38l-2.23,0.55l-1.95,1.14l-1.91,0.21l-0.22,-1.21l0.45,-2.07l-0.01,-0.17l-0.99,-2.67l1.54,-0.4l0.17,-0.46l-1.55,-2.24Z", "name": "South Korea"}, "SI": {"path": "M455.77,159.59l1.79,0.21l0.18,-0.04l1.2,-0.68l2.12,-0.08l0.21,-0.1l0.38,-0.42l0.1,0.01l0.28,0.62l-1.71,0.71l-0.18,0.22l-0.21,1.1l-0.71,0.26l-0.2,0.28l0.01,0.55l-0.59,-0.04l-0.79,-0.47l-0.38,0.06l-0.36,0.41l-0.84,-0.05l0.05,-0.15l-0.56,-1.24l0.21,-1.17Z", "name": "Slovenia"}, "KP": {"path": "M747.76,172.02l-0.23,-0.04l-0.26,0.08l-1.09,1.02l-0.78,1.06l-0.06,0.19l0.09,1.95l-1.12,0.57l-0.53,0.58l-0.88,0.82l-1.69,0.51l-1.09,0.79l-0.12,0.22l-0.07,1.17l-0.22,0.25l0.09,0.47l0.96,0.46l1.22,1.1l-0.19,0.37l-0.91,0.16l-1.75,0.14l-0.22,0.12l-0.87,1.18l-0.95,-0.09l-0.3,0.18l-0.97,-0.44l-0.39,0.13l-0.25,0.44l-0.29,0.09l-0.03,-0.2l-0.18,-0.23l-0.62,-0.25l-0.43,-0.29l0.52,-0.97l0.52,-0.3l0.13,-0.38l-0.18,-0.42l0.59,-1.47l0.01,-0.21l-0.16,-0.48l-0.22,-0.2l-1.41,-0.31l-0.82,-0.55l1.74,-1.62l2.73,-1.58l1.62,-1.96l0.96,0.76l0.17,0.06l2.17,0.11l0.31,-0.37l-0.32,-1.31l3.61,-1.21l0.16,-0.13l0.79,-1.34l1.25,1.38Z", "name": "North Korea"}, "SO": {"path": "M543.8,256.48l0.61,-0.05l1.14,-0.37l1.31,-0.25l0.12,-0.05l1.11,-0.81l0.57,-0.0l0.03,0.39l-0.23,1.49l0.01,1.25l-0.52,0.92l-0.7,2.71l-1.19,2.79l-1.54,3.2l-2.13,3.66l-2.12,2.79l-2.92,3.39l-2.47,2.0l-3.76,2.5l-2.33,1.9l-2.77,3.06l-0.61,1.35l-0.28,0.29l-1.22,-1.69l-0.03,-8.92l2.12,-2.76l0.59,-0.68l1.47,-0.04l0.18,-0.06l2.15,-1.71l3.16,-0.11l0.21,-0.09l7.08,-7.55l1.76,-2.12l1.14,-1.57l0.06,-0.18l0.01,-4.67Z", "name": "Somalia"}, "SN": {"path": "M379.28,250.34l-0.95,-1.82l-0.09,-0.1l-0.83,-0.6l0.62,-0.28l0.13,-0.11l1.21,-1.8l0.6,-1.31l0.71,-0.68l1.09,0.2l0.18,-0.02l1.17,-0.53l1.25,-0.03l1.17,0.73l1.59,0.65l1.47,1.83l1.59,1.7l0.12,1.56l0.49,1.46l0.1,0.14l0.85,0.65l0.18,0.82l-0.08,0.57l-0.13,0.05l-1.29,-0.19l-0.29,0.13l-0.11,0.16l-0.35,0.04l-1.83,-0.61l-5.84,-0.13l-0.12,0.02l-0.6,0.26l-0.87,-0.06l-1.01,0.32l-0.26,-1.26l1.9,0.04l0.16,-0.04l0.54,-0.32l0.37,-0.02l0.15,-0.05l0.78,-0.5l0.92,0.46l0.12,0.03l1.09,0.04l0.15,-0.03l1.08,-0.57l0.11,-0.44l-0.51,-0.74l-0.39,-0.1l-0.76,0.39l-0.62,-0.01l-0.92,-0.58l-0.18,-0.05l-0.79,0.04l-0.2,0.09l-0.48,0.51l-2.41,0.06Z", "name": "Senegal"}, "SL": {"path": "M392.19,267.53l-0.44,-0.12l-1.73,-0.97l-1.24,-1.28l-0.4,-0.84l-0.27,-1.65l1.21,-1.0l0.09,-0.12l0.27,-0.66l0.32,-0.41l0.56,-0.05l0.16,-0.07l0.5,-0.41l1.75,0.0l0.59,0.77l0.49,0.96l-0.07,0.64l0.04,0.19l0.36,0.58l-0.03,0.84l0.24,0.2l-0.64,0.65l-1.13,1.37l-0.06,0.14l-0.12,0.66l-0.43,0.58Z", "name": "Sierra Leone"}, "SB": {"path": "M826.74,311.51l0.23,0.29l-0.95,-0.01l-0.39,-0.63l0.65,0.27l0.45,0.09ZM825.01,308.52l-1.18,-1.39l-0.37,-1.06l0.24,0.0l0.82,1.84l0.49,0.6ZM823.21,309.42l-0.44,0.03l-1.43,-0.24l-0.32,-0.24l0.08,-0.5l1.29,0.31l0.72,0.47l0.11,0.18ZM817.9,303.81l2.59,1.44l0.3,0.41l-1.21,-0.66l-1.34,-0.89l-0.34,-0.3ZM813.77,302.4l0.48,0.34l0.1,0.08l-0.33,-0.17l-0.25,-0.25Z", "name": "Solomon Islands"}, "SA": {"path": "M528.24,243.1l-0.2,-0.69l-0.07,-0.12l-0.69,-0.71l-0.18,-0.94l-0.12,-0.19l-1.24,-0.89l-1.28,-2.09l-0.7,-2.08l-0.07,-0.11l-1.73,-1.79l-0.11,-0.07l-1.03,-0.39l-1.57,-2.36l-0.27,-1.72l0.1,-1.53l-0.03,-0.15l-1.44,-2.93l-1.25,-1.13l-1.34,-0.56l-0.72,-1.33l0.11,-0.49l-0.02,-0.2l-0.7,-1.38l-0.08,-0.1l-0.68,-0.56l-0.97,-1.98l-2.8,-4.03l-0.25,-0.13l-0.85,0.01l0.29,-1.11l0.12,-0.97l0.23,-0.81l2.52,0.39l0.23,-0.06l1.08,-0.84l0.6,-0.95l1.78,-0.35l0.22,-0.17l0.37,-0.83l0.74,-0.42l0.08,-0.46l-2.17,-2.4l4.55,-1.26l0.12,-0.06l0.36,-0.32l2.83,0.71l3.67,1.91l7.04,5.5l0.17,0.06l4.64,0.22l2.06,0.24l0.55,1.15l0.28,0.17l1.56,-0.06l0.9,2.15l0.14,0.15l1.14,0.57l0.39,0.85l0.11,0.13l1.59,1.06l0.12,0.91l-0.23,0.83l0.01,0.18l0.32,0.9l0.07,0.11l0.68,0.7l0.33,0.86l0.37,0.65l0.09,0.1l0.76,0.53l0.25,0.04l0.45,-0.12l0.35,0.75l0.1,0.63l0.96,2.68l0.23,0.19l7.53,1.33l0.27,-0.09l0.24,-0.26l0.87,1.41l-1.58,4.96l-7.34,2.54l-7.28,1.02l-2.34,1.17l-0.12,0.1l-1.74,2.63l-0.86,0.32l-0.49,-0.68l-0.28,-0.12l-0.92,0.12l-2.32,-0.25l-0.41,-0.23l-0.15,-0.04l-2.89,0.06l-0.63,0.2l-0.91,-0.59l-0.43,0.11l-0.66,1.27l-0.03,0.21l0.21,0.89l-0.6,0.45Z", "name": "Saudi Arabia"}, "SE": {"path": "M476.42,90.44l-0.15,0.1l-2.43,2.86l-0.07,0.24l0.36,2.31l-3.84,3.1l-4.83,3.38l-0.11,0.15l-1.82,5.45l0.03,0.26l1.78,2.68l2.27,1.99l-2.13,3.88l-2.49,0.82l-0.2,0.24l-0.95,6.05l-1.32,3.09l-2.82,-0.32l-0.3,0.16l-1.34,2.64l-2.48,0.14l-0.76,-3.15l-2.09,-4.04l-1.85,-5.01l1.03,-1.98l2.06,-2.53l0.06,-0.13l0.83,-4.45l-0.06,-0.25l-1.54,-1.86l-0.15,-5.0l1.52,-3.48l2.28,0.06l0.27,-0.16l0.87,-1.59l-0.01,-0.31l-0.8,-1.21l3.79,-5.63l4.07,-7.54l2.23,0.01l0.29,-0.22l0.59,-2.15l4.46,0.66l0.34,-0.26l0.34,-2.64l1.21,-0.14l3.24,2.08l3.78,2.85l0.06,6.37l0.03,0.14l0.67,1.29l-3.95,1.07Z", "name": "Sweden"}, "SD": {"path": "M505.98,259.75l-0.31,-0.9l-0.1,-0.14l-1.2,-0.93l-0.27,-1.66l0.29,-1.83l-0.25,-0.34l-1.16,-0.17l-0.33,0.21l-0.11,0.37l-1.3,0.11l-0.21,0.49l0.55,0.68l0.18,1.29l-1.31,1.33l-1.18,1.72l-1.04,0.21l-2.0,-1.4l-0.32,-0.02l-0.95,0.52l-0.14,0.16l-0.21,0.6l-1.16,0.43l-0.19,0.23l-0.04,0.27l-2.08,0.0l-0.25,-0.39l-0.24,-0.13l-1.81,-0.09l-0.14,0.03l-0.8,0.38l-0.49,-0.16l-1.22,-1.39l-0.42,-0.67l-0.31,-0.14l-1.81,0.35l-0.2,0.14l-0.72,1.24l-0.61,2.14l-0.73,0.4l-0.62,0.22l-0.83,-0.68l-0.12,-0.6l0.38,-0.97l0.01,-1.14l-0.08,-0.2l-1.39,-1.53l-0.25,-0.97l0.03,-0.57l-0.11,-0.25l-0.81,-0.66l-0.03,-1.34l-0.04,-0.14l-0.52,-0.98l-0.31,-0.15l-0.42,0.07l0.12,-0.44l0.63,-1.03l0.03,-0.23l-0.24,-0.88l0.69,-0.66l0.02,-0.41l-0.4,-0.46l0.58,-1.39l1.04,-1.71l1.97,0.16l0.32,-0.3l-0.12,-10.24l0.02,-0.8l2.59,-0.01l0.3,-0.3l0.0,-4.92l29.19,0.0l0.68,2.17l-0.4,0.35l-0.1,0.27l0.36,2.69l0.93,3.15l0.12,0.16l2.05,1.4l-0.99,1.15l-1.75,0.4l-0.15,0.08l-0.79,0.79l-0.08,0.17l-0.24,1.69l-1.07,3.75l-0.0,0.16l0.25,0.96l-0.38,2.1l-0.98,2.41l-1.52,1.3l-1.07,1.94l-0.25,0.99l-1.08,0.64l-0.13,0.18l-0.46,1.65Z", "name": "Sudan"}, "DO": {"path": "M241.7,234.97l0.15,-0.22l1.73,0.01l1.43,0.64l0.15,0.03l0.45,-0.04l0.36,0.74l0.28,0.17l1.02,-0.04l-0.04,0.43l0.27,0.33l1.03,0.09l0.91,0.7l-0.57,0.64l-0.99,-0.47l-0.16,-0.03l-1.11,0.11l-0.79,-0.12l-0.26,0.09l-0.38,0.4l-0.66,0.11l-0.28,-0.45l-0.38,-0.12l-0.83,0.37l-0.14,0.13l-0.85,1.49l-0.27,-0.17l-0.1,-0.58l0.05,-0.67l-0.07,-0.21l-0.44,-0.53l0.35,-0.25l0.12,-0.19l0.19,-1.0l-0.2,-1.4Z", "name": "Dominican Republic"}, "DJ": {"path": "M528.78,253.36l0.34,0.45l-0.06,0.76l-1.26,0.54l-0.05,0.53l0.82,0.53l-0.57,0.83l-0.3,-0.25l-0.27,-0.05l-0.56,0.17l-1.07,-0.03l-0.04,-0.56l-0.16,-0.56l0.76,-1.07l0.76,-0.97l0.89,0.18l0.25,-0.06l0.51,-0.42Z", "name": "Djibouti"}, "DK": {"path": "M452.4,129.07l-1.27,2.39l-2.25,-1.69l-0.26,-1.08l3.15,-1.0l0.63,1.39ZM447.87,126.25l-0.35,0.76l-0.47,-0.24l-0.38,0.09l-1.8,2.53l-0.03,0.29l0.56,1.4l-1.22,0.4l-1.68,-0.41l-0.92,-1.76l-0.07,-3.47l0.38,-0.88l0.62,-0.93l2.07,-0.21l0.19,-0.1l0.84,-0.95l1.5,-0.76l-0.06,1.26l-0.7,1.1l-0.03,0.25l0.3,1.0l0.18,0.19l1.06,0.42Z", "name": "Denmark"}, "DE": {"path": "M445.51,131.69l0.03,0.94l0.21,0.28l2.32,0.74l-0.02,1.0l0.37,0.3l2.55,-0.65l1.36,-0.89l2.63,1.27l1.09,1.01l0.51,1.51l-0.6,0.78l-0.0,0.36l0.88,1.17l0.58,1.68l-0.18,1.08l0.03,0.18l0.87,1.81l-0.66,0.2l-0.55,-0.32l-0.36,0.05l-0.58,0.58l-1.73,0.62l-0.99,0.84l-1.77,0.7l-0.16,0.4l0.42,0.94l0.26,1.34l0.14,0.2l1.25,0.76l1.22,1.2l-0.71,1.2l-0.81,0.37l-0.17,0.32l0.34,1.99l-0.04,0.09l-0.47,-0.39l-0.17,-0.07l-1.2,-0.1l-1.85,0.57l-2.15,-0.13l-0.29,0.18l-0.21,0.5l-0.96,-0.67l-0.24,-0.05l-0.67,0.16l-2.6,-0.94l-0.34,0.1l-0.42,0.57l-1.64,-0.02l0.26,-1.88l1.24,-2.15l-0.21,-0.45l-3.54,-0.58l-0.98,-0.71l0.12,-1.26l-0.05,-0.2l-0.44,-0.64l0.27,-2.18l-0.38,-3.14l1.17,-0.0l0.27,-0.17l0.63,-1.26l0.65,-3.17l-0.02,-0.17l-0.41,-1.0l0.32,-0.47l1.77,-0.16l0.37,0.6l0.47,0.06l1.7,-1.69l0.06,-0.33l-0.55,-1.24l-0.09,-1.51l1.5,0.36l0.16,-0.01l1.22,-0.4Z", "name": "Germany"}, "YE": {"path": "M553.53,242.65l-1.51,0.58l-0.17,0.16l-0.48,1.14l-0.07,0.79l-2.31,1.0l-3.98,1.19l-2.28,1.8l-0.97,0.12l-0.7,-0.14l-0.23,0.05l-1.42,1.03l-1.51,0.47l-2.07,0.13l-0.68,0.15l-0.17,0.1l-0.49,0.6l-0.57,0.16l-0.18,0.13l-0.3,0.49l-1.06,-0.05l-0.13,0.02l-0.73,0.32l-1.48,-0.11l-0.55,-1.26l0.07,-1.32l-0.04,-0.16l-0.39,-0.72l-0.48,-1.85l-0.52,-0.79l0.08,-0.02l0.22,-0.36l-0.23,-1.05l0.24,-0.39l0.04,-0.19l-0.09,-0.95l0.96,-0.72l0.11,-0.31l-0.23,-0.98l0.46,-0.88l0.75,0.49l0.26,0.03l0.63,-0.22l2.76,-0.06l0.5,0.25l2.42,0.26l0.85,-0.11l0.52,0.71l0.35,0.1l1.17,-0.43l0.15,-0.12l1.75,-2.64l2.22,-1.11l6.95,-0.96l2.55,5.58Z", "name": "Yemen"}, "AT": {"path": "M463.17,154.15l-0.14,0.99l-1.15,0.01l-0.24,0.47l0.39,0.56l-0.75,1.84l-0.36,0.4l-2.06,0.07l-0.14,0.04l-1.18,0.67l-1.96,-0.23l-3.43,-0.78l-0.5,-0.97l-0.33,-0.16l-2.47,0.55l-0.2,0.16l-0.18,0.37l-1.27,-0.38l-1.28,-0.09l-0.81,-0.41l0.25,-0.51l0.03,-0.18l-0.05,-0.28l0.35,-0.08l1.16,0.81l0.45,-0.13l0.27,-0.64l2.0,0.12l1.84,-0.57l1.05,0.09l0.71,0.59l0.47,-0.11l0.23,-0.54l0.02,-0.17l-0.32,-1.85l0.69,-0.31l0.13,-0.12l0.73,-1.23l1.61,0.89l0.35,-0.04l1.35,-1.27l0.7,-0.19l1.84,0.93l0.18,0.03l1.08,-0.15l0.81,0.43l-0.07,0.15l-0.02,0.2l0.24,1.06Z", "name": "Austria"}, "DZ": {"path": "M450.58,224.94l-8.31,4.86l-7.23,5.12l-3.46,1.13l-2.42,0.22l-0.02,-1.33l-0.2,-0.28l-1.15,-0.42l-1.45,-0.69l-0.55,-1.13l-0.1,-0.12l-8.45,-5.72l-17.72,-12.17l0.03,-0.38l-0.02,-3.21l3.84,-1.91l2.46,-0.41l2.1,-0.75l0.14,-0.11l0.9,-1.3l2.84,-1.06l0.19,-0.27l0.09,-1.81l1.21,-0.2l0.15,-0.07l1.06,-0.96l3.19,-0.46l0.23,-0.18l0.46,-1.08l-0.08,-0.34l-0.6,-0.54l-0.83,-2.85l-0.18,-1.8l-0.82,-1.57l2.13,-1.37l2.65,-0.49l0.13,-0.05l1.55,-1.15l2.34,-0.85l4.2,-0.51l4.07,-0.23l1.21,0.41l0.23,-0.01l2.3,-1.11l2.52,-0.02l0.94,0.62l0.2,0.05l1.25,-0.13l-0.36,1.03l-0.01,0.14l0.39,2.66l-0.56,2.2l-1.49,1.52l-0.08,0.24l0.22,2.12l0.11,0.2l1.94,1.58l0.02,0.54l0.12,0.23l1.45,1.06l1.04,4.85l0.81,2.42l0.13,1.19l-0.43,2.17l0.17,1.28l-0.31,1.53l0.2,1.56l-0.9,1.02l-0.01,0.38l1.43,1.88l0.09,1.06l0.04,0.13l0.89,1.48l0.37,0.12l1.03,-0.43l1.79,1.12l0.89,1.34Z", "name": "Algeria"}, "US": {"path": "M892.64,99.05l1.16,0.57l0.21,0.02l1.45,-0.38l1.92,0.99l2.17,0.47l-1.65,0.72l-1.75,-0.79l-0.93,-0.7l-0.21,-0.06l-2.11,0.22l-0.35,-0.2l0.09,-0.87ZM183.29,150.37l0.39,1.54l0.12,0.17l0.78,0.55l0.14,0.05l1.74,0.2l2.52,0.5l2.4,0.98l0.17,0.02l1.96,-0.4l3.01,0.81l0.91,-0.02l2.22,-0.88l4.67,2.33l3.86,2.01l0.21,0.71l0.15,0.18l0.33,0.17l-0.02,0.05l0.23,0.43l0.67,0.1l0.21,-0.05l0.1,-0.07l0.05,0.29l0.09,0.16l0.5,0.5l0.21,0.09l0.56,0.0l0.13,0.13l-0.2,0.36l0.12,0.41l2.49,1.39l0.99,5.24l-0.69,1.68l-1.16,1.64l-0.6,1.18l-0.06,0.31l0.04,0.22l0.28,0.43l0.11,0.1l0.85,0.47l0.15,0.04l0.63,0.0l0.14,-0.04l2.87,-1.58l2.6,-0.49l3.28,-1.5l0.17,-0.23l0.04,-0.43l-0.23,-0.93l-0.24,-0.39l0.74,-0.32l4.7,-0.01l0.25,-0.13l0.77,-1.15l2.9,-2.41l1.04,-0.52l8.35,-0.02l0.28,-0.21l0.2,-0.6l0.7,-0.14l1.06,-0.48l0.13,-0.11l0.92,-1.49l0.75,-2.39l1.67,-2.08l0.59,0.6l0.3,0.07l1.52,-0.49l0.88,0.72l-0.0,4.14l0.08,0.2l1.6,1.72l0.31,0.72l-2.42,1.35l-2.55,1.05l-2.64,0.9l-0.14,0.11l-1.33,1.81l-0.44,0.7l-0.05,0.15l-0.03,1.6l0.03,0.14l0.83,1.59l0.24,0.16l0.78,0.06l-1.15,0.33l-1.25,-0.04l-1.83,0.52l-2.51,0.29l-2.17,0.88l-0.17,0.36l0.33,0.22l3.55,-0.54l0.15,0.11l-2.87,0.73l-1.19,0.0l-0.16,-0.33l-0.36,0.06l-0.76,0.82l0.17,0.5l0.42,0.08l-0.45,1.75l-1.4,1.74l-0.04,-0.17l-0.21,-0.22l-0.48,-0.13l-0.77,-0.69l-0.36,-0.03l-0.12,0.34l0.52,1.58l0.09,0.14l0.52,0.43l0.03,0.87l-0.74,1.05l-0.39,0.63l0.05,-0.12l-0.08,-0.34l-1.19,-1.03l-0.28,-2.31l-0.26,-0.26l-0.32,0.19l-0.48,1.27l-0.01,0.19l0.39,1.33l-1.14,-0.31l-0.36,0.18l0.14,0.38l1.57,0.85l0.1,2.58l0.22,0.28l0.55,0.15l0.21,0.81l0.33,2.72l-1.46,1.94l-2.5,0.81l-0.12,0.07l-1.58,1.58l-1.15,0.17l-0.15,0.06l-1.27,1.03l-0.09,0.13l-0.32,0.85l-2.71,1.79l-1.45,1.37l-1.18,1.64l-0.05,0.12l-0.39,1.96l0.0,0.13l0.44,1.91l0.85,2.37l1.1,1.91l0.03,1.2l1.16,3.07l-0.08,1.74l-0.1,0.99l-0.57,1.48l-0.54,0.24l-0.97,-0.26l-0.34,-1.02l-0.12,-0.16l-0.89,-0.58l-2.44,-4.28l-0.34,-0.94l0.49,-1.71l-0.02,-0.21l-0.7,-1.5l-2.0,-2.35l-0.11,-0.08l-0.98,-0.42l-0.25,0.01l-2.42,1.19l-0.26,-0.08l-1.26,-1.29l-1.57,-0.68l-0.16,-0.02l-2.79,0.34l-2.18,-0.3l-1.98,0.19l-1.12,0.45l-0.14,0.44l0.4,0.65l-0.04,1.02l0.09,0.22l0.29,0.3l-0.06,0.05l-0.77,-0.33l-0.26,0.01l-0.87,0.48l-1.64,-0.08l-1.79,-1.39l-0.23,-0.06l-2.11,0.33l-1.75,-0.61l-0.14,-0.01l-1.61,0.2l-2.11,0.64l-0.11,0.06l-2.25,1.99l-2.53,1.21l-1.43,1.38l-0.58,1.22l-0.03,0.12l-0.03,1.86l0.13,1.32l0.3,0.62l-0.46,0.04l-1.71,-0.57l-1.85,-0.79l-0.63,-1.14l-0.54,-1.85l-0.07,-0.12l-1.45,-1.51l-0.86,-1.58l-1.26,-1.87l-0.09,-0.09l-1.76,-1.09l-0.17,-0.04l-2.05,0.05l-0.23,0.12l-1.44,1.97l-1.84,-0.72l-1.19,-0.76l-0.6,-1.45l-0.9,-1.52l-1.49,-1.21l-1.27,-0.87l-0.89,-0.96l-0.22,-0.1l-4.34,-0.0l-0.3,0.3l-0.0,0.84l-6.62,0.02l-5.66,-1.93l-3.48,-1.24l0.11,-0.25l-0.3,-0.42l-3.18,0.3l-2.6,0.2l-0.35,-1.19l-0.08,-0.13l-1.62,-1.61l-0.13,-0.08l-1.02,-0.29l-0.22,-0.66l-0.25,-0.2l-1.31,-0.13l-0.82,-0.7l-0.16,-0.07l-2.25,-0.27l-0.48,-0.34l-0.28,-1.44l-0.07,-0.14l-2.41,-2.84l-2.03,-3.89l0.08,-0.58l-0.1,-0.27l-1.08,-0.94l-1.87,-2.36l-0.33,-2.31l-0.07,-0.15l-1.24,-1.5l0.52,-2.4l-0.09,-2.57l-0.78,-2.3l0.96,-2.83l0.61,-5.66l-0.46,-4.26l-0.79,-2.71l-0.68,-1.4l0.13,-0.26l3.24,0.97l1.28,2.88l0.52,0.06l0.62,-0.84l0.06,-0.22l-0.4,-2.61l-0.74,-2.29l68.9,-0.0l0.3,-0.3l0.01,-0.95l0.32,-0.01ZM32.5,67.43l1.75,1.99l0.41,0.04l1.02,-0.81l3.79,0.25l-0.1,0.72l0.24,0.34l3.83,0.77l2.6,-0.44l5.21,1.41l4.84,0.43l1.9,0.57l0.15,0.01l3.25,-0.71l3.72,1.32l2.52,0.58l-0.03,38.14l0.29,0.3l2.41,0.11l2.34,1.0l1.7,1.59l2.22,2.42l0.42,0.03l2.41,-2.04l2.25,-1.08l1.23,1.76l1.71,1.53l2.24,1.62l1.54,2.56l2.56,4.09l0.11,0.11l4.1,2.17l0.06,1.93l-1.12,1.35l-1.22,-1.14l-2.08,-1.05l-0.68,-2.94l-0.09,-0.16l-3.18,-2.84l-1.32,-3.35l-0.25,-0.19l-2.43,-0.24l-3.93,-0.09l-2.85,-1.02l-5.24,-3.85l-6.77,-2.04l-3.52,0.3l-4.84,-1.7l-2.96,-1.6l-0.23,-0.02l-2.78,0.8l-0.21,0.35l0.46,2.31l-1.11,0.19l-2.9,0.78l-2.24,1.26l-2.42,0.68l-0.29,-1.79l1.07,-3.49l2.54,-1.11l0.12,-0.45l-0.69,-0.96l-0.41,-0.07l-3.19,2.12l-1.76,2.54l-3.57,2.62l-0.03,0.46l1.63,1.59l-2.14,2.38l-2.64,1.49l-2.49,1.09l-0.16,0.17l-0.58,1.48l-3.8,1.79l-0.14,0.14l-0.75,1.57l-2.75,1.41l-1.62,-0.25l-0.16,0.02l-2.35,0.98l-2.54,1.19l-2.06,1.15l-4.05,0.93l-0.1,-0.15l2.45,-1.45l2.49,-1.1l2.61,-1.88l3.03,-0.39l0.19,-0.1l1.2,-1.41l3.43,-2.11l0.61,-0.75l1.81,-1.24l0.13,-0.2l0.42,-2.7l1.24,-2.12l-0.03,-0.35l-0.34,-0.09l-2.73,1.05l-0.67,-0.53l-0.39,0.02l-1.13,1.11l-1.43,-1.62l-0.49,0.06l-0.41,0.8l-0.67,-1.31l-0.42,-0.12l-2.43,1.43l-1.18,-0.0l-0.18,-1.86l0.43,-1.3l-0.09,-0.33l-1.61,-1.33l-0.26,-0.06l-3.11,0.68l-2.0,-1.66l-1.61,-0.85l-0.01,-1.97l-0.11,-0.23l-1.76,-1.48l0.86,-1.96l2.01,-2.13l0.88,-1.94l1.79,-0.25l1.65,0.6l0.31,-0.06l1.91,-1.8l1.67,0.31l0.22,-0.04l1.91,-1.23l0.13,-0.33l-0.47,-1.82l-0.15,-0.19l-1.0,-0.52l1.51,-1.27l0.09,-0.34l-0.29,-0.19l-1.62,0.06l-2.66,0.88l-0.13,0.09l-0.62,0.72l-1.77,-0.8l-0.16,-0.02l-3.48,0.44l-3.5,-0.92l-1.06,-1.61l-2.78,-2.09l3.07,-1.51l5.52,-2.01l1.65,0.0l-0.28,1.73l0.31,0.35l5.29,-0.16l0.23,-0.49l-2.03,-2.59l-0.1,-0.08l-3.03,-1.58l-1.79,-2.12l-2.4,-1.83l-3.18,-1.27l1.13,-1.84l4.28,-0.14l0.15,-0.05l3.16,-2.0l0.13,-0.17l0.57,-2.07l2.43,-2.02l2.42,-0.52l4.67,-1.98l2.22,0.29l0.2,-0.04l3.74,-2.37l3.57,0.91ZM37.66,123.49l-2.31,1.26l-1.04,-0.75l-0.31,-1.35l2.06,-1.16l1.24,-0.51l1.48,0.22l0.76,0.81l-1.89,1.49ZM30.89,233.84l1.2,0.57l0.35,0.3l0.48,0.69l-1.6,0.86l-0.3,0.31l-0.24,-0.14l0.05,-0.54l-0.02,-0.15l-0.36,-0.83l0.05,-0.12l0.39,-0.38l0.07,-0.31l-0.09,-0.27ZM29.06,231.89l0.5,0.14l0.31,0.19l-0.46,0.1l-0.34,-0.43ZM25.02,230.13l0.2,-0.11l0.4,0.47l-0.43,-0.05l-0.17,-0.31ZM21.29,228.68l0.1,-0.07l0.22,0.02l0.02,0.21l-0.02,0.02l-0.32,-0.18ZM6.0,113.33l-1.19,0.45l-1.5,-0.64l-0.94,-0.63l1.76,-0.46l1.71,0.29l0.16,0.98Z", "name": "United States of America"}, "UY": {"path": "M276.9,363.17l1.3,-0.23l2.4,2.04l0.22,0.07l0.82,-0.07l2.48,1.7l1.93,1.5l1.28,1.67l-0.95,1.14l-0.04,0.31l0.63,1.45l-0.96,1.57l-2.65,1.47l-1.73,-0.53l-0.15,-0.01l-1.25,0.28l-2.22,-1.16l-0.16,-0.03l-1.56,0.08l-1.33,-1.36l0.17,-1.58l0.48,-0.55l0.07,-0.2l-0.02,-2.74l0.66,-2.8l0.57,-2.02Z", "name": "Uruguay"}, "LB": {"path": "M510.44,198.11l-0.48,0.03l-0.26,0.17l-0.15,0.32l-0.21,-0.0l0.72,-1.85l1.19,-1.9l0.74,0.09l0.27,0.73l-1.19,0.93l-0.09,0.13l-0.54,1.36Z", "name": "Lebanon"}, "LA": {"path": "M684.87,248.8l0.61,-0.86l0.05,-0.16l0.11,-2.17l-0.08,-0.22l-1.96,-2.16l-0.15,-2.44l-0.08,-0.18l-1.9,-2.1l-0.19,-0.1l-1.89,-0.18l-0.29,0.15l-0.42,0.76l-1.21,0.06l-0.67,-0.41l-0.31,-0.0l-2.2,1.29l-0.05,-1.77l0.61,-2.7l-0.27,-0.37l-1.44,-0.1l-0.12,-1.31l-0.12,-0.21l-0.87,-0.65l0.38,-0.68l1.76,-1.41l0.08,0.22l0.27,0.2l1.33,0.07l0.31,-0.34l-0.35,-2.75l0.85,-0.25l1.32,1.88l1.11,2.36l0.27,0.17l2.89,0.02l0.78,1.82l-1.32,0.56l-0.12,0.09l-0.72,0.93l0.1,0.45l2.93,1.52l3.62,5.27l1.88,1.78l0.58,1.67l-0.38,2.11l-1.87,-0.79l-0.37,0.11l-0.99,1.54l-1.51,-0.73Z", "name": "Laos"}, "TW": {"path": "M725.6,222.5l-1.5,4.22l-0.82,1.65l-1.01,-1.7l-0.26,-1.8l1.4,-2.48l1.8,-1.81l0.76,0.53l-0.38,1.39Z", "name": "Taiwan"}, "TT": {"path": "M266.35,259.46l0.41,-0.39l0.09,-0.23l-0.04,-0.75l1.14,-0.26l0.2,0.03l-0.07,1.37l-1.73,0.23Z", "name": "Trinidad and Tobago"}, "TR": {"path": "M513.25,175.38l3.63,1.17l0.14,0.01l2.88,-0.45l2.11,0.26l0.18,-0.03l2.9,-1.53l2.51,-0.13l2.25,1.37l0.36,0.88l-0.23,1.36l0.19,0.33l1.81,0.72l0.61,0.53l-1.31,0.64l-0.16,0.34l0.76,3.24l-0.44,0.8l0.01,0.3l1.19,2.02l-0.71,0.29l-0.74,-0.62l-0.15,-0.07l-2.91,-0.37l-0.15,0.02l-1.04,0.43l-2.78,0.44l-1.44,-0.03l-2.83,1.06l-1.95,0.01l-1.28,-0.52l-0.2,-0.01l-2.62,0.76l-0.7,-0.48l-0.47,0.22l-0.13,1.49l-1.01,0.94l-0.58,-0.82l0.79,-0.9l0.04,-0.34l-0.31,-0.15l-1.46,0.23l-2.03,-0.64l-0.3,0.07l-1.65,1.58l-3.58,0.3l-1.94,-1.47l-0.17,-0.06l-2.7,-0.1l-0.28,0.17l-0.51,1.06l-1.47,0.29l-2.32,-1.46l-0.17,-0.05l-2.55,0.05l-1.4,-2.7l-1.72,-1.54l1.11,-2.06l-0.07,-0.37l-1.35,-1.19l2.47,-2.51l3.74,-0.11l0.26,-0.17l0.96,-2.07l4.56,0.38l0.19,-0.05l2.97,-1.92l2.84,-0.83l4.03,-0.06l4.31,2.08ZM488.85,176.8l-1.81,1.38l-0.57,-1.01l0.02,-0.36l0.45,-0.25l0.13,-0.15l0.78,-1.87l-0.11,-0.37l-0.72,-0.47l1.91,-0.71l1.89,0.35l0.25,0.97l0.17,0.2l1.87,0.83l-0.19,0.31l-2.82,0.16l-0.18,0.07l-1.06,0.91Z", "name": "Turkey"}, "LK": {"path": "M625.44,266.07l-0.35,2.4l-0.9,0.61l-1.91,0.5l-1.04,-1.75l-0.43,-3.5l1.0,-3.6l1.34,1.09l1.13,1.72l1.16,2.52Z", "name": "Sri Lanka"}, "TN": {"path": "M444.91,206.18l-0.99,-4.57l-0.12,-0.18l-1.43,-1.04l-0.02,-0.53l-0.11,-0.22l-1.95,-1.59l-0.19,-1.85l1.44,-1.47l0.08,-0.14l0.59,-2.34l-0.38,-2.77l0.44,-1.28l2.52,-1.08l1.41,0.28l-0.06,1.2l0.43,0.28l1.81,-0.9l0.02,0.06l-1.14,1.28l-0.08,0.2l-0.02,1.32l0.11,0.24l0.74,0.6l-0.29,2.18l-1.56,1.35l-0.09,0.32l0.48,1.54l0.28,0.21l1.11,0.04l0.55,1.17l0.15,0.14l0.76,0.35l-0.12,1.79l-1.1,0.72l-0.8,0.91l-1.68,1.04l-0.13,0.32l0.25,1.08l-0.18,0.96l-0.74,0.39Z", "name": "Tunisia"}, "TL": {"path": "M734.21,307.22l0.17,-0.34l1.99,-0.52l1.72,-0.08l0.78,-0.3l0.29,0.1l-0.43,0.32l-2.57,1.09l-1.71,0.59l-0.05,-0.49l-0.19,-0.36Z", "name": "East Timor"}, "TM": {"path": "M553.16,173.51l-0.12,1.0l-0.26,-0.65l0.38,-0.34ZM553.54,173.16l0.13,-0.12l0.43,-0.09l-0.56,0.21ZM555.68,172.6l0.65,-0.14l1.53,0.76l1.71,2.29l0.27,0.12l1.27,-0.14l2.81,-0.04l0.29,-0.38l-0.35,-1.27l1.98,-0.97l1.96,-1.63l3.05,1.44l0.25,2.23l0.14,0.22l0.96,0.61l0.18,0.05l2.61,-0.13l0.68,0.44l1.2,2.97l0.1,0.13l2.85,2.03l1.67,1.41l2.66,1.45l3.13,1.17l-0.05,1.23l-0.36,-0.04l-1.12,-0.73l-0.44,0.14l-0.34,0.89l-1.96,0.52l-0.22,0.23l-0.47,2.17l-1.26,0.78l-1.93,0.42l-0.21,0.18l-0.46,1.14l-1.64,0.33l-2.3,-0.97l-0.2,-2.23l-0.28,-0.27l-1.76,-0.1l-2.78,-2.48l-0.15,-0.07l-1.95,-0.31l-2.82,-1.48l-1.78,-0.27l-0.18,0.03l-1.03,0.51l-1.6,-0.08l-0.22,0.08l-1.72,1.6l-1.83,0.46l-0.39,-1.7l0.36,-3.0l-0.16,-0.3l-1.73,-0.88l0.57,-1.77l-0.25,-0.39l-1.33,-0.14l0.41,-1.85l2.05,0.63l0.21,-0.01l2.2,-0.95l0.09,-0.49l-1.78,-1.75l-0.69,-1.66l-0.07,-0.03Z", "name": "Turkmenistan"}, "TJ": {"path": "M597.99,178.71l-0.23,0.23l-2.57,-0.47l-0.35,0.25l-0.24,1.7l0.32,0.34l2.66,-0.22l3.15,0.95l4.47,-0.42l0.58,2.45l0.39,0.21l0.71,-0.25l1.22,0.53l-0.06,1.01l0.29,1.28l-2.19,-0.0l-1.71,-0.21l-0.23,0.07l-1.51,1.25l-1.05,0.27l-0.77,0.51l-0.71,-0.67l0.22,-2.28l-0.24,-0.32l-0.43,-0.08l0.17,-0.57l-0.16,-0.36l-1.36,-0.66l-0.34,0.05l-1.08,1.01l-0.09,0.15l-0.25,1.09l-0.24,0.26l-1.36,-0.05l-0.27,0.14l-0.65,1.06l-0.58,-0.39l-0.3,-0.02l-1.68,0.86l-0.36,-0.16l1.28,-2.65l0.02,-0.2l-0.54,-2.17l-0.18,-0.21l-1.53,-0.58l0.41,-0.82l1.89,0.13l0.26,-0.12l1.19,-1.63l0.77,-1.82l2.66,-0.55l-0.33,0.87l0.01,0.23l0.36,0.82l0.3,0.18l0.23,-0.02Z", "name": "Tajikistan"}, "LS": {"path": "M493.32,359.69l0.69,0.65l-0.65,1.12l-0.38,0.8l-1.27,0.39l-0.18,0.15l-0.4,0.77l-0.59,0.18l-1.59,-1.78l1.16,-1.5l1.3,-1.02l0.97,-0.46l0.94,0.72Z", "name": "Lesotho"}, "TH": {"path": "M677.42,253.68l-1.7,-0.88l-0.14,-0.03l-1.77,0.04l0.3,-1.64l-0.3,-0.35l-2.21,0.01l-0.3,0.28l-0.2,2.76l-2.15,5.9l-0.02,0.13l0.17,1.83l0.28,0.27l1.45,0.07l0.93,2.1l0.44,2.15l0.08,0.15l1.4,1.44l0.16,0.09l1.43,0.27l1.04,1.05l-0.58,0.73l-1.24,0.22l-0.15,-0.99l-0.15,-0.22l-2.04,-1.1l-0.36,0.06l-0.23,0.23l-0.72,-0.71l-0.41,-1.18l-0.06,-0.11l-1.33,-1.42l-1.22,-1.2l-0.5,0.13l-0.15,0.54l-0.14,-0.41l0.26,-1.48l0.73,-2.38l1.2,-2.57l1.37,-2.35l0.02,-0.27l-0.95,-2.26l0.03,-1.19l-0.29,-1.42l-0.06,-0.13l-1.65,-2.0l-0.46,-0.99l0.62,-0.34l0.13,-0.15l0.92,-2.23l-0.02,-0.27l-1.05,-1.74l-1.57,-1.86l-1.04,-1.96l0.76,-0.34l0.16,-0.16l1.07,-2.63l1.58,-0.1l0.16,-0.06l1.43,-1.11l1.24,-0.52l0.84,0.62l0.13,1.43l0.28,0.27l1.34,0.09l-0.54,2.39l0.05,2.39l0.45,0.25l2.48,-1.45l0.6,0.36l0.17,0.04l1.47,-0.07l0.25,-0.15l0.41,-0.73l1.58,0.15l1.76,1.93l0.15,2.44l0.08,0.18l1.94,2.15l-0.1,1.96l-0.66,0.93l-2.25,-0.34l-3.24,0.49l-0.19,0.12l-1.6,2.12l-0.06,0.24l0.48,2.46Z", "name": "Thailand"}, "TF": {"path": "M593.76,417.73l1.38,0.84l2.15,0.37l0.04,0.31l-0.59,1.24l-3.36,0.19l-0.05,-1.38l0.43,-1.56Z", "name": "French Southern and Antarctic Lands"}, "TG": {"path": "M425.23,269.29l-1.49,0.4l-0.43,-0.68l-0.64,-1.54l-0.18,-1.16l0.54,-2.21l-0.04,-0.24l-0.59,-0.86l-0.23,-1.9l0.0,-1.82l-0.07,-0.19l-0.95,-1.19l0.1,-0.41l1.58,0.04l-0.23,0.97l0.08,0.28l1.55,1.55l0.09,1.13l0.08,0.19l0.42,0.43l-0.11,5.66l0.52,1.53Z", "name": "Togo"}, "TD": {"path": "M457.57,252.46l0.23,-1.08l-0.28,-0.36l-1.32,-0.05l0.0,-1.35l-0.1,-0.22l-0.9,-0.82l0.99,-3.1l3.12,-2.37l0.12,-0.23l0.13,-3.33l0.95,-5.2l0.53,-1.09l-0.07,-0.36l-0.94,-0.81l-0.03,-0.7l-0.12,-0.23l-0.84,-0.61l-0.57,-3.76l2.21,-1.26l19.67,9.88l0.12,9.74l-1.83,-0.15l-0.28,0.14l-1.14,1.89l-0.68,1.62l0.05,0.31l0.33,0.38l-0.61,0.58l-0.08,0.3l0.25,0.93l-0.58,0.95l-0.29,1.01l0.34,0.37l0.67,-0.11l0.39,0.73l0.03,1.4l0.11,0.23l0.8,0.65l-0.01,0.24l-1.38,0.37l-0.11,0.06l-1.27,1.03l-1.83,2.76l-2.21,1.1l-2.34,-0.15l-0.82,0.25l-0.2,0.37l0.19,0.68l-1.16,0.79l-1.01,0.94l-2.92,0.89l-0.5,-0.46l-0.17,-0.08l-0.41,-0.05l-0.28,0.12l-0.38,0.54l-1.36,0.12l0.1,-0.18l0.01,-0.27l-0.78,-1.72l-0.35,-1.03l-0.17,-0.18l-1.03,-0.41l-1.29,-1.28l0.36,-0.78l0.9,0.2l0.14,-0.0l0.67,-0.17l1.36,0.02l0.26,-0.45l-1.32,-2.22l0.09,-1.64l-0.17,-1.68l-0.04,-0.13l-0.93,-1.53Z", "name": "Chad"}, "LY": {"path": "M457.99,226.38l-1.57,0.87l-1.25,-1.28l-0.13,-0.08l-3.85,-1.11l-1.04,-1.57l-0.09,-0.09l-1.98,-1.23l-0.27,-0.02l-0.93,0.39l-0.72,-1.2l-0.09,-1.07l-0.06,-0.16l-1.33,-1.75l0.83,-0.94l0.07,-0.24l-0.21,-1.64l0.31,-1.43l-0.17,-1.29l0.43,-2.26l-0.15,-1.33l-0.73,-2.18l0.99,-0.52l0.16,-0.21l0.22,-1.16l-0.22,-1.06l1.54,-0.95l0.81,-0.92l1.19,-0.78l0.14,-0.23l0.12,-1.76l2.57,0.84l0.16,0.01l0.99,-0.23l2.01,0.45l3.19,1.2l1.12,2.36l0.2,0.16l2.24,0.53l3.5,1.14l2.65,1.36l0.29,-0.01l1.22,-0.71l1.27,-1.32l0.07,-0.29l-0.55,-2.0l0.69,-1.19l1.7,-1.23l1.61,-0.35l3.2,0.54l0.78,1.14l0.24,0.13l0.85,0.01l0.84,0.47l2.35,0.31l0.42,0.63l-0.79,1.16l-0.04,0.26l0.35,1.08l-0.61,1.6l-0.0,0.2l0.73,2.16l0.0,24.24l-2.58,0.01l-0.3,0.29l-0.02,0.62l-19.55,-9.83l-0.28,0.01l-2.53,1.44Z", "name": "Libya"}, "AE": {"path": "M550.59,223.8l0.12,0.08l1.92,-0.41l3.54,0.15l0.23,-0.09l1.71,-1.79l1.86,-1.7l1.31,-1.36l0.26,0.5l0.28,1.72l-0.93,0.01l-0.3,0.26l-0.21,1.73l0.11,0.27l0.08,0.06l-0.7,0.32l-0.17,0.27l-0.01,0.99l-0.68,1.02l-0.05,0.15l-0.06,0.96l-0.32,0.36l-7.19,-1.27l-0.79,-2.22Z", "name": "United Arab Emirates"}, "VE": {"path": "M240.66,256.5l0.65,0.91l-0.03,1.13l-1.05,1.39l-0.03,0.31l0.95,2.0l0.32,0.17l1.08,-0.16l0.24,-0.21l0.56,-1.83l-0.06,-0.29l-0.71,-0.81l-0.1,-1.58l2.9,-0.96l0.19,-0.37l-0.29,-1.02l0.45,-0.41l0.72,1.43l0.26,0.16l1.65,0.04l1.46,1.27l0.08,0.72l0.3,0.27l2.28,0.02l2.55,-0.25l1.34,1.06l0.14,0.06l1.92,0.31l0.2,-0.03l1.4,-0.79l0.15,-0.25l0.02,-0.36l2.82,-0.14l1.17,-0.01l-0.41,0.14l-0.14,0.46l0.86,1.19l0.22,0.12l1.93,0.18l1.73,1.13l0.37,1.9l0.31,0.24l1.21,-0.05l0.52,0.32l-1.63,1.21l-0.11,0.17l-0.22,0.92l0.07,0.27l0.63,0.69l-0.31,0.24l-1.48,0.39l-0.22,0.3l0.04,1.03l-0.59,0.6l-0.01,0.41l1.67,1.87l0.23,0.48l-0.72,0.76l-2.71,0.91l-1.78,0.39l-0.13,0.06l-0.6,0.49l-1.84,-0.58l-1.89,-0.33l-0.18,0.03l-0.47,0.23l-0.02,0.53l0.96,0.56l-0.08,1.58l0.35,1.58l0.26,0.23l1.91,0.19l0.02,0.07l-1.54,0.62l-0.18,0.2l-0.25,0.92l-0.88,0.35l-1.85,0.58l-0.16,0.13l-0.4,0.64l-1.66,0.14l-1.22,-1.18l-0.79,-2.52l-0.67,-0.88l-0.66,-0.43l0.99,-0.98l0.09,-0.26l-0.09,-0.56l-0.08,-0.16l-0.66,-0.69l-0.47,-1.54l0.18,-1.67l0.55,-0.85l0.45,-1.35l-0.15,-0.36l-0.89,-0.43l-0.19,-0.02l-1.39,0.28l-1.76,-0.13l-0.92,0.23l-1.64,-2.01l-0.17,-0.1l-1.54,-0.33l-3.05,0.23l-0.5,-0.73l-0.15,-0.12l-0.45,-0.15l-0.05,-0.28l0.28,-0.86l0.01,-0.15l-0.2,-1.01l-0.08,-0.15l-0.5,-0.5l-0.3,-1.08l-0.25,-0.22l-0.89,-0.12l0.54,-1.18l0.29,-1.73l0.66,-0.85l0.94,-0.7l0.09,-0.11l0.3,-0.6Z", "name": "Venezuela"}, "AF": {"path": "M574.42,192.1l2.24,0.95l0.18,0.02l1.89,-0.38l0.22,-0.18l0.46,-1.14l1.82,-0.4l1.5,-0.91l0.14,-0.19l0.46,-2.12l1.93,-0.51l0.2,-0.18l0.26,-0.68l0.87,0.57l0.13,0.05l0.79,0.09l1.35,0.02l1.83,0.59l0.75,0.34l0.26,-0.01l1.66,-0.85l0.7,0.46l0.42,-0.09l0.72,-1.17l1.32,0.05l0.23,-0.1l0.39,-0.43l0.07,-0.14l0.24,-1.08l0.86,-0.81l0.94,0.46l-0.2,0.64l0.23,0.38l0.49,0.09l-0.21,2.15l0.09,0.25l0.99,0.94l0.38,0.03l0.83,-0.57l1.06,-0.27l0.12,-0.06l1.46,-1.21l1.63,0.2l2.4,0.0l0.17,0.32l-1.12,0.25l-1.23,0.52l-2.86,0.33l-2.69,0.6l-0.13,0.06l-1.46,1.25l-0.07,0.36l0.58,1.18l0.25,1.21l-1.13,1.08l-0.09,0.25l0.09,0.98l-0.53,0.79l-2.22,-0.08l-0.28,0.44l0.83,1.57l-1.3,0.58l-0.13,0.11l-1.06,1.69l-0.05,0.18l0.13,1.51l-0.73,0.58l-0.78,-0.22l-0.14,-0.01l-1.91,0.36l-0.23,0.19l-0.2,0.57l-1.65,-0.0l-0.22,0.1l-1.4,1.56l-0.08,0.19l-0.08,2.13l-2.99,1.05l-1.67,-0.23l-0.27,0.1l-0.39,0.46l-1.43,-0.31l-2.43,0.4l-3.69,-1.23l1.96,-2.15l0.08,-0.24l-0.21,-1.78l-0.23,-0.26l-1.69,-0.42l-0.19,-1.62l-0.77,-2.08l0.98,-1.41l-0.14,-0.45l-0.82,-0.31l0.6,-1.79l0.93,-3.21Z", "name": "Afghanistan"}, "IQ": {"path": "M534.42,190.89l0.13,0.14l1.5,0.78l0.15,1.34l-1.13,0.87l-0.11,0.16l-0.58,2.2l0.04,0.24l1.73,2.67l0.12,0.1l2.99,1.49l1.18,1.94l-0.39,1.89l0.29,0.36l0.5,-0.0l0.02,1.17l0.08,0.2l0.83,0.86l-2.36,-0.29l-0.29,0.13l-1.74,2.49l-4.4,-0.21l-7.03,-5.49l-3.73,-1.94l-2.92,-0.74l-0.89,-3.0l5.33,-2.81l0.15,-0.19l0.95,-3.43l-0.2,-2.0l1.19,-0.61l0.11,-0.09l1.23,-1.73l0.92,-0.38l2.75,0.35l0.81,0.68l0.31,0.05l0.94,-0.38l1.5,3.17Z", "name": "Iraq"}, "IS": {"path": "M384.26,87.96l-0.51,2.35l0.08,0.28l2.61,2.58l-2.99,2.83l-7.16,2.72l-2.08,0.7l-9.51,-1.71l1.89,-1.36l-0.07,-0.53l-4.4,-1.59l3.33,-0.59l0.25,-0.32l-0.11,-1.2l-0.25,-0.27l-4.82,-0.88l1.38,-2.2l3.54,-0.57l3.8,2.74l0.33,0.01l3.68,-2.18l3.02,1.12l0.25,-0.02l4.01,-2.18l3.72,0.27Z", "name": "Iceland"}, "IR": {"path": "M556.2,187.5l2.05,-0.52l0.13,-0.07l1.69,-1.57l1.55,0.08l0.15,-0.03l1.02,-0.5l1.64,0.25l2.82,1.48l1.91,0.3l2.8,2.49l0.18,0.08l1.61,0.09l0.19,2.09l-1.0,3.47l-0.69,2.04l0.18,0.38l0.73,0.28l-0.85,1.22l-0.04,0.28l0.81,2.19l0.19,1.72l0.23,0.26l1.69,0.42l0.17,1.43l-2.18,2.39l-0.01,0.4l1.22,1.42l1.0,1.62l0.12,0.11l2.23,1.11l0.06,2.2l0.2,0.27l1.03,0.38l0.14,0.83l-3.38,1.3l-0.18,0.19l-0.87,2.85l-4.44,-0.76l-2.75,-0.62l-2.64,-0.32l-1.01,-3.11l-0.17,-0.19l-1.2,-0.48l-0.18,-0.01l-1.99,0.51l-2.42,1.25l-2.89,-0.84l-2.48,-2.03l-2.41,-0.79l-1.61,-2.47l-1.84,-3.63l-0.36,-0.15l-1.22,0.4l-1.48,-0.84l-0.37,0.06l-0.72,0.82l-1.08,-1.12l-0.02,-1.35l-0.3,-0.29l-0.43,0.0l0.34,-1.64l-0.04,-0.22l-1.29,-2.11l-0.12,-0.11l-3.0,-1.49l-1.62,-2.49l0.52,-1.98l1.18,-0.92l0.11,-0.27l-0.19,-1.66l-0.16,-0.23l-1.55,-0.81l-1.58,-3.33l-1.3,-2.2l0.41,-0.75l0.03,-0.21l-0.73,-3.12l1.2,-0.59l0.35,0.9l1.26,1.35l0.15,0.09l1.81,0.39l0.91,-0.09l0.15,-0.06l2.9,-2.13l0.7,-0.16l0.48,0.56l-0.75,1.26l0.05,0.37l1.56,1.53l0.28,0.08l0.37,-0.09l0.7,1.89l0.21,0.19l2.31,0.59l1.69,1.4l0.15,0.07l3.66,0.49l3.91,-0.76l0.23,-0.19l0.19,-0.52Z", "name": "Iran"}, "AM": {"path": "M530.51,176.08l2.91,-0.39l0.41,0.63l0.11,0.1l0.66,0.36l-0.32,0.47l0.07,0.41l1.1,0.84l-0.53,0.7l0.06,0.42l1.06,0.8l1.01,0.44l0.04,1.56l-0.44,0.04l-0.88,-1.46l0.01,-0.37l-0.3,-0.31l-0.98,0.01l-0.65,-0.69l-0.26,-0.09l-0.38,0.06l-0.97,-0.82l-1.64,-0.65l0.2,-1.2l-0.02,-0.16l-0.28,-0.69Z", "name": "Armenia"}, "IT": {"path": "M451.68,158.58l0.2,0.16l3.3,0.75l-0.22,1.26l0.02,0.18l0.35,0.78l-1.4,-0.32l-0.21,0.03l-2.04,1.1l-0.16,0.29l0.13,1.47l-0.29,0.82l0.02,0.24l0.82,1.57l0.1,0.11l2.28,1.5l1.29,2.53l2.79,2.43l0.2,0.07l1.83,-0.02l0.31,0.34l-0.46,0.39l0.06,0.5l4.06,1.97l2.06,1.49l0.17,0.36l-0.24,0.53l-1.08,-1.07l-0.15,-0.08l-2.18,-0.49l-0.33,0.15l-1.05,1.91l0.11,0.4l1.63,0.98l-0.22,1.12l-0.84,0.14l-0.22,0.15l-1.27,2.38l-0.54,0.12l0.01,-0.47l0.48,-1.46l0.5,-0.58l0.03,-0.35l-0.97,-1.69l-0.76,-1.48l-0.17,-0.15l-0.94,-0.33l-0.68,-1.18l-0.16,-0.13l-1.53,-0.52l-1.03,-1.14l-0.19,-0.1l-1.78,-0.19l-1.88,-1.3l-2.27,-1.94l-1.64,-1.68l-0.76,-2.94l-0.21,-0.21l-1.22,-0.35l-2.01,-1.0l-0.24,-0.01l-1.15,0.42l-0.11,0.07l-1.38,1.36l-0.5,0.11l0.19,-0.87l-0.21,-0.35l-1.19,-0.34l-0.56,-2.06l0.76,-0.82l0.03,-0.36l-0.68,-1.08l0.04,-0.31l0.68,0.42l0.19,0.04l1.21,-0.15l0.14,-0.06l1.18,-0.89l0.25,0.29l0.25,0.1l1.19,-0.1l0.25,-0.18l0.45,-1.04l1.61,0.34l0.19,-0.02l1.1,-0.53l0.17,-0.22l0.15,-0.95l1.19,0.35l0.35,-0.16l0.23,-0.47l2.11,-0.47l0.45,0.89ZM459.35,184.63l-0.71,1.81l0.0,0.23l0.33,0.79l-0.37,1.03l-1.6,-0.91l-1.33,-0.34l-3.24,-1.36l0.23,-0.99l2.73,0.24l3.95,-0.5ZM443.95,175.91l1.26,1.77l-0.31,3.47l-0.82,-0.13l-0.26,0.08l-0.83,0.79l-0.64,-0.52l-0.1,-3.42l-0.44,-1.34l0.91,0.1l0.21,-0.06l1.01,-0.74Z", "name": "Italy"}, "VN": {"path": "M690.8,230.21l-2.86,1.93l-2.09,2.46l-0.06,0.11l-0.55,1.8l0.04,0.26l4.26,6.1l2.31,1.63l1.46,1.97l1.12,4.62l-0.32,4.3l-1.97,1.57l-2.85,1.62l-2.09,2.14l-2.83,2.13l-0.67,-1.19l0.65,-1.58l-0.09,-0.35l-1.47,-1.14l1.67,-0.79l2.57,-0.18l0.22,-0.47l-0.89,-1.24l3.88,-1.8l0.17,-0.24l0.31,-3.05l-0.01,-0.13l-0.56,-1.63l0.44,-2.48l-0.01,-0.15l-0.63,-1.81l-0.08,-0.12l-1.87,-1.77l-3.64,-5.3l-0.11,-0.1l-2.68,-1.39l0.45,-0.59l1.53,-0.65l0.16,-0.39l-0.97,-2.27l-0.27,-0.18l-2.89,-0.02l-1.04,-2.21l-1.28,-1.83l0.96,-0.46l1.97,0.01l2.43,-0.3l0.13,-0.05l1.95,-1.29l1.04,0.85l0.13,0.06l1.98,0.42l-0.32,1.21l0.09,0.3l1.19,1.07l0.12,0.07l1.88,0.51Z", "name": "Vietnam"}, "AR": {"path": "M258.11,341.34l1.4,1.81l0.51,-0.06l0.89,-1.94l2.51,0.1l0.36,0.49l4.6,4.31l0.15,0.08l1.99,0.39l3.01,1.93l2.5,1.01l0.28,0.91l-2.4,3.97l0.17,0.44l2.57,0.74l2.81,0.41l2.09,-0.44l0.14,-0.07l2.27,-2.06l0.09,-0.17l0.38,-2.2l0.88,-0.36l1.05,1.29l-0.04,1.88l-1.98,1.4l-1.72,1.13l-2.84,2.65l-3.34,3.73l-0.07,0.12l-0.63,2.22l-0.67,2.85l0.02,2.73l-0.47,0.54l-0.07,0.17l-0.36,3.28l0.12,0.27l3.03,2.32l-0.31,1.78l0.11,0.29l1.44,1.15l-0.11,1.17l-2.32,3.57l-3.59,1.51l-4.95,0.6l-2.72,-0.29l-0.32,0.38l0.5,1.67l-0.49,2.13l0.01,0.16l0.4,1.29l-1.27,0.88l-2.41,0.39l-2.33,-1.05l-0.31,0.04l-0.97,0.78l-0.11,0.27l0.35,2.98l0.16,0.23l1.69,0.91l0.31,-0.02l1.08,-0.75l0.46,0.96l-2.1,0.88l-2.01,1.89l-0.09,0.18l-0.36,3.05l-0.51,1.42l-2.16,0.01l-0.19,0.07l-1.96,1.59l-0.1,0.15l-0.72,2.34l0.08,0.31l2.46,2.31l0.13,0.07l2.09,0.56l-0.74,2.45l-2.86,1.75l-0.12,0.14l-1.59,3.71l-2.2,1.24l-0.1,0.09l-1.03,1.54l-0.04,0.23l0.81,3.45l0.06,0.13l1.13,1.32l-2.59,-0.57l-5.89,-0.44l-0.92,-1.73l0.05,-2.4l-0.34,-0.3l-1.49,0.19l-0.72,-0.98l-0.2,-3.21l1.79,-1.33l0.1,-0.13l0.79,-2.04l0.02,-0.16l-0.27,-1.52l1.31,-2.69l0.91,-4.15l-0.23,-1.72l0.91,-0.49l0.15,-0.33l-0.27,-1.16l-0.15,-0.2l-0.87,-0.46l0.65,-1.01l-0.04,-0.37l-1.06,-1.09l-0.54,-3.2l0.83,-0.51l0.14,-0.29l-0.42,-3.6l0.58,-2.98l0.64,-2.5l1.41,-1.0l0.12,-0.32l-0.75,-2.8l-0.01,-2.48l1.81,-1.78l0.09,-0.22l-0.06,-2.3l1.39,-2.69l0.03,-0.14l0.01,-2.58l-0.11,-0.24l-0.57,-0.45l-1.1,-4.59l1.49,-2.73l0.04,-0.17l-0.23,-2.59l0.86,-2.38l1.6,-2.48l1.74,-1.65l0.04,-0.39l-0.64,-0.89l0.42,-0.7l0.04,-0.16l-0.08,-4.26l2.55,-1.23l0.16,-0.18l0.86,-2.75l-0.01,-0.22l-0.22,-0.48l1.84,-2.1l3.0,0.59ZM256.77,438.98l-2.1,0.15l-1.18,-1.14l-0.19,-0.08l-1.53,-0.09l-2.38,-0.0l-0.0,-6.28l0.4,0.65l1.25,2.55l0.11,0.12l3.26,2.07l3.19,0.8l-0.82,1.26Z", "name": "Argentina"}, "AU": {"path": "M705.55,353.06l0.09,0.09l0.37,0.05l0.13,-0.35l-0.57,-1.69l0.48,0.3l0.71,0.99l0.34,0.11l0.2,-0.29l-0.04,-1.37l-0.04,-0.14l-1.22,-2.07l-0.28,-0.9l-0.51,-0.69l0.24,-1.33l0.52,-0.7l0.34,-1.32l0.01,-0.13l-0.25,-1.44l0.51,-0.94l0.1,1.03l0.23,0.26l0.32,-0.14l1.01,-1.72l1.94,-0.84l1.27,-1.14l1.84,-0.92l1.0,-0.18l0.6,0.28l0.26,-0.0l1.94,-0.96l1.48,-0.28l0.19,-0.13l0.32,-0.49l0.51,-0.18l1.42,0.05l2.63,-0.76l0.11,-0.06l1.36,-1.15l0.08,-0.1l0.61,-1.33l1.42,-1.27l0.1,-0.19l0.11,-1.03l0.06,-1.32l1.39,-1.74l0.85,1.79l0.4,0.14l1.07,-0.51l0.11,-0.45l-0.77,-1.05l0.53,-0.84l0.86,0.43l0.43,-0.22l0.29,-1.85l1.29,-1.19l0.6,-0.98l1.16,-0.4l0.2,-0.27l0.02,-0.34l0.74,0.2l0.38,-0.27l0.03,-0.44l1.98,-0.61l1.7,1.08l1.36,1.48l0.22,0.1l1.55,0.02l1.57,0.24l0.33,-0.4l-0.48,-1.27l1.09,-1.86l1.06,-0.63l0.1,-0.42l-0.28,-0.46l0.93,-1.24l1.36,-0.8l1.16,0.27l0.14,0.0l2.1,-0.48l0.23,-0.3l-0.05,-1.3l-0.18,-0.26l-1.08,-0.49l0.44,-0.12l1.52,0.58l1.39,1.06l2.11,0.65l0.19,-0.0l0.59,-0.21l1.44,0.72l0.27,0.0l1.37,-0.68l0.84,0.2l0.26,-0.06l0.37,-0.3l0.82,0.89l-0.56,1.14l-0.84,0.91l-0.75,0.07l-0.26,0.38l0.26,0.9l-0.67,1.15l-0.88,1.24l-0.05,0.25l0.18,0.72l0.12,0.17l1.99,1.42l1.96,0.84l1.25,0.86l1.8,1.51l0.19,0.07l0.63,-0.0l1.15,0.58l0.34,0.7l0.17,0.15l2.39,0.88l0.24,-0.02l1.65,-0.88l0.14,-0.16l0.49,-1.37l0.52,-1.19l0.31,-1.39l0.75,-2.02l0.01,-0.19l-0.33,-1.16l0.16,-0.67l0.0,-0.13l-0.28,-1.41l0.3,-1.78l0.42,-0.45l0.05,-0.33l-0.33,-0.73l0.56,-1.25l0.48,-1.39l0.07,-0.69l0.58,-0.59l0.48,0.84l0.17,1.53l0.17,0.24l0.47,0.23l0.09,0.9l0.05,0.14l0.87,1.23l0.17,1.33l-0.09,0.89l0.03,0.15l0.9,2.0l0.43,0.13l1.38,-0.83l0.71,0.92l1.06,0.88l-0.22,0.96l0.0,0.14l0.53,2.2l0.38,1.3l0.15,0.18l0.52,0.26l0.62,2.01l-0.23,1.27l0.02,0.18l0.81,1.76l0.14,0.14l2.69,1.35l3.21,2.21l-0.2,0.4l0.04,0.34l1.39,1.6l0.95,2.78l0.43,0.16l0.79,-0.46l0.85,0.96l0.39,0.05l0.22,-0.15l0.36,2.33l0.09,0.18l1.78,1.63l1.16,1.01l1.9,2.1l0.67,2.05l0.06,1.47l-0.17,1.64l0.03,0.17l1.16,2.22l-0.14,2.28l-0.43,1.24l-0.68,2.44l0.04,1.63l-0.48,1.92l-1.06,2.43l-1.79,1.32l-0.1,0.12l-0.91,2.15l-0.82,1.37l-0.76,2.47l-0.98,1.46l-0.63,2.14l-0.33,2.02l0.1,0.82l-1.21,0.85l-2.71,0.1l-0.13,0.03l-2.31,1.19l-1.21,1.17l-1.34,1.11l-1.89,-1.18l-1.33,-0.46l0.32,-1.24l-0.4,-0.35l-1.46,0.61l-2.06,1.98l-1.99,-0.73l-1.43,-0.46l-1.45,-0.22l-2.32,-0.81l-1.51,-1.67l-0.45,-2.11l-0.6,-1.5l-0.07,-0.11l-1.23,-1.16l-0.16,-0.08l-1.96,-0.28l0.59,-0.99l0.03,-0.24l-0.61,-2.1l-0.54,-0.08l-1.16,1.85l-1.23,0.29l0.73,-0.88l0.06,-0.12l0.37,-1.57l0.93,-1.33l0.05,-0.2l-0.2,-2.07l-0.53,-0.17l-2.01,2.35l-1.52,0.94l-0.12,0.14l-0.82,1.93l-1.5,-0.9l0.07,-1.32l-0.06,-0.2l-1.57,-2.04l-1.15,-0.92l0.3,-0.41l-0.1,-0.44l-3.21,-1.69l-0.13,-0.03l-1.69,-0.08l-2.35,-1.31l-0.16,-0.04l-4.55,0.27l-3.24,0.99l-2.8,0.91l-2.33,-0.18l-0.17,0.03l-2.63,1.41l-2.14,0.64l-0.2,0.19l-0.47,1.42l-0.8,0.99l-1.99,0.06l-1.55,0.24l-2.27,-0.5l-1.79,0.3l-1.71,0.13l-0.19,0.09l-1.38,1.39l-0.58,-0.1l-0.21,0.04l-1.26,0.8l-1.13,0.85l-1.72,-0.1l-1.6,-0.0l-2.58,-1.76l-1.21,-0.49l0.04,-1.19l1.04,-0.32l0.16,-0.12l0.42,-0.64l0.05,-0.19l-0.09,-0.97l0.3,-2.0l-0.28,-1.64l-1.34,-2.84l-0.39,-1.49l0.1,-1.51l-0.04,-0.17l-0.96,-1.72l-0.06,-0.73l-0.09,-0.19l-1.04,-1.01l-0.3,-2.02l-0.05,-0.12l-1.23,-1.83ZM784.95,393.35l2.39,1.01l0.2,0.01l3.26,-0.96l1.19,0.16l0.16,3.19l-0.78,0.95l-0.07,0.16l-0.19,1.83l-0.43,-0.41l-0.44,0.03l-1.61,1.96l-0.4,-0.12l-1.38,-0.09l-1.43,-2.42l-0.37,-2.03l-1.4,-2.53l0.04,-0.94l1.27,0.2Z", "name": "Australia"}, "IL": {"path": "M509.04,199.22l0.71,0.0l0.27,-0.17l0.15,-0.33l0.19,-0.01l0.02,0.73l-0.27,0.34l0.02,0.08l-0.32,0.62l-0.65,-0.27l-0.41,0.19l-0.52,1.85l0.16,0.35l0.14,0.07l-0.17,0.1l-0.14,0.21l-0.11,0.73l0.39,0.33l0.81,-0.26l0.03,0.64l-0.97,3.43l-1.28,-3.67l0.62,-0.78l-0.03,-0.41l0.58,-1.16l0.5,-2.07l0.27,-0.54Z", "name": "Israel"}, "IN": {"path": "M615.84,192.58l2.4,2.97l-0.24,2.17l0.05,0.2l0.94,1.35l-0.06,0.97l-1.46,-0.3l-0.35,0.36l0.7,3.06l0.12,0.18l2.46,1.75l3.11,1.72l-1.23,0.96l-0.1,0.13l-0.97,2.55l0.16,0.38l2.41,1.02l2.37,1.33l3.27,1.52l3.43,0.37l1.37,1.3l0.17,0.08l1.92,0.25l3.0,0.62l2.15,-0.04l0.28,-0.22l0.29,-1.06l0.0,-0.13l-0.32,-1.66l0.16,-0.94l1.0,-0.37l0.23,2.28l0.18,0.24l2.28,1.02l0.2,0.02l1.52,-0.41l2.06,0.18l2.08,-0.08l0.29,-0.27l0.18,-1.66l-0.1,-0.26l-0.53,-0.44l1.38,-0.23l0.15,-0.07l2.26,-2.0l2.75,-1.65l1.97,0.63l0.25,-0.03l1.54,-0.99l0.89,1.28l-0.72,0.97l0.2,0.48l2.49,0.37l0.11,0.61l-0.69,0.39l-0.15,0.3l0.15,1.22l-1.36,-0.37l-0.23,0.03l-3.24,1.86l-0.15,0.28l0.07,1.44l-1.33,2.16l-0.04,0.13l-0.12,1.24l-0.98,1.91l-1.72,-0.53l-0.39,0.28l-0.09,2.66l-0.52,0.83l-0.04,0.23l0.21,0.89l-0.71,0.36l-1.21,-3.85l-0.29,-0.21l-0.69,0.01l-0.29,0.23l-0.28,1.17l-0.84,-0.84l0.6,-1.17l0.97,-0.13l0.23,-0.16l1.15,-2.25l-0.18,-0.42l-1.54,-0.47l-2.3,0.04l-2.13,-0.33l-0.19,-1.63l-0.26,-0.26l-1.13,-0.13l-1.93,-1.13l-0.42,0.13l-0.88,1.82l0.08,0.37l1.47,1.15l-1.21,0.77l-0.1,0.1l-0.56,0.97l0.13,0.42l1.31,0.61l-0.36,1.35l0.01,0.2l0.85,1.95l0.37,2.05l-0.26,0.68l-1.55,-0.02l-3.09,0.54l-0.25,0.32l0.13,1.84l-1.21,1.4l-3.64,1.79l-2.79,3.04l-1.86,1.61l-2.48,1.68l-0.13,0.25l-0.0,1.0l-1.07,0.55l-2.21,0.9l-1.13,0.13l-0.25,0.19l-0.75,1.96l-0.02,0.15l0.52,3.31l0.13,2.03l-1.03,2.35l-0.03,0.12l-0.01,4.03l-1.02,0.1l-0.23,0.15l-1.14,1.93l0.04,0.36l0.44,0.48l-1.83,0.57l-0.18,0.15l-0.81,1.65l-0.74,0.53l-2.14,-2.12l-1.14,-3.47l-0.96,-2.57l-0.9,-1.26l-1.3,-2.38l-0.61,-3.14l-0.44,-1.62l-2.29,-3.56l-1.03,-4.94l-0.74,-3.29l0.01,-3.12l-0.49,-2.51l-0.41,-0.22l-3.56,1.53l-1.59,-0.28l-2.96,-2.87l0.94,-0.74l0.06,-0.41l-0.74,-1.03l-2.73,-2.1l1.35,-1.43l5.38,0.01l0.29,-0.36l-0.5,-2.29l-0.09,-0.15l-1.33,-1.28l-0.27,-1.96l-0.12,-0.2l-1.36,-1.0l2.42,-2.48l2.77,0.2l0.24,-0.1l2.62,-2.85l1.59,-2.8l2.41,-2.74l0.07,-0.2l-0.04,-1.82l2.01,-1.51l-0.01,-0.49l-1.95,-1.33l-0.83,-1.81l-0.82,-2.27l0.98,-0.97l3.64,0.66l2.89,-0.42l0.17,-0.08l2.18,-2.15Z", "name": "India"}, "TZ": {"path": "M505.77,287.58l0.36,0.23l8.95,5.03l0.15,1.3l0.13,0.21l3.4,2.37l-1.07,2.88l-0.02,0.14l0.15,1.42l0.15,0.23l1.47,0.84l0.05,0.42l-0.66,1.44l-0.02,0.18l0.13,0.72l-0.16,1.16l0.03,0.19l0.87,1.57l1.03,2.48l0.12,0.14l0.53,0.32l-1.59,1.18l-2.64,0.95l-1.45,-0.04l-0.2,0.07l-0.81,0.69l-1.64,0.06l-0.68,0.3l-2.9,-0.69l-1.71,0.17l-0.65,-3.18l-0.05,-0.12l-1.35,-1.88l-0.19,-0.12l-2.41,-0.46l-1.38,-0.74l-1.63,-0.44l-0.96,-0.41l-0.95,-0.58l-1.31,-3.09l-1.47,-1.46l-0.45,-1.31l0.24,-1.34l-0.39,-1.99l0.71,-0.08l0.18,-0.09l0.91,-0.91l0.98,-1.31l0.59,-0.5l0.11,-0.24l-0.02,-0.81l-0.08,-0.2l-0.47,-0.5l-0.1,-0.67l0.51,-0.23l0.18,-0.25l0.14,-1.47l-0.05,-0.2l-0.76,-1.09l0.45,-0.15l2.71,0.03l5.01,-0.19Z", "name": "Tanzania"}, "AZ": {"path": "M539.36,175.66l0.16,0.09l1.11,0.2l0.32,-0.15l0.4,-0.71l1.22,-0.99l1.11,1.33l1.26,2.09l0.22,0.14l1.06,0.13l0.28,0.29l-1.46,0.17l-0.26,0.24l-0.43,2.26l-0.39,0.92l-0.85,0.63l-0.12,0.25l0.06,1.2l-0.22,0.05l-1.28,-1.25l0.74,-1.25l-0.03,-0.35l-0.74,-0.86l-0.3,-0.1l-1.05,0.27l-2.49,1.82l-0.04,-1.46l-0.18,-0.27l-1.09,-0.47l-0.8,-0.6l0.53,-0.7l-0.06,-0.42l-1.11,-0.84l0.34,-0.51l-0.11,-0.43l-0.89,-0.48l-0.33,-0.49l0.25,-0.2l1.78,0.81l1.35,0.18l0.25,-0.09l0.34,-0.35l0.02,-0.39l-1.04,-1.36l0.28,-0.18l0.49,0.07l1.65,1.74ZM533.53,180.16l0.63,0.67l0.22,0.09l0.8,-0.0l0.04,0.31l0.66,1.09l-0.94,-0.21l-1.16,-1.24l-0.25,-0.71Z", "name": "Azerbaijan"}, "IE": {"path": "M405.17,135.35l0.36,2.16l-1.78,2.84l-4.28,1.91l-3.02,-0.43l1.81,-3.13l0.02,-0.26l-1.23,-3.26l3.24,-2.56l1.54,-1.32l0.37,1.33l-0.49,1.77l0.3,0.38l1.49,-0.05l1.68,0.63Z", "name": "Ireland"}, "ID": {"path": "M756.56,287.86l0.69,4.02l0.15,0.21l2.59,1.5l0.39,-0.07l2.05,-2.61l2.75,-1.45l2.09,-0.0l2.08,0.85l1.85,0.89l2.52,0.46l0.08,15.44l-1.72,-1.6l-0.15,-0.07l-2.54,-0.51l-0.29,0.1l-0.53,0.62l-2.53,0.06l0.78,-1.51l1.48,-0.66l0.17,-0.34l-0.65,-2.74l-1.23,-2.19l-0.14,-0.13l-4.85,-2.13l-2.09,-0.23l-3.7,-2.28l-0.41,0.1l-0.67,1.11l-0.63,0.14l-0.41,-0.67l-0.01,-1.01l-0.14,-0.25l-1.39,-0.89l2.05,-0.69l1.73,0.05l0.29,-0.39l-0.21,-0.66l-0.29,-0.21l-3.5,-0.0l-0.9,-1.36l-0.19,-0.13l-2.14,-0.44l-0.65,-0.76l2.86,-0.51l1.28,-0.79l3.75,0.96l0.32,0.76ZM758.01,300.37l-0.79,1.04l-0.14,-1.07l0.4,-0.81l0.29,-0.47l0.24,0.31l-0.0,1.0ZM747.45,292.9l0.48,1.02l-1.45,-0.69l-2.09,-0.21l-1.45,0.16l-1.28,-0.07l0.35,-0.81l2.86,-0.1l2.58,0.68ZM741.15,285.69l-0.16,-0.25l-0.72,-3.08l0.47,-1.86l0.35,-0.38l0.1,0.73l0.25,0.26l1.28,0.19l0.18,0.78l-0.11,1.8l-0.96,-0.18l-0.35,0.22l-0.38,1.52l0.05,0.24ZM741.19,285.75l0.76,0.97l-0.11,0.05l-0.65,-1.02ZM739.18,293.52l-0.61,0.54l-1.44,-0.38l-0.25,-0.55l1.93,-0.09l0.36,0.48ZM728.4,295.87l-0.27,-0.07l-2.26,0.89l-0.37,-0.41l0.27,-0.8l-0.09,-0.33l-1.68,-1.37l0.17,-2.29l-0.42,-0.3l-1.67,0.76l-0.17,0.29l0.21,2.92l0.09,3.34l-1.22,0.28l-0.78,-0.54l0.65,-2.1l0.01,-0.14l-0.39,-2.42l-0.29,-0.25l-0.86,-0.02l-0.63,-1.4l0.99,-1.61l0.35,-1.97l1.24,-3.73l0.49,-0.96l1.95,-1.7l1.86,0.69l3.16,0.35l2.92,-0.1l0.17,-0.06l2.24,-1.65l0.11,0.14l-1.8,2.22l-1.72,0.44l-2.41,-0.48l-4.21,0.13l-2.19,0.36l-0.25,0.24l-0.36,1.9l0.08,0.27l2.24,2.23l0.4,0.02l1.29,-1.08l3.19,-0.58l-0.19,0.06l-1.04,1.4l-2.13,0.94l-0.12,0.45l2.26,3.06l-0.37,0.69l0.03,0.32l1.51,1.95ZM728.48,295.97l0.59,0.76l-0.02,1.37l-1.0,0.55l-0.64,-0.58l1.09,-1.84l-0.02,-0.26ZM728.64,286.95l0.79,-0.14l-0.07,0.39l-0.72,-0.24ZM732.38,310.1l-1.89,0.49l-0.06,-0.06l0.17,-0.64l1.0,-1.42l2.14,-0.87l0.1,0.2l0.04,0.58l-1.49,1.72ZM728.26,305.71l-0.17,0.63l-3.53,0.67l-3.02,-0.28l-0.0,-0.42l1.66,-0.44l1.47,0.71l0.16,0.03l1.75,-0.21l1.69,-0.69ZM722.98,310.33l-0.74,0.03l-2.52,-1.35l1.42,-0.3l1.19,0.7l0.72,0.63l-0.06,0.28ZM716.24,305.63l0.66,0.49l0.22,0.06l1.35,-0.18l0.31,0.53l-4.18,0.77l-0.8,-0.01l0.51,-0.86l1.2,-0.02l0.24,-0.12l0.49,-0.65ZM715.84,280.21l0.09,0.34l2.25,1.86l-2.25,0.22l-0.24,0.17l-0.84,1.71l-0.03,0.15l0.1,2.11l-2.27,1.62l-0.13,0.24l-0.06,2.46l-0.74,2.92l-0.02,-0.05l-0.39,-0.16l-2.62,1.04l-0.86,-1.33l-0.23,-0.14l-1.71,-0.14l-1.19,-0.76l-0.25,-0.03l-2.78,0.84l-0.79,-1.05l-0.26,-0.12l-1.61,0.13l-1.8,-0.25l-0.36,-3.13l-0.15,-0.23l-1.18,-0.65l-1.13,-2.02l-0.33,-2.1l0.27,-2.19l1.05,-1.17l0.28,1.12l0.1,0.16l1.71,1.41l0.28,0.05l1.55,-0.49l1.54,0.17l0.23,-0.07l1.4,-1.21l1.05,-0.19l2.3,0.68l0.16,0.0l2.04,-0.53l0.21,-0.19l1.26,-3.41l0.91,-0.82l0.09,-0.14l0.8,-2.64l2.63,0.0l1.71,0.33l-1.19,1.89l0.02,0.34l1.74,2.24l-0.37,1.0ZM692.67,302.0l0.26,0.19l4.8,0.25l0.28,-0.16l0.44,-0.83l4.29,1.12l0.85,1.52l0.23,0.15l3.71,0.45l2.37,1.15l-2.06,0.69l-2.77,-1.0l-2.25,0.07l-2.57,-0.18l-2.31,-0.45l-2.94,-0.97l-1.84,-0.25l-0.13,0.01l-0.97,0.29l-4.34,-0.98l-0.38,-0.94l-0.25,-0.19l-1.76,-0.14l1.31,-1.84l2.81,0.14l1.97,0.96l0.95,0.19l0.28,0.74ZM685.63,299.27l-2.36,0.04l-2.07,-2.05l-3.17,-2.02l-1.06,-1.5l-1.88,-2.02l-1.22,-1.85l-1.9,-3.49l-2.2,-2.11l-0.71,-2.08l-0.94,-1.99l-0.1,-0.12l-2.21,-1.54l-1.35,-2.17l-1.86,-1.39l-2.53,-2.68l-0.14,-0.81l1.22,0.08l3.76,0.47l2.16,2.4l1.94,1.7l1.37,1.04l2.35,2.67l0.22,0.1l2.44,0.04l1.99,1.62l1.42,2.06l0.09,0.09l1.67,1.0l-0.88,1.8l0.11,0.39l1.44,0.87l0.13,0.04l0.68,0.05l0.41,1.62l0.87,1.4l0.22,0.14l1.71,0.21l1.06,1.38l-0.61,3.04l-0.09,3.6Z", "name": "Indonesia"}, "UA": {"path": "M500.54,141.42l0.9,0.13l0.27,-0.11l0.52,-0.62l0.68,0.13l2.43,-0.3l1.32,1.57l-0.45,0.48l-0.07,0.26l0.21,1.03l0.27,0.24l1.85,0.15l0.76,1.22l-0.05,0.55l0.2,0.31l3.18,1.15l0.18,0.01l1.75,-0.47l1.42,1.41l0.22,0.09l1.42,-0.03l3.44,0.99l0.02,0.65l-0.97,1.62l-0.03,0.24l0.52,1.67l-0.29,0.79l-2.24,0.22l-0.14,0.05l-1.29,0.89l-0.13,0.23l-0.07,1.16l-1.75,0.22l-0.12,0.04l-1.6,0.98l-2.27,0.16l-0.12,0.04l-2.16,1.17l-0.16,0.29l0.15,1.94l0.14,0.23l1.23,0.75l0.18,0.04l2.06,-0.15l-0.22,0.51l-2.67,0.54l-3.27,1.72l-1.0,-0.45l0.45,-1.19l-0.19,-0.39l-2.34,-0.78l0.15,-0.2l2.32,-1.0l0.09,-0.49l-0.73,-0.72l-0.15,-0.08l-3.69,-0.75l-0.14,-0.96l-0.35,-0.25l-2.32,0.39l-0.21,0.15l-0.91,1.7l-1.77,2.1l-0.93,-0.44l-0.24,-0.0l-1.05,0.45l-0.48,-0.25l0.13,-0.07l0.14,-0.15l0.43,-1.04l0.67,-0.97l0.04,-0.26l-0.1,-0.31l0.04,-0.02l0.11,0.19l0.24,0.15l1.48,0.09l0.78,-0.25l0.07,-0.53l-0.27,-0.19l0.09,-0.25l-0.08,-0.33l-0.81,-0.74l-0.34,-1.24l-0.14,-0.18l-0.73,-0.42l0.15,-0.87l-0.11,-0.29l-1.13,-0.86l-0.15,-0.06l-0.97,-0.11l-1.79,-0.97l-0.2,-0.03l-1.66,0.32l-0.13,0.06l-0.52,0.41l-0.95,-0.0l-0.23,0.11l-0.56,0.66l-1.74,0.29l-0.79,0.43l-1.01,-0.68l-0.16,-0.05l-1.57,-0.01l-1.52,-0.35l-0.23,0.04l-0.71,0.45l-0.09,-0.43l-0.13,-0.19l-1.18,-0.74l0.38,-1.02l0.53,-0.64l0.35,0.12l0.37,-0.41l-0.57,-1.29l2.1,-2.5l1.16,-0.36l0.2,-0.2l0.27,-0.92l-0.01,-0.2l-1.1,-2.52l0.79,-0.09l0.13,-0.05l1.3,-0.86l1.83,-0.07l2.48,0.26l2.84,0.8l1.91,0.06l0.88,0.45l0.29,-0.01l0.72,-0.44l0.49,0.58l0.25,0.11l2.2,-0.16l0.94,0.3l0.39,-0.26l0.15,-1.57l0.61,-0.59l2.01,-0.19Z", "name": "Ukraine"}, "QA": {"path": "M548.47,221.47l-0.15,-1.72l0.59,-1.23l0.38,-0.16l0.54,0.6l0.04,1.4l-0.47,1.37l-0.41,0.11l-0.53,-0.37Z", "name": "Qatar"}, "MZ": {"path": "M507.71,314.14l1.65,-0.18l2.96,0.7l0.2,-0.02l0.6,-0.29l1.68,-0.06l0.18,-0.07l0.8,-0.69l1.5,0.02l2.74,-0.98l1.74,-1.27l0.25,0.7l-0.1,2.47l0.31,2.27l0.1,3.97l0.42,1.24l-0.7,1.71l-0.94,1.73l-1.52,1.52l-5.06,2.21l-2.88,2.8l-1.01,0.51l-1.72,1.81l-0.99,0.58l-0.15,0.23l-0.21,1.86l0.04,0.19l1.17,1.95l0.47,1.47l0.03,0.74l0.39,0.28l0.05,-0.01l-0.06,2.13l-0.39,1.19l0.1,0.33l0.42,0.32l-0.28,0.83l-0.95,0.86l-2.03,0.88l-3.08,1.49l-1.1,0.99l-0.09,0.28l0.21,1.13l0.21,0.23l0.38,0.11l-0.14,0.89l-1.39,-0.02l-0.17,-0.94l-0.38,-1.23l-0.2,-0.89l0.44,-2.91l-0.01,-0.14l-0.65,-1.88l-1.15,-3.55l2.52,-2.85l0.68,-1.89l0.29,-0.18l0.14,-0.2l0.28,-1.53l-0.03,-0.19l-0.36,-0.7l0.1,-1.83l0.49,-1.84l-0.01,-3.26l-0.14,-0.25l-1.3,-0.83l-0.11,-0.04l-1.08,-0.17l-0.47,-0.55l-0.1,-0.08l-1.16,-0.54l-0.13,-0.03l-1.83,0.04l-0.32,-2.25l7.19,-1.99l1.32,1.12l0.29,0.06l0.55,-0.19l0.75,0.49l0.11,0.81l-0.49,1.11l-0.02,0.15l0.19,1.81l0.09,0.18l1.63,1.59l0.48,-0.1l0.72,-1.68l0.99,-0.49l0.17,-0.29l-0.21,-3.29l-0.04,-0.13l-1.11,-1.92l-0.9,-0.82l-0.21,-0.08l-0.62,0.03l-0.63,-2.98l0.61,-1.67Z", "name": "Mozambique"}}, "height": 440.7063107441331, "projection": {"type": "mill", "centralMeridian": 11.5}, "width": 900.0});
