# Supplementary material for: Constructing marine expert management knowledge graph based on Trellisnet-CRF
Source: PeerJ Comput Sci. 2022 Sep 5;8:e1083. doi: 10.7717/peerj-cs.1083 (PMC9455288; doi:10.7717/peerj-cs.1083)
Supplement: Supplemental Information 3 [file peerj-cs-08-1083-s003.zip › kgocean/static/js/jquery-ui-1.10.4.min.js]

/*! jQuery UI - v1.10.4 - 2014-04-02
* http://jqueryui.com
* Includes: jquery.ui.core.js, jquery.ui.widget.js, jquery.ui.mouse.js, jquery.ui.position.js, jquery.ui.accordion.js, jquery.ui.autocomplete.js, jquery.ui.button.js, jquery.ui.datepicker.js, jquery.ui.dialog.js, jquery.ui.draggable.js, jquery.ui.droppable.js, jquery.ui.effect.js, jquery.ui.effect-blind.js, jquery.ui.effect-bounce.js, jquery.ui.effect-clip.js, jquery.ui.effect-drop.js, jquery.ui.effect-explode.js, jquery.ui.effect-fade.js, jquery.ui.effect-fold.js, jquery.ui.effect-highlight.js, jquery.ui.effect-pulsate.js, jquery.ui.effect-scale.js, jquery.ui.effect-shake.js, jquery.ui.effect-slide.js, jquery.ui.effect-transfer.js, jquery.ui.menu.js, jquery.ui.progressbar.js, jquery.ui.resizable.js, jquery.ui.selectable.js, jquery.ui.slider.js, jquery.ui.sortable.js, jquery.ui.spinner.js, jquery.ui.tabs.js, jquery.ui.tooltip.js
* Copyright 2014 jQuery Foundation and other contributors; Licensed MIT */

(function(e,t){function i(t,i){var s,a,o,r=t.nodeName.toLowerCase();return"area"===r?(s=t.parentNode,a=s.name,t.href&&a&&"map"===s.nodeName.toLowerCase()?(o=e("img[usemap=#"+a+"]")[0],!!o&&n(o)):!1):(/input|select|textarea|button|object/.test(r)?!t.disabled:"a"===r?t.href||i:i)&&n(t)}function n(t){return e.expr.filters.visible(t)&&!e(t).parents().addBack().filter(function(){return"hidden"===e.css(this,"visibility")}).length}var s=0,a=/^ui-id-\d+$/;e.ui=e.ui||{},e.extend(e.ui,{version:"1.10.4",keyCode:{BACKSPACE:8,COMMA:188,DELETE:46,DOWN:40,END:35,ENTER:13,ESCAPE:27,HOME:36,LEFT:37,NUMPAD_ADD:107,NUMPAD_DECIMAL:110,NUMPAD_DIVIDE:111,NUMPAD_ENTER:108,NUMPAD_MULTIPLY:106,NUMPAD_SUBTRACT:109,PAGE_DOWN:34,PAGE_UP:33,PERIOD:190,RIGHT:39,SPACE:32,TAB:9,UP:38}}),e.fn.extend({focus:function(t){return function(i,n){return"number"==typeof i?this.each(function(){var t=this;setTimeout(function(){e(t).focus(),n&&n.call(t)},i)}):t.apply(this,arguments)}}(e.fn.focus),scrollParent:function(){var t;return t=e.ui.ie&&/(static|relative)/.test(this.css("position"))||/absolute/.test(this.css("position"))?this.parents().filter(function(){return/(relative|absolute|fixed)/.test(e.css(this,"position"))&&/(auto|scroll)/.test(e.css(this,"overflow")+e.css(this,"overflow-y")+e.css(this,"overflow-x"))}).eq(0):this.parents().filter(function(){return/(auto|scroll)/.test(e.css(this,"overflow")+e.css(this,"overflow-y")+e.css(this,"overflow-x"))}).eq(0),/fixed/.test(this.css("position"))||!t.length?e(document):t},zIndex:function(i){if(i!==t)return this.css("zIndex",i);if(this.length)for(var n,s,a=e(this[0]);a.length&&a[0]!==document;){if(n=a.css("position"),("absolute"===n||"relative"===n||"fixed"===n)&&(s=parseInt(a.css("zIndex"),10),!isNaN(s)&&0!==s))return s;a=a.parent()}return 0},uniqueId:function(){return this.each(function(){this.id||(this.id="ui-id-"+ ++s)})},removeUniqueId:function(){return this.each(function(){a.test(this.id)&&e(this).removeAttr("id")})}}),e.extend(e.expr[":"],{data:e.expr.createPseudo?e.expr.createPseudo(function(t){return function(i){return!!e.data(i,t)}}):function(t,i,n){return!!e.data(t,n[3])},focusable:function(t){return i(t,!isNaN(e.attr(t,"tabindex")))},tabbable:function(t){var n=e.attr(t,"tabindex"),s=isNaN(n);return(s||n>=0)&&i(t,!s)}}),e("<a>").outerWidth(1).jquery||e.each(["Width","Height"],function(i,n){function s(t,i,n,s){return e.each(a,function(){i-=parseFloat(e.css(t,"padding"+this))||0,n&&(i-=parseFloat(e.css(t,"border"+this+"Width"))||0),s&&(i-=parseFloat(e.css(t,"margin"+this))||0)}),i}var a="Width"===n?["Left","Right"]:["Top","Bottom"],o=n.toLowerCase(),r={innerWidth:e.fn.innerWidth,innerHeight:e.fn.innerHeight,outerWidth:e.fn.outerWidth,outerHeight:e.fn.outerHeight};e.fn["inner"+n]=function(i){return i===t?r["inner"+n].call(this):this.each(function(){e(this).css(o,s(this,i)+"px")})},e.fn["outer"+n]=function(t,i){return"number"!=typeof t?r["outer"+n].call(this,t):this.each(function(){e(this).css(o,s(this,t,!0,i)+"px")})}}),e.fn.addBack||(e.fn.addBack=function(e){return this.add(null==e?this.prevObject:this.prevObject.filter(e))}),e("<a>").data("a-b","a").removeData("a-b").data("a-b")&&(e.fn.removeData=function(t){return function(i){return arguments.length?t.call(this,e.camelCase(i)):t.call(this)}}(e.fn.removeData)),e.ui.ie=!!/msie [\w.]+/.exec(navigator.userAgent.toLowerCase()),e.support.selectstart="onselectstart"in document.createElement("div"),e.fn.extend({disableSelection:function(){return this.bind((e.support.selectstart?"selectstart":"mousedown")+".ui-disableSelection",function(e){e.preventDefault()})},enableSelection:function(){return this.unbind(".ui-disableSelection")}}),e.extend(e.ui,{plugin:{add:function(t,i,n){var s,a=e.ui[t].prototype;for(s in n)a.plugins[s]=a.plugins[s]||[],a.plugins[s].push([i,n[s]])},call:function(e,t,i){var n,s=e.plugins[t];if(s&&e.element[0].parentNode&&11!==e.element[0].parentNode.nodeType)for(n=0;s.length>n;n++)e.options[s[n][0]]&&s[n][1].apply(e.element,i)}},hasScroll:function(t,i){if("hidden"===e(t).css("overflow"))return!1;var n=i&&"left"===i?"scrollLeft":"scrollTop",s=!1;return t[n]>0?!0:(t[n]=1,s=t[n]>0,t[n]=0,s)}})})(jQuery);(function(t,e){var i=0,s=Array.prototype.slice,n=t.cleanData;t.cleanData=function(e){for(var i,s=0;null!=(i=e[s]);s++)try{t(i).triggerHandler("remove")}catch(o){}n(e)},t.widget=function(i,s,n){var o,a,r,h,l={},c=i.split(".")[0];i=i.split(".")[1],o=c+"-"+i,n||(n=s,s=t.Widget),t.expr[":"][o.toLowerCase()]=function(e){return!!t.data(e,o)},t[c]=t[c]||{},a=t[c][i],r=t[c][i]=function(t,i){return this._createWidget?(arguments.length&&this._createWidget(t,i),e):new r(t,i)},t.extend(r,a,{version:n.version,_proto:t.extend({},n),_childConstructors:[]}),h=new s,h.options=t.widget.extend({},h.options),t.each(n,function(i,n){return t.isFunction(n)?(l[i]=function(){var t=function(){return s.prototype[i].apply(this,arguments)},e=function(t){return s.prototype[i].apply(this,t)};return function(){var i,s=this._super,o=this._superApply;return this._super=t,this._superApply=e,i=n.apply(this,arguments),this._super=s,this._superApply=o,i}}(),e):(l[i]=n,e)}),r.prototype=t.widget.extend(h,{widgetEventPrefix:a?h.widgetEventPrefix||i:i},l,{constructor:r,namespace:c,widgetName:i,widgetFullName:o}),a?(t.each(a._childConstructors,function(e,i){var s=i.prototype;t.widget(s.namespace+"."+s.widgetName,r,i._proto)}),delete a._childConstructors):s._childConstructors.push(r),t.widget.bridge(i,r)},t.widget.extend=function(i){for(var n,o,a=s.call(arguments,1),r=0,h=a.length;h>r;r++)for(n in a[r])o=a[r][n],a[r].hasOwnProperty(n)&&o!==e&&(i[n]=t.isPlainObject(o)?t.isPlainObject(i[n])?t.widget.extend({},i[n],o):t.widget.extend({},o):o);return i},t.widget.bridge=function(i,n){var o=n.prototype.widgetFullName||i;t.fn[i]=function(a){var r="string"==typeof a,h=s.call(arguments,1),l=this;return a=!r&&h.length?t.widget.extend.apply(null,[a].concat(h)):a,r?this.each(function(){var s,n=t.data(this,o);return n?t.isFunction(n[a])&&"_"!==a.charAt(0)?(s=n[a].apply(n,h),s!==n&&s!==e?(l=s&&s.jquery?l.pushStack(s.get()):s,!1):e):t.error("no such method '"+a+"' for "+i+" widget instance"):t.error("cannot call methods on "+i+" prior to initialization; "+"attempted to call method '"+a+"'")}):this.each(function(){var e=t.data(this,o);e?e.option(a||{})._init():t.data(this,o,new n(a,this))}),l}},t.Widget=function(){},t.Widget._childConstructors=[],t.Widget.prototype={widgetName:"widget",widgetEventPrefix:"",defaultElement:"<div>",options:{disabled:!1,create:null},_createWidget:function(e,s){s=t(s||this.defaultElement||this)[0],this.element=t(s),this.uuid=i++,this.eventNamespace="."+this.widgetName+this.uuid,this.options=t.widget.extend({},this.options,this._getCreateOptions(),e),this.bindings=t(),this.hoverable=t(),this.focusable=t(),s!==this&&(t.data(s,this.widgetFullName,this),this._on(!0,this.element,{remove:function(t){t.target===s&&this.destroy()}}),this.document=t(s.style?s.ownerDocument:s.document||s),this.window=t(this.document[0].defaultView||this.document[0].parentWindow)),this._create(),this._trigger("create",null,this._getCreateEventData()),this._init()},_getCreateOptions:t.noop,_getCreateEventData:t.noop,_create:t.noop,_init:t.noop,destroy:function(){this._destroy(),this.element.unbind(this.eventNamespace).removeData(this.widgetName).removeData(this.widgetFullName).removeData(t.camelCase(this.widgetFullName)),this.widget().unbind(this.eventNamespace).removeAttr("aria-disabled").removeClass(this.widgetFullName+"-disabled "+"ui-state-disabled"),this.bindings.unbind(this.eventNamespace),this.hoverable.removeClass("ui-state-hover"),this.focusable.removeClass("ui-state-focus")},_destroy:t.noop,widget:function(){return this.element},option:function(i,s){var n,o,a,r=i;if(0===arguments.length)return t.widget.extend({},this.options);if("string"==typeof i)if(r={},n=i.split("."),i=n.shift(),n.length){for(o=r[i]=t.widget.extend({},this.options[i]),a=0;n.length-1>a;a++)o[n[a]]=o[n[a]]||{},o=o[n[a]];if(i=n.pop(),1===arguments.length)return o[i]===e?null:o[i];o[i]=s}else{if(1===arguments.length)return this.options[i]===e?null:this.options[i];r[i]=s}return this._setOptions(r),this},_setOptions:function(t){var e;for(e in t)this._setOption(e,t[e]);return this},_setOption:function(t,e){return this.options[t]=e,"disabled"===t&&(this.widget().toggleClass(this.widgetFullName+"-disabled ui-state-disabled",!!e).attr("aria-disabled",e),this.hoverable.removeClass("ui-state-hover"),this.focusable.removeClass("ui-state-focus")),this},enable:function(){return this._setOption("disabled",!1)},disable:function(){return this._setOption("disabled",!0)},_on:function(i,s,n){var o,a=this;"boolean"!=typeof i&&(n=s,s=i,i=!1),n?(s=o=t(s),this.bindings=this.bindings.add(s)):(n=s,s=this.element,o=this.widget()),t.each(n,function(n,r){function h(){return i||a.options.disabled!==!0&&!t(this).hasClass("ui-state-disabled")?("string"==typeof r?a[r]:r).apply(a,arguments):e}"string"!=typeof r&&(h.guid=r.guid=r.guid||h.guid||t.guid++);var l=n.match(/^(\w+)\s*(.*)$/),c=l[1]+a.eventNamespace,u=l[2];u?o.delegate(u,c,h):s.bind(c,h)})},_off:function(t,e){e=(e||"").split(" ").join(this.eventNamespace+" ")+this.eventNamespace,t.unbind(e).undelegate(e)},_delay:function(t,e){function i(){return("string"==typeof t?s[t]:t).apply(s,arguments)}var s=this;return setTimeout(i,e||0)},_hoverable:function(e){this.hoverable=this.hoverable.add(e),this._on(e,{mouseenter:function(e){t(e.currentTarget).addClass("ui-state-hover")},mouseleave:function(e){t(e.currentTarget).removeClass("ui-state-hover")}})},_focusable:function(e){this.focusable=this.focusable.add(e),this._on(e,{focusin:function(e){t(e.currentTarget).addClass("ui-state-focus")},focusout:function(e){t(e.currentTarget).removeClass("ui-state-focus")}})},_trigger:function(e,i,s){var n,o,a=this.options[e];if(s=s||{},i=t.Event(i),i.type=(e===this.widgetEventPrefix?e:this.widgetEventPrefix+e).toLowerCase(),i.target=this.element[0],o=i.originalEvent)for(n in o)n in i||(i[n]=o[n]);return this.element.trigger(i,s),!(t.isFunction(a)&&a.apply(this.element[0],[i].concat(s))===!1||i.isDefaultPrevented())}},t.each({show:"fadeIn",hide:"fadeOut"},function(e,i){t.Widget.prototype["_"+e]=function(s,n,o){"string"==typeof n&&(n={effect:n});var a,r=n?n===!0||"number"==typeof n?i:n.effect||i:e;n=n||{},"number"==typeof n&&(n={duration:n}),a=!t.isEmptyObject(n),n.complete=o,n.delay&&s.delay(n.delay),a&&t.effects&&t.effects.effect[r]?s[e](n):r!==e&&s[r]?s[r](n.duration,n.easing,o):s.queue(function(i){t(this)[e](),o&&o.call(s[0]),i()})}})})(jQuery);(function(t){var e=!1;t(document).mouseup(function(){e=!1}),t.widget("ui.mouse",{version:"1.10.4",options:{cancel:"input,textarea,button,select,option",distance:1,delay:0},_mouseInit:function(){var e=this;this.element.bind("mousedown."+this.widgetName,function(t){return e._mouseDown(t)}).bind("click."+this.widgetName,function(i){return!0===t.data(i.target,e.widgetName+".preventClickEvent")?(t.removeData(i.target,e.widgetName+".preventClickEvent"),i.stopImmediatePropagation(),!1):undefined}),this.started=!1},_mouseDestroy:function(){this.element.unbind("."+this.widgetName),this._mouseMoveDelegate&&t(document).unbind("mousemove."+this.widgetName,this._mouseMoveDelegate).unbind("mouseup."+this.widgetName,this._mouseUpDelegate)},_mouseDown:function(i){if(!e){this._mouseStarted&&this._mouseUp(i),this._mouseDownEvent=i;var s=this,n=1===i.which,a="string"==typeof this.options.cancel&&i.target.nodeName?t(i.target).closest(this.options.cancel).length:!1;return n&&!a&&this._mouseCapture(i)?(this.mouseDelayMet=!this.options.delay,this.mouseDelayMet||(this._mouseDelayTimer=setTimeout(function(){s.mouseDelayMet=!0},this.options.delay)),this._mouseDistanceMet(i)&&this._mouseDelayMet(i)&&(this._mouseStarted=this._mouseStart(i)!==!1,!this._mouseStarted)?(i.preventDefault(),!0):(!0===t.data(i.target,this.widgetName+".preventClickEvent")&&t.removeData(i.target,this.widgetName+".preventClickEvent"),this._mouseMoveDelegate=function(t){return s._mouseMove(t)},this._mouseUpDelegate=function(t){return s._mouseUp(t)},t(document).bind("mousemove."+this.widgetName,this._mouseMoveDelegate).bind("mouseup."+this.widgetName,this._mouseUpDelegate),i.preventDefault(),e=!0,!0)):!0}},_mouseMove:function(e){return t.ui.ie&&(!document.documentMode||9>document.documentMode)&&!e.button?this._mouseUp(e):this._mouseStarted?(this._mouseDrag(e),e.preventDefault()):(this._mouseDistanceMet(e)&&this._mouseDelayMet(e)&&(this._mouseStarted=this._mouseStart(this._mouseDownEvent,e)!==!1,this._mouseStarted?this._mouseDrag(e):this._mouseUp(e)),!this._mouseStarted)},_mouseUp:function(e){return t(document).unbind("mousemove."+this.widgetName,this._mouseMoveDelegate).unbind("mouseup."+this.widgetName,this._mouseUpDelegate),this._mouseStarted&&(this._mouseStarted=!1,e.target===this._mouseDownEvent.target&&t.data(e.target,this.widgetName+".preventClickEvent",!0),this._mouseStop(e)),!1},_mouseDistanceMet:function(t){return Math.max(Math.abs(this._mouseDownEvent.pageX-t.pageX),Math.abs(this._mouseDownEvent.pageY-t.pageY))>=this.options.distance},_mouseDelayMet:function(){return this.mouseDelayMet},_mouseStart:function(){},_mouseDrag:function(){},_mouseStop:function(){},_mouseCapture:function(){return!0}})})(jQuery);(function(t,e){function i(t,e,i){return[parseFloat(t[0])*(p.test(t[0])?e/100:1),parseFloat(t[1])*(p.test(t[1])?i/100:1)]}function s(e,i){return parseInt(t.css(e,i),10)||0}function n(e){var i=e[0];return 9===i.nodeType?{width:e.width(),height:e.height(),offset:{top:0,left:0}}:t.isWindow(i)?{width:e.width(),height:e.height(),offset:{top:e.scrollTop(),left:e.scrollLeft()}}:i.preventDefault?{width:0,height:0,offset:{top:i.pageY,left:i.pageX}}:{width:e.outerWidth(),height:e.outerHeight(),offset:e.offset()}}t.ui=t.ui||{};var a,o=Math.max,r=Math.abs,l=Math.round,h=/left|center|right/,c=/top|center|bottom/,u=/[\+\-]\d+(\.[\d]+)?%?/,d=/^\w+/,p=/%$/,f=t.fn.position;t.position={scrollbarWidth:function(){if(a!==e)return a;var i,s,n=t("<div style='display:block;position:absolute;width:50px;height:50px;overflow:hidden;'><div style='height:100px;width:auto;'></div></div>"),o=n.children()[0];return t("body").append(n),i=o.offsetWidth,n.css("overflow","scroll"),s=o.offsetWidth,i===s&&(s=n[0].clientWidth),n.remove(),a=i-s},getScrollInfo:function(e){var i=e.isWindow||e.isDocument?"":e.element.css("overflow-x"),s=e.isWindow||e.isDocument?"":e.element.css("overflow-y"),n="scroll"===i||"auto"===i&&e.width<e.element[0].scrollWidth,a="scroll"===s||"auto"===s&&e.height<e.element[0].scrollHeight;return{width:a?t.position.scrollbarWidth():0,height:n?t.position.scrollbarWidth():0}},getWithinInfo:function(e){var i=t(e||window),s=t.isWindow(i[0]),n=!!i[0]&&9===i[0].nodeType;return{element:i,isWindow:s,isDocument:n,offset:i.offset()||{left:0,top:0},scrollLeft:i.scrollLeft(),scrollTop:i.scrollTop(),width:s?i.width():i.outerWidth(),height:s?i.height():i.outerHeight()}}},t.fn.position=function(e){if(!e||!e.of)return f.apply(this,arguments);e=t.extend({},e);var a,p,g,m,v,_,b=t(e.of),y=t.position.getWithinInfo(e.within),k=t.position.getScrollInfo(y),w=(e.collision||"flip").split(" "),D={};return _=n(b),b[0].preventDefault&&(e.at="left top"),p=_.width,g=_.height,m=_.offset,v=t.extend({},m),t.each(["my","at"],function(){var t,i,s=(e[this]||"").split(" ");1===s.length&&(s=h.test(s[0])?s.concat(["center"]):c.test(s[0])?["center"].concat(s):["center","center"]),s[0]=h.test(s[0])?s[0]:"center",s[1]=c.test(s[1])?s[1]:"center",t=u.exec(s[0]),i=u.exec(s[1]),D[this]=[t?t[0]:0,i?i[0]:0],e[this]=[d.exec(s[0])[0],d.exec(s[1])[0]]}),1===w.length&&(w[1]=w[0]),"right"===e.at[0]?v.left+=p:"center"===e.at[0]&&(v.left+=p/2),"bottom"===e.at[1]?v.top+=g:"center"===e.at[1]&&(v.top+=g/2),a=i(D.at,p,g),v.left+=a[0],v.top+=a[1],this.each(function(){var n,h,c=t(this),u=c.outerWidth(),d=c.outerHeight(),f=s(this,"marginLeft"),_=s(this,"marginTop"),x=u+f+s(this,"marginRight")+k.width,C=d+_+s(this,"marginBottom")+k.height,M=t.extend({},v),T=i(D.my,c.outerWidth(),c.outerHeight());"right"===e.my[0]?M.left-=u:"center"===e.my[0]&&(M.left-=u/2),"bottom"===e.my[1]?M.top-=d:"center"===e.my[1]&&(M.top-=d/2),M.left+=T[0],M.top+=T[1],t.support.offsetFractions||(M.left=l(M.left),M.top=l(M.top)),n={marginLeft:f,marginTop:_},t.each(["left","top"],function(i,s){t.ui.position[w[i]]&&t.ui.position[w[i]][s](M,{targetWidth:p,targetHeight:g,elemWidth:u,elemHeight:d,collisionPosition:n,collisionWidth:x,collisionHeight:C,offset:[a[0]+T[0],a[1]+T[1]],my:e.my,at:e.at,within:y,elem:c})}),e.using&&(h=function(t){var i=m.left-M.left,s=i+p-u,n=m.top-M.top,a=n+g-d,l={target:{element:b,left:m.left,top:m.top,width:p,height:g},element:{element:c,left:M.left,top:M.top,width:u,height:d},horizontal:0>s?"left":i>0?"right":"center",vertical:0>a?"top":n>0?"bottom":"middle"};u>p&&p>r(i+s)&&(l.horizontal="center"),d>g&&g>r(n+a)&&(l.vertical="middle"),l.important=o(r(i),r(s))>o(r(n),r(a))?"horizontal":"vertical",e.using.call(this,t,l)}),c.offset(t.extend(M,{using:h}))})},t.ui.position={fit:{left:function(t,e){var i,s=e.within,n=s.isWindow?s.scrollLeft:s.offset.left,a=s.width,r=t.left-e.collisionPosition.marginLeft,l=n-r,h=r+e.collisionWidth-a-n;e.collisionWidth>a?l>0&&0>=h?(i=t.left+l+e.collisionWidth-a-n,t.left+=l-i):t.left=h>0&&0>=l?n:l>h?n+a-e.collisionWidth:n:l>0?t.left+=l:h>0?t.left-=h:t.left=o(t.left-r,t.left)},top:function(t,e){var i,s=e.within,n=s.isWindow?s.scrollTop:s.offset.top,a=e.within.height,r=t.top-e.collisionPosition.marginTop,l=n-r,h=r+e.collisionHeight-a-n;e.collisionHeight>a?l>0&&0>=h?(i=t.top+l+e.collisionHeight-a-n,t.top+=l-i):t.top=h>0&&0>=l?n:l>h?n+a-e.collisionHeight:n:l>0?t.top+=l:h>0?t.top-=h:t.top=o(t.top-r,t.top)}},flip:{left:function(t,e){var i,s,n=e.within,a=n.offset.left+n.scrollLeft,o=n.width,l=n.isWindow?n.scrollLeft:n.offset.left,h=t.left-e.collisionPosition.marginLeft,c=h-l,u=h+e.collisionWidth-o-l,d="left"===e.my[0]?-e.elemWidth:"right"===e.my[0]?e.elemWidth:0,p="left"===e.at[0]?e.targetWidth:"right"===e.at[0]?-e.targetWidth:0,f=-2*e.offset[0];0>c?(i=t.left+d+p+f+e.collisionWidth-o-a,(0>i||r(c)>i)&&(t.left+=d+p+f)):u>0&&(s=t.left-e.collisionPosition.marginLeft+d+p+f-l,(s>0||u>r(s))&&(t.left+=d+p+f))},top:function(t,e){var i,s,n=e.within,a=n.offset.top+n.scrollTop,o=n.height,l=n.isWindow?n.scrollTop:n.offset.top,h=t.top-e.collisionPosition.marginTop,c=h-l,u=h+e.collisionHeight-o-l,d="top"===e.my[1],p=d?-e.elemHeight:"bottom"===e.my[1]?e.elemHeight:0,f="top"===e.at[1]?e.targetHeight:"bottom"===e.at[1]?-e.targetHeight:0,g=-2*e.offset[1];0>c?(s=t.top+p+f+g+e.collisionHeight-o-a,t.top+p+f+g>c&&(0>s||r(c)>s)&&(t.top+=p+f+g)):u>0&&(i=t.top-e.collisionPosition.marginTop+p+f+g-l,t.top+p+f+g>u&&(i>0||u>r(i))&&(t.top+=p+f+g))}},flipfit:{left:function(){t.ui.position.flip.left.apply(this,arguments),t.ui.position.fit.left.apply(this,arguments)},top:function(){t.ui.position.flip.top.apply(this,arguments),t.ui.position.fit.top.apply(this,arguments)}}},function(){var e,i,s,n,a,o=document.getElementsByTagName("body")[0],r=document.createElement("div");e=document.createElement(o?"div":"body"),s={visibility:"hidden",width:0,height:0,border:0,margin:0,background:"none"},o&&t.extend(s,{position:"absolute",left:"-1000px",top:"-1000px"});for(a in s)e.style[a]=s[a];e.appendChild(r),i=o||document.documentElement,i.insertBefore(e,i.firstChild),r.style.cssText="position: absolute; left: 10.7432222px;",n=t(r).offset().left,t.support.offsetFractions=n>10&&11>n,e.innerHTML="",i.removeChild(e)}()})(jQuery);(function(e){var t=0,i={},a={};i.height=i.paddingTop=i.paddingBottom=i.borderTopWidth=i.borderBottomWidth="hide",a.height=a.paddingTop=a.paddingBottom=a.borderTopWidth=a.borderBottomWidth="show",e.widget("ui.accordion",{version:"1.10.4",options:{active:0,animate:{},collapsible:!1,event:"click",header:"> li > :first-child,> :not(li):even",heightStyle:"auto",icons:{activeHeader:"ui-icon-triangle-1-s",header:"ui-icon-triangle-1-e"},activate:null,beforeActivate:null},_create:function(){var t=this.options;this.prevShow=this.prevHide=e(),this.element.addClass("ui-accordion ui-widget ui-helper-reset").attr("role","tablist"),t.collapsible||t.active!==!1&&null!=t.active||(t.active=0),this._processPanels(),0>t.active&&(t.active+=this.headers.length),this._refresh()},_getCreateEventData:function(){return{header:this.active,panel:this.active.length?this.active.next():e(),content:this.active.length?this.active.next():e()}},_createIcons:function(){var t=this.options.icons;t&&(e("<span>").addClass("ui-accordion-header-icon ui-icon "+t.header).prependTo(this.headers),this.active.children(".ui-accordion-header-icon").removeClass(t.header).addClass(t.activeHeader),this.headers.addClass("ui-accordion-icons"))},_destroyIcons:function(){this.headers.removeClass("ui-accordion-icons").children(".ui-accordion-header-icon").remove()},_destroy:function(){var e;this.element.removeClass("ui-accordion ui-widget ui-helper-reset").removeAttr("role"),this.headers.removeClass("ui-accordion-header ui-accordion-header-active ui-helper-reset ui-state-default ui-corner-all ui-state-active ui-state-disabled ui-corner-top").removeAttr("role").removeAttr("aria-expanded").removeAttr("aria-selected").removeAttr("aria-controls").removeAttr("tabIndex").each(function(){/^ui-accordion/.test(this.id)&&this.removeAttribute("id")}),this._destroyIcons(),e=this.headers.next().css("display","").removeAttr("role").removeAttr("aria-hidden").removeAttr("aria-labelledby").removeClass("ui-helper-reset ui-widget-content ui-corner-bottom ui-accordion-content ui-accordion-content-active ui-state-disabled").each(function(){/^ui-accordion/.test(this.id)&&this.removeAttribute("id")}),"content"!==this.options.heightStyle&&e.css("height","")},_setOption:function(e,t){return"active"===e?(this._activate(t),undefined):("event"===e&&(this.options.event&&this._off(this.headers,this.options.event),this._setupEvents(t)),this._super(e,t),"collapsible"!==e||t||this.options.active!==!1||this._activate(0),"icons"===e&&(this._destroyIcons(),t&&this._createIcons()),"disabled"===e&&this.headers.add(this.headers.next()).toggleClass("ui-state-disabled",!!t),undefined)},_keydown:function(t){if(!t.altKey&&!t.ctrlKey){var i=e.ui.keyCode,a=this.headers.length,s=this.headers.index(t.target),n=!1;switch(t.keyCode){case i.RIGHT:case i.DOWN:n=this.headers[(s+1)%a];break;case i.LEFT:case i.UP:n=this.headers[(s-1+a)%a];break;case i.SPACE:case i.ENTER:this._eventHandler(t);break;case i.HOME:n=this.headers[0];break;case i.END:n=this.headers[a-1]}n&&(e(t.target).attr("tabIndex",-1),e(n).attr("tabIndex",0),n.focus(),t.preventDefault())}},_panelKeyDown:function(t){t.keyCode===e.ui.keyCode.UP&&t.ctrlKey&&e(t.currentTarget).prev().focus()},refresh:function(){var t=this.options;this._processPanels(),t.active===!1&&t.collapsible===!0||!this.headers.length?(t.active=!1,this.active=e()):t.active===!1?this._activate(0):this.active.length&&!e.contains(this.element[0],this.active[0])?this.headers.length===this.headers.find(".ui-state-disabled").length?(t.active=!1,this.active=e()):this._activate(Math.max(0,t.active-1)):t.active=this.headers.index(this.active),this._destroyIcons(),this._refresh()},_processPanels:function(){this.headers=this.element.find(this.options.header).addClass("ui-accordion-header ui-helper-reset ui-state-default ui-corner-all"),this.headers.next().addClass("ui-accordion-content ui-helper-reset ui-widget-content ui-corner-bottom").filter(":not(.ui-accordion-content-active)").hide()},_refresh:function(){var i,a=this.options,s=a.heightStyle,n=this.element.parent(),r=this.accordionId="ui-accordion-"+(this.element.attr("id")||++t);this.active=this._findActive(a.active).addClass("ui-accordion-header-active ui-state-active ui-corner-top").removeClass("ui-corner-all"),this.active.next().addClass("ui-accordion-content-active").show(),this.headers.attr("role","tab").each(function(t){var i=e(this),a=i.attr("id"),s=i.next(),n=s.attr("id");a||(a=r+"-header-"+t,i.attr("id",a)),n||(n=r+"-panel-"+t,s.attr("id",n)),i.attr("aria-controls",n),s.attr("aria-labelledby",a)}).next().attr("role","tabpanel"),this.headers.not(this.active).attr({"aria-selected":"false","aria-expanded":"false",tabIndex:-1}).next().attr({"aria-hidden":"true"}).hide(),this.active.length?this.active.attr({"aria-selected":"true","aria-expanded":"true",tabIndex:0}).next().attr({"aria-hidden":"false"}):this.headers.eq(0).attr("tabIndex",0),this._createIcons(),this._setupEvents(a.event),"fill"===s?(i=n.height(),this.element.siblings(":visible").each(function(){var t=e(this),a=t.css("position");"absolute"!==a&&"fixed"!==a&&(i-=t.outerHeight(!0))}),this.headers.each(function(){i-=e(this).outerHeight(!0)}),this.headers.next().each(function(){e(this).height(Math.max(0,i-e(this).innerHeight()+e(this).height()))}).css("overflow","auto")):"auto"===s&&(i=0,this.headers.next().each(function(){i=Math.max(i,e(this).css("height","").height())}).height(i))},_activate:function(t){var i=this._findActive(t)[0];i!==this.active[0]&&(i=i||this.active[0],this._eventHandler({target:i,currentTarget:i,preventDefault:e.noop}))},_findActive:function(t){return"number"==typeof t?this.headers.eq(t):e()},_setupEvents:function(t){var i={keydown:"_keydown"};t&&e.each(t.split(" "),function(e,t){i[t]="_eventHandler"}),this._off(this.headers.add(this.headers.next())),this._on(this.headers,i),this._on(this.headers.next(),{keydown:"_panelKeyDown"}),this._hoverable(this.headers),this._focusable(this.headers)},_eventHandler:function(t){var i=this.options,a=this.active,s=e(t.currentTarget),n=s[0]===a[0],r=n&&i.collapsible,o=r?e():s.next(),h=a.next(),d={oldHeader:a,oldPanel:h,newHeader:r?e():s,newPanel:o};t.preventDefault(),n&&!i.collapsible||this._trigger("beforeActivate",t,d)===!1||(i.active=r?!1:this.headers.index(s),this.active=n?e():s,this._toggle(d),a.removeClass("ui-accordion-header-active ui-state-active"),i.icons&&a.children(".ui-accordion-header-icon").removeClass(i.icons.activeHeader).addClass(i.icons.header),n||(s.removeClass("ui-corner-all").addClass("ui-accordion-header-active ui-state-active ui-corner-top"),i.icons&&s.children(".ui-accordion-header-icon").removeClass(i.icons.header).addClass(i.icons.activeHeader),s.next().addClass("ui-accordion-content-active")))},_toggle:function(t){var i=t.newPanel,a=this.prevShow.length?this.prevShow:t.oldPanel;this.prevShow.add(this.prevHide).stop(!0,!0),this.prevShow=i,this.prevHide=a,this.options.animate?this._animate(i,a,t):(a.hide(),i.show(),this._toggleComplete(t)),a.attr({"aria-hidden":"true"}),a.prev().attr("aria-selected","false"),i.length&&a.length?a.prev().attr({tabIndex:-1,"aria-expanded":"false"}):i.length&&this.headers.filter(function(){return 0===e(this).attr("tabIndex")}).attr("tabIndex",-1),i.attr("aria-hidden","false").prev().attr({"aria-selected":"true",tabIndex:0,"aria-expanded":"true"})},_animate:function(e,t,s){var n,r,o,h=this,d=0,c=e.length&&(!t.length||e.index()<t.index()),l=this.options.animate||{},u=c&&l.down||l,v=function(){h._toggleComplete(s)};return"number"==typeof u&&(o=u),"string"==typeof u&&(r=u),r=r||u.easing||l.easing,o=o||u.duration||l.duration,t.length?e.length?(n=e.show().outerHeight(),t.animate(i,{duration:o,easing:r,step:function(e,t){t.now=Math.round(e)}}),e.hide().animate(a,{duration:o,easing:r,complete:v,step:function(e,i){i.now=Math.round(e),"height"!==i.prop?d+=i.now:"content"!==h.options.heightStyle&&(i.now=Math.round(n-t.outerHeight()-d),d=0)}}),undefined):t.animate(i,o,r,v):e.animate(a,o,r,v)},_toggleComplete:function(e){var t=e.oldPanel;t.removeClass("ui-accordion-content-active").prev().removeClass("ui-corner-top").addClass("ui-corner-all"),t.length&&(t.parent()[0].className=t.parent()[0].className),this._trigger("activate",null,e)}})})(jQuery);(function(e){e.widget("ui.autocomplete",{version:"1.10.4",defaultElement:"<input>",options:{appendTo:null,autoFocus:!1,delay:300,minLength:1,position:{my:"left top",at:"left bottom",collision:"none"},source:null,change:null,close:null,focus:null,open:null,response:null,search:null,select:null},requestIndex:0,pending:0,_create:function(){var t,i,s,n=this.element[0].nodeName.toLowerCase(),a="textarea"===n,o="input"===n;this.isMultiLine=a?!0:o?!1:this.element.prop("isContentEditable"),this.valueMethod=this.element[a||o?"val":"text"],this.isNewMenu=!0,this.element.addClass("ui-autocomplete-input").attr("autocomplete","off"),this._on(this.element,{keydown:function(n){if(this.element.prop("readOnly"))return t=!0,s=!0,i=!0,undefined;t=!1,s=!1,i=!1;var a=e.ui.keyCode;switch(n.keyCode){case a.PAGE_UP:t=!0,this._move("previousPage",n);break;case a.PAGE_DOWN:t=!0,this._move("nextPage",n);break;case a.UP:t=!0,this._keyEvent("previous",n);break;case a.DOWN:t=!0,this._keyEvent("next",n);break;case a.ENTER:case a.NUMPAD_ENTER:this.menu.active&&(t=!0,n.preventDefault(),this.menu.select(n));break;case a.TAB:this.menu.active&&this.menu.select(n);break;case a.ESCAPE:this.menu.element.is(":visible")&&(this._value(this.term),this.close(n),n.preventDefault());break;default:i=!0,this._searchTimeout(n)}},keypress:function(s){if(t)return t=!1,(!this.isMultiLine||this.menu.element.is(":visible"))&&s.preventDefault(),undefined;if(!i){var n=e.ui.keyCode;switch(s.keyCode){case n.PAGE_UP:this._move("previousPage",s);break;case n.PAGE_DOWN:this._move("nextPage",s);break;case n.UP:this._keyEvent("previous",s);break;case n.DOWN:this._keyEvent("next",s)}}},input:function(e){return s?(s=!1,e.preventDefault(),undefined):(this._searchTimeout(e),undefined)},focus:function(){this.selectedItem=null,this.previous=this._value()},blur:function(e){return this.cancelBlur?(delete this.cancelBlur,undefined):(clearTimeout(this.searching),this.close(e),this._change(e),undefined)}}),this._initSource(),this.menu=e("<ul>").addClass("ui-autocomplete ui-front").appendTo(this._appendTo()).menu({role:null}).hide().data("ui-menu"),this._on(this.menu.element,{mousedown:function(t){t.preventDefault(),this.cancelBlur=!0,this._delay(function(){delete this.cancelBlur});var i=this.menu.element[0];e(t.target).closest(".ui-menu-item").length||this._delay(function(){var t=this;this.document.one("mousedown",function(s){s.target===t.element[0]||s.target===i||e.contains(i,s.target)||t.close()})})},menufocus:function(t,i){if(this.isNewMenu&&(this.isNewMenu=!1,t.originalEvent&&/^mouse/.test(t.originalEvent.type)))return this.menu.blur(),this.document.one("mousemove",function(){e(t.target).trigger(t.originalEvent)}),undefined;var s=i.item.data("ui-autocomplete-item");!1!==this._trigger("focus",t,{item:s})?t.originalEvent&&/^key/.test(t.originalEvent.type)&&this._value(s.value):this.liveRegion.text(s.value)},menuselect:function(e,t){var i=t.item.data("ui-autocomplete-item"),s=this.previous;this.element[0]!==this.document[0].activeElement&&(this.element.focus(),this.previous=s,this._delay(function(){this.previous=s,this.selectedItem=i})),!1!==this._trigger("select",e,{item:i})&&this._value(i.value),this.term=this._value(),this.close(e),this.selectedItem=i}}),this.liveRegion=e("<span>",{role:"status","aria-live":"polite"}).addClass("ui-helper-hidden-accessible").insertBefore(this.element),this._on(this.window,{beforeunload:function(){this.element.removeAttr("autocomplete")}})},_destroy:function(){clearTimeout(this.searching),this.element.removeClass("ui-autocomplete-input").removeAttr("autocomplete"),this.menu.element.remove(),this.liveRegion.remove()},_setOption:function(e,t){this._super(e,t),"source"===e&&this._initSource(),"appendTo"===e&&this.menu.element.appendTo(this._appendTo()),"disabled"===e&&t&&this.xhr&&this.xhr.abort()},_appendTo:function(){var t=this.options.appendTo;return t&&(t=t.jquery||t.nodeType?e(t):this.document.find(t).eq(0)),t||(t=this.element.closest(".ui-front")),t.length||(t=this.document[0].body),t},_initSource:function(){var t,i,s=this;e.isArray(this.options.source)?(t=this.options.source,this.source=function(i,s){s(e.ui.autocomplete.filter(t,i.term))}):"string"==typeof this.options.source?(i=this.options.source,this.source=function(t,n){s.xhr&&s.xhr.abort(),s.xhr=e.ajax({url:i,data:t,dataType:"json",success:function(e){n(e)},error:function(){n([])}})}):this.source=this.options.source},_searchTimeout:function(e){clearTimeout(this.searching),this.searching=this._delay(function(){this.term!==this._value()&&(this.selectedItem=null,this.search(null,e))},this.options.delay)},search:function(e,t){return e=null!=e?e:this._value(),this.term=this._value(),e.length<this.options.minLength?this.close(t):this._trigger("search",t)!==!1?this._search(e):undefined},_search:function(e){this.pending++,this.element.addClass("ui-autocomplete-loading"),this.cancelSearch=!1,this.source({term:e},this._response())},_response:function(){var t=++this.requestIndex;return e.proxy(function(e){t===this.requestIndex&&this.__response(e),this.pending--,this.pending||this.element.removeClass("ui-autocomplete-loading")},this)},__response:function(e){e&&(e=this._normalize(e)),this._trigger("response",null,{content:e}),!this.options.disabled&&e&&e.length&&!this.cancelSearch?(this._suggest(e),this._trigger("open")):this._close()},close:function(e){this.cancelSearch=!0,this._close(e)},_close:function(e){this.menu.element.is(":visible")&&(this.menu.element.hide(),this.menu.blur(),this.isNewMenu=!0,this._trigger("close",e))},_change:function(e){this.previous!==this._value()&&this._trigger("change",e,{item:this.selectedItem})},_normalize:function(t){return t.length&&t[0].label&&t[0].value?t:e.map(t,function(t){return"string"==typeof t?{label:t,value:t}:e.extend({label:t.label||t.value,value:t.value||t.label},t)})},_suggest:function(t){var i=this.menu.element.empty();this._renderMenu(i,t),this.isNewMenu=!0,this.menu.refresh(),i.show(),this._resizeMenu(),i.position(e.extend({of:this.element},this.options.position)),this.options.autoFocus&&this.menu.next()},_resizeMenu:function(){var e=this.menu.element;e.outerWidth(Math.max(e.width("").outerWidth()+1,this.element.outerWidth()))},_renderMenu:function(t,i){var s=this;e.each(i,function(e,i){s._renderItemData(t,i)})},_renderItemData:function(e,t){return this._renderItem(e,t).data("ui-autocomplete-item",t)},_renderItem:function(t,i){return e("<li>").append(e("<a>").text(i.label)).appendTo(t)},_move:function(e,t){return this.menu.element.is(":visible")?this.menu.isFirstItem()&&/^previous/.test(e)||this.menu.isLastItem()&&/^next/.test(e)?(this._value(this.term),this.menu.blur(),undefined):(this.menu[e](t),undefined):(this.search(null,t),undefined)},widget:function(){return this.menu.element},_value:function(){return this.valueMethod.apply(this.element,arguments)},_keyEvent:function(e,t){(!this.isMultiLine||this.menu.element.is(":visible"))&&(this._move(e,t),t.preventDefault())}}),e.extend(e.ui.autocomplete,{escapeRegex:function(e){return e.replace(/[\-\[\]{}()*+?.,\\\^$|#\s]/g,"\\$&")},filter:function(t,i){var s=RegExp(e.ui.autocomplete.escapeRegex(i),"i");return e.grep(t,function(e){return s.test(e.label||e.value||e)})}}),e.widget("ui.autocomplete",e.ui.autocomplete,{options:{messages:{noResults:"No search results.",results:function(e){return e+(e>1?" results are":" result is")+" available, use up and down arrow keys to navigate."}}},__response:function(e){var t;this._superApply(arguments),this.options.disabled||this.cancelSearch||(t=e&&e.length?this.options.messages.results(e.length):this.options.messages.noResults,this.liveRegion.text(t))}})})(jQuery);(function(e){var t,i="ui-button ui-widget ui-state-default ui-corner-all",n="ui-button-icons-only ui-button-icon-only ui-button-text-icons ui-button-text-icon-primary ui-button-text-icon-secondary ui-button-text-only",s=function(){var t=e(this);setTimeout(function(){t.find(":ui-button").button("refresh")},1)},a=function(t){var i=t.name,n=t.form,s=e([]);return i&&(i=i.replace(/'/g,"\\'"),s=n?e(n).find("[name='"+i+"']"):e("[name='"+i+"']",t.ownerDocument).filter(function(){return!this.form})),s};e.widget("ui.button",{version:"1.10.4",defaultElement:"<button>",options:{disabled:null,text:!0,label:null,icons:{primary:null,secondary:null}},_create:function(){this.element.closest("form").unbind("reset"+this.eventNamespace).bind("reset"+this.eventNamespace,s),"boolean"!=typeof this.options.disabled?this.options.disabled=!!this.element.prop("disabled"):this.element.prop("disabled",this.options.disabled),this._determineButtonType(),this.hasTitle=!!this.buttonElement.attr("title");var n=this,o=this.options,r="checkbox"===this.type||"radio"===this.type,h=r?"":"ui-state-active";null===o.label&&(o.label="input"===this.type?this.buttonElement.val():this.buttonElement.html()),this._hoverable(this.buttonElement),this.buttonElement.addClass(i).attr("role","button").bind("mouseenter"+this.eventNamespace,function(){o.disabled||this===t&&e(this).addClass("ui-state-active")}).bind("mouseleave"+this.eventNamespace,function(){o.disabled||e(this).removeClass(h)}).bind("click"+this.eventNamespace,function(e){o.disabled&&(e.preventDefault(),e.stopImmediatePropagation())}),this._on({focus:function(){this.buttonElement.addClass("ui-state-focus")},blur:function(){this.buttonElement.removeClass("ui-state-focus")}}),r&&this.element.bind("change"+this.eventNamespace,function(){n.refresh()}),"checkbox"===this.type?this.buttonElement.bind("click"+this.eventNamespace,function(){return o.disabled?!1:undefined}):"radio"===this.type?this.buttonElement.bind("click"+this.eventNamespace,function(){if(o.disabled)return!1;e(this).addClass("ui-state-active"),n.buttonElement.attr("aria-pressed","true");var t=n.element[0];a(t).not(t).map(function(){return e(this).button("widget")[0]}).removeClass("ui-state-active").attr("aria-pressed","false")}):(this.buttonElement.bind("mousedown"+this.eventNamespace,function(){return o.disabled?!1:(e(this).addClass("ui-state-active"),t=this,n.document.one("mouseup",function(){t=null}),undefined)}).bind("mouseup"+this.eventNamespace,function(){return o.disabled?!1:(e(this).removeClass("ui-state-active"),undefined)}).bind("keydown"+this.eventNamespace,function(t){return o.disabled?!1:((t.keyCode===e.ui.keyCode.SPACE||t.keyCode===e.ui.keyCode.ENTER)&&e(this).addClass("ui-state-active"),undefined)}).bind("keyup"+this.eventNamespace+" blur"+this.eventNamespace,function(){e(this).removeClass("ui-state-active")}),this.buttonElement.is("a")&&this.buttonElement.keyup(function(t){t.keyCode===e.ui.keyCode.SPACE&&e(this).click()})),this._setOption("disabled",o.disabled),this._resetButton()},_determineButtonType:function(){var e,t,i;this.type=this.element.is("[type=checkbox]")?"checkbox":this.element.is("[type=radio]")?"radio":this.element.is("input")?"input":"button","checkbox"===this.type||"radio"===this.type?(e=this.element.parents().last(),t="label[for='"+this.element.attr("id")+"']",this.buttonElement=e.find(t),this.buttonElement.length||(e=e.length?e.siblings():this.element.siblings(),this.buttonElement=e.filter(t),this.buttonElement.length||(this.buttonElement=e.find(t))),this.element.addClass("ui-helper-hidden-accessible"),i=this.element.is(":checked"),i&&this.buttonElement.addClass("ui-state-active"),this.buttonElement.prop("aria-pressed",i)):this.buttonElement=this.element},widget:function(){return this.buttonElement},_destroy:function(){this.element.removeClass("ui-helper-hidden-accessible"),this.buttonElement.removeClass(i+" ui-state-active "+n).removeAttr("role").removeAttr("aria-pressed").html(this.buttonElement.find(".ui-button-text").html()),this.hasTitle||this.buttonElement.removeAttr("title")},_setOption:function(e,t){return this._super(e,t),"disabled"===e?(this.element.prop("disabled",!!t),t&&this.buttonElement.removeClass("ui-state-focus"),undefined):(this._resetButton(),undefined)},refresh:function(){var t=this.element.is("input, button")?this.element.is(":disabled"):this.element.hasClass("ui-button-disabled");t!==this.options.disabled&&this._setOption("disabled",t),"radio"===this.type?a(this.element[0]).each(function(){e(this).is(":checked")?e(this).button("widget").addClass("ui-state-active").attr("aria-pressed","true"):e(this).button("widget").removeClass("ui-state-active").attr("aria-pressed","false")}):"checkbox"===this.type&&(this.element.is(":checked")?this.buttonElement.addClass("ui-state-active").attr("aria-pressed","true"):this.buttonElement.removeClass("ui-state-active").attr("aria-pressed","false"))},_resetButton:function(){if("input"===this.type)return this.options.label&&this.element.val(this.options.label),undefined;var t=this.buttonElement.removeClass(n),i=e("<span></span>",this.document[0]).addClass("ui-button-text").html(this.options.label).appendTo(t.empty()).text(),s=this.options.icons,a=s.primary&&s.secondary,o=[];s.primary||s.secondary?(this.options.text&&o.push("ui-button-text-icon"+(a?"s":s.primary?"-primary":"-secondary")),s.primary&&t.prepend("<span class='ui-button-icon-primary ui-icon "+s.primary+"'></span>"),s.secondary&&t.append("<span class='ui-button-icon-secondary ui-icon "+s.secondary+"'></span>"),this.options.text||(o.push(a?"ui-button-icons-only":"ui-button-icon-only"),this.hasTitle||t.attr("title",e.trim(i)))):o.push("ui-button-text-only"),t.addClass(o.join(" "))}}),e.widget("ui.buttonset",{version:"1.10.4",options:{items:"button, input[type=button], input[type=submit], input[type=reset], input[type=checkbox], input[type=radio], a, :data(ui-button)"},_create:function(){this.element.addClass("ui-buttonset")},_init:function(){this.refresh()},_setOption:function(e,t){"disabled"===e&&this.buttons.button("option",e,t),this._super(e,t)},refresh:function(){var t="rtl"===this.element.css("direction");this.buttons=this.element.find(this.options.items).filter(":ui-button").button("refresh").end().not(":ui-button").button().end().map(function(){return e(this).button("widget")[0]}).removeClass("ui-corner-all ui-corner-left ui-corner-right").filter(":first").addClass(t?"ui-corner-right":"ui-corner-left").end().filter(":last").addClass(t?"ui-corner-left":"ui-corner-right").end().end()},_destroy:function(){this.element.removeClass("ui-buttonset"),this.buttons.map(function(){return e(this).button("widget")[0]}).removeClass("ui-corner-left ui-corner-right").end().button("destroy")}})})(jQuery);(function(e,t){function i(){this._curInst=null,this._keyEvent=!1,this._disabledInputs=[],this._datepickerShowing=!1,this._inDialog=!1,this._mainDivId="ui-datepicker-div",this._inlineClass="ui-datepicker-inline",this._appendClass="ui-datepicker-append",this._triggerClass="ui-datepicker-trigger",this._dialogClass="ui-datepicker-dialog",this._disableClass="ui-datepicker-disabled",this._unselectableClass="ui-datepicker-unselectable",this._currentClass="ui-datepicker-current-day",this._dayOverClass="ui-datepicker-days-cell-over",this.regional=[],this.regional[""]={closeText:"Done",prevText:"Prev",nextText:"Next",currentText:"Today",monthNames:["January","February","March","April","May","June","July","August","September","October","November","December"],monthNamesShort:["Jan","Feb","Mar","Apr","May","Jun","Jul","Aug","Sep","Oct","Nov","Dec"],dayNames:["Sunday","Monday","Tuesday","Wednesday","Thursday","Friday","Saturday"],dayNamesShort:["Sun","Mon","Tue","Wed","Thu","Fri","Sat"],dayNamesMin:["Su","Mo","Tu","We","Th","Fr","Sa"],weekHeader:"Wk",dateFormat:"mm/dd/yy",firstDay:0,isRTL:!1,showMonthAfterYear:!1,yearSuffix:""},this._defaults={showOn:"focus",showAnim:"fadeIn",showOptions:{},defaultDate:null,appendText:"",buttonText:"...",buttonImage:"",buttonImageOnly:!1,hideIfNoPrevNext:!1,navigationAsDateFormat:!1,gotoCurrent:!1,changeMonth:!1,changeYear:!1,yearRange:"c-10:c+10",showOtherMonths:!1,selectOtherMonths:!1,showWeek:!1,calculateWeek:this.iso8601Week,shortYearCutoff:"+10",minDate:null,maxDate:null,duration:"fast",beforeShowDay:null,beforeShow:null,onSelect:null,onChangeMonthYear:null,onClose:null,numberOfMonths:1,showCurrentAtPos:0,stepMonths:1,stepBigMonths:12,altField:"",altFormat:"",constrainInput:!0,showButtonPanel:!1,autoSize:!1,disabled:!1},e.extend(this._defaults,this.regional[""]),this.dpDiv=a(e("<div id='"+this._mainDivId+"' class='ui-datepicker ui-widget ui-widget-content ui-helper-clearfix ui-corner-all'></div>"))}function a(t){var i="button, .ui-datepicker-prev, .ui-datepicker-next, .ui-datepicker-calendar td a";return t.delegate(i,"mouseout",function(){e(this).removeClass("ui-state-hover"),-1!==this.className.indexOf("ui-datepicker-prev")&&e(this).removeClass("ui-datepicker-prev-hover"),-1!==this.className.indexOf("ui-datepicker-next")&&e(this).removeClass("ui-datepicker-next-hover")}).delegate(i,"mouseover",function(){e.datepicker._isDisabledDatepicker(n.inline?t.parent()[0]:n.input[0])||(e(this).parents(".ui-datepicker-calendar").find("a").removeClass("ui-state-hover"),e(this).addClass("ui-state-hover"),-1!==this.className.indexOf("ui-datepicker-prev")&&e(this).addClass("ui-datepicker-prev-hover"),-1!==this.className.indexOf("ui-datepicker-next")&&e(this).addClass("ui-datepicker-next-hover"))})}function s(t,i){e.extend(t,i);for(var a in i)null==i[a]&&(t[a]=i[a]);return t}e.extend(e.ui,{datepicker:{version:"1.10.4"}});var n,r="datepicker";e.extend(i.prototype,{markerClassName:"hasDatepicker",maxRows:4,_widgetDatepicker:function(){return this.dpDiv},setDefaults:function(e){return s(this._defaults,e||{}),this},_attachDatepicker:function(t,i){var a,s,n;a=t.nodeName.toLowerCase(),s="div"===a||"span"===a,t.id||(this.uuid+=1,t.id="dp"+this.uuid),n=this._newInst(e(t),s),n.settings=e.extend({},i||{}),"input"===a?this._connectDatepicker(t,n):s&&this._inlineDatepicker(t,n)},_newInst:function(t,i){var s=t[0].id.replace(/([^A-Za-z0-9_\-])/g,"\\\\$1");return{id:s,input:t,selectedDay:0,selectedMonth:0,selectedYear:0,drawMonth:0,drawYear:0,inline:i,dpDiv:i?a(e("<div class='"+this._inlineClass+" ui-datepicker ui-widget ui-widget-content ui-helper-clearfix ui-corner-all'></div>")):this.dpDiv}},_connectDatepicker:function(t,i){var a=e(t);i.append=e([]),i.trigger=e([]),a.hasClass(this.markerClassName)||(this._attachments(a,i),a.addClass(this.markerClassName).keydown(this._doKeyDown).keypress(this._doKeyPress).keyup(this._doKeyUp),this._autoSize(i),e.data(t,r,i),i.settings.disabled&&this._disableDatepicker(t))},_attachments:function(t,i){var a,s,n,r=this._get(i,"appendText"),o=this._get(i,"isRTL");i.append&&i.append.remove(),r&&(i.append=e("<span class='"+this._appendClass+"'>"+r+"</span>"),t[o?"before":"after"](i.append)),t.unbind("focus",this._showDatepicker),i.trigger&&i.trigger.remove(),a=this._get(i,"showOn"),("focus"===a||"both"===a)&&t.focus(this._showDatepicker),("button"===a||"both"===a)&&(s=this._get(i,"buttonText"),n=this._get(i,"buttonImage"),i.trigger=e(this._get(i,"buttonImageOnly")?e("<img/>").addClass(this._triggerClass).attr({src:n,alt:s,title:s}):e("<button type='button'></button>").addClass(this._triggerClass).html(n?e("<img/>").attr({src:n,alt:s,title:s}):s)),t[o?"before":"after"](i.trigger),i.trigger.click(function(){return e.datepicker._datepickerShowing&&e.datepicker._lastInput===t[0]?e.datepicker._hideDatepicker():e.datepicker._datepickerShowing&&e.datepicker._lastInput!==t[0]?(e.datepicker._hideDatepicker(),e.datepicker._showDatepicker(t[0])):e.datepicker._showDatepicker(t[0]),!1}))},_autoSize:function(e){if(this._get(e,"autoSize")&&!e.inline){var t,i,a,s,n=new Date(2009,11,20),r=this._get(e,"dateFormat");r.match(/[DM]/)&&(t=function(e){for(i=0,a=0,s=0;e.length>s;s++)e[s].length>i&&(i=e[s].length,a=s);return a},n.setMonth(t(this._get(e,r.match(/MM/)?"monthNames":"monthNamesShort"))),n.setDate(t(this._get(e,r.match(/DD/)?"dayNames":"dayNamesShort"))+20-n.getDay())),e.input.attr("size",this._formatDate(e,n).length)}},_inlineDatepicker:function(t,i){var a=e(t);a.hasClass(this.markerClassName)||(a.addClass(this.markerClassName).append(i.dpDiv),e.data(t,r,i),this._setDate(i,this._getDefaultDate(i),!0),this._updateDatepicker(i),this._updateAlternate(i),i.settings.disabled&&this._disableDatepicker(t),i.dpDiv.css("display","block"))},_dialogDatepicker:function(t,i,a,n,o){var u,c,h,l,d,p=this._dialogInst;return p||(this.uuid+=1,u="dp"+this.uuid,this._dialogInput=e("<input type='text' id='"+u+"' style='position: absolute; top: -100px; width: 0px;'/>"),this._dialogInput.keydown(this._doKeyDown),e("body").append(this._dialogInput),p=this._dialogInst=this._newInst(this._dialogInput,!1),p.settings={},e.data(this._dialogInput[0],r,p)),s(p.settings,n||{}),i=i&&i.constructor===Date?this._formatDate(p,i):i,this._dialogInput.val(i),this._pos=o?o.length?o:[o.pageX,o.pageY]:null,this._pos||(c=document.documentElement.clientWidth,h=document.documentElement.clientHeight,l=document.documentElement.scrollLeft||document.body.scrollLeft,d=document.documentElement.scrollTop||document.body.scrollTop,this._pos=[c/2-100+l,h/2-150+d]),this._dialogInput.css("left",this._pos[0]+20+"px").css("top",this._pos[1]+"px"),p.settings.onSelect=a,this._inDialog=!0,this.dpDiv.addClass(this._dialogClass),this._showDatepicker(this._dialogInput[0]),e.blockUI&&e.blockUI(this.dpDiv),e.data(this._dialogInput[0],r,p),this},_destroyDatepicker:function(t){var i,a=e(t),s=e.data(t,r);a.hasClass(this.markerClassName)&&(i=t.nodeName.toLowerCase(),e.removeData(t,r),"input"===i?(s.append.remove(),s.trigger.remove(),a.removeClass(this.markerClassName).unbind("focus",this._showDatepicker).unbind("keydown",this._doKeyDown).unbind("keypress",this._doKeyPress).unbind("keyup",this._doKeyUp)):("div"===i||"span"===i)&&a.removeClass(this.markerClassName).empty())},_enableDatepicker:function(t){var i,a,s=e(t),n=e.data(t,r);s.hasClass(this.markerClassName)&&(i=t.nodeName.toLowerCase(),"input"===i?(t.disabled=!1,n.trigger.filter("button").each(function(){this.disabled=!1}).end().filter("img").css({opacity:"1.0",cursor:""})):("div"===i||"span"===i)&&(a=s.children("."+this._inlineClass),a.children().removeClass("ui-state-disabled"),a.find("select.ui-datepicker-month, select.ui-datepicker-year").prop("disabled",!1)),this._disabledInputs=e.map(this._disabledInputs,function(e){return e===t?null:e}))},_disableDatepicker:function(t){var i,a,s=e(t),n=e.data(t,r);s.hasClass(this.markerClassName)&&(i=t.nodeName.toLowerCase(),"input"===i?(t.disabled=!0,n.trigger.filter("button").each(function(){this.disabled=!0}).end().filter("img").css({opacity:"0.5",cursor:"default"})):("div"===i||"span"===i)&&(a=s.children("."+this._inlineClass),a.children().addClass("ui-state-disabled"),a.find("select.ui-datepicker-month, select.ui-datepicker-year").prop("disabled",!0)),this._disabledInputs=e.map(this._disabledInputs,function(e){return e===t?null:e}),this._disabledInputs[this._disabledInputs.length]=t)},_isDisabledDatepicker:function(e){if(!e)return!1;for(var t=0;this._disabledInputs.length>t;t++)if(this._disabledInputs[t]===e)return!0;return!1},_getInst:function(t){try{return e.data(t,r)}catch(i){throw"Missing instance data for this datepicker"}},_optionDatepicker:function(i,a,n){var r,o,u,c,h=this._getInst(i);return 2===arguments.length&&"string"==typeof a?"defaults"===a?e.extend({},e.datepicker._defaults):h?"all"===a?e.extend({},h.settings):this._get(h,a):null:(r=a||{},"string"==typeof a&&(r={},r[a]=n),h&&(this._curInst===h&&this._hideDatepicker(),o=this._getDateDatepicker(i,!0),u=this._getMinMaxDate(h,"min"),c=this._getMinMaxDate(h,"max"),s(h.settings,r),null!==u&&r.dateFormat!==t&&r.minDate===t&&(h.settings.minDate=this._formatDate(h,u)),null!==c&&r.dateFormat!==t&&r.maxDate===t&&(h.settings.maxDate=this._formatDate(h,c)),"disabled"in r&&(r.disabled?this._disableDatepicker(i):this._enableDatepicker(i)),this._attachments(e(i),h),this._autoSize(h),this._setDate(h,o),this._updateAlternate(h),this._updateDatepicker(h)),t)},_changeDatepicker:function(e,t,i){this._optionDatepicker(e,t,i)},_refreshDatepicker:function(e){var t=this._getInst(e);t&&this._updateDatepicker(t)},_setDateDatepicker:function(e,t){var i=this._getInst(e);i&&(this._setDate(i,t),this._updateDatepicker(i),this._updateAlternate(i))},_getDateDatepicker:function(e,t){var i=this._getInst(e);return i&&!i.inline&&this._setDateFromField(i,t),i?this._getDate(i):null},_doKeyDown:function(t){var i,a,s,n=e.datepicker._getInst(t.target),r=!0,o=n.dpDiv.is(".ui-datepicker-rtl");if(n._keyEvent=!0,e.datepicker._datepickerShowing)switch(t.keyCode){case 9:e.datepicker._hideDatepicker(),r=!1;break;case 13:return s=e("td."+e.datepicker._dayOverClass+":not(."+e.datepicker._currentClass+")",n.dpDiv),s[0]&&e.datepicker._selectDay(t.target,n.selectedMonth,n.selectedYear,s[0]),i=e.datepicker._get(n,"onSelect"),i?(a=e.datepicker._formatDate(n),i.apply(n.input?n.input[0]:null,[a,n])):e.datepicker._hideDatepicker(),!1;case 27:e.datepicker._hideDatepicker();break;case 33:e.datepicker._adjustDate(t.target,t.ctrlKey?-e.datepicker._get(n,"stepBigMonths"):-e.datepicker._get(n,"stepMonths"),"M");break;case 34:e.datepicker._adjustDate(t.target,t.ctrlKey?+e.datepicker._get(n,"stepBigMonths"):+e.datepicker._get(n,"stepMonths"),"M");break;case 35:(t.ctrlKey||t.metaKey)&&e.datepicker._clearDate(t.target),r=t.ctrlKey||t.metaKey;break;case 36:(t.ctrlKey||t.metaKey)&&e.datepicker._gotoToday(t.target),r=t.ctrlKey||t.metaKey;break;case 37:(t.ctrlKey||t.metaKey)&&e.datepicker._adjustDate(t.target,o?1:-1,"D"),r=t.ctrlKey||t.metaKey,t.originalEvent.altKey&&e.datepicker._adjustDate(t.target,t.ctrlKey?-e.datepicker._get(n,"stepBigMonths"):-e.datepicker._get(n,"stepMonths"),"M");break;case 38:(t.ctrlKey||t.metaKey)&&e.datepicker._adjustDate(t.target,-7,"D"),r=t.ctrlKey||t.metaKey;break;case 39:(t.ctrlKey||t.metaKey)&&e.datepicker._adjustDate(t.target,o?-1:1,"D"),r=t.ctrlKey||t.metaKey,t.originalEvent.altKey&&e.datepicker._adjustDate(t.target,t.ctrlKey?+e.datepicker._get(n,"stepBigMonths"):+e.datepicker._get(n,"stepMonths"),"M");break;case 40:(t.ctrlKey||t.metaKey)&&e.datepicker._adjustDate(t.target,7,"D"),r=t.ctrlKey||t.metaKey;break;default:r=!1}else 36===t.keyCode&&t.ctrlKey?e.datepicker._showDatepicker(this):r=!1;r&&(t.preventDefault(),t.stopPropagation())},_doKeyPress:function(i){var a,s,n=e.datepicker._getInst(i.target);return e.datepicker._get(n,"constrainInput")?(a=e.datepicker._possibleChars(e.datepicker._get(n,"dateFormat")),s=String.fromCharCode(null==i.charCode?i.keyCode:i.charCode),i.ctrlKey||i.metaKey||" ">s||!a||a.indexOf(s)>-1):t},_doKeyUp:function(t){var i,a=e.datepicker._getInst(t.target);if(a.input.val()!==a.lastVal)try{i=e.datepicker.parseDate(e.datepicker._get(a,"dateFormat"),a.input?a.input.val():null,e.datepicker._getFormatConfig(a)),i&&(e.datepicker._setDateFromField(a),e.datepicker._updateAlternate(a),e.datepicker._updateDatepicker(a))}catch(s){}return!0},_showDatepicker:function(t){if(t=t.target||t,"input"!==t.nodeName.toLowerCase()&&(t=e("input",t.parentNode)[0]),!e.datepicker._isDisabledDatepicker(t)&&e.datepicker._lastInput!==t){var i,a,n,r,o,u,c;i=e.datepicker._getInst(t),e.datepicker._curInst&&e.datepicker._curInst!==i&&(e.datepicker._curInst.dpDiv.stop(!0,!0),i&&e.datepicker._datepickerShowing&&e.datepicker._hideDatepicker(e.datepicker._curInst.input[0])),a=e.datepicker._get(i,"beforeShow"),n=a?a.apply(t,[t,i]):{},n!==!1&&(s(i.settings,n),i.lastVal=null,e.datepicker._lastInput=t,e.datepicker._setDateFromField(i),e.datepicker._inDialog&&(t.value=""),e.datepicker._pos||(e.datepicker._pos=e.datepicker._findPos(t),e.datepicker._pos[1]+=t.offsetHeight),r=!1,e(t).parents().each(function(){return r|="fixed"===e(this).css("position"),!r}),o={left:e.datepicker._pos[0],top:e.datepicker._pos[1]},e.datepicker._pos=null,i.dpDiv.empty(),i.dpDiv.css({position:"absolute",display:"block",top:"-1000px"}),e.datepicker._updateDatepicker(i),o=e.datepicker._checkOffset(i,o,r),i.dpDiv.css({position:e.datepicker._inDialog&&e.blockUI?"static":r?"fixed":"absolute",display:"none",left:o.left+"px",top:o.top+"px"}),i.inline||(u=e.datepicker._get(i,"showAnim"),c=e.datepicker._get(i,"duration"),i.dpDiv.zIndex(e(t).zIndex()+1),e.datepicker._datepickerShowing=!0,e.effects&&e.effects.effect[u]?i.dpDiv.show(u,e.datepicker._get(i,"showOptions"),c):i.dpDiv[u||"show"](u?c:null),e.datepicker._shouldFocusInput(i)&&i.input.focus(),e.datepicker._curInst=i))}},_updateDatepicker:function(t){this.maxRows=4,n=t,t.dpDiv.empty().append(this._generateHTML(t)),this._attachHandlers(t),t.dpDiv.find("."+this._dayOverClass+" a").mouseover();var i,a=this._getNumberOfMonths(t),s=a[1],r=17;t.dpDiv.removeClass("ui-datepicker-multi-2 ui-datepicker-multi-3 ui-datepicker-multi-4").width(""),s>1&&t.dpDiv.addClass("ui-datepicker-multi-"+s).css("width",r*s+"em"),t.dpDiv[(1!==a[0]||1!==a[1]?"add":"remove")+"Class"]("ui-datepicker-multi"),t.dpDiv[(this._get(t,"isRTL")?"add":"remove")+"Class"]("ui-datepicker-rtl"),t===e.datepicker._curInst&&e.datepicker._datepickerShowing&&e.datepicker._shouldFocusInput(t)&&t.input.focus(),t.yearshtml&&(i=t.yearshtml,setTimeout(function(){i===t.yearshtml&&t.yearshtml&&t.dpDiv.find("select.ui-datepicker-year:first").replaceWith(t.yearshtml),i=t.yearshtml=null},0))},_shouldFocusInput:function(e){return e.input&&e.input.is(":visible")&&!e.input.is(":disabled")&&!e.input.is(":focus")},_checkOffset:function(t,i,a){var s=t.dpDiv.outerWidth(),n=t.dpDiv.outerHeight(),r=t.input?t.input.outerWidth():0,o=t.input?t.input.outerHeight():0,u=document.documentElement.clientWidth+(a?0:e(document).scrollLeft()),c=document.documentElement.clientHeight+(a?0:e(document).scrollTop());return i.left-=this._get(t,"isRTL")?s-r:0,i.left-=a&&i.left===t.input.offset().left?e(document).scrollLeft():0,i.top-=a&&i.top===t.input.offset().top+o?e(document).scrollTop():0,i.left-=Math.min(i.left,i.left+s>u&&u>s?Math.abs(i.left+s-u):0),i.top-=Math.min(i.top,i.top+n>c&&c>n?Math.abs(n+o):0),i},_findPos:function(t){for(var i,a=this._getInst(t),s=this._get(a,"isRTL");t&&("hidden"===t.type||1!==t.nodeType||e.expr.filters.hidden(t));)t=t[s?"previousSibling":"nextSibling"];return i=e(t).offset(),[i.left,i.top]},_hideDatepicker:function(t){var i,a,s,n,o=this._curInst;!o||t&&o!==e.data(t,r)||this._datepickerShowing&&(i=this._get(o,"showAnim"),a=this._get(o,"duration"),s=function(){e.datepicker._tidyDialog(o)},e.effects&&(e.effects.effect[i]||e.effects[i])?o.dpDiv.hide(i,e.datepicker._get(o,"showOptions"),a,s):o.dpDiv["slideDown"===i?"slideUp":"fadeIn"===i?"fadeOut":"hide"](i?a:null,s),i||s(),this._datepickerShowing=!1,n=this._get(o,"onClose"),n&&n.apply(o.input?o.input[0]:null,[o.input?o.input.val():"",o]),this._lastInput=null,this._inDialog&&(this._dialogInput.css({position:"absolute",left:"0",top:"-100px"}),e.blockUI&&(e.unblockUI(),e("body").append(this.dpDiv))),this._inDialog=!1)},_tidyDialog:function(e){e.dpDiv.removeClass(this._dialogClass).unbind(".ui-datepicker-calendar")},_checkExternalClick:function(t){if(e.datepicker._curInst){var i=e(t.target),a=e.datepicker._getInst(i[0]);(i[0].id!==e.datepicker._mainDivId&&0===i.parents("#"+e.datepicker._mainDivId).length&&!i.hasClass(e.datepicker.markerClassName)&&!i.closest("."+e.datepicker._triggerClass).length&&e.datepicker._datepickerShowing&&(!e.datepicker._inDialog||!e.blockUI)||i.hasClass(e.datepicker.markerClassName)&&e.datepicker._curInst!==a)&&e.datepicker._hideDatepicker()}},_adjustDate:function(t,i,a){var s=e(t),n=this._getInst(s[0]);this._isDisabledDatepicker(s[0])||(this._adjustInstDate(n,i+("M"===a?this._get(n,"showCurrentAtPos"):0),a),this._updateDatepicker(n))},_gotoToday:function(t){var i,a=e(t),s=this._getInst(a[0]);this._get(s,"gotoCurrent")&&s.currentDay?(s.selectedDay=s.currentDay,s.drawMonth=s.selectedMonth=s.currentMonth,s.drawYear=s.selectedYear=s.currentYear):(i=new Date,s.selectedDay=i.getDate(),s.drawMonth=s.selectedMonth=i.getMonth(),s.drawYear=s.selectedYear=i.getFullYear()),this._notifyChange(s),this._adjustDate(a)},_selectMonthYear:function(t,i,a){var s=e(t),n=this._getInst(s[0]);n["selected"+("M"===a?"Month":"Year")]=n["draw"+("M"===a?"Month":"Year")]=parseInt(i.options[i.selectedIndex].value,10),this._notifyChange(n),this._adjustDate(s)},_selectDay:function(t,i,a,s){var n,r=e(t);e(s).hasClass(this._unselectableClass)||this._isDisabledDatepicker(r[0])||(n=this._getInst(r[0]),n.selectedDay=n.currentDay=e("a",s).html(),n.selectedMonth=n.currentMonth=i,n.selectedYear=n.currentYear=a,this._selectDate(t,this._formatDate(n,n.currentDay,n.currentMonth,n.currentYear)))},_clearDate:function(t){var i=e(t);this._selectDate(i,"")},_selectDate:function(t,i){var a,s=e(t),n=this._getInst(s[0]);i=null!=i?i:this._formatDate(n),n.input&&n.input.val(i),this._updateAlternate(n),a=this._get(n,"onSelect"),a?a.apply(n.input?n.input[0]:null,[i,n]):n.input&&n.input.trigger("change"),n.inline?this._updateDatepicker(n):(this._hideDatepicker(),this._lastInput=n.input[0],"object"!=typeof n.input[0]&&n.input.focus(),this._lastInput=null)},_updateAlternate:function(t){var i,a,s,n=this._get(t,"altField");n&&(i=this._get(t,"altFormat")||this._get(t,"dateFormat"),a=this._getDate(t),s=this.formatDate(i,a,this._getFormatConfig(t)),e(n).each(function(){e(this).val(s)}))},noWeekends:function(e){var t=e.getDay();return[t>0&&6>t,""]},iso8601Week:function(e){var t,i=new Date(e.getTime());return i.setDate(i.getDate()+4-(i.getDay()||7)),t=i.getTime(),i.setMonth(0),i.setDate(1),Math.floor(Math.round((t-i)/864e5)/7)+1},parseDate:function(i,a,s){if(null==i||null==a)throw"Invalid arguments";if(a="object"==typeof a?""+a:a+"",""===a)return null;var n,r,o,u,c=0,h=(s?s.shortYearCutoff:null)||this._defaults.shortYearCutoff,l="string"!=typeof h?h:(new Date).getFullYear()%100+parseInt(h,10),d=(s?s.dayNamesShort:null)||this._defaults.dayNamesShort,p=(s?s.dayNames:null)||this._defaults.dayNames,g=(s?s.monthNamesShort:null)||this._defaults.monthNamesShort,m=(s?s.monthNames:null)||this._defaults.monthNames,f=-1,_=-1,v=-1,k=-1,y=!1,b=function(e){var t=i.length>n+1&&i.charAt(n+1)===e;return t&&n++,t},D=function(e){var t=b(e),i="@"===e?14:"!"===e?20:"y"===e&&t?4:"o"===e?3:2,s=RegExp("^\\d{1,"+i+"}"),n=a.substring(c).match(s);if(!n)throw"Missing number at position "+c;return c+=n[0].length,parseInt(n[0],10)},w=function(i,s,n){var r=-1,o=e.map(b(i)?n:s,function(e,t){return[[t,e]]}).sort(function(e,t){return-(e[1].length-t[1].length)});if(e.each(o,function(e,i){var s=i[1];return a.substr(c,s.length).toLowerCase()===s.toLowerCase()?(r=i[0],c+=s.length,!1):t}),-1!==r)return r+1;throw"Unknown name at position "+c},M=function(){if(a.charAt(c)!==i.charAt(n))throw"Unexpected literal at position "+c;c++};for(n=0;i.length>n;n++)if(y)"'"!==i.charAt(n)||b("'")?M():y=!1;else switch(i.charAt(n)){case"d":v=D("d");break;case"D":w("D",d,p);break;case"o":k=D("o");break;case"m":_=D("m");break;case"M":_=w("M",g,m);break;case"y":f=D("y");break;case"@":u=new Date(D("@")),f=u.getFullYear(),_=u.getMonth()+1,v=u.getDate();break;case"!":u=new Date((D("!")-this._ticksTo1970)/1e4),f=u.getFullYear(),_=u.getMonth()+1,v=u.getDate();break;case"'":b("'")?M():y=!0;break;default:M()}if(a.length>c&&(o=a.substr(c),!/^\s+/.test(o)))throw"Extra/unparsed characters found in date: "+o;if(-1===f?f=(new Date).getFullYear():100>f&&(f+=(new Date).getFullYear()-(new Date).getFullYear()%100+(l>=f?0:-100)),k>-1)for(_=1,v=k;;){if(r=this._getDaysInMonth(f,_-1),r>=v)break;_++,v-=r}if(u=this._daylightSavingAdjust(new Date(f,_-1,v)),u.getFullYear()!==f||u.getMonth()+1!==_||u.getDate()!==v)throw"Invalid date";return u},ATOM:"yy-mm-dd",COOKIE:"D, dd M yy",ISO_8601:"yy-mm-dd",RFC_822:"D, d M y",RFC_850:"DD, dd-M-y",RFC_1036:"D, d M y",RFC_1123:"D, d M yy",RFC_2822:"D, d M yy",RSS:"D, d M y",TICKS:"!",TIMESTAMP:"@",W3C:"yy-mm-dd",_ticksTo1970:1e7*60*60*24*(718685+Math.floor(492.5)-Math.floor(19.7)+Math.floor(4.925)),formatDate:function(e,t,i){if(!t)return"";var a,s=(i?i.dayNamesShort:null)||this._defaults.dayNamesShort,n=(i?i.dayNames:null)||this._defaults.dayNames,r=(i?i.monthNamesShort:null)||this._defaults.monthNamesShort,o=(i?i.monthNames:null)||this._defaults.monthNames,u=function(t){var i=e.length>a+1&&e.charAt(a+1)===t;return i&&a++,i},c=function(e,t,i){var a=""+t;if(u(e))for(;i>a.length;)a="0"+a;return a},h=function(e,t,i,a){return u(e)?a[t]:i[t]},l="",d=!1;if(t)for(a=0;e.length>a;a++)if(d)"'"!==e.charAt(a)||u("'")?l+=e.charAt(a):d=!1;else switch(e.charAt(a)){case"d":l+=c("d",t.getDate(),2);break;case"D":l+=h("D",t.getDay(),s,n);break;case"o":l+=c("o",Math.round((new Date(t.getFullYear(),t.getMonth(),t.getDate()).getTime()-new Date(t.getFullYear(),0,0).getTime())/864e5),3);break;case"m":l+=c("m",t.getMonth()+1,2);break;case"M":l+=h("M",t.getMonth(),r,o);break;case"y":l+=u("y")?t.getFullYear():(10>t.getYear()%100?"0":"")+t.getYear()%100;break;case"@":l+=t.getTime();break;case"!":l+=1e4*t.getTime()+this._ticksTo1970;break;case"'":u("'")?l+="'":d=!0;break;default:l+=e.charAt(a)}return l},_possibleChars:function(e){var t,i="",a=!1,s=function(i){var a=e.length>t+1&&e.charAt(t+1)===i;return a&&t++,a};for(t=0;e.length>t;t++)if(a)"'"!==e.charAt(t)||s("'")?i+=e.charAt(t):a=!1;else switch(e.charAt(t)){case"d":case"m":case"y":case"@":i+="0123456789";break;case"D":case"M":return null;case"'":s("'")?i+="'":a=!0;break;default:i+=e.charAt(t)}return i},_get:function(e,i){return e.settings[i]!==t?e.settings[i]:this._defaults[i]},_setDateFromField:function(e,t){if(e.input.val()!==e.lastVal){var i=this._get(e,"dateFormat"),a=e.lastVal=e.input?e.input.val():null,s=this._getDefaultDate(e),n=s,r=this._getFormatConfig(e);try{n=this.parseDate(i,a,r)||s}catch(o){a=t?"":a}e.selectedDay=n.getDate(),e.drawMonth=e.selectedMonth=n.getMonth(),e.drawYear=e.selectedYear=n.getFullYear(),e.currentDay=a?n.getDate():0,e.currentMonth=a?n.getMonth():0,e.currentYear=a?n.getFullYear():0,this._adjustInstDate(e)}},_getDefaultDate:function(e){return this._restrictMinMax(e,this._determineDate(e,this._get(e,"defaultDate"),new Date))},_determineDate:function(t,i,a){var s=function(e){var t=new Date;return t.setDate(t.getDate()+e),t},n=function(i){try{return e.datepicker.parseDate(e.datepicker._get(t,"dateFormat"),i,e.datepicker._getFormatConfig(t))}catch(a){}for(var s=(i.toLowerCase().match(/^c/)?e.datepicker._getDate(t):null)||new Date,n=s.getFullYear(),r=s.getMonth(),o=s.getDate(),u=/([+\-]?[0-9]+)\s*(d|D|w|W|m|M|y|Y)?/g,c=u.exec(i);c;){switch(c[2]||"d"){case"d":case"D":o+=parseInt(c[1],10);break;case"w":case"W":o+=7*parseInt(c[1],10);break;case"m":case"M":r+=parseInt(c[1],10),o=Math.min(o,e.datepicker._getDaysInMonth(n,r));break;case"y":case"Y":n+=parseInt(c[1],10),o=Math.min(o,e.datepicker._getDaysInMonth(n,r))}c=u.exec(i)}return new Date(n,r,o)},r=null==i||""===i?a:"string"==typeof i?n(i):"number"==typeof i?isNaN(i)?a:s(i):new Date(i.getTime());return r=r&&"Invalid Date"==""+r?a:r,r&&(r.setHours(0),r.setMinutes(0),r.setSeconds(0),r.setMilliseconds(0)),this._daylightSavingAdjust(r)},_daylightSavingAdjust:function(e){return e?(e.setHours(e.getHours()>12?e.getHours()+2:0),e):null},_setDate:function(e,t,i){var a=!t,s=e.selectedMonth,n=e.selectedYear,r=this._restrictMinMax(e,this._determineDate(e,t,new Date));e.selectedDay=e.currentDay=r.getDate(),e.drawMonth=e.selectedMonth=e.currentMonth=r.getMonth(),e.drawYear=e.selectedYear=e.currentYear=r.getFullYear(),s===e.selectedMonth&&n===e.selectedYear||i||this._notifyChange(e),this._adjustInstDate(e),e.input&&e.input.val(a?"":this._formatDate(e))},_getDate:function(e){var t=!e.currentYear||e.input&&""===e.input.val()?null:this._daylightSavingAdjust(new Date(e.currentYear,e.currentMonth,e.currentDay));return t},_attachHandlers:function(t){var i=this._get(t,"stepMonths"),a="#"+t.id.replace(/\\\\/g,"\\");t.dpDiv.find("[data-handler]").map(function(){var t={prev:function(){e.datepicker._adjustDate(a,-i,"M")},next:function(){e.datepicker._adjustDate(a,+i,"M")},hide:function(){e.datepicker._hideDatepicker()},today:function(){e.datepicker._gotoToday(a)},selectDay:function(){return e.datepicker._selectDay(a,+this.getAttribute("data-month"),+this.getAttribute("data-year"),this),!1},selectMonth:function(){return e.datepicker._selectMonthYear(a,this,"M"),!1},selectYear:function(){return e.datepicker._selectMonthYear(a,this,"Y"),!1}};e(this).bind(this.getAttribute("data-event"),t[this.getAttribute("data-handler")])})},_generateHTML:function(e){var t,i,a,s,n,r,o,u,c,h,l,d,p,g,m,f,_,v,k,y,b,D,w,M,C,x,I,N,T,A,E,S,Y,F,P,O,j,K,R,H=new Date,W=this._daylightSavingAdjust(new Date(H.getFullYear(),H.getMonth(),H.getDate())),L=this._get(e,"isRTL"),U=this._get(e,"showButtonPanel"),B=this._get(e,"hideIfNoPrevNext"),z=this._get(e,"navigationAsDateFormat"),q=this._getNumberOfMonths(e),G=this._get(e,"showCurrentAtPos"),J=this._get(e,"stepMonths"),Q=1!==q[0]||1!==q[1],V=this._daylightSavingAdjust(e.currentDay?new Date(e.currentYear,e.currentMonth,e.currentDay):new Date(9999,9,9)),$=this._getMinMaxDate(e,"min"),X=this._getMinMaxDate(e,"max"),Z=e.drawMonth-G,et=e.drawYear;if(0>Z&&(Z+=12,et--),X)for(t=this._daylightSavingAdjust(new Date(X.getFullYear(),X.getMonth()-q[0]*q[1]+1,X.getDate())),t=$&&$>t?$:t;this._daylightSavingAdjust(new Date(et,Z,1))>t;)Z--,0>Z&&(Z=11,et--);for(e.drawMonth=Z,e.drawYear=et,i=this._get(e,"prevText"),i=z?this.formatDate(i,this._daylightSavingAdjust(new Date(et,Z-J,1)),this._getFormatConfig(e)):i,a=this._canAdjustMonth(e,-1,et,Z)?"<a class='ui-datepicker-prev ui-corner-all' data-handler='prev' data-event='click' title='"+i+"'><span class='ui-icon ui-icon-circle-triangle-"+(L?"e":"w")+"'>"+i+"</span></a>":B?"":"<a class='ui-datepicker-prev ui-corner-all ui-state-disabled' title='"+i+"'><span class='ui-icon ui-icon-circle-triangle-"+(L?"e":"w")+"'>"+i+"</span></a>",s=this._get(e,"nextText"),s=z?this.formatDate(s,this._daylightSavingAdjust(new Date(et,Z+J,1)),this._getFormatConfig(e)):s,n=this._canAdjustMonth(e,1,et,Z)?"<a class='ui-datepicker-next ui-corner-all' data-handler='next' data-event='click' title='"+s+"'><span class='ui-icon ui-icon-circle-triangle-"+(L?"w":"e")+"'>"+s+"</span></a>":B?"":"<a class='ui-datepicker-next ui-corner-all ui-state-disabled' title='"+s+"'><span class='ui-icon ui-icon-circle-triangle-"+(L?"w":"e")+"'>"+s+"</span></a>",r=this._get(e,"currentText"),o=this._get(e,"gotoCurrent")&&e.currentDay?V:W,r=z?this.formatDate(r,o,this._getFormatConfig(e)):r,u=e.inline?"":"<button type='button' class='ui-datepicker-close ui-state-default ui-priority-primary ui-corner-all' data-handler='hide' data-event='click'>"+this._get(e,"closeText")+"</button>",c=U?"<div class='ui-datepicker-buttonpane ui-widget-content'>"+(L?u:"")+(this._isInRange(e,o)?"<button type='button' class='ui-datepicker-current ui-state-default ui-priority-secondary ui-corner-all' data-handler='today' data-event='click'>"+r+"</button>":"")+(L?"":u)+"</div>":"",h=parseInt(this._get(e,"firstDay"),10),h=isNaN(h)?0:h,l=this._get(e,"showWeek"),d=this._get(e,"dayNames"),p=this._get(e,"dayNamesMin"),g=this._get(e,"monthNames"),m=this._get(e,"monthNamesShort"),f=this._get(e,"beforeShowDay"),_=this._get(e,"showOtherMonths"),v=this._get(e,"selectOtherMonths"),k=this._getDefaultDate(e),y="",D=0;q[0]>D;D++){for(w="",this.maxRows=4,M=0;q[1]>M;M++){if(C=this._daylightSavingAdjust(new Date(et,Z,e.selectedDay)),x=" ui-corner-all",I="",Q){if(I+="<div class='ui-datepicker-group",q[1]>1)switch(M){case 0:I+=" ui-datepicker-group-first",x=" ui-corner-"+(L?"right":"left");break;case q[1]-1:I+=" ui-datepicker-group-last",x=" ui-corner-"+(L?"left":"right");break;default:I+=" ui-datepicker-group-middle",x=""}I+="'>"}for(I+="<div class='ui-datepicker-header ui-widget-header ui-helper-clearfix"+x+"'>"+(/all|left/.test(x)&&0===D?L?n:a:"")+(/all|right/.test(x)&&0===D?L?a:n:"")+this._generateMonthYearHeader(e,Z,et,$,X,D>0||M>0,g,m)+"</div><table class='ui-datepicker-calendar'><thead>"+"<tr>",N=l?"<th class='ui-datepicker-week-col'>"+this._get(e,"weekHeader")+"</th>":"",b=0;7>b;b++)T=(b+h)%7,N+="<th"+((b+h+6)%7>=5?" class='ui-datepicker-week-end'":"")+">"+"<span title='"+d[T]+"'>"+p[T]+"</span></th>";for(I+=N+"</tr></thead><tbody>",A=this._getDaysInMonth(et,Z),et===e.selectedYear&&Z===e.selectedMonth&&(e.selectedDay=Math.min(e.selectedDay,A)),E=(this._getFirstDayOfMonth(et,Z)-h+7)%7,S=Math.ceil((E+A)/7),Y=Q?this.maxRows>S?this.maxRows:S:S,this.maxRows=Y,F=this._daylightSavingAdjust(new Date(et,Z,1-E)),P=0;Y>P;P++){for(I+="<tr>",O=l?"<td class='ui-datepicker-week-col'>"+this._get(e,"calculateWeek")(F)+"</td>":"",b=0;7>b;b++)j=f?f.apply(e.input?e.input[0]:null,[F]):[!0,""],K=F.getMonth()!==Z,R=K&&!v||!j[0]||$&&$>F||X&&F>X,O+="<td class='"+((b+h+6)%7>=5?" ui-datepicker-week-end":"")+(K?" ui-datepicker-other-month":"")+(F.getTime()===C.getTime()&&Z===e.selectedMonth&&e._keyEvent||k.getTime()===F.getTime()&&k.getTime()===C.getTime()?" "+this._dayOverClass:"")+(R?" "+this._unselectableClass+" ui-state-disabled":"")+(K&&!_?"":" "+j[1]+(F.getTime()===V.getTime()?" "+this._currentClass:"")+(F.getTime()===W.getTime()?" ui-datepicker-today":""))+"'"+(K&&!_||!j[2]?"":" title='"+j[2].replace(/'/g,"&#39;")+"'")+(R?"":" data-handler='selectDay' data-event='click' data-month='"+F.getMonth()+"' data-year='"+F.getFullYear()+"'")+">"+(K&&!_?"&#xa0;":R?"<span class='ui-state-default'>"+F.getDate()+"</span>":"<a class='ui-state-default"+(F.getTime()===W.getTime()?" ui-state-highlight":"")+(F.getTime()===V.getTime()?" ui-state-active":"")+(K?" ui-priority-secondary":"")+"' href='#'>"+F.getDate()+"</a>")+"</td>",F.setDate(F.getDate()+1),F=this._daylightSavingAdjust(F);I+=O+"</tr>"}Z++,Z>11&&(Z=0,et++),I+="</tbody></table>"+(Q?"</div>"+(q[0]>0&&M===q[1]-1?"<div class='ui-datepicker-row-break'></div>":""):""),w+=I}y+=w}return y+=c,e._keyEvent=!1,y},_generateMonthYearHeader:function(e,t,i,a,s,n,r,o){var u,c,h,l,d,p,g,m,f=this._get(e,"changeMonth"),_=this._get(e,"changeYear"),v=this._get(e,"showMonthAfterYear"),k="<div class='ui-datepicker-title'>",y="";if(n||!f)y+="<span class='ui-datepicker-month'>"+r[t]+"</span>";else{for(u=a&&a.getFullYear()===i,c=s&&s.getFullYear()===i,y+="<select class='ui-datepicker-month' data-handler='selectMonth' data-event='change'>",h=0;12>h;h++)(!u||h>=a.getMonth())&&(!c||s.getMonth()>=h)&&(y+="<option value='"+h+"'"+(h===t?" selected='selected'":"")+">"+o[h]+"</option>");y+="</select>"}if(v||(k+=y+(!n&&f&&_?"":"&#xa0;")),!e.yearshtml)if(e.yearshtml="",n||!_)k+="<span class='ui-datepicker-year'>"+i+"</span>";else{for(l=this._get(e,"yearRange").split(":"),d=(new Date).getFullYear(),p=function(e){var t=e.match(/c[+\-].*/)?i+parseInt(e.substring(1),10):e.match(/[+\-].*/)?d+parseInt(e,10):parseInt(e,10);
return isNaN(t)?d:t},g=p(l[0]),m=Math.max(g,p(l[1]||"")),g=a?Math.max(g,a.getFullYear()):g,m=s?Math.min(m,s.getFullYear()):m,e.yearshtml+="<select class='ui-datepicker-year' data-handler='selectYear' data-event='change'>";m>=g;g++)e.yearshtml+="<option value='"+g+"'"+(g===i?" selected='selected'":"")+">"+g+"</option>";e.yearshtml+="</select>",k+=e.yearshtml,e.yearshtml=null}return k+=this._get(e,"yearSuffix"),v&&(k+=(!n&&f&&_?"":"&#xa0;")+y),k+="</div>"},_adjustInstDate:function(e,t,i){var a=e.drawYear+("Y"===i?t:0),s=e.drawMonth+("M"===i?t:0),n=Math.min(e.selectedDay,this._getDaysInMonth(a,s))+("D"===i?t:0),r=this._restrictMinMax(e,this._daylightSavingAdjust(new Date(a,s,n)));e.selectedDay=r.getDate(),e.drawMonth=e.selectedMonth=r.getMonth(),e.drawYear=e.selectedYear=r.getFullYear(),("M"===i||"Y"===i)&&this._notifyChange(e)},_restrictMinMax:function(e,t){var i=this._getMinMaxDate(e,"min"),a=this._getMinMaxDate(e,"max"),s=i&&i>t?i:t;return a&&s>a?a:s},_notifyChange:function(e){var t=this._get(e,"onChangeMonthYear");t&&t.apply(e.input?e.input[0]:null,[e.selectedYear,e.selectedMonth+1,e])},_getNumberOfMonths:function(e){var t=this._get(e,"numberOfMonths");return null==t?[1,1]:"number"==typeof t?[1,t]:t},_getMinMaxDate:function(e,t){return this._determineDate(e,this._get(e,t+"Date"),null)},_getDaysInMonth:function(e,t){return 32-this._daylightSavingAdjust(new Date(e,t,32)).getDate()},_getFirstDayOfMonth:function(e,t){return new Date(e,t,1).getDay()},_canAdjustMonth:function(e,t,i,a){var s=this._getNumberOfMonths(e),n=this._daylightSavingAdjust(new Date(i,a+(0>t?t:s[0]*s[1]),1));return 0>t&&n.setDate(this._getDaysInMonth(n.getFullYear(),n.getMonth())),this._isInRange(e,n)},_isInRange:function(e,t){var i,a,s=this._getMinMaxDate(e,"min"),n=this._getMinMaxDate(e,"max"),r=null,o=null,u=this._get(e,"yearRange");return u&&(i=u.split(":"),a=(new Date).getFullYear(),r=parseInt(i[0],10),o=parseInt(i[1],10),i[0].match(/[+\-].*/)&&(r+=a),i[1].match(/[+\-].*/)&&(o+=a)),(!s||t.getTime()>=s.getTime())&&(!n||t.getTime()<=n.getTime())&&(!r||t.getFullYear()>=r)&&(!o||o>=t.getFullYear())},_getFormatConfig:function(e){var t=this._get(e,"shortYearCutoff");return t="string"!=typeof t?t:(new Date).getFullYear()%100+parseInt(t,10),{shortYearCutoff:t,dayNamesShort:this._get(e,"dayNamesShort"),dayNames:this._get(e,"dayNames"),monthNamesShort:this._get(e,"monthNamesShort"),monthNames:this._get(e,"monthNames")}},_formatDate:function(e,t,i,a){t||(e.currentDay=e.selectedDay,e.currentMonth=e.selectedMonth,e.currentYear=e.selectedYear);var s=t?"object"==typeof t?t:this._daylightSavingAdjust(new Date(a,i,t)):this._daylightSavingAdjust(new Date(e.currentYear,e.currentMonth,e.currentDay));return this.formatDate(this._get(e,"dateFormat"),s,this._getFormatConfig(e))}}),e.fn.datepicker=function(t){if(!this.length)return this;e.datepicker.initialized||(e(document).mousedown(e.datepicker._checkExternalClick),e.datepicker.initialized=!0),0===e("#"+e.datepicker._mainDivId).length&&e("body").append(e.datepicker.dpDiv);var i=Array.prototype.slice.call(arguments,1);return"string"!=typeof t||"isDisabled"!==t&&"getDate"!==t&&"widget"!==t?"option"===t&&2===arguments.length&&"string"==typeof arguments[1]?e.datepicker["_"+t+"Datepicker"].apply(e.datepicker,[this[0]].concat(i)):this.each(function(){"string"==typeof t?e.datepicker["_"+t+"Datepicker"].apply(e.datepicker,[this].concat(i)):e.datepicker._attachDatepicker(this,t)}):e.datepicker["_"+t+"Datepicker"].apply(e.datepicker,[this[0]].concat(i))},e.datepicker=new i,e.datepicker.initialized=!1,e.datepicker.uuid=(new Date).getTime(),e.datepicker.version="1.10.4"})(jQuery);(function(e){var t={buttons:!0,height:!0,maxHeight:!0,maxWidth:!0,minHeight:!0,minWidth:!0,width:!0},i={maxHeight:!0,maxWidth:!0,minHeight:!0,minWidth:!0};e.widget("ui.dialog",{version:"1.10.4",options:{appendTo:"body",autoOpen:!0,buttons:[],closeOnEscape:!0,closeText:"close",dialogClass:"",draggable:!0,hide:null,height:"auto",maxHeight:null,maxWidth:null,minHeight:150,minWidth:150,modal:!1,position:{my:"center",at:"center",of:window,collision:"fit",using:function(t){var i=e(this).css(t).offset().top;0>i&&e(this).css("top",t.top-i)}},resizable:!0,show:null,title:null,width:300,beforeClose:null,close:null,drag:null,dragStart:null,dragStop:null,focus:null,open:null,resize:null,resizeStart:null,resizeStop:null},_create:function(){this.originalCss={display:this.element[0].style.display,width:this.element[0].style.width,minHeight:this.element[0].style.minHeight,maxHeight:this.element[0].style.maxHeight,height:this.element[0].style.height},this.originalPosition={parent:this.element.parent(),index:this.element.parent().children().index(this.element)},this.originalTitle=this.element.attr("title"),this.options.title=this.options.title||this.originalTitle,this._createWrapper(),this.element.show().removeAttr("title").addClass("ui-dialog-content ui-widget-content").appendTo(this.uiDialog),this._createTitlebar(),this._createButtonPane(),this.options.draggable&&e.fn.draggable&&this._makeDraggable(),this.options.resizable&&e.fn.resizable&&this._makeResizable(),this._isOpen=!1},_init:function(){this.options.autoOpen&&this.open()},_appendTo:function(){var t=this.options.appendTo;return t&&(t.jquery||t.nodeType)?e(t):this.document.find(t||"body").eq(0)},_destroy:function(){var e,t=this.originalPosition;this._destroyOverlay(),this.element.removeUniqueId().removeClass("ui-dialog-content ui-widget-content").css(this.originalCss).detach(),this.uiDialog.stop(!0,!0).remove(),this.originalTitle&&this.element.attr("title",this.originalTitle),e=t.parent.children().eq(t.index),e.length&&e[0]!==this.element[0]?e.before(this.element):t.parent.append(this.element)},widget:function(){return this.uiDialog},disable:e.noop,enable:e.noop,close:function(t){var i,a=this;if(this._isOpen&&this._trigger("beforeClose",t)!==!1){if(this._isOpen=!1,this._destroyOverlay(),!this.opener.filter(":focusable").focus().length)try{i=this.document[0].activeElement,i&&"body"!==i.nodeName.toLowerCase()&&e(i).blur()}catch(s){}this._hide(this.uiDialog,this.options.hide,function(){a._trigger("close",t)})}},isOpen:function(){return this._isOpen},moveToTop:function(){this._moveToTop()},_moveToTop:function(e,t){var i=!!this.uiDialog.nextAll(":visible").insertBefore(this.uiDialog).length;return i&&!t&&this._trigger("focus",e),i},open:function(){var t=this;return this._isOpen?(this._moveToTop()&&this._focusTabbable(),undefined):(this._isOpen=!0,this.opener=e(this.document[0].activeElement),this._size(),this._position(),this._createOverlay(),this._moveToTop(null,!0),this._show(this.uiDialog,this.options.show,function(){t._focusTabbable(),t._trigger("focus")}),this._trigger("open"),undefined)},_focusTabbable:function(){var e=this.element.find("[autofocus]");e.length||(e=this.element.find(":tabbable")),e.length||(e=this.uiDialogButtonPane.find(":tabbable")),e.length||(e=this.uiDialogTitlebarClose.filter(":tabbable")),e.length||(e=this.uiDialog),e.eq(0).focus()},_keepFocus:function(t){function i(){var t=this.document[0].activeElement,i=this.uiDialog[0]===t||e.contains(this.uiDialog[0],t);i||this._focusTabbable()}t.preventDefault(),i.call(this),this._delay(i)},_createWrapper:function(){this.uiDialog=e("<div>").addClass("ui-dialog ui-widget ui-widget-content ui-corner-all ui-front "+this.options.dialogClass).hide().attr({tabIndex:-1,role:"dialog"}).appendTo(this._appendTo()),this._on(this.uiDialog,{keydown:function(t){if(this.options.closeOnEscape&&!t.isDefaultPrevented()&&t.keyCode&&t.keyCode===e.ui.keyCode.ESCAPE)return t.preventDefault(),this.close(t),undefined;if(t.keyCode===e.ui.keyCode.TAB){var i=this.uiDialog.find(":tabbable"),a=i.filter(":first"),s=i.filter(":last");t.target!==s[0]&&t.target!==this.uiDialog[0]||t.shiftKey?t.target!==a[0]&&t.target!==this.uiDialog[0]||!t.shiftKey||(s.focus(1),t.preventDefault()):(a.focus(1),t.preventDefault())}},mousedown:function(e){this._moveToTop(e)&&this._focusTabbable()}}),this.element.find("[aria-describedby]").length||this.uiDialog.attr({"aria-describedby":this.element.uniqueId().attr("id")})},_createTitlebar:function(){var t;this.uiDialogTitlebar=e("<div>").addClass("ui-dialog-titlebar ui-widget-header ui-corner-all ui-helper-clearfix").prependTo(this.uiDialog),this._on(this.uiDialogTitlebar,{mousedown:function(t){e(t.target).closest(".ui-dialog-titlebar-close")||this.uiDialog.focus()}}),this.uiDialogTitlebarClose=e("<button type='button'></button>").button({label:this.options.closeText,icons:{primary:"ui-icon-closethick"},text:!1}).addClass("ui-dialog-titlebar-close").appendTo(this.uiDialogTitlebar),this._on(this.uiDialogTitlebarClose,{click:function(e){e.preventDefault(),this.close(e)}}),t=e("<span>").uniqueId().addClass("ui-dialog-title").prependTo(this.uiDialogTitlebar),this._title(t),this.uiDialog.attr({"aria-labelledby":t.attr("id")})},_title:function(e){this.options.title||e.html("&#160;"),e.text(this.options.title)},_createButtonPane:function(){this.uiDialogButtonPane=e("<div>").addClass("ui-dialog-buttonpane ui-widget-content ui-helper-clearfix"),this.uiButtonSet=e("<div>").addClass("ui-dialog-buttonset").appendTo(this.uiDialogButtonPane),this._createButtons()},_createButtons:function(){var t=this,i=this.options.buttons;return this.uiDialogButtonPane.remove(),this.uiButtonSet.empty(),e.isEmptyObject(i)||e.isArray(i)&&!i.length?(this.uiDialog.removeClass("ui-dialog-buttons"),undefined):(e.each(i,function(i,a){var s,n;a=e.isFunction(a)?{click:a,text:i}:a,a=e.extend({type:"button"},a),s=a.click,a.click=function(){s.apply(t.element[0],arguments)},n={icons:a.icons,text:a.showText},delete a.icons,delete a.showText,e("<button></button>",a).button(n).appendTo(t.uiButtonSet)}),this.uiDialog.addClass("ui-dialog-buttons"),this.uiDialogButtonPane.appendTo(this.uiDialog),undefined)},_makeDraggable:function(){function t(e){return{position:e.position,offset:e.offset}}var i=this,a=this.options;this.uiDialog.draggable({cancel:".ui-dialog-content, .ui-dialog-titlebar-close",handle:".ui-dialog-titlebar",containment:"document",start:function(a,s){e(this).addClass("ui-dialog-dragging"),i._blockFrames(),i._trigger("dragStart",a,t(s))},drag:function(e,a){i._trigger("drag",e,t(a))},stop:function(s,n){a.position=[n.position.left-i.document.scrollLeft(),n.position.top-i.document.scrollTop()],e(this).removeClass("ui-dialog-dragging"),i._unblockFrames(),i._trigger("dragStop",s,t(n))}})},_makeResizable:function(){function t(e){return{originalPosition:e.originalPosition,originalSize:e.originalSize,position:e.position,size:e.size}}var i=this,a=this.options,s=a.resizable,n=this.uiDialog.css("position"),r="string"==typeof s?s:"n,e,s,w,se,sw,ne,nw";this.uiDialog.resizable({cancel:".ui-dialog-content",containment:"document",alsoResize:this.element,maxWidth:a.maxWidth,maxHeight:a.maxHeight,minWidth:a.minWidth,minHeight:this._minHeight(),handles:r,start:function(a,s){e(this).addClass("ui-dialog-resizing"),i._blockFrames(),i._trigger("resizeStart",a,t(s))},resize:function(e,a){i._trigger("resize",e,t(a))},stop:function(s,n){a.height=e(this).height(),a.width=e(this).width(),e(this).removeClass("ui-dialog-resizing"),i._unblockFrames(),i._trigger("resizeStop",s,t(n))}}).css("position",n)},_minHeight:function(){var e=this.options;return"auto"===e.height?e.minHeight:Math.min(e.minHeight,e.height)},_position:function(){var e=this.uiDialog.is(":visible");e||this.uiDialog.show(),this.uiDialog.position(this.options.position),e||this.uiDialog.hide()},_setOptions:function(a){var s=this,n=!1,r={};e.each(a,function(e,a){s._setOption(e,a),e in t&&(n=!0),e in i&&(r[e]=a)}),n&&(this._size(),this._position()),this.uiDialog.is(":data(ui-resizable)")&&this.uiDialog.resizable("option",r)},_setOption:function(e,t){var i,a,s=this.uiDialog;"dialogClass"===e&&s.removeClass(this.options.dialogClass).addClass(t),"disabled"!==e&&(this._super(e,t),"appendTo"===e&&this.uiDialog.appendTo(this._appendTo()),"buttons"===e&&this._createButtons(),"closeText"===e&&this.uiDialogTitlebarClose.button({label:""+t}),"draggable"===e&&(i=s.is(":data(ui-draggable)"),i&&!t&&s.draggable("destroy"),!i&&t&&this._makeDraggable()),"position"===e&&this._position(),"resizable"===e&&(a=s.is(":data(ui-resizable)"),a&&!t&&s.resizable("destroy"),a&&"string"==typeof t&&s.resizable("option","handles",t),a||t===!1||this._makeResizable()),"title"===e&&this._title(this.uiDialogTitlebar.find(".ui-dialog-title")))},_size:function(){var e,t,i,a=this.options;this.element.show().css({width:"auto",minHeight:0,maxHeight:"none",height:0}),a.minWidth>a.width&&(a.width=a.minWidth),e=this.uiDialog.css({height:"auto",width:a.width}).outerHeight(),t=Math.max(0,a.minHeight-e),i="number"==typeof a.maxHeight?Math.max(0,a.maxHeight-e):"none","auto"===a.height?this.element.css({minHeight:t,maxHeight:i,height:"auto"}):this.element.height(Math.max(0,a.height-e)),this.uiDialog.is(":data(ui-resizable)")&&this.uiDialog.resizable("option","minHeight",this._minHeight())},_blockFrames:function(){this.iframeBlocks=this.document.find("iframe").map(function(){var t=e(this);return e("<div>").css({position:"absolute",width:t.outerWidth(),height:t.outerHeight()}).appendTo(t.parent()).offset(t.offset())[0]})},_unblockFrames:function(){this.iframeBlocks&&(this.iframeBlocks.remove(),delete this.iframeBlocks)},_allowInteraction:function(t){return e(t.target).closest(".ui-dialog").length?!0:!!e(t.target).closest(".ui-datepicker").length},_createOverlay:function(){if(this.options.modal){var t=this,i=this.widgetFullName;e.ui.dialog.overlayInstances||this._delay(function(){e.ui.dialog.overlayInstances&&this.document.bind("focusin.dialog",function(a){t._allowInteraction(a)||(a.preventDefault(),e(".ui-dialog:visible:last .ui-dialog-content").data(i)._focusTabbable())})}),this.overlay=e("<div>").addClass("ui-widget-overlay ui-front").appendTo(this._appendTo()),this._on(this.overlay,{mousedown:"_keepFocus"}),e.ui.dialog.overlayInstances++}},_destroyOverlay:function(){this.options.modal&&this.overlay&&(e.ui.dialog.overlayInstances--,e.ui.dialog.overlayInstances||this.document.unbind("focusin.dialog"),this.overlay.remove(),this.overlay=null)}}),e.ui.dialog.overlayInstances=0,e.uiBackCompat!==!1&&e.widget("ui.dialog",e.ui.dialog,{_position:function(){var t,i=this.options.position,a=[],s=[0,0];i?(("string"==typeof i||"object"==typeof i&&"0"in i)&&(a=i.split?i.split(" "):[i[0],i[1]],1===a.length&&(a[1]=a[0]),e.each(["left","top"],function(e,t){+a[e]===a[e]&&(s[e]=a[e],a[e]=t)}),i={my:a[0]+(0>s[0]?s[0]:"+"+s[0])+" "+a[1]+(0>s[1]?s[1]:"+"+s[1]),at:a.join(" ")}),i=e.extend({},e.ui.dialog.prototype.options.position,i)):i=e.ui.dialog.prototype.options.position,t=this.uiDialog.is(":visible"),t||this.uiDialog.show(),this.uiDialog.position(i),t||this.uiDialog.hide()}})})(jQuery);(function(t){t.widget("ui.draggable",t.ui.mouse,{version:"1.10.4",widgetEventPrefix:"drag",options:{addClasses:!0,appendTo:"parent",axis:!1,connectToSortable:!1,containment:!1,cursor:"auto",cursorAt:!1,grid:!1,handle:!1,helper:"original",iframeFix:!1,opacity:!1,refreshPositions:!1,revert:!1,revertDuration:500,scope:"default",scroll:!0,scrollSensitivity:20,scrollSpeed:20,snap:!1,snapMode:"both",snapTolerance:20,stack:!1,zIndex:!1,drag:null,start:null,stop:null},_create:function(){"original"!==this.options.helper||/^(?:r|a|f)/.test(this.element.css("position"))||(this.element[0].style.position="relative"),this.options.addClasses&&this.element.addClass("ui-draggable"),this.options.disabled&&this.element.addClass("ui-draggable-disabled"),this._mouseInit()},_destroy:function(){this.element.removeClass("ui-draggable ui-draggable-dragging ui-draggable-disabled"),this._mouseDestroy()},_mouseCapture:function(e){var i=this.options;return this.helper||i.disabled||t(e.target).closest(".ui-resizable-handle").length>0?!1:(this.handle=this._getHandle(e),this.handle?(t(i.iframeFix===!0?"iframe":i.iframeFix).each(function(){t("<div class='ui-draggable-iframeFix' style='background: #fff;'></div>").css({width:this.offsetWidth+"px",height:this.offsetHeight+"px",position:"absolute",opacity:"0.001",zIndex:1e3}).css(t(this).offset()).appendTo("body")}),!0):!1)},_mouseStart:function(e){var i=this.options;return this.helper=this._createHelper(e),this.helper.addClass("ui-draggable-dragging"),this._cacheHelperProportions(),t.ui.ddmanager&&(t.ui.ddmanager.current=this),this._cacheMargins(),this.cssPosition=this.helper.css("position"),this.scrollParent=this.helper.scrollParent(),this.offsetParent=this.helper.offsetParent(),this.offsetParentCssPosition=this.offsetParent.css("position"),this.offset=this.positionAbs=this.element.offset(),this.offset={top:this.offset.top-this.margins.top,left:this.offset.left-this.margins.left},this.offset.scroll=!1,t.extend(this.offset,{click:{left:e.pageX-this.offset.left,top:e.pageY-this.offset.top},parent:this._getParentOffset(),relative:this._getRelativeOffset()}),this.originalPosition=this.position=this._generatePosition(e),this.originalPageX=e.pageX,this.originalPageY=e.pageY,i.cursorAt&&this._adjustOffsetFromHelper(i.cursorAt),this._setContainment(),this._trigger("start",e)===!1?(this._clear(),!1):(this._cacheHelperProportions(),t.ui.ddmanager&&!i.dropBehaviour&&t.ui.ddmanager.prepareOffsets(this,e),this._mouseDrag(e,!0),t.ui.ddmanager&&t.ui.ddmanager.dragStart(this,e),!0)},_mouseDrag:function(e,i){if("fixed"===this.offsetParentCssPosition&&(this.offset.parent=this._getParentOffset()),this.position=this._generatePosition(e),this.positionAbs=this._convertPositionTo("absolute"),!i){var s=this._uiHash();if(this._trigger("drag",e,s)===!1)return this._mouseUp({}),!1;this.position=s.position}return this.options.axis&&"y"===this.options.axis||(this.helper[0].style.left=this.position.left+"px"),this.options.axis&&"x"===this.options.axis||(this.helper[0].style.top=this.position.top+"px"),t.ui.ddmanager&&t.ui.ddmanager.drag(this,e),!1},_mouseStop:function(e){var i=this,s=!1;return t.ui.ddmanager&&!this.options.dropBehaviour&&(s=t.ui.ddmanager.drop(this,e)),this.dropped&&(s=this.dropped,this.dropped=!1),"original"!==this.options.helper||t.contains(this.element[0].ownerDocument,this.element[0])?("invalid"===this.options.revert&&!s||"valid"===this.options.revert&&s||this.options.revert===!0||t.isFunction(this.options.revert)&&this.options.revert.call(this.element,s)?t(this.helper).animate(this.originalPosition,parseInt(this.options.revertDuration,10),function(){i._trigger("stop",e)!==!1&&i._clear()}):this._trigger("stop",e)!==!1&&this._clear(),!1):!1},_mouseUp:function(e){return t("div.ui-draggable-iframeFix").each(function(){this.parentNode.removeChild(this)}),t.ui.ddmanager&&t.ui.ddmanager.dragStop(this,e),t.ui.mouse.prototype._mouseUp.call(this,e)},cancel:function(){return this.helper.is(".ui-draggable-dragging")?this._mouseUp({}):this._clear(),this},_getHandle:function(e){return this.options.handle?!!t(e.target).closest(this.element.find(this.options.handle)).length:!0},_createHelper:function(e){var i=this.options,s=t.isFunction(i.helper)?t(i.helper.apply(this.element[0],[e])):"clone"===i.helper?this.element.clone().removeAttr("id"):this.element;return s.parents("body").length||s.appendTo("parent"===i.appendTo?this.element[0].parentNode:i.appendTo),s[0]===this.element[0]||/(fixed|absolute)/.test(s.css("position"))||s.css("position","absolute"),s},_adjustOffsetFromHelper:function(e){"string"==typeof e&&(e=e.split(" ")),t.isArray(e)&&(e={left:+e[0],top:+e[1]||0}),"left"in e&&(this.offset.click.left=e.left+this.margins.left),"right"in e&&(this.offset.click.left=this.helperProportions.width-e.right+this.margins.left),"top"in e&&(this.offset.click.top=e.top+this.margins.top),"bottom"in e&&(this.offset.click.top=this.helperProportions.height-e.bottom+this.margins.top)},_getParentOffset:function(){var e=this.offsetParent.offset();return"absolute"===this.cssPosition&&this.scrollParent[0]!==document&&t.contains(this.scrollParent[0],this.offsetParent[0])&&(e.left+=this.scrollParent.scrollLeft(),e.top+=this.scrollParent.scrollTop()),(this.offsetParent[0]===document.body||this.offsetParent[0].tagName&&"html"===this.offsetParent[0].tagName.toLowerCase()&&t.ui.ie)&&(e={top:0,left:0}),{top:e.top+(parseInt(this.offsetParent.css("borderTopWidth"),10)||0),left:e.left+(parseInt(this.offsetParent.css("borderLeftWidth"),10)||0)}},_getRelativeOffset:function(){if("relative"===this.cssPosition){var t=this.element.position();return{top:t.top-(parseInt(this.helper.css("top"),10)||0)+this.scrollParent.scrollTop(),left:t.left-(parseInt(this.helper.css("left"),10)||0)+this.scrollParent.scrollLeft()}}return{top:0,left:0}},_cacheMargins:function(){this.margins={left:parseInt(this.element.css("marginLeft"),10)||0,top:parseInt(this.element.css("marginTop"),10)||0,right:parseInt(this.element.css("marginRight"),10)||0,bottom:parseInt(this.element.css("marginBottom"),10)||0}},_cacheHelperProportions:function(){this.helperProportions={width:this.helper.outerWidth(),height:this.helper.outerHeight()}},_setContainment:function(){var e,i,s,n=this.options;return n.containment?"window"===n.containment?(this.containment=[t(window).scrollLeft()-this.offset.relative.left-this.offset.parent.left,t(window).scrollTop()-this.offset.relative.top-this.offset.parent.top,t(window).scrollLeft()+t(window).width()-this.helperProportions.width-this.margins.left,t(window).scrollTop()+(t(window).height()||document.body.parentNode.scrollHeight)-this.helperProportions.height-this.margins.top],undefined):"document"===n.containment?(this.containment=[0,0,t(document).width()-this.helperProportions.width-this.margins.left,(t(document).height()||document.body.parentNode.scrollHeight)-this.helperProportions.height-this.margins.top],undefined):n.containment.constructor===Array?(this.containment=n.containment,undefined):("parent"===n.containment&&(n.containment=this.helper[0].parentNode),i=t(n.containment),s=i[0],s&&(e="hidden"!==i.css("overflow"),this.containment=[(parseInt(i.css("borderLeftWidth"),10)||0)+(parseInt(i.css("paddingLeft"),10)||0),(parseInt(i.css("borderTopWidth"),10)||0)+(parseInt(i.css("paddingTop"),10)||0),(e?Math.max(s.scrollWidth,s.offsetWidth):s.offsetWidth)-(parseInt(i.css("borderRightWidth"),10)||0)-(parseInt(i.css("paddingRight"),10)||0)-this.helperProportions.width-this.margins.left-this.margins.right,(e?Math.max(s.scrollHeight,s.offsetHeight):s.offsetHeight)-(parseInt(i.css("borderBottomWidth"),10)||0)-(parseInt(i.css("paddingBottom"),10)||0)-this.helperProportions.height-this.margins.top-this.margins.bottom],this.relative_container=i),undefined):(this.containment=null,undefined)},_convertPositionTo:function(e,i){i||(i=this.position);var s="absolute"===e?1:-1,n="absolute"!==this.cssPosition||this.scrollParent[0]!==document&&t.contains(this.scrollParent[0],this.offsetParent[0])?this.scrollParent:this.offsetParent;return this.offset.scroll||(this.offset.scroll={top:n.scrollTop(),left:n.scrollLeft()}),{top:i.top+this.offset.relative.top*s+this.offset.parent.top*s-("fixed"===this.cssPosition?-this.scrollParent.scrollTop():this.offset.scroll.top)*s,left:i.left+this.offset.relative.left*s+this.offset.parent.left*s-("fixed"===this.cssPosition?-this.scrollParent.scrollLeft():this.offset.scroll.left)*s}},_generatePosition:function(e){var i,s,n,a,o=this.options,r="absolute"!==this.cssPosition||this.scrollParent[0]!==document&&t.contains(this.scrollParent[0],this.offsetParent[0])?this.scrollParent:this.offsetParent,l=e.pageX,h=e.pageY;return this.offset.scroll||(this.offset.scroll={top:r.scrollTop(),left:r.scrollLeft()}),this.originalPosition&&(this.containment&&(this.relative_container?(s=this.relative_container.offset(),i=[this.containment[0]+s.left,this.containment[1]+s.top,this.containment[2]+s.left,this.containment[3]+s.top]):i=this.containment,e.pageX-this.offset.click.left<i[0]&&(l=i[0]+this.offset.click.left),e.pageY-this.offset.click.top<i[1]&&(h=i[1]+this.offset.click.top),e.pageX-this.offset.click.left>i[2]&&(l=i[2]+this.offset.click.left),e.pageY-this.offset.click.top>i[3]&&(h=i[3]+this.offset.click.top)),o.grid&&(n=o.grid[1]?this.originalPageY+Math.round((h-this.originalPageY)/o.grid[1])*o.grid[1]:this.originalPageY,h=i?n-this.offset.click.top>=i[1]||n-this.offset.click.top>i[3]?n:n-this.offset.click.top>=i[1]?n-o.grid[1]:n+o.grid[1]:n,a=o.grid[0]?this.originalPageX+Math.round((l-this.originalPageX)/o.grid[0])*o.grid[0]:this.originalPageX,l=i?a-this.offset.click.left>=i[0]||a-this.offset.click.left>i[2]?a:a-this.offset.click.left>=i[0]?a-o.grid[0]:a+o.grid[0]:a)),{top:h-this.offset.click.top-this.offset.relative.top-this.offset.parent.top+("fixed"===this.cssPosition?-this.scrollParent.scrollTop():this.offset.scroll.top),left:l-this.offset.click.left-this.offset.relative.left-this.offset.parent.left+("fixed"===this.cssPosition?-this.scrollParent.scrollLeft():this.offset.scroll.left)}},_clear:function(){this.helper.removeClass("ui-draggable-dragging"),this.helper[0]===this.element[0]||this.cancelHelperRemoval||this.helper.remove(),this.helper=null,this.cancelHelperRemoval=!1},_trigger:function(e,i,s){return s=s||this._uiHash(),t.ui.plugin.call(this,e,[i,s]),"drag"===e&&(this.positionAbs=this._convertPositionTo("absolute")),t.Widget.prototype._trigger.call(this,e,i,s)},plugins:{},_uiHash:function(){return{helper:this.helper,position:this.position,originalPosition:this.originalPosition,offset:this.positionAbs}}}),t.ui.plugin.add("draggable","connectToSortable",{start:function(e,i){var s=t(this).data("ui-draggable"),n=s.options,a=t.extend({},i,{item:s.element});s.sortables=[],t(n.connectToSortable).each(function(){var i=t.data(this,"ui-sortable");i&&!i.options.disabled&&(s.sortables.push({instance:i,shouldRevert:i.options.revert}),i.refreshPositions(),i._trigger("activate",e,a))})},stop:function(e,i){var s=t(this).data("ui-draggable"),n=t.extend({},i,{item:s.element});t.each(s.sortables,function(){this.instance.isOver?(this.instance.isOver=0,s.cancelHelperRemoval=!0,this.instance.cancelHelperRemoval=!1,this.shouldRevert&&(this.instance.options.revert=this.shouldRevert),this.instance._mouseStop(e),this.instance.options.helper=this.instance.options._helper,"original"===s.options.helper&&this.instance.currentItem.css({top:"auto",left:"auto"})):(this.instance.cancelHelperRemoval=!1,this.instance._trigger("deactivate",e,n))})},drag:function(e,i){var s=t(this).data("ui-draggable"),n=this;t.each(s.sortables,function(){var a=!1,o=this;this.instance.positionAbs=s.positionAbs,this.instance.helperProportions=s.helperProportions,this.instance.offset.click=s.offset.click,this.instance._intersectsWith(this.instance.containerCache)&&(a=!0,t.each(s.sortables,function(){return this.instance.positionAbs=s.positionAbs,this.instance.helperProportions=s.helperProportions,this.instance.offset.click=s.offset.click,this!==o&&this.instance._intersectsWith(this.instance.containerCache)&&t.contains(o.instance.element[0],this.instance.element[0])&&(a=!1),a})),a?(this.instance.isOver||(this.instance.isOver=1,this.instance.currentItem=t(n).clone().removeAttr("id").appendTo(this.instance.element).data("ui-sortable-item",!0),this.instance.options._helper=this.instance.options.helper,this.instance.options.helper=function(){return i.helper[0]},e.target=this.instance.currentItem[0],this.instance._mouseCapture(e,!0),this.instance._mouseStart(e,!0,!0),this.instance.offset.click.top=s.offset.click.top,this.instance.offset.click.left=s.offset.click.left,this.instance.offset.parent.left-=s.offset.parent.left-this.instance.offset.parent.left,this.instance.offset.parent.top-=s.offset.parent.top-this.instance.offset.parent.top,s._trigger("toSortable",e),s.dropped=this.instance.element,s.currentItem=s.element,this.instance.fromOutside=s),this.instance.currentItem&&this.instance._mouseDrag(e)):this.instance.isOver&&(this.instance.isOver=0,this.instance.cancelHelperRemoval=!0,this.instance.options.revert=!1,this.instance._trigger("out",e,this.instance._uiHash(this.instance)),this.instance._mouseStop(e,!0),this.instance.options.helper=this.instance.options._helper,this.instance.currentItem.remove(),this.instance.placeholder&&this.instance.placeholder.remove(),s._trigger("fromSortable",e),s.dropped=!1)})}}),t.ui.plugin.add("draggable","cursor",{start:function(){var e=t("body"),i=t(this).data("ui-draggable").options;e.css("cursor")&&(i._cursor=e.css("cursor")),e.css("cursor",i.cursor)},stop:function(){var e=t(this).data("ui-draggable").options;e._cursor&&t("body").css("cursor",e._cursor)}}),t.ui.plugin.add("draggable","opacity",{start:function(e,i){var s=t(i.helper),n=t(this).data("ui-draggable").options;s.css("opacity")&&(n._opacity=s.css("opacity")),s.css("opacity",n.opacity)},stop:function(e,i){var s=t(this).data("ui-draggable").options;s._opacity&&t(i.helper).css("opacity",s._opacity)}}),t.ui.plugin.add("draggable","scroll",{start:function(){var e=t(this).data("ui-draggable");e.scrollParent[0]!==document&&"HTML"!==e.scrollParent[0].tagName&&(e.overflowOffset=e.scrollParent.offset())},drag:function(e){var i=t(this).data("ui-draggable"),s=i.options,n=!1;i.scrollParent[0]!==document&&"HTML"!==i.scrollParent[0].tagName?(s.axis&&"x"===s.axis||(i.overflowOffset.top+i.scrollParent[0].offsetHeight-e.pageY<s.scrollSensitivity?i.scrollParent[0].scrollTop=n=i.scrollParent[0].scrollTop+s.scrollSpeed:e.pageY-i.overflowOffset.top<s.scrollSensitivity&&(i.scrollParent[0].scrollTop=n=i.scrollParent[0].scrollTop-s.scrollSpeed)),s.axis&&"y"===s.axis||(i.overflowOffset.left+i.scrollParent[0].offsetWidth-e.pageX<s.scrollSensitivity?i.scrollParent[0].scrollLeft=n=i.scrollParent[0].scrollLeft+s.scrollSpeed:e.pageX-i.overflowOffset.left<s.scrollSensitivity&&(i.scrollParent[0].scrollLeft=n=i.scrollParent[0].scrollLeft-s.scrollSpeed))):(s.axis&&"x"===s.axis||(e.pageY-t(document).scrollTop()<s.scrollSensitivity?n=t(document).scrollTop(t(document).scrollTop()-s.scrollSpeed):t(window).height()-(e.pageY-t(document).scrollTop())<s.scrollSensitivity&&(n=t(document).scrollTop(t(document).scrollTop()+s.scrollSpeed))),s.axis&&"y"===s.axis||(e.pageX-t(document).scrollLeft()<s.scrollSensitivity?n=t(document).scrollLeft(t(document).scrollLeft()-s.scrollSpeed):t(window).width()-(e.pageX-t(document).scrollLeft())<s.scrollSensitivity&&(n=t(document).scrollLeft(t(document).scrollLeft()+s.scrollSpeed)))),n!==!1&&t.ui.ddmanager&&!s.dropBehaviour&&t.ui.ddmanager.prepareOffsets(i,e)}}),t.ui.plugin.add("draggable","snap",{start:function(){var e=t(this).data("ui-draggable"),i=e.options;e.snapElements=[],t(i.snap.constructor!==String?i.snap.items||":data(ui-draggable)":i.snap).each(function(){var i=t(this),s=i.offset();this!==e.element[0]&&e.snapElements.push({item:this,width:i.outerWidth(),height:i.outerHeight(),top:s.top,left:s.left})})},drag:function(e,i){var s,n,a,o,r,l,h,c,u,d,p=t(this).data("ui-draggable"),g=p.options,f=g.snapTolerance,m=i.offset.left,_=m+p.helperProportions.width,v=i.offset.top,b=v+p.helperProportions.height;for(u=p.snapElements.length-1;u>=0;u--)r=p.snapElements[u].left,l=r+p.snapElements[u].width,h=p.snapElements[u].top,c=h+p.snapElements[u].height,r-f>_||m>l+f||h-f>b||v>c+f||!t.contains(p.snapElements[u].item.ownerDocument,p.snapElements[u].item)?(p.snapElements[u].snapping&&p.options.snap.release&&p.options.snap.release.call(p.element,e,t.extend(p._uiHash(),{snapItem:p.snapElements[u].item})),p.snapElements[u].snapping=!1):("inner"!==g.snapMode&&(s=f>=Math.abs(h-b),n=f>=Math.abs(c-v),a=f>=Math.abs(r-_),o=f>=Math.abs(l-m),s&&(i.position.top=p._convertPositionTo("relative",{top:h-p.helperProportions.height,left:0}).top-p.margins.top),n&&(i.position.top=p._convertPositionTo("relative",{top:c,left:0}).top-p.margins.top),a&&(i.position.left=p._convertPositionTo("relative",{top:0,left:r-p.helperProportions.width}).left-p.margins.left),o&&(i.position.left=p._convertPositionTo("relative",{top:0,left:l}).left-p.margins.left)),d=s||n||a||o,"outer"!==g.snapMode&&(s=f>=Math.abs(h-v),n=f>=Math.abs(c-b),a=f>=Math.abs(r-m),o=f>=Math.abs(l-_),s&&(i.position.top=p._convertPositionTo("relative",{top:h,left:0}).top-p.margins.top),n&&(i.position.top=p._convertPositionTo("relative",{top:c-p.helperProportions.height,left:0}).top-p.margins.top),a&&(i.position.left=p._convertPositionTo("relative",{top:0,left:r}).left-p.margins.left),o&&(i.position.left=p._convertPositionTo("relative",{top:0,left:l-p.helperProportions.width}).left-p.margins.left)),!p.snapElements[u].snapping&&(s||n||a||o||d)&&p.options.snap.snap&&p.options.snap.snap.call(p.element,e,t.extend(p._uiHash(),{snapItem:p.snapElements[u].item})),p.snapElements[u].snapping=s||n||a||o||d)}}),t.ui.plugin.add("draggable","stack",{start:function(){var e,i=this.data("ui-draggable").options,s=t.makeArray(t(i.stack)).sort(function(e,i){return(parseInt(t(e).css("zIndex"),10)||0)-(parseInt(t(i).css("zIndex"),10)||0)});s.length&&(e=parseInt(t(s[0]).css("zIndex"),10)||0,t(s).each(function(i){t(this).css("zIndex",e+i)}),this.css("zIndex",e+s.length))}}),t.ui.plugin.add("draggable","zIndex",{start:function(e,i){var s=t(i.helper),n=t(this).data("ui-draggable").options;s.css("zIndex")&&(n._zIndex=s.css("zIndex")),s.css("zIndex",n.zIndex)},stop:function(e,i){var s=t(this).data("ui-draggable").options;s._zIndex&&t(i.helper).css("zIndex",s._zIndex)}})})(jQuery);(function(t){function e(t,e,i){return t>e&&e+i>t}t.widget("ui.droppable",{version:"1.10.4",widgetEventPrefix:"drop",options:{accept:"*",activeClass:!1,addClasses:!0,greedy:!1,hoverClass:!1,scope:"default",tolerance:"intersect",activate:null,deactivate:null,drop:null,out:null,over:null},_create:function(){var e,i=this.options,s=i.accept;this.isover=!1,this.isout=!0,this.accept=t.isFunction(s)?s:function(t){return t.is(s)},this.proportions=function(){return arguments.length?(e=arguments[0],undefined):e?e:e={width:this.element[0].offsetWidth,height:this.element[0].offsetHeight}},t.ui.ddmanager.droppables[i.scope]=t.ui.ddmanager.droppables[i.scope]||[],t.ui.ddmanager.droppables[i.scope].push(this),i.addClasses&&this.element.addClass("ui-droppable")},_destroy:function(){for(var e=0,i=t.ui.ddmanager.droppables[this.options.scope];i.length>e;e++)i[e]===this&&i.splice(e,1);this.element.removeClass("ui-droppable ui-droppable-disabled")},_setOption:function(e,i){"accept"===e&&(this.accept=t.isFunction(i)?i:function(t){return t.is(i)}),t.Widget.prototype._setOption.apply(this,arguments)},_activate:function(e){var i=t.ui.ddmanager.current;this.options.activeClass&&this.element.addClass(this.options.activeClass),i&&this._trigger("activate",e,this.ui(i))},_deactivate:function(e){var i=t.ui.ddmanager.current;this.options.activeClass&&this.element.removeClass(this.options.activeClass),i&&this._trigger("deactivate",e,this.ui(i))},_over:function(e){var i=t.ui.ddmanager.current;i&&(i.currentItem||i.element)[0]!==this.element[0]&&this.accept.call(this.element[0],i.currentItem||i.element)&&(this.options.hoverClass&&this.element.addClass(this.options.hoverClass),this._trigger("over",e,this.ui(i)))},_out:function(e){var i=t.ui.ddmanager.current;i&&(i.currentItem||i.element)[0]!==this.element[0]&&this.accept.call(this.element[0],i.currentItem||i.element)&&(this.options.hoverClass&&this.element.removeClass(this.options.hoverClass),this._trigger("out",e,this.ui(i)))},_drop:function(e,i){var s=i||t.ui.ddmanager.current,n=!1;return s&&(s.currentItem||s.element)[0]!==this.element[0]?(this.element.find(":data(ui-droppable)").not(".ui-draggable-dragging").each(function(){var e=t.data(this,"ui-droppable");return e.options.greedy&&!e.options.disabled&&e.options.scope===s.options.scope&&e.accept.call(e.element[0],s.currentItem||s.element)&&t.ui.intersect(s,t.extend(e,{offset:e.element.offset()}),e.options.tolerance)?(n=!0,!1):undefined}),n?!1:this.accept.call(this.element[0],s.currentItem||s.element)?(this.options.activeClass&&this.element.removeClass(this.options.activeClass),this.options.hoverClass&&this.element.removeClass(this.options.hoverClass),this._trigger("drop",e,this.ui(s)),this.element):!1):!1},ui:function(t){return{draggable:t.currentItem||t.element,helper:t.helper,position:t.position,offset:t.positionAbs}}}),t.ui.intersect=function(t,i,s){if(!i.offset)return!1;var n,a,o=(t.positionAbs||t.position.absolute).left,r=(t.positionAbs||t.position.absolute).top,l=o+t.helperProportions.width,h=r+t.helperProportions.height,c=i.offset.left,u=i.offset.top,d=c+i.proportions().width,p=u+i.proportions().height;switch(s){case"fit":return o>=c&&d>=l&&r>=u&&p>=h;case"intersect":return o+t.helperProportions.width/2>c&&d>l-t.helperProportions.width/2&&r+t.helperProportions.height/2>u&&p>h-t.helperProportions.height/2;case"pointer":return n=(t.positionAbs||t.position.absolute).left+(t.clickOffset||t.offset.click).left,a=(t.positionAbs||t.position.absolute).top+(t.clickOffset||t.offset.click).top,e(a,u,i.proportions().height)&&e(n,c,i.proportions().width);case"touch":return(r>=u&&p>=r||h>=u&&p>=h||u>r&&h>p)&&(o>=c&&d>=o||l>=c&&d>=l||c>o&&l>d);default:return!1}},t.ui.ddmanager={current:null,droppables:{"default":[]},prepareOffsets:function(e,i){var s,n,a=t.ui.ddmanager.droppables[e.options.scope]||[],o=i?i.type:null,r=(e.currentItem||e.element).find(":data(ui-droppable)").addBack();t:for(s=0;a.length>s;s++)if(!(a[s].options.disabled||e&&!a[s].accept.call(a[s].element[0],e.currentItem||e.element))){for(n=0;r.length>n;n++)if(r[n]===a[s].element[0]){a[s].proportions().height=0;continue t}a[s].visible="none"!==a[s].element.css("display"),a[s].visible&&("mousedown"===o&&a[s]._activate.call(a[s],i),a[s].offset=a[s].element.offset(),a[s].proportions({width:a[s].element[0].offsetWidth,height:a[s].element[0].offsetHeight}))}},drop:function(e,i){var s=!1;return t.each((t.ui.ddmanager.droppables[e.options.scope]||[]).slice(),function(){this.options&&(!this.options.disabled&&this.visible&&t.ui.intersect(e,this,this.options.tolerance)&&(s=this._drop.call(this,i)||s),!this.options.disabled&&this.visible&&this.accept.call(this.element[0],e.currentItem||e.element)&&(this.isout=!0,this.isover=!1,this._deactivate.call(this,i)))}),s},dragStart:function(e,i){e.element.parentsUntil("body").bind("scroll.droppable",function(){e.options.refreshPositions||t.ui.ddmanager.prepareOffsets(e,i)})},drag:function(e,i){e.options.refreshPositions&&t.ui.ddmanager.prepareOffsets(e,i),t.each(t.ui.ddmanager.droppables[e.options.scope]||[],function(){if(!this.options.disabled&&!this.greedyChild&&this.visible){var s,n,a,o=t.ui.intersect(e,this,this.options.tolerance),r=!o&&this.isover?"isout":o&&!this.isover?"isover":null;r&&(this.options.greedy&&(n=this.options.scope,a=this.element.parents(":data(ui-droppable)").filter(function(){return t.data(this,"ui-droppable").options.scope===n}),a.length&&(s=t.data(a[0],"ui-droppable"),s.greedyChild="isover"===r)),s&&"isover"===r&&(s.isover=!1,s.isout=!0,s._out.call(s,i)),this[r]=!0,this["isout"===r?"isover":"isout"]=!1,this["isover"===r?"_over":"_out"].call(this,i),s&&"isout"===r&&(s.isout=!1,s.isover=!0,s._over.call(s,i)))}})},dragStop:function(e,i){e.element.parentsUntil("body").unbind("scroll.droppable"),e.options.refreshPositions||t.ui.ddmanager.prepareOffsets(e,i)}}})(jQuery);(function(t,e){var i="ui-effects-";t.effects={effect:{}},function(t,e){function i(t,e,i){var s=u[e.type]||{};return null==t?i||!e.def?null:e.def:(t=s.floor?~~t:parseFloat(t),isNaN(t)?e.def:s.mod?(t+s.mod)%s.mod:0>t?0:t>s.max?s.max:t)}function s(i){var s=h(),n=s._rgba=[];return i=i.toLowerCase(),f(l,function(t,a){var o,r=a.re.exec(i),l=r&&a.parse(r),h=a.space||"rgba";return l?(o=s[h](l),s[c[h].cache]=o[c[h].cache],n=s._rgba=o._rgba,!1):e}),n.length?("0,0,0,0"===n.join()&&t.extend(n,a.transparent),s):a[i]}function n(t,e,i){return i=(i+1)%1,1>6*i?t+6*(e-t)*i:1>2*i?e:2>3*i?t+6*(e-t)*(2/3-i):t}var a,o="backgroundColor borderBottomColor borderLeftColor borderRightColor borderTopColor color columnRuleColor outlineColor textDecorationColor textEmphasisColor",r=/^([\-+])=\s*(\d+\.?\d*)/,l=[{re:/rgba?\(\s*(\d{1,3})\s*,\s*(\d{1,3})\s*,\s*(\d{1,3})\s*(?:,\s*(\d?(?:\.\d+)?)\s*)?\)/,parse:function(t){return[t[1],t[2],t[3],t[4]]}},{re:/rgba?\(\s*(\d+(?:\.\d+)?)\%\s*,\s*(\d+(?:\.\d+)?)\%\s*,\s*(\d+(?:\.\d+)?)\%\s*(?:,\s*(\d?(?:\.\d+)?)\s*)?\)/,parse:function(t){return[2.55*t[1],2.55*t[2],2.55*t[3],t[4]]}},{re:/#([a-f0-9]{2})([a-f0-9]{2})([a-f0-9]{2})/,parse:function(t){return[parseInt(t[1],16),parseInt(t[2],16),parseInt(t[3],16)]}},{re:/#([a-f0-9])([a-f0-9])([a-f0-9])/,parse:function(t){return[parseInt(t[1]+t[1],16),parseInt(t[2]+t[2],16),parseInt(t[3]+t[3],16)]}},{re:/hsla?\(\s*(\d+(?:\.\d+)?)\s*,\s*(\d+(?:\.\d+)?)\%\s*,\s*(\d+(?:\.\d+)?)\%\s*(?:,\s*(\d?(?:\.\d+)?)\s*)?\)/,space:"hsla",parse:function(t){return[t[1],t[2]/100,t[3]/100,t[4]]}}],h=t.Color=function(e,i,s,n){return new t.Color.fn.parse(e,i,s,n)},c={rgba:{props:{red:{idx:0,type:"byte"},green:{idx:1,type:"byte"},blue:{idx:2,type:"byte"}}},hsla:{props:{hue:{idx:0,type:"degrees"},saturation:{idx:1,type:"percent"},lightness:{idx:2,type:"percent"}}}},u={"byte":{floor:!0,max:255},percent:{max:1},degrees:{mod:360,floor:!0}},d=h.support={},p=t("<p>")[0],f=t.each;p.style.cssText="background-color:rgba(1,1,1,.5)",d.rgba=p.style.backgroundColor.indexOf("rgba")>-1,f(c,function(t,e){e.cache="_"+t,e.props.alpha={idx:3,type:"percent",def:1}}),h.fn=t.extend(h.prototype,{parse:function(n,o,r,l){if(n===e)return this._rgba=[null,null,null,null],this;(n.jquery||n.nodeType)&&(n=t(n).css(o),o=e);var u=this,d=t.type(n),p=this._rgba=[];return o!==e&&(n=[n,o,r,l],d="array"),"string"===d?this.parse(s(n)||a._default):"array"===d?(f(c.rgba.props,function(t,e){p[e.idx]=i(n[e.idx],e)}),this):"object"===d?(n instanceof h?f(c,function(t,e){n[e.cache]&&(u[e.cache]=n[e.cache].slice())}):f(c,function(e,s){var a=s.cache;f(s.props,function(t,e){if(!u[a]&&s.to){if("alpha"===t||null==n[t])return;u[a]=s.to(u._rgba)}u[a][e.idx]=i(n[t],e,!0)}),u[a]&&0>t.inArray(null,u[a].slice(0,3))&&(u[a][3]=1,s.from&&(u._rgba=s.from(u[a])))}),this):e},is:function(t){var i=h(t),s=!0,n=this;return f(c,function(t,a){var o,r=i[a.cache];return r&&(o=n[a.cache]||a.to&&a.to(n._rgba)||[],f(a.props,function(t,i){return null!=r[i.idx]?s=r[i.idx]===o[i.idx]:e})),s}),s},_space:function(){var t=[],e=this;return f(c,function(i,s){e[s.cache]&&t.push(i)}),t.pop()},transition:function(t,e){var s=h(t),n=s._space(),a=c[n],o=0===this.alpha()?h("transparent"):this,r=o[a.cache]||a.to(o._rgba),l=r.slice();return s=s[a.cache],f(a.props,function(t,n){var a=n.idx,o=r[a],h=s[a],c=u[n.type]||{};null!==h&&(null===o?l[a]=h:(c.mod&&(h-o>c.mod/2?o+=c.mod:o-h>c.mod/2&&(o-=c.mod)),l[a]=i((h-o)*e+o,n)))}),this[n](l)},blend:function(e){if(1===this._rgba[3])return this;var i=this._rgba.slice(),s=i.pop(),n=h(e)._rgba;return h(t.map(i,function(t,e){return(1-s)*n[e]+s*t}))},toRgbaString:function(){var e="rgba(",i=t.map(this._rgba,function(t,e){return null==t?e>2?1:0:t});return 1===i[3]&&(i.pop(),e="rgb("),e+i.join()+")"},toHslaString:function(){var e="hsla(",i=t.map(this.hsla(),function(t,e){return null==t&&(t=e>2?1:0),e&&3>e&&(t=Math.round(100*t)+"%"),t});return 1===i[3]&&(i.pop(),e="hsl("),e+i.join()+")"},toHexString:function(e){var i=this._rgba.slice(),s=i.pop();return e&&i.push(~~(255*s)),"#"+t.map(i,function(t){return t=(t||0).toString(16),1===t.length?"0"+t:t}).join("")},toString:function(){return 0===this._rgba[3]?"transparent":this.toRgbaString()}}),h.fn.parse.prototype=h.fn,c.hsla.to=function(t){if(null==t[0]||null==t[1]||null==t[2])return[null,null,null,t[3]];var e,i,s=t[0]/255,n=t[1]/255,a=t[2]/255,o=t[3],r=Math.max(s,n,a),l=Math.min(s,n,a),h=r-l,c=r+l,u=.5*c;return e=l===r?0:s===r?60*(n-a)/h+360:n===r?60*(a-s)/h+120:60*(s-n)/h+240,i=0===h?0:.5>=u?h/c:h/(2-c),[Math.round(e)%360,i,u,null==o?1:o]},c.hsla.from=function(t){if(null==t[0]||null==t[1]||null==t[2])return[null,null,null,t[3]];var e=t[0]/360,i=t[1],s=t[2],a=t[3],o=.5>=s?s*(1+i):s+i-s*i,r=2*s-o;return[Math.round(255*n(r,o,e+1/3)),Math.round(255*n(r,o,e)),Math.round(255*n(r,o,e-1/3)),a]},f(c,function(s,n){var a=n.props,o=n.cache,l=n.to,c=n.from;h.fn[s]=function(s){if(l&&!this[o]&&(this[o]=l(this._rgba)),s===e)return this[o].slice();var n,r=t.type(s),u="array"===r||"object"===r?s:arguments,d=this[o].slice();return f(a,function(t,e){var s=u["object"===r?t:e.idx];null==s&&(s=d[e.idx]),d[e.idx]=i(s,e)}),c?(n=h(c(d)),n[o]=d,n):h(d)},f(a,function(e,i){h.fn[e]||(h.fn[e]=function(n){var a,o=t.type(n),l="alpha"===e?this._hsla?"hsla":"rgba":s,h=this[l](),c=h[i.idx];return"undefined"===o?c:("function"===o&&(n=n.call(this,c),o=t.type(n)),null==n&&i.empty?this:("string"===o&&(a=r.exec(n),a&&(n=c+parseFloat(a[2])*("+"===a[1]?1:-1))),h[i.idx]=n,this[l](h)))})})}),h.hook=function(e){var i=e.split(" ");f(i,function(e,i){t.cssHooks[i]={set:function(e,n){var a,o,r="";if("transparent"!==n&&("string"!==t.type(n)||(a=s(n)))){if(n=h(a||n),!d.rgba&&1!==n._rgba[3]){for(o="backgroundColor"===i?e.parentNode:e;(""===r||"transparent"===r)&&o&&o.style;)try{r=t.css(o,"backgroundColor"),o=o.parentNode}catch(l){}n=n.blend(r&&"transparent"!==r?r:"_default")}n=n.toRgbaString()}try{e.style[i]=n}catch(l){}}},t.fx.step[i]=function(e){e.colorInit||(e.start=h(e.elem,i),e.end=h(e.end),e.colorInit=!0),t.cssHooks[i].set(e.elem,e.start.transition(e.end,e.pos))}})},h.hook(o),t.cssHooks.borderColor={expand:function(t){var e={};return f(["Top","Right","Bottom","Left"],function(i,s){e["border"+s+"Color"]=t}),e}},a=t.Color.names={aqua:"#00ffff",black:"#000000",blue:"#0000ff",fuchsia:"#ff00ff",gray:"#808080",green:"#008000",lime:"#00ff00",maroon:"#800000",navy:"#000080",olive:"#808000",purple:"#800080",red:"#ff0000",silver:"#c0c0c0",teal:"#008080",white:"#ffffff",yellow:"#ffff00",transparent:[null,null,null,0],_default:"#ffffff"}}(jQuery),function(){function i(e){var i,s,n=e.ownerDocument.defaultView?e.ownerDocument.defaultView.getComputedStyle(e,null):e.currentStyle,a={};if(n&&n.length&&n[0]&&n[n[0]])for(s=n.length;s--;)i=n[s],"string"==typeof n[i]&&(a[t.camelCase(i)]=n[i]);else for(i in n)"string"==typeof n[i]&&(a[i]=n[i]);return a}function s(e,i){var s,n,o={};for(s in i)n=i[s],e[s]!==n&&(a[s]||(t.fx.step[s]||!isNaN(parseFloat(n)))&&(o[s]=n));return o}var n=["add","remove","toggle"],a={border:1,borderBottom:1,borderColor:1,borderLeft:1,borderRight:1,borderTop:1,borderWidth:1,margin:1,padding:1};t.each(["borderLeftStyle","borderRightStyle","borderBottomStyle","borderTopStyle"],function(e,i){t.fx.step[i]=function(t){("none"!==t.end&&!t.setAttr||1===t.pos&&!t.setAttr)&&(jQuery.style(t.elem,i,t.end),t.setAttr=!0)}}),t.fn.addBack||(t.fn.addBack=function(t){return this.add(null==t?this.prevObject:this.prevObject.filter(t))}),t.effects.animateClass=function(e,a,o,r){var l=t.speed(a,o,r);return this.queue(function(){var a,o=t(this),r=o.attr("class")||"",h=l.children?o.find("*").addBack():o;h=h.map(function(){var e=t(this);return{el:e,start:i(this)}}),a=function(){t.each(n,function(t,i){e[i]&&o[i+"Class"](e[i])})},a(),h=h.map(function(){return this.end=i(this.el[0]),this.diff=s(this.start,this.end),this}),o.attr("class",r),h=h.map(function(){var e=this,i=t.Deferred(),s=t.extend({},l,{queue:!1,complete:function(){i.resolve(e)}});return this.el.animate(this.diff,s),i.promise()}),t.when.apply(t,h.get()).done(function(){a(),t.each(arguments,function(){var e=this.el;t.each(this.diff,function(t){e.css(t,"")})}),l.complete.call(o[0])})})},t.fn.extend({addClass:function(e){return function(i,s,n,a){return s?t.effects.animateClass.call(this,{add:i},s,n,a):e.apply(this,arguments)}}(t.fn.addClass),removeClass:function(e){return function(i,s,n,a){return arguments.length>1?t.effects.animateClass.call(this,{remove:i},s,n,a):e.apply(this,arguments)}}(t.fn.removeClass),toggleClass:function(i){return function(s,n,a,o,r){return"boolean"==typeof n||n===e?a?t.effects.animateClass.call(this,n?{add:s}:{remove:s},a,o,r):i.apply(this,arguments):t.effects.animateClass.call(this,{toggle:s},n,a,o)}}(t.fn.toggleClass),switchClass:function(e,i,s,n,a){return t.effects.animateClass.call(this,{add:i,remove:e},s,n,a)}})}(),function(){function s(e,i,s,n){return t.isPlainObject(e)&&(i=e,e=e.effect),e={effect:e},null==i&&(i={}),t.isFunction(i)&&(n=i,s=null,i={}),("number"==typeof i||t.fx.speeds[i])&&(n=s,s=i,i={}),t.isFunction(s)&&(n=s,s=null),i&&t.extend(e,i),s=s||i.duration,e.duration=t.fx.off?0:"number"==typeof s?s:s in t.fx.speeds?t.fx.speeds[s]:t.fx.speeds._default,e.complete=n||i.complete,e}function n(e){return!e||"number"==typeof e||t.fx.speeds[e]?!0:"string"!=typeof e||t.effects.effect[e]?t.isFunction(e)?!0:"object"!=typeof e||e.effect?!1:!0:!0}t.extend(t.effects,{version:"1.10.4",save:function(t,e){for(var s=0;e.length>s;s++)null!==e[s]&&t.data(i+e[s],t[0].style[e[s]])},restore:function(t,s){var n,a;for(a=0;s.length>a;a++)null!==s[a]&&(n=t.data(i+s[a]),n===e&&(n=""),t.css(s[a],n))},setMode:function(t,e){return"toggle"===e&&(e=t.is(":hidden")?"show":"hide"),e},getBaseline:function(t,e){var i,s;switch(t[0]){case"top":i=0;break;case"middle":i=.5;break;case"bottom":i=1;break;default:i=t[0]/e.height}switch(t[1]){case"left":s=0;break;case"center":s=.5;break;case"right":s=1;break;default:s=t[1]/e.width}return{x:s,y:i}},createWrapper:function(e){if(e.parent().is(".ui-effects-wrapper"))return e.parent();var i={width:e.outerWidth(!0),height:e.outerHeight(!0),"float":e.css("float")},s=t("<div></div>").addClass("ui-effects-wrapper").css({fontSize:"100%",background:"transparent",border:"none",margin:0,padding:0}),n={width:e.width(),height:e.height()},a=document.activeElement;try{a.id}catch(o){a=document.body}return e.wrap(s),(e[0]===a||t.contains(e[0],a))&&t(a).focus(),s=e.parent(),"static"===e.css("position")?(s.css({position:"relative"}),e.css({position:"relative"})):(t.extend(i,{position:e.css("position"),zIndex:e.css("z-index")}),t.each(["top","left","bottom","right"],function(t,s){i[s]=e.css(s),isNaN(parseInt(i[s],10))&&(i[s]="auto")}),e.css({position:"relative",top:0,left:0,right:"auto",bottom:"auto"})),e.css(n),s.css(i).show()},removeWrapper:function(e){var i=document.activeElement;return e.parent().is(".ui-effects-wrapper")&&(e.parent().replaceWith(e),(e[0]===i||t.contains(e[0],i))&&t(i).focus()),e},setTransition:function(e,i,s,n){return n=n||{},t.each(i,function(t,i){var a=e.cssUnit(i);a[0]>0&&(n[i]=a[0]*s+a[1])}),n}}),t.fn.extend({effect:function(){function e(e){function s(){t.isFunction(a)&&a.call(n[0]),t.isFunction(e)&&e()}var n=t(this),a=i.complete,r=i.mode;(n.is(":hidden")?"hide"===r:"show"===r)?(n[r](),s()):o.call(n[0],i,s)}var i=s.apply(this,arguments),n=i.mode,a=i.queue,o=t.effects.effect[i.effect];return t.fx.off||!o?n?this[n](i.duration,i.complete):this.each(function(){i.complete&&i.complete.call(this)}):a===!1?this.each(e):this.queue(a||"fx",e)},show:function(t){return function(e){if(n(e))return t.apply(this,arguments);var i=s.apply(this,arguments);return i.mode="show",this.effect.call(this,i)}}(t.fn.show),hide:function(t){return function(e){if(n(e))return t.apply(this,arguments);var i=s.apply(this,arguments);return i.mode="hide",this.effect.call(this,i)}}(t.fn.hide),toggle:function(t){return function(e){if(n(e)||"boolean"==typeof e)return t.apply(this,arguments);var i=s.apply(this,arguments);return i.mode="toggle",this.effect.call(this,i)}}(t.fn.toggle),cssUnit:function(e){var i=this.css(e),s=[];return t.each(["em","px","%","pt"],function(t,e){i.indexOf(e)>0&&(s=[parseFloat(i),e])}),s}})}(),function(){var e={};t.each(["Quad","Cubic","Quart","Quint","Expo"],function(t,i){e[i]=function(e){return Math.pow(e,t+2)}}),t.extend(e,{Sine:function(t){return 1-Math.cos(t*Math.PI/2)},Circ:function(t){return 1-Math.sqrt(1-t*t)},Elastic:function(t){return 0===t||1===t?t:-Math.pow(2,8*(t-1))*Math.sin((80*(t-1)-7.5)*Math.PI/15)},Back:function(t){return t*t*(3*t-2)},Bounce:function(t){for(var e,i=4;((e=Math.pow(2,--i))-1)/11>t;);return 1/Math.pow(4,3-i)-7.5625*Math.pow((3*e-2)/22-t,2)}}),t.each(e,function(e,i){t.easing["easeIn"+e]=i,t.easing["easeOut"+e]=function(t){return 1-i(1-t)},t.easing["easeInOut"+e]=function(t){return.5>t?i(2*t)/2:1-i(-2*t+2)/2}})}()})(jQuery);(function(t){var e=/up|down|vertical/,i=/up|left|vertical|horizontal/;t.effects.effect.blind=function(s,n){var a,o,r,l=t(this),h=["position","top","bottom","left","right","height","width"],c=t.effects.setMode(l,s.mode||"hide"),u=s.direction||"up",d=e.test(u),p=d?"height":"width",f=d?"top":"left",g=i.test(u),m={},v="show"===c;l.parent().is(".ui-effects-wrapper")?t.effects.save(l.parent(),h):t.effects.save(l,h),l.show(),a=t.effects.createWrapper(l).css({overflow:"hidden"}),o=a[p](),r=parseFloat(a.css(f))||0,m[p]=v?o:0,g||(l.css(d?"bottom":"right",0).css(d?"top":"left","auto").css({position:"absolute"}),m[f]=v?r:o+r),v&&(a.css(p,0),g||a.css(f,r+o)),a.animate(m,{duration:s.duration,easing:s.easing,queue:!1,complete:function(){"hide"===c&&l.hide(),t.effects.restore(l,h),t.effects.removeWrapper(l),n()}})}})(jQuery);(function(t){t.effects.effect.bounce=function(e,i){var s,n,a,o=t(this),r=["position","top","bottom","left","right","height","width"],l=t.effects.setMode(o,e.mode||"effect"),h="hide"===l,c="show"===l,u=e.direction||"up",d=e.distance,p=e.times||5,f=2*p+(c||h?1:0),g=e.duration/f,m=e.easing,v="up"===u||"down"===u?"top":"left",_="up"===u||"left"===u,b=o.queue(),y=b.length;for((c||h)&&r.push("opacity"),t.effects.save(o,r),o.show(),t.effects.createWrapper(o),d||(d=o["top"===v?"outerHeight":"outerWidth"]()/3),c&&(a={opacity:1},a[v]=0,o.css("opacity",0).css(v,_?2*-d:2*d).animate(a,g,m)),h&&(d/=Math.pow(2,p-1)),a={},a[v]=0,s=0;p>s;s++)n={},n[v]=(_?"-=":"+=")+d,o.animate(n,g,m).animate(a,g,m),d=h?2*d:d/2;h&&(n={opacity:0},n[v]=(_?"-=":"+=")+d,o.animate(n,g,m)),o.queue(function(){h&&o.hide(),t.effects.restore(o,r),t.effects.removeWrapper(o),i()}),y>1&&b.splice.apply(b,[1,0].concat(b.splice(y,f+1))),o.dequeue()}})(jQuery);(function(t){t.effects.effect.clip=function(e,i){var s,n,a,o=t(this),r=["position","top","bottom","left","right","height","width"],l=t.effects.setMode(o,e.mode||"hide"),h="show"===l,c=e.direction||"vertical",u="vertical"===c,d=u?"height":"width",p=u?"top":"left",f={};t.effects.save(o,r),o.show(),s=t.effects.createWrapper(o).css({overflow:"hidden"}),n="IMG"===o[0].tagName?s:o,a=n[d](),h&&(n.css(d,0),n.css(p,a/2)),f[d]=h?a:0,f[p]=h?0:a/2,n.animate(f,{queue:!1,duration:e.duration,easing:e.easing,complete:function(){h||o.hide(),t.effects.restore(o,r),t.effects.removeWrapper(o),i()}})}})(jQuery);(function(t){t.effects.effect.drop=function(e,i){var s,n=t(this),a=["position","top","bottom","left","right","opacity","height","width"],o=t.effects.setMode(n,e.mode||"hide"),r="show"===o,l=e.direction||"left",h="up"===l||"down"===l?"top":"left",c="up"===l||"left"===l?"pos":"neg",u={opacity:r?1:0};t.effects.save(n,a),n.show(),t.effects.createWrapper(n),s=e.distance||n["top"===h?"outerHeight":"outerWidth"](!0)/2,r&&n.css("opacity",0).css(h,"pos"===c?-s:s),u[h]=(r?"pos"===c?"+=":"-=":"pos"===c?"-=":"+=")+s,n.animate(u,{queue:!1,duration:e.duration,easing:e.easing,complete:function(){"hide"===o&&n.hide(),t.effects.restore(n,a),t.effects.removeWrapper(n),i()}})}})(jQuery);(function(t){t.effects.effect.explode=function(e,i){function s(){b.push(this),b.length===u*d&&n()}function n(){p.css({visibility:"visible"}),t(b).remove(),g||p.hide(),i()}var a,o,r,l,h,c,u=e.pieces?Math.round(Math.sqrt(e.pieces)):3,d=u,p=t(this),f=t.effects.setMode(p,e.mode||"hide"),g="show"===f,m=p.show().css("visibility","hidden").offset(),v=Math.ceil(p.outerWidth()/d),_=Math.ceil(p.outerHeight()/u),b=[];for(a=0;u>a;a++)for(l=m.top+a*_,c=a-(u-1)/2,o=0;d>o;o++)r=m.left+o*v,h=o-(d-1)/2,p.clone().appendTo("body").wrap("<div></div>").css({position:"absolute",visibility:"visible",left:-o*v,top:-a*_}).parent().addClass("ui-effects-explode").css({position:"absolute",overflow:"hidden",width:v,height:_,left:r+(g?h*v:0),top:l+(g?c*_:0),opacity:g?0:1}).animate({left:r+(g?0:h*v),top:l+(g?0:c*_),opacity:g?1:0},e.duration||500,e.easing,s)}})(jQuery);(function(t){t.effects.effect.fade=function(e,i){var s=t(this),n=t.effects.setMode(s,e.mode||"toggle");s.animate({opacity:n},{queue:!1,duration:e.duration,easing:e.easing,complete:i})}})(jQuery);(function(t){t.effects.effect.fold=function(e,i){var s,n,a=t(this),o=["position","top","bottom","left","right","height","width"],r=t.effects.setMode(a,e.mode||"hide"),l="show"===r,h="hide"===r,c=e.size||15,u=/([0-9]+)%/.exec(c),d=!!e.horizFirst,p=l!==d,f=p?["width","height"]:["height","width"],g=e.duration/2,m={},v={};t.effects.save(a,o),a.show(),s=t.effects.createWrapper(a).css({overflow:"hidden"}),n=p?[s.width(),s.height()]:[s.height(),s.width()],u&&(c=parseInt(u[1],10)/100*n[h?0:1]),l&&s.css(d?{height:0,width:c}:{height:c,width:0}),m[f[0]]=l?n[0]:c,v[f[1]]=l?n[1]:0,s.animate(m,g,e.easing).animate(v,g,e.easing,function(){h&&a.hide(),t.effects.restore(a,o),t.effects.removeWrapper(a),i()})}})(jQuery);(function(t){t.effects.effect.highlight=function(e,i){var s=t(this),n=["backgroundImage","backgroundColor","opacity"],a=t.effects.setMode(s,e.mode||"show"),o={backgroundColor:s.css("backgroundColor")};"hide"===a&&(o.opacity=0),t.effects.save(s,n),s.show().css({backgroundImage:"none",backgroundColor:e.color||"#ffff99"}).animate(o,{queue:!1,duration:e.duration,easing:e.easing,complete:function(){"hide"===a&&s.hide(),t.effects.restore(s,n),i()}})}})(jQuery);(function(t){t.effects.effect.pulsate=function(e,i){var s,n=t(this),a=t.effects.setMode(n,e.mode||"show"),o="show"===a,r="hide"===a,l=o||"hide"===a,h=2*(e.times||5)+(l?1:0),c=e.duration/h,u=0,d=n.queue(),p=d.length;for((o||!n.is(":visible"))&&(n.css("opacity",0).show(),u=1),s=1;h>s;s++)n.animate({opacity:u},c,e.easing),u=1-u;n.animate({opacity:u},c,e.easing),n.queue(function(){r&&n.hide(),i()}),p>1&&d.splice.apply(d,[1,0].concat(d.splice(p,h+1))),n.dequeue()}})(jQuery);(function(t){t.effects.effect.puff=function(e,i){var s=t(this),n=t.effects.setMode(s,e.mode||"hide"),a="hide"===n,o=parseInt(e.percent,10)||150,r=o/100,l={height:s.height(),width:s.width(),outerHeight:s.outerHeight(),outerWidth:s.outerWidth()};t.extend(e,{effect:"scale",queue:!1,fade:!0,mode:n,complete:i,percent:a?o:100,from:a?l:{height:l.height*r,width:l.width*r,outerHeight:l.outerHeight*r,outerWidth:l.outerWidth*r}}),s.effect(e)},t.effects.effect.scale=function(e,i){var s=t(this),n=t.extend(!0,{},e),a=t.effects.setMode(s,e.mode||"effect"),o=parseInt(e.percent,10)||(0===parseInt(e.percent,10)?0:"hide"===a?0:100),r=e.direction||"both",l=e.origin,h={height:s.height(),width:s.width(),outerHeight:s.outerHeight(),outerWidth:s.outerWidth()},c={y:"horizontal"!==r?o/100:1,x:"vertical"!==r?o/100:1};n.effect="size",n.queue=!1,n.complete=i,"effect"!==a&&(n.origin=l||["middle","center"],n.restore=!0),n.from=e.from||("show"===a?{height:0,width:0,outerHeight:0,outerWidth:0}:h),n.to={height:h.height*c.y,width:h.width*c.x,outerHeight:h.outerHeight*c.y,outerWidth:h.outerWidth*c.x},n.fade&&("show"===a&&(n.from.opacity=0,n.to.opacity=1),"hide"===a&&(n.from.opacity=1,n.to.opacity=0)),s.effect(n)},t.effects.effect.size=function(e,i){var s,n,a,o=t(this),r=["position","top","bottom","left","right","width","height","overflow","opacity"],l=["position","top","bottom","left","right","overflow","opacity"],h=["width","height","overflow"],c=["fontSize"],u=["borderTopWidth","borderBottomWidth","paddingTop","paddingBottom"],d=["borderLeftWidth","borderRightWidth","paddingLeft","paddingRight"],p=t.effects.setMode(o,e.mode||"effect"),f=e.restore||"effect"!==p,g=e.scale||"both",m=e.origin||["middle","center"],v=o.css("position"),_=f?r:l,b={height:0,width:0,outerHeight:0,outerWidth:0};"show"===p&&o.show(),s={height:o.height(),width:o.width(),outerHeight:o.outerHeight(),outerWidth:o.outerWidth()},"toggle"===e.mode&&"show"===p?(o.from=e.to||b,o.to=e.from||s):(o.from=e.from||("show"===p?b:s),o.to=e.to||("hide"===p?b:s)),a={from:{y:o.from.height/s.height,x:o.from.width/s.width},to:{y:o.to.height/s.height,x:o.to.width/s.width}},("box"===g||"both"===g)&&(a.from.y!==a.to.y&&(_=_.concat(u),o.from=t.effects.setTransition(o,u,a.from.y,o.from),o.to=t.effects.setTransition(o,u,a.to.y,o.to)),a.from.x!==a.to.x&&(_=_.concat(d),o.from=t.effects.setTransition(o,d,a.from.x,o.from),o.to=t.effects.setTransition(o,d,a.to.x,o.to))),("content"===g||"both"===g)&&a.from.y!==a.to.y&&(_=_.concat(c).concat(h),o.from=t.effects.setTransition(o,c,a.from.y,o.from),o.to=t.effects.setTransition(o,c,a.to.y,o.to)),t.effects.save(o,_),o.show(),t.effects.createWrapper(o),o.css("overflow","hidden").css(o.from),m&&(n=t.effects.getBaseline(m,s),o.from.top=(s.outerHeight-o.outerHeight())*n.y,o.from.left=(s.outerWidth-o.outerWidth())*n.x,o.to.top=(s.outerHeight-o.to.outerHeight)*n.y,o.to.left=(s.outerWidth-o.to.outerWidth)*n.x),o.css(o.from),("content"===g||"both"===g)&&(u=u.concat(["marginTop","marginBottom"]).concat(c),d=d.concat(["marginLeft","marginRight"]),h=r.concat(u).concat(d),o.find("*[width]").each(function(){var i=t(this),s={height:i.height(),width:i.width(),outerHeight:i.outerHeight(),outerWidth:i.outerWidth()};f&&t.effects.save(i,h),i.from={height:s.height*a.from.y,width:s.width*a.from.x,outerHeight:s.outerHeight*a.from.y,outerWidth:s.outerWidth*a.from.x},i.to={height:s.height*a.to.y,width:s.width*a.to.x,outerHeight:s.height*a.to.y,outerWidth:s.width*a.to.x},a.from.y!==a.to.y&&(i.from=t.effects.setTransition(i,u,a.from.y,i.from),i.to=t.effects.setTransition(i,u,a.to.y,i.to)),a.from.x!==a.to.x&&(i.from=t.effects.setTransition(i,d,a.from.x,i.from),i.to=t.effects.setTransition(i,d,a.to.x,i.to)),i.css(i.from),i.animate(i.to,e.duration,e.easing,function(){f&&t.effects.restore(i,h)})})),o.animate(o.to,{queue:!1,duration:e.duration,easing:e.easing,complete:function(){0===o.to.opacity&&o.css("opacity",o.from.opacity),"hide"===p&&o.hide(),t.effects.restore(o,_),f||("static"===v?o.css({position:"relative",top:o.to.top,left:o.to.left}):t.each(["top","left"],function(t,e){o.css(e,function(e,i){var s=parseInt(i,10),n=t?o.to.left:o.to.top;return"auto"===i?n+"px":s+n+"px"})})),t.effects.removeWrapper(o),i()}})}})(jQuery);(function(t){t.effects.effect.shake=function(e,i){var s,n=t(this),a=["position","top","bottom","left","right","height","width"],o=t.effects.setMode(n,e.mode||"effect"),r=e.direction||"left",l=e.distance||20,h=e.times||3,c=2*h+1,u=Math.round(e.duration/c),d="up"===r||"down"===r?"top":"left",p="up"===r||"left"===r,f={},g={},m={},v=n.queue(),_=v.length;for(t.effects.save(n,a),n.show(),t.effects.createWrapper(n),f[d]=(p?"-=":"+=")+l,g[d]=(p?"+=":"-=")+2*l,m[d]=(p?"-=":"+=")+2*l,n.animate(f,u,e.easing),s=1;h>s;s++)n.animate(g,u,e.easing).animate(m,u,e.easing);n.animate(g,u,e.easing).animate(f,u/2,e.easing).queue(function(){"hide"===o&&n.hide(),t.effects.restore(n,a),t.effects.removeWrapper(n),i()}),_>1&&v.splice.apply(v,[1,0].concat(v.splice(_,c+1))),n.dequeue()}})(jQuery);(function(t){t.effects.effect.slide=function(e,i){var s,n=t(this),a=["position","top","bottom","left","right","width","height"],o=t.effects.setMode(n,e.mode||"show"),r="show"===o,l=e.direction||"left",h="up"===l||"down"===l?"top":"left",c="up"===l||"left"===l,u={};t.effects.save(n,a),n.show(),s=e.distance||n["top"===h?"outerHeight":"outerWidth"](!0),t.effects.createWrapper(n).css({overflow:"hidden"}),r&&n.css(h,c?isNaN(s)?"-"+s:-s:s),u[h]=(r?c?"+=":"-=":c?"-=":"+=")+s,n.animate(u,{queue:!1,duration:e.duration,easing:e.easing,complete:function(){"hide"===o&&n.hide(),t.effects.restore(n,a),t.effects.removeWrapper(n),i()}})}})(jQuery);(function(t){t.effects.effect.transfer=function(e,i){var s=t(this),n=t(e.to),a="fixed"===n.css("position"),o=t("body"),r=a?o.scrollTop():0,l=a?o.scrollLeft():0,h=n.offset(),c={top:h.top-r,left:h.left-l,height:n.innerHeight(),width:n.innerWidth()},u=s.offset(),d=t("<div class='ui-effects-transfer'></div>").appendTo(document.body).addClass(e.className).css({top:u.top-r,left:u.left-l,height:s.innerHeight(),width:s.innerWidth(),position:a?"fixed":"absolute"}).animate(c,e.duration,e.easing,function(){d.remove(),i()})}})(jQuery);(function(t){t.widget("ui.menu",{version:"1.10.4",defaultElement:"<ul>",delay:300,options:{icons:{submenu:"ui-icon-carat-1-e"},menus:"ul",position:{my:"left top",at:"right top"},role:"menu",blur:null,focus:null,select:null},_create:function(){this.activeMenu=this.element,this.mouseHandled=!1,this.element.uniqueId().addClass("ui-menu ui-widget ui-widget-content ui-corner-all").toggleClass("ui-menu-icons",!!this.element.find(".ui-icon").length).attr({role:this.options.role,tabIndex:0}).bind("click"+this.eventNamespace,t.proxy(function(t){this.options.disabled&&t.preventDefault()},this)),this.options.disabled&&this.element.addClass("ui-state-disabled").attr("aria-disabled","true"),this._on({"mousedown .ui-menu-item > a":function(t){t.preventDefault()},"click .ui-state-disabled > a":function(t){t.preventDefault()},"click .ui-menu-item:has(a)":function(e){var i=t(e.target).closest(".ui-menu-item");!this.mouseHandled&&i.not(".ui-state-disabled").length&&(this.select(e),e.isPropagationStopped()||(this.mouseHandled=!0),i.has(".ui-menu").length?this.expand(e):!this.element.is(":focus")&&t(this.document[0].activeElement).closest(".ui-menu").length&&(this.element.trigger("focus",[!0]),this.active&&1===this.active.parents(".ui-menu").length&&clearTimeout(this.timer)))},"mouseenter .ui-menu-item":function(e){var i=t(e.currentTarget);i.siblings().children(".ui-state-active").removeClass("ui-state-active"),this.focus(e,i)},mouseleave:"collapseAll","mouseleave .ui-menu":"collapseAll",focus:function(t,e){var i=this.active||this.element.children(".ui-menu-item").eq(0);e||this.focus(t,i)},blur:function(e){this._delay(function(){t.contains(this.element[0],this.document[0].activeElement)||this.collapseAll(e)})},keydown:"_keydown"}),this.refresh(),this._on(this.document,{click:function(e){t(e.target).closest(".ui-menu").length||this.collapseAll(e),this.mouseHandled=!1}})},_destroy:function(){this.element.removeAttr("aria-activedescendant").find(".ui-menu").addBack().removeClass("ui-menu ui-widget ui-widget-content ui-corner-all ui-menu-icons").removeAttr("role").removeAttr("tabIndex").removeAttr("aria-labelledby").removeAttr("aria-expanded").removeAttr("aria-hidden").removeAttr("aria-disabled").removeUniqueId().show(),this.element.find(".ui-menu-item").removeClass("ui-menu-item").removeAttr("role").removeAttr("aria-disabled").children("a").removeUniqueId().removeClass("ui-corner-all ui-state-hover").removeAttr("tabIndex").removeAttr("role").removeAttr("aria-haspopup").children().each(function(){var e=t(this);e.data("ui-menu-submenu-carat")&&e.remove()}),this.element.find(".ui-menu-divider").removeClass("ui-menu-divider ui-widget-content")},_keydown:function(e){function i(t){return t.replace(/[\-\[\]{}()*+?.,\\\^$|#\s]/g,"\\$&")}var s,n,a,o,r,l=!0;switch(e.keyCode){case t.ui.keyCode.PAGE_UP:this.previousPage(e);break;case t.ui.keyCode.PAGE_DOWN:this.nextPage(e);break;case t.ui.keyCode.HOME:this._move("first","first",e);break;case t.ui.keyCode.END:this._move("last","last",e);break;case t.ui.keyCode.UP:this.previous(e);break;case t.ui.keyCode.DOWN:this.next(e);break;case t.ui.keyCode.LEFT:this.collapse(e);break;case t.ui.keyCode.RIGHT:this.active&&!this.active.is(".ui-state-disabled")&&this.expand(e);break;case t.ui.keyCode.ENTER:case t.ui.keyCode.SPACE:this._activate(e);break;case t.ui.keyCode.ESCAPE:this.collapse(e);break;default:l=!1,n=this.previousFilter||"",a=String.fromCharCode(e.keyCode),o=!1,clearTimeout(this.filterTimer),a===n?o=!0:a=n+a,r=RegExp("^"+i(a),"i"),s=this.activeMenu.children(".ui-menu-item").filter(function(){return r.test(t(this).children("a").text())}),s=o&&-1!==s.index(this.active.next())?this.active.nextAll(".ui-menu-item"):s,s.length||(a=String.fromCharCode(e.keyCode),r=RegExp("^"+i(a),"i"),s=this.activeMenu.children(".ui-menu-item").filter(function(){return r.test(t(this).children("a").text())})),s.length?(this.focus(e,s),s.length>1?(this.previousFilter=a,this.filterTimer=this._delay(function(){delete this.previousFilter},1e3)):delete this.previousFilter):delete this.previousFilter}l&&e.preventDefault()},_activate:function(t){this.active.is(".ui-state-disabled")||(this.active.children("a[aria-haspopup='true']").length?this.expand(t):this.select(t))},refresh:function(){var e,i=this.options.icons.submenu,s=this.element.find(this.options.menus);this.element.toggleClass("ui-menu-icons",!!this.element.find(".ui-icon").length),s.filter(":not(.ui-menu)").addClass("ui-menu ui-widget ui-widget-content ui-corner-all").hide().attr({role:this.options.role,"aria-hidden":"true","aria-expanded":"false"}).each(function(){var e=t(this),s=e.prev("a"),n=t("<span>").addClass("ui-menu-icon ui-icon "+i).data("ui-menu-submenu-carat",!0);s.attr("aria-haspopup","true").prepend(n),e.attr("aria-labelledby",s.attr("id"))}),e=s.add(this.element),e.children(":not(.ui-menu-item):has(a)").addClass("ui-menu-item").attr("role","presentation").children("a").uniqueId().addClass("ui-corner-all").attr({tabIndex:-1,role:this._itemRole()}),e.children(":not(.ui-menu-item)").each(function(){var e=t(this);/[^\-\u2014\u2013\s]/.test(e.text())||e.addClass("ui-widget-content ui-menu-divider")}),e.children(".ui-state-disabled").attr("aria-disabled","true"),this.active&&!t.contains(this.element[0],this.active[0])&&this.blur()},_itemRole:function(){return{menu:"menuitem",listbox:"option"}[this.options.role]},_setOption:function(t,e){"icons"===t&&this.element.find(".ui-menu-icon").removeClass(this.options.icons.submenu).addClass(e.submenu),this._super(t,e)},focus:function(t,e){var i,s;this.blur(t,t&&"focus"===t.type),this._scrollIntoView(e),this.active=e.first(),s=this.active.children("a").addClass("ui-state-focus"),this.options.role&&this.element.attr("aria-activedescendant",s.attr("id")),this.active.parent().closest(".ui-menu-item").children("a:first").addClass("ui-state-active"),t&&"keydown"===t.type?this._close():this.timer=this._delay(function(){this._close()},this.delay),i=e.children(".ui-menu"),i.length&&t&&/^mouse/.test(t.type)&&this._startOpening(i),this.activeMenu=e.parent(),this._trigger("focus",t,{item:e})},_scrollIntoView:function(e){var i,s,n,a,o,r;this._hasScroll()&&(i=parseFloat(t.css(this.activeMenu[0],"borderTopWidth"))||0,s=parseFloat(t.css(this.activeMenu[0],"paddingTop"))||0,n=e.offset().top-this.activeMenu.offset().top-i-s,a=this.activeMenu.scrollTop(),o=this.activeMenu.height(),r=e.height(),0>n?this.activeMenu.scrollTop(a+n):n+r>o&&this.activeMenu.scrollTop(a+n-o+r))},blur:function(t,e){e||clearTimeout(this.timer),this.active&&(this.active.children("a").removeClass("ui-state-focus"),this.active=null,this._trigger("blur",t,{item:this.active}))},_startOpening:function(t){clearTimeout(this.timer),"true"===t.attr("aria-hidden")&&(this.timer=this._delay(function(){this._close(),this._open(t)},this.delay))},_open:function(e){var i=t.extend({of:this.active},this.options.position);clearTimeout(this.timer),this.element.find(".ui-menu").not(e.parents(".ui-menu")).hide().attr("aria-hidden","true"),e.show().removeAttr("aria-hidden").attr("aria-expanded","true").position(i)},collapseAll:function(e,i){clearTimeout(this.timer),this.timer=this._delay(function(){var s=i?this.element:t(e&&e.target).closest(this.element.find(".ui-menu"));s.length||(s=this.element),this._close(s),this.blur(e),this.activeMenu=s},this.delay)},_close:function(t){t||(t=this.active?this.active.parent():this.element),t.find(".ui-menu").hide().attr("aria-hidden","true").attr("aria-expanded","false").end().find("a.ui-state-active").removeClass("ui-state-active")},collapse:function(t){var e=this.active&&this.active.parent().closest(".ui-menu-item",this.element);e&&e.length&&(this._close(),this.focus(t,e))},expand:function(t){var e=this.active&&this.active.children(".ui-menu ").children(".ui-menu-item").first();e&&e.length&&(this._open(e.parent()),this._delay(function(){this.focus(t,e)}))},next:function(t){this._move("next","first",t)},previous:function(t){this._move("prev","last",t)},isFirstItem:function(){return this.active&&!this.active.prevAll(".ui-menu-item").length},isLastItem:function(){return this.active&&!this.active.nextAll(".ui-menu-item").length},_move:function(t,e,i){var s;this.active&&(s="first"===t||"last"===t?this.active["first"===t?"prevAll":"nextAll"](".ui-menu-item").eq(-1):this.active[t+"All"](".ui-menu-item").eq(0)),s&&s.length&&this.active||(s=this.activeMenu.children(".ui-menu-item")[e]()),this.focus(i,s)},nextPage:function(e){var i,s,n;return this.active?(this.isLastItem()||(this._hasScroll()?(s=this.active.offset().top,n=this.element.height(),this.active.nextAll(".ui-menu-item").each(function(){return i=t(this),0>i.offset().top-s-n}),this.focus(e,i)):this.focus(e,this.activeMenu.children(".ui-menu-item")[this.active?"last":"first"]())),undefined):(this.next(e),undefined)},previousPage:function(e){var i,s,n;return this.active?(this.isFirstItem()||(this._hasScroll()?(s=this.active.offset().top,n=this.element.height(),this.active.prevAll(".ui-menu-item").each(function(){return i=t(this),i.offset().top-s+n>0}),this.focus(e,i)):this.focus(e,this.activeMenu.children(".ui-menu-item").first())),undefined):(this.next(e),undefined)},_hasScroll:function(){return this.element.outerHeight()<this.element.prop("scrollHeight")},select:function(e){this.active=this.active||t(e.target).closest(".ui-menu-item");var i={item:this.active};this.active.has(".ui-menu").length||this.collapseAll(e,!0),this._trigger("select",e,i)}})})(jQuery);(function(t,e){t.widget("ui.progressbar",{version:"1.10.4",options:{max:100,value:0,change:null,complete:null},min:0,_create:function(){this.oldValue=this.options.value=this._constrainedValue(),this.element.addClass("ui-progressbar ui-widget ui-widget-content ui-corner-all").attr({role:"progressbar","aria-valuemin":this.min}),this.valueDiv=t("<div class='ui-progressbar-value ui-widget-header ui-corner-left'></div>").appendTo(this.element),this._refreshValue()},_destroy:function(){this.element.removeClass("ui-progressbar ui-widget ui-widget-content ui-corner-all").removeAttr("role").removeAttr("aria-valuemin").removeAttr("aria-valuemax").removeAttr("aria-valuenow"),this.valueDiv.remove()},value:function(t){return t===e?this.options.value:(this.options.value=this._constrainedValue(t),this._refreshValue(),e)},_constrainedValue:function(t){return t===e&&(t=this.options.value),this.indeterminate=t===!1,"number"!=typeof t&&(t=0),this.indeterminate?!1:Math.min(this.options.max,Math.max(this.min,t))},_setOptions:function(t){var e=t.value;delete t.value,this._super(t),this.options.value=this._constrainedValue(e),this._refreshValue()},_setOption:function(t,e){"max"===t&&(e=Math.max(this.min,e)),this._super(t,e)},_percentage:function(){return this.indeterminate?100:100*(this.options.value-this.min)/(this.options.max-this.min)},_refreshValue:function(){var e=this.options.value,i=this._percentage();this.valueDiv.toggle(this.indeterminate||e>this.min).toggleClass("ui-corner-right",e===this.options.max).width(i.toFixed(0)+"%"),this.element.toggleClass("ui-progressbar-indeterminate",this.indeterminate),this.indeterminate?(this.element.removeAttr("aria-valuenow"),this.overlayDiv||(this.overlayDiv=t("<div class='ui-progressbar-overlay'></div>").appendTo(this.valueDiv))):(this.element.attr({"aria-valuemax":this.options.max,"aria-valuenow":e}),this.overlayDiv&&(this.overlayDiv.remove(),this.overlayDiv=null)),this.oldValue!==e&&(this.oldValue=e,this._trigger("change")),e===this.options.max&&this._trigger("complete")}})})(jQuery);(function(t){function e(t){return parseInt(t,10)||0}function i(t){return!isNaN(parseInt(t,10))}t.widget("ui.resizable",t.ui.mouse,{version:"1.10.4",widgetEventPrefix:"resize",options:{alsoResize:!1,animate:!1,animateDuration:"slow",animateEasing:"swing",aspectRatio:!1,autoHide:!1,containment:!1,ghost:!1,grid:!1,handles:"e,s,se",helper:!1,maxHeight:null,maxWidth:null,minHeight:10,minWidth:10,zIndex:90,resize:null,start:null,stop:null},_create:function(){var e,i,s,n,a,o=this,r=this.options;if(this.element.addClass("ui-resizable"),t.extend(this,{_aspectRatio:!!r.aspectRatio,aspectRatio:r.aspectRatio,originalElement:this.element,_proportionallyResizeElements:[],_helper:r.helper||r.ghost||r.animate?r.helper||"ui-resizable-helper":null}),this.element[0].nodeName.match(/canvas|textarea|input|select|button|img/i)&&(this.element.wrap(t("<div class='ui-wrapper' style='overflow: hidden;'></div>").css({position:this.element.css("position"),width:this.element.outerWidth(),height:this.element.outerHeight(),top:this.element.css("top"),left:this.element.css("left")})),this.element=this.element.parent().data("ui-resizable",this.element.data("ui-resizable")),this.elementIsWrapper=!0,this.element.css({marginLeft:this.originalElement.css("marginLeft"),marginTop:this.originalElement.css("marginTop"),marginRight:this.originalElement.css("marginRight"),marginBottom:this.originalElement.css("marginBottom")}),this.originalElement.css({marginLeft:0,marginTop:0,marginRight:0,marginBottom:0}),this.originalResizeStyle=this.originalElement.css("resize"),this.originalElement.css("resize","none"),this._proportionallyResizeElements.push(this.originalElement.css({position:"static",zoom:1,display:"block"})),this.originalElement.css({margin:this.originalElement.css("margin")}),this._proportionallyResize()),this.handles=r.handles||(t(".ui-resizable-handle",this.element).length?{n:".ui-resizable-n",e:".ui-resizable-e",s:".ui-resizable-s",w:".ui-resizable-w",se:".ui-resizable-se",sw:".ui-resizable-sw",ne:".ui-resizable-ne",nw:".ui-resizable-nw"}:"e,s,se"),this.handles.constructor===String)for("all"===this.handles&&(this.handles="n,e,s,w,se,sw,ne,nw"),e=this.handles.split(","),this.handles={},i=0;e.length>i;i++)s=t.trim(e[i]),a="ui-resizable-"+s,n=t("<div class='ui-resizable-handle "+a+"'></div>"),n.css({zIndex:r.zIndex}),"se"===s&&n.addClass("ui-icon ui-icon-gripsmall-diagonal-se"),this.handles[s]=".ui-resizable-"+s,this.element.append(n);this._renderAxis=function(e){var i,s,n,a;e=e||this.element;for(i in this.handles)this.handles[i].constructor===String&&(this.handles[i]=t(this.handles[i],this.element).show()),this.elementIsWrapper&&this.originalElement[0].nodeName.match(/textarea|input|select|button/i)&&(s=t(this.handles[i],this.element),a=/sw|ne|nw|se|n|s/.test(i)?s.outerHeight():s.outerWidth(),n=["padding",/ne|nw|n/.test(i)?"Top":/se|sw|s/.test(i)?"Bottom":/^e$/.test(i)?"Right":"Left"].join(""),e.css(n,a),this._proportionallyResize()),t(this.handles[i]).length},this._renderAxis(this.element),this._handles=t(".ui-resizable-handle",this.element).disableSelection(),this._handles.mouseover(function(){o.resizing||(this.className&&(n=this.className.match(/ui-resizable-(se|sw|ne|nw|n|e|s|w)/i)),o.axis=n&&n[1]?n[1]:"se")}),r.autoHide&&(this._handles.hide(),t(this.element).addClass("ui-resizable-autohide").mouseenter(function(){r.disabled||(t(this).removeClass("ui-resizable-autohide"),o._handles.show())}).mouseleave(function(){r.disabled||o.resizing||(t(this).addClass("ui-resizable-autohide"),o._handles.hide())})),this._mouseInit()},_destroy:function(){this._mouseDestroy();var e,i=function(e){t(e).removeClass("ui-resizable ui-resizable-disabled ui-resizable-resizing").removeData("resizable").removeData("ui-resizable").unbind(".resizable").find(".ui-resizable-handle").remove()};return this.elementIsWrapper&&(i(this.element),e=this.element,this.originalElement.css({position:e.css("position"),width:e.outerWidth(),height:e.outerHeight(),top:e.css("top"),left:e.css("left")}).insertAfter(e),e.remove()),this.originalElement.css("resize",this.originalResizeStyle),i(this.originalElement),this},_mouseCapture:function(e){var i,s,n=!1;for(i in this.handles)s=t(this.handles[i])[0],(s===e.target||t.contains(s,e.target))&&(n=!0);return!this.options.disabled&&n},_mouseStart:function(i){var s,n,a,o=this.options,r=this.element.position(),h=this.element;return this.resizing=!0,/absolute/.test(h.css("position"))?h.css({position:"absolute",top:h.css("top"),left:h.css("left")}):h.is(".ui-draggable")&&h.css({position:"absolute",top:r.top,left:r.left}),this._renderProxy(),s=e(this.helper.css("left")),n=e(this.helper.css("top")),o.containment&&(s+=t(o.containment).scrollLeft()||0,n+=t(o.containment).scrollTop()||0),this.offset=this.helper.offset(),this.position={left:s,top:n},this.size=this._helper?{width:this.helper.width(),height:this.helper.height()}:{width:h.width(),height:h.height()},this.originalSize=this._helper?{width:h.outerWidth(),height:h.outerHeight()}:{width:h.width(),height:h.height()},this.originalPosition={left:s,top:n},this.sizeDiff={width:h.outerWidth()-h.width(),height:h.outerHeight()-h.height()},this.originalMousePosition={left:i.pageX,top:i.pageY},this.aspectRatio="number"==typeof o.aspectRatio?o.aspectRatio:this.originalSize.width/this.originalSize.height||1,a=t(".ui-resizable-"+this.axis).css("cursor"),t("body").css("cursor","auto"===a?this.axis+"-resize":a),h.addClass("ui-resizable-resizing"),this._propagate("start",i),!0},_mouseDrag:function(e){var i,s=this.helper,n={},a=this.originalMousePosition,o=this.axis,r=this.position.top,h=this.position.left,l=this.size.width,c=this.size.height,u=e.pageX-a.left||0,d=e.pageY-a.top||0,p=this._change[o];return p?(i=p.apply(this,[e,u,d]),this._updateVirtualBoundaries(e.shiftKey),(this._aspectRatio||e.shiftKey)&&(i=this._updateRatio(i,e)),i=this._respectSize(i,e),this._updateCache(i),this._propagate("resize",e),this.position.top!==r&&(n.top=this.position.top+"px"),this.position.left!==h&&(n.left=this.position.left+"px"),this.size.width!==l&&(n.width=this.size.width+"px"),this.size.height!==c&&(n.height=this.size.height+"px"),s.css(n),!this._helper&&this._proportionallyResizeElements.length&&this._proportionallyResize(),t.isEmptyObject(n)||this._trigger("resize",e,this.ui()),!1):!1},_mouseStop:function(e){this.resizing=!1;var i,s,n,a,o,r,h,l=this.options,c=this;return this._helper&&(i=this._proportionallyResizeElements,s=i.length&&/textarea/i.test(i[0].nodeName),n=s&&t.ui.hasScroll(i[0],"left")?0:c.sizeDiff.height,a=s?0:c.sizeDiff.width,o={width:c.helper.width()-a,height:c.helper.height()-n},r=parseInt(c.element.css("left"),10)+(c.position.left-c.originalPosition.left)||null,h=parseInt(c.element.css("top"),10)+(c.position.top-c.originalPosition.top)||null,l.animate||this.element.css(t.extend(o,{top:h,left:r})),c.helper.height(c.size.height),c.helper.width(c.size.width),this._helper&&!l.animate&&this._proportionallyResize()),t("body").css("cursor","auto"),this.element.removeClass("ui-resizable-resizing"),this._propagate("stop",e),this._helper&&this.helper.remove(),!1},_updateVirtualBoundaries:function(t){var e,s,n,a,o,r=this.options;o={minWidth:i(r.minWidth)?r.minWidth:0,maxWidth:i(r.maxWidth)?r.maxWidth:1/0,minHeight:i(r.minHeight)?r.minHeight:0,maxHeight:i(r.maxHeight)?r.maxHeight:1/0},(this._aspectRatio||t)&&(e=o.minHeight*this.aspectRatio,n=o.minWidth/this.aspectRatio,s=o.maxHeight*this.aspectRatio,a=o.maxWidth/this.aspectRatio,e>o.minWidth&&(o.minWidth=e),n>o.minHeight&&(o.minHeight=n),o.maxWidth>s&&(o.maxWidth=s),o.maxHeight>a&&(o.maxHeight=a)),this._vBoundaries=o},_updateCache:function(t){this.offset=this.helper.offset(),i(t.left)&&(this.position.left=t.left),i(t.top)&&(this.position.top=t.top),i(t.height)&&(this.size.height=t.height),i(t.width)&&(this.size.width=t.width)},_updateRatio:function(t){var e=this.position,s=this.size,n=this.axis;return i(t.height)?t.width=t.height*this.aspectRatio:i(t.width)&&(t.height=t.width/this.aspectRatio),"sw"===n&&(t.left=e.left+(s.width-t.width),t.top=null),"nw"===n&&(t.top=e.top+(s.height-t.height),t.left=e.left+(s.width-t.width)),t},_respectSize:function(t){var e=this._vBoundaries,s=this.axis,n=i(t.width)&&e.maxWidth&&e.maxWidth<t.width,a=i(t.height)&&e.maxHeight&&e.maxHeight<t.height,o=i(t.width)&&e.minWidth&&e.minWidth>t.width,r=i(t.height)&&e.minHeight&&e.minHeight>t.height,h=this.originalPosition.left+this.originalSize.width,l=this.position.top+this.size.height,c=/sw|nw|w/.test(s),u=/nw|ne|n/.test(s);return o&&(t.width=e.minWidth),r&&(t.height=e.minHeight),n&&(t.width=e.maxWidth),a&&(t.height=e.maxHeight),o&&c&&(t.left=h-e.minWidth),n&&c&&(t.left=h-e.maxWidth),r&&u&&(t.top=l-e.minHeight),a&&u&&(t.top=l-e.maxHeight),t.width||t.height||t.left||!t.top?t.width||t.height||t.top||!t.left||(t.left=null):t.top=null,t},_proportionallyResize:function(){if(this._proportionallyResizeElements.length){var t,e,i,s,n,a=this.helper||this.element;for(t=0;this._proportionallyResizeElements.length>t;t++){if(n=this._proportionallyResizeElements[t],!this.borderDif)for(this.borderDif=[],i=[n.css("borderTopWidth"),n.css("borderRightWidth"),n.css("borderBottomWidth"),n.css("borderLeftWidth")],s=[n.css("paddingTop"),n.css("paddingRight"),n.css("paddingBottom"),n.css("paddingLeft")],e=0;i.length>e;e++)this.borderDif[e]=(parseInt(i[e],10)||0)+(parseInt(s[e],10)||0);n.css({height:a.height()-this.borderDif[0]-this.borderDif[2]||0,width:a.width()-this.borderDif[1]-this.borderDif[3]||0})}}},_renderProxy:function(){var e=this.element,i=this.options;this.elementOffset=e.offset(),this._helper?(this.helper=this.helper||t("<div style='overflow:hidden;'></div>"),this.helper.addClass(this._helper).css({width:this.element.outerWidth()-1,height:this.element.outerHeight()-1,position:"absolute",left:this.elementOffset.left+"px",top:this.elementOffset.top+"px",zIndex:++i.zIndex}),this.helper.appendTo("body").disableSelection()):this.helper=this.element},_change:{e:function(t,e){return{width:this.originalSize.width+e}},w:function(t,e){var i=this.originalSize,s=this.originalPosition;return{left:s.left+e,width:i.width-e}},n:function(t,e,i){var s=this.originalSize,n=this.originalPosition;return{top:n.top+i,height:s.height-i}},s:function(t,e,i){return{height:this.originalSize.height+i}},se:function(e,i,s){return t.extend(this._change.s.apply(this,arguments),this._change.e.apply(this,[e,i,s]))},sw:function(e,i,s){return t.extend(this._change.s.apply(this,arguments),this._change.w.apply(this,[e,i,s]))},ne:function(e,i,s){return t.extend(this._change.n.apply(this,arguments),this._change.e.apply(this,[e,i,s]))},nw:function(e,i,s){return t.extend(this._change.n.apply(this,arguments),this._change.w.apply(this,[e,i,s]))}},_propagate:function(e,i){t.ui.plugin.call(this,e,[i,this.ui()]),"resize"!==e&&this._trigger(e,i,this.ui())},plugins:{},ui:function(){return{originalElement:this.originalElement,element:this.element,helper:this.helper,position:this.position,size:this.size,originalSize:this.originalSize,originalPosition:this.originalPosition}}}),t.ui.plugin.add("resizable","animate",{stop:function(e){var i=t(this).data("ui-resizable"),s=i.options,n=i._proportionallyResizeElements,a=n.length&&/textarea/i.test(n[0].nodeName),o=a&&t.ui.hasScroll(n[0],"left")?0:i.sizeDiff.height,r=a?0:i.sizeDiff.width,h={width:i.size.width-r,height:i.size.height-o},l=parseInt(i.element.css("left"),10)+(i.position.left-i.originalPosition.left)||null,c=parseInt(i.element.css("top"),10)+(i.position.top-i.originalPosition.top)||null;i.element.animate(t.extend(h,c&&l?{top:c,left:l}:{}),{duration:s.animateDuration,easing:s.animateEasing,step:function(){var s={width:parseInt(i.element.css("width"),10),height:parseInt(i.element.css("height"),10),top:parseInt(i.element.css("top"),10),left:parseInt(i.element.css("left"),10)};n&&n.length&&t(n[0]).css({width:s.width,height:s.height}),i._updateCache(s),i._propagate("resize",e)}})}}),t.ui.plugin.add("resizable","containment",{start:function(){var i,s,n,a,o,r,h,l=t(this).data("ui-resizable"),c=l.options,u=l.element,d=c.containment,p=d instanceof t?d.get(0):/parent/.test(d)?u.parent().get(0):d;p&&(l.containerElement=t(p),/document/.test(d)||d===document?(l.containerOffset={left:0,top:0},l.containerPosition={left:0,top:0},l.parentData={element:t(document),left:0,top:0,width:t(document).width(),height:t(document).height()||document.body.parentNode.scrollHeight}):(i=t(p),s=[],t(["Top","Right","Left","Bottom"]).each(function(t,n){s[t]=e(i.css("padding"+n))}),l.containerOffset=i.offset(),l.containerPosition=i.position(),l.containerSize={height:i.innerHeight()-s[3],width:i.innerWidth()-s[1]},n=l.containerOffset,a=l.containerSize.height,o=l.containerSize.width,r=t.ui.hasScroll(p,"left")?p.scrollWidth:o,h=t.ui.hasScroll(p)?p.scrollHeight:a,l.parentData={element:p,left:n.left,top:n.top,width:r,height:h}))},resize:function(e){var i,s,n,a,o=t(this).data("ui-resizable"),r=o.options,h=o.containerOffset,l=o.position,c=o._aspectRatio||e.shiftKey,u={top:0,left:0},d=o.containerElement;d[0]!==document&&/static/.test(d.css("position"))&&(u=h),l.left<(o._helper?h.left:0)&&(o.size.width=o.size.width+(o._helper?o.position.left-h.left:o.position.left-u.left),c&&(o.size.height=o.size.width/o.aspectRatio),o.position.left=r.helper?h.left:0),l.top<(o._helper?h.top:0)&&(o.size.height=o.size.height+(o._helper?o.position.top-h.top:o.position.top),c&&(o.size.width=o.size.height*o.aspectRatio),o.position.top=o._helper?h.top:0),o.offset.left=o.parentData.left+o.position.left,o.offset.top=o.parentData.top+o.position.top,i=Math.abs((o._helper?o.offset.left-u.left:o.offset.left-u.left)+o.sizeDiff.width),s=Math.abs((o._helper?o.offset.top-u.top:o.offset.top-h.top)+o.sizeDiff.height),n=o.containerElement.get(0)===o.element.parent().get(0),a=/relative|absolute/.test(o.containerElement.css("position")),n&&a&&(i-=Math.abs(o.parentData.left)),i+o.size.width>=o.parentData.width&&(o.size.width=o.parentData.width-i,c&&(o.size.height=o.size.width/o.aspectRatio)),s+o.size.height>=o.parentData.height&&(o.size.height=o.parentData.height-s,c&&(o.size.width=o.size.height*o.aspectRatio))},stop:function(){var e=t(this).data("ui-resizable"),i=e.options,s=e.containerOffset,n=e.containerPosition,a=e.containerElement,o=t(e.helper),r=o.offset(),h=o.outerWidth()-e.sizeDiff.width,l=o.outerHeight()-e.sizeDiff.height;e._helper&&!i.animate&&/relative/.test(a.css("position"))&&t(this).css({left:r.left-n.left-s.left,width:h,height:l}),e._helper&&!i.animate&&/static/.test(a.css("position"))&&t(this).css({left:r.left-n.left-s.left,width:h,height:l})}}),t.ui.plugin.add("resizable","alsoResize",{start:function(){var e=t(this).data("ui-resizable"),i=e.options,s=function(e){t(e).each(function(){var e=t(this);e.data("ui-resizable-alsoresize",{width:parseInt(e.width(),10),height:parseInt(e.height(),10),left:parseInt(e.css("left"),10),top:parseInt(e.css("top"),10)})})};"object"!=typeof i.alsoResize||i.alsoResize.parentNode?s(i.alsoResize):i.alsoResize.length?(i.alsoResize=i.alsoResize[0],s(i.alsoResize)):t.each(i.alsoResize,function(t){s(t)})},resize:function(e,i){var s=t(this).data("ui-resizable"),n=s.options,a=s.originalSize,o=s.originalPosition,r={height:s.size.height-a.height||0,width:s.size.width-a.width||0,top:s.position.top-o.top||0,left:s.position.left-o.left||0},h=function(e,s){t(e).each(function(){var e=t(this),n=t(this).data("ui-resizable-alsoresize"),a={},o=s&&s.length?s:e.parents(i.originalElement[0]).length?["width","height"]:["width","height","top","left"];t.each(o,function(t,e){var i=(n[e]||0)+(r[e]||0);i&&i>=0&&(a[e]=i||null)}),e.css(a)})};"object"!=typeof n.alsoResize||n.alsoResize.nodeType?h(n.alsoResize):t.each(n.alsoResize,function(t,e){h(t,e)})},stop:function(){t(this).removeData("resizable-alsoresize")}}),t.ui.plugin.add("resizable","ghost",{start:function(){var e=t(this).data("ui-resizable"),i=e.options,s=e.size;e.ghost=e.originalElement.clone(),e.ghost.css({opacity:.25,display:"block",position:"relative",height:s.height,width:s.width,margin:0,left:0,top:0}).addClass("ui-resizable-ghost").addClass("string"==typeof i.ghost?i.ghost:""),e.ghost.appendTo(e.helper)},resize:function(){var e=t(this).data("ui-resizable");e.ghost&&e.ghost.css({position:"relative",height:e.size.height,width:e.size.width})},stop:function(){var e=t(this).data("ui-resizable");e.ghost&&e.helper&&e.helper.get(0).removeChild(e.ghost.get(0))}}),t.ui.plugin.add("resizable","grid",{resize:function(){var e=t(this).data("ui-resizable"),i=e.options,s=e.size,n=e.originalSize,a=e.originalPosition,o=e.axis,r="number"==typeof i.grid?[i.grid,i.grid]:i.grid,h=r[0]||1,l=r[1]||1,c=Math.round((s.width-n.width)/h)*h,u=Math.round((s.height-n.height)/l)*l,d=n.width+c,p=n.height+u,f=i.maxWidth&&d>i.maxWidth,g=i.maxHeight&&p>i.maxHeight,m=i.minWidth&&i.minWidth>d,v=i.minHeight&&i.minHeight>p;i.grid=r,m&&(d+=h),v&&(p+=l),f&&(d-=h),g&&(p-=l),/^(se|s|e)$/.test(o)?(e.size.width=d,e.size.height=p):/^(ne)$/.test(o)?(e.size.width=d,e.size.height=p,e.position.top=a.top-u):/^(sw)$/.test(o)?(e.size.width=d,e.size.height=p,e.position.left=a.left-c):(p-l>0?(e.size.height=p,e.position.top=a.top-u):(e.size.height=l,e.position.top=a.top+n.height-l),d-h>0?(e.size.width=d,e.position.left=a.left-c):(e.size.width=h,e.position.left=a.left+n.width-h))}})})(jQuery);(function(t){t.widget("ui.selectable",t.ui.mouse,{version:"1.10.4",options:{appendTo:"body",autoRefresh:!0,distance:0,filter:"*",tolerance:"touch",selected:null,selecting:null,start:null,stop:null,unselected:null,unselecting:null},_create:function(){var e,i=this;this.element.addClass("ui-selectable"),this.dragged=!1,this.refresh=function(){e=t(i.options.filter,i.element[0]),e.addClass("ui-selectee"),e.each(function(){var e=t(this),i=e.offset();t.data(this,"selectable-item",{element:this,$element:e,left:i.left,top:i.top,right:i.left+e.outerWidth(),bottom:i.top+e.outerHeight(),startselected:!1,selected:e.hasClass("ui-selected"),selecting:e.hasClass("ui-selecting"),unselecting:e.hasClass("ui-unselecting")})})},this.refresh(),this.selectees=e.addClass("ui-selectee"),this._mouseInit(),this.helper=t("<div class='ui-selectable-helper'></div>")},_destroy:function(){this.selectees.removeClass("ui-selectee").removeData("selectable-item"),this.element.removeClass("ui-selectable ui-selectable-disabled"),this._mouseDestroy()},_mouseStart:function(e){var i=this,s=this.options;this.opos=[e.pageX,e.pageY],this.options.disabled||(this.selectees=t(s.filter,this.element[0]),this._trigger("start",e),t(s.appendTo).append(this.helper),this.helper.css({left:e.pageX,top:e.pageY,width:0,height:0}),s.autoRefresh&&this.refresh(),this.selectees.filter(".ui-selected").each(function(){var s=t.data(this,"selectable-item");s.startselected=!0,e.metaKey||e.ctrlKey||(s.$element.removeClass("ui-selected"),s.selected=!1,s.$element.addClass("ui-unselecting"),s.unselecting=!0,i._trigger("unselecting",e,{unselecting:s.element}))}),t(e.target).parents().addBack().each(function(){var s,n=t.data(this,"selectable-item");return n?(s=!e.metaKey&&!e.ctrlKey||!n.$element.hasClass("ui-selected"),n.$element.removeClass(s?"ui-unselecting":"ui-selected").addClass(s?"ui-selecting":"ui-unselecting"),n.unselecting=!s,n.selecting=s,n.selected=s,s?i._trigger("selecting",e,{selecting:n.element}):i._trigger("unselecting",e,{unselecting:n.element}),!1):undefined}))},_mouseDrag:function(e){if(this.dragged=!0,!this.options.disabled){var i,s=this,n=this.options,a=this.opos[0],o=this.opos[1],r=e.pageX,l=e.pageY;return a>r&&(i=r,r=a,a=i),o>l&&(i=l,l=o,o=i),this.helper.css({left:a,top:o,width:r-a,height:l-o}),this.selectees.each(function(){var i=t.data(this,"selectable-item"),h=!1;i&&i.element!==s.element[0]&&("touch"===n.tolerance?h=!(i.left>r||a>i.right||i.top>l||o>i.bottom):"fit"===n.tolerance&&(h=i.left>a&&r>i.right&&i.top>o&&l>i.bottom),h?(i.selected&&(i.$element.removeClass("ui-selected"),i.selected=!1),i.unselecting&&(i.$element.removeClass("ui-unselecting"),i.unselecting=!1),i.selecting||(i.$element.addClass("ui-selecting"),i.selecting=!0,s._trigger("selecting",e,{selecting:i.element}))):(i.selecting&&((e.metaKey||e.ctrlKey)&&i.startselected?(i.$element.removeClass("ui-selecting"),i.selecting=!1,i.$element.addClass("ui-selected"),i.selected=!0):(i.$element.removeClass("ui-selecting"),i.selecting=!1,i.startselected&&(i.$element.addClass("ui-unselecting"),i.unselecting=!0),s._trigger("unselecting",e,{unselecting:i.element}))),i.selected&&(e.metaKey||e.ctrlKey||i.startselected||(i.$element.removeClass("ui-selected"),i.selected=!1,i.$element.addClass("ui-unselecting"),i.unselecting=!0,s._trigger("unselecting",e,{unselecting:i.element})))))}),!1}},_mouseStop:function(e){var i=this;return this.dragged=!1,t(".ui-unselecting",this.element[0]).each(function(){var s=t.data(this,"selectable-item");s.$element.removeClass("ui-unselecting"),s.unselecting=!1,s.startselected=!1,i._trigger("unselected",e,{unselected:s.element})}),t(".ui-selecting",this.element[0]).each(function(){var s=t.data(this,"selectable-item");s.$element.removeClass("ui-selecting").addClass("ui-selected"),s.selecting=!1,s.selected=!0,s.startselected=!0,i._trigger("selected",e,{selected:s.element})}),this._trigger("stop",e),this.helper.remove(),!1}})})(jQuery);(function(t){var e=5;t.widget("ui.slider",t.ui.mouse,{version:"1.10.4",widgetEventPrefix:"slide",options:{animate:!1,distance:0,max:100,min:0,orientation:"horizontal",range:!1,step:1,value:0,values:null,change:null,slide:null,start:null,stop:null},_create:function(){this._keySliding=!1,this._mouseSliding=!1,this._animateOff=!0,this._handleIndex=null,this._detectOrientation(),this._mouseInit(),this.element.addClass("ui-slider ui-slider-"+this.orientation+" ui-widget"+" ui-widget-content"+" ui-corner-all"),this._refresh(),this._setOption("disabled",this.options.disabled),this._animateOff=!1},_refresh:function(){this._createRange(),this._createHandles(),this._setupEvents(),this._refreshValue()},_createHandles:function(){var e,i,s=this.options,n=this.element.find(".ui-slider-handle").addClass("ui-state-default ui-corner-all"),a="<a class='ui-slider-handle ui-state-default ui-corner-all' href='#'></a>",o=[];for(i=s.values&&s.values.length||1,n.length>i&&(n.slice(i).remove(),n=n.slice(0,i)),e=n.length;i>e;e++)o.push(a);this.handles=n.add(t(o.join("")).appendTo(this.element)),this.handle=this.handles.eq(0),this.handles.each(function(e){t(this).data("ui-slider-handle-index",e)})},_createRange:function(){var e=this.options,i="";e.range?(e.range===!0&&(e.values?e.values.length&&2!==e.values.length?e.values=[e.values[0],e.values[0]]:t.isArray(e.values)&&(e.values=e.values.slice(0)):e.values=[this._valueMin(),this._valueMin()]),this.range&&this.range.length?this.range.removeClass("ui-slider-range-min ui-slider-range-max").css({left:"",bottom:""}):(this.range=t("<div></div>").appendTo(this.element),i="ui-slider-range ui-widget-header ui-corner-all"),this.range.addClass(i+("min"===e.range||"max"===e.range?" ui-slider-range-"+e.range:""))):(this.range&&this.range.remove(),this.range=null)},_setupEvents:function(){var t=this.handles.add(this.range).filter("a");this._off(t),this._on(t,this._handleEvents),this._hoverable(t),this._focusable(t)},_destroy:function(){this.handles.remove(),this.range&&this.range.remove(),this.element.removeClass("ui-slider ui-slider-horizontal ui-slider-vertical ui-widget ui-widget-content ui-corner-all"),this._mouseDestroy()},_mouseCapture:function(e){var i,s,n,a,o,r,l,h,u=this,c=this.options;return c.disabled?!1:(this.elementSize={width:this.element.outerWidth(),height:this.element.outerHeight()},this.elementOffset=this.element.offset(),i={x:e.pageX,y:e.pageY},s=this._normValueFromMouse(i),n=this._valueMax()-this._valueMin()+1,this.handles.each(function(e){var i=Math.abs(s-u.values(e));(n>i||n===i&&(e===u._lastChangedValue||u.values(e)===c.min))&&(n=i,a=t(this),o=e)}),r=this._start(e,o),r===!1?!1:(this._mouseSliding=!0,this._handleIndex=o,a.addClass("ui-state-active").focus(),l=a.offset(),h=!t(e.target).parents().addBack().is(".ui-slider-handle"),this._clickOffset=h?{left:0,top:0}:{left:e.pageX-l.left-a.width()/2,top:e.pageY-l.top-a.height()/2-(parseInt(a.css("borderTopWidth"),10)||0)-(parseInt(a.css("borderBottomWidth"),10)||0)+(parseInt(a.css("marginTop"),10)||0)},this.handles.hasClass("ui-state-hover")||this._slide(e,o,s),this._animateOff=!0,!0))},_mouseStart:function(){return!0},_mouseDrag:function(t){var e={x:t.pageX,y:t.pageY},i=this._normValueFromMouse(e);return this._slide(t,this._handleIndex,i),!1},_mouseStop:function(t){return this.handles.removeClass("ui-state-active"),this._mouseSliding=!1,this._stop(t,this._handleIndex),this._change(t,this._handleIndex),this._handleIndex=null,this._clickOffset=null,this._animateOff=!1,!1},_detectOrientation:function(){this.orientation="vertical"===this.options.orientation?"vertical":"horizontal"},_normValueFromMouse:function(t){var e,i,s,n,a;return"horizontal"===this.orientation?(e=this.elementSize.width,i=t.x-this.elementOffset.left-(this._clickOffset?this._clickOffset.left:0)):(e=this.elementSize.height,i=t.y-this.elementOffset.top-(this._clickOffset?this._clickOffset.top:0)),s=i/e,s>1&&(s=1),0>s&&(s=0),"vertical"===this.orientation&&(s=1-s),n=this._valueMax()-this._valueMin(),a=this._valueMin()+s*n,this._trimAlignValue(a)},_start:function(t,e){var i={handle:this.handles[e],value:this.value()};return this.options.values&&this.options.values.length&&(i.value=this.values(e),i.values=this.values()),this._trigger("start",t,i)},_slide:function(t,e,i){var s,n,a;this.options.values&&this.options.values.length?(s=this.values(e?0:1),2===this.options.values.length&&this.options.range===!0&&(0===e&&i>s||1===e&&s>i)&&(i=s),i!==this.values(e)&&(n=this.values(),n[e]=i,a=this._trigger("slide",t,{handle:this.handles[e],value:i,values:n}),s=this.values(e?0:1),a!==!1&&this.values(e,i))):i!==this.value()&&(a=this._trigger("slide",t,{handle:this.handles[e],value:i}),a!==!1&&this.value(i))},_stop:function(t,e){var i={handle:this.handles[e],value:this.value()};this.options.values&&this.options.values.length&&(i.value=this.values(e),i.values=this.values()),this._trigger("stop",t,i)},_change:function(t,e){if(!this._keySliding&&!this._mouseSliding){var i={handle:this.handles[e],value:this.value()};this.options.values&&this.options.values.length&&(i.value=this.values(e),i.values=this.values()),this._lastChangedValue=e,this._trigger("change",t,i)}},value:function(t){return arguments.length?(this.options.value=this._trimAlignValue(t),this._refreshValue(),this._change(null,0),undefined):this._value()},values:function(e,i){var s,n,a;if(arguments.length>1)return this.options.values[e]=this._trimAlignValue(i),this._refreshValue(),this._change(null,e),undefined;if(!arguments.length)return this._values();if(!t.isArray(arguments[0]))return this.options.values&&this.options.values.length?this._values(e):this.value();for(s=this.options.values,n=arguments[0],a=0;s.length>a;a+=1)s[a]=this._trimAlignValue(n[a]),this._change(null,a);this._refreshValue()},_setOption:function(e,i){var s,n=0;switch("range"===e&&this.options.range===!0&&("min"===i?(this.options.value=this._values(0),this.options.values=null):"max"===i&&(this.options.value=this._values(this.options.values.length-1),this.options.values=null)),t.isArray(this.options.values)&&(n=this.options.values.length),t.Widget.prototype._setOption.apply(this,arguments),e){case"orientation":this._detectOrientation(),this.element.removeClass("ui-slider-horizontal ui-slider-vertical").addClass("ui-slider-"+this.orientation),this._refreshValue();break;case"value":this._animateOff=!0,this._refreshValue(),this._change(null,0),this._animateOff=!1;break;case"values":for(this._animateOff=!0,this._refreshValue(),s=0;n>s;s+=1)this._change(null,s);this._animateOff=!1;break;case"min":case"max":this._animateOff=!0,this._refreshValue(),this._animateOff=!1;break;case"range":this._animateOff=!0,this._refresh(),this._animateOff=!1}},_value:function(){var t=this.options.value;return t=this._trimAlignValue(t)},_values:function(t){var e,i,s;if(arguments.length)return e=this.options.values[t],e=this._trimAlignValue(e);if(this.options.values&&this.options.values.length){for(i=this.options.values.slice(),s=0;i.length>s;s+=1)i[s]=this._trimAlignValue(i[s]);return i}return[]},_trimAlignValue:function(t){if(this._valueMin()>=t)return this._valueMin();if(t>=this._valueMax())return this._valueMax();var e=this.options.step>0?this.options.step:1,i=(t-this._valueMin())%e,s=t-i;return 2*Math.abs(i)>=e&&(s+=i>0?e:-e),parseFloat(s.toFixed(5))},_valueMin:function(){return this.options.min},_valueMax:function(){return this.options.max},_refreshValue:function(){var e,i,s,n,a,o=this.options.range,r=this.options,l=this,h=this._animateOff?!1:r.animate,u={};this.options.values&&this.options.values.length?this.handles.each(function(s){i=100*((l.values(s)-l._valueMin())/(l._valueMax()-l._valueMin())),u["horizontal"===l.orientation?"left":"bottom"]=i+"%",t(this).stop(1,1)[h?"animate":"css"](u,r.animate),l.options.range===!0&&("horizontal"===l.orientation?(0===s&&l.range.stop(1,1)[h?"animate":"css"]({left:i+"%"},r.animate),1===s&&l.range[h?"animate":"css"]({width:i-e+"%"},{queue:!1,duration:r.animate})):(0===s&&l.range.stop(1,1)[h?"animate":"css"]({bottom:i+"%"},r.animate),1===s&&l.range[h?"animate":"css"]({height:i-e+"%"},{queue:!1,duration:r.animate}))),e=i}):(s=this.value(),n=this._valueMin(),a=this._valueMax(),i=a!==n?100*((s-n)/(a-n)):0,u["horizontal"===this.orientation?"left":"bottom"]=i+"%",this.handle.stop(1,1)[h?"animate":"css"](u,r.animate),"min"===o&&"horizontal"===this.orientation&&this.range.stop(1,1)[h?"animate":"css"]({width:i+"%"},r.animate),"max"===o&&"horizontal"===this.orientation&&this.range[h?"animate":"css"]({width:100-i+"%"},{queue:!1,duration:r.animate}),"min"===o&&"vertical"===this.orientation&&this.range.stop(1,1)[h?"animate":"css"]({height:i+"%"},r.animate),"max"===o&&"vertical"===this.orientation&&this.range[h?"animate":"css"]({height:100-i+"%"},{queue:!1,duration:r.animate}))},_handleEvents:{keydown:function(i){var s,n,a,o,r=t(i.target).data("ui-slider-handle-index");switch(i.keyCode){case t.ui.keyCode.HOME:case t.ui.keyCode.END:case t.ui.keyCode.PAGE_UP:case t.ui.keyCode.PAGE_DOWN:case t.ui.keyCode.UP:case t.ui.keyCode.RIGHT:case t.ui.keyCode.DOWN:case t.ui.keyCode.LEFT:if(i.preventDefault(),!this._keySliding&&(this._keySliding=!0,t(i.target).addClass("ui-state-active"),s=this._start(i,r),s===!1))return}switch(o=this.options.step,n=a=this.options.values&&this.options.values.length?this.values(r):this.value(),i.keyCode){case t.ui.keyCode.HOME:a=this._valueMin();break;case t.ui.keyCode.END:a=this._valueMax();break;case t.ui.keyCode.PAGE_UP:a=this._trimAlignValue(n+(this._valueMax()-this._valueMin())/e);break;case t.ui.keyCode.PAGE_DOWN:a=this._trimAlignValue(n-(this._valueMax()-this._valueMin())/e);break;case t.ui.keyCode.UP:case t.ui.keyCode.RIGHT:if(n===this._valueMax())return;a=this._trimAlignValue(n+o);break;case t.ui.keyCode.DOWN:case t.ui.keyCode.LEFT:if(n===this._valueMin())return;a=this._trimAlignValue(n-o)}this._slide(i,r,a)},click:function(t){t.preventDefault()},keyup:function(e){var i=t(e.target).data("ui-slider-handle-index");this._keySliding&&(this._keySliding=!1,this._stop(e,i),this._change(e,i),t(e.target).removeClass("ui-state-active"))}}})})(jQuery);(function(t){function e(t,e,i){return t>e&&e+i>t}function i(t){return/left|right/.test(t.css("float"))||/inline|table-cell/.test(t.css("display"))}t.widget("ui.sortable",t.ui.mouse,{version:"1.10.4",widgetEventPrefix:"sort",ready:!1,options:{appendTo:"parent",axis:!1,connectWith:!1,containment:!1,cursor:"auto",cursorAt:!1,dropOnEmpty:!0,forcePlaceholderSize:!1,forceHelperSize:!1,grid:!1,handle:!1,helper:"original",items:"> *",opacity:!1,placeholder:!1,revert:!1,scroll:!0,scrollSensitivity:20,scrollSpeed:20,scope:"default",tolerance:"intersect",zIndex:1e3,activate:null,beforeStop:null,change:null,deactivate:null,out:null,over:null,receive:null,remove:null,sort:null,start:null,stop:null,update:null},_create:function(){var t=this.options;this.containerCache={},this.element.addClass("ui-sortable"),this.refresh(),this.floating=this.items.length?"x"===t.axis||i(this.items[0].item):!1,this.offset=this.element.offset(),this._mouseInit(),this.ready=!0},_destroy:function(){this.element.removeClass("ui-sortable ui-sortable-disabled"),this._mouseDestroy();for(var t=this.items.length-1;t>=0;t--)this.items[t].item.removeData(this.widgetName+"-item");return this},_setOption:function(e,i){"disabled"===e?(this.options[e]=i,this.widget().toggleClass("ui-sortable-disabled",!!i)):t.Widget.prototype._setOption.apply(this,arguments)},_mouseCapture:function(e,i){var s=null,n=!1,o=this;return this.reverting?!1:this.options.disabled||"static"===this.options.type?!1:(this._refreshItems(e),t(e.target).parents().each(function(){return t.data(this,o.widgetName+"-item")===o?(s=t(this),!1):undefined}),t.data(e.target,o.widgetName+"-item")===o&&(s=t(e.target)),s?!this.options.handle||i||(t(this.options.handle,s).find("*").addBack().each(function(){this===e.target&&(n=!0)}),n)?(this.currentItem=s,this._removeCurrentsFromItems(),!0):!1:!1)},_mouseStart:function(e,i,s){var n,o,a=this.options;if(this.currentContainer=this,this.refreshPositions(),this.helper=this._createHelper(e),this._cacheHelperProportions(),this._cacheMargins(),this.scrollParent=this.helper.scrollParent(),this.offset=this.currentItem.offset(),this.offset={top:this.offset.top-this.margins.top,left:this.offset.left-this.margins.left},t.extend(this.offset,{click:{left:e.pageX-this.offset.left,top:e.pageY-this.offset.top},parent:this._getParentOffset(),relative:this._getRelativeOffset()}),this.helper.css("position","absolute"),this.cssPosition=this.helper.css("position"),this.originalPosition=this._generatePosition(e),this.originalPageX=e.pageX,this.originalPageY=e.pageY,a.cursorAt&&this._adjustOffsetFromHelper(a.cursorAt),this.domPosition={prev:this.currentItem.prev()[0],parent:this.currentItem.parent()[0]},this.helper[0]!==this.currentItem[0]&&this.currentItem.hide(),this._createPlaceholder(),a.containment&&this._setContainment(),a.cursor&&"auto"!==a.cursor&&(o=this.document.find("body"),this.storedCursor=o.css("cursor"),o.css("cursor",a.cursor),this.storedStylesheet=t("<style>*{ cursor: "+a.cursor+" !important; }</style>").appendTo(o)),a.opacity&&(this.helper.css("opacity")&&(this._storedOpacity=this.helper.css("opacity")),this.helper.css("opacity",a.opacity)),a.zIndex&&(this.helper.css("zIndex")&&(this._storedZIndex=this.helper.css("zIndex")),this.helper.css("zIndex",a.zIndex)),this.scrollParent[0]!==document&&"HTML"!==this.scrollParent[0].tagName&&(this.overflowOffset=this.scrollParent.offset()),this._trigger("start",e,this._uiHash()),this._preserveHelperProportions||this._cacheHelperProportions(),!s)for(n=this.containers.length-1;n>=0;n--)this.containers[n]._trigger("activate",e,this._uiHash(this));return t.ui.ddmanager&&(t.ui.ddmanager.current=this),t.ui.ddmanager&&!a.dropBehaviour&&t.ui.ddmanager.prepareOffsets(this,e),this.dragging=!0,this.helper.addClass("ui-sortable-helper"),this._mouseDrag(e),!0},_mouseDrag:function(e){var i,s,n,o,a=this.options,r=!1;for(this.position=this._generatePosition(e),this.positionAbs=this._convertPositionTo("absolute"),this.lastPositionAbs||(this.lastPositionAbs=this.positionAbs),this.options.scroll&&(this.scrollParent[0]!==document&&"HTML"!==this.scrollParent[0].tagName?(this.overflowOffset.top+this.scrollParent[0].offsetHeight-e.pageY<a.scrollSensitivity?this.scrollParent[0].scrollTop=r=this.scrollParent[0].scrollTop+a.scrollSpeed:e.pageY-this.overflowOffset.top<a.scrollSensitivity&&(this.scrollParent[0].scrollTop=r=this.scrollParent[0].scrollTop-a.scrollSpeed),this.overflowOffset.left+this.scrollParent[0].offsetWidth-e.pageX<a.scrollSensitivity?this.scrollParent[0].scrollLeft=r=this.scrollParent[0].scrollLeft+a.scrollSpeed:e.pageX-this.overflowOffset.left<a.scrollSensitivity&&(this.scrollParent[0].scrollLeft=r=this.scrollParent[0].scrollLeft-a.scrollSpeed)):(e.pageY-t(document).scrollTop()<a.scrollSensitivity?r=t(document).scrollTop(t(document).scrollTop()-a.scrollSpeed):t(window).height()-(e.pageY-t(document).scrollTop())<a.scrollSensitivity&&(r=t(document).scrollTop(t(document).scrollTop()+a.scrollSpeed)),e.pageX-t(document).scrollLeft()<a.scrollSensitivity?r=t(document).scrollLeft(t(document).scrollLeft()-a.scrollSpeed):t(window).width()-(e.pageX-t(document).scrollLeft())<a.scrollSensitivity&&(r=t(document).scrollLeft(t(document).scrollLeft()+a.scrollSpeed))),r!==!1&&t.ui.ddmanager&&!a.dropBehaviour&&t.ui.ddmanager.prepareOffsets(this,e)),this.positionAbs=this._convertPositionTo("absolute"),this.options.axis&&"y"===this.options.axis||(this.helper[0].style.left=this.position.left+"px"),this.options.axis&&"x"===this.options.axis||(this.helper[0].style.top=this.position.top+"px"),i=this.items.length-1;i>=0;i--)if(s=this.items[i],n=s.item[0],o=this._intersectsWithPointer(s),o&&s.instance===this.currentContainer&&n!==this.currentItem[0]&&this.placeholder[1===o?"next":"prev"]()[0]!==n&&!t.contains(this.placeholder[0],n)&&("semi-dynamic"===this.options.type?!t.contains(this.element[0],n):!0)){if(this.direction=1===o?"down":"up","pointer"!==this.options.tolerance&&!this._intersectsWithSides(s))break;this._rearrange(e,s),this._trigger("change",e,this._uiHash());break}return this._contactContainers(e),t.ui.ddmanager&&t.ui.ddmanager.drag(this,e),this._trigger("sort",e,this._uiHash()),this.lastPositionAbs=this.positionAbs,!1},_mouseStop:function(e,i){if(e){if(t.ui.ddmanager&&!this.options.dropBehaviour&&t.ui.ddmanager.drop(this,e),this.options.revert){var s=this,n=this.placeholder.offset(),o=this.options.axis,a={};o&&"x"!==o||(a.left=n.left-this.offset.parent.left-this.margins.left+(this.offsetParent[0]===document.body?0:this.offsetParent[0].scrollLeft)),o&&"y"!==o||(a.top=n.top-this.offset.parent.top-this.margins.top+(this.offsetParent[0]===document.body?0:this.offsetParent[0].scrollTop)),this.reverting=!0,t(this.helper).animate(a,parseInt(this.options.revert,10)||500,function(){s._clear(e)})}else this._clear(e,i);return!1}},cancel:function(){if(this.dragging){this._mouseUp({target:null}),"original"===this.options.helper?this.currentItem.css(this._storedCSS).removeClass("ui-sortable-helper"):this.currentItem.show();for(var e=this.containers.length-1;e>=0;e--)this.containers[e]._trigger("deactivate",null,this._uiHash(this)),this.containers[e].containerCache.over&&(this.containers[e]._trigger("out",null,this._uiHash(this)),this.containers[e].containerCache.over=0)}return this.placeholder&&(this.placeholder[0].parentNode&&this.placeholder[0].parentNode.removeChild(this.placeholder[0]),"original"!==this.options.helper&&this.helper&&this.helper[0].parentNode&&this.helper.remove(),t.extend(this,{helper:null,dragging:!1,reverting:!1,_noFinalSort:null}),this.domPosition.prev?t(this.domPosition.prev).after(this.currentItem):t(this.domPosition.parent).prepend(this.currentItem)),this},serialize:function(e){var i=this._getItemsAsjQuery(e&&e.connected),s=[];return e=e||{},t(i).each(function(){var i=(t(e.item||this).attr(e.attribute||"id")||"").match(e.expression||/(.+)[\-=_](.+)/);i&&s.push((e.key||i[1]+"[]")+"="+(e.key&&e.expression?i[1]:i[2]))}),!s.length&&e.key&&s.push(e.key+"="),s.join("&")},toArray:function(e){var i=this._getItemsAsjQuery(e&&e.connected),s=[];return e=e||{},i.each(function(){s.push(t(e.item||this).attr(e.attribute||"id")||"")}),s},_intersectsWith:function(t){var e=this.positionAbs.left,i=e+this.helperProportions.width,s=this.positionAbs.top,n=s+this.helperProportions.height,o=t.left,a=o+t.width,r=t.top,h=r+t.height,l=this.offset.click.top,c=this.offset.click.left,u="x"===this.options.axis||s+l>r&&h>s+l,d="y"===this.options.axis||e+c>o&&a>e+c,p=u&&d;return"pointer"===this.options.tolerance||this.options.forcePointerForContainers||"pointer"!==this.options.tolerance&&this.helperProportions[this.floating?"width":"height"]>t[this.floating?"width":"height"]?p:e+this.helperProportions.width/2>o&&a>i-this.helperProportions.width/2&&s+this.helperProportions.height/2>r&&h>n-this.helperProportions.height/2},_intersectsWithPointer:function(t){var i="x"===this.options.axis||e(this.positionAbs.top+this.offset.click.top,t.top,t.height),s="y"===this.options.axis||e(this.positionAbs.left+this.offset.click.left,t.left,t.width),n=i&&s,o=this._getDragVerticalDirection(),a=this._getDragHorizontalDirection();return n?this.floating?a&&"right"===a||"down"===o?2:1:o&&("down"===o?2:1):!1},_intersectsWithSides:function(t){var i=e(this.positionAbs.top+this.offset.click.top,t.top+t.height/2,t.height),s=e(this.positionAbs.left+this.offset.click.left,t.left+t.width/2,t.width),n=this._getDragVerticalDirection(),o=this._getDragHorizontalDirection();return this.floating&&o?"right"===o&&s||"left"===o&&!s:n&&("down"===n&&i||"up"===n&&!i)},_getDragVerticalDirection:function(){var t=this.positionAbs.top-this.lastPositionAbs.top;return 0!==t&&(t>0?"down":"up")},_getDragHorizontalDirection:function(){var t=this.positionAbs.left-this.lastPositionAbs.left;return 0!==t&&(t>0?"right":"left")},refresh:function(t){return this._refreshItems(t),this.refreshPositions(),this},_connectWith:function(){var t=this.options;return t.connectWith.constructor===String?[t.connectWith]:t.connectWith},_getItemsAsjQuery:function(e){function i(){r.push(this)}var s,n,o,a,r=[],h=[],l=this._connectWith();if(l&&e)for(s=l.length-1;s>=0;s--)for(o=t(l[s]),n=o.length-1;n>=0;n--)a=t.data(o[n],this.widgetFullName),a&&a!==this&&!a.options.disabled&&h.push([t.isFunction(a.options.items)?a.options.items.call(a.element):t(a.options.items,a.element).not(".ui-sortable-helper").not(".ui-sortable-placeholder"),a]);for(h.push([t.isFunction(this.options.items)?this.options.items.call(this.element,null,{options:this.options,item:this.currentItem}):t(this.options.items,this.element).not(".ui-sortable-helper").not(".ui-sortable-placeholder"),this]),s=h.length-1;s>=0;s--)h[s][0].each(i);return t(r)},_removeCurrentsFromItems:function(){var e=this.currentItem.find(":data("+this.widgetName+"-item)");this.items=t.grep(this.items,function(t){for(var i=0;e.length>i;i++)if(e[i]===t.item[0])return!1;return!0})},_refreshItems:function(e){this.items=[],this.containers=[this];var i,s,n,o,a,r,h,l,c=this.items,u=[[t.isFunction(this.options.items)?this.options.items.call(this.element[0],e,{item:this.currentItem}):t(this.options.items,this.element),this]],d=this._connectWith();if(d&&this.ready)for(i=d.length-1;i>=0;i--)for(n=t(d[i]),s=n.length-1;s>=0;s--)o=t.data(n[s],this.widgetFullName),o&&o!==this&&!o.options.disabled&&(u.push([t.isFunction(o.options.items)?o.options.items.call(o.element[0],e,{item:this.currentItem}):t(o.options.items,o.element),o]),this.containers.push(o));for(i=u.length-1;i>=0;i--)for(a=u[i][1],r=u[i][0],s=0,l=r.length;l>s;s++)h=t(r[s]),h.data(this.widgetName+"-item",a),c.push({item:h,instance:a,width:0,height:0,left:0,top:0})},refreshPositions:function(e){this.offsetParent&&this.helper&&(this.offset.parent=this._getParentOffset());var i,s,n,o;for(i=this.items.length-1;i>=0;i--)s=this.items[i],s.instance!==this.currentContainer&&this.currentContainer&&s.item[0]!==this.currentItem[0]||(n=this.options.toleranceElement?t(this.options.toleranceElement,s.item):s.item,e||(s.width=n.outerWidth(),s.height=n.outerHeight()),o=n.offset(),s.left=o.left,s.top=o.top);if(this.options.custom&&this.options.custom.refreshContainers)this.options.custom.refreshContainers.call(this);else for(i=this.containers.length-1;i>=0;i--)o=this.containers[i].element.offset(),this.containers[i].containerCache.left=o.left,this.containers[i].containerCache.top=o.top,this.containers[i].containerCache.width=this.containers[i].element.outerWidth(),this.containers[i].containerCache.height=this.containers[i].element.outerHeight();return this},_createPlaceholder:function(e){e=e||this;var i,s=e.options;s.placeholder&&s.placeholder.constructor!==String||(i=s.placeholder,s.placeholder={element:function(){var s=e.currentItem[0].nodeName.toLowerCase(),n=t("<"+s+">",e.document[0]).addClass(i||e.currentItem[0].className+" ui-sortable-placeholder").removeClass("ui-sortable-helper");return"tr"===s?e.currentItem.children().each(function(){t("<td>&#160;</td>",e.document[0]).attr("colspan",t(this).attr("colspan")||1).appendTo(n)}):"img"===s&&n.attr("src",e.currentItem.attr("src")),i||n.css("visibility","hidden"),n},update:function(t,n){(!i||s.forcePlaceholderSize)&&(n.height()||n.height(e.currentItem.innerHeight()-parseInt(e.currentItem.css("paddingTop")||0,10)-parseInt(e.currentItem.css("paddingBottom")||0,10)),n.width()||n.width(e.currentItem.innerWidth()-parseInt(e.currentItem.css("paddingLeft")||0,10)-parseInt(e.currentItem.css("paddingRight")||0,10)))}}),e.placeholder=t(s.placeholder.element.call(e.element,e.currentItem)),e.currentItem.after(e.placeholder),s.placeholder.update(e,e.placeholder)},_contactContainers:function(s){var n,o,a,r,h,l,c,u,d,p,f=null,g=null;for(n=this.containers.length-1;n>=0;n--)if(!t.contains(this.currentItem[0],this.containers[n].element[0]))if(this._intersectsWith(this.containers[n].containerCache)){if(f&&t.contains(this.containers[n].element[0],f.element[0]))continue;f=this.containers[n],g=n}else this.containers[n].containerCache.over&&(this.containers[n]._trigger("out",s,this._uiHash(this)),this.containers[n].containerCache.over=0);if(f)if(1===this.containers.length)this.containers[g].containerCache.over||(this.containers[g]._trigger("over",s,this._uiHash(this)),this.containers[g].containerCache.over=1);else{for(a=1e4,r=null,p=f.floating||i(this.currentItem),h=p?"left":"top",l=p?"width":"height",c=this.positionAbs[h]+this.offset.click[h],o=this.items.length-1;o>=0;o--)t.contains(this.containers[g].element[0],this.items[o].item[0])&&this.items[o].item[0]!==this.currentItem[0]&&(!p||e(this.positionAbs.top+this.offset.click.top,this.items[o].top,this.items[o].height))&&(u=this.items[o].item.offset()[h],d=!1,Math.abs(u-c)>Math.abs(u+this.items[o][l]-c)&&(d=!0,u+=this.items[o][l]),a>Math.abs(u-c)&&(a=Math.abs(u-c),r=this.items[o],this.direction=d?"up":"down"));if(!r&&!this.options.dropOnEmpty)return;if(this.currentContainer===this.containers[g])return;r?this._rearrange(s,r,null,!0):this._rearrange(s,null,this.containers[g].element,!0),this._trigger("change",s,this._uiHash()),this.containers[g]._trigger("change",s,this._uiHash(this)),this.currentContainer=this.containers[g],this.options.placeholder.update(this.currentContainer,this.placeholder),this.containers[g]._trigger("over",s,this._uiHash(this)),this.containers[g].containerCache.over=1}},_createHelper:function(e){var i=this.options,s=t.isFunction(i.helper)?t(i.helper.apply(this.element[0],[e,this.currentItem])):"clone"===i.helper?this.currentItem.clone():this.currentItem;return s.parents("body").length||t("parent"!==i.appendTo?i.appendTo:this.currentItem[0].parentNode)[0].appendChild(s[0]),s[0]===this.currentItem[0]&&(this._storedCSS={width:this.currentItem[0].style.width,height:this.currentItem[0].style.height,position:this.currentItem.css("position"),top:this.currentItem.css("top"),left:this.currentItem.css("left")}),(!s[0].style.width||i.forceHelperSize)&&s.width(this.currentItem.width()),(!s[0].style.height||i.forceHelperSize)&&s.height(this.currentItem.height()),s},_adjustOffsetFromHelper:function(e){"string"==typeof e&&(e=e.split(" ")),t.isArray(e)&&(e={left:+e[0],top:+e[1]||0}),"left"in e&&(this.offset.click.left=e.left+this.margins.left),"right"in e&&(this.offset.click.left=this.helperProportions.width-e.right+this.margins.left),"top"in e&&(this.offset.click.top=e.top+this.margins.top),"bottom"in e&&(this.offset.click.top=this.helperProportions.height-e.bottom+this.margins.top)},_getParentOffset:function(){this.offsetParent=this.helper.offsetParent();var e=this.offsetParent.offset();return"absolute"===this.cssPosition&&this.scrollParent[0]!==document&&t.contains(this.scrollParent[0],this.offsetParent[0])&&(e.left+=this.scrollParent.scrollLeft(),e.top+=this.scrollParent.scrollTop()),(this.offsetParent[0]===document.body||this.offsetParent[0].tagName&&"html"===this.offsetParent[0].tagName.toLowerCase()&&t.ui.ie)&&(e={top:0,left:0}),{top:e.top+(parseInt(this.offsetParent.css("borderTopWidth"),10)||0),left:e.left+(parseInt(this.offsetParent.css("borderLeftWidth"),10)||0)}},_getRelativeOffset:function(){if("relative"===this.cssPosition){var t=this.currentItem.position();return{top:t.top-(parseInt(this.helper.css("top"),10)||0)+this.scrollParent.scrollTop(),left:t.left-(parseInt(this.helper.css("left"),10)||0)+this.scrollParent.scrollLeft()}}return{top:0,left:0}},_cacheMargins:function(){this.margins={left:parseInt(this.currentItem.css("marginLeft"),10)||0,top:parseInt(this.currentItem.css("marginTop"),10)||0}},_cacheHelperProportions:function(){this.helperProportions={width:this.helper.outerWidth(),height:this.helper.outerHeight()}},_setContainment:function(){var e,i,s,n=this.options;"parent"===n.containment&&(n.containment=this.helper[0].parentNode),("document"===n.containment||"window"===n.containment)&&(this.containment=[0-this.offset.relative.left-this.offset.parent.left,0-this.offset.relative.top-this.offset.parent.top,t("document"===n.containment?document:window).width()-this.helperProportions.width-this.margins.left,(t("document"===n.containment?document:window).height()||document.body.parentNode.scrollHeight)-this.helperProportions.height-this.margins.top]),/^(document|window|parent)$/.test(n.containment)||(e=t(n.containment)[0],i=t(n.containment).offset(),s="hidden"!==t(e).css("overflow"),this.containment=[i.left+(parseInt(t(e).css("borderLeftWidth"),10)||0)+(parseInt(t(e).css("paddingLeft"),10)||0)-this.margins.left,i.top+(parseInt(t(e).css("borderTopWidth"),10)||0)+(parseInt(t(e).css("paddingTop"),10)||0)-this.margins.top,i.left+(s?Math.max(e.scrollWidth,e.offsetWidth):e.offsetWidth)-(parseInt(t(e).css("borderLeftWidth"),10)||0)-(parseInt(t(e).css("paddingRight"),10)||0)-this.helperProportions.width-this.margins.left,i.top+(s?Math.max(e.scrollHeight,e.offsetHeight):e.offsetHeight)-(parseInt(t(e).css("borderTopWidth"),10)||0)-(parseInt(t(e).css("paddingBottom"),10)||0)-this.helperProportions.height-this.margins.top])},_convertPositionTo:function(e,i){i||(i=this.position);var s="absolute"===e?1:-1,n="absolute"!==this.cssPosition||this.scrollParent[0]!==document&&t.contains(this.scrollParent[0],this.offsetParent[0])?this.scrollParent:this.offsetParent,o=/(html|body)/i.test(n[0].tagName);return{top:i.top+this.offset.relative.top*s+this.offset.parent.top*s-("fixed"===this.cssPosition?-this.scrollParent.scrollTop():o?0:n.scrollTop())*s,left:i.left+this.offset.relative.left*s+this.offset.parent.left*s-("fixed"===this.cssPosition?-this.scrollParent.scrollLeft():o?0:n.scrollLeft())*s}},_generatePosition:function(e){var i,s,n=this.options,o=e.pageX,a=e.pageY,r="absolute"!==this.cssPosition||this.scrollParent[0]!==document&&t.contains(this.scrollParent[0],this.offsetParent[0])?this.scrollParent:this.offsetParent,h=/(html|body)/i.test(r[0].tagName);return"relative"!==this.cssPosition||this.scrollParent[0]!==document&&this.scrollParent[0]!==this.offsetParent[0]||(this.offset.relative=this._getRelativeOffset()),this.originalPosition&&(this.containment&&(e.pageX-this.offset.click.left<this.containment[0]&&(o=this.containment[0]+this.offset.click.left),e.pageY-this.offset.click.top<this.containment[1]&&(a=this.containment[1]+this.offset.click.top),e.pageX-this.offset.click.left>this.containment[2]&&(o=this.containment[2]+this.offset.click.left),e.pageY-this.offset.click.top>this.containment[3]&&(a=this.containment[3]+this.offset.click.top)),n.grid&&(i=this.originalPageY+Math.round((a-this.originalPageY)/n.grid[1])*n.grid[1],a=this.containment?i-this.offset.click.top>=this.containment[1]&&i-this.offset.click.top<=this.containment[3]?i:i-this.offset.click.top>=this.containment[1]?i-n.grid[1]:i+n.grid[1]:i,s=this.originalPageX+Math.round((o-this.originalPageX)/n.grid[0])*n.grid[0],o=this.containment?s-this.offset.click.left>=this.containment[0]&&s-this.offset.click.left<=this.containment[2]?s:s-this.offset.click.left>=this.containment[0]?s-n.grid[0]:s+n.grid[0]:s)),{top:a-this.offset.click.top-this.offset.relative.top-this.offset.parent.top+("fixed"===this.cssPosition?-this.scrollParent.scrollTop():h?0:r.scrollTop()),left:o-this.offset.click.left-this.offset.relative.left-this.offset.parent.left+("fixed"===this.cssPosition?-this.scrollParent.scrollLeft():h?0:r.scrollLeft())}},_rearrange:function(t,e,i,s){i?i[0].appendChild(this.placeholder[0]):e.item[0].parentNode.insertBefore(this.placeholder[0],"down"===this.direction?e.item[0]:e.item[0].nextSibling),this.counter=this.counter?++this.counter:1;var n=this.counter;this._delay(function(){n===this.counter&&this.refreshPositions(!s)})},_clear:function(t,e){function i(t,e,i){return function(s){i._trigger(t,s,e._uiHash(e))}}this.reverting=!1;var s,n=[];if(!this._noFinalSort&&this.currentItem.parent().length&&this.placeholder.before(this.currentItem),this._noFinalSort=null,this.helper[0]===this.currentItem[0]){for(s in this._storedCSS)("auto"===this._storedCSS[s]||"static"===this._storedCSS[s])&&(this._storedCSS[s]="");this.currentItem.css(this._storedCSS).removeClass("ui-sortable-helper")}else this.currentItem.show();for(this.fromOutside&&!e&&n.push(function(t){this._trigger("receive",t,this._uiHash(this.fromOutside))}),!this.fromOutside&&this.domPosition.prev===this.currentItem.prev().not(".ui-sortable-helper")[0]&&this.domPosition.parent===this.currentItem.parent()[0]||e||n.push(function(t){this._trigger("update",t,this._uiHash())}),this!==this.currentContainer&&(e||(n.push(function(t){this._trigger("remove",t,this._uiHash())}),n.push(function(t){return function(e){t._trigger("receive",e,this._uiHash(this))}}.call(this,this.currentContainer)),n.push(function(t){return function(e){t._trigger("update",e,this._uiHash(this))}}.call(this,this.currentContainer)))),s=this.containers.length-1;s>=0;s--)e||n.push(i("deactivate",this,this.containers[s])),this.containers[s].containerCache.over&&(n.push(i("out",this,this.containers[s])),this.containers[s].containerCache.over=0);if(this.storedCursor&&(this.document.find("body").css("cursor",this.storedCursor),this.storedStylesheet.remove()),this._storedOpacity&&this.helper.css("opacity",this._storedOpacity),this._storedZIndex&&this.helper.css("zIndex","auto"===this._storedZIndex?"":this._storedZIndex),this.dragging=!1,this.cancelHelperRemoval){if(!e){for(this._trigger("beforeStop",t,this._uiHash()),s=0;n.length>s;s++)n[s].call(this,t);this._trigger("stop",t,this._uiHash())}return this.fromOutside=!1,!1}if(e||this._trigger("beforeStop",t,this._uiHash()),this.placeholder[0].parentNode.removeChild(this.placeholder[0]),this.helper[0]!==this.currentItem[0]&&this.helper.remove(),this.helper=null,!e){for(s=0;n.length>s;s++)n[s].call(this,t);this._trigger("stop",t,this._uiHash())}return this.fromOutside=!1,!0},_trigger:function(){t.Widget.prototype._trigger.apply(this,arguments)===!1&&this.cancel()},_uiHash:function(e){var i=e||this;return{helper:i.helper,placeholder:i.placeholder||t([]),position:i.position,originalPosition:i.originalPosition,offset:i.positionAbs,item:i.currentItem,sender:e?e.element:null}}})})(jQuery);(function(t){function e(t){return function(){var e=this.element.val();t.apply(this,arguments),this._refresh(),e!==this.element.val()&&this._trigger("change")}}t.widget("ui.spinner",{version:"1.10.4",defaultElement:"<input>",widgetEventPrefix:"spin",options:{culture:null,icons:{down:"ui-icon-triangle-1-s",up:"ui-icon-triangle-1-n"},incremental:!0,max:null,min:null,numberFormat:null,page:10,step:1,change:null,spin:null,start:null,stop:null},_create:function(){this._setOption("max",this.options.max),this._setOption("min",this.options.min),this._setOption("step",this.options.step),""!==this.value()&&this._value(this.element.val(),!0),this._draw(),this._on(this._events),this._refresh(),this._on(this.window,{beforeunload:function(){this.element.removeAttr("autocomplete")}})},_getCreateOptions:function(){var e={},i=this.element;return t.each(["min","max","step"],function(t,s){var n=i.attr(s);void 0!==n&&n.length&&(e[s]=n)}),e},_events:{keydown:function(t){this._start(t)&&this._keydown(t)&&t.preventDefault()},keyup:"_stop",focus:function(){this.previous=this.element.val()},blur:function(t){return this.cancelBlur?(delete this.cancelBlur,void 0):(this._stop(),this._refresh(),this.previous!==this.element.val()&&this._trigger("change",t),void 0)},mousewheel:function(t,e){if(e){if(!this.spinning&&!this._start(t))return!1;this._spin((e>0?1:-1)*this.options.step,t),clearTimeout(this.mousewheelTimer),this.mousewheelTimer=this._delay(function(){this.spinning&&this._stop(t)},100),t.preventDefault()}},"mousedown .ui-spinner-button":function(e){function i(){var t=this.element[0]===this.document[0].activeElement;t||(this.element.focus(),this.previous=s,this._delay(function(){this.previous=s}))}var s;s=this.element[0]===this.document[0].activeElement?this.previous:this.element.val(),e.preventDefault(),i.call(this),this.cancelBlur=!0,this._delay(function(){delete this.cancelBlur,i.call(this)}),this._start(e)!==!1&&this._repeat(null,t(e.currentTarget).hasClass("ui-spinner-up")?1:-1,e)},"mouseup .ui-spinner-button":"_stop","mouseenter .ui-spinner-button":function(e){return t(e.currentTarget).hasClass("ui-state-active")?this._start(e)===!1?!1:(this._repeat(null,t(e.currentTarget).hasClass("ui-spinner-up")?1:-1,e),void 0):void 0},"mouseleave .ui-spinner-button":"_stop"},_draw:function(){var t=this.uiSpinner=this.element.addClass("ui-spinner-input").attr("autocomplete","off").wrap(this._uiSpinnerHtml()).parent().append(this._buttonHtml());this.element.attr("role","spinbutton"),this.buttons=t.find(".ui-spinner-button").attr("tabIndex",-1).button().removeClass("ui-corner-all"),this.buttons.height()>Math.ceil(.5*t.height())&&t.height()>0&&t.height(t.height()),this.options.disabled&&this.disable()},_keydown:function(e){var i=this.options,s=t.ui.keyCode;switch(e.keyCode){case s.UP:return this._repeat(null,1,e),!0;case s.DOWN:return this._repeat(null,-1,e),!0;case s.PAGE_UP:return this._repeat(null,i.page,e),!0;case s.PAGE_DOWN:return this._repeat(null,-i.page,e),!0}return!1},_uiSpinnerHtml:function(){return"<span class='ui-spinner ui-widget ui-widget-content ui-corner-all'></span>"},_buttonHtml:function(){return"<a class='ui-spinner-button ui-spinner-up ui-corner-tr'><span class='ui-icon "+this.options.icons.up+"'>&#9650;</span>"+"</a>"+"<a class='ui-spinner-button ui-spinner-down ui-corner-br'>"+"<span class='ui-icon "+this.options.icons.down+"'>&#9660;</span>"+"</a>"},_start:function(t){return this.spinning||this._trigger("start",t)!==!1?(this.counter||(this.counter=1),this.spinning=!0,!0):!1},_repeat:function(t,e,i){t=t||500,clearTimeout(this.timer),this.timer=this._delay(function(){this._repeat(40,e,i)},t),this._spin(e*this.options.step,i)},_spin:function(t,e){var i=this.value()||0;this.counter||(this.counter=1),i=this._adjustValue(i+t*this._increment(this.counter)),this.spinning&&this._trigger("spin",e,{value:i})===!1||(this._value(i),this.counter++)},_increment:function(e){var i=this.options.incremental;return i?t.isFunction(i)?i(e):Math.floor(e*e*e/5e4-e*e/500+17*e/200+1):1},_precision:function(){var t=this._precisionOf(this.options.step);return null!==this.options.min&&(t=Math.max(t,this._precisionOf(this.options.min))),t},_precisionOf:function(t){var e=""+t,i=e.indexOf(".");return-1===i?0:e.length-i-1},_adjustValue:function(t){var e,i,s=this.options;return e=null!==s.min?s.min:0,i=t-e,i=Math.round(i/s.step)*s.step,t=e+i,t=parseFloat(t.toFixed(this._precision())),null!==s.max&&t>s.max?s.max:null!==s.min&&s.min>t?s.min:t},_stop:function(t){this.spinning&&(clearTimeout(this.timer),clearTimeout(this.mousewheelTimer),this.counter=0,this.spinning=!1,this._trigger("stop",t))},_setOption:function(t,e){if("culture"===t||"numberFormat"===t){var i=this._parse(this.element.val());return this.options[t]=e,this.element.val(this._format(i)),void 0}("max"===t||"min"===t||"step"===t)&&"string"==typeof e&&(e=this._parse(e)),"icons"===t&&(this.buttons.first().find(".ui-icon").removeClass(this.options.icons.up).addClass(e.up),this.buttons.last().find(".ui-icon").removeClass(this.options.icons.down).addClass(e.down)),this._super(t,e),"disabled"===t&&(e?(this.element.prop("disabled",!0),this.buttons.button("disable")):(this.element.prop("disabled",!1),this.buttons.button("enable")))},_setOptions:e(function(t){this._super(t),this._value(this.element.val())}),_parse:function(t){return"string"==typeof t&&""!==t&&(t=window.Globalize&&this.options.numberFormat?Globalize.parseFloat(t,10,this.options.culture):+t),""===t||isNaN(t)?null:t},_format:function(t){return""===t?"":window.Globalize&&this.options.numberFormat?Globalize.format(t,this.options.numberFormat,this.options.culture):t},_refresh:function(){this.element.attr({"aria-valuemin":this.options.min,"aria-valuemax":this.options.max,"aria-valuenow":this._parse(this.element.val())})},_value:function(t,e){var i;""!==t&&(i=this._parse(t),null!==i&&(e||(i=this._adjustValue(i)),t=this._format(i))),this.element.val(t),this._refresh()},_destroy:function(){this.element.removeClass("ui-spinner-input").prop("disabled",!1).removeAttr("autocomplete").removeAttr("role").removeAttr("aria-valuemin").removeAttr("aria-valuemax").removeAttr("aria-valuenow"),this.uiSpinner.replaceWith(this.element)},stepUp:e(function(t){this._stepUp(t)}),_stepUp:function(t){this._start()&&(this._spin((t||1)*this.options.step),this._stop())},stepDown:e(function(t){this._stepDown(t)}),_stepDown:function(t){this._start()&&(this._spin((t||1)*-this.options.step),this._stop())},pageUp:e(function(t){this._stepUp((t||1)*this.options.page)}),pageDown:e(function(t){this._stepDown((t||1)*this.options.page)}),value:function(t){return arguments.length?(e(this._value).call(this,t),void 0):this._parse(this.element.val())},widget:function(){return this.uiSpinner}})})(jQuery);(function(t,e){function i(){return++n}function s(t){return t=t.cloneNode(!1),t.hash.length>1&&decodeURIComponent(t.href.replace(a,""))===decodeURIComponent(location.href.replace(a,""))}var n=0,a=/#.*$/;t.widget("ui.tabs",{version:"1.10.4",delay:300,options:{active:null,collapsible:!1,event:"click",heightStyle:"content",hide:null,show:null,activate:null,beforeActivate:null,beforeLoad:null,load:null},_create:function(){var e=this,i=this.options;this.running=!1,this.element.addClass("ui-tabs ui-widget ui-widget-content ui-corner-all").toggleClass("ui-tabs-collapsible",i.collapsible).delegate(".ui-tabs-nav > li","mousedown"+this.eventNamespace,function(e){t(this).is(".ui-state-disabled")&&e.preventDefault()}).delegate(".ui-tabs-anchor","focus"+this.eventNamespace,function(){t(this).closest("li").is(".ui-state-disabled")&&this.blur()}),this._processTabs(),i.active=this._initialActive(),t.isArray(i.disabled)&&(i.disabled=t.unique(i.disabled.concat(t.map(this.tabs.filter(".ui-state-disabled"),function(t){return e.tabs.index(t)}))).sort()),this.active=this.options.active!==!1&&this.anchors.length?this._findActive(i.active):t(),this._refresh(),this.active.length&&this.load(i.active)},_initialActive:function(){var i=this.options.active,s=this.options.collapsible,n=location.hash.substring(1);return null===i&&(n&&this.tabs.each(function(s,a){return t(a).attr("aria-controls")===n?(i=s,!1):e}),null===i&&(i=this.tabs.index(this.tabs.filter(".ui-tabs-active"))),(null===i||-1===i)&&(i=this.tabs.length?0:!1)),i!==!1&&(i=this.tabs.index(this.tabs.eq(i)),-1===i&&(i=s?!1:0)),!s&&i===!1&&this.anchors.length&&(i=0),i},_getCreateEventData:function(){return{tab:this.active,panel:this.active.length?this._getPanelForTab(this.active):t()}},_tabKeydown:function(i){var s=t(this.document[0].activeElement).closest("li"),n=this.tabs.index(s),a=!0;if(!this._handlePageNav(i)){switch(i.keyCode){case t.ui.keyCode.RIGHT:case t.ui.keyCode.DOWN:n++;break;case t.ui.keyCode.UP:case t.ui.keyCode.LEFT:a=!1,n--;break;case t.ui.keyCode.END:n=this.anchors.length-1;break;case t.ui.keyCode.HOME:n=0;break;case t.ui.keyCode.SPACE:return i.preventDefault(),clearTimeout(this.activating),this._activate(n),e;case t.ui.keyCode.ENTER:return i.preventDefault(),clearTimeout(this.activating),this._activate(n===this.options.active?!1:n),e;default:return}i.preventDefault(),clearTimeout(this.activating),n=this._focusNextTab(n,a),i.ctrlKey||(s.attr("aria-selected","false"),this.tabs.eq(n).attr("aria-selected","true"),this.activating=this._delay(function(){this.option("active",n)},this.delay))}},_panelKeydown:function(e){this._handlePageNav(e)||e.ctrlKey&&e.keyCode===t.ui.keyCode.UP&&(e.preventDefault(),this.active.focus())},_handlePageNav:function(i){return i.altKey&&i.keyCode===t.ui.keyCode.PAGE_UP?(this._activate(this._focusNextTab(this.options.active-1,!1)),!0):i.altKey&&i.keyCode===t.ui.keyCode.PAGE_DOWN?(this._activate(this._focusNextTab(this.options.active+1,!0)),!0):e},_findNextTab:function(e,i){function s(){return e>n&&(e=0),0>e&&(e=n),e}for(var n=this.tabs.length-1;-1!==t.inArray(s(),this.options.disabled);)e=i?e+1:e-1;return e},_focusNextTab:function(t,e){return t=this._findNextTab(t,e),this.tabs.eq(t).focus(),t},_setOption:function(t,i){return"active"===t?(this._activate(i),e):"disabled"===t?(this._setupDisabled(i),e):(this._super(t,i),"collapsible"===t&&(this.element.toggleClass("ui-tabs-collapsible",i),i||this.options.active!==!1||this._activate(0)),"event"===t&&this._setupEvents(i),"heightStyle"===t&&this._setupHeightStyle(i),e)},_tabId:function(t){return t.attr("aria-controls")||"ui-tabs-"+i()},_sanitizeSelector:function(t){return t?t.replace(/[!"$%&'()*+,.\/:;<=>?@\[\]\^`{|}~]/g,"\\$&"):""},refresh:function(){var e=this.options,i=this.tablist.children(":has(a[href])");e.disabled=t.map(i.filter(".ui-state-disabled"),function(t){return i.index(t)}),this._processTabs(),e.active!==!1&&this.anchors.length?this.active.length&&!t.contains(this.tablist[0],this.active[0])?this.tabs.length===e.disabled.length?(e.active=!1,this.active=t()):this._activate(this._findNextTab(Math.max(0,e.active-1),!1)):e.active=this.tabs.index(this.active):(e.active=!1,this.active=t()),this._refresh()},_refresh:function(){this._setupDisabled(this.options.disabled),this._setupEvents(this.options.event),this._setupHeightStyle(this.options.heightStyle),this.tabs.not(this.active).attr({"aria-selected":"false",tabIndex:-1}),this.panels.not(this._getPanelForTab(this.active)).hide().attr({"aria-expanded":"false","aria-hidden":"true"}),this.active.length?(this.active.addClass("ui-tabs-active ui-state-active").attr({"aria-selected":"true",tabIndex:0}),this._getPanelForTab(this.active).show().attr({"aria-expanded":"true","aria-hidden":"false"})):this.tabs.eq(0).attr("tabIndex",0)},_processTabs:function(){var e=this;this.tablist=this._getList().addClass("ui-tabs-nav ui-helper-reset ui-helper-clearfix ui-widget-header ui-corner-all").attr("role","tablist"),this.tabs=this.tablist.find("> li:has(a[href])").addClass("ui-state-default ui-corner-top").attr({role:"tab",tabIndex:-1}),this.anchors=this.tabs.map(function(){return t("a",this)[0]}).addClass("ui-tabs-anchor").attr({role:"presentation",tabIndex:-1}),this.panels=t(),this.anchors.each(function(i,n){var a,o,r,h=t(n).uniqueId().attr("id"),l=t(n).closest("li"),c=l.attr("aria-controls");s(n)?(a=n.hash,o=e.element.find(e._sanitizeSelector(a))):(r=e._tabId(l),a="#"+r,o=e.element.find(a),o.length||(o=e._createPanel(r),o.insertAfter(e.panels[i-1]||e.tablist)),o.attr("aria-live","polite")),o.length&&(e.panels=e.panels.add(o)),c&&l.data("ui-tabs-aria-controls",c),l.attr({"aria-controls":a.substring(1),"aria-labelledby":h}),o.attr("aria-labelledby",h)}),this.panels.addClass("ui-tabs-panel ui-widget-content ui-corner-bottom").attr("role","tabpanel")},_getList:function(){return this.tablist||this.element.find("ol,ul").eq(0)},_createPanel:function(e){return t("<div>").attr("id",e).addClass("ui-tabs-panel ui-widget-content ui-corner-bottom").data("ui-tabs-destroy",!0)},_setupDisabled:function(e){t.isArray(e)&&(e.length?e.length===this.anchors.length&&(e=!0):e=!1);for(var i,s=0;i=this.tabs[s];s++)e===!0||-1!==t.inArray(s,e)?t(i).addClass("ui-state-disabled").attr("aria-disabled","true"):t(i).removeClass("ui-state-disabled").removeAttr("aria-disabled");this.options.disabled=e},_setupEvents:function(e){var i={click:function(t){t.preventDefault()}};e&&t.each(e.split(" "),function(t,e){i[e]="_eventHandler"}),this._off(this.anchors.add(this.tabs).add(this.panels)),this._on(this.anchors,i),this._on(this.tabs,{keydown:"_tabKeydown"}),this._on(this.panels,{keydown:"_panelKeydown"}),this._focusable(this.tabs),this._hoverable(this.tabs)},_setupHeightStyle:function(e){var i,s=this.element.parent();"fill"===e?(i=s.height(),i-=this.element.outerHeight()-this.element.height(),this.element.siblings(":visible").each(function(){var e=t(this),s=e.css("position");"absolute"!==s&&"fixed"!==s&&(i-=e.outerHeight(!0))}),this.element.children().not(this.panels).each(function(){i-=t(this).outerHeight(!0)}),this.panels.each(function(){t(this).height(Math.max(0,i-t(this).innerHeight()+t(this).height()))}).css("overflow","auto")):"auto"===e&&(i=0,this.panels.each(function(){i=Math.max(i,t(this).height("").height())}).height(i))},_eventHandler:function(e){var i=this.options,s=this.active,n=t(e.currentTarget),a=n.closest("li"),o=a[0]===s[0],r=o&&i.collapsible,h=r?t():this._getPanelForTab(a),l=s.length?this._getPanelForTab(s):t(),c={oldTab:s,oldPanel:l,newTab:r?t():a,newPanel:h};e.preventDefault(),a.hasClass("ui-state-disabled")||a.hasClass("ui-tabs-loading")||this.running||o&&!i.collapsible||this._trigger("beforeActivate",e,c)===!1||(i.active=r?!1:this.tabs.index(a),this.active=o?t():a,this.xhr&&this.xhr.abort(),l.length||h.length||t.error("jQuery UI Tabs: Mismatching fragment identifier."),h.length&&this.load(this.tabs.index(a),e),this._toggle(e,c))},_toggle:function(e,i){function s(){a.running=!1,a._trigger("activate",e,i)}function n(){i.newTab.closest("li").addClass("ui-tabs-active ui-state-active"),o.length&&a.options.show?a._show(o,a.options.show,s):(o.show(),s())}var a=this,o=i.newPanel,r=i.oldPanel;this.running=!0,r.length&&this.options.hide?this._hide(r,this.options.hide,function(){i.oldTab.closest("li").removeClass("ui-tabs-active ui-state-active"),n()}):(i.oldTab.closest("li").removeClass("ui-tabs-active ui-state-active"),r.hide(),n()),r.attr({"aria-expanded":"false","aria-hidden":"true"}),i.oldTab.attr("aria-selected","false"),o.length&&r.length?i.oldTab.attr("tabIndex",-1):o.length&&this.tabs.filter(function(){return 0===t(this).attr("tabIndex")}).attr("tabIndex",-1),o.attr({"aria-expanded":"true","aria-hidden":"false"}),i.newTab.attr({"aria-selected":"true",tabIndex:0})},_activate:function(e){var i,s=this._findActive(e);s[0]!==this.active[0]&&(s.length||(s=this.active),i=s.find(".ui-tabs-anchor")[0],this._eventHandler({target:i,currentTarget:i,preventDefault:t.noop}))},_findActive:function(e){return e===!1?t():this.tabs.eq(e)},_getIndex:function(t){return"string"==typeof t&&(t=this.anchors.index(this.anchors.filter("[href$='"+t+"']"))),t},_destroy:function(){this.xhr&&this.xhr.abort(),this.element.removeClass("ui-tabs ui-widget ui-widget-content ui-corner-all ui-tabs-collapsible"),this.tablist.removeClass("ui-tabs-nav ui-helper-reset ui-helper-clearfix ui-widget-header ui-corner-all").removeAttr("role"),this.anchors.removeClass("ui-tabs-anchor").removeAttr("role").removeAttr("tabIndex").removeUniqueId(),this.tabs.add(this.panels).each(function(){t.data(this,"ui-tabs-destroy")?t(this).remove():t(this).removeClass("ui-state-default ui-state-active ui-state-disabled ui-corner-top ui-corner-bottom ui-widget-content ui-tabs-active ui-tabs-panel").removeAttr("tabIndex").removeAttr("aria-live").removeAttr("aria-busy").removeAttr("aria-selected").removeAttr("aria-labelledby").removeAttr("aria-hidden").removeAttr("aria-expanded").removeAttr("role")}),this.tabs.each(function(){var e=t(this),i=e.data("ui-tabs-aria-controls");i?e.attr("aria-controls",i).removeData("ui-tabs-aria-controls"):e.removeAttr("aria-controls")}),this.panels.show(),"content"!==this.options.heightStyle&&this.panels.css("height","")},enable:function(i){var s=this.options.disabled;s!==!1&&(i===e?s=!1:(i=this._getIndex(i),s=t.isArray(s)?t.map(s,function(t){return t!==i?t:null}):t.map(this.tabs,function(t,e){return e!==i?e:null})),this._setupDisabled(s))},disable:function(i){var s=this.options.disabled;if(s!==!0){if(i===e)s=!0;else{if(i=this._getIndex(i),-1!==t.inArray(i,s))return;s=t.isArray(s)?t.merge([i],s).sort():[i]}this._setupDisabled(s)}},load:function(e,i){e=this._getIndex(e);var n=this,a=this.tabs.eq(e),o=a.find(".ui-tabs-anchor"),r=this._getPanelForTab(a),h={tab:a,panel:r};s(o[0])||(this.xhr=t.ajax(this._ajaxSettings(o,i,h)),this.xhr&&"canceled"!==this.xhr.statusText&&(a.addClass("ui-tabs-loading"),r.attr("aria-busy","true"),this.xhr.success(function(t){setTimeout(function(){r.html(t),n._trigger("load",i,h)},1)}).complete(function(t,e){setTimeout(function(){"abort"===e&&n.panels.stop(!1,!0),a.removeClass("ui-tabs-loading"),r.removeAttr("aria-busy"),t===n.xhr&&delete n.xhr},1)})))},_ajaxSettings:function(e,i,s){var n=this;return{url:e.attr("href"),beforeSend:function(e,a){return n._trigger("beforeLoad",i,t.extend({jqXHR:e,ajaxSettings:a},s))}}},_getPanelForTab:function(e){var i=t(e).attr("aria-controls");return this.element.find(this._sanitizeSelector("#"+i))}})})(jQuery);(function(t){function e(e,i){var s=(e.attr("aria-describedby")||"").split(/\s+/);s.push(i),e.data("ui-tooltip-id",i).attr("aria-describedby",t.trim(s.join(" ")))}function i(e){var i=e.data("ui-tooltip-id"),s=(e.attr("aria-describedby")||"").split(/\s+/),n=t.inArray(i,s);-1!==n&&s.splice(n,1),e.removeData("ui-tooltip-id"),s=t.trim(s.join(" ")),s?e.attr("aria-describedby",s):e.removeAttr("aria-describedby")}var s=0;t.widget("ui.tooltip",{version:"1.10.4",options:{content:function(){var e=t(this).attr("title")||"";return t("<a>").text(e).html()},hide:!0,items:"[title]:not([disabled])",position:{my:"left top+15",at:"left bottom",collision:"flipfit flip"},show:!0,tooltipClass:null,track:!1,close:null,open:null},_create:function(){this._on({mouseover:"open",focusin:"open"}),this.tooltips={},this.parents={},this.options.disabled&&this._disable()},_setOption:function(e,i){var s=this;return"disabled"===e?(this[i?"_disable":"_enable"](),this.options[e]=i,void 0):(this._super(e,i),"content"===e&&t.each(this.tooltips,function(t,e){s._updateContent(e)}),void 0)},_disable:function(){var e=this;t.each(this.tooltips,function(i,s){var n=t.Event("blur");n.target=n.currentTarget=s[0],e.close(n,!0)}),this.element.find(this.options.items).addBack().each(function(){var e=t(this);e.is("[title]")&&e.data("ui-tooltip-title",e.attr("title")).attr("title","")})},_enable:function(){this.element.find(this.options.items).addBack().each(function(){var e=t(this);e.data("ui-tooltip-title")&&e.attr("title",e.data("ui-tooltip-title"))})},open:function(e){var i=this,s=t(e?e.target:this.element).closest(this.options.items);s.length&&!s.data("ui-tooltip-id")&&(s.attr("title")&&s.data("ui-tooltip-title",s.attr("title")),s.data("ui-tooltip-open",!0),e&&"mouseover"===e.type&&s.parents().each(function(){var e,s=t(this);s.data("ui-tooltip-open")&&(e=t.Event("blur"),e.target=e.currentTarget=this,i.close(e,!0)),s.attr("title")&&(s.uniqueId(),i.parents[this.id]={element:this,title:s.attr("title")},s.attr("title",""))}),this._updateContent(s,e))},_updateContent:function(t,e){var i,s=this.options.content,n=this,o=e?e.type:null;return"string"==typeof s?this._open(e,t,s):(i=s.call(t[0],function(i){t.data("ui-tooltip-open")&&n._delay(function(){e&&(e.type=o),this._open(e,t,i)})}),i&&this._open(e,t,i),void 0)},_open:function(i,s,n){function o(t){l.of=t,a.is(":hidden")||a.position(l)}var a,r,h,l=t.extend({},this.options.position);if(n){if(a=this._find(s),a.length)return a.find(".ui-tooltip-content").html(n),void 0;s.is("[title]")&&(i&&"mouseover"===i.type?s.attr("title",""):s.removeAttr("title")),a=this._tooltip(s),e(s,a.attr("id")),a.find(".ui-tooltip-content").html(n),this.options.track&&i&&/^mouse/.test(i.type)?(this._on(this.document,{mousemove:o}),o(i)):a.position(t.extend({of:s},this.options.position)),a.hide(),this._show(a,this.options.show),this.options.show&&this.options.show.delay&&(h=this.delayedShow=setInterval(function(){a.is(":visible")&&(o(l.of),clearInterval(h))},t.fx.interval)),this._trigger("open",i,{tooltip:a}),r={keyup:function(e){if(e.keyCode===t.ui.keyCode.ESCAPE){var i=t.Event(e);i.currentTarget=s[0],this.close(i,!0)}},remove:function(){this._removeTooltip(a)}},i&&"mouseover"!==i.type||(r.mouseleave="close"),i&&"focusin"!==i.type||(r.focusout="close"),this._on(!0,s,r)}},close:function(e){var s=this,n=t(e?e.currentTarget:this.element),o=this._find(n);this.closing||(clearInterval(this.delayedShow),n.data("ui-tooltip-title")&&n.attr("title",n.data("ui-tooltip-title")),i(n),o.stop(!0),this._hide(o,this.options.hide,function(){s._removeTooltip(t(this))}),n.removeData("ui-tooltip-open"),this._off(n,"mouseleave focusout keyup"),n[0]!==this.element[0]&&this._off(n,"remove"),this._off(this.document,"mousemove"),e&&"mouseleave"===e.type&&t.each(this.parents,function(e,i){t(i.element).attr("title",i.title),delete s.parents[e]}),this.closing=!0,this._trigger("close",e,{tooltip:o}),this.closing=!1)},_tooltip:function(e){var i="ui-tooltip-"+s++,n=t("<div>").attr({id:i,role:"tooltip"}).addClass("ui-tooltip ui-widget ui-corner-all ui-widget-content "+(this.options.tooltipClass||""));return t("<div>").addClass("ui-tooltip-content").appendTo(n),n.appendTo(this.document[0].body),this.tooltips[i]=e,n},_find:function(e){var i=e.data("ui-tooltip-id");return i?t("#"+i):t()},_removeTooltip:function(t){t.remove(),delete this.tooltips[t.attr("id")]},_destroy:function(){var e=this;t.each(this.tooltips,function(i,s){var n=t.Event("blur");n.target=n.currentTarget=s[0],e.close(n,!0),t("#"+i).remove(),s.data("ui-tooltip-title")&&(s.attr("title",s.data("ui-tooltip-title")),s.removeData("ui-tooltip-title"))})}})})(jQuery);
