# Supplementary material for: Constructing marine expert management knowledge graph based on Trellisnet-CRF
Source: PeerJ Comput Sci. 2022 Sep 5;8:e1083. doi: 10.7717/peerj-cs.1083 (PMC9455288; doi:10.7717/peerj-cs.1083)
Supplement: Supplemental Information 3 [file peerj-cs-08-1083-s003.zip › kgocean/static/js/jquery.customSelect.min.js]

/*!
 * jquery.customSelect() - v0.4.1
 * http://adam.co/lab/jquery/customselect/
 * 2013-05-13
 *
 * Copyright 2013 Adam Coulombe
 * @license http://www.opensource.org/licenses/mit-license.html MIT License
 * @license http://www.gnu.org/licenses/gpl.html GPL2 License
 */
(function(a){a.fn.extend({customSelect:function(c){if(typeof document.body.style.maxHeight==="undefined"){return this}var e={customClass:"customSelect",mapClass:true,mapStyle:true},c=a.extend(e,c),d=c.customClass,f=function(h,k){var g=h.find(":selected"),j=k.children(":first"),i=g.html()||"&nbsp;";j.html(i);if(g.attr("disabled")){k.addClass(b("DisabledOption"))}else{k.removeClass(b("DisabledOption"))}setTimeout(function(){k.removeClass(b("Open"));a(document).off("mouseup."+b("Open"))},60)},b=function(g){return d+g};return this.each(function(){var g=a(this),i=a("<span />").addClass(b("Inner")),h=a("<span />");g.after(h.append(i));h.addClass(d);if(c.mapClass){h.addClass(g.attr("class"))}if(c.mapStyle){h.attr("style",g.attr("style"))}g.addClass("hasCustomSelect").on("update",function(){f(g,h);var k=parseInt(g.outerWidth(),10)-(parseInt(h.outerWidth(),10)-parseInt(h.width(),10));h.css({display:"inline-block"});var j=h.outerHeight();if(g.attr("disabled")){h.addClass(b("Disabled"))}else{h.removeClass(b("Disabled"))}i.css({width:k,display:"inline-block"});g.css({"-webkit-appearance":"menulist-button",width:h.outerWidth(),position:"absolute",opacity:0,height:j,fontSize:h.css("font-size")})}).on("change",function(){h.addClass(b("Changed"));f(g,h)}).on("keyup",function(j){if(!h.hasClass(b("Open"))){g.blur();g.focus()}else{if(j.which==13||j.which==27){f(g,h)}}}).on("mousedown",function(j){h.removeClass(b("Changed"))}).on("mouseup",function(j){if(!h.hasClass(b("Open"))){if(a("."+b("Open")).not(h).length>0&&typeof InstallTrigger!=="undefined"){g.focus()}else{h.addClass(b("Open"));j.stopPropagation();a(document).one("mouseup."+b("Open"),function(k){if(k.target!=g.get(0)&&a.inArray(k.target,g.find("*").get())<0){g.blur()}else{f(g,h)}})}}}).focus(function(){h.removeClass(b("Changed")).addClass(b("Focus"))}).blur(function(){h.removeClass(b("Focus")+" "+b("Open"))}).hover(function(){h.addClass(b("Hover"))},function(){h.removeClass(b("Hover"))}).trigger("update")})}})})(jQuery);
