# Supplementary material for: Constructing marine expert management knowledge graph based on Trellisnet-CRF
Source: PeerJ Comput Sci. 2022 Sep 5;8:e1083. doi: 10.7717/peerj-cs.1083 (PMC9455288; doi:10.7717/peerj-cs.1083)
Supplement: Supplemental Information 3 [file peerj-cs-08-1083-s003.zip › kgocean/static/js/jquery.hotkeys.js]

/*
 * jQuery Hotkeys Plugin
 * Copyright 2010, John Resig
 * Dual licensed under the MIT or GPL Version 2 licenses.
 *
 * Based upon the plugin by Tzury Bar Yochay:
 * http://github.com/tzuryby/hotkeys
 *
 * Original idea by:
 * Binny V A, http://www.openjs.com/scripts/events/keyboard_shortcuts/
*/

(function(jQuery){
	
	jQuery.hotkeys = {
		version: "0.8",

		specialKeys: {
			8: "backspace", 9: "tab", 13: "return", 16: "shift", 17: "ctrl", 18: "alt", 19: "pause",
			20: "capslock", 27: "esc", 32: "space", 33: "pageup", 34: "pagedown", 35: "end", 36: "home",
			37: "left", 38: "up", 39: "right", 40: "down", 45: "insert", 46: "del", 
			96: "0", 97: "1", 98: "2", 99: "3", 100: "4", 101: "5", 102: "6", 103: "7",
			104: "8", 105: "9", 106: "*", 107: "+", 109: "-", 110: ".", 111 : "/", 
			112: "f1", 113: "f2", 114: "f3", 115: "f4", 116: "f5", 117: "f6", 118: "f7", 119: "f8", 
			120: "f9", 121: "f10", 122: "f11", 123: "f12", 144: "numlock", 145: "scroll", 191: "/", 224: "meta"
		},
	
		shiftNums: {
			"`": "~", "1": "!", "2": "@", "3": "#", "4": "$", "5": "%", "6": "^", "7": "&", 
			"8": "*", "9": "(", "0": ")", "-": "_", "=": "+", ";": ": ", "'": "\"", ",": "<", 
			".": ">",  "/": "?",  "\\": "|"
		}
	};

	function keyHandler( handleObj ) {
		// Only care when a possible input has been specified
		if ( typeof handleObj.data !== "string" ) {
			return;
		}
		
		var origHandler = handleObj.handler,
			keys = handleObj.data.toLowerCase().split(" "),
			textAcceptingInputTypes = ["text", "password", "number", "email", "url", "range", "date", "month", "week", "time", "datetime", "datetime-local", "search", "color"];
	
		handleObj.handler = function( event ) {
			// Don't fire in text-accepting inputs that we didn't directly bind to
			if ( this !== event.target && (/textarea|select/i.test( event.target.nodeName ) ||
				jQuery.inArray(event.target.type, textAcceptingInputTypes) > -1 ) ) {
				return;
			}
			
			// Keypress represents characters, not special keys
			var special = event.type !== "keypress" && jQuery.hotkeys.specialKeys[ event.which ],
				character = String.fromCharCode( event.which ).toLowerCase(),
				key, modif = "", possible = {};

			// check combinations (alt|ctrl|shift+anything)
			if ( event.altKey && special !== "alt" ) {
				modif += "alt+";
			}

			if ( event.ctrlKey && special !== "ctrl" ) {
				modif += "ctrl+";
			}
			
			// TODO: Need to make sure this works consistently across platforms
			if ( event.metaKey && !event.ctrlKey && special !== "meta" ) {
				modif += "meta+";
			}

			if ( event.shiftKey && special !== "shift" ) {
				modif += "shift+";
			}

			if ( special ) {
				possible[ modif + special ] = true;

			} else {
				possible[ modif + character ] = true;
				possible[ modif + jQuery.hotkeys.shiftNums[ character ] ] = true;

				// "$" can be triggered as "Shift+4" or "Shift+$" or just "$"
				if ( modif === "shift+" ) {
					possible[ jQuery.hotkeys.shiftNums[ character ] ] = true;
				}
			}

			for ( var i = 0, l = keys.length; i < l; i++ ) {
				if ( possible[ keys[i] ] ) {
					return origHandler.apply( this, arguments );
				}
			}
		};
	}

	jQuery.each([ "keydown", "keyup", "keypress" ], function() {
		jQuery.event.special[ this ] = { add: keyHandler };
	});

})( jQuery );
