# Supplementary material for: Constructing marine expert management knowledge graph based on Trellisnet-CRF
Source: PeerJ Comput Sci. 2022 Sep 5;8:e1083. doi: 10.7717/peerj-cs.1083 (PMC9455288; doi:10.7717/peerj-cs.1083)
Supplement: Supplemental Information 3 [file peerj-cs-08-1083-s003.zip › kgocean/static/js/jquery.nicescroll.js]

/* jquery.nicescroll 3.5.0 InuYaksa*2013 MIT http://areaaperta.com/nicescroll */(function(e){var z=!1,E=!1,L=5E3,M=2E3,y=0,N=function(){var e=document.getElementsByTagName("script"),e=e[e.length-1].src.split("?")[0];return 0<e.split("/").length?e.split("/").slice(0,-1).join("/")+"/":""}(),H=["ms","moz","webkit","o"],v=window.requestAnimationFrame||!1,w=window.cancelAnimationFrame||!1;if(!v)for(var O in H){var F=H[O];v||(v=window[F+"RequestAnimationFrame"]);w||(w=window[F+"CancelAnimationFrame"]||window[F+"CancelRequestAnimationFrame"])}var A=window.MutationObserver||window.WebKitMutationObserver||
    !1,I={zindex:"auto",cursoropacitymin:0,cursoropacitymax:1,cursorcolor:"#424242",cursorwidth:"5px",cursorborder:"1px solid #fff",cursorborderradius:"5px",scrollspeed:60,mousescrollstep:24,touchbehavior:!1,hwacceleration:!0,usetransition:!0,boxzoom:!1,dblclickzoom:!0,gesturezoom:!0,grabcursorenabled:!0,autohidemode:!0,background:"",iframeautoresize:!0,cursorminheight:32,preservenativescrolling:!0,railoffset:!1,bouncescroll:!0,spacebarenabled:!0,railpadding:{top:0,right:0,left:0,bottom:0},disableoutline:!0,
    horizrailenabled:!0,railalign:"right",railvalign:"bottom",enabletranslate3d:!0,enablemousewheel:!0,enablekeyboard:!0,smoothscroll:!0,sensitiverail:!0,enablemouselockapi:!0,cursorfixedheight:!1,directionlockdeadzone:6,hidecursordelay:400,nativeparentscrolling:!0,enablescrollonselection:!0,overflowx:!0,overflowy:!0,cursordragspeed:0.3,rtlmode:!1,cursordragontouch:!1,oneaxismousemode:"auto"},G=!1,P=function(){if(G)return G;var e=document.createElement("DIV"),c={haspointerlock:"pointerLockElement"in document||
    "mozPointerLockElement"in document||"webkitPointerLockElement"in document};c.isopera="opera"in window;c.isopera12=c.isopera&&"getUserMedia"in navigator;c.isoperamini="[object OperaMini]"===Object.prototype.toString.call(window.operamini);c.isie="all"in document&&"attachEvent"in e&&!c.isopera;c.isieold=c.isie&&!("msInterpolationMode"in e.style);c.isie7=c.isie&&!c.isieold&&(!("documentMode"in document)||7==document.documentMode);c.isie8=c.isie&&"documentMode"in document&&8==document.documentMode;c.isie9=
    c.isie&&"performance"in window&&9<=document.documentMode;c.isie10=c.isie&&"performance"in window&&10<=document.documentMode;c.isie9mobile=/iemobile.9/i.test(navigator.userAgent);c.isie9mobile&&(c.isie9=!1);c.isie7mobile=!c.isie9mobile&&c.isie7&&/iemobile/i.test(navigator.userAgent);c.ismozilla="MozAppearance"in e.style;c.iswebkit="WebkitAppearance"in e.style;c.ischrome="chrome"in window;c.ischrome22=c.ischrome&&c.haspointerlock;c.ischrome26=c.ischrome&&"transition"in e.style;c.cantouch="ontouchstart"in
    document.documentElement||"ontouchstart"in window;c.hasmstouch=window.navigator.msPointerEnabled||!1;c.ismac=/^mac$/i.test(navigator.platform);c.isios=c.cantouch&&/iphone|ipad|ipod/i.test(navigator.platform);c.isios4=c.isios&&!("seal"in Object);c.isandroid=/android/i.test(navigator.userAgent);c.trstyle=!1;c.hastransform=!1;c.hastranslate3d=!1;c.transitionstyle=!1;c.hastransition=!1;c.transitionend=!1;for(var k=["transform","msTransform","webkitTransform","MozTransform","OTransform"],l=0;l<k.length;l++)if("undefined"!=
    typeof e.style[k[l]]){c.trstyle=k[l];break}c.hastransform=!1!=c.trstyle;c.hastransform&&(e.style[c.trstyle]="translate3d(1px,2px,3px)",c.hastranslate3d=/translate3d/.test(e.style[c.trstyle]));c.transitionstyle=!1;c.prefixstyle="";c.transitionend=!1;for(var k="transition webkitTransition MozTransition OTransition OTransition msTransition KhtmlTransition".split(" "),q=" -webkit- -moz- -o- -o -ms- -khtml-".split(" "),t="transitionend webkitTransitionEnd transitionend otransitionend oTransitionEnd msTransitionEnd KhtmlTransitionEnd".split(" "),
                                                                                                                                                                                                                                                                     l=0;l<k.length;l++)if(k[l]in e.style){c.transitionstyle=k[l];c.prefixstyle=q[l];c.transitionend=t[l];break}c.ischrome26&&(c.prefixstyle=q[1]);c.hastransition=c.transitionstyle;a:{k=["-moz-grab","-webkit-grab","grab"];if(c.ischrome&&!c.ischrome22||c.isie)k=[];for(l=0;l<k.length;l++)if(q=k[l],e.style.cursor=q,e.style.cursor==q){k=q;break a}k="url(http://www.google.com/intl/en_ALL/mapfiles/openhand.cur),n-resize"}c.cursorgrabvalue=k;c.hasmousecapture="setCapture"in e;c.hasMutationObserver=!1!==A;return G=
    c},Q=function(h,c){function k(){var d=b.win;if("zIndex"in d)return d.zIndex();for(;0<d.length&&9!=d[0].nodeType;){var c=d.css("zIndex");if(!isNaN(c)&&0!=c)return parseInt(c);d=d.parent()}return!1}function l(d,c,f){c=d.css(c);d=parseFloat(c);return isNaN(d)?(d=u[c]||0,f=3==d?f?b.win.outerHeight()-b.win.innerHeight():b.win.outerWidth()-b.win.innerWidth():1,b.isie8&&d&&(d+=1),f?d:0):d}function q(d,c,f,g){b._bind(d,c,function(b){b=b?b:window.event;var g={original:b,target:b.target||b.srcElement,type:"wheel",
    deltaMode:"MozMousePixelScroll"==b.type?0:1,deltaX:0,deltaZ:0,preventDefault:function(){b.preventDefault?b.preventDefault():b.returnValue=!1;return!1},stopImmediatePropagation:function(){b.stopImmediatePropagation?b.stopImmediatePropagation():b.cancelBubble=!0}};"mousewheel"==c?(g.deltaY=-0.025*b.wheelDelta,b.wheelDeltaX&&(g.deltaX=-0.025*b.wheelDeltaX)):g.deltaY=b.detail;return f.call(d,g)},g)}function t(d,c,f){var g,e;0==d.deltaMode?(g=-Math.floor(d.deltaX*(b.opt.mousescrollstep/54)),e=-Math.floor(d.deltaY*
    (b.opt.mousescrollstep/54))):1==d.deltaMode&&(g=-Math.floor(d.deltaX*b.opt.mousescrollstep),e=-Math.floor(d.deltaY*b.opt.mousescrollstep));c&&(b.opt.oneaxismousemode&&0==g&&e)&&(g=e,e=0);g&&(b.scrollmom&&b.scrollmom.stop(),b.lastdeltax+=g,b.debounced("mousewheelx",function(){var d=b.lastdeltax;b.lastdeltax=0;b.rail.drag||b.doScrollLeftBy(d)},120));if(e){if(b.opt.nativeparentscrolling&&f&&!b.ispage&&!b.zoomactive)if(0>e){if(b.getScrollTop()>=b.page.maxh)return!0}else if(0>=b.getScrollTop())return!0;
    b.scrollmom&&b.scrollmom.stop();b.lastdeltay+=e;b.debounced("mousewheely",function(){var d=b.lastdeltay;b.lastdeltay=0;b.rail.drag||b.doScrollBy(d)},120)}d.stopImmediatePropagation();return d.preventDefault()}var b=this;this.version="3.5.0";this.name="nicescroll";this.me=c;this.opt={doc:e("body"),win:!1};e.extend(this.opt,I);this.opt.snapbackspeed=80;if(h)for(var p in b.opt)"undefined"!=typeof h[p]&&(b.opt[p]=h[p]);this.iddoc=(this.doc=b.opt.doc)&&this.doc[0]?this.doc[0].id||"":"";this.ispage=/BODY|HTML/.test(b.opt.win?
    b.opt.win[0].nodeName:this.doc[0].nodeName);this.haswrapper=!1!==b.opt.win;this.win=b.opt.win||(this.ispage?e(window):this.doc);this.docscroll=this.ispage&&!this.haswrapper?e(window):this.win;this.body=e("body");this.iframe=this.isfixed=this.viewport=!1;this.isiframe="IFRAME"==this.doc[0].nodeName&&"IFRAME"==this.win[0].nodeName;this.istextarea="TEXTAREA"==this.win[0].nodeName;this.forcescreen=!1;this.canshowonmouseevent="scroll"!=b.opt.autohidemode;this.page=this.view=this.onzoomout=this.onzoomin=
    this.onscrollcancel=this.onscrollend=this.onscrollstart=this.onclick=this.ongesturezoom=this.onkeypress=this.onmousewheel=this.onmousemove=this.onmouseup=this.onmousedown=!1;this.scroll={x:0,y:0};this.scrollratio={x:0,y:0};this.cursorheight=20;this.scrollvaluemax=0;this.observerremover=this.observer=this.scrollmom=this.scrollrunning=this.checkrtlmode=!1;do this.id="ascrail"+M++;while(document.getElementById(this.id));this.hasmousefocus=this.hasfocus=this.zoomactive=this.zoom=this.selectiondrag=this.cursorfreezed=
    this.cursor=this.rail=!1;this.visibility=!0;this.hidden=this.locked=!1;this.cursoractive=!0;this.overflowx=b.opt.overflowx;this.overflowy=b.opt.overflowy;this.nativescrollingarea=!1;this.checkarea=0;this.events=[];this.saved={};this.delaylist={};this.synclist={};this.lastdeltay=this.lastdeltax=0;this.detected=P();var g=e.extend({},this.detected);this.ishwscroll=(this.canhwscroll=g.hastransform&&b.opt.hwacceleration)&&b.haswrapper;this.istouchcapable=!1;g.cantouch&&(g.ischrome&&!g.isios&&!g.isandroid)&&
(this.istouchcapable=!0,g.cantouch=!1);g.cantouch&&(g.ismozilla&&!g.isios&&!g.isandroid)&&(this.istouchcapable=!0,g.cantouch=!1);b.opt.enablemouselockapi||(g.hasmousecapture=!1,g.haspointerlock=!1);this.delayed=function(d,c,f,g){var e=b.delaylist[d],k=(new Date).getTime();if(!g&&e&&e.tt)return!1;e&&e.tt&&clearTimeout(e.tt);if(e&&e.last+f>k&&!e.tt)b.delaylist[d]={last:k+f,tt:setTimeout(function(){b.delaylist[d].tt=0;c.call()},f)};else if(!e||!e.tt)b.delaylist[d]={last:k,tt:0},setTimeout(function(){c.call()},
    0)};this.debounced=function(d,c,f){var g=b.delaylist[d];(new Date).getTime();b.delaylist[d]=c;g||setTimeout(function(){var c=b.delaylist[d];b.delaylist[d]=!1;c.call()},f)};this.synched=function(d,c){b.synclist[d]=c;(function(){b.onsync||(v(function(){b.onsync=!1;for(d in b.synclist){var c=b.synclist[d];c&&c.call(b);b.synclist[d]=!1}}),b.onsync=!0)})();return d};this.unsynched=function(d){b.synclist[d]&&(b.synclist[d]=!1)};this.css=function(d,c){for(var f in c)b.saved.css.push([d,f,d.css(f)]),d.css(f,
    c[f])};this.scrollTop=function(d){return"undefined"==typeof d?b.getScrollTop():b.setScrollTop(d)};this.scrollLeft=function(d){return"undefined"==typeof d?b.getScrollLeft():b.setScrollLeft(d)};BezierClass=function(b,c,f,g,e,k,l){this.st=b;this.ed=c;this.spd=f;this.p1=g||0;this.p2=e||1;this.p3=k||0;this.p4=l||1;this.ts=(new Date).getTime();this.df=this.ed-this.st};BezierClass.prototype={B2:function(b){return 3*b*b*(1-b)},B3:function(b){return 3*b*(1-b)*(1-b)},B4:function(b){return(1-b)*(1-b)*(1-b)},
    getNow:function(){var b=1-((new Date).getTime()-this.ts)/this.spd,c=this.B2(b)+this.B3(b)+this.B4(b);return 0>b?this.ed:this.st+Math.round(this.df*c)},update:function(b,c){this.st=this.getNow();this.ed=b;this.spd=c;this.ts=(new Date).getTime();this.df=this.ed-this.st;return this}};if(this.ishwscroll){this.doc.translate={x:0,y:0,tx:"0px",ty:"0px"};g.hastranslate3d&&g.isios&&this.doc.css("-webkit-backface-visibility","hidden");var s=function(){var d=b.doc.css(g.trstyle);return d&&"matrix"==d.substr(0,
    6)?d.replace(/^.*\((.*)\)$/g,"$1").replace(/px/g,"").split(/, +/):!1};this.getScrollTop=function(d){if(!d){if(d=s())return 16==d.length?-d[13]:-d[5];if(b.timerscroll&&b.timerscroll.bz)return b.timerscroll.bz.getNow()}return b.doc.translate.y};this.getScrollLeft=function(d){if(!d){if(d=s())return 16==d.length?-d[12]:-d[4];if(b.timerscroll&&b.timerscroll.bh)return b.timerscroll.bh.getNow()}return b.doc.translate.x};this.notifyScrollEvent=document.createEvent?function(b){var c=document.createEvent("UIEvents");
    c.initUIEvent("scroll",!1,!0,window,1);b.dispatchEvent(c)}:document.fireEvent?function(b){var c=document.createEventObject();b.fireEvent("onscroll");c.cancelBubble=!0}:function(b,c){};g.hastranslate3d&&b.opt.enabletranslate3d?(this.setScrollTop=function(d,c){b.doc.translate.y=d;b.doc.translate.ty=-1*d+"px";b.doc.css(g.trstyle,"translate3d("+b.doc.translate.tx+","+b.doc.translate.ty+",0px)");c||b.notifyScrollEvent(b.win[0])},this.setScrollLeft=function(d,c){b.doc.translate.x=d;b.doc.translate.tx=-1*
    d+"px";b.doc.css(g.trstyle,"translate3d("+b.doc.translate.tx+","+b.doc.translate.ty+",0px)");c||b.notifyScrollEvent(b.win[0])}):(this.setScrollTop=function(d,c){b.doc.translate.y=d;b.doc.translate.ty=-1*d+"px";b.doc.css(g.trstyle,"translate("+b.doc.translate.tx+","+b.doc.translate.ty+")");c||b.notifyScrollEvent(b.win[0])},this.setScrollLeft=function(d,c){b.doc.translate.x=d;b.doc.translate.tx=-1*d+"px";b.doc.css(g.trstyle,"translate("+b.doc.translate.tx+","+b.doc.translate.ty+")");c||b.notifyScrollEvent(b.win[0])})}else this.getScrollTop=
    function(){return b.docscroll.scrollTop()},this.setScrollTop=function(d){return b.docscroll.scrollTop(d)},this.getScrollLeft=function(){return b.docscroll.scrollLeft()},this.setScrollLeft=function(d){return b.docscroll.scrollLeft(d)};this.getTarget=function(b){return!b?!1:b.target?b.target:b.srcElement?b.srcElement:!1};this.hasParent=function(b,c){if(!b)return!1;for(var f=b.target||b.srcElement||b||!1;f&&f.id!=c;)f=f.parentNode||!1;return!1!==f};var u={thin:1,medium:3,thick:5};this.getOffset=function(){if(b.isfixed)return{top:parseFloat(b.win.css("top")),
    left:parseFloat(b.win.css("left"))};if(!b.viewport)return b.win.offset();var d=b.win.offset(),c=b.viewport.offset();return{top:d.top-c.top+b.viewport.scrollTop(),left:d.left-c.left+b.viewport.scrollLeft()}};this.updateScrollBar=function(d){if(b.ishwscroll)b.rail.css({height:b.win.innerHeight()}),b.railh&&b.railh.css({width:b.win.innerWidth()});else{var c=b.getOffset(),f=c.top,g=c.left,f=f+l(b.win,"border-top-width",!0);b.win.outerWidth();b.win.innerWidth();var g=g+(b.rail.align?b.win.outerWidth()-
    l(b.win,"border-right-width")-b.rail.width:l(b.win,"border-left-width")),e=b.opt.railoffset;e&&(e.top&&(f+=e.top),b.rail.align&&e.left&&(g+=e.left));b.locked||b.rail.css({top:f,left:g,height:d?d.h:b.win.innerHeight()});b.zoom&&b.zoom.css({top:f+1,left:1==b.rail.align?g-20:g+b.rail.width+4});b.railh&&!b.locked&&(f=c.top,g=c.left,d=b.railh.align?f+l(b.win,"border-top-width",!0)+b.win.innerHeight()-b.railh.height:f+l(b.win,"border-top-width",!0),g+=l(b.win,"border-left-width"),b.railh.css({top:d,left:g,
    width:b.railh.width}))}};this.doRailClick=function(d,c,f){var g;b.locked||(b.cancelEvent(d),c?(c=f?b.doScrollLeft:b.doScrollTop,g=f?(d.pageX-b.railh.offset().left-b.cursorwidth/2)*b.scrollratio.x:(d.pageY-b.rail.offset().top-b.cursorheight/2)*b.scrollratio.y,c(g)):(c=f?b.doScrollLeftBy:b.doScrollBy,g=f?b.scroll.x:b.scroll.y,d=f?d.pageX-b.railh.offset().left:d.pageY-b.rail.offset().top,f=f?b.view.w:b.view.h,g>=d?c(f):c(-f)))};b.hasanimationframe=v;b.hascancelanimationframe=w;b.hasanimationframe?b.hascancelanimationframe||
    (w=function(){b.cancelAnimationFrame=!0}):(v=function(b){return setTimeout(b,15-Math.floor(+new Date/1E3)%16)},w=clearInterval);this.init=function(){b.saved.css=[];if(g.isie7mobile||g.isoperamini)return!0;g.hasmstouch&&b.css(b.ispage?e("html"):b.win,{"-ms-touch-action":"none"});b.zindex="auto";b.zindex=!b.ispage&&"auto"==b.opt.zindex?k()||"auto":b.opt.zindex;!b.ispage&&"auto"!=b.zindex&&b.zindex>y&&(y=b.zindex);b.isie&&(0==b.zindex&&"auto"==b.opt.zindex)&&(b.zindex="auto");if(!b.ispage||!g.cantouch&&
    !g.isieold&&!g.isie9mobile){var d=b.docscroll;b.ispage&&(d=b.haswrapper?b.win:b.doc);g.isie9mobile||b.css(d,{"overflow-y":"hidden"});b.ispage&&g.isie7&&("BODY"==b.doc[0].nodeName?b.css(e("html"),{"overflow-y":"hidden"}):"HTML"==b.doc[0].nodeName&&b.css(e("body"),{"overflow-y":"hidden"}));g.isios&&(!b.ispage&&!b.haswrapper)&&b.css(e("body"),{"-webkit-overflow-scrolling":"touch"});var c=e(document.createElement("div"));c.css({position:"relative",top:0,"float":"right",width:b.opt.cursorwidth,height:"0px",
    "background-color":b.opt.cursorcolor,border:b.opt.cursorborder,"background-clip":"padding-box","-webkit-border-radius":b.opt.cursorborderradius,"-moz-border-radius":b.opt.cursorborderradius,"border-radius":b.opt.cursorborderradius});c.hborder=parseFloat(c.outerHeight()-c.innerHeight());b.cursor=c;var f=e(document.createElement("div"));f.attr("id",b.id);f.addClass("nicescroll-rails");var l,h,x=["left","right"],q;for(q in x)h=x[q],(l=b.opt.railpadding[h])?f.css("padding-"+h,l+"px"):b.opt.railpadding[h]=
    0;f.append(c);f.width=Math.max(parseFloat(b.opt.cursorwidth),c.outerWidth())+b.opt.railpadding.left+b.opt.railpadding.right;f.css({width:f.width+"px",zIndex:b.zindex,background:b.opt.background,cursor:"default"});f.visibility=!0;f.scrollable=!0;f.align="left"==b.opt.railalign?0:1;b.rail=f;c=b.rail.drag=!1;b.opt.boxzoom&&(!b.ispage&&!g.isieold)&&(c=document.createElement("div"),b.bind(c,"click",b.doZoom),b.zoom=e(c),b.zoom.css({cursor:"pointer","z-index":b.zindex,backgroundImage:"url("+N+"zoomico.png)",
    height:18,width:18,backgroundPosition:"0px 0px"}),b.opt.dblclickzoom&&b.bind(b.win,"dblclick",b.doZoom),g.cantouch&&b.opt.gesturezoom&&(b.ongesturezoom=function(d){1.5<d.scale&&b.doZoomIn(d);0.8>d.scale&&b.doZoomOut(d);return b.cancelEvent(d)},b.bind(b.win,"gestureend",b.ongesturezoom)));b.railh=!1;if(b.opt.horizrailenabled){b.css(d,{"overflow-x":"hidden"});c=e(document.createElement("div"));c.css({position:"relative",top:0,height:b.opt.cursorwidth,width:"0px","background-color":b.opt.cursorcolor,
    border:b.opt.cursorborder,"background-clip":"padding-box","-webkit-border-radius":b.opt.cursorborderradius,"-moz-border-radius":b.opt.cursorborderradius,"border-radius":b.opt.cursorborderradius});c.wborder=parseFloat(c.outerWidth()-c.innerWidth());b.cursorh=c;var m=e(document.createElement("div"));m.attr("id",b.id+"-hr");m.addClass("nicescroll-rails");m.height=Math.max(parseFloat(b.opt.cursorwidth),c.outerHeight());m.css({height:m.height+"px",zIndex:b.zindex,background:b.opt.background});m.append(c);
    m.visibility=!0;m.scrollable=!0;m.align="top"==b.opt.railvalign?0:1;b.railh=m;b.railh.drag=!1}b.ispage?(f.css({position:"fixed",top:"0px",height:"100%"}),f.align?f.css({right:"0px"}):f.css({left:"0px"}),b.body.append(f),b.railh&&(m.css({position:"fixed",left:"0px",width:"100%"}),m.align?m.css({bottom:"0px"}):m.css({top:"0px"}),b.body.append(m))):(b.ishwscroll?("static"==b.win.css("position")&&b.css(b.win,{position:"relative"}),d="HTML"==b.win[0].nodeName?b.body:b.win,b.zoom&&(b.zoom.css({position:"absolute",
    top:1,right:0,"margin-right":f.width+4}),d.append(b.zoom)),f.css({position:"absolute",top:0}),f.align?f.css({right:0}):f.css({left:0}),d.append(f),m&&(m.css({position:"absolute",left:0,bottom:0}),m.align?m.css({bottom:0}):m.css({top:0}),d.append(m))):(b.isfixed="fixed"==b.win.css("position"),d=b.isfixed?"fixed":"absolute",b.isfixed||(b.viewport=b.getViewport(b.win[0])),b.viewport&&(b.body=b.viewport,!1==/fixed|relative|absolute/.test(b.viewport.css("position"))&&b.css(b.viewport,{position:"relative"})),
    f.css({position:d}),b.zoom&&b.zoom.css({position:d}),b.updateScrollBar(),b.body.append(f),b.zoom&&b.body.append(b.zoom),b.railh&&(m.css({position:d}),b.body.append(m))),g.isios&&b.css(b.win,{"-webkit-tap-highlight-color":"rgba(0,0,0,0)","-webkit-touch-callout":"none"}),g.isie&&b.opt.disableoutline&&b.win.attr("hideFocus","true"),g.iswebkit&&b.opt.disableoutline&&b.win.css({outline:"none"}));!1===b.opt.autohidemode?(b.autohidedom=!1,b.rail.css({opacity:b.opt.cursoropacitymax}),b.railh&&b.railh.css({opacity:b.opt.cursoropacitymax})):
    !0===b.opt.autohidemode||"leave"===b.opt.autohidemode?(b.autohidedom=e().add(b.rail),g.isie8&&(b.autohidedom=b.autohidedom.add(b.cursor)),b.railh&&(b.autohidedom=b.autohidedom.add(b.railh)),b.railh&&g.isie8&&(b.autohidedom=b.autohidedom.add(b.cursorh))):"scroll"==b.opt.autohidemode?(b.autohidedom=e().add(b.rail),b.railh&&(b.autohidedom=b.autohidedom.add(b.railh))):"cursor"==b.opt.autohidemode?(b.autohidedom=e().add(b.cursor),b.railh&&(b.autohidedom=b.autohidedom.add(b.cursorh))):"hidden"==b.opt.autohidemode&&
        (b.autohidedom=!1,b.hide(),b.locked=!1);if(g.isie9mobile)b.scrollmom=new J(b),b.onmangotouch=function(d){d=b.getScrollTop();var c=b.getScrollLeft();if(d==b.scrollmom.lastscrolly&&c==b.scrollmom.lastscrollx)return!0;var f=d-b.mangotouch.sy,g=c-b.mangotouch.sx;if(0!=Math.round(Math.sqrt(Math.pow(g,2)+Math.pow(f,2)))){var n=0>f?-1:1,e=0>g?-1:1,k=+new Date;b.mangotouch.lazy&&clearTimeout(b.mangotouch.lazy);80<k-b.mangotouch.tm||b.mangotouch.dry!=n||b.mangotouch.drx!=e?(b.scrollmom.stop(),b.scrollmom.reset(c,
    d),b.mangotouch.sy=d,b.mangotouch.ly=d,b.mangotouch.sx=c,b.mangotouch.lx=c,b.mangotouch.dry=n,b.mangotouch.drx=e,b.mangotouch.tm=k):(b.scrollmom.stop(),b.scrollmom.update(b.mangotouch.sx-g,b.mangotouch.sy-f),b.mangotouch.tm=k,f=Math.max(Math.abs(b.mangotouch.ly-d),Math.abs(b.mangotouch.lx-c)),b.mangotouch.ly=d,b.mangotouch.lx=c,2<f&&(b.mangotouch.lazy=setTimeout(function(){b.mangotouch.lazy=!1;b.mangotouch.dry=0;b.mangotouch.drx=0;b.mangotouch.tm=0;b.scrollmom.doMomentum(30)},100)))}},f=b.getScrollTop(),
    m=b.getScrollLeft(),b.mangotouch={sy:f,ly:f,dry:0,sx:m,lx:m,drx:0,lazy:!1,tm:0},b.bind(b.docscroll,"scroll",b.onmangotouch);else{if(g.cantouch||b.istouchcapable||b.opt.touchbehavior||g.hasmstouch){b.scrollmom=new J(b);b.ontouchstart=function(d){if(d.pointerType&&2!=d.pointerType)return!1;if(!b.locked){if(g.hasmstouch)for(var c=d.target?d.target:!1;c;){var f=e(c).getNiceScroll();if(0<f.length&&f[0].me==b.me)break;if(0<f.length)return!1;if("DIV"==c.nodeName&&c.id==b.id)break;c=c.parentNode?c.parentNode:
    !1}b.cancelScroll();if((c=b.getTarget(d))&&/INPUT/i.test(c.nodeName)&&/range/i.test(c.type))return b.stopPropagation(d);!("clientX"in d)&&"changedTouches"in d&&(d.clientX=d.changedTouches[0].clientX,d.clientY=d.changedTouches[0].clientY);b.forcescreen&&(f=d,d={original:d.original?d.original:d},d.clientX=f.screenX,d.clientY=f.screenY);b.rail.drag={x:d.clientX,y:d.clientY,sx:b.scroll.x,sy:b.scroll.y,st:b.getScrollTop(),sl:b.getScrollLeft(),pt:2,dl:!1};if(b.ispage||!b.opt.directionlockdeadzone)b.rail.drag.dl=
    "f";else{var f=e(window).width(),n=e(window).height(),k=Math.max(document.body.scrollWidth,document.documentElement.scrollWidth),l=Math.max(document.body.scrollHeight,document.documentElement.scrollHeight),n=Math.max(0,l-n),f=Math.max(0,k-f);b.rail.drag.ck=!b.rail.scrollable&&b.railh.scrollable?0<n?"v":!1:b.rail.scrollable&&!b.railh.scrollable?0<f?"h":!1:!1;b.rail.drag.ck||(b.rail.drag.dl="f")}b.opt.touchbehavior&&(b.isiframe&&g.isie)&&(f=b.win.position(),b.rail.drag.x+=f.left,b.rail.drag.y+=f.top);
    b.hasmoving=!1;b.lastmouseup=!1;b.scrollmom.reset(d.clientX,d.clientY);if(!g.cantouch&&!this.istouchcapable&&!g.hasmstouch){if(!c||!/INPUT|SELECT|TEXTAREA/i.test(c.nodeName))return!b.ispage&&g.hasmousecapture&&c.setCapture(),b.opt.touchbehavior?b.cancelEvent(d):b.stopPropagation(d);/SUBMIT|CANCEL|BUTTON/i.test(e(c).attr("type"))&&(pc={tg:c,click:!1},b.preventclick=pc)}}};b.ontouchend=function(d){if(d.pointerType&&2!=d.pointerType)return!1;if(b.rail.drag&&2==b.rail.drag.pt&&(b.scrollmom.doMomentum(),
    b.rail.drag=!1,b.hasmoving&&(b.hasmoving=!1,b.lastmouseup=!0,b.hideCursor(),g.hasmousecapture&&document.releaseCapture(),!g.cantouch)))return b.cancelEvent(d)};var t=b.opt.touchbehavior&&b.isiframe&&!g.hasmousecapture;b.ontouchmove=function(d,c){if(d.pointerType&&2!=d.pointerType)return!1;if(b.rail.drag&&2==b.rail.drag.pt){if(g.cantouch&&"undefined"==typeof d.original)return!0;b.hasmoving=!0;b.preventclick&&!b.preventclick.click&&(b.preventclick.click=b.preventclick.tg.onclick||!1,b.preventclick.tg.onclick=
    b.onpreventclick);d=e.extend({original:d},d);"changedTouches"in d&&(d.clientX=d.changedTouches[0].clientX,d.clientY=d.changedTouches[0].clientY);if(b.forcescreen){var f=d;d={original:d.original?d.original:d};d.clientX=f.screenX;d.clientY=f.screenY}f=ofy=0;if(t&&!c){var n=b.win.position(),f=-n.left;ofy=-n.top}var k=d.clientY+ofy,n=k-b.rail.drag.y,l=d.clientX+f,h=l-b.rail.drag.x,r=b.rail.drag.st-n;b.ishwscroll&&b.opt.bouncescroll?0>r?r=Math.round(r/2):r>b.page.maxh&&(r=b.page.maxh+Math.round((r-b.page.maxh)/
    2)):(0>r&&(k=r=0),r>b.page.maxh&&(r=b.page.maxh,k=0));if(b.railh&&b.railh.scrollable){var m=b.rail.drag.sl-h;b.ishwscroll&&b.opt.bouncescroll?0>m?m=Math.round(m/2):m>b.page.maxw&&(m=b.page.maxw+Math.round((m-b.page.maxw)/2)):(0>m&&(l=m=0),m>b.page.maxw&&(m=b.page.maxw,l=0))}f=!1;if(b.rail.drag.dl)f=!0,"v"==b.rail.drag.dl?m=b.rail.drag.sl:"h"==b.rail.drag.dl&&(r=b.rail.drag.st);else{var n=Math.abs(n),h=Math.abs(h),x=b.opt.directionlockdeadzone;if("v"==b.rail.drag.ck){if(n>x&&h<=0.3*n)return b.rail.drag=
    !1,!0;h>x&&(b.rail.drag.dl="f",e("body").scrollTop(e("body").scrollTop()))}else if("h"==b.rail.drag.ck){if(h>x&&n<=0.3*h)return b.rail.drag=!1,!0;n>x&&(b.rail.drag.dl="f",e("body").scrollLeft(e("body").scrollLeft()))}}b.synched("touchmove",function(){b.rail.drag&&2==b.rail.drag.pt&&(b.prepareTransition&&b.prepareTransition(0),b.rail.scrollable&&b.setScrollTop(r),b.scrollmom.update(l,k),b.railh&&b.railh.scrollable?(b.setScrollLeft(m),b.showCursor(r,m)):b.showCursor(r),g.isie10&&document.selection.clear())});
    g.ischrome&&b.istouchcapable&&(f=!1);if(f)return b.cancelEvent(d)}}}b.onmousedown=function(d,c){if(!(b.rail.drag&&1!=b.rail.drag.pt)){if(b.locked)return b.cancelEvent(d);b.cancelScroll();b.rail.drag={x:d.clientX,y:d.clientY,sx:b.scroll.x,sy:b.scroll.y,pt:1,hr:!!c};var f=b.getTarget(d);!b.ispage&&g.hasmousecapture&&f.setCapture();b.isiframe&&!g.hasmousecapture&&(b.saved.csspointerevents=b.doc.css("pointer-events"),b.css(b.doc,{"pointer-events":"none"}));return b.cancelEvent(d)}};b.onmouseup=function(d){if(b.rail.drag&&
    (g.hasmousecapture&&document.releaseCapture(),b.isiframe&&!g.hasmousecapture&&b.doc.css("pointer-events",b.saved.csspointerevents),1==b.rail.drag.pt))return b.rail.drag=!1,b.cancelEvent(d)};b.onmousemove=function(d){if(b.rail.drag&&1==b.rail.drag.pt){if(g.ischrome&&0==d.which)return b.onmouseup(d);b.cursorfreezed=!0;if(b.rail.drag.hr){b.scroll.x=b.rail.drag.sx+(d.clientX-b.rail.drag.x);0>b.scroll.x&&(b.scroll.x=0);var c=b.scrollvaluemaxw;b.scroll.x>c&&(b.scroll.x=c)}else b.scroll.y=b.rail.drag.sy+
    (d.clientY-b.rail.drag.y),0>b.scroll.y&&(b.scroll.y=0),c=b.scrollvaluemax,b.scroll.y>c&&(b.scroll.y=c);b.synched("mousemove",function(){b.rail.drag&&1==b.rail.drag.pt&&(b.showCursor(),b.rail.drag.hr?b.doScrollLeft(Math.round(b.scroll.x*b.scrollratio.x),b.opt.cursordragspeed):b.doScrollTop(Math.round(b.scroll.y*b.scrollratio.y),b.opt.cursordragspeed))});return b.cancelEvent(d)}};if(g.cantouch||b.opt.touchbehavior)b.onpreventclick=function(d){if(b.preventclick)return b.preventclick.tg.onclick=b.preventclick.click,
    b.preventclick=!1,b.cancelEvent(d)},b.bind(b.win,"mousedown",b.ontouchstart),b.onclick=g.isios?!1:function(d){return b.lastmouseup?(b.lastmouseup=!1,b.cancelEvent(d)):!0},b.opt.grabcursorenabled&&g.cursorgrabvalue&&(b.css(b.ispage?b.doc:b.win,{cursor:g.cursorgrabvalue}),b.css(b.rail,{cursor:g.cursorgrabvalue}));else{var p=function(d){if(b.selectiondrag){if(d){var c=b.win.outerHeight();d=d.pageY-b.selectiondrag.top;0<d&&d<c&&(d=0);d>=c&&(d-=c);b.selectiondrag.df=d}0!=b.selectiondrag.df&&(b.doScrollBy(2*
    -Math.floor(b.selectiondrag.df/6)),b.debounced("doselectionscroll",function(){p()},50))}};b.hasTextSelected="getSelection"in document?function(){return 0<document.getSelection().rangeCount}:"selection"in document?function(){return"None"!=document.selection.type}:function(){return!1};b.onselectionstart=function(d){b.ispage||(b.selectiondrag=b.win.offset())};b.onselectionend=function(d){b.selectiondrag=!1};b.onselectiondrag=function(d){b.selectiondrag&&b.hasTextSelected()&&b.debounced("selectionscroll",
    function(){p(d)},250)}}g.hasmstouch&&(b.css(b.rail,{"-ms-touch-action":"none"}),b.css(b.cursor,{"-ms-touch-action":"none"}),b.bind(b.win,"MSPointerDown",b.ontouchstart),b.bind(document,"MSPointerUp",b.ontouchend),b.bind(document,"MSPointerMove",b.ontouchmove),b.bind(b.cursor,"MSGestureHold",function(b){b.preventDefault()}),b.bind(b.cursor,"contextmenu",function(b){b.preventDefault()}));this.istouchcapable&&(b.bind(b.win,"touchstart",b.ontouchstart),b.bind(document,"touchend",b.ontouchend),b.bind(document,
    "touchcancel",b.ontouchend),b.bind(document,"touchmove",b.ontouchmove));b.bind(b.cursor,"mousedown",b.onmousedown);b.bind(b.cursor,"mouseup",b.onmouseup);b.railh&&(b.bind(b.cursorh,"mousedown",function(d){b.onmousedown(d,!0)}),b.bind(b.cursorh,"mouseup",function(d){if(!(b.rail.drag&&2==b.rail.drag.pt))return b.rail.drag=!1,b.hasmoving=!1,b.hideCursor(),g.hasmousecapture&&document.releaseCapture(),b.cancelEvent(d)}));if(b.opt.cursordragontouch||!g.cantouch&&!b.opt.touchbehavior)b.rail.css({cursor:"default"}),
    b.railh&&b.railh.css({cursor:"default"}),b.jqbind(b.rail,"mouseenter",function(){b.canshowonmouseevent&&b.showCursor();b.rail.active=!0}),b.jqbind(b.rail,"mouseleave",function(){b.rail.active=!1;b.rail.drag||b.hideCursor()}),b.opt.sensitiverail&&(b.bind(b.rail,"click",function(d){b.doRailClick(d,!1,!1)}),b.bind(b.rail,"dblclick",function(d){b.doRailClick(d,!0,!1)}),b.bind(b.cursor,"click",function(d){b.cancelEvent(d)}),b.bind(b.cursor,"dblclick",function(d){b.cancelEvent(d)})),b.railh&&(b.jqbind(b.railh,
    "mouseenter",function(){b.canshowonmouseevent&&b.showCursor();b.rail.active=!0}),b.jqbind(b.railh,"mouseleave",function(){b.rail.active=!1;b.rail.drag||b.hideCursor()}),b.opt.sensitiverail&&(b.bind(b.railh,"click",function(d){b.doRailClick(d,!1,!0)}),b.bind(b.railh,"dblclick",function(d){b.doRailClick(d,!0,!0)}),b.bind(b.cursorh,"click",function(d){b.cancelEvent(d)}),b.bind(b.cursorh,"dblclick",function(d){b.cancelEvent(d)})));!g.cantouch&&!b.opt.touchbehavior?(b.bind(g.hasmousecapture?b.win:document,
    "mouseup",b.onmouseup),b.bind(document,"mousemove",b.onmousemove),b.onclick&&b.bind(document,"click",b.onclick),!b.ispage&&b.opt.enablescrollonselection&&(b.bind(b.win[0],"mousedown",b.onselectionstart),b.bind(document,"mouseup",b.onselectionend),b.bind(b.cursor,"mouseup",b.onselectionend),b.cursorh&&b.bind(b.cursorh,"mouseup",b.onselectionend),b.bind(document,"mousemove",b.onselectiondrag)),b.zoom&&(b.jqbind(b.zoom,"mouseenter",function(){b.canshowonmouseevent&&b.showCursor();b.rail.active=!0}),
    b.jqbind(b.zoom,"mouseleave",function(){b.rail.active=!1;b.rail.drag||b.hideCursor()}))):(b.bind(g.hasmousecapture?b.win:document,"mouseup",b.ontouchend),b.bind(document,"mousemove",b.ontouchmove),b.onclick&&b.bind(document,"click",b.onclick),b.opt.cursordragontouch&&(b.bind(b.cursor,"mousedown",b.onmousedown),b.bind(b.cursor,"mousemove",b.onmousemove),b.cursorh&&b.bind(b.cursorh,"mousedown",function(d){b.onmousedown(d,!0)}),b.cursorh&&b.bind(b.cursorh,"mousemove",b.onmousemove)));b.opt.enablemousewheel&&
(b.isiframe||b.bind(g.isie&&b.ispage?document:b.win,"mousewheel",b.onmousewheel),b.bind(b.rail,"mousewheel",b.onmousewheel),b.railh&&b.bind(b.railh,"mousewheel",b.onmousewheelhr));!b.ispage&&(!g.cantouch&&!/HTML|BODY/.test(b.win[0].nodeName))&&(b.win.attr("tabindex")||b.win.attr({tabindex:L++}),b.jqbind(b.win,"focus",function(d){z=b.getTarget(d).id||!0;b.hasfocus=!0;b.canshowonmouseevent&&b.noticeCursor()}),b.jqbind(b.win,"blur",function(d){z=!1;b.hasfocus=!1}),b.jqbind(b.win,"mouseenter",function(d){E=
    b.getTarget(d).id||!0;b.hasmousefocus=!0;b.canshowonmouseevent&&b.noticeCursor()}),b.jqbind(b.win,"mouseleave",function(){E=!1;b.hasmousefocus=!1;b.rail.drag||b.hideCursor()}))}b.onkeypress=function(d){if(b.locked&&0==b.page.maxh)return!0;d=d?d:window.e;var c=b.getTarget(d);if(c&&/INPUT|TEXTAREA|SELECT|OPTION/.test(c.nodeName)&&(!c.getAttribute("type")&&!c.type||!/submit|button|cancel/i.tp))return!0;if(b.hasfocus||b.hasmousefocus&&!z||b.ispage&&!z&&!E){c=d.keyCode;if(b.locked&&27!=c)return b.cancelEvent(d);
    var f=d.ctrlKey||!1,n=d.shiftKey||!1,g=!1;switch(c){case 38:case 63233:b.doScrollBy(72);g=!0;break;case 40:case 63235:b.doScrollBy(-72);g=!0;break;case 37:case 63232:b.railh&&(f?b.doScrollLeft(0):b.doScrollLeftBy(72),g=!0);break;case 39:case 63234:b.railh&&(f?b.doScrollLeft(b.page.maxw):b.doScrollLeftBy(-72),g=!0);break;case 33:case 63276:b.doScrollBy(b.view.h);g=!0;break;case 34:case 63277:b.doScrollBy(-b.view.h);g=!0;break;case 36:case 63273:b.railh&&f?b.doScrollPos(0,0):b.doScrollTo(0);g=!0;break;
        case 35:case 63275:b.railh&&f?b.doScrollPos(b.page.maxw,b.page.maxh):b.doScrollTo(b.page.maxh);g=!0;break;case 32:b.opt.spacebarenabled&&(n?b.doScrollBy(b.view.h):b.doScrollBy(-b.view.h),g=!0);break;case 27:b.zoomactive&&(b.doZoom(),g=!0)}if(g)return b.cancelEvent(d)}};b.opt.enablekeyboard&&b.bind(document,g.isopera&&!g.isopera12?"keypress":"keydown",b.onkeypress);b.bind(window,"resize",b.lazyResize);b.bind(window,"orientationchange",b.lazyResize);b.bind(window,"load",b.lazyResize);if(g.ischrome&&
    !b.ispage&&!b.haswrapper){var s=b.win.attr("style"),f=parseFloat(b.win.css("width"))+1;b.win.css("width",f);b.synched("chromefix",function(){b.win.attr("style",s)})}b.onAttributeChange=function(d){b.lazyResize(250)};!b.ispage&&!b.haswrapper&&(!1!==A?(b.observer=new A(function(d){d.forEach(b.onAttributeChange)}),b.observer.observe(b.win[0],{childList:!0,characterData:!1,attributes:!0,subtree:!1}),b.observerremover=new A(function(d){d.forEach(function(d){if(0<d.removedNodes.length)for(var c in d.removedNodes)if(d.removedNodes[c]==
    b.win[0])return b.remove()})}),b.observerremover.observe(b.win[0].parentNode,{childList:!0,characterData:!1,attributes:!1,subtree:!1})):(b.bind(b.win,g.isie&&!g.isie9?"propertychange":"DOMAttrModified",b.onAttributeChange),g.isie9&&b.win[0].attachEvent("onpropertychange",b.onAttributeChange),b.bind(b.win,"DOMNodeRemoved",function(d){d.target==b.win[0]&&b.remove()})));!b.ispage&&b.opt.boxzoom&&b.bind(window,"resize",b.resizeZoom);b.istextarea&&b.bind(b.win,"mouseup",b.lazyResize);b.checkrtlmode=!0;
    b.lazyResize(30)}if("IFRAME"==this.doc[0].nodeName){var K=function(d){b.iframexd=!1;try{var c="contentDocument"in this?this.contentDocument:this.contentWindow.document}catch(f){b.iframexd=!0,c=!1}if(b.iframexd)return"console"in window&&console.log("NiceScroll error: policy restriced iframe"),!0;b.forcescreen=!0;b.isiframe&&(b.iframe={doc:e(c),html:b.doc.contents().find("html")[0],body:b.doc.contents().find("body")[0]},b.getContentSize=function(){return{w:Math.max(b.iframe.html.scrollWidth,b.iframe.body.scrollWidth),
    h:Math.max(b.iframe.html.scrollHeight,b.iframe.body.scrollHeight)}},b.docscroll=e(b.iframe.body));!g.isios&&(b.opt.iframeautoresize&&!b.isiframe)&&(b.win.scrollTop(0),b.doc.height(""),d=Math.max(c.getElementsByTagName("html")[0].scrollHeight,c.body.scrollHeight),b.doc.height(d));b.lazyResize(30);g.isie7&&b.css(e(b.iframe.html),{"overflow-y":"hidden"});b.css(e(b.iframe.body),{"overflow-y":"hidden"});g.isios&&b.haswrapper&&b.css(e(c.body),{"-webkit-transform":"translate3d(0,0,0)"});"contentWindow"in
    this?b.bind(this.contentWindow,"scroll",b.onscroll):b.bind(c,"scroll",b.onscroll);b.opt.enablemousewheel&&b.bind(c,"mousewheel",b.onmousewheel);b.opt.enablekeyboard&&b.bind(c,g.isopera?"keypress":"keydown",b.onkeypress);if(g.cantouch||b.opt.touchbehavior)b.bind(c,"mousedown",b.ontouchstart),b.bind(c,"mousemove",function(d){b.ontouchmove(d,!0)}),b.opt.grabcursorenabled&&g.cursorgrabvalue&&b.css(e(c.body),{cursor:g.cursorgrabvalue});b.bind(c,"mouseup",b.ontouchend);b.zoom&&(b.opt.dblclickzoom&&b.bind(c,
    "dblclick",b.doZoom),b.ongesturezoom&&b.bind(c,"gestureend",b.ongesturezoom))};this.doc[0].readyState&&"complete"==this.doc[0].readyState&&setTimeout(function(){K.call(b.doc[0],!1)},500);b.bind(this.doc,"load",K)}};this.showCursor=function(d,c){b.cursortimeout&&(clearTimeout(b.cursortimeout),b.cursortimeout=0);if(b.rail){b.autohidedom&&(b.autohidedom.stop().css({opacity:b.opt.cursoropacitymax}),b.cursoractive=!0);if(!b.rail.drag||1!=b.rail.drag.pt)"undefined"!=typeof d&&!1!==d&&(b.scroll.y=Math.round(1*
    d/b.scrollratio.y)),"undefined"!=typeof c&&(b.scroll.x=Math.round(1*c/b.scrollratio.x));b.cursor.css({height:b.cursorheight,top:b.scroll.y});b.cursorh&&(!b.rail.align&&b.rail.visibility?b.cursorh.css({width:b.cursorwidth,left:b.scroll.x+b.rail.width}):b.cursorh.css({width:b.cursorwidth,left:b.scroll.x}),b.cursoractive=!0);b.zoom&&b.zoom.stop().css({opacity:b.opt.cursoropacitymax})}};this.hideCursor=function(d){!b.cursortimeout&&(b.rail&&b.autohidedom&&!(b.hasmousefocus&&"leave"==b.opt.autohidemode))&&
(b.cursortimeout=setTimeout(function(){if(!b.rail.active||!b.showonmouseevent)b.autohidedom.stop().animate({opacity:b.opt.cursoropacitymin}),b.zoom&&b.zoom.stop().animate({opacity:b.opt.cursoropacitymin}),b.cursoractive=!1;b.cursortimeout=0},d||b.opt.hidecursordelay))};this.noticeCursor=function(d,c,f){b.showCursor(c,f);b.rail.active||b.hideCursor(d)};this.getContentSize=b.ispage?function(){return{w:Math.max(document.body.scrollWidth,document.documentElement.scrollWidth),h:Math.max(document.body.scrollHeight,
    document.documentElement.scrollHeight)}}:b.haswrapper?function(){return{w:b.doc.outerWidth()+parseInt(b.win.css("paddingLeft"))+parseInt(b.win.css("paddingRight")),h:b.doc.outerHeight()+parseInt(b.win.css("paddingTop"))+parseInt(b.win.css("paddingBottom"))}}:function(){return{w:b.docscroll[0].scrollWidth,h:b.docscroll[0].scrollHeight}};this.onResize=function(d,c){if(!b.win)return!1;if(!b.haswrapper&&!b.ispage){if("none"==b.win.css("display"))return b.visibility&&b.hideRail().hideRailHr(),!1;!b.hidden&&
    !b.visibility&&b.showRail().showRailHr()}var f=b.page.maxh,g=b.page.maxw,e=b.view.w;b.view={w:b.ispage?b.win.width():parseInt(b.win[0].clientWidth),h:b.ispage?b.win.height():parseInt(b.win[0].clientHeight)};b.page=c?c:b.getContentSize();b.page.maxh=Math.max(0,b.page.h-b.view.h);b.page.maxw=Math.max(0,b.page.w-b.view.w);if(b.page.maxh==f&&b.page.maxw==g&&b.view.w==e){if(b.ispage)return b;f=b.win.offset();if(b.lastposition&&(g=b.lastposition,g.top==f.top&&g.left==f.left))return b;b.lastposition=f}0==
    b.page.maxh?(b.hideRail(),b.scrollvaluemax=0,b.scroll.y=0,b.scrollratio.y=0,b.cursorheight=0,b.setScrollTop(0),b.rail.scrollable=!1):b.rail.scrollable=!0;0==b.page.maxw?(b.hideRailHr(),b.scrollvaluemaxw=0,b.scroll.x=0,b.scrollratio.x=0,b.cursorwidth=0,b.setScrollLeft(0),b.railh.scrollable=!1):b.railh.scrollable=!0;b.locked=0==b.page.maxh&&0==b.page.maxw;if(b.locked)return b.ispage||b.updateScrollBar(b.view),!1;!b.hidden&&!b.visibility?b.showRail().showRailHr():!b.hidden&&!b.railh.visibility&&b.showRailHr();
    b.istextarea&&(b.win.css("resize")&&"none"!=b.win.css("resize"))&&(b.view.h-=20);b.cursorheight=Math.min(b.view.h,Math.round(b.view.h*(b.view.h/b.page.h)));b.cursorheight=b.opt.cursorfixedheight?b.opt.cursorfixedheight:Math.max(b.opt.cursorminheight,b.cursorheight);b.cursorwidth=Math.min(b.view.w,Math.round(b.view.w*(b.view.w/b.page.w)));b.cursorwidth=b.opt.cursorfixedheight?b.opt.cursorfixedheight:Math.max(b.opt.cursorminheight,b.cursorwidth);b.scrollvaluemax=b.view.h-b.cursorheight-b.cursor.hborder;
    b.railh&&(b.railh.width=0<b.page.maxh?b.view.w-b.rail.width:b.view.w,b.scrollvaluemaxw=b.railh.width-b.cursorwidth-b.cursorh.wborder);b.checkrtlmode&&b.railh&&(b.checkrtlmode=!1,b.opt.rtlmode&&0==b.scroll.x&&b.setScrollLeft(b.page.maxw));b.ispage||b.updateScrollBar(b.view);b.scrollratio={x:b.page.maxw/b.scrollvaluemaxw,y:b.page.maxh/b.scrollvaluemax};b.getScrollTop()>b.page.maxh?b.doScrollTop(b.page.maxh):(b.scroll.y=Math.round(b.getScrollTop()*(1/b.scrollratio.y)),b.scroll.x=Math.round(b.getScrollLeft()*
        (1/b.scrollratio.x)),b.cursoractive&&b.noticeCursor());b.scroll.y&&0==b.getScrollTop()&&b.doScrollTo(Math.floor(b.scroll.y*b.scrollratio.y));return b};this.resize=b.onResize;this.lazyResize=function(d){d=isNaN(d)?30:d;b.delayed("resize",b.resize,d);return b};this._bind=function(d,c,f,g){b.events.push({e:d,n:c,f:f,b:g,q:!1});d.addEventListener?d.addEventListener(c,f,g||!1):d.attachEvent?d.attachEvent("on"+c,f):d["on"+c]=f};this.jqbind=function(d,c,f){b.events.push({e:d,n:c,f:f,q:!0});e(d).bind(c,f)};
    this.bind=function(d,c,f,e){var k="jquery"in d?d[0]:d;"mousewheel"==c?"onwheel"in b.win?b._bind(k,"wheel",f,e||!1):(d="undefined"!=typeof document.onmousewheel?"mousewheel":"DOMMouseScroll",q(k,d,f,e||!1),"DOMMouseScroll"==d&&q(k,"MozMousePixelScroll",f,e||!1)):k.addEventListener?(g.cantouch&&/mouseup|mousedown|mousemove/.test(c)&&b._bind(k,"mousedown"==c?"touchstart":"mouseup"==c?"touchend":"touchmove",function(b){if(b.touches){if(2>b.touches.length){var d=b.touches.length?b.touches[0]:b;d.original=
        b;f.call(this,d)}}else b.changedTouches&&(d=b.changedTouches[0],d.original=b,f.call(this,d))},e||!1),b._bind(k,c,f,e||!1),g.cantouch&&"mouseup"==c&&b._bind(k,"touchcancel",f,e||!1)):b._bind(k,c,function(d){if((d=d||window.event||!1)&&d.srcElement)d.target=d.srcElement;"pageY"in d||(d.pageX=d.clientX+document.documentElement.scrollLeft,d.pageY=d.clientY+document.documentElement.scrollTop);return!1===f.call(k,d)||!1===e?b.cancelEvent(d):!0})};this._unbind=function(b,c,f,g){b.removeEventListener?b.removeEventListener(c,
        f,g):b.detachEvent?b.detachEvent("on"+c,f):b["on"+c]=!1};this.unbindAll=function(){for(var d=0;d<b.events.length;d++){var c=b.events[d];c.q?c.e.unbind(c.n,c.f):b._unbind(c.e,c.n,c.f,c.b)}};this.cancelEvent=function(b){b=b.original?b.original:b?b:window.event||!1;if(!b)return!1;b.preventDefault&&b.preventDefault();b.stopPropagation&&b.stopPropagation();b.preventManipulation&&b.preventManipulation();b.cancelBubble=!0;b.cancel=!0;return b.returnValue=!1};this.stopPropagation=function(b){b=b.original?
        b.original:b?b:window.event||!1;if(!b)return!1;if(b.stopPropagation)return b.stopPropagation();b.cancelBubble&&(b.cancelBubble=!0);return!1};this.showRail=function(){if(0!=b.page.maxh&&(b.ispage||"none"!=b.win.css("display")))b.visibility=!0,b.rail.visibility=!0,b.rail.css("display","block");return b};this.showRailHr=function(){if(!b.railh)return b;if(0!=b.page.maxw&&(b.ispage||"none"!=b.win.css("display")))b.railh.visibility=!0,b.railh.css("display","block");return b};this.hideRail=function(){b.visibility=
        !1;b.rail.visibility=!1;b.rail.css("display","none");return b};this.hideRailHr=function(){if(!b.railh)return b;b.railh.visibility=!1;b.railh.css("display","none");return b};this.show=function(){b.hidden=!1;b.locked=!1;return b.showRail().showRailHr()};this.hide=function(){b.hidden=!0;b.locked=!0;return b.hideRail().hideRailHr()};this.toggle=function(){return b.hidden?b.show():b.hide()};this.remove=function(){b.stop();b.cursortimeout&&clearTimeout(b.cursortimeout);b.doZoomOut();b.unbindAll();g.isie9&&
    b.win[0].detachEvent("onpropertychange",b.onAttributeChange);!1!==b.observer&&b.observer.disconnect();!1!==b.observerremover&&b.observerremover.disconnect();b.events=null;b.cursor&&b.cursor.remove();b.cursorh&&b.cursorh.remove();b.rail&&b.rail.remove();b.railh&&b.railh.remove();b.zoom&&b.zoom.remove();for(var d=0;d<b.saved.css.length;d++){var c=b.saved.css[d];c[0].css(c[1],"undefined"==typeof c[2]?"":c[2])}b.saved=!1;b.me.data("__nicescroll","");var f=e.nicescroll;f.each(function(d){if(this&&this.id===
        b.id){delete f[d];for(var c=++d;c<f.length;c++,d++)f[d]=f[c];f.length--;f.length&&delete f[f.length]}});for(var k in b)b[k]=null,delete b[k];b=null};this.scrollstart=function(d){this.onscrollstart=d;return b};this.scrollend=function(d){this.onscrollend=d;return b};this.scrollcancel=function(d){this.onscrollcancel=d;return b};this.zoomin=function(d){this.onzoomin=d;return b};this.zoomout=function(d){this.onzoomout=d;return b};this.isScrollable=function(b){b=b.target?b.target:b;if("OPTION"==b.nodeName)return!0;
        for(;b&&1==b.nodeType&&!/BODY|HTML/.test(b.nodeName);){var c=e(b),c=c.css("overflowY")||c.css("overflowX")||c.css("overflow")||"";if(/scroll|auto/.test(c))return b.clientHeight!=b.scrollHeight;b=b.parentNode?b.parentNode:!1}return!1};this.getViewport=function(b){for(b=b&&b.parentNode?b.parentNode:!1;b&&1==b.nodeType&&!/BODY|HTML/.test(b.nodeName);){var c=e(b);if(/fixed|absolute/.test(c.css("position")))return c;var f=c.css("overflowY")||c.css("overflowX")||c.css("overflow")||"";if(/scroll|auto/.test(f)&&
        b.clientHeight!=b.scrollHeight||0<c.getNiceScroll().length)return c;b=b.parentNode?b.parentNode:!1}return!1};this.onmousewheel=function(d){if(b.locked)return b.debounced("checkunlock",b.resize,250),!0;if(b.rail.drag)return b.cancelEvent(d);"auto"==b.opt.oneaxismousemode&&0!=d.deltaX&&(b.opt.oneaxismousemode=!1);if(b.opt.oneaxismousemode&&0==d.deltaX&&!b.rail.scrollable)return b.railh&&b.railh.scrollable?b.onmousewheelhr(d):!0;var c=+new Date,f=!1;b.opt.preservenativescrolling&&b.checkarea+600<c&&
    (b.nativescrollingarea=b.isScrollable(d),f=!0);b.checkarea=c;if(b.nativescrollingarea)return!0;if(d=t(d,!1,f))b.checkarea=0;return d};this.onmousewheelhr=function(d){if(b.locked||!b.railh.scrollable)return!0;if(b.rail.drag)return b.cancelEvent(d);var c=+new Date,f=!1;b.opt.preservenativescrolling&&b.checkarea+600<c&&(b.nativescrollingarea=b.isScrollable(d),f=!0);b.checkarea=c;return b.nativescrollingarea?!0:b.locked?b.cancelEvent(d):t(d,!0,f)};this.stop=function(){b.cancelScroll();b.scrollmon&&b.scrollmon.stop();
        b.cursorfreezed=!1;b.scroll.y=Math.round(b.getScrollTop()*(1/b.scrollratio.y));b.noticeCursor();return b};this.getTransitionSpeed=function(d){var c=Math.round(10*b.opt.scrollspeed);d=Math.min(c,Math.round(d/20*b.opt.scrollspeed));return 20<d?d:0};b.opt.smoothscroll?b.ishwscroll&&g.hastransition&&b.opt.usetransition?(this.prepareTransition=function(d,c){var f=c?20<d?d:0:b.getTransitionSpeed(d),e=f?g.prefixstyle+"transform "+f+"ms ease-out":"";if(!b.lasttransitionstyle||b.lasttransitionstyle!=e)b.lasttransitionstyle=
        e,b.doc.css(g.transitionstyle,e);return f},this.doScrollLeft=function(c,g){var f=b.scrollrunning?b.newscrolly:b.getScrollTop();b.doScrollPos(c,f,g)},this.doScrollTop=function(c,g){var f=b.scrollrunning?b.newscrollx:b.getScrollLeft();b.doScrollPos(f,c,g)},this.doScrollPos=function(c,e,f){var k=b.getScrollTop(),l=b.getScrollLeft();(0>(b.newscrolly-k)*(e-k)||0>(b.newscrollx-l)*(c-l))&&b.cancelScroll();!1==b.opt.bouncescroll&&(0>e?e=0:e>b.page.maxh&&(e=b.page.maxh),0>c?c=0:c>b.page.maxw&&(c=b.page.maxw));
        if(b.scrollrunning&&c==b.newscrollx&&e==b.newscrolly)return!1;b.newscrolly=e;b.newscrollx=c;b.newscrollspeed=f||!1;if(b.timer)return!1;b.timer=setTimeout(function(){var f=b.getScrollTop(),k=b.getScrollLeft(),l,h;l=c-k;h=e-f;l=Math.round(Math.sqrt(Math.pow(l,2)+Math.pow(h,2)));l=b.newscrollspeed&&1<b.newscrollspeed?b.newscrollspeed:b.getTransitionSpeed(l);b.newscrollspeed&&1>=b.newscrollspeed&&(l*=b.newscrollspeed);b.prepareTransition(l,!0);b.timerscroll&&b.timerscroll.tm&&clearInterval(b.timerscroll.tm);
            0<l&&(!b.scrollrunning&&b.onscrollstart&&b.onscrollstart.call(b,{type:"scrollstart",current:{x:k,y:f},request:{x:c,y:e},end:{x:b.newscrollx,y:b.newscrolly},speed:l}),g.transitionend?b.scrollendtrapped||(b.scrollendtrapped=!0,b.bind(b.doc,g.transitionend,b.onScrollEnd,!1)):(b.scrollendtrapped&&clearTimeout(b.scrollendtrapped),b.scrollendtrapped=setTimeout(b.onScrollEnd,l)),b.timerscroll={bz:new BezierClass(f,b.newscrolly,l,0,0,0.58,1),bh:new BezierClass(k,b.newscrollx,l,0,0,0.58,1)},b.cursorfreezed||
                (b.timerscroll.tm=setInterval(function(){b.showCursor(b.getScrollTop(),b.getScrollLeft())},60)));b.synched("doScroll-set",function(){b.timer=0;b.scrollendtrapped&&(b.scrollrunning=!0);b.setScrollTop(b.newscrolly);b.setScrollLeft(b.newscrollx);if(!b.scrollendtrapped)b.onScrollEnd()})},50)},this.cancelScroll=function(){if(!b.scrollendtrapped)return!0;var c=b.getScrollTop(),e=b.getScrollLeft();b.scrollrunning=!1;g.transitionend||clearTimeout(g.transitionend);b.scrollendtrapped=!1;b._unbind(b.doc,g.transitionend,
        b.onScrollEnd);b.prepareTransition(0);b.setScrollTop(c);b.railh&&b.setScrollLeft(e);b.timerscroll&&b.timerscroll.tm&&clearInterval(b.timerscroll.tm);b.timerscroll=!1;b.cursorfreezed=!1;b.showCursor(c,e);return b},this.onScrollEnd=function(){b.scrollendtrapped&&b._unbind(b.doc,g.transitionend,b.onScrollEnd);b.scrollendtrapped=!1;b.prepareTransition(0);b.timerscroll&&b.timerscroll.tm&&clearInterval(b.timerscroll.tm);b.timerscroll=!1;var c=b.getScrollTop(),e=b.getScrollLeft();b.setScrollTop(c);b.railh&&
    b.setScrollLeft(e);b.noticeCursor(!1,c,e);b.cursorfreezed=!1;0>c?c=0:c>b.page.maxh&&(c=b.page.maxh);0>e?e=0:e>b.page.maxw&&(e=b.page.maxw);if(c!=b.newscrolly||e!=b.newscrollx)return b.doScrollPos(e,c,b.opt.snapbackspeed);b.onscrollend&&b.scrollrunning&&b.onscrollend.call(b,{type:"scrollend",current:{x:e,y:c},end:{x:b.newscrollx,y:b.newscrolly}});b.scrollrunning=!1}):(this.doScrollLeft=function(c,g){var f=b.scrollrunning?b.newscrolly:b.getScrollTop();b.doScrollPos(c,f,g)},this.doScrollTop=function(c,
                                                                                                                                                                                                                                                                                                                                                                                                                                                                                                                          g){var f=b.scrollrunning?b.newscrollx:b.getScrollLeft();b.doScrollPos(f,c,g)},this.doScrollPos=function(c,g,f){function e(){if(b.cancelAnimationFrame)return!0;b.scrollrunning=!0;if(p=1-p)return b.timer=v(e)||1;var c=0,d=sy=b.getScrollTop();if(b.dst.ay){var d=b.bzscroll?b.dst.py+b.bzscroll.getNow()*b.dst.ay:b.newscrolly,f=d-sy;if(0>f&&d<b.newscrolly||0<f&&d>b.newscrolly)d=b.newscrolly;b.setScrollTop(d);d==b.newscrolly&&(c=1)}else c=1;var g=sx=b.getScrollLeft();if(b.dst.ax){g=b.bzscroll?b.dst.px+b.bzscroll.getNow()*
        b.dst.ax:b.newscrollx;f=g-sx;if(0>f&&g<b.newscrollx||0<f&&g>b.newscrollx)g=b.newscrollx;b.setScrollLeft(g);g==b.newscrollx&&(c+=1)}else c+=1;2==c?(b.timer=0,b.cursorfreezed=!1,b.bzscroll=!1,b.scrollrunning=!1,0>d?d=0:d>b.page.maxh&&(d=b.page.maxh),0>g?g=0:g>b.page.maxw&&(g=b.page.maxw),g!=b.newscrollx||d!=b.newscrolly?b.doScrollPos(g,d):b.onscrollend&&b.onscrollend.call(b,{type:"scrollend",current:{x:sx,y:sy},end:{x:b.newscrollx,y:b.newscrolly}})):b.timer=v(e)||1}g="undefined"==typeof g||!1===g?b.getScrollTop(!0):
        g;if(b.timer&&b.newscrolly==g&&b.newscrollx==c)return!0;b.timer&&w(b.timer);b.timer=0;var k=b.getScrollTop(),l=b.getScrollLeft();(0>(b.newscrolly-k)*(g-k)||0>(b.newscrollx-l)*(c-l))&&b.cancelScroll();b.newscrolly=g;b.newscrollx=c;if(!b.bouncescroll||!b.rail.visibility)0>b.newscrolly?b.newscrolly=0:b.newscrolly>b.page.maxh&&(b.newscrolly=b.page.maxh);if(!b.bouncescroll||!b.railh.visibility)0>b.newscrollx?b.newscrollx=0:b.newscrollx>b.page.maxw&&(b.newscrollx=b.page.maxw);b.dst={};b.dst.x=c-l;b.dst.y=
        g-k;b.dst.px=l;b.dst.py=k;var h=Math.round(Math.sqrt(Math.pow(b.dst.x,2)+Math.pow(b.dst.y,2)));b.dst.ax=b.dst.x/h;b.dst.ay=b.dst.y/h;var m=0,q=h;0==b.dst.x?(m=k,q=g,b.dst.ay=1,b.dst.py=0):0==b.dst.y&&(m=l,q=c,b.dst.ax=1,b.dst.px=0);h=b.getTransitionSpeed(h);f&&1>=f&&(h*=f);b.bzscroll=0<h?b.bzscroll?b.bzscroll.update(q,h):new BezierClass(m,q,h,0,1,0,1):!1;if(!b.timer){(k==b.page.maxh&&g>=b.page.maxh||l==b.page.maxw&&c>=b.page.maxw)&&b.checkContentSize();var p=1;b.cancelAnimationFrame=!1;b.timer=1;
        b.onscrollstart&&!b.scrollrunning&&b.onscrollstart.call(b,{type:"scrollstart",current:{x:l,y:k},request:{x:c,y:g},end:{x:b.newscrollx,y:b.newscrolly},speed:h});e();(k==b.page.maxh&&g>=k||l==b.page.maxw&&c>=l)&&b.checkContentSize();b.noticeCursor()}},this.cancelScroll=function(){b.timer&&w(b.timer);b.timer=0;b.bzscroll=!1;b.scrollrunning=!1;return b}):(this.doScrollLeft=function(c,g){var f=b.getScrollTop();b.doScrollPos(c,f,g)},this.doScrollTop=function(c,g){var f=b.getScrollLeft();b.doScrollPos(f,
        c,g)},this.doScrollPos=function(c,g,f){var e=c>b.page.maxw?b.page.maxw:c;0>e&&(e=0);var k=g>b.page.maxh?b.page.maxh:g;0>k&&(k=0);b.synched("scroll",function(){b.setScrollTop(k);b.setScrollLeft(e)})},this.cancelScroll=function(){});this.doScrollBy=function(c,g){var f=0,f=g?Math.floor((b.scroll.y-c)*b.scrollratio.y):(b.timer?b.newscrolly:b.getScrollTop(!0))-c;if(b.bouncescroll){var e=Math.round(b.view.h/2);f<-e?f=-e:f>b.page.maxh+e&&(f=b.page.maxh+e)}b.cursorfreezed=!1;py=b.getScrollTop(!0);if(0>f&&
        0>=py)return b.noticeCursor();if(f>b.page.maxh&&py>=b.page.maxh)return b.checkContentSize(),b.noticeCursor();b.doScrollTop(f)};this.doScrollLeftBy=function(c,g){var f=0,f=g?Math.floor((b.scroll.x-c)*b.scrollratio.x):(b.timer?b.newscrollx:b.getScrollLeft(!0))-c;if(b.bouncescroll){var e=Math.round(b.view.w/2);f<-e?f=-e:f>b.page.maxw+e&&(f=b.page.maxw+e)}b.cursorfreezed=!1;px=b.getScrollLeft(!0);if(0>f&&0>=px||f>b.page.maxw&&px>=b.page.maxw)return b.noticeCursor();b.doScrollLeft(f)};this.doScrollTo=
        function(c,g){g&&Math.round(c*b.scrollratio.y);b.cursorfreezed=!1;b.doScrollTop(c)};this.checkContentSize=function(){var c=b.getContentSize();(c.h!=b.page.h||c.w!=b.page.w)&&b.resize(!1,c)};b.onscroll=function(c){b.rail.drag||b.cursorfreezed||b.synched("scroll",function(){b.scroll.y=Math.round(b.getScrollTop()*(1/b.scrollratio.y));b.railh&&(b.scroll.x=Math.round(b.getScrollLeft()*(1/b.scrollratio.x)));b.noticeCursor()})};b.bind(b.docscroll,"scroll",b.onscroll);this.doZoomIn=function(c){if(!b.zoomactive){b.zoomactive=
        !0;b.zoomrestore={style:{}};var k="position top left zIndex backgroundColor marginTop marginBottom marginLeft marginRight".split(" "),f=b.win[0].style,l;for(l in k){var h=k[l];b.zoomrestore.style[h]="undefined"!=typeof f[h]?f[h]:""}b.zoomrestore.style.width=b.win.css("width");b.zoomrestore.style.height=b.win.css("height");b.zoomrestore.padding={w:b.win.outerWidth()-b.win.width(),h:b.win.outerHeight()-b.win.height()};g.isios4&&(b.zoomrestore.scrollTop=e(window).scrollTop(),e(window).scrollTop(0));
        b.win.css({position:g.isios4?"absolute":"fixed",top:0,left:0,"z-index":y+100,margin:"0px"});k=b.win.css("backgroundColor");(""==k||/transparent|rgba\(0, 0, 0, 0\)|rgba\(0,0,0,0\)/.test(k))&&b.win.css("backgroundColor","#fff");b.rail.css({"z-index":y+101});b.zoom.css({"z-index":y+102});b.zoom.css("backgroundPosition","0px -18px");b.resizeZoom();b.onzoomin&&b.onzoomin.call(b);return b.cancelEvent(c)}};this.doZoomOut=function(c){if(b.zoomactive)return b.zoomactive=!1,b.win.css("margin",""),b.win.css(b.zoomrestore.style),
        g.isios4&&e(window).scrollTop(b.zoomrestore.scrollTop),b.rail.css({"z-index":b.zindex}),b.zoom.css({"z-index":b.zindex}),b.zoomrestore=!1,b.zoom.css("backgroundPosition","0px 0px"),b.onResize(),b.onzoomout&&b.onzoomout.call(b),b.cancelEvent(c)};this.doZoom=function(c){return b.zoomactive?b.doZoomOut(c):b.doZoomIn(c)};this.resizeZoom=function(){if(b.zoomactive){var c=b.getScrollTop();b.win.css({width:e(window).width()-b.zoomrestore.padding.w+"px",height:e(window).height()-b.zoomrestore.padding.h+"px"});
        b.onResize();b.setScrollTop(Math.min(b.page.maxh,c))}};this.init();e.nicescroll.push(this)},J=function(e){var c=this;this.nc=e;this.steptime=this.lasttime=this.speedy=this.speedx=this.lasty=this.lastx=0;this.snapy=this.snapx=!1;this.demuly=this.demulx=0;this.lastscrolly=this.lastscrollx=-1;this.timer=this.chky=this.chkx=0;this.time=function(){return+new Date};this.reset=function(e,l){c.stop();var h=c.time();c.steptime=0;c.lasttime=h;c.speedx=0;c.speedy=0;c.lastx=e;c.lasty=l;c.lastscrollx=-1;c.lastscrolly=
    -1};this.update=function(e,l){var h=c.time();c.steptime=h-c.lasttime;c.lasttime=h;var h=l-c.lasty,t=e-c.lastx,b=c.nc.getScrollTop(),p=c.nc.getScrollLeft(),b=b+h,p=p+t;c.snapx=0>p||p>c.nc.page.maxw;c.snapy=0>b||b>c.nc.page.maxh;c.speedx=t;c.speedy=h;c.lastx=e;c.lasty=l};this.stop=function(){c.nc.unsynched("domomentum2d");c.timer&&clearTimeout(c.timer);c.timer=0;c.lastscrollx=-1;c.lastscrolly=-1};this.doSnapy=function(e,l){var h=!1;0>l?(l=0,h=!0):l>c.nc.page.maxh&&(l=c.nc.page.maxh,h=!0);0>e?(e=0,h=
    !0):e>c.nc.page.maxw&&(e=c.nc.page.maxw,h=!0);h&&c.nc.doScrollPos(e,l,c.nc.opt.snapbackspeed)};this.doMomentum=function(e){var l=c.time(),h=e?l+e:c.lasttime;e=c.nc.getScrollLeft();var t=c.nc.getScrollTop(),b=c.nc.page.maxh,p=c.nc.page.maxw;c.speedx=0<p?Math.min(60,c.speedx):0;c.speedy=0<b?Math.min(60,c.speedy):0;h=h&&60>=l-h;if(0>t||t>b||0>e||e>p)h=!1;e=c.speedx&&h?c.speedx:!1;if(c.speedy&&h&&c.speedy||e){var g=Math.max(16,c.steptime);50<g&&(e=g/50,c.speedx*=e,c.speedy*=e,g=50);c.demulxy=0;c.lastscrollx=
    c.nc.getScrollLeft();c.chkx=c.lastscrollx;c.lastscrolly=c.nc.getScrollTop();c.chky=c.lastscrolly;var s=c.lastscrollx,u=c.lastscrolly,d=function(){var e=600<c.time()-l?0.04:0.02;if(c.speedx&&(s=Math.floor(c.lastscrollx-c.speedx*(1-c.demulxy)),c.lastscrollx=s,0>s||s>p))e=0.1;if(c.speedy&&(u=Math.floor(c.lastscrolly-c.speedy*(1-c.demulxy)),c.lastscrolly=u,0>u||u>b))e=0.1;c.demulxy=Math.min(1,c.demulxy+e);c.nc.synched("domomentum2d",function(){c.speedx&&(c.nc.getScrollLeft()!=c.chkx&&c.stop(),c.chkx=
    s,c.nc.setScrollLeft(s));c.speedy&&(c.nc.getScrollTop()!=c.chky&&c.stop(),c.chky=u,c.nc.setScrollTop(u));c.timer||(c.nc.hideCursor(),c.doSnapy(s,u))});1>c.demulxy?c.timer=setTimeout(d,g):(c.stop(),c.nc.hideCursor(),c.doSnapy(s,u))};d()}else c.doSnapy(c.nc.getScrollLeft(),c.nc.getScrollTop())}},B=e.fn.scrollTop;e.cssHooks.pageYOffset={get:function(h,c,k){return(c=e.data(h,"__nicescroll")||!1)&&c.ishwscroll?c.getScrollTop():B.call(h)},set:function(h,c){var k=e.data(h,"__nicescroll")||!1;k&&k.ishwscroll?
    k.setScrollTop(parseInt(c)):B.call(h,c);return this}};e.fn.scrollTop=function(h){if("undefined"==typeof h){var c=this[0]?e.data(this[0],"__nicescroll")||!1:!1;return c&&c.ishwscroll?c.getScrollTop():B.call(this)}return this.each(function(){var c=e.data(this,"__nicescroll")||!1;c&&c.ishwscroll?c.setScrollTop(parseInt(h)):B.call(e(this),h)})};var C=e.fn.scrollLeft;e.cssHooks.pageXOffset={get:function(h,c,k){return(c=e.data(h,"__nicescroll")||!1)&&c.ishwscroll?c.getScrollLeft():C.call(h)},set:function(h,
                                                                                                                                                                                                                                                                                                                                                                                                                                                                                                                            c){var k=e.data(h,"__nicescroll")||!1;k&&k.ishwscroll?k.setScrollLeft(parseInt(c)):C.call(h,c);return this}};e.fn.scrollLeft=function(h){if("undefined"==typeof h){var c=this[0]?e.data(this[0],"__nicescroll")||!1:!1;return c&&c.ishwscroll?c.getScrollLeft():C.call(this)}return this.each(function(){var c=e.data(this,"__nicescroll")||!1;c&&c.ishwscroll?c.setScrollLeft(parseInt(h)):C.call(e(this),h)})};var D=function(h){var c=this;this.length=0;this.name="nicescrollarray";this.each=function(e){for(var h=
    0,k=0;h<c.length;h++)e.call(c[h],k++);return c};this.push=function(e){c[c.length]=e;c.length++};this.eq=function(e){return c[e]};if(h)for(a=0;a<h.length;a++){var k=e.data(h[a],"__nicescroll")||!1;k&&(this[this.length]=k,this.length++)}return this};(function(e,c,k){for(var l=0;l<c.length;l++)k(e,c[l])})(D.prototype,"show hide toggle onResize resize remove stop doScrollPos".split(" "),function(e,c){e[c]=function(){var e=arguments;return this.each(function(){this[c].apply(this,e)})}});e.fn.getNiceScroll=
    function(h){return"undefined"==typeof h?new D(this):this[h]&&e.data(this[h],"__nicescroll")||!1};e.extend(e.expr[":"],{nicescroll:function(h){return e.data(h,"__nicescroll")?!0:!1}});e.fn.niceScroll=function(h,c){"undefined"==typeof c&&("object"==typeof h&&!("jquery"in h))&&(c=h,h=!1);var k=new D;"undefined"==typeof c&&(c={});h&&(c.doc=e(h),c.win=e(this));var l=!("doc"in c);!l&&!("win"in c)&&(c.win=e(this));this.each(function(){var h=e(this).data("__nicescroll")||!1;h||(c.doc=l?e(this):c.doc,h=new Q(c,
    e(this)),e(this).data("__nicescroll",h));k.push(h)});return 1==k.length?k[0]:k};window.NiceScroll={getjQuery:function(){return e}};e.nicescroll||(e.nicescroll=new D,e.nicescroll.options=I)})(jQuery);
