# Supplementary material for: Constructing marine expert management knowledge graph based on Trellisnet-CRF
Source: PeerJ Comput Sci. 2022 Sep 5;8:e1083. doi: 10.7717/peerj-cs.1083 (PMC9455288; doi:10.7717/peerj-cs.1083)
Supplement: Supplemental Information 3 [file peerj-cs-08-1083-s003.zip › kgocean/static/js/morris.min 2.js]

(function(){var e,t,n,r,i=[].slice,s={}.hasOwnProperty,o=function(e,t){function r(){this.constructor=e}for(var n in t)s.call(t,n)&&(e[n]=t[n]);return r.prototype=t.prototype,e.prototype=new r,e.__super__=t.prototype,e},u=function(e,t){return function(){return e.apply(t,arguments)}},a=[].indexOf||function(e){for(var t=0,n=this.length;t<n;t++)if(t in this&&this[t]===e)return t;return-1};t=window.Morris={},e=jQuery,t.EventEmitter=function(){function e(){}return e.prototype.on=function(e,t){return this.handlers==null&&(this.handlers={}),this.handlers[e]==null&&(this.handlers[e]=[]),this.handlers[e].push(t),this},e.prototype.fire=function(){var e,t,n,r,s,o,u;n=arguments[0],e=2<=arguments.length?i.call(arguments,1):[];if(this.handlers!=null&&this.handlers[n]!=null){o=this.handlers[n],u=[];for(r=0,s=o.length;r<s;r++)t=o[r],u.push(t.apply(null,e));return u}},e}(),t.commas=function(e){var t,n,r,i;return e!=null?(r=e<0?"-":"",t=Math.abs(e),n=Math.floor(t).toFixed(0),r+=n.replace(/(?=(?:\d{3})+$)(?!^)/g,","),i=t.toString(),i.length>n.length&&(r+=i.slice(n.length)),r):"-"},t.pad2=function(e){return(e<10?"0":"")+e},t.Grid=function(n){function r(t){var n=this;typeof t.element=="string"?this.el=e(document.getElementById(t.element)):this.el=e(t.element);if(this.el==null||this.el.length===0)throw new Error("Graph container element not found");this.el.css("position")==="static"&&this.el.css("position","relative"),this.options=e.extend({},this.gridDefaults,this.defaults||{},t),typeof this.options.units=="string"&&(this.options.postUnits=t.units),this.raphael=new Raphael(this.el[0]),this.elementWidth=null,this.elementHeight=null,this.dirty=!1,this.init&&this.init(),this.setData(this.options.data),this.el.bind("mousemove",function(e){var t;return t=n.el.offset(),n.fire("hovermove",e.pageX-t.left,e.pageY-t.top)}),this.el.bind("mouseout",function(e){return n.fire("hoverout")}),this.el.bind("touchstart touchmove touchend",function(e){var t,r;return r=e.originalEvent.touches[0]||e.originalEvent.changedTouches[0],t=n.el.offset(),n.fire("hover",r.pageX-t.left,r.pageY-t.top),r}),this.el.bind("click",function(e){var t;return t=n.el.offset(),n.fire("gridclick",e.pageX-t.left,e.pageY-t.top)}),this.postInit&&this.postInit()}return o(r,n),r.prototype.gridDefaults={dateFormat:null,axes:!0,grid:!0,gridLineColor:"#aaa",gridStrokeWidth:.5,gridTextColor:"#888",gridTextSize:12,gridTextFamily:"sans-serif",gridTextWeight:"normal",hideHover:!1,yLabelFormat:null,xLabelAngle:0,numLines:5,padding:25,parseTime:!0,postUnits:"",preUnits:"",ymax:"auto",ymin:"auto 0",goals:[],goalStrokeWidth:1,goalLineColors:["#666633","#999966","#cc6666","#663333"],events:[],eventStrokeWidth:1,eventLineColors:["#005a04","#ccffbb","#3a5f0b","#005502"]},r.prototype.setData=function(e,n){var r,i,s,o,u,a,f,l,c,h,p,d,v,m;n==null&&(n=!0),this.options.data=e;if(e==null||e.length===0){this.data=[],this.raphael.clear(),this.hover!=null&&this.hover.hide();return}d=this.cumulative?0:null,v=this.cumulative?0:null,this.options.goals.length>0&&(u=Math.min.apply(null,this.options.goals),o=Math.max.apply(null,this.options.goals),v=v!=null?Math.min(v,u):u,d=d!=null?Math.max(d,o):o),this.data=function(){var n,r,o;o=[];for(s=n=0,r=e.length;n<r;s=++n)f=e[s],a={},a.label=f[this.options.xkey],this.options.parseTime?(a.x=t.parseDate(a.label),this.options.dateFormat?a.label=this.options.dateFormat(a.x):typeof a.label=="number"&&(a.label=(new Date(a.label)).toString())):(a.x=s,this.options.xLabelFormat&&(a.label=this.options.xLabelFormat(a))),c=0,a.y=function(){var e,t,n,r;n=this.options.ykeys,r=[];for(i=e=0,t=n.length;e<t;i=++e)p=n[i],m=f[p],typeof m=="string"&&(m=parseFloat(m)),m!=null&&typeof m!="number"&&(m=null),m!=null&&(this.cumulative?c+=m:d!=null?(d=Math.max(m,d),v=Math.min(m,v)):d=v=m),this.cumulative&&c!=null&&(d=Math.max(c,d),v=Math.min(c,v)),r.push(m);return r}.call(this),o.push(a);return o}.call(this),this.options.parseTime&&(this.data=this.data.sort(function(e,t){return(e.x>t.x)-(t.x>e.x)})),this.xmin=this.data[0].x,this.xmax=this.data[this.data.length-1].x,this.events=[],this.options.parseTime&&this.options.events.length>0&&(this.events=function(){var e,n,i,s;i=this.options.events,s=[];for(e=0,n=i.length;e<n;e++)r=i[e],s.push(t.parseDate(r));return s}.call(this),this.xmax=Math.max(this.xmax,Math.max.apply(null,this.events)),this.xmin=Math.min(this.xmin,Math.min.apply(null,this.events))),this.xmin===this.xmax&&(this.xmin-=1,this.xmax+=1),this.ymin=this.yboundary("min",v),this.ymax=this.yboundary("max",d),this.ymin===this.ymax&&(v&&(this.ymin-=1),this.ymax+=1);if(this.options.axes===!0||this.options.grid===!0)this.options.ymax===this.gridDefaults.ymax&&this.options.ymin===this.gridDefaults.ymin?(this.grid=this.autoGridLines(this.ymin,this.ymax,this.options.numLines),this.ymin=Math.min(this.ymin,this.grid[0]),this.ymax=Math.max(this.ymax,this.grid[this.grid.length-1])):(l=(this.ymax-this.ymin)/(this.options.numLines-1),this.grid=function(){var e,t,n,r;r=[];for(h=e=t=this.ymin,n=this.ymax;t<=n?e<=n:e>=n;h=e+=l)r.push(h);return r}.call(this));this.dirty=!0;if(n)return this.redraw()},r.prototype.yboundary=function(e,t){var n,r;return n=this.options["y"+e],typeof n=="string"?n.slice(0,4)==="auto"?n.length>5?(r=parseInt(n.slice(5),10),t==null?r:Math[e](t,r)):t!=null?t:0:parseInt(n,10):n},r.prototype.autoGridLines=function(e,t,n){var r,i,s,o,u,a,f,l,c;return u=t-e,c=Math.floor(Math.log(u)/Math.log(10)),f=Math.pow(10,c),i=Math.floor(e/f)*f,r=Math.ceil(t/f)*f,a=(r-i)/(n-1),f===1&&a>1&&Math.ceil(a)!==a&&(a=Math.ceil(a),r=i+a*(n-1)),i<0&&r>0&&(i=Math.floor(e/a)*a,r=Math.ceil(t/a)*a),a<1?(o=Math.floor(Math.log(a)/Math.log(10)),s=function(){var e,t;t=[];for(l=e=i;i<=r?e<=r:e>=r;l=e+=a)t.push(parseFloat(l.toFixed(1-o)));return t}()):s=function(){var e,t;t=[];for(l=e=i;i<=r?e<=r:e>=r;l=e+=a)t.push(l);return t}(),s},r.prototype._calc=function(){var e,t,n,r,i,s;i=this.el.width(),n=this.el.height();if(this.elementWidth!==i||this.elementHeight!==n||this.dirty){this.elementWidth=i,this.elementHeight=n,this.dirty=!1,this.left=this.options.padding,this.right=this.elementWidth-this.options.padding,this.top=this.options.padding,this.bottom=this.elementHeight-this.options.padding,this.options.axes&&(s=function(){var e,n,r,i;r=this.grid,i=[];for(e=0,n=r.length;e<n;e++)t=r[e],i.push(this.measureText(this.yAxisFormat(t)).width);return i}.call(this),this.left+=Math.max.apply(Math,s),e=function(){var e,t,n;n=[];for(r=e=0,t=this.data.length;0<=t?e<t:e>t;r=0<=t?++e:--e)n.push(this.measureText(this.data[r].text,-this.options.xLabelAngle).height);return n}.call(this),this.bottom-=Math.max.apply(Math,e)),this.width=Math.max(1,this.right-this.left),this.height=Math.max(1,this.bottom-this.top),this.dx=this.width/(this.xmax-this.xmin),this.dy=this.height/(this.ymax-this.ymin);if(this.calc)return this.calc()}},r.prototype.transY=function(e){return this.bottom-(e-this.ymin)*this.dy},r.prototype.transX=function(e){return this.data.length===1?(this.left+this.right)/2:this.left+(e-this.xmin)*this.dx},r.prototype.redraw=function(){this.raphael.clear(),this._calc(),this.drawGrid(),this.drawGoals(),this.drawEvents();if(this.draw)return this.draw()},r.prototype.measureText=function(e,t){var n,r;return t==null&&(t=0),r=this.raphael.text(100,100,e).attr("font-size",this.options.gridTextSize).attr("font-family",this.options.gridTextFamily).attr("font-weight",this.options.gridTextWeight).rotate(t),n=r.getBBox(),r.remove(),n},r.prototype.yAxisFormat=function(e){return this.yLabelFormat(e)},r.prototype.yLabelFormat=function(e){return typeof this.options.yLabelFormat=="function"?this.options.yLabelFormat(e):""+this.options.preUnits+t.commas(e)+this.options.postUnits},r.prototype.updateHover=function(e,t){var n,r;n=this.hitTest(e,t);if(n!=null)return(r=this.hover).update.apply(r,n)},r.prototype.drawGrid=function(){var e,t,n,r,i,s;if(this.options.grid===!1&&this.options.axes===!1)return;i=this.grid,s=[];for(n=0,r=i.length;n<r;n++)e=i[n],t=this.transY(e),this.options.axes&&this.drawYAxisLabel(this.left-this.options.padding/2,t,this.yAxisFormat(e)),this.options.grid?s.push(this.drawGridLine("M"+this.left+","+t+"H"+(this.left+this.width))):s.push(void 0);return s},r.prototype.drawGoals=function(){var e,t,n,r,i,s,o;s=this.options.goals,o=[];for(n=r=0,i=s.length;r<i;n=++r)t=s[n],e=this.options.goalLineColors[n%this.options.goalLineColors.length],o.push(this.drawGoal(t,e));return o},r.prototype.drawEvents=function(){var e,t,n,r,i,s,o;s=this.events,o=[];for(n=r=0,i=s.length;r<i;n=++r)t=s[n],e=this.options.eventLineColors[n%this.options.eventLineColors.length],o.push(this.drawEvent(t,e));return o},r.prototype.drawGoal=function(e,t){return this.raphael.path("M"+this.left+","+this.transY(e)+"H"+this.right).attr("stroke",t).attr("stroke-width",this.options.goalStrokeWidth)},r.prototype.drawEvent=function(e,t){return this.raphael.path("M"+this.transX(e)+","+this.bottom+"V"+this.top).attr("stroke",t).attr("stroke-width",this.options.eventStrokeWidth)},r.prototype.drawYAxisLabel=function(e,t,n){return this.raphael.text(e,t,n).attr("font-size",this.options.gridTextSize).attr("font-family",this.options.gridTextFamily).attr("font-weight",this.options.gridTextWeight).attr("fill",this.options.gridTextColor).attr("text-anchor","end")},r.prototype.drawGridLine=function(e){return this.raphael.path(e).attr("stroke",this.options.gridLineColor).attr("stroke-width",this.options.gridStrokeWidth)},r}(t.EventEmitter),t.parseDate=function(e){var t,n,r,i,s,o,u,a,f,l,c;return typeof e=="number"?e:(n=e.match(/^(\d+) Q(\d)$/),i=e.match(/^(\d+)-(\d+)$/),s=e.match(/^(\d+)-(\d+)-(\d+)$/),u=e.match(/^(\d+) W(\d+)$/),a=e.match(/^(\d+)-(\d+)-(\d+)[ T](\d+):(\d+)(Z|([+-])(\d\d):?(\d\d))?$/),f=e.match(/^(\d+)-(\d+)-(\d+)[ T](\d+):(\d+):(\d+(\.\d+)?)(Z|([+-])(\d\d):?(\d\d))?$/),n?(new Date(parseInt(n[1],10),parseInt(n[2],10)*3-1,1)).getTime():i?(new Date(parseInt(i[1],10),parseInt(i[2],10)-1,1)).getTime():s?(new Date(parseInt(s[1],10),parseInt(s[2],10)-1,parseInt(s[3],10))).getTime():u?(l=new Date(parseInt(u[1],10),0,1),l.getDay()!==4&&l.setMonth(0,1+(4-l.getDay()+7)%7),l.getTime()+parseInt(u[2],10)*6048e5):a?a[6]?(o=0,a[6]!=="Z"&&(o=parseInt(a[8],10)*60+parseInt(a[9],10),a[7]==="+"&&(o=0-o)),Date.UTC(parseInt(a[1],10),parseInt(a[2],10)-1,parseInt(a[3],10),parseInt(a[4],10),parseInt(a[5],10)+o)):(new Date(parseInt(a[1],10),parseInt(a[2],10)-1,parseInt(a[3],10),parseInt(a[4],10),parseInt(a[5],10))).getTime():f?(c=parseFloat(f[6]),t=Math.floor(c),r=Math.round((c-t)*1e3),f[8]?(o=0,f[8]!=="Z"&&(o=parseInt(f[10],10)*60+parseInt(f[11],10),f[9]==="+"&&(o=0-o)),Date.UTC(parseInt(f[1],10),parseInt(f[2],10)-1,parseInt(f[3],10),parseInt(f[4],10),parseInt(f[5],10)+o,t,r)):(new Date(parseInt(f[1],10),parseInt(f[2],10)-1,parseInt(f[3],10),parseInt(f[4],10),parseInt(f[5],10),t,r)).getTime()):(new Date(parseInt(e,10),0,1)).getTime())},t.Hover=function(){function n(n){n==null&&(n={}),this.options=e.extend({},t.Hover.defaults,n),this.el=e("<div class='"+this.options["class"]+"'></div>"),this.el.hide(),this.options.parent.append(this.el)}return n.defaults={"class":"morris-hover morris-default-style"},n.prototype.update=function(e,t,n){return this.html(e),this.show(),this.moveTo(t,n)},n.prototype.html=function(e){return this.el.html(e)},n.prototype.moveTo=function(e,t){var n,r,i,s,o,u;return o=this.options.parent.innerWidth(),s=this.options.parent.innerHeight(),r=this.el.outerWidth(),n=this.el.outerHeight(),i=Math.min(Math.max(0,e-r/2),o-r),t!=null?(u=t-n-10,u<0&&(u=t+10,u+n>s&&(u=s/2-n/2))):u=s/2-n/2,this.el.css({left:i+"px",top:parseInt(u)+"px"})},n.prototype.show=function(){return this.el.show()},n.prototype.hide=function(){return this.el.hide()},n}(),t.Line=function(e){function n(e){this.hilight=u(this.hilight,this),this.onHoverOut=u(this.onHoverOut,this),this.onHoverMove=u(this.onHoverMove,this),this.onGridClick=u(this.onGridClick,this);if(!(this instanceof t.Line))return new t.Line(e);n.__super__.constructor.call(this,e)}return o(n,e),n.prototype.init=function(){this.pointGrow=Raphael.animation({r:this.options.pointSize+3},25,"linear"),this.pointShrink=Raphael.animation({r:this.options.pointSize},25,"linear");if(this.options.hideHover!=="always")return this.hover=new t.Hover({parent:this.el}),this.on("hovermove",this.onHoverMove),this.on("hoverout",this.onHoverOut),this.on("gridclick",this.onGridClick)},n.prototype.defaults={lineWidth:3,pointSize:4,lineColors:["#0b62a4","#7A92A3","#4da74d","#afd8f8","#edc240","#cb4b4b","#9440ed"],pointWidths:[1],pointStrokeColors:["#ffffff"],pointFillColors:[],smooth:!0,xLabels:"auto",xLabelFormat:null,xLabelMargin:24,continuousLine:!0,hideHover:!1},n.prototype.calc=function(){return this.calcPoints(),this.generatePaths()},n.prototype.calcPoints=function(){var e,t,n,r,i,s;i=this.data,s=[];for(n=0,r=i.length;n<r;n++)e=i[n],e._x=this.transX(e.x),e._y=function(){var n,r,i,s;i=e.y,s=[];for(n=0,r=i.length;n<r;n++)t=i[n],t!=null?s.push(this.transY(t)):s.push(t);return s}.call(this),s.push(e._ymax=Math.min.apply(null,[this.bottom].concat(function(){var n,r,i,s;i=e._y,s=[];for(n=0,r=i.length;n<r;n++)t=i[n],t!=null&&s.push(t);return s}())));return s},n.prototype.hitTest=function(e,t){var n,r,i,s,o;if(this.data.length===0)return null;o=this.data.slice(1);for(n=i=0,s=o.length;i<s;n=++i){r=o[n];if(e<(r._x+this.data[n]._x)/2)break}return n},n.prototype.onGridClick=function(e,t){var n;return n=this.hitTest(e,t),this.fire("click",n,this.options.data[n],e,t)},n.prototype.onHoverMove=function(e,t){var n;return n=this.hitTest(e,t),this.displayHoverForRow(n)},n.prototype.onHoverOut=function(){if(this.options.hideHover!==!1)return this.displayHoverForRow(null)},n.prototype.displayHoverForRow=function(e){var t;return e!=null?((t=this.hover).update.apply(t,this.hoverContentForRow(e)),this.hilight(e)):(this.hover.hide(),this.hilight())},n.prototype.hoverContentForRow=function(e){var t,n,r,i,s,o,u;r=this.data[e],t="<div class='morris-hover-row-label'>"+r.label+"</div>",u=r.y;for(n=s=0,o=u.length;s<o;n=++s)i=u[n],t+="<div class='morris-hover-point' style='color: "+this.colorFor(r,n,"label")+"'>\n  "+this.options.labels[n]+":\n  "+this.yLabelFormat(i)+"\n</div>";return typeof this.options.hoverCallback=="function"&&(t=this.options.hoverCallback(e,this.options,t)),[t,r._x,r._ymax]},n.prototype.generatePaths=function(){var e,n,r,i,s;return this.paths=function(){var o,u,f,l;l=[];for(r=o=0,u=this.options.ykeys.length;0<=u?o<u:o>u;r=0<=u?++o:--o)s=this.options.smooth===!0||(f=this.options.ykeys[r],a.call(this.options.smooth,f)>=0),n=function(){var e,t,n,s;n=this.data,s=[];for(e=0,t=n.length;e<t;e++)i=n[e],i._y[r]!==void 0&&s.push({x:i._x,y:i._y[r]});return s}.call(this),this.options.continuousLine&&(n=function(){var t,r,i;i=[];for(t=0,r=n.length;t<r;t++)e=n[t],e.y!==null&&i.push(e);return i}()),n.length>1?l.push(t.Line.createPath(n,s,this.bottom)):l.push(null);return l}.call(this)},n.prototype.draw=function(){this.options.axes&&this.drawXAxis(),this.drawSeries();if(this.options.hideHover===!1)return this.displayHoverForRow(this.data.length-1)},n.prototype.drawXAxis=function(){var e,n,r,i,s,o,u,a,f,l,c=this;u=this.bottom+this.options.padding/2,s=null,i=null,e=function(e,t){var n,r,o,a,f;return n=c.drawXAxisLabel(c.transX(t),u,e),f=n.getBBox(),n.transform("r"+ -c.options.xLabelAngle),r=n.getBBox(),n.transform("t0,"+r.height/2+"..."),c.options.xLabelAngle!==0&&(a=-0.5*f.width*Math.cos(c.options.xLabelAngle*Math.PI/180),n.transform("t"+a+",0...")),r=n.getBBox(),(s==null||s>=r.x+r.width||i!=null&&i>=r.x)&&r.x>=0&&r.x+r.width<c.el.width()?(c.options.xLabelAngle!==0&&(o=1.25*c.options.gridTextSize/Math.sin(c.options.xLabelAngle*Math.PI/180),i=r.x-o),s=r.x-c.options.xLabelMargin):n.remove()},this.options.parseTime?this.data.length===1&&this.options.xLabels==="auto"?r=[[this.data[0].label,this.data[0].x]]:r=t.labelSeries(this.xmin,this.xmax,this.width,this.options.xLabels,this.options.xLabelFormat):r=function(){var e,t,n,r;n=this.data,r=[];for(e=0,t=n.length;e<t;e++)o=n[e],r.push([o.label,o.x]);return r}.call(this),r.reverse(),l=[];for(a=0,f=r.length;a<f;a++)n=r[a],l.push(e(n[0],n[1]));return l},n.prototype.drawSeries=function(){var e,t,n,r,i,s;this.seriesPoints=[];for(e=t=r=this.options.ykeys.length-1;r<=0?t<=0:t>=0;e=r<=0?++t:--t)this._drawLineFor(e);s=[];for(e=n=i=this.options.ykeys.length-1;i<=0?n<=0:n>=0;e=i<=0?++n:--n)s.push(this._drawPointFor(e));return s},n.prototype._drawPointFor=function(e){var t,n,r,i,s,o;this.seriesPoints[e]=[],s=this.data,o=[];for(r=0,i=s.length;r<i;r++)n=s[r],t=null,n._y[e]!=null&&(t=this.drawLinePoint(n._x,n._y[e],this.options.pointSize,this.colorFor(n,e,"point"),e)),o.push(this.seriesPoints[e].push(t));return o},n.prototype._drawLineFor=function(e){var t;t=this.paths[e];if(t!==null)return this.drawLinePath(t,this.colorFor(null,e,"line"))},n.createPath=function(e,n,r){var i,s,o,u,a,f,l,c,h,p,d,v,m,g;l="",n&&(o=t.Line.gradients(e)),c={y:null};for(u=m=0,g=e.length;m<g;u=++m){i=e[u];if(i.y!=null)if(c.y!=null)n?(s=o[u],f=o[u-1],a=(i.x-c.x)/4,h=c.x+a,d=Math.min(r,c.y+a*f),p=i.x-a,v=Math.min(r,i.y-a*s),l+="C"+h+","+d+","+p+","+v+","+i.x+","+i.y):l+="L"+i.x+","+i.y;else if(!n||o[u]!=null)l+="M"+i.x+","+i.y;c=i}return l},n.gradients=function(e){var t,n,r,i,s,o,u,a;n=function(e,t){return(e.y-t.y)/(e.x-t.x)},a=[];for(r=o=0,u=e.length;o<u;r=++o)t=e[r],t.y!=null?(i=e[r+1]||{y:null},s=e[r-1]||{y:null},s.y!=null&&i.y!=null?a.push(n(s,i)):s.y!=null?a.push(n(s,t)):i.y!=null?a.push(n(t,i)):a.push(null)):a.push(null);return a},n.prototype.hilight=function(e){var t,n,r,i,s;if(this.prevHilight!==null&&this.prevHilight!==e)for(t=n=0,i=this.seriesPoints.length-1;0<=i?n<=i:n>=i;t=0<=i?++n:--n)this.seriesPoints[t][this.prevHilight]&&this.seriesPoints[t][this.prevHilight].animate(this.pointShrink);if(e!==null&&this.prevHilight!==e)for(t=r=0,s=this.seriesPoints.length-1;0<=s?r<=s:r>=s;t=0<=s?++r:--r)this.seriesPoints[t][e]&&this.seriesPoints[t][e].animate(this.pointGrow);return this.prevHilight=e},n.prototype.colorFor=function(e,t,n){return typeof this.options.lineColors=="function"?this.options.lineColors.call(this,e,t,n):n==="point"?this.options.pointFillColors[t%this.options.pointFillColors.length]||this.options.lineColors[t%this.options.lineColors.length]:this.options.lineColors[t%this.options.lineColors.length]},n.prototype.drawXAxisLabel=function(e,t,n){return this.raphael.text(e,t,n).attr("font-size",this.options.gridTextSize).attr("font-family",this.options.gridTextFamily).attr("font-weight",this.options.gridTextWeight).attr("fill",this.options.gridTextColor)},n.prototype.drawLinePath=function(e,t){return this.raphael.path(e).attr("stroke",t).attr("stroke-width",this.options.lineWidth)},n.prototype.drawLinePoint=function(e,t,n,r,i){return this.raphael.circle(e,t,n).attr("fill",r).attr("stroke-width",this.strokeWidthForSeries(i)).attr("stroke",this.strokeForSeries(i))},n.prototype.strokeWidthForSeries=function(e){return this.options.pointWidths[e%this.options.pointWidths.length]},n.prototype.strokeForSeries=function(e){return this.options.pointStrokeColors[e%this.options.pointStrokeColors.length]},n}(t.Grid),t.labelSeries=function(n,r,i,s,o){var u,a,f,l,c,h,p,d,v,m,g;f=200*(r-n)/i,a=new Date(n),p=t.LABEL_SPECS[s];if(p===void 0){g=t.AUTO_LABEL_ORDER;for(v=0,m=g.length;v<m;v++){l=g[v],h=t.LABEL_SPECS[l];if(f>=h.span){p=h;break}}}p===void 0&&(p=t.LABEL_SPECS.second),o&&(p=e.extend({},p,{fmt:o})),u=p.start(a),c=[];while((d=u.getTime())<=r)d>=n&&c.push([p.fmt(u),d]),p.incr(u);return c},n=function(e){return{span:e*60*1e3,start:function(e){return new Date(e.getFullYear(),e.getMonth(),e.getDate(),e.getHours())},fmt:function(e){return""+t.pad2(e.getHours())+":"+t.pad2(e.getMinutes())},incr:function(t){return t.setUTCMinutes(t.getUTCMinutes()+e)}}},r=function(e){return{span:e*1e3,start:function(e){return new Date(e.getFullYear(),e.getMonth(),e.getDate(),e.getHours(),e.getMinutes())},fmt:function(e){return""+t.pad2(e.getHours())+":"+t.pad2(e.getMinutes())+":"+t.pad2(e.getSeconds())},incr:function(t){return t.setUTCSeconds(t.getUTCSeconds()+e)}}},t.LABEL_SPECS={decade:{span:1728e8,start:function(e){return new Date(e.getFullYear()-e.getFullYear()%10,0,1)},fmt:function(e){return""+e.getFullYear()},incr:function(e){return e.setFullYear(e.getFullYear()+10)}},year:{span:1728e7,start:function(e){return new Date(e.getFullYear(),0,1)},fmt:function(e){return""+e.getFullYear()},incr:function(e){return e.setFullYear(e.getFullYear()+1)}},month:{span:24192e5,start:function(e){return new Date(e.getFullYear(),e.getMonth(),1)},fmt:function(e){return""+e.getFullYear()+"-"+t.pad2(e.getMonth()+1)},incr:function(e){return e.setMonth(e.getMonth()+1)}},day:{span:864e5,start:function(e){return new Date(e.getFullYear(),e.getMonth(),e.getDate())},fmt:function(e){return""+e.getFullYear()+"-"+t.pad2(e.getMonth()+1)+"-"+t.pad2(e.getDate())},incr:function(e){return e.setDate(e.getDate()+1)}},hour:n(60),"30min":n(30),"15min":n(15),"10min":n(10),"5min":n(5),minute:n(1),"30sec":r(30),"15sec":r(15),"10sec":r(10),"5sec":r(5),second:r(1)},t.AUTO_LABEL_ORDER=["decade","year","month","day","hour","30min","15min","10min","5min","minute","30sec","15sec","10sec","5sec","second"],t.Area=function(n){function i(n){var s;if(!(this instanceof t.Area))return new t.Area(n);s=e.extend({},r,n),this.cumulative=!s.behaveLikeLine,s.fillOpacity==="auto"&&(s.fillOpacity=s.behaveLikeLine?.8:1),i.__super__.constructor.call(this,s)}var r;return o(i,n),r={fillOpacity:"auto",behaveLikeLine:!1},i.prototype.calcPoints=function(){var e,t,n,r,i,s,o;s=this.data,o=[];for(r=0,i=s.length;r<i;r++)e=s[r],e._x=this.transX(e.x),t=0,e._y=function(){var r,i,s,o;s=e.y,o=[];for(r=0,i=s.length;r<i;r++)n=s[r],this.options.behaveLikeLine?o.push(this.transY(n)):(t+=n||0,o.push(this.transY(t)));return o}.call(this),o.push(e._ymax=Math.max.apply(Math,e._y));return o},i.prototype.drawSeries=function(){var e,t,n,r,i,s,o,u,a,f,l;this.seriesPoints=[],this.options.behaveLikeLine?t=function(){a=[];for(var e=0,t=this.options.ykeys.length-1;0<=t?e<=t:e>=t;0<=t?e++:e--)a.push(e);return a}.apply(this):t=function(){f=[];for(var e=u=this.options.ykeys.length-1;u<=0?e<=0:e>=0;u<=0?e++:e--)f.push(e);return f}.apply(this),l=[];for(i=0,s=t.length;i<s;i++)e=t[i],this._drawFillFor(e),this._drawLineFor(e),l.push(this._drawPointFor(e));return l},i.prototype._drawFillFor=function(e){var t;t=this.paths[e];if(t!==null)return t+="L"+this.transX(this.xmax)+","+this.bottom+"L"+this.transX(this.xmin)+","+this.bottom+"Z",this.drawFilledPath(t,this.fillForSeries(e))},i.prototype.fillForSeries=function(e){var t;return t=Raphael.rgb2hsl(this.colorFor(this.data[e],e,"line")),Raphael.hsl(t.h,this.options.behaveLikeLine?t.s*.9:t.s*.75,Math.min(.98,this.options.behaveLikeLine?t.l*1.2:t.l*1.25))},i.prototype.drawFilledPath=function(e,t){return this.raphael.path(e).attr("fill",t).attr("fill-opacity",this.options.fillOpacity).attr("stroke-width",0)},i}(t.Line),t.Bar=function(n){function r(n){this.onHoverOut=u(this.onHoverOut,this),this.onHoverMove=u(this.onHoverMove,this),this.onGridClick=u(this.onGridClick,this);if(!(this instanceof t.Bar))return new t.Bar(n);r.__super__.constructor.call(this,e.extend({},n,{parseTime:!1}))}return o(r,n),r.prototype.init=function(){this.cumulative=this.options.stacked;if(this.options.hideHover!=="always")return this.hover=new t.Hover({parent:this.el}),this.on("hovermove",this.onHoverMove),this.on("hoverout",this.onHoverOut),this.on("gridclick",this.onGridClick)},r.prototype.defaults={barSizeRatio:.75,barGap:3,barColors:["#0b62a4","#7a92a3","#4da74d","#afd8f8","#edc240","#cb4b4b","#9440ed"],xLabelMargin:50},r.prototype.calc=function(){var e;this.calcBars();if(this.options.hideHover===!1)return(e=this.hover).update.apply(e,this.hoverContentForRow(this.data.length-1))},r.prototype.calcBars=function(){var e,t,n,r,i,s,o;s=this.data,o=[];for(e=r=0,i=s.length;r<i;e=++r)t=s[e],t._x=this.left+this.width*(e+.5)/this.data.length,o.push(t._y=function(){var e,r,i,s;i=t.y,s=[];for(e=0,r=i.length;e<r;e++)n=i[e],n!=null?s.push(this.transY(n)):s.push(null);return s}.call(this));return o},r.prototype.draw=function(){return this.options.axes&&this.drawXAxis(),this.drawSeries()},r.prototype.drawXAxis=function(){var e,t,n,r,i,s,o,u,a,f,l,c,h;f=this.bottom+this.options.padding/2,o=null,s=null,h=[];for(e=l=0,c=this.data.length;0<=c?l<c:l>c;e=0<=c?++l:--l)u=this.data[this.data.length-1-e],t=this.drawXAxisLabel(u._x,f,u.label),a=t.getBBox(),t.transform("r"+ -this.options.xLabelAngle),n=t.getBBox(),t.transform("t0,"+n.height/2+"..."),this.options.xLabelAngle!==0&&(i=-0.5*a.width*Math.cos(this.options.xLabelAngle*Math.PI/180),t.transform("t"+i+",0...")),(o==null||o>=n.x+n.width||s!=null&&s>=n.x)&&n.x>=0&&n.x+n.width<this.el.width()?(this.options.xLabelAngle!==0&&(r=1.25*this.options.gridTextSize/Math.sin(this.options.xLabelAngle*Math.PI/180),s=n.x-r),h.push(o=n.x-this.options.xLabelMargin)):h.push(t.remove());return h},r.prototype.drawSeries=function(){var e,t,n,r,i,s,o,u,a,f,l,c,h,p;return n=this.width/this.options.data.length,u=this.options.stacked!=null?1:this.options.ykeys.length,e=(n*this.options.barSizeRatio-this.options.barGap*(u-1))/u,o=n*(1-this.options.barSizeRatio)/2,p=this.ymin<=0&&this.ymax>=0?this.transY(0):null,this.bars=function(){var u,d,v,m;v=this.data,m=[];for(r=u=0,d=v.length;u<d;r=++u)a=v[r],i=0,m.push(function(){var u,d,v,m;v=a._y,m=[];for(f=u=0,d=v.length;u<d;f=++u)h=v[f],h!==null?(p?(c=Math.min(h,p),t=Math.max(h,p)):(c=h,t=this.bottom),s=this.left+r*n+o,this.options.stacked||(s+=f*(e+this.options.barGap)),l=t-c,this.options.stacked&&(c-=i),this.drawBar(s,c,e,l,this.colorFor(a,f,"bar")),m.push(i+=l)):m.push(null);return m}.call(this));return m}.call(this)},r.prototype.colorFor=function(e,t,n){var r,i;return typeof this.options.barColors=="function"?(r={x:e.x,y:e.y[t],label:e.label},i={index:t,key:this.options.ykeys[t],label:this.options.labels[t]},this.options.barColors.call(this,r,i,n)):this.options.barColors[t%this.options.barColors.length]},r.prototype.hitTest=function(e,t){return this.data.length===0?null:(e=Math.max(Math.min(e,this.right),this.left),Math.min(this.data.length-1,Math.floor((e-this.left)/(this.width/this.data.length))))},r.prototype.onGridClick=function(e,t){var n;return n=this.hitTest(e,t),this.fire("click",n,this.options.data[n],e,t)},r.prototype.onHoverMove=function(e,t){var n,r;return n=this.hitTest(e,t),(r=this.hover).update.apply(r,this.hoverContentForRow(n))},r.prototype.onHoverOut=function(){if(this.options.hideHover!==!1)return this.hover.hide()},r.prototype.hoverContentForRow=function(e){var t,n,r,i,s,o,u,a;r=this.data[e],t="<div class='morris-hover-row-label'>"+r.label+"</div>",a=r.y;for(n=o=0,u=a.length;o<u;n=++o)s=a[n],t+="<div class='morris-hover-point' style='color: "+this.colorFor(r,n,"label")+"'>\n  "+this.options.labels[n]+":\n  "+this.yLabelFormat(s)+"\n</div>";return typeof this.options.hoverCallback=="function"&&(t=this.options.hoverCallback(e,this.options,t)),i=this.left+(e+.5)*this.width/this.data.length,[t,i]},r.prototype.drawXAxisLabel=function(e,t,n){var r;return r=this.raphael.text(e,t,n).attr("font-size",this.options.gridTextSize).attr("font-family",this.options.gridTextFamily).attr("font-weight",this.options.gridTextWeight).attr("fill",this.options.gridTextColor)},r.prototype.drawBar=function(e,t,n,r,i){return this.raphael.rect(e,t,n,r).attr("fill",i).attr("stroke-width",0)},r}(t.Grid),t.Donut=function(n){function r(n){this.select=u(this.select,this),this.click=u(this.click,this);var r;if(!(this instanceof t.Donut))return new t.Donut(n);typeof n.element=="string"?this.el=e(document.getElementById(n.element)):this.el=e(n.element),this.options=e.extend({},this.defaults,n);if(this.el===null||this.el.length===0)throw new Error("Graph placeholder not found.");if(n.data===void 0||n.data.length===0)return;this.data=n.data,this.values=function(){var e,t,n,i;n=this.data,i=[];for(e=0,t=n.length;e<t;e++)r=n[e],i.push(parseFloat(r.value));return i}.call(this),this.redraw()}return o(r,n),r.prototype.defaults={colors:["#0B62A4","#3980B5","#679DC6","#95BBD7","#B0CCE1","#095791","#095085","#083E67","#052C48","#042135"],backgroundColor:"#FFFFFF",labelColor:"#000000",formatter:t.commas},r.prototype.redraw=function(){var e,n,r,i,s,o,u,a,f,l,c,h,p,d,v,m,g,y,b,w,E,S,x;this.el.empty(),this.raphael=new Raphael(this.el[0]),n=this.el.width()/2,r=this.el.height()/2,p=(Math.min(n,r)-10)/3,c=0,w=this.values;for(d=0,g=w.length;d<g;d++)h=w[d],c+=h;a=5/(2*p),e=1.9999*Math.PI-a*this.data.length,o=0,s=0,this.segments=[],E=this.values;for(i=v=0,y=E.length;v<y;i=++v)h=E[i],f=o+a+e*(h/c),l=new t.DonutSegment(n,r,p*2,p,o,f,this.options.colors[s%this.options.colors.length],this.options.backgroundColor,s,this.raphael),l.render(),this.segments.push(l),l.on("hover",this.select),l.on("click",this.click),o=f,s+=1;this.text1=this.drawEmptyDonutLabel(n,r-10,this.options.labelColor,15,800),this.text2=this.drawEmptyDonutLabel(n,r+10,this.options.labelColor,14),u=Math.max.apply(null,function(){var e,t,n,r;n=this.values,r=[];for(e=0,t=n.length;e<t;e++)h=n[e],r.push(h);return r}.call(this)),s=0,S=this.values,x=[];for(m=0,b=S.length;m<b;m++){h=S[m];if(h===u){this.select(s);break}x.push(s+=1)}return x},r.prototype.click=function(e){return this.fire("click",e,this.data[e])},r.prototype.select=function(e){var t,n,r,i,s,o;o=this.segments;for(i=0,s=o.length;i<s;i++)n=o[i],n.deselect();return r=this.segments[e],r.select(),t=this.data[e],this.setLabels(t.label,this.options.formatter(t.value,t))},r.prototype.setLabels=function(e,t){var n,r,i,s,o,u,a,f;return n=(Math.min(this.el.width()/2,this.el.height()/2)-10)*2/3,s=1.8*n,i=n/2,r=n/3,this.text1.attr({text:e,transform:""}),o=this.text1.getBBox(),u=Math.min(s/o.width,i/o.height),this.text1.attr({transform:"S"+u+","+u+","+(o.x+o.width/2)+","+(o.y+o.height)}),this.text2.attr({text:t,transform:""}),a=this.text2.getBBox(),f=Math.min(s/a.width,r/a.height),this.text2.attr({transform:"S"+f+","+f+","+(a.x+a.width/2)+","+a.y})},r.prototype.drawEmptyDonutLabel=function(e,t,n,r,i){var s;return s=this.raphael.text(e,t,"").attr("font-size",r).attr("fill",n),i!=null&&s.attr("font-weight",i),s},r}(t.EventEmitter),t.DonutSegment=function(e){function t(e,t,n,r,i,s,o,a,f,l){this.cx=e,this.cy=t,this.inner=n,this.outer=r,this.color=o,this.backgroundColor=a,this.index=f,this.raphael=l,this.deselect=u(this.deselect,this),this.select=u(this.select,this),this.sin_p0=Math.sin(i),this.cos_p0=Math.cos(i),this.sin_p1=Math.sin(s),this.cos_p1=Math.cos(s),this.is_long=s-i>Math.PI?1:0,this.path=this.calcSegment(this.inner+3,this.inner+this.outer-5),this.selectedPath=this.calcSegment(this.inner+3,this.inner+this.outer),this.hilight=this.calcArc(this.inner)}return o(t,e),t.prototype.calcArcPoints=function(e){return[this.cx+e*this.sin_p0,this.cy+e*this.cos_p0,this.cx+e*this.sin_p1,this.cy+e*this.cos_p1]},t.prototype.calcSegment=function(e,t){var n,r,i,s,o,u,a,f,l,c;return l=this.calcArcPoints(e),n=l[0],i=l[1],r=l[2],s=l[3],c=this.calcArcPoints(t),o=c[0],a=c[1],u=c[2],f=c[3],"M"+n+","+i+("A"+e+","+e+",0,"+this.is_long+",0,"+r+","+s)+("L"+u+","+f)+("A"+t+","+t+",0,"+this.is_long+",1,"+o+","+a)+"Z"},t.prototype.calcArc=function(e){var t,n,r,i,s;return s=this.calcArcPoints(e),t=s[0],r=s[1],n=s[2],i=s[3],"M"+t+","+r+("A"+e+","+e+",0,"+this.is_long+",0,"+n+","+i)},t.prototype.render=function(){var e=this;return this.arc=this.drawDonutArc(this.hilight,this.color),this.seg=this.drawDonutSegment(this.path,this.color,this.backgroundColor,function(){return e.fire("hover",e.index)},function(){return e.fire("click",e.index)})},t.prototype.drawDonutArc=function(e,t){return this.raphael.path(e).attr({stroke:t,"stroke-width":2,opacity:0})},t.prototype.drawDonutSegment=function(e,t,n,r,i){return this.raphael.path(e).attr({fill:t,stroke:n,"stroke-width":3}).hover(r).click(i)},t.prototype.select=function(){if(!this.selected)return this.seg.animate({path:this.selectedPath},150,"<>"),this.arc.animate({opacity:1},150,"<>"),this.selected=!0},t.prototype.deselect=function(){if(this.selected)return this.seg.animate({path:this.path},150,"<>"),this.arc.animate({opacity:0},150,"<>"),this.selected=!1},t}(t.EventEmitter)}).call(this);
