# Supplementary material for: Constructing marine expert management knowledge graph based on Trellisnet-CRF
Source: PeerJ Comput Sci. 2022 Sep 5;8:e1083. doi: 10.7717/peerj-cs.1083 (PMC9455288; doi:10.7717/peerj-cs.1083)
Supplement: Supplemental Information 3 [file peerj-cs-08-1083-s003.zip › kgocean/static/js/owl.carousel 2.js]

/*
 *	jQuery OwlCarousel v1.21
 *
 *	Copyright (c) 2013 Bartosz Wojciechowski
 *	http://www.owlgraphic.com/owlcarousel
 *
 *	Licensed under MIT
 *
 */


// Object.create function
if ( typeof Object.create !== "function" ) {
	Object.create = function( obj ) {
		function F() {};
		F.prototype = obj;
		return new F();
	};
}
(function( $, window, document, undefined ) {

	var Carousel = {
		init :function(options, el){
			var base = this;
			base.options = $.extend({}, $.fn.owlCarousel.options, options);
			var elem = el;
			var $elem = $(el);
			base.$elem = $elem;
			base.loadContent()
		},

		loadContent : function(){
			var base = this;

			if (typeof base.options.beforeInit === "function") {
				base.options.beforeInit.apply(this,[base.$elem]);
			}

			if (typeof base.options.jsonPath === "string") {
				var url = base.options.jsonPath;

				function getData(data) {
					if (typeof base.options.jsonSuccess === "function") {
						base.options.jsonSuccess.apply(this,[data]);
					} else {
						var content = "";
						for(var i in data["owl"]){
							content += data["owl"][i]["item"];
						}
						base.$elem.html(content);
					}
					base.logIn();
				}
				$.getJSON(url,getData);
			} else {
				base.logIn();
			}
		},

		logIn : function(){
			var base = this;

			base.baseClass();

			base.$elem
			.css({opacity: 0})

			base.checkTouch();
			base.support3d();

			base.wrapperWidth = 0;
			base.currentSlide = 0; //Starting Position

			base.userItems = base.$elem.children();
			base.itemsAmount = base.userItems.length;
			base.wrapItems();

			base.owlItems = base.$elem.find(".owl-item");
			base.owlWrapper = base.$elem.find(".owl-wrapper");

			base.orignalItems = base.options.items;
			base.playDirection = "next";

			base.checkVisible;

			//setTimeout(function(){
			base.onStartup();
			//},0);
			base.customEvents();

		},

		onStartup : function(){
			var base = this;
			base.updateItems();
			base.calculateAll();
			base.buildControls();
			base.updateControls();
			base.response();
			base.moveEvents();
			base.stopOnHover();
			if(base.options.autoPlay === true){
				base.options.autoPlay = 5000;
			}
			base.play();
			base.$elem.find(".owl-wrapper").css("display","block")

			if(!base.$elem.is(":visible")){
				base.watchVisibility();
			} else {
				setTimeout(function(){
					base.$elem.animate({opacity: 1},200);
				},10);
			}
			base.onstartup = false;
			base.eachMoveUpdate();
			if (typeof base.options.afterInit === "function") {
				base.options.afterInit.apply(this,[base.$elem]);
			}
		},

		eachMoveUpdate : function(){
			var base = this;
			base.lazyLoad();
			base.autoHeight();
			if(base.options.singleItem === true){
				base.addActiveClass();
			}
			if (typeof base.options.afterAction === "function") {
				base.options.afterAction.apply(this);
			}
		},

		updateVars : function(){
			var base = this;
			base.watchVisibility();
			base.updateItems();
			base.calculateAll();
			base.updatePosition();
			base.updateControls();
			base.eachMoveUpdate();
		},

		reload : function(elements){
			var base = this;
			setTimeout(function(){
				base.updateVars();
			},0)
		},

		watchVisibility : function(){
			var base = this;
			clearInterval(base.checkVisible);
			if(!base.$elem.is(":visible")){
				base.$elem.css({opacity: 0});
				clearInterval(base.autoPlaySpeed);
			} else {
				return false;
			}
			base.checkVisible = setInterval(function(){
				if (base.$elem.is(":visible")) {
					base.reload();
					base.$elem.animate({opacity: 1},200);
					clearInterval(base.checkVisible);
				}
			}, 500);
		},

		wrapItems : function(){
			var base = this;
			base.userItems.wrapAll("<div class=\"owl-wrapper\">").wrap("<div class=\"owl-item\"></div>");
			base.$elem.find(".owl-wrapper").wrap("<div class=\"owl-wrapper-outer\">");
			base.wrapperOuter = base.$elem.find(".owl-wrapper-outer");
			base.$elem.css("display","block");
		},

		baseClass : function(){
			var base = this;
			var hasBaseClass = base.$elem.hasClass(base.options.baseClass);
			var hasThemeClass = base.$elem.hasClass(base.options.theme);

			if(!hasBaseClass){
				base.$elem.addClass(base.options.baseClass);
			}

			if(!hasThemeClass){
				base.$elem.addClass(base.options.theme);
			}
		},

		updateItems : function(){
			var base = this;

			if(base.options.responsive === false){
				return false;
			}

			if(base.options.singleItem === true){
				base.options.items = base.orignalItems = 1;
				base.options.itemsDesktop = false;
				base.options.itemsDesktopSmall = false;
				base.options.itemsTablet = false;
				base.options.itemsMobile = false;
				return false;
			}

			var width = $(window).width();

			if(width > (base.options.itemsDesktop[0] || base.orignalItems) ){
				 base.options.items = base.orignalItems
			}

			if(width <= base.options.itemsDesktop[0] && base.options.itemsDesktop !== false){
				base.options.items = base.options.itemsDesktop[1];
			}

			if(width <= base.options.itemsDesktopSmall[0] && base.options.itemsDesktopSmall !== false){
				base.options.items = base.options.itemsDesktopSmall[1];
			}

			if(width <= base.options.itemsTablet[0]  && base.options.itemsTablet !== false){
				base.options.items = base.options.itemsTablet[1];
			}

			if(width <= base.options.itemsMobile[0] && base.options.itemsMobile !== false){
				base.options.items = base.options.itemsMobile[1];
			}

			//if number of items is less than declared
			if(base.options.items > base.itemsAmount){
				base.options.items = base.itemsAmount;
			}
		},

		response : function(){
			var base = this,
				smallDelay;
			if(base.options.responsive !== true){
				return false
			}
			$(window).resize(function(){
				if(base.options.autoPlay !== false){
					clearInterval(base.autoPlaySpeed);
				}
				clearTimeout(smallDelay)
				smallDelay = setTimeout(function(){
					base.updateVars();
				},base.options.responsiveRefreshRate);
			})
		},

		updatePosition : function(){
			var base = this;

			if(base.support3d === true){
				if(base.positionsInArray[base.currentSlide] > base.maximumPixels){
					base.transition3d(base.positionsInArray[base.currentSlide]);
				} else {
					base.transition3d(0);
					base.currentSlide = 0;
				}
			} else{
				if(base.positionsInArray[base.currentSlide] > base.maximumPixels){
					base.css2slide(base.positionsInArray[base.currentSlide]);
				} else {
					base.css2slide(0);
					base.currentSlide = 0;
				}
			}
			if(base.options.autoPlay !== false){
				base.checkAp();
			}
		},

		appendItemsSizes : function(){
			var base = this;

			var roundPages = 0;
			var lastItem = base.itemsAmount - base.options.items;

			base.owlItems.each(function(index){
				$(this)
				.css({"width": base.itemWidth})
				.data("owl-item",Number(index));

				if(index % base.options.items === 0 || index === lastItem){
					if(!(index > lastItem)){
						roundPages +=1;
					}
				}
				$(this).data("owl-roundPages",roundPages);
			});
		},

		appendWrapperSizes : function(){
			var base = this;
			var width = 0;

			var width = base.owlItems.length * base.itemWidth;

			base.owlWrapper.css({
				"width": width*2,
				"left": 0
			});
			base.appendItemsSizes();
		},

		calculateAll : function(){
			var base = this;
			base.calculateWidth();
			base.appendWrapperSizes();
			base.loops();
			base.max();
		},

		calculateWidth : function(){
			var base = this;
			base.itemWidth = Math.round(base.$elem.width()/base.options.items)
		},

		max : function(){
			var base = this;
			base.maximumSlide = base.itemsAmount - base.options.items;
			var maximum = (base.itemsAmount * base.itemWidth) - base.options.items * base.itemWidth;
				maximum = maximum * -1
			base.maximumPixels = maximum;
			return maximum;
		},

		min : function(){
			return 0;
		},

		loops : function(){
			var base = this;

			base.positionsInArray = [0];
			var elWidth = 0;

			for(var i = 0; i<base.itemsAmount; i++){
				elWidth += base.itemWidth;
				base.positionsInArray.push(-elWidth)
			}
		},

		buildControls : function(){
			var base = this;
			if(base.options.navigation === true || base.options.pagination === true){
				base.owlControls = $("<div class=\"owl-controls\"/>").toggleClass("clickable", !base.isTouch).appendTo(base.$elem);
			}
			if(base.options.pagination === true){
				base.buildPagination();
			}
			if(base.options.navigation === true){
				base.buildButtons();
			}
		},

		buildButtons : function(){
			var base = this;
			var buttonsWrapper = $("<div class=\"owl-buttons\"/>")
			base.owlControls.append(buttonsWrapper);

			base.buttonPrev = $("<div/>",{
				"class" : "owl-prev",
				"html" : base.options.navigationText[0] || ""
				});

			base.buttonNext = $("<div/>",{
				"class" : "owl-next",
				"html" : base.options.navigationText[1] || ""
				});

			buttonsWrapper
			.append(base.buttonPrev)
			.append(base.buttonNext);

			buttonsWrapper.on(base.getEvent(), "div[class^=\"owl\"]", function(event){
				event.preventDefault();
				if($(this).hasClass("owl-next")){
					base.next();
				} else{
					base.prev();
				}
			})
		},

		getEvent : function(){
			var base = this;
			if (base.isTouch === true){
				return "touchend.owlControls";
			} else {
				return "click.owlControls";
			}
		},

		buildPagination : function(){
			var base = this;

			base.paginationWrapper = $("<div class=\"owl-pagination\"/>");
			base.owlControls.append(base.paginationWrapper);

			base.paginationWrapper.on(base.getEvent(), ".owl-page", function(event){
				event.preventDefault();
				if(Number($(this).data("owl-page")) !== base.currentSlide){
					base.goTo( Number($(this).data("owl-page")), true);
				}
			});
		},

		updatePagination : function(){
			var base = this;
			if(base.options.pagination === false){
				return false;
			}

			base.paginationWrapper.html("");

			var counter = 0;
			var lastPage = base.itemsAmount - base.itemsAmount % base.options.items;

			for(var i = 0; i<base.itemsAmount; i++){
				if(i % base.options.items === 0){
					counter +=1;
					if(lastPage === i){
						var lastItem = base.itemsAmount - base.options.items;
					}
					var paginationButton = $("<div/>",{
						"class" : "owl-page"
						});
					var paginationButtonInner = $("<span></span>",{
						"text": base.options.paginationNumbers === true ? counter : "",
						"class": base.options.paginationNumbers === true ? "owl-numbers" : ""
					});
					paginationButton.append(paginationButtonInner);

					paginationButton.data("owl-page",lastPage === i ? lastItem : i);
					paginationButton.data("owl-roundPages",counter);

					base.paginationWrapper.append(paginationButton);
				}
			}
			base.checkPagination();
		},
		checkPagination : function(){
			var base = this;

			base.paginationWrapper.find(".owl-page").each(function(i,v){
				if($(this).data("owl-roundPages") === $(base.owlItems[base.currentSlide]).data("owl-roundPages") ){
					base.paginationWrapper
						.find(".owl-page")
						.removeClass("active");
					$(this).addClass("active");
				}
			});
		},

		checkNavigation : function(){
			var base = this;

			if(base.options.navigation === false){
				return false;
			}
			if(base.options.goToFirstNav === false){
				if(base.currentSlide === 0 && base.maximumSlide === 0){
					base.buttonPrev.addClass("disabled");
					base.buttonNext.addClass("disabled");
				} else if(base.currentSlide === 0 && base.maximumSlide !== 0){
					base.buttonPrev.addClass("disabled");
					base.buttonNext.removeClass("disabled");
				} else if (base.currentSlide === base.maximumSlide){
					base.buttonPrev.removeClass("disabled");
					base.buttonNext.addClass("disabled");
				} else if(base.currentSlide !== 0 && base.currentSlide !== base.maximumSlide){
					base.buttonPrev.removeClass("disabled");
					base.buttonNext.removeClass("disabled");
				}
			}
		},

		updateControls : function(){
			var base = this;
			base.updatePagination();
			base.checkNavigation();
			if(base.owlControls){
				if(base.options.items === base.itemsAmount){
					base.owlControls.hide();
				} else {
					base.owlControls.show();
				}
			}
		},

		destroyControls : function(){
			var base = this;
			if(base.owlControls){
				base.owlControls.remove();
			}
		},

		next : function(speed){
			var base = this;
			base.currentSlide += base.options.scrollPerPage === true ? base.options.items : 1;
			if(base.currentSlide > base.maximumSlide + (base.options.scrollPerPage == true ? (base.options.items - 1) : 0)){
				if(base.options.goToFirstNav === true){
					base.currentSlide = 0;
					speed = "goToFirst";
				} else {
					base.currentSlide = base.maximumSlide;
					return false;
				}
			}
			base.goTo(base.currentSlide,speed);
		},

		prev : function(speed){
			var base = this;
			if(base.options.scrollPerPage === true && base.currentSlide > 0 && base.currentSlide < base.options.items){
				base.currentSlide = 0
			} else {
			base.currentSlide -= base.options.scrollPerPage === true ? base.options.items : 1;
			}
			if(base.currentSlide < 0){
				if(base.options.goToFirstNav === true){
					base.currentSlide = base.maximumSlide;
					speed = "goToFirst"
				} else {
					base.currentSlide =0;
					return false;
				}
			}
			base.goTo(base.currentSlide,speed);
		},

		goTo : function(position,pagination){
			var base = this;

			if(typeof base.options.beforeMove === "function") {
				base.options.beforeMove.apply(this);
			}
			if(position >= base.maximumSlide){
				position = base.maximumSlide;
			}
			else if( position <= 0 ){
				position = 0;
			}
			base.currentSlide = position;

			var goToPixel = base.positionsInArray[position];

			if(base.support3d === true){
				base.isCss3Finish = false;

				if(pagination === true){
					base.swapTransitionSpeed("paginationSpeed");
					setTimeout(function() {
						base.isCss3Finish = true;
					}, base.options.paginationSpeed);

				} else if(pagination === "goToFirst" ){
					base.swapTransitionSpeed(base.options.goToFirstSpeed);
					setTimeout(function() {
						base.isCss3Finish = true;
					}, base.options.goToFirstSpeed);

				} else {
					base.swapTransitionSpeed("slideSpeed");
					setTimeout(function() {
						base.isCss3Finish = true;
					}, base.options.slideSpeed);
				}
				base.transition3d(goToPixel);
			} else {
				if(pagination === true){
					base.css2slide(goToPixel, base.options.paginationSpeed);
				} else if(pagination === "goToFirst" ){
					base.css2slide(goToPixel, base.options.goToFirstSpeed);
				} else {
					base.css2slide(goToPixel, base.options.slideSpeed);
				}
			}
			if(base.options.pagination === true){
				base.checkPagination();
			}
			if(base.options.navigation === true){
				base.checkNavigation();
			}
			if(base.options.autoPlay !== false){
				base.checkAp();
			}
			base.eachMoveUpdate();
			if(typeof base.options.afterMove === "function") {
				base.options.afterMove.apply(this);
			}
		},

		stop: function(){
			var base = this;
			base.apStatus = "stop";
			clearInterval(base.autoPlaySpeed);
		},

		checkAp : function(){
			var base = this;
			if(base.apStatus !== "stop"){
				base.play();
			}
		},

		play : function(){
			var base = this;
			base.apStatus = "play";
			if(base.options.autoPlay === false){
				return false;
			}
			clearInterval(base.autoPlaySpeed);
			base.autoPlaySpeed = setInterval(function(){
				if(base.currentSlide < base.maximumSlide && base.playDirection === "next"){
					base.next(true);
				} else if(base.currentSlide === base.maximumSlide){
					if(base.options.goToFirst === true){
						base.goTo(0,"goToFirst");
					} else{
						base.playDirection = "prev";
						base.prev(true);
					}
				} else if(base.playDirection === "prev" && base.currentSlide > 0){
					base.prev(true);
				} else if(base.playDirection === "prev" && base.currentSlide === 0){
					base.playDirection = "next";
					base.next(true);
				}
			},base.options.autoPlay);
		},

		swapTransitionSpeed : function(action){
			var base = this;
			if(action === "slideSpeed"){
				base.owlWrapper.css(base.addTransition(base.options.slideSpeed));
			} else if(action === "paginationSpeed" ){
				base.owlWrapper.css(base.addTransition(base.options.paginationSpeed));
			} else if(typeof action !== "string"){
				base.owlWrapper.css(base.addTransition(action));
			}
		},

		addTransition : function(speed){
			var base = this;
			return {
				"-webkit-transition": "all "+ speed +"ms ease",
				"-moz-transition": "all "+ speed +"ms ease",
				"-o-transition": "all "+ speed +"ms ease",
				"transition": "all "+ speed +"ms ease"
			};
		},

		removeTransition : function(){
			return {
				"-webkit-transition": "",
				"-moz-transition": "",
				"-o-transition": "",
				"transition": ""
			};
		},

		doTranslate : function(pixels){
			return {
				"-webkit-transform": "translate3d("+pixels+"px, 0px, 0px)",
				"-moz-transform": "translate3d("+pixels+"px, 0px, 0px)",
				"-o-transform": "translate3d("+pixels+"px, 0px, 0px)",
				"-ms-transform": "translate3d("+pixels+"px, 0px, 0px)",
				"transform": "translate3d("+pixels+"px, 0px,0px)"
			};
		},

		transition3d : function(value){
			var base = this;
			base.owlWrapper.css(base.doTranslate(value));
		},

		css2move : function(value){
			var base = this;
			base.owlWrapper.css({"left" : value})
		},

		css2slide : function(value,speed){
			var base = this;

			base.isCssFinish = false;
			base.owlWrapper.stop(true,true).animate({
				"left" : value
			}, {
				duration : speed || base.options.slideSpeed ,
				complete : function(){
					base.isCssFinish = true;
				}
			});
		},

		support3d : function(){
				var base = this;

				var sTranslate3D = "translate3d(0px, 0px, 0px)";
				 var eTemp = document.createElement("div");
				eTemp.style.cssText = "  -moz-transform:"    + sTranslate3D +
									  "; -ms-transform:"     + sTranslate3D +
									  "; -o-transform:"      + sTranslate3D +
									  "; -webkit-transform:" + sTranslate3D +
									  "; transform:"         + sTranslate3D;
				var rxTranslate = /translate3d\(0px, 0px, 0px\)/g;
				var asSupport = eTemp.style.cssText.match(rxTranslate);
				var bHasSupport = (asSupport !== null && asSupport.length === 1);
				base.support3d = bHasSupport
				return bHasSupport;
		},

		checkTouch : function(){
			var base = this;
			base.isTouch = ("ontouchstart" in document.documentElement);
		},

		moveEvents : function(){
			var base = this;
			if(base.options.mouseDraggable || base.isTouch === true){
				base.eventTypes();
				base.gestures();
				base.disabledEvents();
			}
		},

		eventTypes : function(){
		var base = this;
		var types;

		base.ev_types = {};

		if(base.isTouch) {
		types = [
			"touchstart.owl",
			"touchmove.owl",
			"touchend.owl"
			];
		} else{
		types = [
			"mousedown.owl",
			"mousemove.owl",
			"mouseup.owl"
			];
		}
		base.ev_types["start"] = types[0];
		base.ev_types["move"] = types[1];
		base.ev_types["end"] = types[2];
		},

		disabledEvents :  function(){
			var base = this;
			if(base.isTouch !== true){
				base.$elem.on("dragstart.owl","img", function(event) { event.preventDefault();});
				base.$elem.bind("mousedown.disableTextSelect", function() {return false;});
			}
		},

		gestures : function(){
			var base = this;

			var locals = {
				offsetX : 0,
				offsetY : 0,
				baseElWidth : 0,
				relativePos : 0,
				position: null,
				minSwipe : null,
				maxSwipe: null,
				sliding : null,
				targetElement : null
			}

			base.isCssFinish = true;

			function getTouches(event){
				if(base.isTouch === true){
					return {
						x : event.touches[0].pageX,
						y : event.touches[0].pageY
					}
				} else {
					if(event.pageX !== undefined){
						return {
							x : event.pageX,
							y : event.pageY
						}
					} else {
						return {
							x : event.clientX,
							y : event.clientY
						}
					}
				}
			}

			function swapEvents(type){
				if(type === "on"){
					$(document).on(base.ev_types["move"], dragMove);
					$(document).on(base.ev_types["end"], dragEnd);
				} else if(type === "off"){
					$(document).off(base.ev_types["move"]);
					$(document).off(base.ev_types["end"]);
				}
			}
			function dragStart(event) {
				var event = event.originalEvent || event || window.event;

				if(base.isCssFinish === false){
					return false;
				}
				if(base.isCss3Finish === false){
					return false;
				}

				if(base.options.autoPlay !== false){
					clearInterval(base.autoPlaySpeed);
				}

				if(base.isTouch !== true && !base.owlWrapper.hasClass("grabbing")){
					base.owlWrapper.addClass("grabbing")
				}

				base.newPosX = 0;
				base.newRelativeX = 0;

				$(this).css(base.removeTransition());

				var position = $(this).position();
				locals.relativePos = position.left;
				
				locals.offsetX = getTouches(event).x - position.left;
				locals.offsetY = getTouches(event).y - position.top;

				swapEvents("on");

				locals.sliding = false;
				locals.targetElement = event.target || event.srcElement;
			}

			function dragMove(event){
				var event = event.originalEvent || event || window.event;

				base.newPosX = getTouches(event).x- locals.offsetX;
				base.newPosY = getTouches(event).y - locals.offsetY;
				base.newRelativeX = base.newPosX - locals.relativePos;

				if(base.newRelativeX > 8 || base.newRelativeX < -8 && base.isTouch === true){
					event.preventDefault ? event.preventDefault() : event.returnValue = false;
					locals.sliding = true;
				}

				if((base.newPosY > 10 || base.newPosY < -10) && locals.sliding === false){
					 $(document).off("touchmove.owl");
				}

				var minSwipe = function(){
					return  base.newRelativeX / 5;
				}
				var maxSwipe = function(){
					return  base.maximumPixels + base.newRelativeX / 5;
				}

				base.newPosX = Math.max(Math.min( base.newPosX, minSwipe() ), maxSwipe() );
				if(base.support3d === true){
					base.transition3d(base.newPosX);
				} else {
					base.css2move(base.newPosX);
				}
			}

			var dragEnd = function(event){
				var event = event.originalEvent || event || window.event;
				event.target = event.target || event.srcElement;

				if(base.isTouch !== true){
					base.owlWrapper.removeClass("grabbing");
				}

				swapEvents("off");

				if(base.newPosX !== 0){
					var newPosition = base.getNewPosition();
					base.goTo(newPosition);
					if(locals.targetElement === event.target && base.isTouch !== true){
						$(event.target).on("click.disable", function(ev){
							ev.stopImmediatePropagation()
							ev.stopPropagation();
							ev.preventDefault();
							$(event.target).off("click.disable");
						});
					var handlers = $._data(event.target, "events")["click"];
					var owlStopEvent = handlers.pop();
					handlers.splice(0, 0, owlStopEvent);
					}
				}
			}
			base.$elem.on(base.ev_types["start"], ".owl-wrapper", dragStart); 
		},

		clearEvents : function(){
			var base = this;
			base.$elem.off(".owl");
			$(document).off(".owl");
		},

		getNewPosition : function(){
			var base = this,
				newPosition;

			var newPosition = base.improveClosest();

			if(newPosition>base.maximumSlide){
				base.currentSlide = base.maximumSlide;
				newPosition  = base.maximumSlide;
			} else if( base.newPosX >=0 ){
				newPosition = 0;
				base.currentSlide = 0;
			}
			return newPosition;
		},

		improveClosest : function(){
			var base = this;
			var array = base.positionsInArray;
			var goal = base.newPosX;
			var closest = null;
			$.each(array, function(i,v){
				if( goal - (base.itemWidth/20) > array[i+1] && goal - (base.itemWidth/20)< v && base.moveDirection() === "left") {
					closest = v;
					base.currentSlide = i;
				} 
				else if (goal + (base.itemWidth/20) < v && goal + (base.itemWidth/20) > array[i+1] && base.moveDirection() === "right"){
					closest = array[i+1];
					base.currentSlide = i+1;
				}
			});
			return base.currentSlide;
		},

		moveDirection : function(){
			var base = this,
				direction;
			if(base.newRelativeX < 0 ){
				direction = "right"
				base.playDirection = "next"
			} else {
				direction = "left"
				base.playDirection = "prev"
			}
			return direction
		},

		customEvents : function(){
			var base = this;
			base.$elem.on("owl.next",function(){
				base.next();
			});
			base.$elem.on("owl.prev",function(){
				base.prev();
			});
			base.$elem.on("owl.play",function(event,speed){
				base.options.autoPlay = speed;
				base.play();
				base.hoverStatus = "play";
			});
			base.$elem.on("owl.stop",function(){
				base.stop();
				base.hoverStatus = "stop";
			});
		},
		
		stopOnHover : function(){
			var base = this;
			if(base.options.stopOnHover === true && base.isTouch === false && base.options.autoPlay !== false){
				base.$elem.on("mouseover", function(){
					base.stop();
				});
				base.$elem.on("mouseout", function(){
					if(base.hoverStatus !== "stop"){
						base.play();
					}
				});
			}
		},

		lazyLoad : function(){
			var base = this;

			if(base.options.lazyLoad === false){
				return false;
			}

			for(var i=0; i<base.itemsAmount; i++){
				var item = $(base.owlItems[i]),
					itemNumber = item.data("owl-item"),
					lazyImg = item.find(".lazyOwl"),
					follow;

				if(item.data("owl-loaded") === undefined){
					lazyImg.hide();
					item.addClass("loading").data("owl-loaded","checked");
				} else if(item.data("owl-loaded") === "loaded"){
					continue;
				}

				if(base.options.lazyFollow === true){
					follow = itemNumber >= base.currentSlide;
				}else {
					follow = true;
				}

				if(follow && itemNumber < base.currentSlide + base.options.items){
					item.data("owl-loaded", "loaded");

					var link = lazyImg.data("src");
					if(link){
						lazyImg[0].src = link;
						lazyImg.removeAttr("data-src");
					}

					lazyImg.fadeIn(200);
					item.removeClass("loading");
				}
			}
		},

		autoHeight : function(){
			var base = this;
			if(base.options.autoHeight === true){
				var itemHeight = $(base.owlItems[base.currentSlide]).css("height");
				base.wrapperOuter.css("height",itemHeight);

				setTimeout(function(){
					if(itemHeight !== $(base.owlItems[base.currentSlide]).css("height")){
						base.wrapperOuter.css("height",itemHeight);
					}
				},400);

				setTimeout(function(){
					if(!base.wrapperOuter.hasClass("autoHeight")){
						base.wrapperOuter.addClass("autoHeight");
					}
				},0);
			}
		},
		addActiveClass : function(){
			var base = this;
			$(base.owlItems).removeClass('active');
			$(base.owlItems[base.currentSlide]).addClass('active');
		}

	};


	$.fn.owlCarousel = function( options ){
		return this.each(function() {
			var carousel = Object.create( Carousel );
			carousel.init( options, this );
			$.data( this, "owlCarousel", carousel );
		});
	};

	$.fn.owlCarousel.options = {

		items : 5,
		itemsDesktop : [1199,4],
		itemsDesktopSmall : [979,3],
		itemsTablet: [768,2],
		itemsMobile : [479,1],
		singleItem:false,

		slideSpeed : 200,
		paginationSpeed : 800,

		autoPlay : false,
		stopOnHover : false,
		goToFirst : true,
		goToFirstSpeed : 1000,

		navigation : false,
		navigationText : ["prev","next"],
		goToFirstNav : true,
		scrollPerPage : false,

		pagination : true,
		paginationNumbers: false,

		responsive: true,
		responsiveRefreshRate : 200,

		baseClass : "owl-carousel",
		theme : "owl-theme",

		lazyLoad : false,
		lazyFollow : true,

		autoHeight : false,

		jsonPath : false,
		jsonSuccess : false,

		mouseDraggable : true,

		beforeInit : false,
		afterInit : false,
		beforeMove: false,
		afterMove: false,
		afterAction : false
	};
})( jQuery, window, document );
