# Supplementary material for: Constructing marine expert management knowledge graph based on Trellisnet-CRF
Source: PeerJ Comput Sci. 2022 Sep 5;8:e1083. doi: 10.7717/peerj-cs.1083 (PMC9455288; doi:10.7717/peerj-cs.1083)
Supplement: Supplemental Information 3 [file peerj-cs-08-1083-s003.zip › kgocean/static/js/tagcloud.min.js]

/**
 * tagcloud v1.1.1 - http://tagcloud.congm.in
 * Copyright 2016 @ Cong Min , Inc.
 * MIT License - https://github.com/mcc108/tagcloud
 */
!function(e){function t(i){if(s[i])return s[i].exports;var o=s[i]={exports:{},id:i,loaded:!1};return e[i].call(o.exports,o,o.exports,t),o.loaded=!0,o.exports}var s={};return t.m=e,t.c=s,t.p="",t(0)}([function(e,t,s){e.exports=s(5)},,,function(e,t){},,function(e,t,s){s(3),window.tagcloud=function(e,t){function s(e){return"[object Object]"===Object.prototype.toString.call(e)}function i(t){var s=this;s.config=i._getConfig(t),s.box=s.config.element,s.fontsize=s.config.fontsize,s.radius=s.config.radius,s.depth=1.5*s.radius,s.size=1.5*s.radius,s.mspeed=i._getMsSpeed(s.config.mspeed),s.ispeed=i._getIsSpeed(s.config.ispeed),s.items=s._getItems(),s.direction=s.config.direction,s.keep=s.config.keep,s.active=!1,s.lasta=1,s.lastb=1,s.mouseX0=s.ispeed*Math.sin(s.direction*Math.PI/180),s.mouseY0=-s.ispeed*Math.cos(s.direction*Math.PI/180),s.mouseX=s.mouseX0,s.mouseY=s.mouseY0,i._on(s.box,"mouseover",function(){s.active=!0}),i._on(s.box,"mouseout",function(){s.active=!1}),i._on(s.keep?e:s.box,"mousemove",function(t){var i=e.event||t,o=s.box.getBoundingClientRect();s.mouseX=(i.clientX-(o.left+s.box.offsetWidth/2))/5,s.mouseY=(i.clientY-(o.top+s.box.offsetHeight/2))/5}),i.boxs.push(s.box),s.update(s),s.box.style.visibility="visible",s.box.style.position="relative",s.box.style.minHeight=2*s.size+"px",s.box.style.minWidth=2*s.size+"px";for(var o=0,n=s.items.length;o<n;o++)s.items[o].element.style.position="absolute",s.items[o].element.style.zIndex=o+1;s.up=setInterval(function(){s.update(s)},30)}return i.boxs=[],i._set=function(e){if(i.boxs.indexOf(e)==-1)return!0},i._getConfig=function(e){var t={fontsize:16,radius:60,mspeed:"normal",ispeed:"normal",direction:135,keep:!0};if(s(e))for(var i in e)e.hasOwnProperty(i)&&(t[i]=e[i]);return t},i._getMsSpeed=function(e){var t={slow:1.5,normal:3,fast:5};return t[e]||3},i._getIsSpeed=function(e){var t={slow:10,normal:25,fast:50};return t[e]||25},i._getSc=function(e,t){var s=Math.PI/180;return[Math.sin(e*s),Math.cos(e*s),Math.sin(t*s),Math.cos(t*s)]},i._on=function(e,t,s,i){e.addEventListener?e.addEventListener(t,s,i):e.attachEvent?e.attachEvent("on"+t,s):e["on"+t]=s},i.prototype={constructor:i,update:function(){var e,t,s=this;if(s.active||s.keep||(s.mouseX=Math.abs(s.mouseX-s.mouseX0)<1?s.mouseX0:(s.mouseX+s.mouseX0)/2,s.mouseY=Math.abs(s.mouseY-s.mouseY0)<1?s.mouseY0:(s.mouseY+s.mouseY0)/2),e=-(Math.min(Math.max(-s.mouseY,-s.size),s.size)/s.radius)*s.mspeed,t=Math.min(Math.max(-s.mouseX,-s.size),s.size)/s.radius*s.mspeed,!(Math.abs(e)<=.01&&Math.abs(t)<=.01)){s.lasta=e,s.lastb=t;for(var o=i._getSc(e,t),n=0,a=s.items.length;n<a;n++){var m=s.items[n].x,r=s.items[n].y*o[1]+s.items[n].z*-o[0],u=s.items[n].y*o[0]+s.items[n].z*o[1],f=m*o[3]+u*o[2],l=r,h=u*o[3]-m*o[2],c=s.depth/(s.depth+h);s.items[n].x=f,s.items[n].y=l,s.items[n].z=h,s.items[n].scale=c,s.items[n].fontsize=Math.ceil(3*c)+s.fontsize-6,s.items[n].alpha=1.5*c-.5,s.items[n].element.style.left=s.items[n].x+(s.box.offsetWidth-s.items[n].offsetWidth)/2+"px",s.items[n].element.style.top=s.items[n].y+(s.box.offsetHeight-s.items[n].offsetHeight)/2+"px",s.items[n].element.style.fontSize=s.items[n].fontsize+"px",s.items[n].element.style.filter="alpha(opacity="+100*s.items[n].alpha+")",s.items[n].element.style.opacity=s.items[n].alpha}}},_getItems:function(){for(var e,t=this,s=[],i=t.box.children,o=i.length,n=0;n<o;n++)e={},e.angle={},e.angle.phi=Math.acos(-1+(2*n+1)/o),e.angle.theta=Math.sqrt((o+1)*Math.PI)*e.angle.phi,e.element=i[n],e.offsetWidth=e.element.offsetWidth,e.offsetHeight=e.element.offsetHeight,e.x=t.radius*Math.cos(e.angle.theta)*Math.sin(e.angle.phi),e.y=t.radius*Math.sin(e.angle.theta)*Math.sin(e.angle.phi),e.z=t.radius*Math.cos(e.angle.phi),e.element.style.left=e.x+(t.box.offsetWidth-e.offsetWidth)/2+"px",e.element.style.top=e.y+(t.box.offsetHeight-e.offsetHeight)/2+"px",s.push(e);return s}},function(e){e=e||{};for(var s=e.selector||".tagcloud",o=t.querySelectorAll(s),n=[],a=0,m=o.length;a<m;a++)e.element=o[a],i._set(e.element)&&n.push(new i(e));return n}}(window,document)}]);
