# Supplementary material for: Constructing marine expert management knowledge graph based on Trellisnet-CRF
Source: PeerJ Comput Sci. 2022 Sep 5;8:e1083. doi: 10.7717/peerj-cs.1083 (PMC9455288; doi:10.7717/peerj-cs.1083)
Supplement: Supplemental Information 3 [file peerj-cs-08-1083-s003.zip › kgocean/static/js/tree_control.js]

$(function() {
	$('.tree li:has(ul)').addClass('parent_li').find(' > span').attr('title', 'Collapse this branch');
	$('.tree li.parent_li > span').on('click', function(e) {
		var children = $(this).parent('li.parent_li').find(' > ul > li');
		if (children.is(":visible")) {
			children.hide('fast');
			$(this).attr('title', 'Expand this branch').find(' > i').addClass('icon-plus-sign').removeClass('icon-minus-sign');
		} else {
			children.show('fast');
			$(this).attr('title', 'Collapse this branch').find(' > i').addClass('icon-minus-sign').removeClass('icon-plus-sign');
		}
		e.stopPropagation();
	});
});
