# Supplementary material for: Constructing marine expert management knowledge graph based on Trellisnet-CRF
Source: PeerJ Comput Sci. 2022 Sep 5;8:e1083. doi: 10.7717/peerj-cs.1083 (PMC9455288; doi:10.7717/peerj-cs.1083)
Supplement: Supplemental Information 3 [file peerj-cs-08-1083-s003.zip › kgocean/static/js/xcharts.min 2.js]

/*!
xCharts v0.3.0 Copyright (c) 2012, tenXer, Inc. All Rights Reserved.
@license MIT license. http://github.com/tenXer/xcharts for details
*/
(function(){var xChart,_vis={},_scales={},_visutils={};(function(){var n=this,t=n._,r={},e=Array.prototype,u=Object.prototype,i=Function.prototype,a=e.push,o=e.slice,c=e.concat,l=u.toString,f=u.hasOwnProperty,s=e.forEach,p=e.map,v=e.reduce,h=e.reduceRight,g=e.filter,d=e.every,m=e.some,y=e.indexOf,b=e.lastIndexOf,x=Array.isArray,_=Object.keys,j=i.bind,w=function(n){return n instanceof w?n:this instanceof w?(this._wrapped=n,void 0):new w(n)};"undefined"!=typeof exports?("undefined"!=typeof module&&module.exports&&(exports=module.exports=w),exports._=w):n._=w,w.VERSION="1.4.3";var A=w.each=w.forEach=function(n,t,e){if(null!=n)if(s&&n.forEach===s)n.forEach(t,e);else if(n.length===+n.length){for(var u=0,i=n.length;i>u;u++)if(t.call(e,n[u],u,n)===r)return}else for(var a in n)if(w.has(n,a)&&t.call(e,n[a],a,n)===r)return};w.map=w.collect=function(n,t,r){var e=[];return null==n?e:p&&n.map===p?n.map(t,r):(A(n,function(n,u,i){e[e.length]=t.call(r,n,u,i)}),e)};var O="Reduce of empty array with no initial value";w.reduce=w.foldl=w.inject=function(n,t,r,e){var u=arguments.length>2;if(null==n&&(n=[]),v&&n.reduce===v)return e&&(t=w.bind(t,e)),u?n.reduce(t,r):n.reduce(t);if(A(n,function(n,i,a){u?r=t.call(e,r,n,i,a):(r=n,u=!0)}),!u)throw new TypeError(O);return r},w.reduceRight=w.foldr=function(n,t,r,e){var u=arguments.length>2;if(null==n&&(n=[]),h&&n.reduceRight===h)return e&&(t=w.bind(t,e)),u?n.reduceRight(t,r):n.reduceRight(t);var i=n.length;if(i!==+i){var a=w.keys(n);i=a.length}if(A(n,function(o,c,l){c=a?a[--i]:--i,u?r=t.call(e,r,n[c],c,l):(r=n[c],u=!0)}),!u)throw new TypeError(O);return r},w.find=w.detect=function(n,t,r){var e;return E(n,function(n,u,i){return t.call(r,n,u,i)?(e=n,!0):void 0}),e},w.filter=w.select=function(n,t,r){var e=[];return null==n?e:g&&n.filter===g?n.filter(t,r):(A(n,function(n,u,i){t.call(r,n,u,i)&&(e[e.length]=n)}),e)},w.reject=function(n,t,r){return w.filter(n,function(n,e,u){return!t.call(r,n,e,u)},r)},w.every=w.all=function(n,t,e){t||(t=w.identity);var u=!0;return null==n?u:d&&n.every===d?n.every(t,e):(A(n,function(n,i,a){return(u=u&&t.call(e,n,i,a))?void 0:r}),!!u)};var E=w.some=w.any=function(n,t,e){t||(t=w.identity);var u=!1;return null==n?u:m&&n.some===m?n.some(t,e):(A(n,function(n,i,a){return u||(u=t.call(e,n,i,a))?r:void 0}),!!u)};w.contains=w.include=function(n,t){return null==n?!1:y&&n.indexOf===y?-1!=n.indexOf(t):E(n,function(n){return n===t})},w.invoke=function(n,t){var r=o.call(arguments,2);return w.map(n,function(n){return(w.isFunction(t)?t:n[t]).apply(n,r)})},w.pluck=function(n,t){return w.map(n,function(n){return n[t]})},w.where=function(n,t){return w.isEmpty(t)?[]:w.filter(n,function(n){for(var r in t)if(t[r]!==n[r])return!1;return!0})},w.max=function(n,t,r){if(!t&&w.isArray(n)&&n[0]===+n[0]&&65535>n.length)return Math.max.apply(Math,n);if(!t&&w.isEmpty(n))return-1/0;var e={computed:-1/0,value:-1/0};return A(n,function(n,u,i){var a=t?t.call(r,n,u,i):n;a>=e.computed&&(e={value:n,computed:a})}),e.value},w.min=function(n,t,r){if(!t&&w.isArray(n)&&n[0]===+n[0]&&65535>n.length)return Math.min.apply(Math,n);if(!t&&w.isEmpty(n))return 1/0;var e={computed:1/0,value:1/0};return A(n,function(n,u,i){var a=t?t.call(r,n,u,i):n;e.computed>a&&(e={value:n,computed:a})}),e.value},w.shuffle=function(n){var t,r=0,e=[];return A(n,function(n){t=w.random(r++),e[r-1]=e[t],e[t]=n}),e};var F=function(n){return w.isFunction(n)?n:function(t){return t[n]}};w.sortBy=function(n,t,r){var e=F(t);return w.pluck(w.map(n,function(n,t,u){return{value:n,index:t,criteria:e.call(r,n,t,u)}}).sort(function(n,t){var r=n.criteria,e=t.criteria;if(r!==e){if(r>e||void 0===r)return 1;if(e>r||void 0===e)return-1}return n.index<t.index?-1:1}),"value")};var k=function(n,t,r,e){var u={},i=F(t||w.identity);return A(n,function(t,a){var o=i.call(r,t,a,n);e(u,o,t)}),u};w.groupBy=function(n,t,r){return k(n,t,r,function(n,t,r){(w.has(n,t)?n[t]:n[t]=[]).push(r)})},w.countBy=function(n,t,r){return k(n,t,r,function(n,t){w.has(n,t)||(n[t]=0),n[t]++})},w.sortedIndex=function(n,t,r,e){r=null==r?w.identity:F(r);for(var u=r.call(e,t),i=0,a=n.length;a>i;){var o=i+a>>>1;u>r.call(e,n[o])?i=o+1:a=o}return i},w.toArray=function(n){return n?w.isArray(n)?o.call(n):n.length===+n.length?w.map(n,w.identity):w.values(n):[]},w.size=function(n){return null==n?0:n.length===+n.length?n.length:w.keys(n).length},w.first=w.head=w.take=function(n,t,r){return null==n?void 0:null==t||r?n[0]:o.call(n,0,t)},w.initial=function(n,t,r){return o.call(n,0,n.length-(null==t||r?1:t))},w.last=function(n,t,r){return null==n?void 0:null==t||r?n[n.length-1]:o.call(n,Math.max(n.length-t,0))},w.rest=w.tail=w.drop=function(n,t,r){return o.call(n,null==t||r?1:t)},w.compact=function(n){return w.filter(n,w.identity)};var R=function(n,t,r){return A(n,function(n){w.isArray(n)?t?a.apply(r,n):R(n,t,r):r.push(n)}),r};w.flatten=function(n,t){return R(n,t,[])},w.without=function(n){return w.difference(n,o.call(arguments,1))},w.uniq=w.unique=function(n,t,r,e){w.isFunction(t)&&(e=r,r=t,t=!1);var u=r?w.map(n,r,e):n,i=[],a=[];return A(u,function(r,e){(t?e&&a[a.length-1]===r:w.contains(a,r))||(a.push(r),i.push(n[e]))}),i},w.union=function(){return w.uniq(c.apply(e,arguments))},w.intersection=function(n){var t=o.call(arguments,1);return w.filter(w.uniq(n),function(n){return w.every(t,function(t){return w.indexOf(t,n)>=0})})},w.difference=function(n){var t=c.apply(e,o.call(arguments,1));return w.filter(n,function(n){return!w.contains(t,n)})},w.zip=function(){for(var n=o.call(arguments),t=w.max(w.pluck(n,"length")),r=Array(t),e=0;t>e;e++)r[e]=w.pluck(n,""+e);return r},w.object=function(n,t){if(null==n)return{};for(var r={},e=0,u=n.length;u>e;e++)t?r[n[e]]=t[e]:r[n[e][0]]=n[e][1];return r},w.indexOf=function(n,t,r){if(null==n)return-1;var e=0,u=n.length;if(r){if("number"!=typeof r)return e=w.sortedIndex(n,t),n[e]===t?e:-1;e=0>r?Math.max(0,u+r):r}if(y&&n.indexOf===y)return n.indexOf(t,r);for(;u>e;e++)if(n[e]===t)return e;return-1},w.lastIndexOf=function(n,t,r){if(null==n)return-1;var e=null!=r;if(b&&n.lastIndexOf===b)return e?n.lastIndexOf(t,r):n.lastIndexOf(t);for(var u=e?r:n.length;u--;)if(n[u]===t)return u;return-1},w.range=function(n,t,r){1>=arguments.length&&(t=n||0,n=0),r=arguments[2]||1;for(var e=Math.max(Math.ceil((t-n)/r),0),u=0,i=Array(e);e>u;)i[u++]=n,n+=r;return i};var I=function(){};w.bind=function(n,t){var r,e;if(n.bind===j&&j)return j.apply(n,o.call(arguments,1));if(!w.isFunction(n))throw new TypeError;return r=o.call(arguments,2),e=function(){if(!(this instanceof e))return n.apply(t,r.concat(o.call(arguments)));I.prototype=n.prototype;var u=new I;I.prototype=null;var i=n.apply(u,r.concat(o.call(arguments)));return Object(i)===i?i:u}},w.bindAll=function(n){var t=o.call(arguments,1);return 0==t.length&&(t=w.functions(n)),A(t,function(t){n[t]=w.bind(n[t],n)}),n},w.memoize=function(n,t){var r={};return t||(t=w.identity),function(){var e=t.apply(this,arguments);return w.has(r,e)?r[e]:r[e]=n.apply(this,arguments)}},w.delay=function(n,t){var r=o.call(arguments,2);return setTimeout(function(){return n.apply(null,r)},t)},w.defer=function(n){return w.delay.apply(w,[n,1].concat(o.call(arguments,1)))},w.throttle=function(n,t){var r,e,u,i,a=0,o=function(){a=new Date,u=null,i=n.apply(r,e)};return function(){var c=new Date,l=t-(c-a);return r=this,e=arguments,0>=l?(clearTimeout(u),u=null,a=c,i=n.apply(r,e)):u||(u=setTimeout(o,l)),i}},w.debounce=function(n,t,r){var e,u;return function(){var i=this,a=arguments,o=function(){e=null,r||(u=n.apply(i,a))},c=r&&!e;return clearTimeout(e),e=setTimeout(o,t),c&&(u=n.apply(i,a)),u}},w.once=function(n){var t,r=!1;return function(){return r?t:(r=!0,t=n.apply(this,arguments),n=null,t)}},w.wrap=function(n,t){return function(){var r=[n];return a.apply(r,arguments),t.apply(this,r)}},w.compose=function(){var n=arguments;return function(){for(var t=arguments,r=n.length-1;r>=0;r--)t=[n[r].apply(this,t)];return t[0]}},w.after=function(n,t){return 0>=n?t():function(){return 1>--n?t.apply(this,arguments):void 0}},w.keys=_||function(n){if(n!==Object(n))throw new TypeError("Invalid object");var t=[];for(var r in n)w.has(n,r)&&(t[t.length]=r);return t},w.values=function(n){var t=[];for(var r in n)w.has(n,r)&&t.push(n[r]);return t},w.pairs=function(n){var t=[];for(var r in n)w.has(n,r)&&t.push([r,n[r]]);return t},w.invert=function(n){var t={};for(var r in n)w.has(n,r)&&(t[n[r]]=r);return t},w.functions=w.methods=function(n){var t=[];for(var r in n)w.isFunction(n[r])&&t.push(r);return t.sort()},w.extend=function(n){return A(o.call(arguments,1),function(t){if(t)for(var r in t)n[r]=t[r]}),n},w.pick=function(n){var t={},r=c.apply(e,o.call(arguments,1));return A(r,function(r){r in n&&(t[r]=n[r])}),t},w.omit=function(n){var t={},r=c.apply(e,o.call(arguments,1));for(var u in n)w.contains(r,u)||(t[u]=n[u]);return t},w.defaults=function(n){return A(o.call(arguments,1),function(t){if(t)for(var r in t)null==n[r]&&(n[r]=t[r])}),n},w.clone=function(n){return w.isObject(n)?w.isArray(n)?n.slice():w.extend({},n):n},w.tap=function(n,t){return t(n),n};var S=function(n,t,r,e){if(n===t)return 0!==n||1/n==1/t;if(null==n||null==t)return n===t;n instanceof w&&(n=n._wrapped),t instanceof w&&(t=t._wrapped);var u=l.call(n);if(u!=l.call(t))return!1;switch(u){case"[object String]":return n==t+"";case"[object Number]":return n!=+n?t!=+t:0==n?1/n==1/t:n==+t;case"[object Date]":case"[object Boolean]":return+n==+t;case"[object RegExp]":return n.source==t.source&&n.global==t.global&&n.multiline==t.multiline&&n.ignoreCase==t.ignoreCase}if("object"!=typeof n||"object"!=typeof t)return!1;for(var i=r.length;i--;)if(r[i]==n)return e[i]==t;r.push(n),e.push(t);var a=0,o=!0;if("[object Array]"==u){if(a=n.length,o=a==t.length)for(;a--&&(o=S(n[a],t[a],r,e)););}else{var c=n.constructor,f=t.constructor;if(c!==f&&!(w.isFunction(c)&&c instanceof c&&w.isFunction(f)&&f instanceof f))return!1;for(var s in n)if(w.has(n,s)&&(a++,!(o=w.has(t,s)&&S(n[s],t[s],r,e))))break;if(o){for(s in t)if(w.has(t,s)&&!a--)break;o=!a}}return r.pop(),e.pop(),o};w.isEqual=function(n,t){return S(n,t,[],[])},w.isEmpty=function(n){if(null==n)return!0;if(w.isArray(n)||w.isString(n))return 0===n.length;for(var t in n)if(w.has(n,t))return!1;return!0},w.isElement=function(n){return!(!n||1!==n.nodeType)},w.isArray=x||function(n){return"[object Array]"==l.call(n)},w.isObject=function(n){return n===Object(n)},A(["Arguments","Function","String","Number","Date","RegExp"],function(n){w["is"+n]=function(t){return l.call(t)=="[object "+n+"]"}}),w.isArguments(arguments)||(w.isArguments=function(n){return!(!n||!w.has(n,"callee"))}),w.isFunction=function(n){return"function"==typeof n},w.isFinite=function(n){return isFinite(n)&&!isNaN(parseFloat(n))},w.isNaN=function(n){return w.isNumber(n)&&n!=+n},w.isBoolean=function(n){return n===!0||n===!1||"[object Boolean]"==l.call(n)},w.isNull=function(n){return null===n},w.isUndefined=function(n){return void 0===n},w.has=function(n,t){return f.call(n,t)},w.noConflict=function(){return n._=t,this},w.identity=function(n){return n},w.times=function(n,t,r){for(var e=Array(n),u=0;n>u;u++)e[u]=t.call(r,u);return e},w.random=function(n,t){return null==t&&(t=n,n=0),n+(0|Math.random()*(t-n+1))};var T={escape:{"&":"&amp;","<":"&lt;",">":"&gt;",'"':"&quot;","'":"&#x27;","/":"&#x2F;"}};T.unescape=w.invert(T.escape);var M={escape:RegExp("["+w.keys(T.escape).join("")+"]","g"),unescape:RegExp("("+w.keys(T.unescape).join("|")+")","g")};w.each(["escape","unescape"],function(n){w[n]=function(t){return null==t?"":(""+t).replace(M[n],function(t){return T[n][t]})}}),w.result=function(n,t){if(null==n)return null;var r=n[t];return w.isFunction(r)?r.call(n):r},w.mixin=function(n){A(w.functions(n),function(t){var r=w[t]=n[t];w.prototype[t]=function(){var n=[this._wrapped];return a.apply(n,arguments),z.call(this,r.apply(w,n))}})};var N=0;w.uniqueId=function(n){var t=""+ ++N;return n?n+t:t},w.templateSettings={evaluate:/<%([\s\S]+?)%>/g,interpolate:/<%=([\s\S]+?)%>/g,escape:/<%-([\s\S]+?)%>/g};var q=/(.)^/,B={"'":"'","\\":"\\","\r":"r","\n":"n","	":"t","\u2028":"u2028","\u2029":"u2029"},D=/\\|'|\r|\n|\t|\u2028|\u2029/g;w.template=function(n,t,r){r=w.defaults({},r,w.templateSettings);var e=RegExp([(r.escape||q).source,(r.interpolate||q).source,(r.evaluate||q).source].join("|")+"|$","g"),u=0,i="__p+='";n.replace(e,function(t,r,e,a,o){return i+=n.slice(u,o).replace(D,function(n){return"\\"+B[n]}),r&&(i+="'+\n((__t=("+r+"))==null?'':_.escape(__t))+\n'"),e&&(i+="'+\n((__t=("+e+"))==null?'':__t)+\n'"),a&&(i+="';\n"+a+"\n__p+='"),u=o+t.length,t}),i+="';\n",r.variable||(i="with(obj||{}){\n"+i+"}\n"),i="var __t,__p='',__j=Array.prototype.join,print=function(){__p+=__j.call(arguments,'');};\n"+i+"return __p;\n";try{var a=Function(r.variable||"obj","_",i)}catch(o){throw o.source=i,o}if(t)return a(t,w);var c=function(n){return a.call(this,n,w)};return c.source="function("+(r.variable||"obj")+"){\n"+i+"}",c},w.chain=function(n){return w(n).chain()};var z=function(n){return this._chain?w(n).chain():n};w.mixin(w),A(["pop","push","reverse","shift","sort","splice","unshift"],function(n){var t=e[n];w.prototype[n]=function(){var r=this._wrapped;return t.apply(r,arguments),"shift"!=n&&"splice"!=n||0!==r.length||delete r[0],z.call(this,r)}}),A(["concat","join","slice"],function(n){var t=e[n];w.prototype[n]=function(){return z.call(this,t.apply(this._wrapped,arguments))}}),w.extend(w.prototype,{chain:function(){return this._chain=!0,this},value:function(){return this._wrapped}})}).call(this);function getInsertionPoint(zIndex){return _.chain(_.range(zIndex,10)).reverse().map(function(z){return'g[data-index="'+z+'"]'}).value().join(", ")}function colorClass(el,i){var c=el.getAttribute("class");return(c!==null?c.replace(/color\d+/g,""):"")+" color"+i}_visutils={getInsertionPoint:getInsertionPoint,colorClass:colorClass};var local=this,defaultSpacing=.25;function _getDomain(data,axis){return _.chain(data).pluck("data").flatten().pluck(axis).uniq().filter(function(d){return d!==undefined&&d!==null}).value().sort(d3.ascending)}_scales.ordinal=function(data,axis,bounds,extents){var domain=_getDomain(data,axis);return d3.scale.ordinal().domain(domain).rangeRoundBands(bounds,defaultSpacing)};_scales.linear=function(data,axis,bounds,extents){return d3.scale.linear().domain(extents).nice().rangeRound(bounds)};_scales.exponential=function(data,axis,bounds,extents){return d3.scale.pow().exponent(.65).domain(extents).nice().rangeRound(bounds)};_scales.time=function(data,axis,bounds,extents){return d3.time.scale().domain(_.map(extents,function(d){return new Date(d)})).range(bounds)};function _extendDomain(domain,axis){var min=domain[0],max=domain[1],diff,e;if(min===max){e=Math.max(Math.round(min/10),4);min-=e;max+=e}diff=max-min;min=min?min-diff/10:min;min=domain[0]>0?Math.max(min,0):min;max=max?max+diff/10:max;max=domain[1]<0?Math.min(max,0):max;return[min,max]}function _getExtents(options,data,xType,yType){var extents,nData=_.chain(data).pluck("data").flatten().value();extents={x:d3.extent(nData,function(d){return d.x}),y:d3.extent(nData,function(d){return d.y})};_.each([xType,yType],function(type,i){var axis=i?"y":"x",extended;extents[axis]=d3.extent(nData,function(d){return d[axis]});if(type==="ordinal"){return}_.each([axis+"Min",axis+"Max"],function(minMax,i){if(type!=="time"){extended=_extendDomain(extents[axis])}if(options.hasOwnProperty(minMax)&&options[minMax]!==null){extents[axis][i]=options[minMax]}else if(type!=="time"){extents[axis][i]=extended[i]}})});return extents}_scales.xy=function(self,data,xType,yType){var o=self._options,extents=_getExtents(o,data,xType,yType),scales={},horiz=[o.axisPaddingLeft,self._width],vert=[self._height,o.axisPaddingTop],xScale,yScale;_.each([xType,yType],function(type,i){var axis=i===0?"x":"y",bounds=i===0?horiz:vert,fn=xChart.getScale(type);scales[axis]=fn(data,axis,bounds,extents[axis])});return scales};(function(){var zIndex=2,selector="g.bar",insertBefore=_visutils.getInsertionPoint(zIndex);function postUpdateScale(self,scaleData,mainData,compData){self.xScale2=d3.scale.ordinal().domain(d3.range(0,mainData.length)).rangeRoundBands([0,self.xScale.rangeBand()],.08)}function enter(self,storage,className,data,callbacks){var barGroups,bars,yZero=self.yZero;barGroups=self._g.selectAll(selector+className).data(data,function(d){return d.className});barGroups.enter().insert("g",insertBefore).attr("data-index",zIndex).style("opacity",0).attr("class",function(d,i){var cl=_.uniq((className+d.className).split(".")).join(" ");return cl+" bar "+_visutils.colorClass(this,i)}).attr("transform",function(d,i){return"translate("+self.xScale2(i)+",0)"});bars=barGroups.selectAll("rect").data(function(d){return d.data},function(d){return d.x});bars.enter().append("rect").attr("width",0).attr("rx",3).attr("ry",3).attr("x",function(d){return self.xScale(d.x)+self.xScale2.rangeBand()/2}).attr("height",function(d){return Math.abs(yZero-self.yScale(d.y))}).attr("y",function(d){return d.y<0?yZero:self.yScale(d.y)}).on("mouseover",callbacks.mouseover).on("mouseout",callbacks.mouseout).on("click",callbacks.click);storage.barGroups=barGroups;storage.bars=bars}function update(self,storage,timing){var yZero=self.yZero;storage.barGroups.attr("class",function(d,i){return _visutils.colorClass(this,i)}).transition().duration(timing).style("opacity",1).attr("transform",function(d,i){return"translate("+self.xScale2(i)+",0)"});storage.bars.transition().duration(timing).attr("width",self.xScale2.rangeBand()).attr("x",function(d){return self.xScale(d.x)}).attr("height",function(d){return Math.abs(yZero-self.yScale(d.y))}).attr("y",function(d){return d.y<0?yZero:self.yScale(d.y)})}function exit(self,storage,timing){storage.bars.exit().transition().duration(timing).attr("width",0).remove();storage.barGroups.exit().transition().duration(timing).style("opacity",0).remove()}function destroy(self,storage,timing){var band=self.xScale2?self.xScale2.rangeBand()/2:0;delete self.xScale2;storage.bars.transition().duration(timing).attr("width",0).attr("x",function(d){return self.xScale(d.x)+band})}_vis.bar={postUpdateScale:postUpdateScale,enter:enter,update:update,exit:exit,destroy:destroy}})();(function(){var zIndex=3,selector="g.line",insertBefore=_visutils.getInsertionPoint(zIndex);function enter(self,storage,className,data,callbacks){var inter=self._options.interpolation,x=function(d,i){if(!self.xScale2&&!self.xScale.rangeBand){return self.xScale(d.x)}return self.xScale(d.x)+self.xScale.rangeBand()/2},y=function(d){return self.yScale(d.y)},line=d3.svg.line().x(x).interpolate(inter),area=d3.svg.area().x(x).y1(self.yZero).interpolate(inter),container,fills,paths;function datum(d){return[d.data]}container=self._g.selectAll(selector+className).data(data,function(d){return d.className});container.enter().insert("g",insertBefore).attr("data-index",zIndex).attr("class",function(d,i){var cl=_.uniq((className+d.className).split(".")).join(" ");return cl+" line "+_visutils.colorClass(this,i)});fills=container.selectAll("path.fill").data(datum);fills.enter().append("path").attr("class","fill").style("opacity",0).attr("d",area.y0(y));paths=container.selectAll("path.line").data(datum);paths.enter().append("path").attr("class","line").style("opacity",0).attr("d",line.y(y));storage.lineContainers=container;storage.lineFills=fills;storage.linePaths=paths;storage.lineX=x;storage.lineY=y;storage.lineA=area;storage.line=line}function update(self,storage,timing){storage.lineContainers.attr("class",function(d,i){return _visutils.colorClass(this,i)});storage.lineFills.transition().duration(timing).style("opacity",1).attr("d",storage.lineA.y0(storage.lineY));storage.linePaths.transition().duration(timing).style("opacity",1).attr("d",storage.line.y(storage.lineY))}function exit(self,storage){storage.linePaths.exit().style("opacity",0).remove();storage.lineFills.exit().style("opacity",0).remove();storage.lineContainers.exit().remove()}function destroy(self,storage,timing){storage.linePaths.transition().duration(timing).style("opacity",0);storage.lineFills.transition().duration(timing).style("opacity",0)}_vis.line={enter:enter,update:update,exit:exit,destroy:destroy}})();(function(){var line=_vis.line;function enter(self,storage,className,data,callbacks){var circles;line.enter(self,storage,className,data,callbacks);circles=storage.lineContainers.selectAll("circle").data(function(d){return d.data},function(d){return d.x});circles.enter().append("circle").style("opacity",0).attr("cx",storage.lineX).attr("cy",storage.lineY).attr("r",5).on("mouseover",callbacks.mouseover).on("mouseout",callbacks.mouseout).on("click",callbacks.click);storage.lineCircles=circles}function update(self,storage,timing){line.update.apply(null,_.toArray(arguments));storage.lineCircles.transition().duration(timing).style("opacity",1).attr("cx",storage.lineX).attr("cy",storage.lineY)}function exit(self,storage){storage.lineCircles.exit().remove();line.exit.apply(null,_.toArray(arguments))}function destroy(self,storage,timing){line.destroy.apply(null,_.toArray(arguments));if(!storage.lineCircles){return}storage.lineCircles.transition().duration(timing).style("opacity",0)}_vis["line-dotted"]={enter:enter,update:update,exit:exit,destroy:destroy}})();(function(){var line=_vis["line-dotted"];function enter(self,storage,className,data,callbacks){line.enter(self,storage,className,data,callbacks)}function _accumulate_data(data){function reduce(memo,num){return memo+num.y}var nData=_.map(data,function(set){var i=set.data.length,d=_.clone(set.data);set=_.clone(set);while(i){i-=1;d[i]=_.clone(set.data[i]);d[i].y0=set.data[i].y;d[i].y=_.reduce(_.first(set.data,i),reduce,set.data[i].y)}return _.extend(set,{data:d})});return nData}function _resetData(self){if(!self.hasOwnProperty("cumulativeOMainData")){return}self._mainData=self.cumulativeOMainData;delete self.cumulativeOMainData;self._compData=self.cumulativeOCompData;delete self.cumulativeOCompData}function preUpdateScale(self,data){_resetData(self);self.cumulativeOMainData=self._mainData;self._mainData=_accumulate_data(self._mainData);self.cumulativeOCompData=self._compData;self._compData=_accumulate_data(self._compData)}function destroy(self,storage,timing){_resetData(self);line.destroy.apply(null,_.toArray(arguments))}_vis.cumulative={preUpdateScale:preUpdateScale,enter:enter,update:line.update,exit:line.exit,destroy:destroy}})();var emptyData=[[]],defaults={mouseover:function(data,i){},mouseout:function(data,i){},click:function(data,i){},axisPaddingTop:0,axisPaddingRight:0,axisPaddingBottom:5,axisPaddingLeft:20,paddingTop:0,paddingRight:0,paddingBottom:20,paddingLeft:60,tickHintX:10,tickFormatX:function(x){return x},tickHintY:10,tickFormatY:function(y){return y},xMin:null,xMax:null,yMin:null,yMax:null,dataFormatX:function(x){return x},dataFormatY:function(y){return y},unsupported:function(selector){d3.select(selector).text("SVG is not supported on your browser")},empty:function(self,selector,d){},notempty:function(self,selector){},timing:750,interpolation:"monotone",sortX:function(a,b){return!a.x&&!b.x?0:a.x<b.x?-1:1}};function svgEnabled(){var d=document;return!!d.createElementNS&&!!d.createElementNS("http://www.w3.org/2000/svg","svg").createSVGRect}function xChart(type,data,selector,options){var self=this,resizeLock;self._options=options=_.defaults(options||{},defaults);if(svgEnabled()===false){return options.unsupported(selector)}self._selector=selector;self._container=d3.select(selector);self._drawSvg();self._mainStorage={};self._compStorage={};data=_.clone(data);if(type&&!data.type){data.type=type}self.setData(data);d3.select(window).on("resize.for."+selector,function(){if(resizeLock){clearTimeout(resizeLock)}resizeLock=setTimeout(function(){resizeLock=null;self._resize()},500)})}xChart.setVis=function(type,vis){if(_vis.hasOwnProperty(type)){throw'Cannot override vis type "'+type+'".'}_vis[type]=vis};xChart.getVis=function(type){if(!_vis.hasOwnProperty(type)){throw'Vis type "'+type+'" does not exist.'}return _.clone(_vis[type])};xChart.setScale=function(name,fn){if(_scales.hasOwnProperty(name)){throw'Scale type "'+name+'" already exists.'}_scales[name]=fn};xChart.getScale=function(name){if(!_scales.hasOwnProperty(name)){throw'Scale type "'+name+'" does not exist.'}return _scales[name]};xChart.visutils=_visutils;_.defaults(xChart.prototype,{setType:function(type,skipDraw){var self=this;if(self._type&&type===self._type){return}if(!_vis.hasOwnProperty(type)){throw'Vis type "'+type+'" is not defined.'}if(self._type){self._destroy(self._vis,self._mainStorage)}self._type=type;self._vis=_vis[type];if(!skipDraw){self._draw()}},setData:function(data){var self=this,o=self._options,nData=_.clone(data);if(!data.hasOwnProperty("main")){throw'No "main" key found in given chart data.'}switch(data.type){case"bar":data.xScale="ordinal";break;case undefined:data.type=self._type;break}o.xMin=isNaN(parseInt(data.xMin,10))?o.xMin:data.xMin;o.xMax=isNaN(parseInt(data.xMax,10))?o.xMax:data.xMax;o.yMin=isNaN(parseInt(data.yMin,10))?o.yMin:data.yMin;o.yMax=isNaN(parseInt(data.yMax,10))?o.yMax:data.yMax;if(self._vis){self._destroy(self._vis,self._mainStorage)}self.setType(data.type,true);function _mapData(set){var d=_.map(_.clone(set.data),function(p){var np=_.clone(p);if(p.hasOwnProperty("x")){np.x=o.dataFormatX(p.x)}if(p.hasOwnProperty("y")){np.y=o.dataFormatY(p.y)}return np}).sort(o.sortX);return _.extend(_.clone(set),{data:d})}nData.main=_.map(nData.main,_mapData);self._mainData=nData.main;self._xScaleType=nData.xScale;self._yScaleType=nData.yScale;if(nData.hasOwnProperty("comp")){nData.comp=_.map(nData.comp,_mapData);self._compData=nData.comp}else{self._compData=[]}self._draw()},setScale:function(axis,type){var self=this;switch(axis){case"x":self._xScaleType=type;break;case"y":self._yScaleType=type;break;default:throw'Cannot change scale of unknown axis "'+axis+'".'}self._draw()},_drawSvg:function(){var self=this,c=self._container,options=self._options,width=parseInt(c.style("width").replace("px",""),10),height=parseInt(c.style("height").replace("px",""),10),svg,g,gScale;svg=c.selectAll("svg").data(emptyData);svg.enter().append("svg").attr("height",height).attr("width",width).attr("class","xchart");svg.transition().attr("width",width).attr("height",height);g=svg.selectAll("g").data(emptyData);g.enter().append("g").attr("transform","translate("+options.paddingLeft+","+options.paddingTop+")");gScale=g.selectAll("g.scale").data(emptyData);gScale.enter().append("g").attr("class","scale");self._svg=svg;self._g=g;self._gScale=gScale;self._height=height-options.paddingTop-options.paddingBottom-options.axisPaddingTop-options.axisPaddingBottom;self._width=width-options.paddingLeft-options.paddingRight-options.axisPaddingLeft-options.axisPaddingRight},_resize:function(event){var self=this;self._drawSvg();self._draw()},_drawAxes:function(){if(this._noData){return}var self=this,o=self._options,t=self._gScale.transition().duration(o.timing),xTicks=o.tickHintX,yTicks=o.tickHintY,bottom=self._height+o.axisPaddingTop+o.axisPaddingBottom,zeroLine=d3.svg.line().x(function(d){return d}),zLine,zLinePath,xAxis,xRules,yAxis,yRules,labels;xRules=d3.svg.axis().scale(self.xScale).ticks(xTicks).tickSize(-self._height).tickFormat(o.tickFormatX).orient("bottom");xAxis=self._gScale.selectAll("g.axisX").data(emptyData);xAxis.enter().append("g").attr("class","axis axisX").attr("transform","translate(0,"+bottom+")");xAxis.call(xRules);labels=self._gScale.selectAll(".axisX g")[0];if(labels.length>self._width/80){labels.sort(function(a,b){var r=/translate\(([^,)]+)/;a=a.getAttribute("transform").match(r);b=b.getAttribute("transform").match(r);return parseFloat(a[1],10)-parseFloat(b[1],10)});d3.selectAll(labels).filter(function(d,i){return i%(Math.ceil(labels.length/xTicks)+1)}).remove()}yRules=d3.svg.axis().scale(self.yScale).ticks(yTicks).tickSize(-self._width-o.axisPaddingRight-o.axisPaddingLeft).tickFormat(o.tickFormatY).orient("left");yAxis=self._gScale.selectAll("g.axisY").data(emptyData);yAxis.enter().append("g").attr("class","axis axisY").attr("transform","translate(0,0)");t.selectAll("g.axisY").call(yRules);zLine=self._gScale.selectAll("g.axisZero").data([[]]);zLine.enter().append("g").attr("class","axisZero");zLinePath=zLine.selectAll("line").data([[]]);zLinePath.enter().append("line").attr("x1",0).attr("x2",self._width+o.axisPaddingLeft+o.axisPaddingRight).attr("y1",self.yZero).attr("y2",self.yZero);zLinePath.transition().duration(o.timing).attr("y1",self.yZero).attr("y2",self.yZero)},_updateScale:function(){var self=this,_unionData=function(){return _.union(self._mainData,self._compData)},scaleData=_unionData(),vis=self._vis,scale,min;delete self.xScale;delete self.yScale;delete self.yZero;if(vis.hasOwnProperty("preUpdateScale")){vis.preUpdateScale(self,scaleData,self._mainData,self._compData)}scaleData=_unionData();scale=_scales.xy(self,scaleData,self._xScaleType,self._yScaleType);self.xScale=scale.x;self.yScale=scale.y;min=self.yScale.domain()[0];self.yZero=min>0?self.yScale(min):self.yScale(0);if(vis.hasOwnProperty("postUpdateScale")){vis.postUpdateScale(self,scaleData,self._mainData,self._compData)}},_enter:function(vis,storage,data,className){var self=this,callbacks={click:self._options.click,mouseover:self._options.mouseover,mouseout:self._options.mouseout};self._checkVisMethod(vis,"enter");vis.enter(self,storage,className,data,callbacks)},_update:function(vis,storage){var self=this;self._checkVisMethod(vis,"update");vis.update(self,storage,self._options.timing)},_exit:function(vis,storage){var self=this;self._checkVisMethod(vis,"exit");vis.exit(self,storage,self._options.timing)},_destroy:function(vis,storage){var self=this;self._checkVisMethod(vis,"destroy");try{vis.destroy(self,storage,self._options.timing)}catch(e){}},_draw:function(){var self=this,o=self._options,comp,compKeys;self._noData=_.flatten(_.pluck(self._mainData,"data").concat(_.pluck(self._compData,"data"))).length===0;self._updateScale();self._drawAxes();self._enter(self._vis,self._mainStorage,self._mainData,".main");self._exit(self._vis,self._mainStorage);self._update(self._vis,self._mainStorage);comp=_.chain(self._compData).groupBy(function(d){return d.type});compKeys=comp.keys();_.each(self._compStorage,function(d,key){if(-1===compKeys.indexOf(key).value()){var vis=_vis[key];self._enter(vis,d,[],".comp."+key.replace(/\W+/g,""));self._exit(vis,d)}});comp.each(function(d,key){var vis=_vis[key],storage;if(!self._compStorage.hasOwnProperty(key)){self._compStorage[key]={}}storage=self._compStorage[key];self._enter(vis,storage,d,".comp."+key.replace(/\W+/g,""));self._exit(vis,storage);self._update(vis,storage)});if(self._noData){o.empty(self,self._selector,self._mainData)}else{o.notempty(self,self._selector)}},_checkVisMethod:function(vis,method){var self=this;if(!vis[method]){throw'Required method "'+method+'" not found on vis type "'+self._type+'".'}}});if(typeof define==="function"&&define.amd&&typeof define.amd==="object"){define(function(){return xChart});return}window.xChart=xChart})();
